# Supplementary material for: Directional translocation resistance of Zika xrRNA
Source: Nat Commun. 2020 Jul 27;11:3749. doi: 10.1038/s41467-020-17508-7 (PMC7385498; doi:10.1038/s41467-020-17508-7)
Supplement: Supplementary file 4 — Source Data [file 41467_2020_17508_MOESM4_ESM.zip › Source_Data_Figures/Fig2B/stretching-rate_r0-T300K/r_4_Ree_parallel.dat]

10000 23.8564041096418
20000 18.503282456064
30000 17.0717559492017
40000 26.4436802194101
50000 21.1644342850362
60000 10.8553748188257
70000 15.6693782737296
80000 18.4639130604048
90000 6.43018985988647
100000 10.8311481490444
110000 11.4592880431605
120000 13.7698843721315
130000 14.6475729623753
140000 11.9288493077703
150000 11.616524770443
160000 15.1006424681226
170000 23.2446791373286
180000 18.3450214445023
190000 17.8420036530669
200000 17.1635739373607
210000 13.9282393571725
220000 18.7715058188749
230000 16.4517718863939
240000 20.5878973255763
250000 20.617754743972
260000 23.0138968286644
270000 25.3351500038347
280000 26.6350543866928
290000 24.146835371636
300000 24.3835516759887
310000 22.9706582417408
320000 16.5622680715542
330000 20.415022920624
340000 17.8583476858035
350000 20.8925319919207
360000 24.0039076095071
370000 20.2916293765421
380000 22.5319102693814
390000 13.0664629617434
400000 13.5549019692297
410000 20.3986905926351
420000 23.120684725685
430000 21.5573323067017
440000 24.5198456958216
450000 19.4518368897695
460000 25.7845947485928
470000 20.014637501547
480000 17.6104937356128
490000 18.5418563957106
500000 21.9494213579173
510000 19.4885945992401
520000 26.148267185373
530000 27.4969403947867
540000 25.5821592499257
550000 18.2721411880938
560000 25.3582882056884
570000 26.4368236585046
580000 28.1178163073269
590000 28.2419454977289
600000 23.8418802935117
610000 29.9458786277305
620000 30.5673622210642
630000 36.4945725034531
640000 31.8728693638635
650000 36.6888494328463
660000 33.0787690364503
670000 37.6490147177277
680000 30.6518548667787
690000 33.2311360218898
700000 33.7659364245106
710000 33.3871676025821
720000 27.4018701268653
730000 23.9610155347337
740000 21.013215545542
750000 23.0063011123633
760000 27.0037677252049
770000 24.4018286689912
780000 24.0053813722255
790000 18.2414949657269
800000 21.1590120521668
810000 21.4204440029069
820000 13.6361640180458
830000 15.9371182833351
840000 25.8438942972371
850000 25.2654623573119
860000 21.788800093316
870000 23.2003810698552
880000 20.0995071162203
890000 15.2854458041131
900000 20.9270800244491
910000 28.2347871065822
920000 22.6806042629301
930000 19.8607549364494
940000 20.9148301454254
950000 22.4986982145382
960000 25.2335939662947
970000 24.3117500144343
980000 22.1801173138778
990000 21.0189602490527
1000000 16.1479830116976
1010000 16.2101553551294
1020000 22.016796385073
1030000 26.606885516087
1040000 21.4191112382908
1050000 19.6166509256523
1060000 21.2237000533822
1070000 25.0643272423625
1080000 23.8589948170234
1090000 26.1589631457169
1100000 19.2342314105607
1110000 19.6052977550559
1120000 19.8581953456313
1130000 22.4970387667062
1140000 27.4612615594659
1150000 23.3390872811859
1160000 23.4708377844237
1170000 27.3570870544578
1180000 19.0505192784267
1190000 18.7834807785387
1200000 22.7537794951378
1210000 20.8036510269513
1220000 16.6845610698938
1230000 15.4400992351548
1240000 19.3043060676395
1250000 14.4731650054499
1260000 13.8388355537573
1270000 18.9959957644469
1280000 17.7583717256149
1290000 15.5711343874647
1300000 18.7789952448209
1310000 20.1512704183569
1320000 18.6455622784002
1330000 20.1802538177729
1340000 20.7323920831802
1350000 23.3852121352872
1360000 22.8633915691877
1370000 30.1766537803082
1380000 24.2689509430876
1390000 26.8687983019605
1400000 31.2667186680794
1410000 28.4672774750472
1420000 25.2424639443795
1430000 28.3666551895313
1440000 24.7035169635419
1450000 20.371482850882
1460000 22.2760309695506
1470000 27.7485961119027
1480000 31.0565747487388
1490000 31.114390869864
1500000 29.8065688636285
1510000 26.3247160857692
1520000 34.0577544492284
1530000 36.7373070068995
1540000 37.3518011903122
1550000 33.6925878287248
1560000 32.5210010445393
1570000 35.7025281294217
1580000 26.4487820277405
1590000 35.093654702678
1600000 35.5616456445674
1610000 35.710183249386
1620000 27.5151880825916
1630000 26.5148075955374
1640000 34.2719982485035
1650000 32.2393141980295
1660000 31.8861802435143
1670000 29.5095172836119
1680000 27.8781193441619
1690000 28.7858755502394
1700000 22.277581852375
1710000 25.6785992031325
1720000 27.2436656761118
1730000 23.1575145263309
1740000 27.3511774352019
1750000 30.4171606702279
1760000 30.2532245080493
1770000 32.3980825583153
1780000 25.4342746205378
1790000 24.2313849449861
1800000 16.6461028928179
1810000 14.4022064745114
1820000 19.1481148601993
1830000 21.5975223554832
1840000 18.3272763986059
1850000 16.7278600216143
1860000 19.1702087798416
1870000 27.4516542010515
1880000 25.9150468592576
1890000 17.6104556320273
1900000 19.5998750342331
1910000 18.0273871552399
1920000 19.4423614623551
1930000 24.6807774158437
1940000 24.0582396149685
1950000 14.7878100817357
1960000 21.0899119134705
1970000 27.2586572219731
1980000 20.9185164045973
1990000 22.945103722308
2000000 24.4318965487922
2010000 15.8289077960526
2020000 10.2852475869133
2030000 6.5555022039656
2040000 4.48534698508104
2050000 4.50818357520666
2060000 7.10087110920489
2070000 13.650666136646
2080000 18.1264264117827
2090000 21.0347450162628
2100000 15.6118754490497
2110000 11.7573582283767
2120000 18.7301731480325
2130000 21.1888203985698
2140000 22.907309953732
2150000 18.9349234854188
2160000 18.645344808367
2170000 15.4810510492234
2180000 26.9406510874512
2190000 23.6747662723033
2200000 21.9317556613955
2210000 23.3703618500282
2220000 19.238909602497
2230000 20.6023869848021
2240000 20.0206274152425
2250000 22.1792434194746
2260000 19.8645657853222
2270000 22.273374095488
2280000 19.8070999170481
2290000 14.8764620573221
2300000 12.0980872644833
2310000 16.8697265215838
2320000 13.0679038752506
2330000 10.3695463348787
2340000 9.71598091348307
2350000 10.4239459642658
2360000 21.5060913881333
2370000 10.6062818919929
2380000 14.0135075877706
2390000 15.8141906712959
2400000 16.8101392707296
2410000 19.8007033912232
2420000 20.5297999610356
2430000 20.6551066512457
2440000 21.6561257357333
2450000 18.7591560865893
2460000 21.5066080051135
2470000 15.658360397658
2480000 15.4635658764939
2490000 17.2281652502722
2500000 10.6488562707639
2510000 7.71895582099995
2520000 8.7327533497035
2530000 11.1221513926913
2540000 15.9952917334305
2550000 15.5195718646455
2560000 15.4099799666865
2570000 9.86151857010083
2580000 15.3360415858409
2590000 20.9318351431067
2600000 19.8683342183448
2610000 18.3190873210982
2620000 21.4326120806738
2630000 20.1372254084336
2640000 16.0104099041578
2650000 17.5608170528384
2660000 23.0221326974471
2670000 17.4821690007898
2680000 15.248903583623
2690000 21.1125025417365
2700000 18.8081988001823
2710000 12.9841637675239
2720000 16.3484388820244
2730000 14.6733784613525
2740000 16.803821951205
2750000 13.5071088547611
2760000 17.2927991628042
2770000 18.8462074881458
2780000 15.3716488144759
2790000 14.272461381185
2800000 13.7057309120918
2810000 9.66544122728811
2820000 13.4792012912306
2830000 11.5133439488962
2840000 8.26407811231235
2850000 12.2216772304357
2860000 18.0513124267275
2870000 20.3179191175657
2880000 18.7299029025663
2890000 15.1335495853523
2900000 13.8258260383202
2910000 15.4971069582323
2920000 16.7498152264412
2930000 20.3117207630106
2940000 21.5879147897375
2950000 23.4030973373663
2960000 23.018099900829
2970000 20.5165715517948
2980000 14.9112613633069
2990000 17.2015207871374
3000000 24.1796563592368
3010000 19.2167963951896
3020000 26.2817114360429
3030000 23.6988582514538
3040000 26.3741760511056
3050000 29.9454893561153
3060000 29.6183769417032
3070000 30.1816071744829
3080000 26.174651349331
3090000 28.6684270682359
3100000 28.8467796455733
3110000 30.3629240628158
3120000 33.7909462948294
3130000 31.6499241573441
3140000 22.9098434540781
3150000 21.6651586352086
3160000 18.65884771682
3170000 16.3291542492813
3180000 25.9308601774214
3190000 26.6150316248335
3200000 26.6209228437747
3210000 34.239853478918
3220000 28.6457872213362
3230000 29.8337244341031
3240000 28.8283830689761
3250000 25.6144522736025
3260000 17.0584272292657
3270000 21.7659768854492
3280000 17.6103417040958
3290000 20.1526064738114
3300000 17.7116709538266
3310000 13.7793539400046
3320000 19.175068265354
3330000 20.7826588172364
3340000 11.2265615393589
3350000 20.6299646823045
3360000 14.6701305993265
3370000 13.4695176249106
3380000 15.1003729796955
3390000 19.6211045918433
3400000 18.3899327616152
3410000 18.024706482609
3420000 21.6450404619749
3430000 26.2571314490341
3440000 27.05652211008
3450000 26.76570158141
3460000 21.8532344263097
3470000 23.9457635908386
3480000 24.8146002355373
3490000 21.0275089456935
3500000 26.3077658299046
3510000 24.6417041474068
3520000 25.7832819269045
3530000 27.6888258174773
3540000 27.0380156792853
3550000 22.5212575829277
3560000 15.9028319955737
3570000 10.6716206476365
3580000 15.3134169985117
3590000 21.6407159439095
3600000 26.1927458455917
3610000 22.3729081199268
3620000 27.4830718526829
3630000 20.4391240994075
3640000 25.1317574219076
3650000 25.8603312963889
3660000 27.4639371439962
3670000 21.9998916421048
3680000 30.5058337610475
3690000 26.7274100880398
3700000 26.1046013680639
3710000 24.7099390848857
3720000 25.6945339025037
3730000 25.8163605999303
3740000 25.4337103959663
3750000 22.183063815367
3760000 26.4108353754917
3770000 21.5614802731506
3780000 22.5713660884164
3790000 25.5992939013545
3800000 19.5407097963452
3810000 22.7820937850974
3820000 16.7837660060255
3830000 19.3426000045577
3840000 16.054905348853
3850000 19.5233282373894
3860000 13.2974793168466
3870000 16.421895294402
3880000 14.1293807655743
3890000 12.6651867256892
3900000 17.2822059298719
3910000 17.0652842020914
3920000 18.5682998224849
3930000 17.450288020831
3940000 14.6128783598172
3950000 14.4429002307835
3960000 13.6092864938645
3970000 16.3819606959474
3980000 18.1890462605471
3990000 16.4214268802978
4000000 11.9578131643138
4010000 14.4566015415663
4020000 9.12379933162038
4030000 6.79007544796093
4040000 7.15001603997359
4050000 4.9299255769605
4060000 10.1591431824885
4070000 10.7061708053806
4080000 15.9456885018661
4090000 14.8676014282682
4100000 12.1185822041013
4110000 10.2626903620678
4120000 20.0026777401223
4130000 9.68979260635024
4140000 10.8124366647307
4150000 10.3178756698249
4160000 12.8636830015165
4170000 14.8400465983311
4180000 13.9655444244564
4190000 14.8588139533904
4200000 12.6730045190155
4210000 19.0036866791156
4220000 20.9600157330039
4230000 12.9274369367326
4240000 19.0393409437998
4250000 21.9520665085303
4260000 17.7834535192472
4270000 19.8723279517131
4280000 21.2582324380977
4290000 17.8146878737825
4300000 14.5644931664941
4310000 13.3367069882202
4320000 12.1861562436981
4330000 11.9205571407821
4340000 10.4067021839784
4350000 11.2664797455042
4360000 3.52953661684052
4370000 0.563346001637285
4380000 6.80755255478289
4390000 3.71257575333698
4400000 0.81919067010125
4410000 3.39336908891499
4420000 6.57537226943356
4430000 0.861391855692204
4440000 2.94860282084193
4450000 2.27860510688305
4460000 3.19074415042036
4470000 0.0287927328548108
4480000 5.16753955966266
4490000 5.20636568952682
4500000 7.6785565495087
4510000 11.4169832351863
4520000 6.65670134790969
4530000 8.41082823527029
4540000 3.68034498055988
4550000 13.2432506193622
4560000 4.19125697481678
4570000 6.4582325208118
4580000 6.23831649666812
4590000 12.9797715645385
4600000 10.7767637381147
4610000 10.1602492211086
4620000 11.4732734569852
4630000 8.4678752033077
4640000 4.18596767034194
4650000 6.41630145304435
4660000 0.996059863292999
4670000 4.51476060033804
4680000 9.54146163918978
4690000 6.84297783400262
4700000 7.20544985085621
4710000 14.0732612478474
4720000 15.2853215450062
4730000 19.7361013995445
4740000 19.3846866494929
4750000 14.9759891732845
4760000 14.0993993595829
4770000 15.8608779882885
4780000 16.6673960184143
4790000 14.6777869153569
4800000 8.76877871253936
4810000 11.7974733684093
4820000 10.5944130036348
4830000 11.843973526793
4840000 3.0996957806517
4850000 6.12477069920385
4860000 10.2603107943401
4870000 9.08692999136775
4880000 13.5345668409971
4890000 9.65213334304991
4900000 13.669115091362
4910000 10.6778188800052
4920000 7.96577296934333
4930000 10.8130288503726
4940000 12.7848519914544
4950000 13.8995821550998
4960000 14.574770763762
4970000 15.2211410286496
4980000 19.441202741442
4990000 17.2024312260619
5000000 19.1911224770712
5010000 17.2741091595591
5020000 16.9079497313991
5030000 20.1695652501877
5040000 14.2770323638169
5050000 15.6520797187747
5060000 17.2847722671449
5070000 24.9570505406845
5080000 12.5760643611956
5090000 12.8594471971507
5100000 6.74320753209554
5110000 10.4872719994027
5120000 10.2240718132415
5130000 10.1121409448515
5140000 17.3584937917549
5150000 10.9965196438246
5160000 10.6667419763617
5170000 9.81579475035699
5180000 8.6255523596966
5190000 7.56077561056782
5200000 1.60251857230389
5210000 2.68852016077085
5220000 5.98265400492215
5230000 1.35562301225451
5240000 4.03884436520389
5250000 2.49235574129676
5260000 0.407267335036636
5270000 1.89975929225835
5280000 9.38698108057577
5290000 6.43473427900142
5300000 8.66448729650796
5310000 5.0154603388001
5320000 8.75826963012707
5330000 10.5463011363794
5340000 10.5252876302597
5350000 13.098677335654
5360000 6.0619353553966
5370000 6.64142211476968
5380000 8.24062780800938
5390000 6.91990066164828
5400000 8.36907581165889
5410000 8.91432078249818
5420000 3.71537446472229
5430000 1.42421209618243
5440000 9.49805719572987
5450000 10.9094430618181
5460000 5.85973229069458
5470000 8.14140018772605
5480000 6.29189060187309
5490000 3.39575208420592
5500000 7.08652196887579
5510000 6.54705330149488
5520000 6.0245649904503
5530000 11.8173372384434
5540000 9.52122881267212
5550000 9.02872616226085
5560000 10.3888859247176
5570000 15.7972445729734
5580000 9.70543337035042
5590000 9.41870937004484
5600000 6.26059254321785
5610000 1.66728459540354
5620000 2.72210706162292
5630000 1.64530036431921
5640000 5.53170810333677
5650000 3.27792724588801
5660000 8.6461066014752
5670000 6.67277792066847
5680000 5.07826043394493
5690000 5.4833211294731
5700000 9.4324687201219
5710000 1.77158603168436
5720000 4.55335865889862
5730000 1.19265141790191
5740000 9.68405611184045
5750000 11.9568659412302
5760000 1.80817539746243
5770000 6.14632796958017
5780000 10.4516663291737
5790000 3.84394629193429
5800000 15.2162544183189
5810000 14.4812700753882
5820000 7.10864549849327
5830000 8.92197397059209
5840000 7.64268788353968
5850000 13.1163476213147
5860000 13.9987490378626
5870000 12.3790448313139
5880000 16.7516274065884
5890000 13.645295736739
5900000 16.1180420818712
5910000 14.7001710223113
5920000 13.0070104946919
5930000 15.6978511166595
5940000 10.4564831010425
5950000 14.9921868288824
5960000 15.6140221402072
5970000 1.46555131554277
5980000 3.95799504775721
5990000 1.20763075973247
6000000 4.64148240457223
6010000 9.01702757736427
6020000 2.58534449979516
6030000 1.00060407467623
6040000 7.48640720959219
6050000 13.696668328639
6060000 17.695359334516
6070000 14.3278536069992
6080000 11.2528547873224
6090000 10.760946414457
6100000 14.7521521857185
6110000 14.8514217892315
6120000 19.1706445781827
6130000 10.2951592414609
6140000 15.4547278052693
6150000 17.1304202320458
6160000 16.3349669617944
6170000 16.1705478267615
6180000 14.1550067150475
6190000 10.9619903250011
6200000 11.6957959573232
6210000 4.13246024859768
6220000 7.06145324885392
6230000 10.6113931347601
6240000 11.0914579279178
6250000 17.9809604999164
6260000 18.8871191878113
6270000 17.4908983068966
6280000 20.4459685488991
6290000 19.8702825982178
6300000 11.3911786365103
6310000 12.1778469833108
6320000 8.79652949698749
6330000 13.7144716248463
6340000 9.27422372971182
6350000 7.01579133449331
6360000 14.244884250311
6370000 16.2982695889064
6380000 16.7779413538009
6390000 12.9769471742213
6400000 14.7597953751478
6410000 14.5658478755323
6420000 8.6831693558857
6430000 12.4671538968695
6440000 13.5052577001596
6450000 12.7726204139469
6460000 15.9757965898465
6470000 8.36219140253684
6480000 15.2287706711637
6490000 16.0931879275963
6500000 13.4065316313894
6510000 14.4797804636851
6520000 8.18883785861345
6530000 10.4095262817425
6540000 4.84105124983421
6550000 11.3656986374574
6560000 9.39218592497537
6570000 6.49234990025684
6580000 8.22207543917625
6590000 10.7803301388766
6600000 8.23997126364554
6610000 7.27050496221341
6620000 3.12370396310428
6630000 6.60893182982062
6640000 8.37196367219627
6650000 5.16528654775345
6660000 3.2750708490276
6670000 6.39833984024608
6680000 1.59334413305243
6690000 0.263332075778862
6700000 2.16441268835035
6710000 1.9875813807999
6720000 0.633825286475542
6730000 2.18646811366489
6740000 6.8022815199792
6750000 7.2188450654433
6760000 4.47143344959375
6770000 0.719395885561426
6780000 1.18675369376444
6790000 2.72546876912986
6800000 1.22774420390351
6810000 4.217838367647
6820000 1.89739128579299
6830000 2.29015771090508
6840000 3.23350688568553
6850000 5.02671921641019
6860000 6.54079303080044
6870000 0.697828848141171
6880000 3.13174398380829
6890000 0.67282917491741
6900000 6.87637981335803
6910000 2.45236745345693
6920000 2.4109198680444
6930000 9.29316444379367
6940000 7.86675162132894
6950000 3.02700665829485
6960000 4.15530335581457
6970000 6.27992320886062
6980000 6.57090035091534
6990000 0.822987394920005
7000000 5.10757648866064
7010000 0.0393364462852901
7020000 3.93166179508842
7030000 2.61497562389093
7040000 3.8931279417277
7050000 0.761414039694557
7060000 0.0942865751004547
7070000 0.631014507111274
7080000 1.19168458513963
7090000 4.65073266789869
7100000 2.10604778435254
7110000 0.0887751531649883
7120000 2.46768865028793
7130000 3.32848286256774
7140000 0.566886432114416
7150000 1.5870260538839
7160000 3.9610700400894
7170000 1.7222439429782
7180000 1.00756268273273
7190000 3.9997965044588
7200000 3.69600257261959
7210000 6.97750515219525
7220000 2.56813614753429
7230000 1.33596379505894
7240000 2.01160373960164
7250000 7.5784630630103
7260000 9.84298409165541
7270000 6.33108964295343
7280000 7.74984393446249
7290000 7.28877563190593
7300000 4.82026950832892
7310000 6.93115521183518
7320000 5.02298137995956
7330000 8.13410064106336
7340000 3.19714538164612
7350000 5.93071378781542
7360000 6.99766040333151
7370000 4.33563985679422
7380000 3.50873356126687
7390000 2.40798303788904
7400000 9.27826656349566
7410000 0.0191066671599174
7420000 6.1937963984011
7430000 5.2692856227045
7440000 7.10815017156887
7450000 3.51381345101248
7460000 3.18805410536999
7470000 0.814258551763032
7480000 0.723147280020726
7490000 3.52136351049609
7500000 2.77968615486918
7510000 2.61926458894021
7520000 0.0299622830964381
7530000 5.02960011810012
7540000 4.47707067540716
7550000 5.1102860504584
7560000 4.0631725683487
7570000 0.983876233131582
7580000 0.10822445825363
7590000 4.50873939767712
7600000 0.975985263205359
7610000 4.6135958823877
7620000 2.09976289299198
7630000 5.10238033121965
7640000 2.15158508902056
7650000 4.34537312962664
7660000 2.3257208255514
7670000 4.16264543298547
7680000 2.69611952070909
7690000 4.81950018197625
7700000 9.99326440575066
7710000 4.44127494275233
7720000 4.50153926833747
7730000 9.35156875558812
7740000 13.7380385301007
7750000 15.3269338049892
7760000 12.2412190088227
7770000 14.7237785092389
7780000 9.92802478379701
7790000 13.107267214938
7800000 4.03517989427678
7810000 2.52089010902824
7820000 11.8199943421429
7830000 0.766667696783657
7840000 7.74515393076155
7850000 11.0255981970716
7860000 1.31385805419757
7870000 9.3099244531416
7880000 10.8000853302169
7890000 10.109195404591
7900000 10.8332431381538
7910000 12.3284803339082
7920000 12.9113634201814
7930000 7.86528146421568
7940000 3.37573926576101
7950000 4.92314462595476
7960000 1.91665108240181
7970000 3.92343923324739
7980000 1.96122109672353
7990000 3.82162308769529
8000000 0.98214171540036
8010000 0.0931591013006141
8020000 2.05377204502639
8030000 4.10746645208775
8040000 0.584792963748214
8050000 4.98689433293163
8060000 1.9109948599459
8070000 4.11851638790955
8080000 0.409447593730249
8090000 0.340181034246484
8100000 4.2452803567636
8110000 11.6677023753665
8120000 5.22539932132054
8130000 4.1484106183903
8140000 6.69699822422888
8150000 4.7688945223544
8160000 3.89987938456488
8170000 8.06286158608998
8180000 7.50432977426027
8190000 6.51615981788143
8200000 3.85675492413662
8210000 2.49252230277096
8220000 0.223880705990723
8230000 1.57965866040286
8240000 2.06100211462473
8250000 4.94467079218049
8260000 3.07211439397304
8270000 1.1052078131666
8280000 4.73183374457932
8290000 0.771406699337717
8300000 2.17209942593928
8310000 7.25738299145587
8320000 8.45269535021839
8330000 6.56467300425317
8340000 3.26028437866125
8350000 6.91453422146566
8360000 8.66186294969361
8370000 6.25590355470217
8380000 3.12590834591697
8390000 9.38814600707053
8400000 11.3498903438668
8410000 7.75192904854816
8420000 4.98216248157809
8430000 10.2694401719203
8440000 12.4495380588866
8450000 12.6890965535251
8460000 3.73555925241715
8470000 2.87584017478338
8480000 1.25770217635483
8490000 1.92981424813166
8500000 2.72784893831931
8510000 0.243528189399797
8520000 2.88405254936202
8530000 8.14812590705566
8540000 3.78363887539268
8550000 2.87145579317649
8560000 1.53816819199488
8570000 1.8164731518728
8580000 2.42165759431884
8590000 5.11108926370247
8600000 2.98496365219592
8610000 3.13446889309193
8620000 2.72783954460635
8630000 5.71971655535759
8640000 0.789945928979876
8650000 10.454192062301
8660000 9.29921823086545
8670000 8.30724851869309
8680000 4.02027816571797
8690000 1.27997110323457
8700000 0.472434303166722
8710000 0.385021286287156
8720000 2.97471911008876
8730000 3.44127948683837
8740000 1.33961324769439
8750000 2.7685026862672
8760000 5.72806598358437
8770000 7.82759646257324
8780000 6.35487024715292
8790000 9.99001474174634
8800000 1.17935087412246
8810000 1.5116467586854
8820000 4.59939109089561
8830000 0.194652548491263
8840000 3.69544010344288
8850000 1.27306065277475
8860000 0.243505552722354
8870000 0.898723220020315
8880000 1.18205851712094
8890000 1.78653690104073
8900000 2.54558674080755
8910000 0.873813980987904
8920000 4.43741828405274
8930000 7.1202584606043
8940000 9.80715561302958
8950000 11.4170760934373
8960000 4.48690886086291
8970000 1.59244104734404
8980000 1.22625498480892
8990000 0.292946852950195
9000000 0.45263967546515
9010000 4.34902440019243
9020000 3.08934176031187
9030000 4.50965779579639
9040000 2.79813949630835
9050000 5.05455876666781
9060000 3.56672639084388
9070000 3.94937918078728
9080000 0.424163635396553
9090000 2.45487109287575
9100000 10.1899855531757
9110000 6.01202432440391
9120000 2.41775473842159
9130000 3.20183703345504
9140000 0.59750544826926
9150000 10.9430714421339
9160000 2.62695594774436
9170000 7.19685479701707
9180000 6.38447880943562
9190000 0.117875130642005
9200000 1.80027833620545
9210000 4.80679233944312
9220000 4.45849081450166
9230000 0.890320558317285
9240000 3.16846060610072
9250000 0.246477213847697
9260000 3.0453653920423
9270000 4.39421902597093
9280000 0.0352101486284937
9290000 3.1672697103175
9300000 1.02154730394426
9310000 9.08389686256891
9320000 6.29913514133443
9330000 7.16076655696031
9340000 3.02297685989043
9350000 1.69290856571388
9360000 0.74567192547471
9370000 1.09230573193696
9380000 1.47613114986177
9390000 0.877161482765416
9400000 0.0240859883891176
9410000 0.885304115775455
9420000 3.22304826379479
9430000 1.86754735364252
9440000 3.01764134268274
9450000 1.32556241470388
9460000 1.89896221488101
9470000 2.41089292113151
9480000 6.59449470251195
9490000 2.49664429868852
9500000 1.5662303185818
9510000 0.544545299832407
9520000 3.46580872462596
9530000 1.06829343181045
9540000 1.2087884855452
9550000 4.12103253734819
9560000 1.89423671711398
9570000 1.75641880445284
9580000 0.908593034566309
9590000 2.74529847860259
9600000 7.32618832266445
9610000 12.7879039181195
9620000 9.0454813969111
9630000 2.38110779304213
9640000 1.47010971350414
9650000 0.554033574771779
9660000 0.89396112182493
9670000 4.35005712161268
9680000 5.72818586602483
9690000 7.38875728315827
9700000 7.31332498489917
9710000 11.207377070751
9720000 5.69646943276638
9730000 4.0232910144739
9740000 3.14735472103121
9750000 5.3884852910009
9760000 2.24978799895723
9770000 1.71776334452016
9780000 4.3467348575702
9790000 1.47147090451318
9800000 1.74248774777863
9810000 7.98849294332109
9820000 9.26347601710972
9830000 9.17390943169681
9840000 5.2331410028446
9850000 6.18372337704886
9860000 3.7514836948763
9870000 0.644184425491289
9880000 2.96671373514971
9890000 0.134097388932389
9900000 0.183192536182673
9910000 1.43859242101212
9920000 3.11883625840437
9930000 3.24838254915073
9940000 7.54427910876302
9950000 11.1670881126353
9960000 10.6695504109353
9970000 8.08716960180703
9980000 5.25860882477423
9990000 4.56838832857875
10000000 14.207513925845
10010000 13.2269121765092
10020000 14.4512100917829
10030000 14.8106387799085
10040000 14.040662646962
10050000 14.5135383241789
10060000 13.1693517780508
10070000 19.6462244965447
10080000 18.0029440870542
10090000 17.4325954220086
10100000 17.4847472741942
10110000 15.7506384512858
10120000 19.2013930714249
10130000 19.1480491586682
10140000 18.3790173918759
10150000 24.6080765010055
10160000 17.6203817728054
10170000 19.1954418147612
10180000 19.2517909524419
10190000 16.5713613945572
10200000 21.3833672124186
10210000 13.0122715283324
10220000 13.9709767189723
10230000 20.6801375623709
10240000 13.0908217608038
10250000 18.7855485662089
10260000 19.446874489492
10270000 17.839564309265
10280000 16.996160695938
10290000 17.501865579775
10300000 17.9688743906752
10310000 23.4885399851503
10320000 22.9677715972756
10330000 18.3194993862702
10340000 19.3771283760533
10350000 15.0999206650944
10360000 17.2159022478311
10370000 17.3525909306053
10380000 15.6151866175968
10390000 19.2937773765144
10400000 20.4843116242298
10410000 18.9820948626445
10420000 14.074803027567
10430000 19.3123120248834
10440000 22.2457975734925
10450000 17.6808720379025
10460000 16.0629224870303
10470000 19.3696363795158
10480000 23.2786919070105
10490000 18.9326456997291
10500000 15.6092201657251
10510000 15.0643710586004
10520000 17.822966406146
10530000 15.0211919463478
10540000 11.040503916237
10550000 0.211081784008854
10560000 7.2845998477012
10570000 8.03696582537151
10580000 16.5745887575415
10590000 13.3870840981924
10600000 14.8013693095733
10610000 11.4054963705569
10620000 11.7929511825675
10630000 15.6571200078328
10640000 13.2665220063954
10650000 14.8402227218575
10660000 10.6316591929696
10670000 16.1986587438055
10680000 10.5861436484101
10690000 11.4645360463776
10700000 18.613129032259
10710000 17.8313336275586
10720000 20.3206297182441
10730000 12.265623221177
10740000 17.9793776902919
10750000 16.1760301891521
10760000 15.6106485016992
10770000 18.746807145974
10780000 16.9834315064101
10790000 14.7553195642132
10800000 15.7300280384471
10810000 11.1695961910555
10820000 14.3909763316913
10830000 7.09993702086837
10840000 12.4513341439067
10850000 10.5974420591759
10860000 12.0581097120606
10870000 11.7921185270639
10880000 11.4469398914631
10890000 11.6221278276816
10900000 11.4303851186188
10910000 8.18518523054865
10920000 10.766889224916
10930000 9.31286794128482
10940000 11.4746871862941
10950000 13.8904623979266
10960000 15.9528499634175
10970000 18.1803549858809
10980000 15.7077375811089
10990000 15.2239510039933
11000000 15.3681070390784
11010000 14.3507237833774
11020000 9.35982755434424
11030000 13.2132293817883
11040000 12.5294547416789
11050000 17.1804880776632
11060000 16.9468612929285
11070000 18.3965575271295
11080000 17.5527176021191
11090000 18.0941870292823
11100000 21.419565892003
11110000 14.2346210872426
11120000 13.7473947419459
11130000 16.8719797943702
11140000 11.6960791518809
11150000 18.7891038684683
11160000 15.0058767133376
11170000 14.01720656506
11180000 11.7079954036237
11190000 13.2846075149139
11200000 15.0048591723598
11210000 17.5843660434263
11220000 18.6583357615094
11230000 15.4931640517494
11240000 15.4668193349638
11250000 12.3941105979179
11260000 1.09249073856
11270000 2.57493850471838
11280000 2.39180012154372
11290000 4.84269260187716
11300000 1.27717467691252
11310000 3.82629135390005
11320000 8.03337260724618
11330000 14.7574833921184
11340000 17.6012312992935
11350000 19.3786537762417
11360000 20.4578733215067
11370000 18.183105876267
11380000 16.3195137055351
11390000 12.1526605172872
11400000 16.5544633469233
11410000 12.9986581030353
11420000 14.1571004280142
11430000 18.9083242942584
11440000 23.3542890444067
11450000 18.2177808136489
11460000 18.9839893495223
11470000 25.7263038476333
11480000 23.9100994030132
11490000 26.5061966975846
11500000 24.4592452886218
11510000 13.5627642399667
11520000 15.3654425424252
11530000 18.135606771296
11540000 22.1503113418673
11550000 15.4669938454522
11560000 11.7827848021715
11570000 13.908052388657
11580000 16.555803142991
11590000 13.8154226051918
11600000 14.3948223432958
11610000 15.045909905863
11620000 5.30978483943102
11630000 7.01134385102557
11640000 3.72525351275999
11650000 9.78258631260729
11660000 7.43791611923041
11670000 14.9228288540725
11680000 17.0965208965732
11690000 14.185502374454
11700000 13.575605574537
11710000 12.3987196967671
11720000 10.7857846824675
11730000 14.0511963017103
11740000 7.81357688465562
11750000 15.3416151891572
11760000 12.2845758248654
11770000 2.31923609027876
11780000 7.75390437177288
11790000 12.5643157863541
11800000 14.3267153234581
11810000 17.5017829063751
11820000 19.4653345706125
11830000 15.1973853401138
11840000 20.5680974521373
11850000 17.7340749341491
11860000 22.6660133611731
11870000 19.5206221771763
11880000 18.2815514130737
11890000 20.1312394157305
11900000 21.1025354579297
11910000 23.9422761155677
11920000 18.6988394622484
11930000 21.9618171180216
11940000 22.4691698430432
11950000 23.1439358014249
11960000 26.9386898331492
11970000 26.6559955517919
11980000 28.0361016543889
11990000 23.9544642081083
12000000 21.8306118001282
12010000 28.4873544999401
12020000 30.0795901203115
12030000 31.0889037625589
12040000 29.2390958441109
12050000 18.0533659433935
12060000 13.3163390468568
12070000 16.1343375381203
12080000 17.5892296747959
12090000 23.4587829899181
12100000 20.6327015070742
12110000 23.1546192925421
12120000 21.8185542777094
12130000 20.4476546299692
12140000 23.4885995910638
12150000 24.9646009631143
12160000 21.1544640907962
12170000 22.4600414008586
12180000 28.0264909263298
12190000 23.944972124879
12200000 22.6840423895512
12210000 17.2875693079185
12220000 14.985367002697
12230000 13.0316909045843
12240000 15.9914209658716
12250000 14.8018953009741
12260000 21.1649548051771
12270000 20.4951802879081
12280000 12.6909572987944
12290000 12.8723809390411
12300000 17.260076728215
12310000 17.0200971723553
12320000 22.4839780570488
12330000 22.229673879659
12340000 20.3497039731653
12350000 14.9560876156133
12360000 13.362406225643
12370000 18.737859671522
12380000 18.4261222156543
12390000 21.8590046213055
12400000 21.3681017623077
12410000 22.1992734142813
12420000 20.3023632290484
12430000 21.1456299767823
12440000 12.5579983379596
12450000 18.7701772552078
12460000 14.4310970268065
12470000 23.6733598132353
12480000 23.2632595430375
12490000 25.814515201558
12500000 19.3146002898999
12510000 20.9992603123025
12520000 21.4476044118658
12530000 20.6617290310258
12540000 12.0300347805135
12550000 15.554568903067
12560000 8.92362575624628
12570000 13.1762603723416
12580000 12.5576902003163
12590000 9.54345631856165
12600000 11.7239291839079
12610000 18.0373874946929
12620000 28.0775141590152
12630000 27.6122166313515
12640000 25.786146720672
12650000 23.3532304391538
12660000 27.1113594734226
12670000 20.0770948385135
12680000 21.5097847235893
12690000 25.733036845086
12700000 25.6027661785777
12710000 25.8655317899835
12720000 32.5401851013994
12730000 30.060841998443
12740000 20.7327743583178
12750000 25.2551734764118
12760000 27.3554361181716
12770000 29.174357103483
12780000 27.7194675291716
12790000 27.5115056455458
12800000 28.5526867841933
12810000 27.9305215142053
12820000 23.699228945927
12830000 24.2910625506934
12840000 25.0190840747675
12850000 25.575607561473
12860000 22.2181623356564
12870000 22.2684615681445
12880000 22.093556049166
12890000 18.9831542656282
12900000 26.82126134972
12910000 21.8814052150219
12920000 18.5866476160452
12930000 19.5740276376369
12940000 25.0576951748557
12950000 18.7448729576378
12960000 18.4911208801407
12970000 12.7031832810805
12980000 15.516887100733
12990000 18.5278265601929
13000000 19.1147236479929
13010000 26.58885213412
13020000 19.3784971014437
13030000 18.6239106403809
13040000 20.618742772736
13050000 20.5578865823595
13060000 26.1329352552306
13070000 13.6108263977642
13080000 8.55398527137248
13090000 13.4597003792058
13100000 18.5961949014743
13110000 24.585934199707
13120000 13.7304399935902
13130000 18.043978228285
13140000 21.1317514190295
13150000 21.2389491042131
13160000 26.2261737185391
13170000 23.5111857739442
13180000 18.9661338459678
13190000 21.3195892152992
13200000 16.8133258610211
13210000 23.495325664439
13220000 18.8863683641453
13230000 20.119215212032
13240000 15.4969244399427
13250000 22.6307895589413
13260000 22.6703762339548
13270000 18.4663978439092
13280000 19.9979421264463
13290000 21.8055780513136
13300000 14.7673768998548
13310000 18.007968722406
13320000 16.7397161905747
13330000 14.4126235597488
13340000 18.2877731229269
13350000 21.733419616778
13360000 18.5947735006733
13370000 18.5250936794371
13380000 13.1940191411467
13390000 17.1448282467591
13400000 12.9125131777538
13410000 18.5907756186264
13420000 17.3890441958543
13430000 13.7796711709194
13440000 12.9790311236309
13450000 14.7016649224308
13460000 13.6392467576376
13470000 6.10561866128126
13480000 13.0316103047026
13490000 10.6998892693279
13500000 15.54864356841
13510000 8.59596640252209
13520000 6.31859345603056
13530000 5.36537625471078
13540000 13.7392764044345
13550000 17.1127536765259
13560000 20.9706560201072
13570000 23.2318427488941
13580000 24.3279993771637
13590000 18.6138745504633
13600000 22.428780563149
13610000 27.4972637255764
13620000 23.531492561822
13630000 22.8942317700219
13640000 20.3718968302165
13650000 21.4552377717091
13660000 26.2812218739147
13670000 32.5045248657686
13680000 23.1535288855512
13690000 22.087720604214
13700000 19.9387402563166
13710000 22.3295054149525
13720000 14.9764793491593
13730000 21.9606109563865
13740000 18.1283457164217
13750000 14.1520137155327
13760000 21.7322533746885
13770000 26.8574154658515
13780000 22.5728222145656
13790000 22.8827975455192
13800000 24.2317644528537
13810000 26.4361062648338
13820000 21.7024228668786
13830000 28.1776654744249
13840000 25.257033025292
13850000 22.2919571810077
13860000 21.5726324814502
13870000 23.3439702679919
13880000 25.6448350374467
13890000 29.1906018617428
13900000 27.9942043273716
13910000 25.0264046832958
13920000 19.8788278526641
13930000 19.9217402549151
13940000 17.908551760635
13950000 21.6454457488134
13960000 17.1061360907979
13970000 23.6967726738876
13980000 27.1599755844119
13990000 30.3176136544748
14000000 27.3648825413659
14010000 25.8958439884142
14020000 25.0806249280499
14030000 29.2249393193893
14040000 26.6270467910556
14050000 26.3362985012668
14060000 27.3779672813933
14070000 26.8912513565227
14080000 27.8123680722351
14090000 25.1970060132006
14100000 19.2303618435619
14110000 22.1876927107365
14120000 20.7498552347744
14130000 22.6969705038734
14140000 24.6404718024318
14150000 22.2167406816547
14160000 21.2019731833331
14170000 20.0792126488813
14180000 17.8700040647954
14190000 18.5328223410799
14200000 26.1803546949283
14210000 23.8623248825376
14220000 27.9523415272699
14230000 30.4332065993009
14240000 22.6706519315932
14250000 24.5687680740745
14260000 24.0969397300134
14270000 30.8967977452688
14280000 33.3345579653596
14290000 31.1477983727659
14300000 25.7621227986778
14310000 23.2080610469678
14320000 28.5863538524988
14330000 32.9235472244554
14340000 29.5847218293356
14350000 27.2934546966255
14360000 31.4257961746272
14370000 33.5699240481329
14380000 30.8089301427433
14390000 29.9030872234694
14400000 26.8026083302916
14410000 27.2201179409785
14420000 25.1595697711078
14430000 29.2786270807233
14440000 32.4716346849339
14450000 25.0093728609253
14460000 23.7181887251581
14470000 25.042809293443
14480000 26.9440033855249
14490000 30.610414475304
14500000 30.3444669457543
14510000 29.1113377500245
14520000 31.5350532127404
14530000 34.3397168788769
14540000 30.3470009918594
14550000 32.001930638124
14560000 30.045587112103
14570000 28.3865355608722
14580000 22.7420813206839
14590000 26.8954427004902
14600000 22.1326528978274
14610000 20.4751706544917
14620000 29.3952213883584
14630000 23.2987892264076
14640000 23.8890221441973
14650000 24.651056767901
14660000 24.9944568177717
14670000 20.9145843185065
14680000 22.7747435102838
14690000 28.6438253936296
14700000 32.2192000407091
14710000 28.5027306556281
14720000 34.1659339777078
14730000 29.7726738146545
14740000 25.771992410479
14750000 31.1262421386132
14760000 32.2330688977454
14770000 31.6022116378953
14780000 32.0058395301926
14790000 28.6847843702405
14800000 29.1265507326196
14810000 24.9064919850472
14820000 31.3819755779693
14830000 26.2923847168888
14840000 29.1492381937424
14850000 27.9245706088383
14860000 26.9412295055218
14870000 29.9206039419687
14880000 32.0368570972942
14890000 34.9578808428545
14900000 39.3791086075261
14910000 27.6417395898329
14920000 24.9817242419028
14930000 29.051804976378
14940000 23.7098067466742
14950000 29.2901288063949
14960000 33.2425203160711
14970000 34.5186184988763
14980000 37.8526894191662
14990000 31.4784164625436
15000000 34.6065301437579
15010000 34.4021673979538
15020000 32.4118821566
15030000 32.7661151903217
15040000 27.1869696903702
15050000 30.0601774286802
15060000 29.9785720375428
15070000 31.6919618915069
15080000 33.1407359245367
15090000 34.4755434669635
15100000 29.8093876750407
15110000 26.0693753062585
15120000 29.8620617807445
15130000 34.4929613911424
15140000 33.7187882180509
15150000 32.2906769599736
15160000 30.5021627619496
15170000 28.7541182898652
15180000 27.2919962492512
15190000 32.1647028355178
15200000 31.6727254008931
15210000 34.0261814457371
15220000 32.2665800863836
15230000 35.2523771898268
15240000 32.2672349668798
15250000 25.4695216142595
15260000 25.9340772586444
15270000 25.8064704336814
15280000 31.4945892115678
15290000 31.7713460849307
15300000 30.4841463395769
15310000 25.4457134053629
15320000 34.4366416565888
15330000 30.3766132572452
15340000 26.6543218932546
15350000 26.3514324468611
15360000 29.986217895174
15370000 31.9986621255746
15380000 31.7388270630568
15390000 27.031483698411
15400000 29.6127253233007
15410000 32.8083392078095
15420000 31.3279067368676
15430000 30.8996689332446
15440000 28.7303961354414
15450000 31.7670440748773
15460000 33.3114144654681
15470000 26.7228748195129
15480000 24.1139174906478
15490000 31.0964721369264
15500000 28.4801667204827
15510000 29.8797356340621
15520000 25.8082787351756
15530000 21.892711307553
15540000 24.9523387349243
15550000 22.0293513072007
15560000 26.8265307570176
15570000 21.43848461312
15580000 26.897184325022
15590000 27.1822480949292
15600000 25.3153669209246
15610000 18.3065286405333
15620000 23.9283812120894
15630000 29.2958345679933
15640000 27.9708085816315
15650000 25.4727795248805
15660000 28.7894563503011
15670000 29.4297949518778
15680000 32.4208664767692
15690000 27.8139548991477
15700000 25.0225253980017
15710000 22.0305210076037
15720000 19.2414898068558
15730000 18.5398228904951
15740000 23.8716834080997
15750000 21.8080105510159
15760000 22.0428486017517
15770000 27.4190175822244
15780000 17.3820042997995
15790000 23.1291734795012
15800000 26.754746990555
15810000 18.406864231583
15820000 19.5091359643197
15830000 20.0781983714924
15840000 18.0811764420131
15850000 17.5416970716821
15860000 15.0026729033145
15870000 22.373391957122
15880000 18.7655355474851
15890000 9.58637407381644
15900000 7.74374924475785
15910000 12.4615340954866
15920000 18.3082715523088
15930000 15.193985264765
15940000 15.3359143562419
15950000 13.7997465947171
15960000 12.2904414262277
15970000 21.2552199331798
15980000 25.1435546456108
15990000 22.925817323225
16000000 23.5290110347948
16010000 24.3923139312452
16020000 20.5190280415048
16030000 22.4082297163932
16040000 21.0220473356343
16050000 24.5185589824683
16060000 25.439073854271
16070000 20.0141809687153
16080000 22.4522562508111
16090000 25.0504122915578
16100000 29.3633151302624
16110000 22.7375968869489
16120000 23.354810213714
16130000 28.6897251000411
16140000 25.9112899315309
16150000 32.1069037824304
16160000 30.0816661410169
16170000 29.1023276637804
16180000 28.1659619340841
16190000 30.161084231179
16200000 27.3103110813929
16210000 29.7573668170145
16220000 26.8434143715006
16230000 28.846819300715
16240000 27.5005595480628
16250000 23.4702466307409
16260000 27.4462953051951
16270000 30.6350320529339
16280000 26.5397564351923
16290000 25.5224144490866
16300000 29.7119683781681
16310000 29.9201527408875
16320000 22.4023877761965
16330000 31.4134445486615
16340000 24.4871007449519
16350000 31.1900399453046
16360000 28.0565055923816
16370000 27.2567298773069
16380000 19.5335835781506
16390000 22.395691948998
16400000 20.4112528766943
16410000 23.7930890527576
16420000 17.798628233509
16430000 21.8805624286888
16440000 17.5622889969972
16450000 18.3715385242731
16460000 16.5347076799989
16470000 19.1396571321977
16480000 19.5949329826567
16490000 24.2329133081436
16500000 22.2974599111515
16510000 19.9382024501316
16520000 18.6764795951556
16530000 16.6143182580325
16540000 16.9144910935805
16550000 20.2485872492931
16560000 21.5142839141147
16570000 21.7565791409534
16580000 22.6034543691578
16590000 16.4998490792694
16600000 19.0752924901963
16610000 25.8386928002661
16620000 24.418958155981
16630000 22.7722649815751
16640000 30.8730830464139
16650000 26.8102279620339
16660000 25.8941436817611
16670000 29.1385510953568
16680000 24.7894608700548
16690000 24.0431258294068
16700000 16.4072775216938
16710000 18.9889197016792
16720000 20.7191175662784
16730000 18.3237414588443
16740000 20.9476538948211
16750000 19.2411206411741
16760000 22.0788500110244
16770000 24.3332836457598
16780000 23.1957205704099
16790000 21.0349126117283
16800000 19.7411090424666
16810000 23.5741671122133
16820000 26.4606169510508
16830000 25.0407646283924
16840000 22.7027050128124
16850000 21.4638393096901
16860000 30.4504391933915
16870000 30.4218855888259
16880000 28.5684615404093
16890000 21.4537701275024
16900000 20.7240223160138
16910000 28.1991422531222
16920000 25.9894511598625
16930000 24.7013861536569
16940000 27.3383202713956
16950000 30.9170913593998
16960000 28.5241592981201
16970000 27.3512465109383
16980000 26.4741783054866
16990000 20.1228025787731
17000000 19.0642579366008
17010000 25.8105921413253
17020000 26.0804669328805
17030000 22.8325126724088
17040000 14.9311247893344
17050000 19.1810202943439
17060000 16.0199241968709
17070000 14.0075289010277
17080000 20.9492146051687
17090000 17.2525982168719
17100000 22.1029146376698
17110000 27.8502995180238
17120000 27.5910586687016
17130000 28.1927634193017
17140000 30.1458315485763
17150000 23.9607164167736
17160000 22.9644760343351
17170000 24.2273250966143
17180000 26.2175939855418
17190000 29.4982398998016
17200000 27.9310819239888
17210000 27.0530109364348
17220000 30.7665522844482
17230000 26.3025385625613
17240000 30.728633504694
17250000 27.4295670591162
17260000 24.2675569229303
17270000 25.8554843671991
17280000 17.7027153267047
17290000 13.04706908213
17300000 12.1473924063299
17310000 14.6356174856842
17320000 19.0754949528983
17330000 28.8713413089798
17340000 24.094498192741
17350000 17.2922822682319
17360000 19.4361236964149
17370000 18.6287881772714
17380000 22.484543958783
17390000 17.2396697212304
17400000 23.4682811416816
17410000 24.0947459909091
17420000 22.8545955174346
17430000 23.523030417259
17440000 19.6844058080864
17450000 20.8927831095955
17460000 21.847225615867
17470000 18.4027257955778
17480000 20.2352987131075
17490000 17.656492533121
17500000 12.4246813898772
17510000 13.7528820671508
17520000 21.4050908205753
17530000 16.8144881817302
17540000 24.6301949714937
17550000 21.9578373660374
17560000 18.529124154754
17570000 13.934285881188
17580000 12.6429362215883
17590000 15.5166615007079
17600000 8.97704621796606
17610000 17.3641196066136
17620000 21.0821379728715
17630000 24.2822752161931
17640000 24.5082557507009
17650000 26.8768699439475
17660000 24.3929985789747
17670000 22.1178276083816
17680000 14.4979221166292
17690000 17.7466245784818
17700000 23.1957151310684
17710000 20.9071624248644
17720000 19.6225536889621
17730000 19.4493877289947
17740000 17.0622247717724
17750000 22.7951716036126
17760000 24.4208330384212
17770000 21.973977831409
17780000 24.3012860823204
17790000 19.6742422274742
17800000 21.656755682252
17810000 15.9139734802378
17820000 16.0728873644353
17830000 19.8133640098794
17840000 15.795620805089
17850000 17.2795918133415
17860000 21.4122422475044
17870000 27.4624426111677
17880000 18.0759208539679
17890000 15.5082333862658
17900000 23.5224781479051
17910000 28.275022920153
17920000 27.261926871072
17930000 19.3746531682432
17940000 25.9775930079297
17950000 25.5683003501999
17960000 25.8174658462959
17970000 28.77599251006
17980000 25.645241782193
17990000 23.1255249048617
18000000 27.015718475278
18010000 33.1609835039237
18020000 26.6988728918185
18030000 28.9356118362961
18040000 29.0929038545576
18050000 27.2255836882223
18060000 26.655385258726
18070000 25.9460432672508
18080000 25.6563056341865
18090000 26.0754029946177
18100000 22.5870227353871
18110000 23.9607342775179
18120000 26.3207377669171
18130000 30.5312257822947
18140000 26.8018361819767
18150000 28.1566938655569
18160000 23.7126491518298
18170000 24.1446374176609
18180000 28.5465264888984
18190000 33.1497421006526
18200000 29.9482074388716
18210000 22.8344439716703
18220000 20.4536821872909
18230000 16.2455655660846
18240000 14.4004225699564
18250000 10.9466396741915
18260000 20.9155557253148
18270000 19.6590273629204
18280000 20.9358188372383
18290000 22.7169347945281
18300000 21.4777290918374
18310000 26.3502023105443
18320000 24.8342310608834
18330000 28.3216141587571
18340000 19.2862347547565
18350000 14.2376924245571
18360000 18.244787731551
18370000 24.7563772891654
18380000 21.5048150773846
18390000 27.4481749551661
18400000 20.5458893515434
18410000 26.2065484003613
18420000 24.8125609636378
18430000 31.8842628124087
18440000 24.8710704739637
18450000 27.309218175534
18460000 29.501943219978
18470000 26.6592702689979
18480000 18.0660988024351
18490000 16.4927495174395
18500000 17.1145697347802
18510000 19.1685941315455
18520000 27.0178377207876
18530000 32.2650455959904
18540000 32.3341884553973
18550000 32.8623445090323
18560000 33.6539805076197
18570000 26.0594157306929
18580000 27.6078401977584
18590000 25.1079297299916
18600000 26.1370467007279
18610000 22.8448621571379
18620000 27.0428550631577
18630000 25.3744237775275
18640000 29.0131276957409
18650000 31.633233308474
18660000 29.257800705716
18670000 22.1643071598929
18680000 15.4206028353753
18690000 23.643453544877
18700000 22.3274532562957
18710000 20.6732854157326
18720000 23.0257848494609
18730000 32.687088383493
18740000 25.3365638754814
18750000 22.8292901852608
18760000 25.8411065605424
18770000 23.4072468784175
18780000 29.1367849071002
18790000 28.5153624452707
18800000 29.5606210871037
18810000 36.2835901246481
18820000 30.490625171956
18830000 23.6718174331592
18840000 30.9906079373878
18850000 28.4705147709398
18860000 31.4193850219295
18870000 31.8222737165384
18880000 28.0548946123325
18890000 18.9693617676175
18900000 23.9266636621302
18910000 29.4993443572929
18920000 25.7738891578766
18930000 28.9880286476935
18940000 25.5845866114845
18950000 30.6324570040458
18960000 29.6651553689743
18970000 30.3309121633053
18980000 29.6660979623363
18990000 30.2877653852156
19000000 33.1589824819656
19010000 33.4369548906903
19020000 32.4421849565945
19030000 28.7050797498836
19040000 31.0433416368899
19050000 30.1377633598229
19060000 31.0111610520369
19070000 32.0891314069331
19080000 33.2334979722693
19090000 36.1411902038967
19100000 30.7281149067173
19110000 36.480322862633
19120000 31.2084113870271
19130000 31.656048035814
19140000 33.5425349061055
19150000 23.7659089301864
19160000 23.7227066665423
19170000 21.9351078937597
19180000 18.9755052494861
19190000 25.0107723976357
19200000 30.9431469754037
19210000 29.8329085318978
19220000 25.4967756044528
19230000 23.6523839130211
19240000 24.4961645642427
19250000 20.3999693443713
19260000 24.396975760985
19270000 26.8879028664752
19280000 26.9107179349959
19290000 29.0595144202443
19300000 29.2088428326203
19310000 27.8427537619082
19320000 26.4179413758436
19330000 33.8049137077477
19340000 34.4801413414148
19350000 36.47580202484
19360000 31.2561021702037
19370000 35.9902950945585
19380000 34.5125484569245
19390000 35.2049375547191
19400000 32.3884322290689
19410000 27.9803558150917
19420000 33.5901367743939
19430000 28.8780674371534
19440000 22.9332879807449
19450000 28.3856285306462
19460000 38.0320906258165
19470000 33.9942848500612
19480000 31.4688056164256
19490000 38.9454041984237
19500000 39.6877097645204
19510000 41.7293622671503
19520000 38.7100549413875
19530000 44.6352511964469
19540000 40.0693888253974
19550000 42.8251822789532
19560000 42.7832774947544
19570000 41.1353267265252
19580000 38.9112980630151
19590000 35.181478741415
19600000 43.7780979151171
19610000 38.1353299177676
19620000 35.2838603336247
19630000 35.5395969824374
19640000 40.2501582985018
19650000 34.1657017912506
19660000 31.3169629911754
19670000 39.7399467829962
19680000 35.6375737325879
19690000 33.7276765753462
19700000 34.858677424577
19710000 34.3695067875881
19720000 25.3962586300349
19730000 26.6077205830526
19740000 30.4173231946227
19750000 33.1353686617763
19760000 33.0876081199692
19770000 39.6295075648289
19780000 33.2546323451992
19790000 32.7197604696425
19800000 24.3876553167389
19810000 34.1261017577783
19820000 28.7950488355052
19830000 27.8621689815288
19840000 31.5022515000713
19850000 31.9115023363295
19860000 32.4212380485769
19870000 32.1778438897042
19880000 23.427624275628
19890000 24.5248970540489
19900000 22.8361282919572
19910000 24.8984159122712
19920000 31.9068195847024
19930000 34.5790601760537
19940000 31.53358566999
19950000 27.2463571643749
19960000 34.4279171032799
19970000 30.230663144066
19980000 25.2412886938506
19990000 29.640357691958
20000000 24.7705967388157
20010000 23.8011910781959
20020000 28.3174152001668
20030000 32.807362324934
20040000 35.1135875197337
20050000 34.9043641314884
20060000 27.7299051804436
20070000 30.4125015269444
20080000 31.1965123810339
20090000 31.8339414482923
20100000 25.6885781652872
20110000 22.4754850555273
20120000 26.9760053942163
20130000 20.5041683766117
20140000 21.9048858977553
20150000 23.739300166733
20160000 24.2183223520894
20170000 20.6744418847525
20180000 25.3321180624021
20190000 33.7263216344453
20200000 37.0310738918806
20210000 31.7525159065087
20220000 29.5402238065205
20230000 36.978499538155
20240000 42.7365367984453
20250000 36.1813339396219
20260000 31.9165217339777
20270000 32.2351777961813
20280000 34.4823170175058
20290000 38.4804874690076
20300000 36.3468072557275
20310000 37.2295954813565
20320000 28.2840155540131
20330000 29.6884348680539
20340000 30.5075324790009
20350000 30.1837026375251
20360000 34.6910552667304
20370000 37.6058264639958
20380000 33.4305477015794
20390000 32.147998137967
20400000 37.5792931738865
20410000 41.711402416704
20420000 33.3293480877548
20430000 38.6935872107646
20440000 34.0437396021662
20450000 34.1950003210982
20460000 39.2548839664441
20470000 35.2740254644461
20480000 27.5036999813595
20490000 39.5047761552773
20500000 41.8377921085964
20510000 40.472314789918
20520000 47.6252760787584
20530000 40.957918438048
20540000 34.5099407639598
20550000 35.6964596612704
20560000 39.2816098605641
20570000 38.8113881220052
20580000 45.9070900868064
20590000 42.8482891088068
20600000 45.4630463032066
20610000 45.6331797893099
20620000 45.9584190309034
20630000 46.7867590427444
20640000 47.7106030984609
20650000 53.4676864747281
20660000 45.6139755392473
20670000 47.9822697004234
20680000 47.0894281949974
20690000 51.5025939302373
20700000 52.9422805347971
20710000 46.1850097348206
20720000 44.8640956386942
20730000 48.022549983802
20740000 45.0316964176471
20750000 47.4849108209535
20760000 44.0896027503989
20770000 46.3979890237561
20780000 49.1712870326854
20790000 37.5356937409509
20800000 38.2996453089947
20810000 47.61995643311
20820000 39.1774700934421
20830000 41.3769137432107
20840000 37.6064714863862
20850000 37.296929156233
20860000 43.2709412387948
20870000 43.1585467427705
20880000 34.1153951569196
20890000 30.3920755250504
20900000 33.0415661041943
20910000 33.0143508436466
20920000 33.1917377556591
20930000 31.8068585665158
20940000 33.4037381962855
20950000 36.911898132614
20960000 37.0476458030705
20970000 34.7380591654925
20980000 42.9716625947553
20990000 40.11623216593
21000000 34.9626274390828
21010000 34.2251304662007
21020000 33.0018830807761
21030000 33.0023715054905
21040000 34.511636724372
21050000 39.9224160113566
21060000 47.476698701572
21070000 36.6241596716762
21080000 41.3573244001752
21090000 47.6556789775447
21100000 40.9359825089568
21110000 39.2791262722769
21120000 41.6314437327581
21130000 39.172291839436
21140000 41.9184124078197
21150000 45.4311415456199
21160000 37.9051525337522
21170000 38.7534955229553
21180000 41.8031859886895
21190000 44.1521607345183
21200000 41.7093774833908
21210000 41.0219841614923
21220000 41.4454645314743
21230000 38.5411159259199
21240000 40.2766235909696
21250000 48.4040094838614
21260000 49.5330978855527
21270000 43.4014179610956
21280000 39.9719535096412
21290000 40.6497651056326
21300000 38.7042107772164
21310000 34.5933736500412
21320000 28.2315850767515
21330000 31.4665541346356
21340000 27.9038422734628
21350000 26.6878267247828
21360000 31.9470549902916
21370000 27.1006377223638
21380000 29.6984427147826
21390000 22.3852572464765
21400000 24.0179414844333
21410000 25.4628551400874
21420000 29.0183333542786
21430000 27.9077294223688
21440000 27.7079607874503
21450000 29.5866586557203
21460000 25.0683321280626
21470000 25.1712512648255
21480000 23.1911738084094
21490000 28.6251884660632
21500000 17.5218663939297
21510000 23.9934231148843
21520000 30.3791780047616
21530000 28.575129617815
21540000 34.1932819162193
21550000 30.5784820659246
21560000 27.042936393222
21570000 32.3374793009586
21580000 27.1693570247934
21590000 31.3882391150233
21600000 31.8006114933071
21610000 20.6866370602283
21620000 19.8933872894218
21630000 26.3113846488719
21640000 29.0904028313153
21650000 25.5344429384427
21660000 26.5696229841255
21670000 25.3134704080368
21680000 25.8290049670789
21690000 29.5847450990662
21700000 30.4786992615515
21710000 34.4528264784814
21720000 26.8902828509264
21730000 35.3995520549697
21740000 35.9131329709764
21750000 30.5330272168823
21760000 35.6185473546458
21770000 25.4324725425553
21780000 27.4781992867397
21790000 32.4039449351897
21800000 35.1185389004386
21810000 34.8570385256583
21820000 31.516251811184
21830000 27.7781517577337
21840000 29.5993493645742
21850000 29.2552624010432
21860000 32.6773705295371
21870000 27.7086234166535
21880000 27.3716142532292
21890000 28.9800683149659
21900000 25.8533675370301
21910000 26.7289724100951
21920000 29.0893872594834
21930000 33.8226844811981
21940000 32.3187649244082
21950000 25.0439958400025
21960000 27.7440502401903
21970000 28.6540639045044
21980000 31.4959713404056
21990000 28.8221604470792
22000000 26.1497049736842
22010000 28.7585284617529
22020000 20.9772160661126
22030000 22.051146840804
22040000 24.9707411278608
22050000 17.6800153981542
22060000 14.7870821248802
22070000 14.0297763309172
22080000 19.3657692458119
22090000 16.7905313989099
22100000 11.4013768154135
22110000 10.2447463812339
22120000 16.3791720406498
22130000 23.2517256411206
22140000 24.4427376869747
22150000 25.378413011126
22160000 31.8716767591973
22170000 33.0837366258195
22180000 28.1820063082043
22190000 28.0210166015946
22200000 27.9123129952124
22210000 24.8800154700001
22220000 21.1078540151941
22230000 23.7099218428412
22240000 22.3052550007946
22250000 26.0500016835381
22260000 27.2299620777285
22270000 27.6628718688539
22280000 28.9729254015909
22290000 30.0971227877559
22300000 31.6082441026356
22310000 29.3431204570064
22320000 28.1347902431053
22330000 24.0873475599418
22340000 23.1792222340223
22350000 25.7117606909496
22360000 21.2182832859945
22370000 19.9805203742986
22380000 19.4904414681525
22390000 23.1979005673793
22400000 29.2634313091813
22410000 26.7554420001791
22420000 28.2405488711588
22430000 25.2489184104224
22440000 21.8161952521325
22450000 24.2387365175463
22460000 21.264331118307
22470000 27.5429573814471
22480000 24.4910216055205
22490000 27.0598111451413
22500000 28.8597114559234
22510000 23.3185105430463
22520000 23.1935989758985
22530000 31.5635350643288
22540000 36.3627677292437
22550000 36.6958668801051
22560000 30.1781814117151
22570000 25.7836521344387
22580000 32.8430434782438
22590000 27.3003920940405
22600000 24.9600217848102
22610000 25.5873406905934
22620000 25.4798173496559
22630000 27.7379138040495
22640000 31.1863364204244
22650000 32.6034982139082
22660000 26.6897247058467
22670000 28.4894629019243
22680000 33.8853001160842
22690000 31.1631389369302
22700000 28.8785213078585
22710000 31.5485163038471
22720000 29.0018561938215
22730000 33.6834853839709
22740000 29.8584301194271
22750000 23.5226350896725
22760000 29.6435825136755
22770000 29.748581074351
22780000 27.9239288148317
22790000 28.9887527155888
22800000 25.9097441223164
22810000 25.2511850866423
22820000 24.4623813040884
22830000 19.4756764991509
22840000 21.9767604811217
22850000 21.3302320933419
22860000 27.3704474627021
22870000 33.1183420836006
22880000 32.6459093470731
22890000 27.2996278867927
22900000 35.6678022914426
22910000 29.4983601619624
22920000 26.1455248793573
22930000 31.9093264388447
22940000 35.9905005841522
22950000 22.4693778035767
22960000 25.9808577500103
22970000 30.6197135598642
22980000 27.620270216362
22990000 23.9354446545046
23000000 26.2468680738394
23010000 25.5815550946608
23020000 24.8960453928975
23030000 28.3619390342988
23040000 30.0664586509283
23050000 29.8020472491407
23060000 31.5442107511862
23070000 26.2740259216291
23080000 29.6617340168679
23090000 32.6237619450492
23100000 37.5307344260174
23110000 32.1350846590053
23120000 23.3744712328955
23130000 22.6031736217287
23140000 22.1301134654486
23150000 27.4431537630045
23160000 25.6458121294204
23170000 20.6112863024105
23180000 30.9321370751586
23190000 32.5741418949225
23200000 29.2467698584574
23210000 35.1608008794423
23220000 33.3619078834081
23230000 26.1333947696958
23240000 19.0252252856626
23250000 26.8485936357372
23260000 32.2237353374283
23270000 29.4573130502162
23280000 29.9909073082641
23290000 25.986244117521
23300000 25.0595984310991
23310000 24.8145855547973
23320000 28.5141014630129
23330000 26.3170594353505
23340000 32.4074436803684
23350000 27.1858592283877
23360000 23.6524826401705
23370000 18.0978299381356
23380000 21.2994398655969
23390000 31.1375036636051
23400000 25.7234576870504
23410000 26.2311255066555
23420000 24.4777518399958
23430000 31.5849547000885
23440000 30.0628184425495
23450000 27.4684316855761
23460000 32.7607612148059
23470000 32.9057539480947
23480000 30.3793637377411
23490000 34.2191995720681
23500000 31.7109742214235
23510000 31.1827114029819
23520000 35.9666031587411
23530000 35.8019071658912
23540000 39.446859778162
23550000 33.9676902565881
23560000 31.3423963849774
23570000 29.0050823026825
23580000 31.9156153773522
23590000 36.7537859512286
23600000 40.1290978804234
23610000 36.721758316323
23620000 39.7540291341199
23630000 38.5119172780764
23640000 32.7156316126424
23650000 30.5238327079213
23660000 40.0854554068421
23670000 35.23740076826
23680000 34.7573488299169
23690000 38.6849264160018
23700000 39.9770926971235
23710000 33.1293263387931
23720000 36.0439461554506
23730000 34.7395503236812
23740000 38.7598510501551
23750000 33.7731329617241
23760000 27.5904143066172
23770000 33.3525502792658
23780000 40.2980866552609
23790000 39.4472171303565
23800000 42.2357068227897
23810000 43.5610187781054
23820000 37.1428040210847
23830000 39.2114556205742
23840000 37.5689536321273
23850000 39.8725791242233
23860000 38.3009200019098
23870000 36.6162122410274
23880000 42.0040337822261
23890000 37.8039427810208
23900000 36.8276634241716
23910000 36.9233795697867
23920000 36.8635140364259
23930000 41.5967756460799
23940000 45.6301376009527
23950000 41.789019044564
23960000 36.6119083457865
23970000 41.2188944105087
23980000 41.749288827588
23990000 46.0179138424594
24000000 41.1298510542848
24010000 35.6889300565546
24020000 38.8214575592365
24030000 41.5276196478995
24040000 32.9133392973618
24050000 25.6491162430573
24060000 23.2537556722876
24070000 21.4482443088825
24080000 32.1139697604852
24090000 31.8211124584226
24100000 33.1692145235298
24110000 27.983470212367
24120000 34.1010897492797
24130000 38.691616756899
24140000 39.2441596639683
24150000 37.4454659161492
24160000 41.0863454107497
24170000 43.0332103538304
24180000 44.9267930659713
24190000 46.477711404743
24200000 43.4253397901012
24210000 40.8999564158945
24220000 45.7176542225869
24230000 39.6311039562717
24240000 42.2746578925343
24250000 42.1976388739245
24260000 42.3656950308369
24270000 48.4908942634158
24280000 41.8012448878462
24290000 46.4291054340967
24300000 50.7626053563432
24310000 53.5515324158857
24320000 48.5052164202178
24330000 49.9350849241714
24340000 53.8881206171027
24350000 54.2841179741456
24360000 38.7534153344882
24370000 44.4870082732725
24380000 40.4935429004061
24390000 43.7458702501052
24400000 46.4281995329787
24410000 44.7365175990756
24420000 50.4404409740599
24430000 52.155359624769
24440000 50.8998925264347
24450000 48.3709230897731
24460000 46.4679039849918
24470000 41.5722717698367
24480000 45.8238910083595
24490000 49.6444299858939
24500000 44.8640372480335
24510000 43.7331059339893
24520000 38.8339204923655
24530000 40.2523113804675
24540000 36.5346721759056
24550000 42.0751511254915
24560000 38.6722433439815
24570000 38.3554882094213
24580000 43.8366107931842
24590000 45.6161533581191
24600000 47.3443492458033
24610000 47.9579832739367
24620000 48.1798400155835
24630000 42.2947817423775
24640000 46.1726531427257
24650000 46.2772756903338
24660000 42.7535801034495
24670000 46.9777145536261
24680000 45.485426736894
24690000 50.4223491008296
24700000 41.7766603276562
24710000 47.2703842837333
24720000 47.7101020505626
24730000 41.0492874607118
24740000 43.833749362505
24750000 45.2944133134035
24760000 46.9028677263341
24770000 46.2910586460677
24780000 46.927976775696
24790000 40.0250588047335
24800000 39.0532806721289
24810000 46.8528878867011
24820000 42.0873864819501
24830000 39.5578265182634
24840000 41.9258368692022
24850000 39.8983728012111
24860000 36.8696620674096
24870000 36.2788173480299
24880000 35.6295420569193
24890000 39.9129842168649
24900000 44.0135295067512
24910000 43.2926154907016
24920000 40.4575216139308
24930000 34.2796858354233
24940000 38.7936200861603
24950000 44.7331829669277
24960000 47.7405580902652
24970000 45.9146602070769
24980000 44.6114374601723
24990000 45.4422774124473
25000000 44.8787742044575
25010000 43.7484222290517
25020000 44.8309444453028
25030000 47.1660124632934
25040000 49.4799906979291
25050000 42.7235052472877
25060000 39.1794261394509
25070000 33.6630404626337
25080000 32.6853681717786
25090000 37.055242653634
25100000 34.3616915287269
25110000 34.8540840869234
25120000 34.8222847828813
25130000 35.4173445769846
25140000 34.465042502358
25150000 35.5358050668892
25160000 41.4684887873397
25170000 44.8524443638054
25180000 37.4645226769484
25190000 41.930831184897
25200000 41.9885353715554
25210000 44.9353179437701
25220000 45.439164046926
25230000 42.1710147164559
25240000 50.3887198996491
25250000 47.040779878446
25260000 40.9119439485521
25270000 32.6655286364617
25280000 36.0887988313147
25290000 32.6706921708462
25300000 38.6486364717414
25310000 41.0280379811795
25320000 41.019316606188
25330000 52.0957053410551
25340000 44.7437872791846
25350000 41.7564747222906
25360000 47.5618293972876
25370000 47.539963142725
25380000 50.2640045477934
25390000 43.4251003830501
25400000 33.011375939892
25410000 33.6627698466392
25420000 41.7854126119904
25430000 39.4748115042504
25440000 42.6720343721174
25450000 44.7025728973836
25460000 41.8980372756844
25470000 37.3749369011216
25480000 39.7027420150731
25490000 36.2370118439164
25500000 34.1318247788788
25510000 43.7600380992534
25520000 39.4014026816154
25530000 36.4656977053389
25540000 45.6305299748936
25550000 41.7779544998119
25560000 34.9315821210448
25570000 38.9687145146831
25580000 40.4568550280362
25590000 35.3662295774503
25600000 33.9956734915115
25610000 35.9748968561451
25620000 37.1247063738542
25630000 31.3571126884865
25640000 32.1854118838683
25650000 29.5628050933872
25660000 35.4949526567828
25670000 37.5437599994451
25680000 35.6557447525636
25690000 33.7386457908027
25700000 31.6740384954386
25710000 29.1449174860115
25720000 33.8754766707719
25730000 28.5476283795841
25740000 31.8452748932227
25750000 33.9947136849692
25760000 37.1839444897188
25770000 42.851952494468
25780000 42.0153330886147
25790000 41.4513967230358
25800000 46.3123598849863
25810000 39.398089076127
25820000 41.4077739178339
25830000 39.0767612170334
25840000 42.8044876574698
25850000 41.7572831797711
25860000 37.3908847975723
25870000 32.77121569787
25880000 39.5993902740178
25890000 42.2435240561446
25900000 40.4400721320121
25910000 46.0638399850082
25920000 42.0056871486011
25930000 41.7868126181157
25940000 47.2852243484861
25950000 47.3064128032112
25960000 47.1409276376524
25970000 45.5693769740403
25980000 46.4564182083564
25990000 45.9545572211642
26000000 41.1614370791629
26010000 46.8453797175461
26020000 43.7454816295617
26030000 42.2906614818357
26040000 43.7423428955343
26050000 38.2126397508616
26060000 36.3294451174253
26070000 36.6985603548404
26080000 38.3751228975336
26090000 34.5751033063872
26100000 34.4288754793366
26110000 30.5025980537175
26120000 30.6820608750729
26130000 33.5074544965722
26140000 39.2588205395786
26150000 37.3096639698201
26160000 31.9213680579941
26170000 37.8828663142481
26180000 38.8312691477201
26190000 34.802120220993
26200000 34.3370195314688
26210000 31.3581021439312
26220000 35.7858313311212
26230000 28.998641280354
26240000 27.8698816178492
26250000 28.2777384140829
26260000 27.6991106754666
26270000 32.7229849641155
26280000 36.6953252588581
26290000 36.7828384726648
26300000 30.6727528915986
26310000 32.0199691759361
26320000 35.3763289555745
26330000 39.4101503345588
26340000 33.1201988905376
26350000 40.4714576451698
26360000 37.4983897782054
26370000 33.1314957826179
26380000 35.453759157941
26390000 39.0519887469119
26400000 38.5339604213389
26410000 33.9039818524913
26420000 38.2527213773635
26430000 40.7345926590099
26440000 44.2973527453984
26450000 42.8648395916708
26460000 42.9982301498643
26470000 33.5971708959971
26480000 43.7366911110842
26490000 39.4044306194707
26500000 33.0631749901199
26510000 35.9062457740484
26520000 40.8851275426079
26530000 43.1365625919323
26540000 43.2173579945883
26550000 39.2538404416997
26560000 39.2173084541912
26570000 42.4159964677253
26580000 39.7678764798441
26590000 35.8118168887113
26600000 35.5985819416601
26610000 41.8998281472319
26620000 40.127587579592
26630000 40.0161515599877
26640000 39.9300007376307
26650000 39.4153633299364
26660000 37.9917171852026
26670000 32.0032513094385
26680000 37.6436942250516
26690000 35.0102106224172
26700000 32.4705549650988
26710000 35.3365438538892
26720000 39.832847266599
26730000 35.3745293648676
26740000 38.6572004271094
26750000 32.0414640830279
26760000 34.4360930101527
26770000 36.2762137521722
26780000 33.3932929927586
26790000 31.6537479099094
26800000 38.4734718990252
26810000 35.3033562262981
26820000 39.2389212311897
26830000 37.1869026682406
26840000 33.1727167854381
26850000 40.1377163265013
26860000 39.8350379691992
26870000 42.9552574343992
26880000 43.4135651381735
26890000 43.6078063603625
26900000 36.1640037595081
26910000 45.4584615108001
26920000 40.4159782676873
26930000 34.664285966177
26940000 38.552054417569
26950000 37.5340437169172
26960000 40.2546881795545
26970000 44.3897931897708
26980000 42.4087322427364
26990000 42.9997135464862
27000000 42.5195352745188
27010000 44.7162257352189
27020000 37.7905746925647
27030000 42.290226877612
27040000 37.5934881927293
27050000 45.2439811799682
27060000 41.9535462981626
27070000 47.3814611044205
27080000 45.2924200620046
27090000 35.7567608908145
27100000 40.7325219846498
27110000 35.7927467402212
27120000 44.3285103290225
27130000 41.8837394098391
27140000 41.6631295039955
27150000 41.3379692737447
27160000 47.2432468533769
27170000 44.6377515709052
27180000 46.3578876022107
27190000 40.5841050270587
27200000 43.4825681894672
27210000 46.5432059579271
27220000 53.3742915675587
27230000 50.3526046489637
27240000 50.3186778677901
27250000 50.413138636842
27260000 53.47712529864
27270000 48.8609476111471
27280000 53.0990890831583
27290000 46.2416828611925
27300000 44.4576676509496
27310000 42.3238502162956
27320000 49.7458667750329
27330000 47.2638944135609
27340000 50.6886535491756
27350000 43.0179645309485
27360000 39.6577780060412
27370000 42.7164358092638
27380000 36.7863388728656
27390000 36.5524253663616
27400000 44.2205450113221
27410000 47.4366280849507
27420000 51.6094894631847
27430000 47.3237617242367
27440000 37.8311025379287
27450000 42.1803734544634
27460000 38.4816972691841
27470000 37.1989995876414
27480000 38.2746084344278
27490000 45.0638465511124
27500000 39.3294453831475
27510000 41.392029656316
27520000 39.253291805156
27530000 37.1035799530704
27540000 36.372117540461
27550000 42.0478138705499
27560000 36.5774429075117
27570000 36.3687026749286
27580000 39.8003444827766
27590000 37.5485667657057
27600000 32.7467744396437
27610000 40.4325069285622
27620000 41.4355112405872
27630000 36.7339270939687
27640000 41.0961604744043
27650000 39.2777712859923
27660000 39.4931681042996
27670000 31.933972898103
27680000 32.3410884663946
27690000 34.0088035956243
27700000 41.0305401758999
27710000 33.6249250410929
27720000 34.0977174028897
27730000 33.1737257833
27740000 37.0312348831557
27750000 44.7328328124491
27760000 40.8454992380273
27770000 40.0894128741455
27780000 38.0878194206315
27790000 41.3780031510278
27800000 40.2759369844288
27810000 37.9341762366362
27820000 39.7468742659686
27830000 34.6682991715892
27840000 35.8908693152138
27850000 33.5621206362806
27860000 28.119878573142
27870000 26.53622084103
27880000 27.4193183671558
27890000 33.1451398664688
27900000 33.1742403713282
27910000 32.0052888665565
27920000 31.0862733383883
27930000 28.7246966599943
27940000 33.7146684205253
27950000 32.9851969676739
27960000 31.8893996262825
27970000 33.280875882387
27980000 34.7531639287056
27990000 32.3657207536557
28000000 38.6591307130515
28010000 37.3111759749554
28020000 34.5003795206903
28030000 38.837181372553
28040000 36.4595341241443
28050000 29.4790760453051
28060000 29.0004775278767
28070000 26.4956799301317
28080000 26.7751533659323
28090000 29.6211249674924
28100000 32.0351918055405
28110000 28.5066084587746
28120000 27.6994426918503
28130000 39.4298389521733
28140000 33.7041783204912
28150000 41.1326308097311
28160000 38.2958401848674
28170000 36.6754844011801
28180000 33.7132873737087
28190000 31.4458694711333
28200000 27.5437130243007
28210000 34.277608857477
28220000 34.8260763630474
28230000 40.9080724118427
28240000 44.4065559024594
28250000 44.9784935167495
28260000 37.8423910593542
28270000 36.5402800164948
28280000 35.6668539716071
28290000 32.2240861077346
28300000 31.8427622107795
28310000 37.6587369264201
28320000 40.9089114969392
28330000 41.8592133626202
28340000 34.478011383439
28350000 33.6632033472738
28360000 40.8160390849869
28370000 35.1047779441122
28380000 35.401400866959
28390000 42.6792042080259
28400000 38.6743895636237
28410000 41.749624445215
28420000 42.058095773151
28430000 31.5826598656075
28440000 27.3541985428778
28450000 28.7589975832183
28460000 33.7289858445586
28470000 35.6877048130545
28480000 36.1852313730748
28490000 39.7157692672347
28500000 34.5157800247716
28510000 38.3336325987231
28520000 31.1625243953732
28530000 35.3878574442073
28540000 35.7046778753376
28550000 34.8664913684037
28560000 38.8796904651121
28570000 40.6116230526762
28580000 33.7760615873509
28590000 40.1648449154353
28600000 41.0100661735374
28610000 42.3082837632194
28620000 32.2821581904491
28630000 36.5025774650367
28640000 35.3650733411918
28650000 34.4053448140026
28660000 31.9485859812181
28670000 31.0035897200169
28680000 22.4978185980152
28690000 30.0774946417798
28700000 39.7223544993773
28710000 38.2542516970476
28720000 35.0459167203028
28730000 38.4209119265764
28740000 37.321137611884
28750000 35.0892599474763
28760000 34.3843961021502
28770000 37.4485241795198
28780000 35.5711458934026
28790000 28.7783711742641
28800000 30.2416820472326
28810000 35.4276670968238
28820000 38.6351536140835
28830000 28.5664314634681
28840000 39.6730113025728
28850000 44.4157340385731
28860000 38.7118463492883
28870000 40.2542469814093
28880000 43.2337988312712
28890000 39.6211545719659
28900000 38.1574704737611
28910000 38.0131615614234
28920000 34.7414233980079
28930000 35.4635166528786
28940000 35.5475447595319
28950000 35.0984199039386
28960000 40.3609128737169
28970000 29.4024286726757
28980000 31.6659078346664
28990000 37.8625974698642
29000000 39.8775527596151
29010000 37.7092254747019
29020000 35.9958196851946
29030000 32.3717862853547
29040000 33.6849538058233
29050000 34.113054718794
29060000 27.1007129321589
29070000 32.380362613891
29080000 35.5706332444046
29090000 38.743763470817
29100000 39.7987375867413
29110000 42.8466873683118
29120000 36.2136127948586
29130000 43.9933817155742
29140000 41.066852983608
29150000 40.6865217162542
29160000 36.1051492740276
29170000 32.9580186825438
29180000 32.5251735745933
29190000 33.7826544271315
29200000 34.519980461877
29210000 36.4136941873589
29220000 32.5934371961482
29230000 36.2925258575877
29240000 43.3578330865215
29250000 35.8943431392373
29260000 31.7738558788559
29270000 36.4524101399482
29280000 38.9070333148673
29290000 42.7062824220214
29300000 33.7115657738527
29310000 36.1938044815707
29320000 33.6590360473436
29330000 29.6162316515046
29340000 24.3324688709322
29350000 27.0567185427975
29360000 33.9169008973867
29370000 39.5041988567722
29380000 39.7156383035899
29390000 33.2928891043737
29400000 33.7901235175579
29410000 34.3353526948492
29420000 32.3984745858572
29430000 35.1526185451502
29440000 38.1087864598364
29450000 34.1447760265556
29460000 31.05838556343
29470000 40.0194087820202
29480000 33.0893976459333
29490000 33.9311309715562
29500000 36.2619214022973
29510000 31.6897196778674
29520000 29.3677296970699
29530000 36.4733441215338
29540000 30.8122905766841
29550000 31.8516201208266
29560000 31.9511622661302
29570000 37.1740766580584
29580000 34.2406502288409
29590000 43.4721728307488
29600000 46.6010718815886
29610000 37.7095570239083
29620000 30.3961661702716
29630000 26.7349164986109
29640000 27.5015236579444
29650000 24.8195007122239
29660000 26.0486093002106
29670000 28.2198718808773
29680000 28.9601661969116
29690000 24.9120801609296
29700000 26.9846034395607
29710000 26.8759279825697
29720000 30.5497718208696
29730000 39.0764056960925
29740000 42.5408536026737
29750000 37.9225587591901
29760000 33.9990470645938
29770000 32.1222003240538
29780000 31.2334779437845
29790000 33.2949022423114
29800000 31.2398069404646
29810000 34.5774249175456
29820000 42.0930902627398
29830000 37.8682089287871
29840000 42.9920469163865
29850000 44.4572726811219
29860000 46.5302136351618
29870000 49.0098864835027
29880000 47.7026865010251
29890000 47.5780314209477
29900000 46.4605843470631
29910000 48.352250075841
29920000 42.8181493211943
29930000 41.0602228202652
29940000 43.6727417492758
29950000 44.1437622235549
29960000 51.266017247271
29970000 44.8561131490522
29980000 48.9076718705859
29990000 44.6773628025136
30000000 43.9430149738719
30010000 41.4467491216843
30020000 38.8611102632232
30030000 43.6810156822494
30040000 35.5078644489872
30050000 43.1474023025742
30060000 45.122768385427
30070000 39.4523722881044
30080000 40.6049343982976
30090000 42.6535612743965
30100000 42.5201684132438
30110000 46.520195637958
30120000 46.2222642603867
30130000 45.9543152704144
30140000 46.0606739069853
30150000 41.975083307959
30160000 43.1410016926076
30170000 43.8261991895661
30180000 39.0953784871198
30190000 45.3364408381048
30200000 41.7258247469786
30210000 36.6986400525806
30220000 37.6165845808877
30230000 39.7174723398453
30240000 44.1741387997336
30250000 40.0124609843093
30260000 41.2132651226302
30270000 42.570413079022
30280000 48.775432834786
30290000 51.7987446980194
30300000 48.4325793605606
30310000 49.2653289760121
30320000 52.2971119197747
30330000 46.6125429831008
30340000 45.3437851208879
30350000 40.3855575059507
30360000 39.5075281846266
30370000 36.6173390903844
30380000 42.8906128753305
30390000 48.4011398204772
30400000 45.6558897790936
30410000 54.0278614043734
30420000 54.6451003102512
30430000 54.7763053988492
30440000 56.3772292472177
30450000 52.0479945564012
30460000 52.130182059617
30470000 55.8438518970935
30480000 60.0255218250343
30490000 52.5802487432856
30500000 49.5028628910394
30510000 43.4069729524343
30520000 42.9262394457625
30530000 48.0794211401219
30540000 45.3245977848464
30550000 44.6255039676716
30560000 49.9116027198887
30570000 40.7986394528232
30580000 34.8823199481604
30590000 34.3337359099568
30600000 36.8111623593934
30610000 33.88685215765
30620000 34.6344862497324
30630000 36.9952385048182
30640000 41.6886325887858
30650000 45.0452536537011
30660000 34.0358355769167
30670000 34.4931161775706
30680000 33.4491570356013
30690000 35.8885265252187
30700000 37.3251586202684
30710000 44.4485185197653
30720000 45.2018839720669
30730000 40.7911489440816
30740000 44.3631864151445
30750000 37.4529240919211
30760000 39.2151539726932
30770000 38.5832885964384
30780000 39.2633527870833
30790000 44.9854108964599
30800000 39.5994461147656
30810000 35.5053671181508
30820000 38.4114505997251
30830000 33.6415548163599
30840000 34.7625979557828
30850000 40.3439866312339
30860000 37.8774035423777
30870000 36.4353915972346
30880000 38.3438649543969
30890000 37.148474265746
30900000 39.177889351889
30910000 44.1206394467863
30920000 43.1518886663358
30930000 45.5848924256711
30940000 37.8149961766812
30950000 40.8757402579347
30960000 38.2599437434199
30970000 37.41647169316
30980000 42.1985522963181
30990000 45.7854573408586
31000000 45.6874283242856
31010000 46.3474656486675
31020000 49.9268388924428
31030000 49.082799480442
31040000 51.0381890259508
31050000 55.2985013027896
31060000 53.897805181746
31070000 55.2386096824486
31080000 48.8454253305434
31090000 44.7747768974635
31100000 44.3041959387413
31110000 46.820600567859
31120000 42.9624491177201
31130000 39.6005968338683
31140000 41.7539529805238
31150000 46.354608486101
31160000 41.7057156108386
31170000 46.5373188753953
31180000 44.9204886591662
31190000 40.7032587604442
31200000 36.8435475892807
31210000 39.2147193026004
31220000 33.4928956517934
31230000 32.1766455972477
31240000 28.5234930675647
31250000 33.3327261270013
31260000 32.9494254159818
31270000 37.3482238939338
31280000 35.2609144705896
31290000 40.9333732625209
31300000 36.7266727553352
31310000 44.9234804995853
31320000 40.4404733144195
31330000 40.0211606288668
31340000 38.1248932025725
31350000 38.218297323866
31360000 40.3724717778035
31370000 44.801086723745
31380000 47.0174998721963
31390000 48.8120990703407
31400000 52.079133546895
31410000 52.6865616024335
31420000 51.1667949857664
31430000 45.2447112228219
31440000 46.756869951543
31450000 40.8029696259596
31460000 39.0127407856904
31470000 45.673728580717
31480000 45.2443869700824
31490000 47.294911469454
31500000 50.8306777112867
31510000 55.8611805053349
31520000 56.9912440976897
31530000 46.5910266737402
31540000 49.0820099757102
31550000 48.702397291931
31560000 45.3570218005748
31570000 38.0537269323232
31580000 49.7544747491213
31590000 44.9754341227602
31600000 45.8764198949621
31610000 52.4509587395897
31620000 50.829644249163
31630000 46.6480998358778
31640000 43.4313377797668
31650000 44.6753694048887
31660000 43.8225707095198
31670000 41.7350210982697
31680000 27.5560806917184
31690000 38.652383218955
31700000 35.8154482723314
31710000 37.417938732044
31720000 42.7251925925345
31730000 42.2677075406804
31740000 36.4219073954942
31750000 34.8808730457752
31760000 28.6725991561705
31770000 35.7369267624495
31780000 33.0351161752799
31790000 35.6729690277782
31800000 34.3947185159679
31810000 32.3227402783019
31820000 36.8342624024143
31830000 43.882459104894
31840000 41.7181191658387
31850000 38.8932802105318
31860000 37.8320723269422
31870000 40.5099642988891
31880000 36.9433419984482
31890000 35.2704367737175
31900000 38.6116495851959
31910000 35.3939423185337
31920000 40.0774018243105
31930000 41.0622267602535
31940000 48.4832477648989
31950000 48.5413310673427
31960000 47.6890571159897
31970000 48.875169203622
31980000 48.5463147393989
31990000 51.1202339580007
32000000 46.314619437039
32010000 51.2907490625117
32020000 49.2844837892058
32030000 40.200317287534
32040000 44.3449686804109
32050000 47.1486273124776
32060000 47.8949832946134
32070000 43.8420090277344
32080000 39.0556724265871
32090000 36.4551917874851
32100000 32.3711946053918
32110000 29.3050715016054
32120000 32.6455314617158
32130000 31.3715018164997
32140000 31.4662191455568
32150000 41.1823533940984
32160000 37.9302788055679
32170000 38.1262898794141
32180000 36.285876997444
32190000 34.0260061076974
32200000 39.7284374329025
32210000 36.3276744241941
32220000 32.9992963884012
32230000 33.5275764095007
32240000 43.6083122535826
32250000 40.8869376152241
32260000 44.7482409071978
32270000 43.0603326492928
32280000 47.5904849340305
32290000 44.6468049576678
32300000 43.0382330802896
32310000 38.6711651347826
32320000 46.2539279716856
32330000 47.617608828341
32340000 37.1044772793778
32350000 38.381576195853
32360000 42.3625107976538
32370000 43.0667645560252
32380000 42.6393760747651
32390000 40.0548914821098
32400000 40.7005776260021
32410000 39.3072490148256
32420000 39.4756945766657
32430000 46.8793691962562
32440000 42.8333475820939
32450000 44.7872003466626
32460000 46.0737922742208
32470000 38.349897430895
32480000 38.2114624677654
32490000 41.4245002076066
32500000 46.3821289509514
32510000 46.5474237223896
32520000 44.3434214684295
32530000 47.9736010430988
32540000 50.2792133770931
32550000 50.3979990981687
32560000 45.5577125651803
32570000 46.528508610358
32580000 44.5132717690009
32590000 52.8950749078957
32600000 47.1807138551553
32610000 47.9328142236463
32620000 46.072104066206
32630000 48.4873740312601
32640000 49.8224377633703
32650000 45.0410752770378
32660000 36.8515726705658
32670000 37.17498293901
32680000 45.9604148974213
32690000 40.5248247307098
32700000 39.8501897600539
32710000 38.7619698546629
32720000 37.1609983219657
32730000 34.6067174904076
32740000 34.4953261119747
32750000 38.119736350674
32760000 45.5827593079424
32770000 40.614117190882
32780000 39.0259512142612
32790000 45.7709796192801
32800000 44.7263304041095
32810000 46.4090895360173
32820000 44.7352702165333
32830000 46.8331562701298
32840000 42.9761874530267
32850000 39.0429704624738
32860000 48.5267002693873
32870000 42.725407314232
32880000 42.9688667198309
32890000 40.8458658404679
32900000 44.4077881995971
32910000 43.5191742885191
32920000 44.0652271128293
32930000 39.1745963744397
32940000 51.1690336071887
32950000 50.1423117039125
32960000 49.17819149003
32970000 45.1370309268977
32980000 41.0136631965465
32990000 42.7877093707243
33000000 43.0933576645452
33010000 42.0878838485117
33020000 40.1803946161533
33030000 32.8460246102373
33040000 44.680708825472
33050000 38.805081763272
33060000 39.2176370198625
33070000 42.1475529509478
33080000 44.1842265668197
33090000 42.8446670151739
33100000 42.3025120974358
33110000 41.5179412612326
33120000 46.6442922896871
33130000 40.7113369286038
33140000 43.7942815692681
33150000 38.8215574840764
33160000 36.1135895185028
33170000 47.2922690565931
33180000 39.8302792315442
33190000 46.3859229931879
33200000 43.130170854168
33210000 47.2203880264983
33220000 44.1055522393584
33230000 42.167353448571
33240000 41.8811692591976
33250000 38.6736670343579
33260000 37.7484672906432
33270000 32.9872077244779
33280000 32.3952918987214
33290000 28.6647903214619
33300000 34.8583077972361
33310000 35.9704613269098
33320000 31.0535428477203
33330000 43.136631610932
33340000 41.9131343244844
33350000 45.0135901529699
33360000 44.3373680992892
33370000 48.3709465764441
33380000 45.5546543465912
33390000 45.4696630471063
33400000 45.0110230231047
33410000 44.0102837033257
33420000 44.7300048637159
33430000 43.227671402528
33440000 34.5019659330098
33450000 39.7344164092211
33460000 41.0207510120352
33470000 40.6100472100362
33480000 50.2051824278776
33490000 42.8483221727266
33500000 39.8194148880959
33510000 43.5673383056281
33520000 38.7545099666313
33530000 38.3190507111383
33540000 40.2432927916649
33550000 47.3606391176502
33560000 45.1604313763914
33570000 50.1056258173862
33580000 38.7395429636586
33590000 46.7419436265742
33600000 44.9532929780729
33610000 45.0137085381602
33620000 40.39937475041
33630000 42.1061563070327
33640000 43.4504726194762
33650000 44.0339923164141
33660000 37.407779291269
33670000 36.3671807350472
33680000 28.2010169886794
33690000 38.8786567602038
33700000 37.7156220840905
33710000 37.2640311482785
33720000 37.1987210005406
33730000 28.4178637879241
33740000 34.1076715632703
33750000 31.3765427534127
33760000 30.5183829988916
33770000 32.4566678970051
33780000 39.6711530373075
33790000 35.902064551619
33800000 38.6619419561183
33810000 40.7350578256986
33820000 41.5499200280084
33830000 41.4752600684271
33840000 42.1400660984482
33850000 42.0235478143644
33860000 41.9468223709636
33870000 38.855321042661
33880000 37.6009839567875
33890000 33.4330899675213
33900000 37.9773415678907
33910000 33.1891555971752
33920000 35.762339025572
33930000 34.8181582223218
33940000 38.1953501240302
33950000 37.3933658828638
33960000 40.1252815081146
33970000 39.8727882998291
33980000 36.9382590439494
33990000 39.2050040535896
34000000 42.6844350569531
34010000 38.2626061049768
34020000 35.7292322263726
34030000 37.311400290447
34040000 36.2091512149119
34050000 41.0880513430095
34060000 39.0064553886434
34070000 42.6085743353549
34080000 41.4069441699014
34090000 40.0927116943524
34100000 32.8404107180414
34110000 36.9469794172793
34120000 42.1134151868796
34130000 38.1119242498534
34140000 35.0706749380068
34150000 32.3479313117388
34160000 40.1210715617171
34170000 38.8617668470148
34180000 44.604523682362
34190000 43.428737628297
34200000 48.9510488941876
34210000 48.7702415126348
34220000 42.0415509498378
34230000 48.0513925842102
34240000 39.8547944243405
34250000 33.2937893807751
34260000 36.9334559424253
34270000 39.4644316081474
34280000 40.0216863595694
34290000 41.8598947155182
34300000 46.9983961790476
34310000 48.056664346261
34320000 36.7763397571131
34330000 35.22523350569
34340000 36.3294285813408
34350000 34.9403602817256
34360000 33.3085843691068
34370000 33.2155713076068
34380000 37.8975273249837
34390000 40.4540323626464
34400000 36.3574730986489
34410000 37.8691887959665
34420000 38.8985613060298
34430000 42.6049249035665
34440000 44.3669749896184
34450000 45.4182908446536
34460000 41.5768342136172
34470000 38.7819602424795
34480000 37.2941228390068
34490000 37.1925035887822
34500000 37.6739878810563
34510000 41.6031014289533
34520000 32.0986013804201
34530000 42.7405530082129
34540000 38.0162736838102
34550000 35.4884205334639
34560000 39.5287956514355
34570000 40.8687263743008
34580000 50.0994597028636
34590000 48.7397754924601
34600000 46.1027973988483
34610000 51.8466711381051
34620000 49.1150065683412
34630000 49.1852437537481
34640000 51.5869128961412
34650000 43.548978489309
34660000 44.5752501575508
34670000 45.3179909064127
34680000 41.3236805027309
34690000 39.5863467236316
34700000 44.363785144786
34710000 45.8702582574256
34720000 35.0493069130234
34730000 39.3857120234251
34740000 38.1172788575967
34750000 31.69692078706
34760000 34.0867763713499
34770000 41.8146703226224
34780000 41.5851836270784
34790000 45.7452322994199
34800000 40.5006683309416
34810000 40.7431110911152
34820000 40.3523623814752
34830000 34.4530383377877
34840000 42.7847023203391
34850000 37.1918378676699
34860000 29.8123366719738
34870000 30.8414067559297
34880000 35.6246880354558
34890000 36.9399931905901
34900000 36.925664391031
34910000 38.3426675494832
34920000 40.5910944897605
34930000 38.7584565863999
34940000 36.5602594112584
34950000 40.3882280200432
34960000 36.1064438028532
34970000 39.4602577109266
34980000 34.6611718533339
34990000 31.5103023038694
35000000 32.1475526997023
35010000 35.0088414885301
35020000 36.6953612204777
35030000 35.1580491849003
35040000 27.1466283794794
35050000 21.4521809210967
35060000 25.5331218017371
35070000 29.8313413768616
35080000 33.5809982430119
35090000 33.2822204980077
35100000 39.6108764969254
35110000 29.385227478439
35120000 35.7023687051765
35130000 34.3162674748572
35140000 33.8091260106501
35150000 32.2974529629539
35160000 38.9503966077832
35170000 34.1366306483484
35180000 35.4730608434635
35190000 37.2319103005357
35200000 36.6116925846989
35210000 32.8902280555166
35220000 29.1604608268766
35230000 26.084760368003
35240000 28.6609397294602
35250000 28.5169685738375
35260000 26.8769685222096
35270000 23.391416429015
35280000 22.1301047800828
35290000 22.9814623085894
35300000 21.3428210537452
35310000 27.8684328396135
35320000 27.8206839611578
35330000 35.8709240850125
35340000 37.2369736864114
35350000 43.5256565088982
35360000 42.5505645170983
35370000 37.1870639668625
35380000 35.7327995448733
35390000 43.7565971327282
35400000 44.5226701866021
35410000 49.0826258742941
35420000 54.5105927392772
35430000 52.2588460904602
35440000 54.0764598396927
35450000 53.2843181573101
35460000 48.341666394286
35470000 46.9918931010931
35480000 50.8004104146197
35490000 49.5747628097686
35500000 49.7414594088211
35510000 41.697509780979
35520000 36.9327906839777
35530000 43.8024323129574
35540000 41.167272337008
35550000 42.8750412756246
35560000 44.2201209423109
35570000 40.4739803709487
35580000 43.0374696657501
35590000 44.8284916435547
35600000 44.9377914347905
35610000 44.4791783250508
35620000 47.2721667398191
35630000 45.3688714579753
35640000 49.179516544545
35650000 40.0894264842106
35660000 36.2542880954051
35670000 44.6822936682109
35680000 39.4917807930367
35690000 43.1919774428673
35700000 40.2617319650427
35710000 37.6224417767626
35720000 35.1123418545096
35730000 40.2177784505791
35740000 39.4067870821072
35750000 34.3183408047149
35760000 34.3162654444478
35770000 40.8638668658754
35780000 37.5538435992768
35790000 36.7416820836537
35800000 32.4201903456859
35810000 34.5356456265538
35820000 26.3670139954731
35830000 17.9110282300121
35840000 31.5910231720381
35850000 33.3137575352108
35860000 28.1709169220524
35870000 32.1266964064254
35880000 39.4625011200043
35890000 33.821454318499
35900000 19.9034890424866
35910000 28.2266198797724
35920000 34.8584656777397
35930000 35.733148437265
35940000 39.1041551928132
35950000 36.077965163156
35960000 39.6478406789357
35970000 41.3255463361161
35980000 34.283962946203
35990000 28.2464488950311
36000000 28.6984798075972
36010000 32.1226395813381
36020000 31.4697358399339
36030000 35.4456455890077
36040000 29.7679593527278
36050000 34.8314544318064
36060000 34.6514909418179
36070000 38.7103285364885
36080000 34.078364481015
36090000 33.5772964941547
36100000 27.7815502508502
36110000 24.1304233741286
36120000 25.2268425337069
36130000 24.2370176884242
36140000 24.3912493657175
36150000 25.821666832373
36160000 25.8985990482045
36170000 32.6141954422865
36180000 31.8538401380515
36190000 35.8756851979304
36200000 25.6683878810966
36210000 20.6495036484428
36220000 29.0166114504374
36230000 28.6456841859733
36240000 29.4100752976448
36250000 24.1839172982257
36260000 28.5684190273419
36270000 24.058213917616
36280000 27.9625191696895
36290000 24.1518371208946
36300000 24.8777591031352
36310000 25.1582996580911
36320000 28.3240845462723
36330000 26.6823601536922
36340000 32.7019658668117
36350000 28.0664254609455
36360000 32.0007757722424
36370000 28.8652025215117
36380000 28.063739369824
36390000 24.9634077768156
36400000 27.3136374168634
36410000 21.3586631417499
36420000 28.1252656045434
36430000 33.2797484581041
36440000 33.7470908327299
36450000 34.9625387098596
36460000 35.3514139410751
36470000 26.5109459561122
36480000 29.5744430471402
36490000 28.3668596118693
36500000 24.9044773122929
36510000 31.0152393249859
36520000 30.8471609915839
36530000 37.2293021358175
36540000 29.033032641817
36550000 25.6922591863554
36560000 27.8987299602087
36570000 22.6165199191422
36580000 21.2413133043561
36590000 27.1060970472653
36600000 30.9509165399901
36610000 27.5972298315008
36620000 29.9981608548325
36630000 25.5398087229504
36640000 28.2956360736058
36650000 24.2694505320513
36660000 33.4714119151821
36670000 32.9655829293913
36680000 34.7373832019253
36690000 28.5746017843306
36700000 32.363201504029
36710000 36.0430854459255
36720000 29.5056533586825
36730000 25.5588158837012
36740000 27.2159266146874
36750000 29.2699091376292
36760000 33.7611287494601
36770000 28.2256915641028
36780000 32.81957319048
36790000 36.285453575603
36800000 36.6189476644952
36810000 34.5372454150736
36820000 32.7571920855389
36830000 34.7307321819835
36840000 32.680892095672
36850000 36.6010004483874
36860000 36.6120907511166
36870000 35.3175079960553
36880000 39.4342962771339
36890000 35.9814679398378
36900000 36.4286465400581
36910000 35.4811452197255
36920000 35.4688261862178
36930000 34.2680144541867
36940000 39.1502772199987
36950000 39.1740931611524
36960000 37.6908827976886
36970000 34.412506028637
36980000 30.0815645493321
36990000 25.5510582053258
37000000 29.7352213540865
37010000 38.5527131896791
37020000 29.8003142398486
37030000 34.6267440408768
37040000 38.9250601888052
37050000 34.0824384495194
37060000 28.7233183575589
37070000 30.1834156178612
37080000 36.3879181823878
37090000 31.6854397577403
37100000 31.8559984927658
37110000 26.5616036624403
37120000 28.8518658875287
37130000 26.3334876641476
37140000 27.2332174538825
37150000 30.9265280661994
37160000 29.6301182320001
37170000 29.7476930963387
37180000 36.5830661933333
37190000 35.2909272672489
37200000 34.8685703281215
37210000 30.2341894490305
37220000 28.6593704057146
37230000 36.0721039547127
37240000 32.7261343006362
37250000 30.8565209434084
37260000 35.2388527305769
37270000 30.8704522300926
37280000 36.0845903359672
37290000 29.2478399185211
37300000 30.7016399883049
37310000 26.4739216394405
37320000 36.2908769940507
37330000 33.8750901088977
37340000 38.6500027816555
37350000 40.3806808767294
37360000 41.0322100478301
37370000 34.8758150304048
37380000 26.3341503962086
37390000 30.69967948213
37400000 33.4501962679881
37410000 31.0653184474453
37420000 32.0627745837393
37430000 28.3825030739118
37440000 28.5836723408281
37450000 31.7781381832589
37460000 30.2950893611164
37470000 27.756634270839
37480000 23.825689500352
37490000 26.1845882376614
37500000 31.4411507571247
37510000 32.1046336549053
37520000 29.9304562021388
37530000 29.6172011254628
37540000 37.3336579629636
37550000 36.5354499334982
37560000 39.0577624734491
37570000 28.4273520469242
37580000 30.7620556775985
37590000 33.0206763302069
37600000 35.0807216558722
37610000 27.344792896742
37620000 33.1187072270626
37630000 32.4908534129776
37640000 32.1631997136583
37650000 30.7371187259435
37660000 37.2962243762505
37670000 35.4197686026079
37680000 37.5050345333622
37690000 25.9916337327272
37700000 36.458737430195
37710000 39.9313232565263
37720000 32.78703181375
37730000 33.6064907154729
37740000 35.3899528778841
37750000 36.5004665482352
37760000 40.801979073444
37770000 40.4632348258851
37780000 46.8913470869929
37790000 44.3148531559689
37800000 40.6390334927795
37810000 41.8862956369981
37820000 40.0558853243254
37830000 30.8834470832993
37840000 33.9174677411846
37850000 37.6881698164773
37860000 36.7237937228912
37870000 32.7763716265187
37880000 45.9414243470279
37890000 37.8320241594781
37900000 41.6497389217572
37910000 35.3704817159432
37920000 38.0460911317724
37930000 39.3693993272657
37940000 44.6320317810794
37950000 45.5128489226019
37960000 45.9521901758401
37970000 42.162111238549
37980000 45.6519446822975
37990000 42.1178272574849
38000000 37.0307281703259
38010000 37.5849165981008
38020000 39.6365396698682
38030000 42.1740015351564
38040000 42.5100262215013
38050000 42.5028633386751
38060000 43.4955091917926
38070000 41.0965728142598
38080000 36.7931639964077
38090000 37.7459123311041
38100000 42.256532278481
38110000 44.2219573251698
38120000 42.2113299983009
38130000 41.1240324839975
38140000 42.5743023286222
38150000 40.9685990520207
38160000 41.6995955802889
38170000 38.2597840647265
38180000 34.2414367258348
38190000 33.8851164855805
38200000 37.6084315961099
38210000 32.6938686499834
38220000 36.5657616398535
38230000 32.2531325293683
38240000 32.8456512460302
38250000 34.7655803613121
38260000 31.2588406013713
38270000 40.401847121412
38280000 41.1624930061088
38290000 43.897617102896
38300000 34.170399912836
38310000 34.1217120545397
38320000 31.1264303067981
38330000 34.1566551981295
38340000 38.1518835162192
38350000 30.0600663975777
38360000 37.5491496486765
38370000 36.4625784920689
38380000 37.5860428562088
38390000 34.9354796303468
38400000 34.8841449598519
38410000 29.6401186899077
38420000 38.0654081147921
38430000 40.8778438470718
38440000 37.7775447103153
38450000 45.2670298792378
38460000 45.3892907226237
38470000 39.8720206411775
38480000 39.5357088223179
38490000 33.2718152356374
38500000 34.6211356883576
38510000 37.4478182545775
38520000 37.7170656529841
38530000 42.0546518500353
38540000 41.0084613671643
38550000 38.2639710519629
38560000 37.0713150233577
38570000 40.9042533383941
38580000 37.8717811835932
38590000 38.0836096052839
38600000 35.7887442973803
38610000 34.4085701141732
38620000 36.5143773768323
38630000 36.0239169127541
38640000 35.869972956297
38650000 35.7162825729807
38660000 33.9980796384446
38670000 35.1016935170377
38680000 39.6868357498535
38690000 45.1803482345187
38700000 46.6908694921744
38710000 44.3905814909044
38720000 47.3532144034486
38730000 43.5799651407603
38740000 41.9614121790385
38750000 44.9051467477498
38760000 48.0258262710248
38770000 44.2567265916246
38780000 46.4902720053321
38790000 46.3118684922675
38800000 42.3459820052367
38810000 47.8666431908831
38820000 45.0737263821999
38830000 42.7932347513956
38840000 46.8503834044684
38850000 43.4140958979049
38860000 46.1251041387472
38870000 43.2899859262629
38880000 50.2113771995254
38890000 49.7710650426984
38900000 43.2185824809037
38910000 40.1138813850539
38920000 41.0496644983652
38930000 33.7915896383376
38940000 30.6138847591686
38950000 37.2382589381445
38960000 37.402244118762
38970000 41.5898566413214
38980000 35.6023048371867
38990000 33.0934998460463
39000000 37.1794132359865
39010000 38.5611058305583
39020000 33.0327931522942
39030000 31.847162544473
39040000 38.8008139221987
39050000 38.6545043497366
39060000 38.0602235604119
39070000 34.0605301794482
39080000 36.8505034414847
39090000 38.3876233701283
39100000 35.0599886967561
39110000 36.404055897269
39120000 37.9936400938105
39130000 38.2199926346007
39140000 34.8217414988011
39150000 37.8639149320009
39160000 37.1357265258526
39170000 34.9229587475967
39180000 35.8651417390224
39190000 36.0598009813624
39200000 39.3516845306012
39210000 44.0528695766182
39220000 42.6267030797321
39230000 47.7319260066132
39240000 41.6570152108299
39250000 38.9206224539748
39260000 41.4227090935482
39270000 43.88460060558
39280000 42.8737330543257
39290000 44.0511910189118
39300000 37.1757383477881
39310000 46.4465280692458
39320000 51.7425877857999
39330000 44.0890943620354
39340000 46.9861865933237
39350000 40.5587577915732
39360000 32.99420247954
39370000 28.7414274602165
39380000 36.0466164819056
39390000 38.2938169994044
39400000 37.0180414912799
39410000 37.4378146562372
39420000 37.6754096904589
39430000 29.4427185421316
39440000 33.013238739995
39450000 40.9760498428909
39460000 33.763343359863
39470000 42.39634235914
39480000 48.9905391707272
39490000 37.8547534272528
39500000 37.1396192661996
39510000 42.7395471578467
39520000 44.7693591557684
39530000 42.1711597063413
39540000 48.1135702669415
39550000 45.7848249963236
39560000 44.3095978309179
39570000 46.6886718895185
39580000 46.4592658501616
39590000 46.0907510447975
39600000 47.582716279019
39610000 39.0080112682546
39620000 43.1538497432902
39630000 42.0127914814145
39640000 40.9941844578751
39650000 46.5324181750386
39660000 45.2944695701452
39670000 44.8042580092045
39680000 41.2356180346393
39690000 48.8414695384092
39700000 41.1825393168705
39710000 44.0857393110962
39720000 48.4130208922295
39730000 43.8295120752992
39740000 46.0793112426536
39750000 36.5336648109821
39760000 42.1643286146803
39770000 41.0942223658764
39780000 48.8425208657345
39790000 47.2176574266797
39800000 54.8699984023127
39810000 54.7447106489354
39820000 55.9212963664411
39830000 55.9130738995548
39840000 56.7364510701299
39850000 51.1148066785033
39860000 52.0373987608912
39870000 49.5755653298954
39880000 48.3666460778249
39890000 50.9631502123124
39900000 52.6580134351322
39910000 52.4411592413925
39920000 52.6800700303083
39930000 49.6179748969574
39940000 47.5176132194752
39950000 48.3075102039349
39960000 51.7170303025774
39970000 50.4749162857934
39980000 51.1563402350411
39990000 47.2394125682775
40000000 49.3767858428633
40010000 47.3365310117244
40020000 50.1809298825082
40030000 55.1584189467339
40040000 54.8699032414196
40050000 50.7913712638365
40060000 48.8918551399635
40070000 50.2547187170135
40080000 57.7145066789829
40090000 49.385774230333
40100000 46.7491861192033
40110000 50.2251993802764
40120000 46.5647329305058
40130000 49.3059855000014
40140000 47.9338344525132
40150000 47.6189440101871
40160000 49.6976978370303
40170000 51.0421912407079
40180000 49.7442951101457
40190000 49.9777765327711
40200000 48.9537262392915
40210000 47.7365651815155
40220000 44.8992806569046
40230000 43.6652491046337
40240000 45.0847458512643
40250000 42.5121494044992
40260000 33.2385542355323
40270000 34.0491363907931
40280000 44.403055788256
40290000 44.0318286780786
40300000 37.9936609517911
40310000 46.1658066164309
40320000 43.2708955617641
40330000 43.7032527844174
40340000 50.966964239813
40350000 51.3923430515192
40360000 52.1707343170179
40370000 52.4052864471066
40380000 49.1777212408177
40390000 45.2411507710818
40400000 42.1677360370193
40410000 47.5012869916491
40420000 48.5152022733343
40430000 48.2088908295514
40440000 43.3502119713177
40450000 45.5179883298723
40460000 46.1239911458794
40470000 49.1058938780791
40480000 53.0330342318318
40490000 44.415143569749
40500000 40.7301941813294
40510000 38.730341617263
40520000 46.8148389256335
40530000 43.081575210926
40540000 46.4829515276151
40550000 46.0188115052454
40560000 45.5660256536415
40570000 40.9794954916325
40580000 39.5467435273953
40590000 38.5224822846629
40600000 35.0860995406647
40610000 31.5198471884062
40620000 36.0886576380032
40630000 44.3524742748002
40640000 40.6308363360988
40650000 43.285583035718
40660000 46.491185861716
40670000 47.8181745176728
40680000 44.7694864403808
40690000 44.9785713908738
40700000 41.2903446793504
40710000 36.2757996349844
40720000 44.8169399366194
40730000 41.295633084933
40740000 39.8520909914299
40750000 36.4771790904985
40760000 35.2110631492255
40770000 38.3142662856508
40780000 40.3570084474966
40790000 26.3422204588579
40800000 27.2376103843299
40810000 30.9361115708222
40820000 38.1407172812879
40830000 34.1976784751981
40840000 31.8360828096008
40850000 32.2797906389279
40860000 34.9293126805811
40870000 36.9705856682976
40880000 34.0330801819147
40890000 37.6171346547465
40900000 37.2161403275221
40910000 38.7159112661531
40920000 35.1430265398225
40930000 33.2178315094147
40940000 32.9960455179771
40950000 26.4125833808119
40960000 34.6137964292133
40970000 42.0297950786244
40980000 43.634715872339
40990000 44.4829875020112
41000000 43.7406428479373
41010000 42.9683837587909
41020000 43.1883510208426
41030000 42.7863409577361
41040000 43.2094290121897
41050000 44.3641251267247
41060000 44.1952418945079
41070000 42.9281868157781
41080000 45.683158445474
41090000 50.3559247246096
41100000 47.7558527352588
41110000 46.3467956213143
41120000 47.1278490591637
41130000 48.0268638409216
41140000 52.5389673103548
41150000 47.4558863214901
41160000 48.0228982960016
41170000 43.5476559497436
41180000 45.450975372951
41190000 42.4294727886017
41200000 42.6946849397532
41210000 48.5809126970068
41220000 51.8082443830974
41230000 42.1106604027331
41240000 36.7793271429429
41250000 36.1418212830064
41260000 46.1365462359583
41270000 46.8476083076672
41280000 38.8178711121332
41290000 41.1768082172047
41300000 44.2331757972156
41310000 44.0020422666538
41320000 45.7333588007676
41330000 41.9461614834524
41340000 41.5526350158153
41350000 46.5600557031489
41360000 40.767526355783
41370000 43.9410621102936
41380000 41.5417609739645
41390000 37.4519041259989
41400000 34.378272510789
41410000 35.6241209323321
41420000 42.9974154945144
41430000 45.7978726641032
41440000 35.1541863465982
41450000 44.5564721019837
41460000 39.6946525778461
41470000 29.6849400072506
41480000 35.0002817816107
41490000 44.0501168990646
41500000 33.2225384625481
41510000 39.9354253735936
41520000 40.9263677539962
41530000 41.6072247864481
41540000 38.2469897356885
41550000 40.5092348514058
41560000 41.0932807224486
41570000 39.6686418664941
41580000 40.747211630591
41590000 37.8096395950782
41600000 41.1209641407037
41610000 37.6632825329976
41620000 34.6716320237438
41630000 40.605376991405
41640000 40.1329575969568
41650000 38.7010682530034
41660000 28.5035748547136
41670000 32.6996583005539
41680000 34.4738893573915
41690000 33.9814699364689
41700000 30.3531653480181
41710000 29.4611979243535
41720000 33.6339111728671
41730000 36.3220046808969
41740000 41.9838807804591
41750000 36.7894537665535
41760000 32.5930815700776
41770000 43.2900518449842
41780000 36.9984120365734
41790000 40.9783785439703
41800000 41.8411641504103
41810000 39.9579280089411
41820000 36.0825950914394
41830000 42.1861746371605
41840000 43.9929083718949
41850000 42.2265811866503
41860000 38.1604953560245
41870000 43.7011657627008
41880000 49.7187804688926
41890000 46.2744413463398
41900000 42.0806522607991
41910000 37.5280616685656
41920000 36.6558173827837
41930000 44.3955729920056
41940000 41.5400636175062
41950000 47.7135376103196
41960000 45.7556204468351
41970000 47.7888098299669
41980000 48.3334144550491
41990000 46.5791026755701
42000000 46.3936028553051
42010000 48.1029846254352
42020000 49.7519872252608
42030000 46.2672610088936
42040000 52.4234754834183
42050000 52.6668246541607
42060000 48.4239872649498
42070000 50.5578585987583
42080000 50.8495387244008
42090000 50.1806436939085
42100000 46.4234475635147
42110000 42.4091997702547
42120000 44.4662043549554
42130000 39.4933431047791
42140000 36.8505967514544
42150000 42.4736286670574
42160000 46.1576289509096
42170000 45.5745634937736
42180000 44.9107061060045
42190000 43.7790098926005
42200000 45.6986351483737
42210000 41.1202051285197
42220000 39.5140840011878
42230000 36.2753867288212
42240000 47.1372660576395
42250000 43.0060508413635
42260000 33.5459083196758
42270000 29.6280009338114
42280000 35.9266490181486
42290000 38.6784475753493
42300000 38.1633793380053
42310000 42.3349136964423
42320000 40.5395815531724
42330000 32.9302836643388
42340000 29.9465055480076
42350000 31.8544508334707
42360000 37.6910971395653
42370000 31.565896329736
42380000 28.3269252126615
42390000 33.2074117006516
42400000 30.2967156680422
42410000 34.1230752765043
42420000 35.8670852536616
42430000 34.6022748537436
42440000 32.3250836091148
42450000 32.0257240606098
42460000 33.6435975233917
42470000 35.6688382668428
42480000 30.9942981296915
42490000 33.9453294553463
42500000 24.0600195829116
42510000 32.3469091789841
42520000 37.4319509182478
42530000 39.2910524281985
42540000 30.6781069512191
42550000 30.5955175782015
42560000 27.0269342419515
42570000 35.5915517722392
42580000 40.5524290353649
42590000 40.9012316096628
42600000 38.4304738544189
42610000 37.2084857071383
42620000 36.1283487495687
42630000 36.9850960302975
42640000 34.8776126486551
42650000 41.2533660662676
42660000 36.0194842186104
42670000 37.2108974604816
42680000 35.1833386489618
42690000 36.1524399019455
42700000 28.8077547333053
42710000 34.3280121542524
42720000 34.7801669841593
42730000 34.6722945341465
42740000 40.9698567079492
42750000 40.1077956008506
42760000 41.3287611408121
42770000 44.8014074662137
42780000 45.9077610932453
42790000 42.2711372701057
42800000 43.1053102177288
42810000 50.3339274244077
42820000 50.6941174648636
42830000 51.2496344515392
42840000 51.4934611217383
42850000 48.8152826658023
42860000 46.1053352059489
42870000 50.4181385642487
42880000 47.9755782253242
42890000 44.158518764359
42900000 49.4711160365363
42910000 44.5964169569807
42920000 45.2258188021276
42930000 48.4006959241239
42940000 48.9721322965598
42950000 52.7579234040922
42960000 49.8348296554744
42970000 52.4042958991723
42980000 46.1792809512863
42990000 53.7068248718233
43000000 48.2871409968701
43010000 53.693912477386
43020000 48.8711063396785
43030000 50.3345197138915
43040000 51.175925867515
43050000 43.0696049934691
43060000 46.4115910929596
43070000 41.7717405040552
43080000 44.5433558293014
43090000 45.3649400071015
43100000 44.3430124950623
43110000 44.5976902294297
43120000 47.4804147241123
43130000 48.7666637229369
43140000 50.3427836936514
43150000 49.429786134559
43160000 52.3662754815091
43170000 52.0116560434701
43180000 54.8184475916696
43190000 53.5686816766535
43200000 50.5101729402325
43210000 47.4265667475363
43220000 47.7112761703543
43230000 52.0618728109999
43240000 51.4347218667706
43250000 50.7604805393427
43260000 56.7109014000958
43270000 56.7584157337373
43280000 55.3431575934376
43290000 50.9249577883606
43300000 52.6077046880208
43310000 53.2089245902757
43320000 58.2484272643077
43330000 58.714759708732
43340000 66.2522045216924
43350000 59.569017611045
43360000 59.5903301957579
43370000 58.4384825286771
43380000 62.8767334572423
43390000 70.3593819146269
43400000 66.9627317674594
43410000 66.0522947761322
43420000 63.3936759606555
43430000 67.9284886727212
43440000 65.4078208774761
43450000 68.1739293924734
43460000 61.364096565363
43470000 62.8765625743408
43480000 63.1921566217172
43490000 63.5200467673159
43500000 63.4895960779813
43510000 70.8192589048546
43520000 74.7353424818985
43530000 75.953327118053
43540000 72.1214033823908
43550000 72.5103395332112
43560000 74.69456234289
43570000 70.1954332430267
43580000 67.4060863653798
43590000 66.8255971149451
43600000 67.2715732160107
43610000 65.0656499507185
43620000 65.2052943683235
43630000 64.2739146845882
43640000 66.9267776851192
43650000 67.5414432879252
43660000 62.3898692106271
43670000 66.8408059595093
43680000 65.2582902457158
43690000 70.5099142302163
43700000 67.1263610464733
43710000 67.0103594902156
43720000 69.2210009145548
43730000 66.5057809916371
43740000 61.9760875768753
43750000 61.2925166953808
43760000 56.2242773073779
43770000 60.4083821595596
43780000 68.4348284763036
43790000 70.3578143628797
43800000 72.0090057868764
43810000 62.3176179125037
43820000 68.3558199810547
43830000 62.2495860424816
43840000 71.4640793479406
43850000 66.4532521338804
43860000 70.3035537611527
43870000 65.9144989917206
43880000 73.8364876956454
43890000 69.7651429663127
43900000 66.0554508482435
43910000 56.8240453792223
43920000 66.1101118885998
43930000 67.9533681230618
43940000 65.1142753930854
43950000 63.2866800576435
43960000 68.1577565190002
43970000 66.2435458784425
43980000 66.1660847480221
43990000 70.5711797548631
44000000 64.0419823765729
44010000 67.9126276085434
44020000 67.8299202347431
44030000 71.2299276694563
44040000 70.566831445133
44050000 66.0577493463334
44060000 68.3774047441316
44070000 72.3294001917618
44080000 73.2206938206318
44090000 68.6603186789604
44100000 71.0294217959153
44110000 77.8501465544891
44120000 81.0358237119504
44130000 72.3798838867213
44140000 72.7930865990092
44150000 80.3745466216477
44160000 77.53249627278
44170000 76.9673708988322
44180000 74.5891924904881
44190000 67.1805195463979
44200000 64.5067049129435
44210000 70.1739640344124
44220000 65.4906819397783
44230000 63.9119983406729
44240000 61.7359236024412
44250000 60.403065375376
44260000 67.8858151123929
44270000 60.125842127592
44280000 65.0018232940612
44290000 66.9425624456132
44300000 69.3208051404789
44310000 67.2272127854719
44320000 71.1352171427619
44330000 70.1993454843735
44340000 74.2960762424774
44350000 72.1770507869928
44360000 69.6411782233728
44370000 73.9472728463396
44380000 75.7292661464832
44390000 73.625712766692
44400000 69.3206274385857
44410000 73.1819013729126
44420000 73.6292706083563
44430000 67.2368911419359
44440000 65.6286100822043
44450000 66.552092516432
44460000 72.6181149705054
44470000 66.8285250067077
44480000 64.9069178141764
44490000 63.8237870726326
44500000 69.8181318724546
44510000 64.6622040919987
44520000 63.5600734873075
44530000 65.5565428753492
44540000 68.7123876895495
44550000 58.8955400697098
44560000 62.1677214408969
44570000 62.7694737984984
44580000 56.6189480472939
44590000 53.6548629473214
44600000 55.7340254161292
44610000 53.5967214663887
44620000 62.4258720424838
44630000 60.6211987730559
44640000 67.4759280688904
44650000 68.8975998429029
44660000 67.5501943799114
44670000 66.4242294843007
44680000 64.6526194299077
44690000 60.0378428568862
44700000 58.8405252483748
44710000 67.2802674917877
44720000 71.2856655845482
44730000 72.0201553356686
44740000 69.3453749036441
44750000 63.1805671066992
44760000 64.5480232786834
44770000 68.2339676890018
44780000 68.3995747641902
44790000 75.3608722742433
44800000 73.4231850253971
44810000 71.5397611397432
44820000 66.6118429927506
44830000 70.1370651782207
44840000 70.1638036191936
44850000 69.2189696617473
44860000 62.1615181329042
44870000 61.303318657921
44880000 67.8611191996008
44890000 58.9541677617278
44900000 70.1901509099074
44910000 74.1360515441063
44920000 73.3273211223101
44930000 70.2306412227115
44940000 73.7141478916296
44950000 75.7168594855481
44960000 72.3918650227292
44970000 72.000689717906
44980000 73.941238944397
44990000 73.1711644390758
45000000 73.2593946222988
45010000 72.6720899646073
45020000 70.1472148999246
45030000 72.1255746540525
45040000 70.4149887735016
45050000 69.2052971372291
45060000 69.9938739151237
45070000 73.0769546908725
45080000 72.1647147908369
45090000 73.4006594661313
45100000 74.297473130579
45110000 64.5756416105611
45120000 63.793981523226
45130000 59.7850316566373
45140000 56.6792395032202
45150000 63.2225065667558
45160000 60.9969189611505
45170000 64.7068095596754
45180000 63.8562964259998
45190000 70.4108096872117
45200000 65.3887152302873
45210000 69.6190719220681
45220000 71.9550354209341
45230000 68.9707153746581
45240000 73.1734557167638
45250000 71.2430882612494
45260000 73.2334672055458
45270000 65.0897690966025
45280000 69.2949483637649
45290000 73.1451911037341
45300000 73.1648096216267
45310000 73.4571422032836
45320000 71.3798942802261
45330000 72.82589517943
45340000 65.4511642365484
45350000 66.8850752293488
45360000 71.0450692221161
45370000 70.8135163017917
45380000 67.1428141416371
45390000 63.6606619753969
45400000 65.9247556274215
45410000 64.2266327276142
45420000 60.6209630255645
45430000 69.2614042149042
45440000 67.3929060375381
45450000 56.5022138341231
45460000 67.2994610892353
45470000 63.9132303416558
45480000 62.175606194507
45490000 64.1684415199494
45500000 67.4031922448149
45510000 58.6238424674264
45520000 52.8766656469535
45530000 63.990939953342
45540000 66.2337596968324
45550000 59.2230864127217
45560000 54.7634984675082
45570000 60.5627534475364
45580000 65.1686167608617
45590000 64.0512393748571
45600000 64.5781838938078
45610000 68.6234032772427
45620000 65.1161701433667
45630000 67.6642477543149
45640000 65.1318213446162
45650000 74.2548271031145
45660000 67.1291745454271
45670000 63.4800472744583
45680000 63.822350807822
45690000 73.4417839332582
45700000 67.8570550079617
45710000 66.6675264427009
45720000 68.6949809438253
45730000 67.9024169515509
45740000 69.2135355498447
45750000 63.3634000780823
45760000 68.4713775920821
45770000 71.9487105122179
45780000 73.7745748084834
45790000 65.4081881529635
45800000 63.1437620733888
45810000 64.0250292006654
45820000 63.3865031486801
45830000 65.2366329575037
45840000 70.882185238155
45850000 69.1588994517535
45860000 70.7976381220925
45870000 63.5997537579019
45880000 64.9349049921548
45890000 67.1096698895223
45900000 67.0920205465792
45910000 73.9029400080162
45920000 77.0070979933864
45930000 66.1235944066148
45940000 62.9225859332735
45950000 65.0096872487655
45960000 63.9017464511451
45970000 64.626912041376
45980000 71.5983360353126
45990000 74.3395605643946
46000000 77.3055247914984
46010000 70.6160344784464
46020000 65.8289395193237
46030000 64.0607793327866
46040000 63.5460597771884
46050000 62.6116178044307
46060000 67.8054008033627
46070000 63.103239215051
46080000 67.499283796088
46090000 65.6457926806258
46100000 65.1223153803847
46110000 66.2195741072152
46120000 61.2887381540197
46130000 51.4094420316692
46140000 58.9113768660416
46150000 62.0640608643249
46160000 65.7549615303797
46170000 63.9372787365753
46180000 67.4574191032114
46190000 67.6585139772657
46200000 62.7667056732114
46210000 60.7428409405435
46220000 58.7748646627859
46230000 52.2280521798366
46240000 58.7836461066076
46250000 62.0514747431636
46260000 59.3273482903371
46270000 57.9025761192954
46280000 67.617623838357
46290000 62.9647511810906
46300000 62.612859841789
46310000 67.7814156137552
46320000 60.2982790827344
46330000 66.7688422233166
46340000 64.9729588207442
46350000 65.8954930701709
46360000 69.4917168497067
46370000 69.7029734522002
46380000 70.5551588635392
46390000 71.9890162255961
46400000 78.2076156923748
46410000 77.8065226052846
46420000 74.3646575393234
46430000 73.6775180980509
46440000 72.7747726682671
46450000 78.5288764268668
46460000 78.7252542873673
46470000 75.2262719720881
46480000 74.4065010628544
46490000 73.9619718473567
46500000 74.4028396350903
46510000 73.754890611455
46520000 72.7389950979773
46530000 71.0282612723444
46540000 72.2184455455408
46550000 76.2325419485931
46560000 77.882332102896
46570000 78.0925336075079
46580000 71.8489250288897
46590000 75.2452083223445
46600000 77.9035974032976
46610000 79.783211083222
46620000 72.6991736786363
46630000 71.9870189771302
46640000 75.5589906893214
46650000 69.2886116854522
46660000 70.9028865548564
46670000 77.6598657269811
46680000 76.2621213349919
46690000 76.1885454172761
46700000 68.5122749411854
46710000 71.9784685998459
46720000 66.3791135948399
46730000 64.7751021498283
46740000 68.2801967260638
46750000 66.8244443691339
46760000 62.7240341801784
46770000 66.1027164246749
46780000 70.8980016783184
46790000 75.5757348878979
46800000 70.4376118404982
46810000 62.577784096787
46820000 62.7269531490331
46830000 68.6536365940395
46840000 67.176014385377
46850000 71.2553818483805
46860000 73.2942843882658
46870000 73.1972253852147
46880000 75.3323148399953
46890000 71.9220831453499
46900000 66.9046980541561
46910000 61.613285429672
46920000 72.6765720364016
46930000 69.5208087861328
46940000 68.6687586186836
46950000 74.4380487874871
46960000 69.5431512809745
46970000 66.1222821129793
46980000 64.4748793265346
46990000 62.7374573987213
47000000 66.3005792895578
47010000 68.3521177926013
47020000 68.7468358692005
47030000 72.3694794284032
47040000 71.5348518412231
47050000 66.7382225652535
47060000 70.7759565420659
47070000 73.8935527947028
47080000 69.3237552729944
47090000 73.3957805616502
47100000 76.3984337866265
47110000 73.7196751822264
47120000 74.7110582291296
47130000 76.841485790614
47140000 79.1147650359674
47150000 78.8399180032604
47160000 82.4331853293361
47170000 78.1623321087141
47180000 69.8399745545448
47190000 75.7492205818954
47200000 76.7390211034553
47210000 82.0635084863138
47220000 81.152803694783
47230000 83.2364600644954
47240000 78.9504629108205
47250000 81.9027433885518
47260000 78.4152718283839
47270000 74.1695039790621
47280000 73.79436857171
47290000 75.0895123765799
47300000 80.6260934131386
47310000 83.4166031304301
47320000 80.2406242364152
47330000 76.0301050121262
47340000 69.219543494625
47350000 72.0454083029408
47360000 75.7722676902698
47370000 78.1493575096405
47380000 73.7590711902803
47390000 74.5294533974552
47400000 69.8309341017969
47410000 73.071496970303
47420000 76.1436281129299
47430000 81.5743281250516
47440000 78.2797556817371
47450000 74.7322857256998
47460000 80.2371575475178
47470000 75.641008156292
47480000 73.6999235076876
47490000 80.3524795475606
47500000 81.6856034102517
47510000 82.8401674308202
47520000 81.6049806361602
47530000 78.9708575209526
47540000 78.5773513442111
47550000 71.3432929374668
47560000 77.8851292123818
47570000 73.7828030639165
47580000 74.3310425452115
47590000 76.623646286643
47600000 75.4854626761897
47610000 76.487646866914
47620000 76.9789629340054
47630000 70.3447326272964
47640000 63.617774882452
47650000 67.1576112397109
47660000 65.1812311432562
47670000 71.1080462444845
47680000 79.5893310373602
47690000 76.6748031914132
47700000 74.4840187437251
47710000 74.8525597663468
47720000 74.0443127590924
47730000 79.1678784631313
47740000 78.5188557551548
47750000 76.4279130092696
47760000 75.2978874043505
47770000 73.590254830948
47780000 73.4666032307691
47790000 71.7895515726146
47800000 73.3447342181698
47810000 71.9006371311855
47820000 73.853382071678
47830000 78.9765034335802
47840000 78.2418525661469
47850000 68.6582183331803
47860000 65.1335822451386
47870000 67.0019104180769
47880000 63.6607666706503
47890000 64.0553688428184
47900000 73.813336621753
47910000 73.4616478116704
47920000 68.9572714158478
47930000 70.1785020704988
47940000 69.7936589871089
47950000 68.2850003695093
47960000 75.5490602455007
47970000 76.5575781238323
47980000 76.3020366444616
47990000 74.6485004735954
48000000 75.5548206708683
48010000 68.1597006205972
48020000 76.5402261174513
48030000 75.5937946179815
48040000 75.2460450485978
48050000 66.0839716110123
48060000 73.4666455573048
48070000 71.4188538979864
48080000 76.1702533041915
48090000 76.5163069118574
48100000 75.6888610789124
48110000 75.4995320866044
48120000 76.0695619204192
48130000 77.41468101402
48140000 78.1429464652642
48150000 75.4089413585584
48160000 74.5435391518506
48170000 73.3435318900386
48180000 74.7572112248521
48190000 68.7523928387861
48200000 70.5573149945545
48210000 68.6806896137992
48220000 73.9650098616023
48230000 74.4592436772605
48240000 72.080451607861
48250000 75.9392784343243
48260000 73.9077050861862
48270000 72.4359927530709
48280000 71.0879854171715
48290000 69.3017586599736
48300000 66.0313257692771
48310000 67.0549344770748
48320000 64.5277142201203
48330000 70.9204674778481
48340000 64.2015397929622
48350000 67.2185597653285
48360000 68.4741524130334
48370000 69.721212738346
48380000 72.0858018700331
48390000 68.8480085835616
48400000 63.7129644130175
48410000 64.058865384663
48420000 64.7525183662303
48430000 65.7396262960198
48440000 62.1833586671356
48450000 61.790510962524
48460000 67.2219807506555
48470000 73.7465127038016
48480000 75.114440641033
48490000 75.8734142168387
48500000 77.245189268768
48510000 77.0403793114119
48520000 74.4020575734161
48530000 74.1194018590164
48540000 68.9688718108018
48550000 69.2627812154437
48560000 71.0747512073021
48570000 69.3405202223946
48580000 74.0059812459032
48590000 75.5831624251912
48600000 81.0347242594501
48610000 77.1774263151225
48620000 77.6762611832942
48630000 78.7977126115713
48640000 77.4015020873106
48650000 74.349957356392
48660000 75.1138302950082
48670000 71.3580419466466
48680000 76.2942293067768
48690000 77.8154967520613
48700000 79.871036084178
48710000 71.7830569632561
48720000 76.6376109716665
48730000 68.5754419485396
48740000 71.369107416898
48750000 69.3577974592612
48760000 62.167550152576
48770000 55.240252740931
48780000 65.355756252799
48790000 64.5954975701724
48800000 67.6236992773619
48810000 61.6004699415798
48820000 65.0056674518731
48830000 66.4964446683475
48840000 71.3667948207952
48850000 70.1909823226459
48860000 70.5417665010141
48870000 64.8831633058257
48880000 56.8398160256792
48890000 58.36792841276
48900000 61.0215694839557
48910000 68.0786650096394
48920000 73.183571226044
48930000 72.3937595639521
48940000 71.0883060351782
48950000 72.5475520050484
48960000 70.2448912467722
48970000 69.2259539979673
48980000 65.4876203324479
48990000 67.7054302545208
49000000 67.7949103910879
49010000 68.3340454446917
49020000 64.3521850410649
49030000 61.1807651734653
49040000 64.5736901565174
49050000 62.0533811900111
49060000 61.6635909198343
49070000 63.157602974692
49080000 64.8856978743433
49090000 63.2271009279748
49100000 64.3409938649443
49110000 62.3025457324651
49120000 65.3388009781038
49130000 72.0937929992742
49140000 69.7725359660195
49150000 71.6271015069243
49160000 72.7746172469123
49170000 66.8333103517574
49180000 66.3702064760485
49190000 72.4744496737874
49200000 68.7062607141562
49210000 63.6237077431806
49220000 64.3822133072625
49230000 75.8224777479635
49240000 69.5108751129213
49250000 75.4104862295166
49260000 70.2093771398683
49270000 69.2663804744698
49280000 72.2868854792727
49290000 68.0301561670167
49300000 67.9012418875893
49310000 73.1015526803823
49320000 73.0505498666778
49330000 70.7637016925387
49340000 73.4019106981278
49350000 72.6982899315998
49360000 71.0881281419513
49370000 72.8684044020962
49380000 74.5475060099416
49390000 71.0186530200602
49400000 68.697269395074
49410000 69.9267582907863
49420000 69.7880199575124
49430000 63.3903135715666
49440000 70.3980761050198
49450000 67.2794972878499
49460000 65.5670113871223
49470000 59.1627138067645
49480000 60.5021733991247
49490000 66.8234972083006
49500000 66.8789444923029
49510000 62.6226080567584
49520000 66.4543754350244
49530000 60.581620988748
49540000 55.9322497248458
49550000 62.7281196901018
49560000 67.0040809831611
49570000 64.5044358331998
49580000 64.7376255494124
49590000 64.2720202433113
49600000 57.5273954831894
49610000 51.4344249530807
49620000 56.4106948364598
49630000 68.183855014716
49640000 56.3269978969032
49650000 60.3935944310176
49660000 62.4453390463228
49670000 63.2299435531328
49680000 66.2710522184202
49690000 59.8583525266388
49700000 61.1760966420256
49710000 59.338117362556
49720000 61.2013495011952
49730000 63.280377795166
49740000 58.4850597189359
49750000 62.1689865610568
49760000 63.3368861637595
49770000 69.9994525491539
49780000 68.3966810476526
49790000 70.4186974181338
49800000 65.0058157121962
49810000 65.2702277820518
49820000 68.6289750358304
49830000 68.7401507974459
49840000 64.084649785611
49850000 62.818648682499
49860000 68.7729346852391
49870000 68.7692688472937
49880000 68.4417625652663
49890000 68.2452262724334
49900000 69.1447513845079
49910000 65.9704694612591
49920000 63.7316694927581
49930000 70.8220985178962
49940000 64.8985146492648
49950000 65.0897289947496
49960000 66.1698842023833
49970000 66.4591765886864
49980000 64.5856388830367
49990000 62.6535302362828
50000000 63.9235380941499
#timestep 
50010000 62.9552777657829
50020000 68.5169386245796
50030000 68.146800719808
50040000 68.0871504152269
50050000 57.4530430898687
50060000 60.0576978591949
50070000 63.9477220133705
50080000 64.2952718290112
50090000 58.6817167463329
50100000 66.3403967727887
50110000 67.501062813816
50120000 61.1054283179934
50130000 55.6015563803098
50140000 54.825132841881
50150000 53.0654456244874
50160000 59.2582689676982
50170000 62.3808676729857
50180000 65.1683173547784
50190000 64.7184357168935
50200000 65.176763863905
50210000 64.6319035384232
50220000 65.0367874694838
50230000 66.5574501903553
50240000 65.9161538809561
50250000 69.588830441306
50260000 62.1890786799968
50270000 66.7046680102067
50280000 70.5688113263764
50290000 69.964896838967
50300000 67.3282171077875
50310000 66.4123246367711
50320000 62.2252797477549
50330000 69.4339779762159
50340000 66.8852244955627
50350000 62.5761941545173
50360000 70.0212260943233
50370000 69.699980393489
50380000 68.6528640755232
50390000 68.5668633219301
50400000 69.2274009282525
50410000 70.2385924974881
50420000 73.8853840507317
50430000 76.616556988846
50440000 72.828719559079
50450000 70.27471830441
50460000 75.7710461095716
50470000 69.2737216642419
50480000 76.3718535953867
50490000 72.9451799451796
50500000 70.0646781102164
50510000 71.7833882816919
50520000 71.1182827753025
50530000 75.1170972897969
50540000 69.7275074471765
50550000 66.9642030969146
50560000 67.8842946180811
50570000 69.9987606332755
50580000 72.4370006600074
50590000 71.7220530442895
50600000 73.7305847362196
50610000 77.5478860302936
50620000 69.67613436929
50630000 66.5779976407835
50640000 64.5719111158612
50650000 68.1329737719034
50660000 69.6186291161542
50670000 69.5204372617784
50680000 67.4823474716158
50690000 67.2261615966716
50700000 65.8794507999124
50710000 66.3671057139263
50720000 68.5087660496051
50730000 69.398613943149
50740000 72.0732283421685
50750000 75.0898801452826
50760000 71.8288950829801
50770000 73.9141860834523
50780000 74.6346353984199
50790000 75.9387751801501
50800000 73.9271877926889
50810000 69.4605622010722
50820000 68.5274543696797
50830000 65.7647318284815
50840000 68.7272473281714
50850000 68.7327982890165
50860000 71.7473234164998
50870000 66.1840899187819
50880000 61.8767646977087
50890000 70.2228007118713
50900000 69.1827352935247
50910000 66.2714949871939
50920000 65.0405797305609
50930000 62.3080556227953
50940000 64.4857268728425
50950000 63.6695290740195
50960000 63.7873107221444
50970000 67.3273359805855
50980000 68.3219061687805
50990000 64.3486021623369
51000000 66.2112174580058
51010000 66.8499224457349
51020000 66.5663542511947
51030000 61.4239543284741
51040000 66.5670582414022
51050000 67.7907417107947
51060000 74.1890480735745
51070000 74.2578159214876
51080000 67.2903060117729
51090000 72.6206066316922
51100000 69.7944737363278
51110000 69.0455811185892
51120000 72.1636551761586
51130000 73.7397232760918
51140000 76.2298338752084
51150000 75.014032460309
51160000 77.1521175625081
51170000 70.5228735522082
51180000 76.1281511421199
51190000 76.5118096307073
51200000 75.414044854738
51210000 71.9407194602921
51220000 69.4034301501597
51230000 68.5756176885752
51240000 64.8372123554045
51250000 69.4771153994589
51260000 74.6576665902841
51270000 71.8315170062872
51280000 70.9718764248
51290000 69.7412067691432
51300000 68.0704033708809
51310000 69.7991021239898
51320000 71.004821195855
51330000 69.4143945022429
51340000 66.1064518029532
51350000 68.5314724314369
51360000 60.87371211632
51370000 63.6442165894172
51380000 56.7565766487797
51390000 60.2777409148157
51400000 66.6867463051987
51410000 66.6062500976798
51420000 64.7242268580508
51430000 69.6005265638488
51440000 69.9157573362173
51450000 74.8726165949642
51460000 71.8788746683263
51470000 68.7055639441796
51480000 65.5883577951226
51490000 65.8518844245185
51500000 67.6313448304675
51510000 64.9409756320259
51520000 61.5968646916812
51530000 66.9672659243783
51540000 61.0886637883704
51550000 50.7902196790264
51560000 51.8454869615023
51570000 55.9827503164811
51580000 57.7257434578445
51590000 56.8900648100283
51600000 59.6620721440311
51610000 62.8094868700788
51620000 66.4100180703799
51630000 54.8673472007871
51640000 63.6692651537018
51650000 62.4759741113203
51660000 65.8927699123593
51670000 67.4901330309366
51680000 69.7910142085938
51690000 74.0958605953913
51700000 76.5704934071286
51710000 74.6481777207485
51720000 70.7621405658638
51730000 72.49812456517
51740000 72.379704739392
51750000 69.2328120274765
51760000 59.3661993637947
51770000 68.4811574520958
51780000 65.3988520247208
51790000 58.6451215011831
51800000 64.7709801418991
51810000 67.6198022436819
51820000 64.6536269193863
51830000 65.3942256848001
51840000 71.5760465953732
51850000 68.4129527461768
51860000 70.4061638520133
51870000 71.2461402044031
51880000 65.5094033960477
51890000 61.80302831294
51900000 54.7617293449604
51910000 64.8407684249732
51920000 61.0817239835218
51930000 64.7082028887959
51940000 62.1069470928031
51950000 64.6581359361144
51960000 68.9847344850013
51970000 72.8692169028405
51980000 69.7094875235777
51990000 73.1254220604647
52000000 74.3268602743856
52010000 73.342752806878
52020000 77.021782270817
52030000 71.3082642463427
52040000 68.79908498141
52050000 73.4335945542102
52060000 72.5559929158899
52070000 71.3552635340809
52080000 70.4673041780378
52090000 65.0539841738675
52100000 62.3415846332676
52110000 66.1479345448282
52120000 71.4689510859507
52130000 72.2156793915534
52140000 65.7952191033189
52150000 69.4567658016943
52160000 70.8315397485141
52170000 69.4640609553404
52180000 71.391324753278
52190000 75.8559077233003
52200000 77.542107437161
52210000 71.4836281463135
52220000 72.2780927513479
52230000 73.2523141625588
52240000 73.5897509923644
52250000 76.531316938083
52260000 77.3073718514524
52270000 70.389182544679
52280000 73.2127074999924
52290000 73.6394876780286
52300000 74.4560332917116
52310000 63.8566626926523
52320000 71.0671523104637
52330000 63.8125938903833
52340000 71.7415950233799
52350000 70.594056281904
52360000 72.5062035932351
52370000 70.6350993919752
52380000 72.6977928134276
52390000 78.3418794123162
52400000 74.5157621661136
52410000 78.9593776594642
52420000 78.3633916170627
52430000 77.1814494505954
52440000 80.1093657025865
52450000 73.9694283516633
52460000 68.702269508591
52470000 72.594544722941
52480000 71.6228509243358
52490000 71.2940630356761
52500000 81.9708472666404
52510000 76.1239626816668
52520000 74.58233481998
52530000 67.7875296755809
52540000 70.6992867196981
52550000 64.7013871046318
52560000 67.5858021065278
52570000 71.2926596386723
52580000 67.1357886351701
52590000 70.1649351749422
52600000 69.8531727006967
52610000 66.5415880471363
52620000 65.4488695038188
52630000 68.1893012192359
52640000 66.4979735947514
52650000 68.8102506810629
52660000 71.4617702387079
52670000 74.1308372278679
52680000 73.7361742949019
52690000 63.9561937574195
52700000 59.895349554266
52710000 65.6056175404634
52720000 68.2888984929206
52730000 66.4593778553914
52740000 77.1503116401632
52750000 69.8589598311521
52760000 63.4933792160282
52770000 59.1658213869463
52780000 64.5427035690383
52790000 68.271642627437
52800000 69.2921577109764
52810000 65.4981230010956
52820000 70.9312961075215
52830000 75.3698470749733
52840000 66.948211459373
52850000 60.2588489966581
52860000 70.1046670075637
52870000 62.4956246082714
52880000 66.8019039735155
52890000 69.8290396830207
52900000 64.0521307263265
52910000 62.3250907838485
52920000 63.355665031352
52930000 67.6577096178366
52940000 62.0920577606232
52950000 63.4651023035635
52960000 65.0511911026539
52970000 66.1255516709746
52980000 70.3743131995709
52990000 64.7142128742415
53000000 69.1554684044043
53010000 68.6799986089224
53020000 70.6329790654381
53030000 74.1140169840775
53040000 71.3458171399577
53050000 72.5700661880174
53060000 71.9485562465727
53070000 77.136237122674
53080000 72.6567438270835
53090000 67.2049866564758
53100000 73.2065636522914
53110000 70.2641882902965
53120000 69.9298785898048
53130000 69.4643280789899
53140000 64.270259071169
53150000 67.2245880221645
53160000 66.6416756630263
53170000 60.2149776769272
53180000 66.9212567331841
53190000 64.7756763732667
53200000 69.9945049748521
53210000 68.699523534253
53220000 71.4804333181655
53230000 70.7136046819851
53240000 72.2848923431154
53250000 59.4253519657011
53260000 75.2871408841878
53270000 71.6128199815452
53280000 69.8875818267334
53290000 68.3526705592737
53300000 69.076162724888
53310000 65.6357071169662
53320000 66.8110076260888
53330000 63.0866662937992
53340000 59.0817162069713
53350000 61.928555873983
53360000 64.5834562241949
53370000 61.7479312694555
53380000 65.8276517828029
53390000 61.8187756149015
53400000 64.3881232768921
53410000 60.6548766188633
53420000 65.888966664082
53430000 62.1921129313057
53440000 63.7377220332776
53450000 66.1287438419851
53460000 65.9453615095294
53470000 63.696757222171
53480000 70.4595465269558
53490000 73.2933135551004
53500000 68.8904461413775
53510000 76.2662656348471
53520000 77.423707523284
53530000 72.7300927027027
53540000 71.7873493262331
53550000 69.9728627591314
53560000 65.9817607531492
53570000 60.7670292528704
53580000 61.6981691432966
53590000 67.1584766981821
53600000 68.7995252228866
53610000 62.8267721670267
53620000 63.7122393477013
53630000 63.3788615993677
53640000 66.6591298173839
53650000 70.6727232203648
53660000 63.2830695014018
53670000 61.2715529112373
53680000 65.218198036956
53690000 66.2411528867939
53700000 73.9764354488437
53710000 71.9738323778668
53720000 74.9275473304302
53730000 71.4099998098831
53740000 70.5480823598153
53750000 71.8074282085899
53760000 71.4247654331447
53770000 67.6522490509445
53780000 71.9418566883369
53790000 69.8310763327228
53800000 67.0525717199235
53810000 68.96599606058
53820000 64.1048858749706
53830000 66.2202056145096
53840000 67.5080624424492
53850000 68.5311790132834
53860000 74.5434529592077
53870000 72.2520138143654
53880000 69.5596463350523
53890000 70.6948472163851
53900000 69.8621555886656
53910000 66.0410441085734
53920000 63.523905856059
53930000 64.8724491348502
53940000 63.9274659025588
53950000 66.1583131390172
53960000 62.6348500874272
53970000 62.6760833227489
53980000 65.9521231414114
53990000 64.7549030043223
54000000 69.5458888414516
54010000 68.3197377015409
54020000 72.4218863450831
54030000 72.1488342794403
54040000 66.2825619497707
54050000 70.388895528448
54060000 63.600102953446
54070000 70.3898533456542
54080000 64.9051598026938
54090000 64.4399692490686
54100000 70.7576334485153
54110000 72.0062325311691
54120000 68.8131281319233
54130000 71.1782564037505
54140000 81.2185159854893
54150000 79.527995632131
54160000 70.4243655840718
54170000 74.0548760945036
54180000 77.5309521588151
54190000 75.3796062648897
54200000 73.853032495985
54210000 77.3573086779987
54220000 79.6897603427803
54230000 78.3567451561465
54240000 69.1849489949918
54250000 68.5929582345626
54260000 68.5174418654528
54270000 70.9216617407118
54280000 75.5229406831512
54290000 74.7621301384094
54300000 76.866518001906
54310000 75.0049955539021
54320000 71.6399888587624
54330000 74.9619249979937
54340000 71.9332683818088
54350000 67.6491758536475
54360000 65.8247634641236
54370000 61.3521339952606
54380000 65.5322360079381
54390000 66.5165657394198
54400000 65.9417619175625
54410000 64.1880475632557
54420000 63.6289895576954
54430000 67.6426302941271
54440000 67.5613006070829
54450000 61.9828578661072
54460000 53.3892385467979
54470000 55.8546670180891
54480000 60.8783202590075
54490000 55.1929047568641
54500000 54.922778311671
54510000 60.0505287705225
54520000 54.8525557808032
54530000 55.2730246392621
54540000 53.6515215790754
54550000 58.6812938686562
54560000 59.8430498966461
54570000 56.8751058178499
54580000 62.5658969848176
54590000 64.1675273445661
54600000 66.5455073075761
54610000 66.5409494897194
54620000 67.9886358404545
54630000 61.8847833350605
54640000 62.8004954061958
54650000 62.033426431043
54660000 63.0486904578327
54670000 66.2550819745099
54680000 68.7227229754498
54690000 67.0100626889218
54700000 67.4901356486873
54710000 67.5132164217021
54720000 63.2207004839505
54730000 66.8918338682897
54740000 56.6030008083149
54750000 62.7646210427125
54760000 66.8590240650952
54770000 64.3546150908245
54780000 61.622054470338
54790000 60.9464670136454
54800000 65.4228338917946
54810000 67.7046737358752
54820000 66.7689228968577
54830000 70.3857804098278
54840000 69.769533636114
54850000 67.0881374376627
54860000 68.232193452725
54870000 69.5525659832042
54880000 68.483475400424
54890000 63.438757994322
54900000 60.7919234104741
54910000 59.8531326488901
54920000 59.3947635949145
54930000 60.54447384901
54940000 49.2887092659115
54950000 61.119105053795
54960000 57.9257315060288
54970000 57.567955596585
54980000 54.0408252398607
54990000 58.0477501972207
55000000 60.3208194117891
55010000 65.0653598110861
55020000 64.6534946231601
55030000 59.3621207275306
55040000 62.1239085429808
55050000 57.2700910563681
55060000 62.1894363573564
55070000 60.7324693061626
55080000 62.09427332286
55090000 67.1558611168504
55100000 63.4278580655035
55110000 65.5155553765051
55120000 69.8498596758169
55130000 74.8998387067601
55140000 66.4976605559575
55150000 67.0662434873082
55160000 70.1230316379527
55170000 64.7875084979973
55180000 57.4729526154619
55190000 64.7452322469356
55200000 65.9506779206927
55210000 71.8155488869625
55220000 72.4999865050736
55230000 70.4183324408436
55240000 67.2234162453146
55250000 63.361793313414
55260000 69.0839068469587
55270000 66.2755783628867
55280000 72.0649667360204
55290000 70.0776527860399
55300000 68.9225395213604
55310000 66.3981453367165
55320000 67.5600659692968
55330000 69.1632482437094
55340000 69.7478591556039
55350000 69.1461924982776
55360000 65.4162207834614
55370000 67.9750877963128
55380000 72.2629698411862
55390000 72.4391102550654
55400000 71.3870727736128
55410000 71.682366742302
55420000 64.8857786026452
55430000 63.8032157017162
55440000 58.8902404386811
55450000 63.5003994116847
55460000 62.5158315200561
55470000 71.3039389130396
55480000 71.4094815896076
55490000 66.2486319887789
55500000 69.0988184670085
55510000 72.0364680772175
55520000 63.1515409216254
55530000 64.5351627249242
55540000 69.7377797096626
55550000 63.1718451896886
55560000 71.8985832022715
55570000 70.8531151914292
55580000 65.5423874170129
55590000 67.7876992377308
55600000 65.5022380544472
55610000 69.6195443379445
55620000 71.9621286804565
55630000 72.4694083099895
55640000 73.6366078766341
55650000 74.9659981382845
55660000 68.4560199493407
55670000 70.5177337934904
55680000 61.77021286564
55690000 69.8099641390978
55700000 61.9934758331473
55710000 61.7521273930594
55720000 64.0511272268443
55730000 69.0102151534292
55740000 69.1729878873359
55750000 66.2685492422201
55760000 67.7650408128288
55770000 63.6062497818883
55780000 68.3719267559353
55790000 66.7889152121306
55800000 70.310120523977
55810000 68.9003041950182
55820000 71.1262260177611
55830000 69.4400002571224
55840000 67.3805433492386
55850000 72.329852234434
55860000 71.3763619660962
55870000 69.4863377702026
55880000 65.9356489469739
55890000 66.7765275802228
55900000 64.6007802317245
55910000 57.8181092386976
55920000 56.8360418886128
55930000 67.3262459703942
55940000 66.1214318367403
55950000 69.5432265489765
55960000 66.4313673785556
55970000 71.7904858831934
55980000 67.403401693869
55990000 59.6458617051238
56000000 65.5798452447831
56010000 60.3608324623709
56020000 66.3661369294234
56030000 72.4524690376885
56040000 70.1122800396494
56050000 75.6628035303425
56060000 72.4277551573736
56070000 76.0578111312382
56080000 71.6682949737457
56090000 68.9607330839648
56100000 66.2181406732457
56110000 65.2811294673367
56120000 61.9138876100088
56130000 65.4734215701421
56140000 64.1829374560697
56150000 66.3086832930754
56160000 65.3850157266595
56170000 65.8328186412877
56180000 63.7664054515091
56190000 65.7867457688723
56200000 63.2812545815588
56210000 63.1229333632065
56220000 59.7175427042499
56230000 64.9006718878468
56240000 63.3880589574218
56250000 64.2604199881399
56260000 59.4194853907513
56270000 62.5348736402302
56280000 66.5158180921962
56290000 56.571466391429
56300000 51.812902527606
56310000 50.1187085881251
56320000 56.2953208873574
56330000 60.14124325284
56340000 61.431260981567
56350000 57.5780458572668
56360000 64.055732648844
56370000 59.1363619131867
56380000 59.2101491803614
56390000 60.7523697609314
56400000 57.6726731900728
56410000 56.7369433085777
56420000 55.8283425730731
56430000 58.0983887983056
56440000 65.6670931591854
56450000 61.5960351548916
56460000 65.3310315202431
56470000 65.6666246435973
56480000 63.4246112611798
56490000 63.4894713551295
56500000 61.5763791998081
56510000 66.4299641637924
56520000 61.4415870448952
56530000 55.9227054692325
56540000 57.1110545292919
56550000 62.6203629997184
56560000 61.3356476692786
56570000 58.2150276753058
56580000 65.6581175202076
56590000 65.6743853747065
56600000 65.1509535283938
56610000 58.8203688288098
56620000 58.933648849045
56630000 61.1447746324674
56640000 63.7789958296407
56650000 61.8168552440597
56660000 62.7875728807144
56670000 60.7964398214169
56680000 60.5773729501869
56690000 61.9647707895185
56700000 59.1547748984602
56710000 65.8189605736368
56720000 58.1689624780032
56730000 63.2710312295841
56740000 64.2751700463746
56750000 64.3853282391455
56760000 61.3349229906758
56770000 66.8472783598421
56780000 64.4681406200574
56790000 66.407479123504
56800000 62.4519931699063
56810000 64.743831465953
56820000 62.7606212069864
56830000 63.450780050423
56840000 67.1737470729889
56850000 60.5595870688427
56860000 62.3878074692774
56870000 61.4685140999277
56880000 67.4478134810577
56890000 66.5025648814356
56900000 69.5540059488088
56910000 63.1718164050527
56920000 66.7656488836502
56930000 61.1897640741838
56940000 64.7650591636757
56950000 65.7229802687316
56960000 70.9824907478097
56970000 74.2588679068607
56980000 65.596985171065
56990000 66.7750951774261
57000000 67.3583616257437
57010000 70.1824840574018
57020000 67.9437293736322
57030000 61.8671374905557
57040000 67.1852456928196
57050000 60.8338551864617
57060000 55.1659733372342
57070000 64.3447989666479
57080000 63.7989569128042
57090000 62.8181385913429
57100000 59.3778638928555
57110000 53.5695192453542
57120000 50.4205972113322
57130000 53.0259462489734
57140000 56.1715620085071
57150000 63.9200595737379
57160000 59.8730059318121
57170000 61.4890234018845
57180000 62.7186219658594
57190000 56.6422866001723
57200000 58.169637801754
57210000 55.802461122341
57220000 62.1021522510079
57230000 60.3697754118429
57240000 59.5200406188441
57250000 59.3882013112802
57260000 63.825450294856
57270000 64.1030575423566
57280000 63.0578944721606
57290000 63.231608249524
57300000 61.507927723434
57310000 60.3452580817159
57320000 61.7955392795173
57330000 57.8174124766217
57340000 60.8290468583594
57350000 63.0673739010252
57360000 62.9179616356873
57370000 70.0434679526636
57380000 65.6564418832494
57390000 60.6908355617692
57400000 59.5857718872605
57410000 60.9231970699076
57420000 63.1350391719866
57430000 61.3360809447487
57440000 65.3186548325837
57450000 65.0712890776861
57460000 66.0566004134708
57470000 63.9198015160332
57480000 68.018808055701
57490000 70.5607793526549
57500000 69.7351013044158
57510000 67.8208491763616
57520000 72.7724092763145
57530000 69.0174465317792
57540000 65.8577226088884
57550000 64.4159605885946
57560000 72.2167728880174
57570000 72.4113789785571
57580000 65.1537758086885
57590000 68.4936180757215
57600000 60.1104063559356
57610000 61.4485325494599
57620000 63.7226562874325
57630000 68.3457323161644
57640000 65.8158522023911
57650000 70.6308649173776
57660000 68.6627980281663
57670000 63.3467640926541
57680000 68.8474093352078
57690000 69.6016429864269
57700000 67.3741344830086
57710000 67.6187542671081
57720000 66.6489630077247
57730000 62.848195859712
57740000 65.1770512624146
57750000 64.0619269152292
57760000 63.2625063864011
57770000 59.7127141761064
57780000 60.7337838335904
57790000 54.5611249698717
57800000 56.296739493998
57810000 57.7413626423108
57820000 58.3761949362581
57830000 53.9117094915593
57840000 53.512680906626
57850000 52.5099145811802
57860000 47.7579500993502
57870000 47.5499125028983
57880000 53.9963010468025
57890000 52.3566542178903
57900000 54.3418295040685
57910000 59.6404383628271
57920000 58.1966445424719
57930000 60.7772761751747
57940000 59.466657965011
57950000 65.508388154216
57960000 63.2881418426025
57970000 61.7048492661513
57980000 60.1046652722209
57990000 53.8024102543324
58000000 56.2470068331986
58010000 56.9635795619007
58020000 54.3702904820523
58030000 57.4554548007873
58040000 55.490637205549
58050000 58.7523925719336
58060000 64.4479091184662
58070000 61.3851641228433
58080000 55.1070319528486
58090000 57.1147889059296
58100000 57.3654554865228
58110000 58.3601907235689
58120000 56.8754051902436
58130000 58.6074987033842
58140000 58.1085104332695
58150000 57.3873375422777
58160000 56.2511677691534
58170000 59.614752717753
58180000 54.6673421532039
58190000 54.7173875154328
58200000 57.8508824210692
58210000 59.5207755376146
58220000 58.7959097308474
58230000 53.0680403672753
58240000 60.378156035772
58250000 63.7608394273233
58260000 66.5769187343578
58270000 67.6344843889128
58280000 66.4654215552173
58290000 64.2384701168365
58300000 64.3589478770975
58310000 64.735005168331
58320000 64.5466377395181
58330000 59.1014372726648
58340000 60.5959983024377
58350000 61.2220669266594
58360000 61.3098844921965
58370000 64.0075600053856
58380000 56.7993332671933
58390000 58.1508862049268
58400000 59.8656503118996
58410000 63.2730570818985
58420000 66.4682442978846
58430000 61.2645818701977
58440000 60.7544632019403
58450000 57.4404667115267
58460000 57.3721774645074
58470000 56.5830075629457
58480000 53.2623993137835
58490000 55.722058967974
58500000 54.9607809954438
58510000 52.8886091401127
58520000 52.9155516332134
58530000 51.5549845973142
58540000 46.0851200906429
58550000 48.1442093810228
58560000 49.3022256377349
58570000 54.9275075978013
58580000 57.7130753250893
58590000 53.9297777837562
58600000 60.175183946933
58610000 59.1287528000732
58620000 64.0462918160201
58630000 59.7689503836961
58640000 59.5855387973895
58650000 56.375176402825
58660000 60.2668910256702
58670000 58.6593021728324
58680000 58.6655645550302
58690000 60.5535321907332
58700000 61.2091800738933
58710000 60.3572913316256
58720000 58.3734082812181
58730000 56.1851409719982
58740000 57.5973996894665
58750000 56.5779453927996
58760000 58.4522509291386
58770000 59.1698632062877
58780000 60.1429138381386
58790000 61.4970219183939
58800000 64.9213108109224
58810000 64.2204896430561
58820000 62.2454371400957
58830000 66.9331571975021
58840000 64.7992903743767
58850000 62.965902573406
58860000 63.4197284486575
58870000 65.6559587550638
58880000 67.4119947695618
58890000 66.3203623706256
58900000 68.6136718888247
58910000 63.935183055093
58920000 64.1545852289081
58930000 64.9627851482934
58940000 66.0238360947211
58950000 59.3088773129035
58960000 61.0499104566571
58970000 63.5203622619823
58980000 62.5828002459387
58990000 65.270929907656
59000000 68.2809032503252
59010000 70.6160468842846
59020000 61.9614104023643
59030000 61.0192015928463
59040000 65.3875877129383
59050000 67.7428214535582
59060000 61.9545318844657
59070000 66.4168760723489
59080000 65.0928982682897
59090000 67.3933774616125
59100000 65.4817347884301
59110000 66.6937612270472
59120000 68.2943323828065
59130000 66.5469039913149
59140000 60.8602625321626
59150000 61.5669312852586
59160000 61.6202957398555
59170000 64.9901550098976
59180000 65.7039254433085
59190000 57.0607809553389
59200000 58.1619181396256
59210000 57.5603104614302
59220000 61.4870955673707
59230000 64.9525827410912
59240000 61.9901203999869
59250000 60.8264838786328
59260000 55.0757279793307
59270000 61.5550695539247
59280000 68.4079663027467
59290000 67.9636034721855
59300000 73.4580269013707
59310000 75.0057622376441
59320000 70.0445685439944
59330000 72.8665279078807
59340000 72.7268001787359
59350000 70.289208689066
59360000 77.2622853589602
59370000 76.3251472469085
59380000 75.6068474988915
59390000 73.7951452554008
59400000 68.6097740904759
59410000 77.3685365330815
59420000 76.3934866533875
59430000 80.7368136557817
59440000 78.8460911206294
59450000 79.4918830313149
59460000 71.5843522172706
59470000 68.9116683456265
59480000 70.0352564616765
59490000 69.956697142104
59500000 66.8191812463095
59510000 68.6230117532191
59520000 69.2975173889434
59530000 72.3944021255852
59540000 71.5639050747026
59550000 64.2194191191697
59560000 68.6464507067548
59570000 71.3906061582805
59580000 69.0359936989177
59590000 65.734411663116
59600000 60.2128263996419
59610000 68.353749868878
59620000 62.4443386812915
59630000 61.2441983123553
59640000 56.5294020023795
59650000 62.4055149056443
59660000 62.9666080019898
59670000 67.5192830758501
59680000 67.53858524433
59690000 64.674640854161
59700000 60.2621533936859
59710000 58.2046741207313
59720000 61.5083838327193
59730000 63.5907312075929
59740000 63.5093025773117
59750000 65.2716881943368
59760000 62.9566301014006
59770000 56.6860357796866
59780000 63.8640925577959
59790000 62.5760441600345
59800000 62.0387464082153
59810000 63.0022644436706
59820000 65.8874082709311
59830000 64.9280172784749
59840000 68.4314009601177
59850000 65.3938333628793
59860000 63.6713686375126
59870000 64.8898212908949
59880000 62.915497061819
59890000 61.3638538795273
59900000 64.4300272357237
59910000 64.4862273652946
59920000 63.2501408419582
59930000 67.2003029004043
59940000 64.9568937656763
59950000 68.1781922104487
59960000 63.5863360656592
59970000 61.7535748543571
59980000 60.2029094438748
59990000 57.7726710011669
60000000 60.0606068493153
60010000 56.8687285407711
60020000 61.3350333479866
60030000 57.2875787946859
60040000 61.4654925441521
60050000 61.5642989476002
60060000 61.7519088649084
60070000 64.599467813047
60080000 62.9339208889484
60090000 59.5180264401443
60100000 58.4050052245184
60110000 64.0219661877064
60120000 66.6450466420873
60130000 59.5612590855786
60140000 61.66289953024
60150000 63.5049609318449
60160000 65.3568181128788
60170000 66.8875364740924
60180000 66.0849180310861
60190000 68.441503532357
60200000 63.8690915993402
60210000 61.805263096745
60220000 64.0255706796278
60230000 61.4068462294779
60240000 61.3607341573033
60250000 59.6121233149724
60260000 57.0951324277589
60270000 57.5148179508364
60280000 59.8558696425997
60290000 54.0779370494879
60300000 57.8381293328234
60310000 55.690537490328
60320000 58.9616799023563
60330000 62.9112021808078
60340000 62.4880148071729
60350000 66.6231450764612
60360000 67.9831383959258
60370000 69.4140218921606
60380000 69.1420901510274
60390000 65.9001726671494
60400000 58.8374217556322
60410000 59.9200719758213
60420000 58.6602479007524
60430000 58.3817001334404
60440000 57.6502608371993
60450000 59.9268650833109
60460000 61.38847991712
60470000 57.3329465383
60480000 59.5272952972181
60490000 59.2316184508882
60500000 57.7020053294585
60510000 55.3151471517857
60520000 53.1651085638514
60530000 62.9592847984958
60540000 58.0160163197692
60550000 60.6238895304674
60560000 59.3617346127264
60570000 61.1777351260048
60580000 61.899713322622
60590000 61.5875087785052
60600000 64.2045460723126
60610000 64.8850700512957
60620000 69.7445057872259
60630000 67.6027849547412
60640000 68.5474304191649
60650000 64.3886705959775
60660000 69.6375686944791
60670000 68.6915628717732
60680000 73.0145557627071
60690000 76.2979177290821
60700000 74.85073112681
60710000 73.643811214319
60720000 71.4781098736661
60730000 67.3065682750129
60740000 65.0372224629947
60750000 61.5653129790071
60760000 69.4748527255151
60770000 67.6198087125365
60780000 63.1906896517991
60790000 61.7024213432223
60800000 59.4208476674178
60810000 65.0159465388701
60820000 62.2981296746181
60830000 64.6047974175189
60840000 65.1087048451175
60850000 56.1602572518703
60860000 61.9518721681554
60870000 58.0749656985022
60880000 63.5594157363836
60890000 65.8259300038742
60900000 67.1627146673608
60910000 74.4955736847944
60920000 67.7891875506832
60930000 68.0977307013468
60940000 67.2712433302115
60950000 69.0442158796052
60960000 70.5939090740585
60970000 67.1892513840003
60980000 66.7863784297809
60990000 75.8227322983957
61000000 69.7549860898924
61010000 67.7363235967722
61020000 69.137012808358
61030000 69.6773888028546
61040000 71.5620701883381
61050000 70.6472033484069
61060000 63.9973278991695
61070000 67.3298769977325
61080000 62.8318921639918
61090000 66.2187818859802
61100000 71.4851958413283
61110000 68.4295735910235
61120000 69.3506853968846
61130000 68.0086456994531
61140000 73.4257001506025
61150000 78.2430641651039
61160000 73.3995843602967
61170000 70.058016403967
61180000 68.3262789403032
61190000 71.3129088877598
61200000 63.2028711840496
61210000 69.590583074892
61220000 69.7578110493927
61230000 69.2858629551112
61240000 70.4919839263299
61250000 67.2514442598199
61260000 65.9659135630853
61270000 73.3037058853922
61280000 74.513361510002
61290000 77.1994217671999
61300000 77.2163706763876
61310000 67.4086570474086
61320000 68.3519479150669
61330000 69.2898454088736
61340000 69.3555253731205
61350000 69.3316489455597
61360000 75.2298093358769
61370000 76.2732196623713
61380000 80.3639084260639
61390000 77.6297241075
61400000 73.5532545975652
61410000 68.484040405212
61420000 64.8462200421495
61430000 73.7653854751912
61440000 69.158370680616
61450000 71.1368210917135
61460000 76.7730460729638
61470000 66.7946184307494
61480000 66.8347317155592
61490000 70.5561425820048
61500000 70.4692079168967
61510000 71.9817939053688
61520000 69.581146116295
61530000 73.6840798074793
61540000 63.8066331210053
61550000 61.3977997461258
61560000 73.0059204400563
61570000 76.7949174372186
61580000 75.5539851527345
61590000 72.7428489394445
61600000 73.0135116162126
61610000 71.9806102659463
61620000 69.4836099496167
61630000 74.0219254106179
61640000 77.159523716731
61650000 77.8194769558521
61660000 75.5077451498537
61670000 73.3148625791446
61680000 68.7623691380629
61690000 63.4740453332159
61700000 64.171578871727
61710000 63.3975123766459
61720000 59.9595456146349
61730000 67.5286377607663
61740000 69.890450181721
61750000 70.8260989917403
61760000 68.7503126823194
61770000 67.2349563716587
61780000 67.0336719716954
61790000 62.1616177607199
61800000 66.7349784211353
61810000 68.8756342478338
61820000 67.8796426745104
61830000 66.5952360162214
61840000 69.5833010766241
61850000 74.1274647464458
61860000 72.9934765547955
61870000 67.6405258649229
61880000 62.2015780391557
61890000 69.869566943902
61900000 70.1306595532847
61910000 74.3135818152784
61920000 75.0287138576402
61930000 69.9368492831599
61940000 73.750859447757
61950000 74.2680984502138
61960000 69.7466000198518
61970000 70.0158652923981
61980000 70.8877544056434
61990000 70.0274504645174
62000000 67.4150356823571
62010000 70.1335238753814
62020000 69.149604854611
62030000 73.4816794618079
62040000 68.7951053032095
62050000 67.3539680599148
62060000 69.2614577312486
62070000 73.3566237246313
62080000 76.9936603306738
62090000 70.1053108502784
62100000 75.628899360848
62110000 76.4459249029073
62120000 71.9407497655188
62130000 72.5682948859817
62140000 76.5574219088901
62150000 73.4355815754911
62160000 76.0329586117512
62170000 78.144232527588
62180000 79.3375705559492
62190000 75.2325172530547
62200000 69.7405826882414
62210000 77.0085065862231
62220000 77.771565607369
62230000 78.3010634292318
62240000 72.5096931286958
62250000 71.3222827553287
62260000 71.5563051190637
62270000 75.2690116738269
62280000 74.9465770791583
62290000 74.6679304417816
62300000 71.3989786617844
62310000 72.6030807924134
62320000 75.2137248668118
62330000 73.7828335223591
62340000 71.9693831417517
62350000 73.7991228624525
62360000 74.5053192066343
62370000 75.0950224542428
62380000 72.5107827423412
62390000 73.0685780585789
62400000 69.9148596266429
62410000 71.3662745202624
62420000 65.4456037035905
62430000 75.9882252629853
62440000 70.2787173943861
62450000 72.0531609531942
62460000 68.4023718718714
62470000 68.1586255070762
62480000 69.49338988671
62490000 73.1670342145661
62500000 78.1330402797856
62510000 76.0379108289114
62520000 68.1862613532314
62530000 68.91305907489
62540000 66.3783174696343
62550000 70.6326801800576
62560000 69.5630180033479
62570000 74.158931475614
62580000 65.2187176297958
62590000 66.0630805137747
62600000 70.5667908030609
62610000 69.5241448829897
62620000 70.7724461118647
62630000 72.3873947561698
62640000 74.3018844646082
62650000 66.6897690938127
62660000 71.9698455159239
62670000 75.3468737485162
62680000 74.4022922111536
62690000 71.108267202371
62700000 71.2881478313224
62710000 72.2058510267995
62720000 65.5540337324045
62730000 70.4425508798898
62740000 71.9194218357916
62750000 67.4285020573482
62760000 69.4333392456791
62770000 69.4881499220375
62780000 73.3773627355087
62790000 65.2360491374731
62800000 68.8169682235956
62810000 68.3169927143842
62820000 64.6250042235266
62830000 68.9908061930361
62840000 69.773425880032
62850000 74.6444157810796
62860000 71.9469601922447
62870000 69.5674164457446
62880000 68.6967602719312
62890000 70.392582676114
62900000 67.3918611271196
62910000 67.8560365514749
62920000 70.5792915091347
62930000 72.075070054155
62940000 73.2829140318084
62950000 70.0365573791191
62960000 74.8444470942986
62970000 69.0685958772728
62980000 77.7587388519723
62990000 76.8708946513395
63000000 68.9006236434585
63010000 71.4004696419652
63020000 69.3729224617435
63030000 71.7446706905199
63040000 71.6942188381104
63050000 72.2375188921861
63060000 72.6586580472049
63070000 63.9230240818906
63080000 69.4249492995722
63090000 68.07961477604
63100000 69.0431403790059
63110000 61.8270813701617
63120000 69.8410859683199
63130000 73.0693302847235
63140000 75.5390314500721
63150000 69.9035244035966
63160000 72.3840959394529
63170000 68.9542085869863
63180000 66.1770916521099
63190000 71.2893364403614
63200000 66.8814198159216
63210000 72.490670230831
63220000 67.390325579285
63230000 71.3269054987981
63240000 68.203469126248
63250000 71.2419246015281
63260000 74.1544317853433
63270000 75.8308970807253
63280000 72.1941145946817
63290000 72.2761727504143
63300000 71.5053652162659
63310000 73.7362643219778
63320000 65.2412095260708
63330000 61.9224952295379
63340000 69.2441377118298
63350000 67.050137746828
63360000 65.8784631906507
63370000 72.1544893484864
63380000 66.4866966708361
63390000 66.0458702746786
63400000 68.9071164123857
63410000 66.9031088236402
63420000 64.1483022700918
63430000 62.4237470029553
63440000 68.5351862121754
63450000 69.0000743836785
63460000 74.0066615949591
63470000 69.2839458449794
63480000 72.5137482071268
63490000 74.0985005260959
63500000 69.3354936431469
63510000 78.9807867355029
63520000 82.284446314686
63530000 77.5049140167659
63540000 80.4487327448136
63550000 76.6054045175887
63560000 79.4861413388163
63570000 75.0129279438149
63580000 77.4520589083508
63590000 72.5268506455781
63600000 80.6052577667455
63610000 83.5154800241113
63620000 80.2155073093825
63630000 76.5550714312432
63640000 79.1615631301214
63650000 77.2218940068568
63660000 75.9774078968435
63670000 72.133216316137
63680000 72.4447803711902
63690000 73.1971142601392
63700000 75.1643202704613
63710000 74.3330797833517
63720000 76.1491125659522
63730000 74.5922993440147
63740000 79.4095432692138
63750000 71.0613719306524
63760000 67.2515251922063
63770000 70.623969654156
63780000 69.8432758936325
63790000 71.7055849205935
63800000 72.9325497542735
63810000 74.4156369206569
63820000 77.7514843799129
63830000 79.862648424951
63840000 79.5669460503327
63850000 79.9094890543684
63860000 77.9110712760357
63870000 76.9186229360293
63880000 70.3446693654279
63890000 71.1719734940692
63900000 79.5088164249751
63910000 71.2326530583777
63920000 75.9796628394504
63930000 70.1930145524607
63940000 71.7792422265972
63950000 67.3114654667143
63960000 69.1719318461245
63970000 70.1133334786966
63980000 65.5950460260952
63990000 74.8907076778709
64000000 77.8438707190859
64010000 80.5978127339875
64020000 84.1352328809573
64030000 83.0316390562925
64040000 84.5971372265776
64050000 85.5164095516296
64060000 81.2506824264809
64070000 83.5194870662859
64080000 87.7651361472156
64090000 84.3795592497079
64100000 88.1413392112037
64110000 98.1826678503439
64120000 94.7472042376371
64130000 92.2703821590976
64140000 95.7752832724213
64150000 98.8347165805221
64160000 104.092771801462
64170000 100.229002882805
64180000 106.040614667898
64190000 103.975340768231
64200000 94.7319184732152
64210000 96.8586453359433
64220000 96.0536058896918
64230000 93.3564306771537
64240000 92.3399704704385
64250000 100.649771597532
64260000 98.5517994782581
64270000 103.569860450328
64280000 97.7188035444508
64290000 94.8923378226636
64300000 96.2740352666199
64310000 102.624516520518
64320000 100.999620935854
64330000 101.662437059756
64340000 103.836921555888
64350000 101.153203138696
64360000 101.93667392225
64370000 95.8110439416237
64380000 100.362366635883
64390000 99.184597533293
64400000 95.2603831306828
64410000 93.1979557644036
64420000 97.3615140868629
64430000 92.754451195371
64440000 88.8546120938083
64450000 97.1259465572665
64460000 91.927208442654
64470000 88.6810090205144
64480000 98.9602913017871
64490000 98.9780962735119
64500000 96.6702651703738
64510000 97.5205839620108
64520000 100.504055031157
64530000 97.7598478483389
64540000 102.707693142919
64550000 96.2292316316137
64560000 95.8970473668637
64570000 92.982887922347
64580000 88.1435855238577
64590000 97.8310357365573
64600000 101.628542547065
64610000 98.9072159468494
64620000 103.865298635326
64630000 103.530941752988
64640000 100.553733981275
64650000 99.5846086554613
64660000 95.7612482799714
64670000 99.1903542215206
64680000 98.8296057119278
64690000 98.7873072970212
64700000 104.87059375282
64710000 103.317634898655
64720000 101.708681342536
64730000 99.4856932133291
64740000 97.0093826501131
64750000 104.261400435201
64760000 98.361932082651
64770000 106.596616401114
64780000 105.460564501477
64790000 100.967827226632
64800000 100.78442406529
64810000 101.10567352149
64820000 101.426749573826
64830000 100.321786612309
64840000 103.958776831908
64850000 108.469722491084
64860000 103.421313807451
64870000 103.37747845081
64880000 101.039345961391
64890000 100.469897709672
64900000 102.17607079763
64910000 101.738788353457
64920000 103.673443205337
64930000 101.831952072276
64940000 100.15453414858
64950000 96.9517862386693
64960000 98.8898879823415
64970000 101.398709489093
64980000 91.8348889680777
64990000 92.7645272856138
65000000 103.390657560777
65010000 100.977800434278
65020000 94.6483939032469
65030000 95.9626185356375
65040000 99.5854641429131
65050000 101.859714989026
65060000 100.471701475195
65070000 95.0864257494662
65080000 102.424141423445
65090000 101.530924931529
65100000 103.453347324441
65110000 101.277267525261
65120000 103.655065186363
65130000 103.520369792109
65140000 105.21903908349
65150000 100.291402588137
65160000 101.410403499849
65170000 99.0032808428842
65180000 105.115228324765
65190000 98.5802781682179
65200000 100.146783205089
65210000 101.090944781315
65220000 104.026111770025
65230000 94.0884450049804
65240000 101.34170678155
65250000 106.303745383757
65260000 104.834428864318
65270000 103.987329337591
65280000 99.4798273407239
65290000 100.768989715295
65300000 103.084046634217
65310000 102.483070651849
65320000 103.814798031377
65330000 100.959130966594
65340000 99.3200922599357
65350000 100.57742879083
65360000 96.0577862882761
65370000 92.1542760714512
65380000 89.7127151320649
65390000 94.5402127561144
65400000 103.61754272284
65410000 99.2429836813906
65420000 103.85000861828
65430000 104.887703724801
65440000 107.449475128742
65450000 106.745393362307
65460000 111.306547029012
65470000 109.682227687368
65480000 110.304505070379
65490000 105.471122825999
65500000 105.408164713307
65510000 103.667463185345
65520000 102.73336538161
65530000 110.102576023953
65540000 112.850555399274
65550000 111.28649634675
65560000 109.226948013204
65570000 111.832435392929
65580000 112.326162605204
65590000 108.441915494957
65600000 109.317108845286
65610000 113.487872197853
65620000 114.394093689602
65630000 115.039416149136
65640000 114.499647371555
65650000 102.826241133285
65660000 103.23844968084
65670000 105.570597358482
65680000 104.712876858887
65690000 108.106287170764
65700000 111.2596191278
65710000 107.290143806404
65720000 101.270389610419
65730000 110.103463157811
65740000 105.194449773203
65750000 108.595476119105
65760000 112.263072806159
65770000 112.416193102337
65780000 111.624453391129
65790000 112.094616469711
65800000 110.94838688042
65810000 111.889007307059
65820000 107.477541134833
65830000 110.850398636753
65840000 102.602505477387
65850000 108.603382819103
65860000 112.703386961327
65870000 111.780238078746
65880000 109.107810238142
65890000 110.659983193354
65900000 102.703366474425
65910000 103.696703281801
65920000 103.72014999943
65930000 102.98265540775
65940000 106.982104515295
65950000 107.266377203263
65960000 106.505924144547
65970000 105.373216374997
65980000 96.6219748509199
65990000 99.1527316359505
66000000 104.500445331885
66010000 102.366886510059
66020000 105.396491918776
66030000 106.37753853997
66040000 103.688301960698
66050000 100.354425257061
66060000 102.743660510772
66070000 106.619963764019
66080000 102.452305421843
66090000 100.344575412911
66100000 96.2645391346134
66110000 96.6151904471511
66120000 99.3861103880036
66130000 100.44992700006
66140000 95.2355361498407
66150000 100.597739488153
66160000 101.975642617442
66170000 104.316509093988
66180000 103.273970378215
66190000 103.63103260245
66200000 103.742940957805
66210000 101.156393183475
66220000 103.931375652256
66230000 100.686044622295
66240000 105.443353987014
66250000 105.527909772989
66260000 109.963126805367
66270000 107.542707844019
66280000 110.359845569817
66290000 109.986677482346
66300000 108.704544510868
66310000 112.233654546667
66320000 105.718229761638
66330000 107.794110144629
66340000 107.043280482984
66350000 107.132703076869
66360000 106.401169392819
66370000 100.696035143659
66380000 103.012248514012
66390000 106.99107757989
66400000 107.503709983268
66410000 109.435625865589
66420000 105.926616124587
66430000 107.308111848223
66440000 107.013595639164
66450000 104.334577490464
66460000 99.2063649166595
66470000 99.8214781964476
66480000 101.665203773203
66490000 103.700338053341
66500000 100.739652599781
66510000 98.3472173902324
66520000 106.040943152741
66530000 99.122560466866
66540000 107.173005275904
66550000 110.402535116094
66560000 102.780629188562
66570000 102.371227203155
66580000 102.320311534509
66590000 105.690466749399
66600000 101.721809461895
66610000 100.874822465663
66620000 102.243350195198
66630000 108.231800845936
66640000 109.224988133072
66650000 110.8009826222
66660000 111.787773312007
66670000 110.757599712435
66680000 107.965682531549
66690000 100.988613918638
66700000 101.751972403159
66710000 104.811128798716
66720000 106.741341220025
66730000 103.942813410339
66740000 113.264473668554
66750000 110.690624500036
66760000 104.698906363121
66770000 101.869412379189
66780000 105.273093351806
66790000 103.475017541159
66800000 97.1810920605486
66810000 98.5451735576351
66820000 100.404517307082
66830000 100.775856461945
66840000 97.8636213797413
66850000 99.494268537576
66860000 100.181680101069
66870000 98.7397703436031
66880000 95.6419653013197
66890000 98.075904306087
66900000 102.115180638297
66910000 104.630135354193
66920000 100.735236660608
66930000 100.447101967522
66940000 97.3941735931866
66950000 98.8881780095735
66960000 95.885189427026
66970000 91.3127222211364
66980000 102.382578937216
66990000 100.587546032107
67000000 102.64441675208
67010000 104.803080325287
67020000 104.736426761319
67030000 104.887297617804
67040000 102.275325710795
67050000 103.708274280613
67060000 103.403241279087
67070000 102.152205582369
67080000 96.8005464871681
67090000 99.2415659799922
67100000 98.548189539206
67110000 106.552128862558
67120000 94.8211990783736
67130000 103.122563147269
67140000 104.042643234341
67150000 107.677655323591
67160000 101.381091564362
67170000 100.21936252208
67180000 96.9673229401426
67190000 96.0412322178601
67200000 100.724726736516
67210000 98.4382007843646
67220000 97.4383238119249
67230000 97.9974307836417
67240000 99.7140629208174
67250000 97.1902586103246
67260000 104.022638531982
67270000 107.078952271243
67280000 105.511379878901
67290000 105.796535329602
67300000 101.878832128138
67310000 104.117132163311
67320000 99.634442169074
67330000 101.628101796142
67340000 95.7074462252144
67350000 93.8144535462071
67360000 96.3602745082943
67370000 98.6772518253827
67380000 99.9860933625192
67390000 97.6055722611837
67400000 96.3720550674659
67410000 91.2256468401674
67420000 98.8519484718951
67430000 99.0973969701661
67440000 94.8938659471477
67450000 95.391107869467
67460000 93.2914166452648
67470000 94.7231512626431
67480000 92.138297245896
67490000 98.1842846884255
67500000 95.3360582663582
67510000 100.036681357177
67520000 95.3411238240647
67530000 95.5893489840685
67540000 95.9118880331426
67550000 93.8143257692373
67560000 82.3406902944965
67570000 85.6102690464125
67580000 86.9199977444078
67590000 90.8384557348053
67600000 97.3741130336187
67610000 101.324246267008
67620000 101.001009394939
67630000 99.6594323909589
67640000 102.260959876129
67650000 100.968587102406
67660000 102.820430664193
67670000 99.8581386156194
67680000 102.795878304952
67690000 104.05481520253
67700000 99.6148836719125
67710000 94.8450967701263
67720000 88.5497597749787
67730000 94.5797205873404
67740000 98.1016632006249
67750000 98.5805811282665
67760000 94.4321344484412
67770000 90.7244358881588
67780000 95.6715139015432
67790000 99.0183618908147
67800000 102.834503901895
67810000 104.19723365372
67820000 97.7477809116186
67830000 98.6481843486366
67840000 97.6510534503714
67850000 97.5288322774069
67860000 100.088943415502
67870000 95.280962409639
67880000 97.6375516136833
67890000 91.5356220944698
67900000 92.5163557625313
67910000 96.0706594333888
67920000 90.8507273209495
67930000 81.6873928756325
67940000 91.455357281701
67950000 99.668873682148
67960000 98.0830284838187
67970000 98.6724026961792
67980000 91.1566882881326
67990000 94.9898252255574
68000000 98.2566166351671
68010000 102.283025179307
68020000 99.0328298070791
68030000 92.6586621594757
68040000 92.212773349038
68050000 93.2738402819495
68060000 86.8676339196711
68070000 91.4037641979629
68080000 87.4199404212129
68090000 90.4567725985267
68100000 91.9707530027532
68110000 94.8782171414898
68120000 93.6141686934272
68130000 86.6989639110956
68140000 95.3594016299199
68150000 96.8815231866888
68160000 98.6142818721459
68170000 98.7696733637581
68180000 101.197290743618
68190000 95.6610582349082
68200000 98.3242911779732
68210000 97.7361150254989
68220000 98.0579933914813
68230000 93.6191370115637
68240000 98.4950331417045
68250000 99.3827126134777
68260000 101.918667631903
68270000 99.2972960488666
68280000 98.4937048880424
68290000 98.8441832782436
68300000 103.155937628366
68310000 105.786902599817
68320000 105.97335543256
68330000 102.913611535317
68340000 104.040948593153
68350000 99.5302934499736
68360000 103.913270492929
68370000 103.297069216265
68380000 101.22661340801
68390000 107.262751043025
68400000 104.025003979675
68410000 107.032292004274
68420000 101.432781673574
68430000 96.100662714518
68440000 103.465052563298
68450000 107.478017182955
68460000 104.935280953535
68470000 99.3372748142289
68480000 102.04832065565
68490000 103.331406570555
68500000 100.763943316622
68510000 98.8920472456246
68520000 98.9137485559743
68530000 98.1154667129459
68540000 98.5682356936453
68550000 97.576017725538
68560000 97.605370666553
68570000 97.0849172415019
68580000 97.9218825246123
68590000 105.65960884723
68600000 106.708335470145
68610000 104.285748586463
68620000 100.840881311676
68630000 103.924842045159
68640000 102.753377364345
68650000 103.249764436841
68660000 102.244109438331
68670000 108.634696710213
68680000 108.916895241349
68690000 106.100847888056
68700000 108.340275316506
68710000 101.180469428402
68720000 106.08173391683
68730000 107.271738672181
68740000 104.22289090762
68750000 103.705458426814
68760000 108.733075094302
68770000 105.924880855645
68780000 108.322109237513
68790000 107.388164897984
68800000 108.225308487175
68810000 105.481980667416
68820000 106.93534432451
68830000 104.810160133683
68840000 105.122712647022
68850000 104.246970330688
68860000 108.455453005781
68870000 108.360469637856
68880000 116.005121097875
68890000 114.245389839838
68900000 108.532643503772
68910000 109.026606619668
68920000 112.506620382283
68930000 104.239621316797
68940000 113.383093848961
68950000 107.749465200669
68960000 110.377309564558
68970000 114.787719432503
68980000 108.541092236838
68990000 113.627492651966
69000000 112.740335800802
69010000 115.031249590089
69020000 108.596947991815
69030000 107.283957358211
69040000 111.372909303872
69050000 108.589217116885
69060000 111.837079133717
69070000 107.820758948399
69080000 101.829839212314
69090000 105.477686643923
69100000 101.27433206419
69110000 101.454015634981
69120000 101.966671825833
69130000 106.783359988222
69140000 103.236263979242
69150000 103.686374213409
69160000 106.827378684361
69170000 102.274178398064
69180000 104.511987406864
69190000 102.091911641436
69200000 104.506295559025
69210000 107.18399769917
69220000 102.586711335833
69230000 102.698672934127
69240000 105.563954675634
69250000 104.073281506183
69260000 105.246829107595
69270000 109.485231194475
69280000 101.809843963512
69290000 104.442432884402
69300000 106.128010453469
69310000 104.474565225501
69320000 102.116880287498
69330000 105.470130264232
69340000 96.0349267595851
69350000 100.540157473108
69360000 95.3943115163123
69370000 104.642465694406
69380000 102.204096609547
69390000 98.8159052558286
69400000 103.379649616616
69410000 102.245139316458
69420000 109.34958014079
69430000 107.611682274072
69440000 101.414080647512
69450000 103.614110939303
69460000 105.954595634554
69470000 107.509105574808
69480000 108.959824743279
69490000 112.564039858741
69500000 115.744961129349
69510000 113.950152711239
69520000 111.140795927901
69530000 110.648068524913
69540000 108.310070311447
69550000 109.076136986254
69560000 107.918375788153
69570000 109.242065783449
69580000 109.71024395855
69590000 107.231237776339
69600000 112.384342944723
69610000 116.471446823999
69620000 109.663352710852
69630000 113.13287043363
69640000 111.545138595571
69650000 117.065777708464
69660000 113.491344933332
69670000 116.462313005793
69680000 111.196108478487
69690000 106.94527947222
69700000 108.986922745283
69710000 109.554759721579
69720000 108.266016561036
69730000 102.038231986852
69740000 95.8393236460648
69750000 93.7550760154494
69760000 97.0884803906036
69770000 94.9494562186154
69780000 92.5477983427608
69790000 102.28548736013
69800000 101.082366412497
69810000 99.8958283021274
69820000 104.579816773513
69830000 102.506958659921
69840000 101.579320932931
69850000 101.232746931019
69860000 101.454104803157
69870000 102.329466049552
69880000 108.045286767766
69890000 108.480773374743
69900000 112.055895366416
69910000 113.274415757161
69920000 112.064402464348
69930000 113.969113124771
69940000 107.857594436791
69950000 109.338039772172
69960000 105.861485901534
69970000 99.8899509175268
69980000 106.330254286932
69990000 109.728815353918
70000000 116.314139001096
70010000 116.058804508405
70020000 117.540579545458
70030000 113.164310598702
70040000 111.728302555708
70050000 109.889465125908
70060000 112.925581645279
70070000 111.704448150512
70080000 108.661138492532
70090000 115.10342689396
70100000 112.254985189756
70110000 102.425917682869
70120000 95.1874038466758
70130000 98.8369331107268
70140000 103.082159504022
70150000 105.587928350682
70160000 101.634059599813
70170000 101.764527831608
70180000 98.2349877352582
70190000 96.072537610808
70200000 95.5228010722449
70210000 94.366460364611
70220000 96.4146974312608
70230000 94.9726091607563
70240000 102.542776948286
70250000 99.3886794943527
70260000 103.948454695246
70270000 103.901129250903
70280000 106.596353309535
70290000 105.554593314485
70300000 106.139321831306
70310000 104.3304959914
70320000 104.207026427569
70330000 102.083407142999
70340000 105.59887038733
70350000 103.101986098732
70360000 105.814545570916
70370000 97.2330716354907
70380000 105.147531036169
70390000 109.645808415341
70400000 104.516869619727
70410000 103.092083116253
70420000 102.540993806554
70430000 103.763455904487
70440000 101.621194047599
70450000 100.883404152771
70460000 93.397987075683
70470000 105.83464496239
70480000 106.943753627786
70490000 103.366487703851
70500000 104.681700969051
70510000 109.043352918746
70520000 109.327912520465
70530000 107.449137075989
70540000 102.058754767743
70550000 104.848686776519
70560000 110.628156151071
70570000 107.563476764562
70580000 111.828608159486
70590000 111.613377875244
70600000 110.662733189694
70610000 107.192522583453
70620000 111.806754146803
70630000 111.274483131815
70640000 109.583665415677
70650000 105.195871242277
70660000 111.123777846788
70670000 106.834851455663
70680000 108.562902236728
70690000 110.305737028832
70700000 102.002371152384
70710000 100.169520008879
70720000 104.035407866759
70730000 107.807565952245
70740000 106.718648873427
70750000 108.464027566915
70760000 108.325071113657
70770000 107.312623260113
70780000 108.057720515775
70790000 105.314647265864
70800000 105.574140598125
70810000 102.426465797899
70820000 106.272517128599
70830000 114.159629470453
70840000 114.896302709104
70850000 115.504317116092
70860000 113.802760191627
70870000 110.790634209906
70880000 110.617267827855
70890000 113.147322285413
70900000 106.963752021206
70910000 106.894632171531
70920000 107.080516930683
70930000 103.630038368637
70940000 104.486002753301
70950000 105.71008081704
70960000 101.632957720184
70970000 108.097684826268
70980000 104.946278637571
70990000 102.838299990937
71000000 107.78822873435
71010000 104.587435583011
71020000 104.353255055054
71030000 106.223100925238
71040000 97.012747969409
71050000 103.200820656774
71060000 100.681004692961
71070000 94.9664059407593
71080000 99.481866983284
71090000 103.681197097417
71100000 102.973671006231
71110000 103.201737086245
71120000 104.387653281517
71130000 102.343462568586
71140000 110.240347582869
71150000 111.582291424709
71160000 109.92479127959
71170000 107.892052333737
71180000 110.883403263414
71190000 107.55703420396
71200000 107.038900189065
71210000 100.577415016422
71220000 105.22401445556
71230000 100.684796774894
71240000 100.027843092567
71250000 100.444163215644
71260000 103.417360938648
71270000 105.045761157924
71280000 97.4409578359483
71290000 97.854678049139
71300000 95.4564571823246
71310000 93.7835077276385
71320000 97.209337864336
71330000 98.034504154316
71340000 91.4258877880973
71350000 93.3853780617086
71360000 95.1936221721571
71370000 95.1450810224845
71380000 101.936673710138
71390000 94.3958588461043
71400000 100.187169716326
71410000 100.07099067411
71420000 104.9662204974
71430000 101.506623093348
71440000 94.0468916791638
71450000 95.0444989455611
71460000 97.2745351438792
71470000 97.3936738599875
71480000 102.3650603375
71490000 99.5687381701628
71500000 104.656208620234
71510000 99.5784367557088
71520000 99.4185962965593
71530000 99.6253326127473
71540000 98.6993829351281
71550000 97.177477229843
71560000 99.1420339330137
71570000 97.9556895647726
71580000 103.66568216373
71590000 103.058968800098
71600000 99.0657609678783
71610000 98.0971570248765
71620000 99.6509262433256
71630000 98.5885095779115
71640000 96.5752701502557
71650000 98.6350505737169
71660000 100.224370606154
71670000 101.662001092582
71680000 103.768919060324
71690000 98.6498560941065
71700000 99.7387065642675
71710000 101.680883630066
71720000 100.604417447483
71730000 104.493733139131
71740000 104.012306722107
71750000 107.25619011618
71760000 102.327100881082
71770000 100.355631639317
71780000 97.2551365538189
71790000 99.7104722789072
71800000 97.6229033209162
71810000 96.5284389860718
71820000 100.996872762785
71830000 97.8199878475871
71840000 100.369960896518
71850000 101.832820587209
71860000 99.7542914838767
71870000 100.175746298185
71880000 100.539521486341
71890000 104.173667118211
71900000 96.6691481527706
71910000 94.7036587343226
71920000 95.5660889518366
71930000 89.3151677617232
71940000 95.5185644010958
71950000 93.8507066153427
71960000 95.7601882086367
71970000 94.5052376601675
71980000 94.9023272573955
71990000 100.957294885347
72000000 107.028287058165
72010000 104.614180578148
72020000 104.074747457541
72030000 100.746956062206
72040000 106.364351504818
72050000 99.7600648799682
72060000 101.020587642501
72070000 99.2345360334367
72080000 100.126807579116
72090000 97.9956641222218
72100000 104.798654777649
72110000 96.3779334335585
72120000 91.6392000396273
72130000 96.2095226320864
72140000 94.6735522892258
72150000 88.8942718207888
72160000 97.1658540168207
72170000 102.984511093574
72180000 98.1787720669463
72190000 95.5959791831285
72200000 91.690499682256
72210000 93.026452982541
72220000 93.7357641244512
72230000 89.6868810966961
72240000 91.994425289994
72250000 97.0203051041086
72260000 100.694381458758
72270000 100.823074050877
72280000 104.304391818628
72290000 96.4314278192682
72300000 98.0132653601295
72310000 91.8510357757536
72320000 92.7788680332572
72330000 96.14816186274
72340000 99.7876027540362
72350000 101.219455883022
72360000 98.8566479386824
72370000 98.7043015271308
72380000 95.0222876980285
72390000 96.1381673159776
72400000 95.9430185265525
72410000 103.911564338349
72420000 101.363126559337
72430000 100.817993504679
72440000 102.335223197506
72450000 106.107937645731
72460000 99.9087430940451
72470000 104.083894998082
72480000 99.0216806747422
72490000 106.903800180817
72500000 106.73835996956
72510000 107.787473983438
72520000 102.284431826128
72530000 95.4605961007846
72540000 93.8702898557643
72550000 100.901472370317
72560000 98.530009938044
72570000 101.286207910099
72580000 102.852213147636
72590000 103.911325148659
72600000 101.492718027956
72610000 109.427919471535
72620000 103.693189589511
72630000 109.292399202908
72640000 107.245425653624
72650000 110.449670324189
72660000 111.20932382585
72670000 109.025437561608
72680000 108.719527803479
72690000 106.856705109756
72700000 100.257236911752
72710000 102.090786492146
72720000 102.314872875806
72730000 100.578190781973
72740000 107.643409152033
72750000 105.261723071716
72760000 102.102582976209
72770000 95.0965446047101
72780000 98.1774547850279
72790000 100.448480746543
72800000 99.6922619558549
72810000 94.5024213934502
72820000 97.3902582130359
72830000 101.690475870502
72840000 97.2547470184948
72850000 99.3528481935101
72860000 100.111478012478
72870000 105.804043782519
72880000 107.314422859972
72890000 103.506290253493
72900000 102.967407602793
72910000 94.8360160138425
72920000 100.923471921489
72930000 105.297240450994
72940000 103.218877548545
72950000 105.675695169437
72960000 99.4919428610353
72970000 99.2677107511672
72980000 94.9078799649562
72990000 100.346075013944
73000000 106.864941012115
73010000 106.473577891993
73020000 109.47908650599
73030000 112.853811214468
73040000 110.7623791069
73050000 113.000229175978
73060000 109.552478414491
73070000 112.971403444375
73080000 108.299712308625
73090000 110.512824668438
73100000 114.254135603313
73110000 107.675421715616
73120000 106.051418731503
73130000 108.283556783524
73140000 106.643542702714
73150000 103.840373489879
73160000 106.27993097776
73170000 111.28608979522
73180000 110.235433244188
73190000 112.773605640857
73200000 111.384204712004
73210000 107.977758192214
73220000 110.850604296284
73230000 108.35872798333
73240000 106.104156364888
73250000 99.4485633966425
73260000 108.60796532452
73270000 105.105662693282
73280000 104.744987196961
73290000 104.254776253392
73300000 106.668825290144
73310000 108.108351588383
73320000 107.861935534749
73330000 106.498379475236
73340000 102.717192248978
73350000 100.606809952265
73360000 105.759194130779
73370000 98.2399587102902
73380000 99.2415693160641
73390000 101.025773668374
73400000 96.7804334700978
73410000 104.976337546932
73420000 103.946377146699
73430000 105.098748780849
73440000 95.6252452371453
73450000 93.0946032304001
73460000 97.4036103509996
73470000 100.828900971824
73480000 98.4785105017954
73490000 98.448408720622
73500000 100.40722041248
73510000 94.807020686154
73520000 95.6241644039798
73530000 94.6610746386613
73540000 97.6978507533989
73550000 95.7813312678005
73560000 100.776045523541
73570000 102.259914950149
73580000 98.9001052044932
73590000 102.151228705899
73600000 103.36708210688
73610000 107.480826487616
73620000 105.330304881011
73630000 103.966989425192
73640000 102.737747125224
73650000 101.905738846598
73660000 99.6600508946789
73670000 100.769165695411
73680000 100.908779897115
73690000 102.905911349776
73700000 104.26738533673
73710000 98.7965214756078
73720000 100.217883068752
73730000 98.0509094727456
73740000 106.669698883565
73750000 107.204219464854
73760000 107.299907096089
73770000 104.499752486146
73780000 109.619959020129
73790000 109.261563584735
73800000 104.044241706337
73810000 99.8781336495519
73820000 104.119303099257
73830000 102.360982241177
73840000 108.84323187547
73850000 108.426278813599
73860000 101.156815222362
73870000 106.359652250867
73880000 110.799121311122
73890000 107.238173458197
73900000 109.266542991038
73910000 106.820578971313
73920000 107.556802069421
73930000 112.518703665809
73940000 116.137520515435
73950000 112.309480303012
73960000 110.437686692335
73970000 112.388356355233
73980000 105.274723891284
73990000 104.505721365773
74000000 109.468820035107
74010000 112.474271687178
74020000 108.543512465315
74030000 114.844011545764
74040000 110.859982959117
74050000 113.050158742218
74060000 114.579706718732
74070000 116.493482239119
74080000 112.293679743887
74090000 111.719000777837
74100000 109.190001385828
74110000 112.733452228835
74120000 111.172262660108
74130000 106.524817033438
74140000 113.717979854661
74150000 104.74166295884
74160000 110.414975544552
74170000 109.42129669584
74180000 109.313091697231
74190000 112.397356146644
74200000 112.65030772217
74210000 109.685385134534
74220000 101.377188211578
74230000 101.651637977865
74240000 105.70872462887
74250000 110.897120456706
74260000 107.000143039983
74270000 106.432649665255
74280000 103.38460027033
74290000 103.044838138415
74300000 105.907932035005
74310000 100.444865250386
74320000 103.958912266651
74330000 99.717603040741
74340000 99.0333924386195
74350000 94.4861121415054
74360000 95.3727358089951
74370000 99.1533051154693
74380000 94.4345800956825
74390000 96.3588894385699
74400000 95.9565269262787
74410000 104.372154353018
74420000 106.844569181534
74430000 107.142378902642
74440000 110.955991882794
74450000 107.693708304058
74460000 103.622785545375
74470000 102.308041122491
74480000 102.34216230501
74490000 105.705136459072
74500000 96.047374590388
74510000 102.33546304894
74520000 106.549676497719
74530000 113.905637366496
74540000 114.142575553251
74550000 115.515428797694
74560000 108.618477977056
74570000 109.36830010331
74580000 106.675049346468
74590000 111.541569176723
74600000 117.007049566814
74610000 119.186285084436
74620000 116.465807788252
74630000 119.996750882863
74640000 115.35622932816
74650000 106.725593615989
74660000 108.274412776186
74670000 112.413655633293
74680000 104.978918332765
74690000 110.658487301212
74700000 111.832970901251
74710000 113.626271153278
74720000 111.543101493759
74730000 109.321240374393
74740000 106.951672327031
74750000 103.962955764707
74760000 100.865336378136
74770000 101.266797985165
74780000 101.990059876446
74790000 100.092567698018
74800000 105.771956071898
74810000 98.9198340506344
74820000 103.892060887425
74830000 103.978695995338
74840000 105.928429197015
74850000 112.10226792995
74860000 101.940480702359
74870000 103.474060232163
74880000 106.33784149626
74890000 112.210415532967
74900000 118.10769565814
74910000 110.052603571225
74920000 111.616579302277
74930000 113.599952344534
74940000 114.965929458758
74950000 111.13101010377
74960000 114.62331191047
74970000 113.491670021713
74980000 116.291265644802
74990000 108.660236396966
75000000 109.4770156194
75010000 113.088714470875
75020000 113.086443718583
75030000 104.31130122081
75040000 107.718164553314
75050000 109.523835105916
75060000 109.144710393615
75070000 107.547026327716
75080000 106.801780880908
75090000 108.330215528688
75100000 106.488998020416
75110000 101.947569716625
75120000 99.334721019325
75130000 98.5982198084828
75140000 100.939818469929
75150000 104.982483930342
75160000 101.285119620707
75170000 102.510585135134
75180000 102.771753584173
75190000 103.427639114506
75200000 102.860537425458
75210000 104.769602278454
75220000 108.350504124691
75230000 110.615170523719
75240000 111.96815269887
75250000 109.688173298122
75260000 111.577576983868
75270000 109.990890227966
75280000 107.556785316062
75290000 107.226182891127
75300000 110.321220711965
75310000 111.747610156435
75320000 111.35930778471
75330000 105.544325546995
75340000 104.194535104216
75350000 101.203250848009
75360000 103.60362545335
75370000 103.174300071765
75380000 104.723715767482
75390000 106.275826147674
75400000 107.597045831737
75410000 105.078105320039
75420000 101.213277448301
75430000 98.9721734860074
75440000 95.0758434100001
75450000 100.949599182707
75460000 103.7495395092
75470000 103.372326393631
75480000 102.68259386226
75490000 98.8603993358355
75500000 91.4442771194002
75510000 88.3472829569243
75520000 95.5018380118111
75530000 97.3379961283919
75540000 106.126146008156
75550000 108.785177972812
75560000 106.849285947357
75570000 106.65167226059
75580000 104.203277593098
75590000 106.705373469151
75600000 102.596539973391
75610000 102.744226837214
75620000 108.020399761349
75630000 113.070974330813
75640000 109.60026260731
75650000 111.504571657048
75660000 108.981207272219
75670000 106.964932470238
75680000 108.274615490067
75690000 107.560802377769
75700000 107.072131067739
75710000 103.916660478461
75720000 100.373264976127
75730000 104.035019502463
75740000 110.702144656849
75750000 107.08560608828
75760000 104.935074562409
75770000 107.064184019545
75780000 107.937154614833
75790000 108.235061588858
75800000 106.089026962036
75810000 105.89552320339
75820000 108.413695470343
75830000 110.959913807038
75840000 106.674539321308
75850000 106.536438488537
75860000 106.938442323698
75870000 113.080031416867
75880000 110.064772543728
75890000 107.627489047083
75900000 105.820803759014
75910000 112.840710552645
75920000 113.326578069522
75930000 110.319452433322
75940000 110.564336575673
75950000 117.719520924671
75960000 112.930484657927
75970000 113.599667114573
75980000 113.517559426692
75990000 114.846986986529
76000000 115.698721531203
76010000 115.861739015893
76020000 116.29296486564
76030000 113.906036631245
76040000 114.085931228371
76050000 111.809549689046
76060000 112.651172132062
76070000 115.121201677998
76080000 112.022718091897
76090000 114.780878355372
76100000 112.354259916701
76110000 108.730107579492
76120000 109.922038238352
76130000 108.785472332168
76140000 107.05676173399
76150000 107.586362980739
76160000 109.94354045066
76170000 110.545851703283
76180000 112.876298335267
76190000 112.290122906078
76200000 113.864685682564
76210000 111.792681463496
76220000 108.81907190034
76230000 111.118939739771
76240000 112.5095593523
76250000 109.33705995343
76260000 107.190517078281
76270000 98.7283947138479
76280000 102.122725029913
76290000 102.735637596009
76300000 104.239798024488
76310000 102.057618218878
76320000 105.201469679903
76330000 103.322387098581
76340000 108.504708535184
76350000 104.525659770244
76360000 105.393146386556
76370000 104.300461206677
76380000 101.279437347161
76390000 102.34063164886
76400000 101.88406077173
76410000 106.207545336819
76420000 107.505350897072
76430000 106.8668745523
76440000 112.553710718916
76450000 108.786782337931
76460000 110.500475832639
76470000 106.49101472587
76480000 108.042241422683
76490000 107.335357983134
76500000 107.723610098588
76510000 111.404008990525
76520000 106.262768518723
76530000 104.043068084781
76540000 104.438662462824
76550000 108.172209872816
76560000 103.141093277726
76570000 110.053110806626
76580000 109.140917527319
76590000 107.120553317679
76600000 100.435804646499
76610000 105.088422848296
76620000 103.362277836469
76630000 110.200959729913
76640000 107.242655399633
76650000 108.427508717217
76660000 107.717498631039
76670000 102.96768006706
76680000 105.187973472679
76690000 105.910578564678
76700000 107.085045744042
76710000 103.560678540294
76720000 97.6959452666355
76730000 100.165905393977
76740000 99.9197606029069
76750000 103.262628467685
76760000 103.293103624458
76770000 100.697462956566
76780000 103.136653050459
76790000 105.787321104935
76800000 106.062634375321
76810000 105.509453340818
76820000 104.941257919457
76830000 109.783649704484
76840000 106.523448873568
76850000 107.411477672535
76860000 100.794489172889
76870000 107.681533449538
76880000 111.093563725402
76890000 110.51449011392
76900000 106.316894901658
76910000 105.491615222357
76920000 109.189957084886
76930000 113.744229585706
76940000 108.35316870088
76950000 110.665791298497
76960000 104.930069469241
76970000 106.266948557033
76980000 109.46450568324
76990000 104.175470822601
77000000 106.064650555338
77010000 106.699244724448
77020000 111.863897941963
77030000 107.046982696624
77040000 110.134234720719
77050000 113.483093335441
77060000 110.248462672549
77070000 109.470244441145
77080000 109.680674786924
77090000 105.754238589307
77100000 101.15092692395
77110000 106.234024435438
77120000 109.438070796198
77130000 110.831417958463
77140000 109.84557709573
77150000 111.19166562598
77160000 110.164914522167
77170000 108.876814019507
77180000 113.693009230632
77190000 111.723041328627
77200000 112.22421216209
77210000 112.175892398249
77220000 113.902314237503
77230000 112.518794564937
77240000 110.024057324804
77250000 111.964311700335
77260000 112.562918959193
77270000 113.553037014722
77280000 110.65305588433
77290000 101.368909455667
77300000 109.568117733201
77310000 109.14223717842
77320000 111.035577076146
77330000 112.696585103207
77340000 106.016729570489
77350000 114.004454855752
77360000 113.891469855851
77370000 112.811795350002
77380000 111.00857859331
77390000 108.730590355584
77400000 113.656547287547
77410000 119.201485743531
77420000 114.665220880195
77430000 115.802696078618
77440000 119.002913934785
77450000 123.750239120597
77460000 120.502512474671
77470000 121.692696876931
77480000 121.382533788032
77490000 118.696255168085
77500000 117.24551383103
77510000 120.629612195377
77520000 118.892762137044
77530000 115.022710745708
77540000 118.751369556508
77550000 120.645415139942
77560000 114.812087780961
77570000 116.029991559975
77580000 114.581675838533
77590000 112.753191190905
77600000 116.394036737075
77610000 115.886980062055
77620000 117.588776234239
77630000 115.157628687918
77640000 108.476930947069
77650000 109.617203540612
77660000 107.107674058239
77670000 110.135890151485
77680000 99.3837028615239
77690000 109.985739310717
77700000 106.948887496729
77710000 112.009813851822
77720000 113.134630463187
77730000 112.827100393561
77740000 116.094056163997
77750000 113.470770083145
77760000 112.170678536586
77770000 113.177894264564
77780000 108.304125103634
77790000 111.643617772479
77800000 115.79831777316
77810000 113.910783883954
77820000 117.505826907115
77830000 114.836003941612
77840000 117.515669116233
77850000 114.098940623972
77860000 114.230513463312
77870000 117.50362645863
77880000 112.329853964342
77890000 110.530889437504
77900000 111.644828986932
77910000 105.742237463851
77920000 101.347318509581
77930000 101.001024136586
77940000 102.823262103531
77950000 103.947452800919
77960000 102.840102319626
77970000 106.051913421692
77980000 106.09693879142
77990000 108.531375102983
78000000 110.417385943494
78010000 111.853805005999
78020000 107.250086140846
78030000 105.806604026363
78040000 110.038396243952
78050000 109.835702644865
78060000 107.50185323678
78070000 106.067400931371
78080000 102.596852030951
78090000 110.691561553415
78100000 108.330341821049
78110000 107.242530779135
78120000 112.017407262592
78130000 107.925869211403
78140000 106.7700402626
78150000 107.287293284349
78160000 110.32488516132
78170000 110.372684145385
78180000 112.196499867201
78190000 107.674359157695
78200000 110.095410328614
78210000 109.073293932994
78220000 109.537838905368
78230000 110.767757911648
78240000 110.146373509775
78250000 111.739401583657
78260000 112.065640526691
78270000 108.788021601025
78280000 110.75758649862
78290000 108.850042057967
78300000 98.470762987128
78310000 104.13696286211
78320000 103.769641758114
78330000 101.66233849614
78340000 104.99939797442
78350000 103.382753486604
78360000 96.1181994328869
78370000 100.716343780636
78380000 98.543258505463
78390000 100.248941457153
78400000 102.450688882345
78410000 101.801400158828
78420000 108.446931365069
78430000 105.457024818233
78440000 109.966655020593
78450000 111.59042408415
78460000 109.511930332208
78470000 109.34134926336
78480000 109.388636253903
78490000 106.634209619826
78500000 117.549489104177
78510000 115.150326532399
78520000 117.923972756224
78530000 113.197563878841
78540000 110.838418176603
78550000 114.312346760131
78560000 112.641092408231
78570000 106.21519596161
78580000 113.005449562704
78590000 114.316610161247
78600000 111.33711254435
78610000 113.121407868759
78620000 115.147063420495
78630000 115.467260300567
78640000 110.159040406853
78650000 112.721173997896
78660000 105.335109118016
78670000 105.476357460348
78680000 108.764532526568
78690000 107.624523794092
78700000 112.148151538761
78710000 107.787693577149
78720000 108.144843991197
78730000 111.876358880292
78740000 111.081245605105
78750000 111.14543291863
78760000 108.703250939557
78770000 108.957831655412
78780000 109.967331616372
78790000 106.726525553926
78800000 111.970080541949
78810000 116.296440027044
78820000 117.279068533955
78830000 116.225099790722
78840000 113.00521469576
78850000 115.599683514339
78860000 110.966034674756
78870000 110.339700527134
78880000 109.815355975862
78890000 105.75504131797
78900000 111.260598878346
78910000 111.876993108085
78920000 104.096321375933
78930000 107.515606063651
78940000 106.553130023992
78950000 102.070776583357
78960000 104.892985606764
78970000 105.476360773336
78980000 104.472280228964
78990000 102.594282011988
79000000 103.594432430476
79010000 101.157942709861
79020000 101.685622038271
79030000 102.694659962227
79040000 106.945026481105
79050000 102.97887645681
79060000 106.347449176179
79070000 106.112531658805
79080000 103.438612559511
79090000 105.496125239054
79100000 106.561256849529
79110000 110.718107210418
79120000 109.959410060708
79130000 113.931225233987
79140000 112.179968232998
79150000 110.817085197666
79160000 110.305589019266
79170000 104.160928365751
79180000 111.427298432337
79190000 114.379380674696
79200000 112.636789804043
79210000 101.446086686857
79220000 110.579255703338
79230000 111.626859086352
79240000 110.600547093485
79250000 112.017869176683
79260000 108.453260005553
79270000 109.534114717095
79280000 104.111879246695
79290000 109.807338808438
79300000 111.261570952409
79310000 111.655530085122
79320000 110.90247412603
79330000 110.814938180669
79340000 108.239237539204
79350000 107.831534470424
79360000 108.555411083123
79370000 113.543343047751
79380000 109.930139635644
79390000 112.173361978101
79400000 108.378368997973
79410000 115.731948201348
79420000 117.109894309604
79430000 111.482551665528
79440000 117.942145005348
79450000 117.156160483737
79460000 119.084927114883
79470000 115.157207887182
79480000 110.988924243051
79490000 111.023691528335
79500000 111.077276286521
79510000 112.63545576641
79520000 115.140066005141
79530000 110.858439672714
79540000 111.386246250881
79550000 106.261630147569
79560000 106.787286920392
79570000 106.765820935443
79580000 112.16574073672
79590000 109.637751219799
79600000 109.204179692054
79610000 105.254559118181
79620000 109.174171816526
79630000 104.847074389348
79640000 107.710713629275
79650000 103.331995894721
79660000 108.887287311234
79670000 109.200920547229
79680000 111.154877894277
79690000 113.456575785154
79700000 107.598336191743
79710000 108.487994327455
79720000 109.193032932797
79730000 110.772925877124
79740000 115.726316832191
79750000 112.906507371357
79760000 113.526287434714
79770000 113.140797399258
79780000 116.177770152409
79790000 116.619162183376
79800000 116.408576162888
79810000 109.38986353101
79820000 110.694543948441
79830000 114.338658114828
79840000 114.313425378681
79850000 113.715245999751
79860000 110.088841111914
79870000 114.083952929425
79880000 111.650769892447
79890000 108.579458831632
79900000 108.090502285201
79910000 104.629125235603
79920000 104.67097150773
79930000 105.084201534789
79940000 102.242884843517
79950000 103.053498474874
79960000 106.611810384803
79970000 101.344415722155
79980000 104.621045402163
79990000 100.57170606401
80000000 104.225036500555
80010000 107.314600416961
80020000 104.055075176437
80030000 112.218416445638
80040000 112.118659199097
80050000 108.348778598518
80060000 111.457154112527
80070000 112.066943421309
80080000 113.098593112874
80090000 118.144258043174
80100000 112.616284915264
80110000 114.384648263816
80120000 113.736654647196
80130000 113.620680156227
80140000 111.604141278949
80150000 108.75257873146
80160000 113.806128333356
80170000 114.663988413398
80180000 116.564931730893
80190000 114.750293041144
80200000 116.359491375271
80210000 113.271294945712
80220000 118.079800918503
80230000 111.487480898469
80240000 109.289376288769
80250000 113.854668693146
80260000 107.429799628186
80270000 106.479177775227
80280000 115.427945640346
80290000 107.764509466514
80300000 109.111478525867
80310000 117.906291256151
80320000 111.408648944436
80330000 110.964667457775
80340000 113.414346255302
80350000 114.867075825771
80360000 114.842899421847
80370000 117.221019904904
80380000 112.603341043141
80390000 115.707882606382
80400000 110.214543621577
80410000 108.638946110425
80420000 109.540868445664
80430000 112.055246455203
80440000 111.788631718282
80450000 110.514800832087
80460000 102.103318861837
80470000 107.864494819818
80480000 108.427453726503
80490000 104.998517824046
80500000 105.489413166575
80510000 104.893448322864
80520000 101.062102694028
80530000 97.8754876037516
80540000 99.2996441322537
80550000 96.0343945221357
80560000 90.43032640185
80570000 93.8965826189429
80580000 101.502452987157
80590000 104.333216415592
80600000 103.626873670605
80610000 105.521917849201
80620000 105.418861162349
80630000 107.761505915067
80640000 110.732068016679
80650000 105.939677500949
80660000 106.338800626925
80670000 99.62280114904
80680000 106.678258510658
80690000 106.467147531368
80700000 104.62357912952
80710000 106.932325958378
80720000 105.893051155474
80730000 108.409542470168
80740000 109.025791392669
80750000 109.744239223266
80760000 104.692359139563
80770000 110.418887130623
80780000 112.205522743924
80790000 114.919934938753
80800000 110.795051541337
80810000 112.487560594385
80820000 113.689620613836
80830000 113.453304892078
80840000 109.604557255493
80850000 106.971131532182
80860000 109.979005230056
80870000 108.790777097041
80880000 110.936708486068
80890000 114.858745608593
80900000 110.879672927215
80910000 109.515984288354
80920000 109.306744471071
80930000 117.132849061177
80940000 114.439077475214
80950000 119.169454504016
80960000 115.017362263174
80970000 113.38154464191
80980000 117.346820933187
80990000 119.033868297457
81000000 116.38831463765
81010000 114.882785865908
81020000 108.206316400737
81030000 110.954351464069
81040000 112.803191706026
81050000 107.139262411158
81060000 114.25114377321
81070000 108.847096050936
81080000 110.494496182261
81090000 108.355322423384
81100000 102.773027574397
81110000 104.607267341718
81120000 99.9625768501667
81130000 99.2822326342893
81140000 98.5272484447294
81150000 100.00935544616
81160000 96.707655225472
81170000 101.739096885651
81180000 105.649944581888
81190000 110.211193059907
81200000 111.006863017194
81210000 108.627805220203
81220000 105.569143402087
81230000 105.299923817835
81240000 108.380853377644
81250000 108.718234678302
81260000 113.390451070445
81270000 111.390461213367
81280000 107.256106472354
81290000 108.562264662506
81300000 110.686524770416
81310000 113.099553953475
81320000 112.333513302409
81330000 114.57043015562
81340000 113.415022592728
81350000 106.604362247953
81360000 109.261773081458
81370000 108.757673498679
81380000 107.608338056745
81390000 106.078116813162
81400000 108.546498325279
81410000 106.345328367369
81420000 110.238733644477
81430000 110.510336300947
81440000 108.13732114123
81450000 107.803873004978
81460000 107.102722070245
81470000 105.342769639194
81480000 105.319604358276
81490000 96.4565488103345
81500000 101.772489025537
81510000 107.08429829953
81520000 104.407392639119
81530000 96.940674785087
81540000 105.557746141053
81550000 106.62722126497
81560000 110.023893197469
81570000 107.93705898172
81580000 113.218331475487
81590000 117.791223998074
81600000 110.486420343275
81610000 113.554543202328
81620000 108.897169359223
81630000 106.786405627749
81640000 111.376788924954
81650000 108.017292732691
81660000 110.145529748297
81670000 111.196253454283
81680000 115.538109654764
81690000 112.886440473654
81700000 112.979659418587
81710000 109.337247215362
81720000 108.562014596678
81730000 111.85676434903
81740000 111.758439991031
81750000 115.376195822201
81760000 115.347369973917
81770000 109.789901252873
81780000 113.238017721542
81790000 109.950410038875
81800000 103.554459829927
81810000 103.559894576124
81820000 109.774310339771
81830000 105.740520349144
81840000 102.039173834605
81850000 107.288542561206
81860000 108.23359961931
81870000 108.41018421962
81880000 105.275723495372
81890000 107.749796836874
81900000 106.140117079014
81910000 113.467824627776
81920000 110.880089460435
81930000 112.048128006733
81940000 104.550375713971
81950000 107.331324098331
81960000 108.415767146007
81970000 115.553040600973
81980000 111.221567731994
81990000 112.328169787606
82000000 110.940753225363
82010000 108.846376519381
82020000 110.374278500376
82030000 113.985758250095
82040000 113.037501651362
82050000 111.50940658676
82060000 112.144631846384
82070000 114.350176312553
82080000 110.590355104624
82090000 108.073979117084
82100000 112.05365226273
82110000 107.037428364308
82120000 106.641989143283
82130000 108.521318553204
82140000 110.040612602127
82150000 108.593741831218
82160000 107.450800466633
82170000 108.232242986306
82180000 108.564763725061
82190000 113.127499688963
82200000 114.466184863318
82210000 112.564228991664
82220000 115.248708595107
82230000 113.577645925423
82240000 114.325893729122
82250000 112.038892103005
82260000 108.882648691269
82270000 109.865302347123
82280000 113.07199506846
82290000 105.902982482966
82300000 105.926530387416
82310000 111.116083173757
82320000 109.826047690398
82330000 105.534901896652
82340000 106.848198679385
82350000 96.3316626887855
82360000 100.338872998569
82370000 105.124762414304
82380000 105.122739022134
82390000 103.612410179096
82400000 106.766773878665
82410000 102.100623283928
82420000 104.113960045195
82430000 102.735994953702
82440000 97.4942982676531
82450000 102.997836689112
82460000 105.292479712037
82470000 98.8160939483639
82480000 90.8022187845331
82490000 88.341669185705
82500000 83.9368983539893
82510000 90.3227781688862
82520000 91.5475487832356
82530000 94.2736524340198
82540000 92.5189770940286
82550000 90.1748330608873
82560000 92.6719848374926
82570000 88.9602084447888
82580000 90.0261288843827
82590000 91.1081980310427
82600000 95.0382677689269
82610000 97.4271757695103
82620000 95.3501831309912
82630000 93.085460040464
82640000 91.6543281133003
82650000 96.0214197215632
82660000 98.225590193621
82670000 91.086223499332
82680000 98.6033660809827
82690000 96.100008716009
82700000 90.4858594795312
82710000 88.7728579850731
82720000 92.1456751670372
82730000 88.6013295043089
82740000 94.055519051674
82750000 92.851772387099
82760000 93.9685125855385
82770000 99.2699605091155
82780000 99.3517341445248
82790000 99.0225942770776
82800000 102.331120460958
82810000 102.114973229454
82820000 102.568294757677
82830000 107.240862937948
82840000 106.754594878245
82850000 104.971042100432
82860000 107.244937754744
82870000 111.427477682044
82880000 110.073811709536
82890000 108.607927042748
82900000 110.218035903126
82910000 108.922157455884
82920000 107.353976071654
82930000 104.649506197297
82940000 105.567460747724
82950000 106.636855225087
82960000 108.888159992095
82970000 106.565566434151
82980000 103.26873747511
82990000 109.91022634556
83000000 112.152607478291
83010000 110.944981989464
83020000 106.15735905369
83030000 106.103758303403
83040000 111.388807482063
83050000 109.377281527019
83060000 107.965208852311
83070000 106.893425254973
83080000 110.336420028125
83090000 105.106949246057
83100000 104.434325058014
83110000 101.008855568694
83120000 106.32029209206
83130000 102.411875978257
83140000 103.284470857553
83150000 102.120410730106
83160000 104.272363356748
83170000 101.298277885608
83180000 102.964544567536
83190000 103.13813708726
83200000 101.193522070381
83210000 92.7564001016267
83220000 95.7501824647143
83230000 96.4832227490065
83240000 91.4568619425942
83250000 101.440764570958
83260000 102.105415716343
83270000 107.195679550087
83280000 104.90164480744
83290000 108.129909587761
83300000 99.4634011064145
83310000 101.877825516246
83320000 101.141193612294
83330000 96.7640187308465
83340000 97.9055275728091
83350000 100.934400976093
83360000 98.5924189335967
83370000 98.0572133890104
83380000 104.066021152815
83390000 101.334971858442
83400000 105.956136340023
83410000 106.246967241523
83420000 109.361136564618
83430000 107.110436697648
83440000 107.701528368537
83450000 108.895853444839
83460000 109.811285417213
83470000 106.379342604476
83480000 109.033295973995
83490000 98.4004634977537
83500000 104.997447006817
83510000 104.659883054903
83520000 104.400768241718
83530000 105.205540438662
83540000 106.925378371585
83550000 106.665647092434
83560000 103.607322469499
83570000 103.18619001855
83580000 99.0551596816924
83590000 101.679818519442
83600000 104.033804125399
83610000 108.055527276805
83620000 106.335817417173
83630000 103.646021690009
83640000 105.643699779636
83650000 109.496670252596
83660000 104.465327024277
83670000 99.7855621743652
83680000 102.897901136578
83690000 102.99331408325
83700000 110.168461248869
83710000 104.493694693702
83720000 104.006384699782
83730000 108.280936745517
83740000 103.709020074586
83750000 101.356801282162
83760000 100.955078772708
83770000 100.675628408334
83780000 110.432872646736
83790000 110.869919210929
83800000 107.428308707818
83810000 104.721752233355
83820000 101.54031849215
83830000 98.0617408226622
83840000 102.188686928047
83850000 103.520523084268
83860000 98.1150005875954
83870000 100.007506335249
83880000 98.1055489115984
83890000 100.174774465269
83900000 96.8383875312874
83910000 102.194384992656
83920000 102.124745122139
83930000 106.634595925746
83940000 105.216773157625
83950000 108.7249763121
83960000 103.614843646076
83970000 104.800461501175
83980000 108.134730827077
83990000 106.216900392186
84000000 105.725689915116
84010000 100.638831276403
84020000 103.147257592576
84030000 105.944034745495
84040000 99.7582080859937
84050000 103.308601343979
84060000 103.339624403487
84070000 106.536859104055
84080000 110.303704630939
84090000 111.438287492693
84100000 110.436162431499
84110000 112.78817909161
84120000 109.320322237703
84130000 110.319030995233
84140000 111.21673807035
84150000 109.988161494168
84160000 109.401691136572
84170000 113.651418968675
84180000 109.088138281753
84190000 107.488676597069
84200000 105.763565304061
84210000 107.927288440537
84220000 109.063243167281
84230000 110.389955011202
84240000 105.652443486519
84250000 109.11558319592
84260000 107.59520162979
84270000 109.950629949611
84280000 112.362234826271
84290000 107.764473674153
84300000 110.506973125035
84310000 108.952093456238
84320000 107.661733893141
84330000 107.53656598536
84340000 111.157571494259
84350000 107.073545173861
84360000 105.548946393026
84370000 107.281144116968
84380000 109.699001453778
84390000 108.879521517126
84400000 109.437841823227
84410000 109.11457131287
84420000 109.555578877285
84430000 113.632810273639
84440000 111.634210666415
84450000 113.734312244833
84460000 115.647685618774
84470000 112.367283190416
84480000 113.553281053707
84490000 110.801805211364
84500000 111.751942072035
84510000 112.819433828544
84520000 109.043065842545
84530000 107.162858116309
84540000 111.172030701679
84550000 115.533922230081
84560000 116.471319542795
84570000 116.619171542975
84580000 115.47907535025
84590000 109.475095277182
84600000 112.486385130541
84610000 107.789359497186
84620000 109.499243300873
84630000 100.812588029841
84640000 104.905716589934
84650000 106.658767910783
84660000 104.811777884898
84670000 106.298513124058
84680000 108.38320165035
84690000 106.474924960049
84700000 108.960080646833
84710000 108.370202897718
84720000 107.870717542812
84730000 109.149023911243
84740000 111.237056235567
84750000 108.834233751889
84760000 108.188503359342
84770000 111.644093019183
84780000 107.882887685985
84790000 111.546876688787
84800000 108.599751341346
84810000 110.926494425624
84820000 112.501255993964
84830000 112.001772867805
84840000 114.534095912956
84850000 110.502000172812
84860000 111.73885158358
84870000 107.927165514466
84880000 114.534951985285
84890000 115.434520938929
84900000 112.621813510523
84910000 110.914350627036
84920000 108.835189979136
84930000 107.527331584279
84940000 110.79436275285
84950000 109.605020252708
84960000 110.962479859155
84970000 113.520416044181
84980000 110.129324365091
84990000 108.295853758674
85000000 109.118374446913
85010000 106.11511363974
85020000 108.69708152716
85030000 108.605473719928
85040000 110.407188633164
85050000 105.615441604355
85060000 108.618739019928
85070000 110.337253199863
85080000 107.958709847342
85090000 105.016980116564
85100000 105.746780077582
85110000 103.322439781991
85120000 100.362339538038
85130000 101.05902079871
85140000 105.939480825602
85150000 106.198699820147
85160000 100.613265452495
85170000 100.388819684804
85180000 103.724251086633
85190000 102.744267667913
85200000 102.086200948276
85210000 102.777601050098
85220000 103.816181262081
85230000 101.244765200378
85240000 100.833626493243
85250000 95.5387797069196
85260000 97.7629632227238
85270000 95.7541196917816
85280000 96.5481179855265
85290000 100.878957756895
85300000 98.2301465490648
85310000 94.4558751811538
85320000 94.4266971584858
85330000 94.7332788759585
85340000 101.48249822637
85350000 100.471326315088
85360000 98.9280819713072
85370000 101.695679440168
85380000 101.315599002319
85390000 100.557517218399
85400000 103.317025050071
85410000 100.454994797951
85420000 97.063454890151
85430000 99.7049807652144
85440000 98.709691045523
85450000 101.693019162899
85460000 103.592350095184
85470000 102.494453050664
85480000 106.75749950408
85490000 105.414259382087
85500000 105.422314522178
85510000 104.917323396644
85520000 101.035957552819
85530000 97.751068652378
85540000 101.44302881059
85550000 101.021555712625
85560000 103.587185823439
85570000 101.579815503956
85580000 102.681254128968
85590000 97.0771651619481
85600000 94.0860387069637
85610000 94.8628351764296
85620000 93.4453048983377
85630000 90.087069124868
85640000 91.4810207410439
85650000 93.5997078396983
85660000 93.3224373329087
85670000 99.2071251896168
85680000 99.1960166315321
85690000 102.660135782499
85700000 104.330439826067
85710000 101.605020922087
85720000 98.2338213167822
85730000 98.2934480267469
85740000 99.6760564388687
85750000 100.132721553087
85760000 105.004025524795
85770000 110.312188480277
85780000 104.964529716092
85790000 105.080465995963
85800000 108.270013000511
85810000 108.749663228977
85820000 103.675051062624
85830000 104.572235782036
85840000 103.199492912037
85850000 105.308586874492
85860000 103.272059453319
85870000 103.417473151682
85880000 106.185638977856
85890000 107.556806907046
85900000 105.096416449369
85910000 104.900109442918
85920000 103.166941732812
85930000 101.543846390614
85940000 108.077875584074
85950000 103.554343373053
85960000 102.464640184691
85970000 100.013930292248
85980000 103.048160244419
85990000 104.65993590959
86000000 105.851053039362
86010000 104.436448068448
86020000 103.917579975002
86030000 105.099550842152
86040000 95.0604963806387
86050000 100.108777133407
86060000 98.2737009016429
86070000 96.2787029381713
86080000 102.68370500849
86090000 103.29305354358
86100000 105.126849898764
86110000 107.325080707889
86120000 108.515509429443
86130000 108.40908390232
86140000 100.597703554526
86150000 95.3477200566242
86160000 94.775663755251
86170000 98.5521519957169
86180000 100.65662925478
86190000 104.847387048012
86200000 105.62616851848
86210000 104.173535854455
86220000 102.638815121175
86230000 106.7825553151
86240000 107.953977427649
86250000 110.572583630933
86260000 108.975616177769
86270000 113.277766086409
86280000 115.54746138789
86290000 113.968465879579
86300000 106.047152898533
86310000 109.778678719791
86320000 111.346489807961
86330000 115.186293839972
86340000 113.614063782273
86350000 112.145788587924
86360000 106.80773502485
86370000 107.340765745232
86380000 106.532990815661
86390000 103.887297172249
86400000 105.576506185162
86410000 100.525847286673
86420000 100.675980040793
86430000 105.429390562871
86440000 103.151712892112
86450000 107.528776127449
86460000 110.28415402914
86470000 113.139397518602
86480000 111.998857596791
86490000 114.094216656563
86500000 115.346080578299
86510000 110.657619643816
86520000 108.587326775625
86530000 112.515777897676
86540000 114.319036571868
86550000 111.971657802194
86560000 111.898949017568
86570000 103.142898730207
86580000 109.334739851839
86590000 112.742447230537
86600000 108.740735817067
86610000 110.418593183213
86620000 104.397460502322
86630000 108.951907058653
86640000 108.436481474041
86650000 106.226342686526
86660000 107.946917711614
86670000 107.404117660557
86680000 102.330839213196
86690000 104.265069542641
86700000 108.807845441659
86710000 106.868681381242
86720000 104.178937318861
86730000 103.107820452003
86740000 104.238763367603
86750000 104.842121037614
86760000 108.891915030663
86770000 111.462438654186
86780000 108.951384640569
86790000 113.86239864735
86800000 109.43451745152
86810000 109.935444248343
86820000 110.572810511296
86830000 107.356757988171
86840000 103.506823638083
86850000 109.929656094891
86860000 115.528644362495
86870000 113.324408900861
86880000 111.840806792375
86890000 111.41866122227
86900000 108.722569451927
86910000 103.12862698883
86920000 104.888665136486
86930000 101.290151126061
86940000 103.094438637952
86950000 100.674785401747
86960000 98.8783978097016
86970000 101.03437785287
86980000 104.263073518005
86990000 105.313464059454
87000000 106.321883592307
87010000 106.341305661292
87020000 104.956901036056
87030000 101.836975396889
87040000 104.211745071839
87050000 109.170794805325
87060000 109.617907529835
87070000 107.695876398722
87080000 107.922808358138
87090000 108.200367603999
87100000 102.717901503436
87110000 99.2313500075068
87120000 104.671529435856
87130000 101.00832609829
87140000 102.59908016218
87150000 102.256368625534
87160000 100.049184001679
87170000 108.513855923548
87180000 98.9680297439713
87190000 99.9578897172947
87200000 101.078606741142
87210000 105.122864710505
87220000 108.802334943259
87230000 104.815884706296
87240000 101.943284010141
87250000 101.897362775268
87260000 99.677606314306
87270000 105.119535353696
87280000 104.53368534263
87290000 103.320564308922
87300000 103.168546008485
87310000 107.788097262966
87320000 112.259144112037
87330000 109.952432594232
87340000 110.881477903738
87350000 108.509093146522
87360000 103.371449150493
87370000 103.324101897508
87380000 104.81257760973
87390000 106.411683049938
87400000 108.984191890387
87410000 103.306294689384
87420000 108.020097262123
87430000 105.99215951418
87440000 106.837744669333
87450000 109.39210869264
87460000 104.459726210914
87470000 99.9868341270646
87480000 99.3729769233042
87490000 105.92396548431
87500000 106.49694197465
87510000 108.843099919322
87520000 108.161556396144
87530000 103.365958901312
87540000 107.205689443015
87550000 102.061040204946
87560000 104.193634139065
87570000 99.4336383865815
87580000 99.4182102986778
87590000 97.158238063772
87600000 97.8577125001717
87610000 89.4722108482687
87620000 93.7953052722448
87630000 98.2604837718206
87640000 96.7940223519963
87650000 98.0860421357903
87660000 98.3394596281122
87670000 102.779190218471
87680000 101.925409962065
87690000 103.083378222786
87700000 101.634836864716
87710000 102.700487648163
87720000 101.617435669135
87730000 97.2264957787743
87740000 101.502226450566
87750000 104.516356016403
87760000 106.790550096315
87770000 104.825756429985
87780000 102.472152522072
87790000 106.422176067976
87800000 101.545438093336
87810000 105.173155789808
87820000 100.377395901561
87830000 105.708131364174
87840000 106.105640208442
87850000 104.854847505403
87860000 110.19181312154
87870000 105.959625308845
87880000 110.221373779201
87890000 105.310535330597
87900000 110.794491799774
87910000 106.185892019405
87920000 105.41140320861
87930000 96.1297174163836
87940000 105.281785205822
87950000 103.759490447818
87960000 105.499343407732
87970000 98.3937150076288
87980000 107.413624692914
87990000 99.9583722416899
88000000 105.379578101853
88010000 109.592502470892
88020000 107.227819691388
88030000 100.592545813637
88040000 105.475997544609
88050000 109.991281099105
88060000 105.597180192065
88070000 105.100214445884
88080000 109.7534546048
88090000 104.921697200302
88100000 107.737355725025
88110000 103.004561459484
88120000 108.04204218739
88130000 110.434269153961
88140000 106.79906646778
88150000 108.008213738607
88160000 106.617389115476
88170000 105.000584795573
88180000 102.141507512748
88190000 101.352530368498
88200000 107.964718187746
88210000 105.587048483911
88220000 106.242175561154
88230000 104.672163889684
88240000 111.044001642637
88250000 115.044065576669
88260000 110.584987064695
88270000 109.56196404542
88280000 110.846255061363
88290000 103.842449544288
88300000 106.044083735678
88310000 111.436414974276
88320000 109.982277666348
88330000 111.785377730824
88340000 113.131600214448
88350000 111.341282156795
88360000 111.436566063597
88370000 104.706621785572
88380000 106.572130171672
88390000 105.698594594184
88400000 108.224537728213
88410000 105.718424038941
88420000 104.022269794548
88430000 110.05560802118
88440000 104.03039849215
88450000 104.511402574155
88460000 106.038391544191
88470000 109.652056270285
88480000 111.718148018403
88490000 101.319412692634
88500000 103.572195737643
88510000 106.558908600934
88520000 105.872661854355
88530000 104.774781711655
88540000 109.453392687388
88550000 107.285614200161
88560000 104.540372944946
88570000 104.710302031972
88580000 104.19606877055
88590000 107.851438523856
88600000 107.380316308356
88610000 102.980213989791
88620000 108.843689447515
88630000 105.827418542402
88640000 103.022839832124
88650000 104.449183728396
88660000 99.4928043224712
88670000 100.137012634214
88680000 97.3216458352115
88690000 102.73894396433
88700000 96.0081170074305
88710000 94.0433393791796
88720000 100.003179880545
88730000 104.066427147677
88740000 105.817822097871
88750000 104.706383625481
88760000 103.855572391385
88770000 104.859900526151
88780000 108.962683323759
88790000 106.967972703027
88800000 101.984117923638
88810000 97.8920767805749
88820000 102.234707322081
88830000 100.439005236496
88840000 100.472459642095
88850000 98.8448845012973
88860000 102.704073341836
88870000 101.102963267676
88880000 98.4917405534301
88890000 101.941201244344
88900000 105.309767714236
88910000 104.323304079112
88920000 106.712961027889
88930000 104.886383401924
88940000 103.480699082947
88950000 107.47508058821
88960000 112.696950005711
88970000 118.807996285894
88980000 117.6719534366
88990000 117.828965679337
89000000 113.945960361518
89010000 110.339371006977
89020000 109.097970033419
89030000 109.67045287376
89040000 100.197294522378
89050000 101.539650633037
89060000 105.781985970658
89070000 107.279366182872
89080000 111.06250193827
89090000 109.70623914052
89100000 108.598794550918
89110000 109.816111096272
89120000 104.051245253377
89130000 106.687511200082
89140000 102.678133427777
89150000 102.561894750064
89160000 101.172174893434
89170000 97.5870836957414
89180000 106.010048998251
89190000 104.856126071291
89200000 109.828776278326
89210000 113.444776520805
89220000 108.698404933802
89230000 105.579666666296
89240000 108.22869870422
89250000 106.753370606424
89260000 102.491444014427
89270000 103.841635430945
89280000 100.406392558435
89290000 103.317936078446
89300000 100.188960710095
89310000 102.852807811721
89320000 103.467768380913
89330000 103.900988056455
89340000 97.8252366858517
89350000 103.941193162531
89360000 109.669126841032
89370000 108.697534317001
89380000 109.025932104807
89390000 107.503957299497
89400000 110.934903450302
89410000 108.396187773163
89420000 110.481244641831
89430000 111.769511532158
89440000 114.463110281266
89450000 110.221605324886
89460000 114.29873787803
89470000 116.454795061257
89480000 119.708214174801
89490000 115.798350068681
89500000 115.956731273163
89510000 110.336974332901
89520000 112.634064139567
89530000 114.663539235748
89540000 117.255784783426
89550000 115.146712825134
89560000 117.403569289096
89570000 117.574274471411
89580000 115.634881770502
89590000 117.391048024024
89600000 112.618798610211
89610000 117.460024000098
89620000 119.677504767263
89630000 120.571827961903
89640000 119.621419366208
89650000 119.684568496081
89660000 118.700463630936
89670000 120.345121883992
89680000 119.079823675742
89690000 115.122583424878
89700000 119.067093906596
89710000 118.417385871962
89720000 118.601370610441
89730000 119.39878699163
89740000 120.146984936672
89750000 118.844713580202
89760000 121.161751812851
89770000 115.457630950354
89780000 111.768829422838
89790000 111.483360339894
89800000 113.745723769251
89810000 115.176637374234
89820000 111.968718653385
89830000 113.196832902197
89840000 119.146840738461
89850000 117.10356472595
89860000 115.406638179255
89870000 107.610046984045
89880000 108.448068423174
89890000 107.786619827435
89900000 109.669910814772
89910000 102.1516782621
89920000 105.890346033474
89930000 105.297569959494
89940000 104.660582535397
89950000 106.585640518758
89960000 110.003021055645
89970000 106.382495150606
89980000 104.30983160075
89990000 106.899770495074
90000000 112.002232240266
90010000 109.027247897524
90020000 106.57615977363
90030000 105.939214524753
90040000 107.963246953965
90050000 104.536691846074
90060000 108.284304066275
90070000 108.636913698955
90080000 111.36955844916
90090000 111.439153348264
90100000 110.162973040677
90110000 114.367731641786
90120000 113.199243994753
90130000 108.641977477871
90140000 112.428456140776
90150000 110.815883183893
90160000 108.68916634402
90170000 109.890087972999
90180000 110.984221928171
90190000 110.157419375393
90200000 106.706918280978
90210000 100.968575425367
90220000 99.9205393689655
90230000 104.153814109864
90240000 104.446444224808
90250000 100.307126665133
90260000 101.700413920693
90270000 98.1204221520232
90280000 92.09312368161
90290000 102.20316056366
90300000 102.310857623237
90310000 103.570332065334
90320000 100.016352897787
90330000 100.971741762802
90340000 100.437058810695
90350000 101.537057434283
90360000 105.875368383623
90370000 105.998519704481
90380000 113.055473605524
90390000 111.664180307483
90400000 110.59554711168
90410000 115.267827311213
90420000 117.973018901957
90430000 112.828560827773
90440000 105.654238073432
90450000 104.411324050184
90460000 106.786757714333
90470000 109.1074002153
90480000 111.431954671272
90490000 105.076241797539
90500000 108.984941567495
90510000 114.675195417549
90520000 110.784076553218
90530000 112.497936841844
90540000 116.12174671704
90550000 114.767507462308
90560000 112.979351725445
90570000 108.295294361948
90580000 115.266964151384
90590000 112.208484514971
90600000 115.742183688269
90610000 108.574465995571
90620000 111.349969205431
90630000 105.175215386562
90640000 104.257555337201
90650000 102.491875726479
90660000 103.566581357931
90670000 104.187613518788
90680000 105.706160169347
90690000 104.538167807312
90700000 98.6569328822512
90710000 105.681308068684
90720000 104.108083962014
90730000 101.573489832079
90740000 101.408376385609
90750000 103.19841786632
90760000 100.807516657051
90770000 102.69828872111
90780000 100.191588700743
90790000 103.936372115111
90800000 102.942684913189
90810000 101.91589373007
90820000 96.4491668583753
90830000 106.071255364015
90840000 99.6096780345067
90850000 101.53895324825
90860000 101.351614993643
90870000 105.342292724431
90880000 108.982793334391
90890000 104.241055941801
90900000 106.339849108369
90910000 103.888670430881
90920000 105.951286410163
90930000 107.779624383204
90940000 108.212253109549
90950000 104.213217868975
90960000 105.349983654983
90970000 106.946623992179
90980000 109.950922795077
90990000 104.202074908164
91000000 105.330670244363
91010000 109.23018296826
91020000 110.780764502755
91030000 117.449566915573
91040000 115.962364624747
91050000 110.882215004037
91060000 108.520269748619
91070000 105.147749104224
91080000 103.101018091859
91090000 101.926925980336
91100000 106.073472546387
91110000 105.145109140662
91120000 106.829759395322
91130000 106.344263869934
91140000 106.757146758702
91150000 110.931388955553
91160000 110.59701875266
91170000 112.53748848681
91180000 112.96839963446
91190000 108.725074422974
91200000 108.421051222189
91210000 107.849698775991
91220000 113.967681640013
91230000 111.586163588817
91240000 107.246115836001
91250000 115.16338166188
91260000 111.62486217551
91270000 111.369121713019
91280000 107.310109337629
91290000 106.925132076959
91300000 102.915195830547
91310000 107.861316452229
91320000 109.710680034927
91330000 115.877752827219
91340000 110.083069075203
91350000 110.711329204159
91360000 114.314660252787
91370000 116.522236764573
91380000 114.349921537917
91390000 120.708031787687
91400000 119.010456256613
91410000 117.874021734048
91420000 118.626721375824
91430000 118.957401448592
91440000 121.224757702572
91450000 114.799964928839
91460000 114.783436337504
91470000 119.167681497775
91480000 114.91985222071
91490000 119.252407576087
91500000 113.117994452587
91510000 112.696096226227
91520000 110.456605020271
91530000 112.499700868549
91540000 113.183603586917
91550000 112.164512412126
91560000 117.103436771377
91570000 113.683649664082
91580000 111.864546928011
91590000 109.055850876122
91600000 104.563237749394
91610000 108.329897783878
91620000 109.708107633975
91630000 109.942441323544
91640000 108.400486453568
91650000 108.365871809227
91660000 107.416426809993
91670000 107.723923926422
91680000 99.7807590288736
91690000 103.655166776116
91700000 108.342380927384
91710000 102.721322086639
91720000 104.850738978785
91730000 107.927287161321
91740000 108.663347569417
91750000 109.229260479522
91760000 110.720553539111
91770000 104.275109996522
91780000 111.216293942229
91790000 114.27106189835
91800000 112.145871286474
91810000 110.19539373219
91820000 113.061459448936
91830000 114.350362484093
91840000 116.738685638929
91850000 113.545223125145
91860000 112.545642952648
91870000 121.382015069414
91880000 119.725355553208
91890000 116.17569145935
91900000 114.652683253423
91910000 111.768777961177
91920000 112.470776113462
91930000 111.957953819861
91940000 118.309689123526
91950000 117.436310272528
91960000 117.292509824806
91970000 116.269293455465
91980000 119.300692055445
91990000 118.952461778788
92000000 115.536456746285
92010000 116.37410824644
92020000 115.816843850541
92030000 119.804403443654
92040000 114.001277591893
92050000 119.516989118369
92060000 115.356571208254
92070000 114.940785508964
92080000 123.193285689197
92090000 116.924877502659
92100000 115.081933793708
92110000 110.995616794928
92120000 113.76249693266
92130000 111.578687084715
92140000 111.280931336988
92150000 114.303232105996
92160000 113.775488872042
92170000 112.506747677765
92180000 118.243118165767
92190000 119.617293996677
92200000 121.352275532021
92210000 118.226542980602
92220000 118.125475285553
92230000 111.0146431139
92240000 111.487779734342
92250000 115.22423838783
92260000 118.559580366723
92270000 112.422712953968
92280000 115.9861937881
92290000 114.75701122819
92300000 114.483810424191
92310000 111.809568789853
92320000 112.075799906117
92330000 105.570985069427
92340000 112.56330743863
92350000 107.213070553071
92360000 110.926926500133
92370000 113.328550501962
92380000 112.829925476369
92390000 113.381814711537
92400000 118.049081999866
92410000 120.204012108625
92420000 122.323495865184
92430000 120.003785222491
92440000 115.932335237894
92450000 112.504991299353
92460000 116.912274613106
92470000 114.143067591017
92480000 117.425225494483
92490000 113.273614332156
92500000 113.216790504962
92510000 117.752864020509
92520000 112.940344912687
92530000 113.021474320937
92540000 116.522148049023
92550000 111.612031744761
92560000 110.799645218867
92570000 108.329201833477
92580000 107.686738448295
92590000 109.331410272994
92600000 109.532460461015
92610000 109.590457489995
92620000 111.755171105352
92630000 116.623440007632
92640000 110.782913728729
92650000 109.417139561151
92660000 110.874989120896
92670000 109.801567042848
92680000 110.093125789723
92690000 108.407338082887
92700000 109.881673207026
92710000 106.305232291991
92720000 112.513316205914
92730000 108.477480205916
92740000 108.98435212149
92750000 117.050793872881
92760000 114.941756189793
92770000 112.354008899306
92780000 117.768716383875
92790000 114.40436870728
92800000 111.897969190386
92810000 112.612640325587
92820000 112.741867085003
92830000 112.175578251858
92840000 116.380315462784
92850000 118.078178567365
92860000 113.648291280717
92870000 113.803603492815
92880000 111.565651154252
92890000 110.600785827983
92900000 107.950719861596
92910000 110.269586434892
92920000 107.225294816762
92930000 106.101027712694
92940000 105.673433324613
92950000 106.037773101486
92960000 106.669460746241
92970000 103.974295498298
92980000 110.2625399105
92990000 109.490181133815
93000000 109.697935854245
93010000 109.216058194222
93020000 107.397808743744
93030000 113.674500833957
93040000 114.02112038588
93050000 115.392586098192
93060000 118.24712083127
93070000 114.063187094572
93080000 119.133305101901
93090000 115.844015652759
93100000 116.846586796093
93110000 109.58293965754
93120000 111.640557050443
93130000 108.267724911009
93140000 107.524235195405
93150000 111.040529000683
93160000 108.445046921123
93170000 107.200790527866
93180000 99.7433191316003
93190000 100.545275397969
93200000 105.557381674502
93210000 104.28903822556
93220000 101.135575008493
93230000 103.845957136049
93240000 105.362356285409
93250000 101.961770579064
93260000 105.625883008127
93270000 103.396179970652
93280000 110.422298904333
93290000 110.058339653334
93300000 111.568690246271
93310000 113.834466260797
93320000 112.03812262672
93330000 114.943217413915
93340000 116.423702243016
93350000 119.404390585823
93360000 117.376379848455
93370000 116.394785588321
93380000 113.840746660094
93390000 112.399668048078
93400000 109.529594980242
93410000 106.168793916829
93420000 103.877211355818
93430000 108.465426459965
93440000 113.045334288266
93450000 115.662781326792
93460000 116.298506867154
93470000 116.618235902396
93480000 112.417658654276
93490000 111.122118369061
93500000 113.354010079941
93510000 111.779588690664
93520000 109.861337014845
93530000 113.123982428106
93540000 111.19883696058
93550000 115.428432908743
93560000 115.352533161851
93570000 111.413199321106
93580000 122.569956657011
93590000 120.763751943357
93600000 121.825259958533
93610000 122.631642912273
93620000 121.58296023381
93630000 119.524004071481
93640000 119.082640818058
93650000 114.742618749469
93660000 114.318399807061
93670000 117.858633694289
93680000 116.673885040039
93690000 109.876999471661
93700000 112.367057151184
93710000 110.782520021855
93720000 117.15818832467
93730000 112.319392401886
93740000 116.334408064092
93750000 114.928368433187
93760000 114.28278650135
93770000 119.002525848781
93780000 118.042275547372
93790000 115.031112283897
93800000 119.188737671932
93810000 124.390627363347
93820000 122.259666431309
93830000 118.661919461941
93840000 113.902975140111
93850000 117.114056549764
93860000 113.872826870379
93870000 113.461404976716
93880000 116.192872302222
93890000 117.513668220374
93900000 116.453208509347
93910000 115.24443222781
93920000 112.557193184073
93930000 112.449787981259
93940000 116.164767382188
93950000 117.451613834043
93960000 113.267055808298
93970000 116.124819942518
93980000 117.274544050264
93990000 119.504408039997
94000000 116.776573337158
94010000 116.374400045973
94020000 115.964912190045
94030000 110.775845691595
94040000 104.704121438358
94050000 112.009482666808
94060000 114.990359348224
94070000 115.919367309269
94080000 115.691873595894
94090000 114.767362750264
94100000 114.507778943542
94110000 111.975801747726
94120000 108.910004003678
94130000 103.559450828877
94140000 108.495847700428
94150000 115.468021326752
94160000 112.275563620811
94170000 113.437097981869
94180000 109.944307175257
94190000 112.902453564026
94200000 104.88579584433
94210000 107.799375109635
94220000 103.403885569804
94230000 108.916238450584
94240000 111.401965433036
94250000 116.76433447111
94260000 113.455515833678
94270000 113.508089060241
94280000 111.256654945979
94290000 108.227122933744
94300000 111.221517352648
94310000 112.705266601506
94320000 105.045763602122
94330000 105.199434883336
94340000 100.646861891172
94350000 100.530113808219
94360000 106.356743651048
94370000 102.345513286826
94380000 108.022974574347
94390000 106.210240985792
94400000 106.885349295
94410000 106.633625636727
94420000 106.399691892992
94430000 105.358119758996
94440000 104.616746916392
94450000 106.123638023951
94460000 111.1301590782
94470000 108.661363306312
94480000 109.71970789394
94490000 114.229109295061
94500000 116.597700331692
94510000 117.022266532893
94520000 115.203110202764
94530000 112.887727436091
94540000 115.151146313435
94550000 115.823917069542
94560000 116.303724471808
94570000 116.144066011561
94580000 117.628589656409
94590000 115.085537724181
94600000 112.699320927796
94610000 116.6396438367
94620000 110.805456599415
94630000 116.567576512168
94640000 115.753107929784
94650000 118.100994442663
94660000 116.949044981165
94670000 114.364917725236
94680000 113.61177155887
94690000 112.194623187379
94700000 112.509218596735
94710000 113.908173794268
94720000 113.46309269962
94730000 113.151223216378
94740000 112.700601690899
94750000 111.60387639259
94760000 113.173491597455
94770000 112.627660953135
94780000 109.029862071175
94790000 109.327457763643
94800000 110.787941342765
94810000 114.67755159334
94820000 111.135438521658
94830000 106.427988726945
94840000 109.640839908365
94850000 112.764236289661
94860000 109.495431855813
94870000 110.003026908792
94880000 108.784395162066
94890000 111.512041521659
94900000 118.998667932857
94910000 120.347574053805
94920000 115.208422943532
94930000 113.445022444662
94940000 113.044473850086
94950000 112.174272165783
94960000 113.856353905869
94970000 117.196553762684
94980000 115.732798636644
94990000 115.675087967241
95000000 116.770334512666
95010000 116.577806417913
95020000 112.088823498254
95030000 117.345649867167
95040000 115.839033694661
95050000 115.120049725104
95060000 110.539705525683
95070000 110.462731775486
95080000 118.67418448789
95090000 117.31972552781
95100000 116.628880353404
95110000 115.236096666941
95120000 115.446372729456
95130000 116.436913560448
95140000 115.549225412808
95150000 116.50647047171
95160000 114.867666875124
95170000 107.361459045254
95180000 113.226646930066
95190000 116.494910592462
95200000 117.18584034151
95210000 117.977252991562
95220000 115.69393767293
95230000 116.721524749189
95240000 117.585893071573
95250000 114.927841677313
95260000 117.813089158836
95270000 118.901135119986
95280000 120.357892984541
95290000 119.33011721905
95300000 116.407068083126
95310000 119.258869599695
95320000 115.992506225315
95330000 112.95434445108
95340000 118.46629889709
95350000 114.232291914895
95360000 107.837137825217
95370000 111.709942688038
95380000 109.425188046909
95390000 113.303091665353
95400000 109.655843101049
95410000 110.939915208291
95420000 110.391339324754
95430000 109.936246425896
95440000 115.321005168756
95450000 115.434718428257
95460000 110.660735085726
95470000 111.06020141028
95480000 107.672709886045
95490000 111.59239002617
95500000 114.54070535687
95510000 112.079423039788
95520000 110.507541929926
95530000 107.530545732289
95540000 109.050356644487
95550000 112.101049489072
95560000 116.222235158969
95570000 116.615527780013
95580000 112.239862056387
95590000 113.974466214031
95600000 113.134850424322
95610000 108.265417901763
95620000 107.403253593181
95630000 112.02628794638
95640000 105.413864962264
95650000 109.06578832885
95660000 104.241408938875
95670000 109.117311321927
95680000 112.415416554398
95690000 107.313693802209
95700000 107.224969889146
95710000 112.736972265413
95720000 111.889985877654
95730000 106.913069884908
95740000 108.264573162814
95750000 110.793340123492
95760000 109.158571382259
95770000 110.147525269202
95780000 111.335195355335
95790000 116.597649486869
95800000 115.06010724177
95810000 109.014231229994
95820000 113.409702622286
95830000 120.812254458482
95840000 115.602814616418
95850000 111.376608826148
95860000 115.834790539656
95870000 107.701275870306
95880000 107.889502695807
95890000 109.720577694945
95900000 112.433515568668
95910000 112.489492011314
95920000 110.948480470452
95930000 112.709266401559
95940000 113.181694886878
95950000 111.923537177937
95960000 114.200653166852
95970000 114.018034835315
95980000 113.27113544097
95990000 104.73090299717
96000000 108.413387016046
96010000 105.303601555651
96020000 106.93049153413
96030000 109.373521586221
96040000 111.597913202212
96050000 114.414491188998
96060000 116.525493142774
96070000 118.67437663566
96080000 116.190447062986
96090000 115.973290102633
96100000 112.691396516077
96110000 113.126612474881
96120000 111.185248064926
96130000 113.035244960941
96140000 113.722524962734
96150000 108.401917791436
96160000 106.926932072779
96170000 108.089661743259
96180000 106.748998660699
96190000 110.38241113755
96200000 107.407916050892
96210000 109.56753803619
96220000 108.160584981323
96230000 111.313195000078
96240000 105.655004370922
96250000 104.686399546014
96260000 103.995106723618
96270000 104.335497408656
96280000 103.157089217434
96290000 102.920068092168
96300000 105.417970691424
96310000 104.432696818977
96320000 105.158543952077
96330000 105.166298286917
96340000 107.925322248168
96350000 103.521756809618
96360000 108.726394710982
96370000 112.217740159551
96380000 108.975573756963
96390000 112.666094510345
96400000 110.938284526381
96410000 108.689396497511
96420000 110.41995695592
96430000 113.455802469705
96440000 114.300512569664
96450000 112.397666673816
96460000 115.010221410587
96470000 112.657351300895
96480000 104.479024279923
96490000 108.645757066178
96500000 112.645689817182
96510000 114.904009665474
96520000 115.300060117192
96530000 113.30116674825
96540000 110.515107050256
96550000 115.066322536644
96560000 118.670815788837
96570000 112.295498245031
96580000 109.435091430567
96590000 110.896206849098
96600000 113.313415471467
96610000 116.124325632663
96620000 119.223658975632
96630000 113.096130054692
96640000 112.942372957481
96650000 117.96775689263
96660000 108.626938684294
96670000 111.702928404266
96680000 108.043019155366
96690000 107.256439763341
96700000 106.798648312174
96710000 110.313842456795
96720000 112.242433126109
96730000 111.952326394997
96740000 114.286504952451
96750000 113.122583354514
96760000 115.932423543291
96770000 117.590993351334
96780000 116.947053733929
96790000 116.169977836521
96800000 116.590883358326
96810000 115.200788365855
96820000 113.004518641758
96830000 115.08586227286
96840000 115.619835131846
96850000 114.428323694675
96860000 113.06497883977
96870000 111.485381373643
96880000 117.289629283726
96890000 113.017582557293
96900000 111.005551749591
96910000 110.162821787152
96920000 111.291351908488
96930000 114.076226008391
96940000 110.12581483204
96950000 104.624458803511
96960000 109.854264687174
96970000 110.183526947741
96980000 112.947751434871
96990000 117.121147833789
97000000 114.399395638573
97010000 113.968695694658
97020000 114.530810394416
97030000 105.856165288598
97040000 110.905664864217
97050000 115.39180893469
97060000 110.771325776682
97070000 112.50468992268
97080000 111.430869352372
97090000 112.175927104524
97100000 117.429312172246
97110000 116.146467175564
97120000 115.751627794486
97130000 114.692986007758
97140000 115.265312633268
97150000 114.8790869154
97160000 116.418878579771
97170000 118.704874626882
97180000 117.420943272257
97190000 120.40792652972
97200000 118.317406262451
97210000 122.702779806293
97220000 120.691192050569
97230000 115.163244686521
97240000 117.721090118068
97250000 118.130421438612
97260000 115.85914888711
97270000 116.240061835855
97280000 116.233003974144
97290000 112.917596683379
97300000 110.026830491452
97310000 115.430174498394
97320000 113.821352710064
97330000 118.305318773641
97340000 117.785952198883
97350000 118.360018712215
97360000 117.864098250543
97370000 118.784935128104
97380000 117.731667489541
97390000 118.152302989511
97400000 111.861078579333
97410000 106.474100325582
97420000 113.519796489812
97430000 106.722805340139
97440000 111.931446655236
97450000 113.217024185769
97460000 115.366059642344
97470000 111.152501746531
97480000 114.965531134317
97490000 111.313466719267
97500000 109.951065345368
97510000 111.724901042675
97520000 113.388322564368
97530000 110.175847244222
97540000 108.557877752413
97550000 111.629914908422
97560000 108.935594800357
97570000 111.575780688858
97580000 119.068123231825
97590000 117.911476531695
97600000 113.953599158212
97610000 114.868645336645
97620000 114.842816125809
97630000 109.201989483339
97640000 117.826532637909
97650000 119.754131255777
97660000 116.751606787181
97670000 115.371117193897
97680000 114.748807683403
97690000 110.968048312908
97700000 111.960135315172
97710000 116.607048166076
97720000 117.269696728177
97730000 116.818529994976
97740000 116.369621408373
97750000 117.082648081008
97760000 115.955687847909
97770000 116.130706435519
97780000 120.242645763551
97790000 114.203469436468
97800000 116.618206473294
97810000 116.430854004799
97820000 112.363454897933
97830000 113.371709701813
97840000 115.716965652264
97850000 114.43479428828
97860000 115.314190859496
97870000 113.585750945679
97880000 109.168569218423
97890000 111.592816703545
97900000 110.754689520305
97910000 106.837972418631
97920000 112.855580181706
97930000 119.749084315094
97940000 116.224807249626
97950000 117.520663312485
97960000 115.684639723377
97970000 118.822356169815
97980000 114.801745813279
97990000 117.949713729675
98000000 115.019325258908
98010000 120.226933365745
98020000 113.619298982992
98030000 113.470832313536
98040000 111.850733748075
98050000 109.386245677948
98060000 115.514647599151
98070000 109.274232180246
98080000 113.428539022493
98090000 109.07034869679
98100000 110.424206083259
98110000 115.074918266377
98120000 111.670540091673
98130000 105.043447107885
98140000 112.642133058284
98150000 109.451454241199
98160000 111.158895510778
98170000 111.561987739129
98180000 115.12220886247
98190000 110.886082249929
98200000 112.480457688993
98210000 113.877201274119
98220000 111.078024750031
98230000 114.054992844411
98240000 110.844646458964
98250000 112.897234583799
98260000 111.186839458451
98270000 112.638728995249
98280000 109.628511004406
98290000 110.566427997732
98300000 109.943270568369
98310000 113.498754570085
98320000 112.265384807835
98330000 115.501586492821
98340000 111.522159118109
98350000 110.565776226511
98360000 109.967763668735
98370000 107.505606530276
98380000 112.650173576793
98390000 111.692293027026
98400000 109.761488465572
98410000 106.20790150206
98420000 110.271558491988
98430000 109.259034911356
98440000 111.397456719494
98450000 111.963105653104
98460000 106.454796036852
98470000 103.465430075079
98480000 106.708705158903
98490000 108.35256894188
98500000 108.412796224845
98510000 107.065686052516
98520000 105.751895237424
98530000 107.919853560684
98540000 110.890480267334
98550000 108.878792278966
98560000 108.615244573665
98570000 115.409065426034
98580000 114.771283115162
98590000 113.268800593232
98600000 107.160912160824
98610000 105.572462363029
98620000 107.299701563776
98630000 107.376652410371
98640000 111.260608896236
98650000 110.414242166412
98660000 107.815613564351
98670000 105.882355398977
98680000 105.022254117665
98690000 107.513327770379
98700000 102.860137138152
98710000 103.611778613329
98720000 111.043527952286
98730000 106.165426449854
98740000 112.192837533766
98750000 106.540402114497
98760000 108.882355782678
98770000 106.855379788549
98780000 101.356791527249
98790000 106.048351629684
98800000 105.980472209947
98810000 109.143979012556
98820000 109.963634023158
98830000 107.717077810691
98840000 113.509280818372
98850000 110.83620123745
98860000 108.43819089359
98870000 110.088987158748
98880000 105.942831351895
98890000 107.581748407236
98900000 112.640851107792
98910000 113.172230722103
98920000 113.750971661841
98930000 115.71744162808
98940000 111.959050217249
98950000 113.071025439263
98960000 106.256309909703
98970000 107.505970048569
98980000 111.5635053433
98990000 110.788541018639
99000000 114.663096966758
99010000 118.040676216749
99020000 116.27668396225
99030000 112.260443793715
99040000 112.036933077599
99050000 109.334368357975
99060000 120.392861824233
99070000 109.306464018372
99080000 109.432585447048
99090000 114.020941943072
99100000 112.932069307233
99110000 112.979075907527
99120000 116.74291692972
99130000 121.009710579971
99140000 118.327200961533
99150000 119.962007176729
99160000 114.387955319162
99170000 120.095131546426
99180000 115.65674019733
99190000 116.848518873254
99200000 115.866961158914
99210000 113.71206119512
99220000 111.478885009163
99230000 111.946483345928
99240000 117.490503742448
99250000 116.244023193355
99260000 111.260043571068
99270000 118.566652387373
99280000 118.594591454259
99290000 123.494333554841
99300000 121.142421443913
99310000 115.489157599012
99320000 115.104960247242
99330000 109.90546093379
99340000 117.447069907719
99350000 108.266298642601
99360000 115.120676307311
99370000 115.094164890297
99380000 112.421490252943
99390000 110.544171526563
99400000 110.374387285735
99410000 115.843713517771
99420000 114.821237730483
99430000 114.578153394623
99440000 112.829663164015
99450000 110.158007335734
99460000 107.806368479895
99470000 113.362870343817
99480000 114.258197566946
99490000 113.079984209928
99500000 115.407936818382
99510000 109.526177497759
99520000 105.647133625028
99530000 109.672437833439
99540000 113.194539194258
99550000 111.090300528766
99560000 109.191184019651
99570000 113.356193758022
99580000 107.05032432633
99590000 109.92293061608
99600000 102.758321798389
99610000 110.19964010145
99620000 117.733961736112
99630000 117.489629213628
99640000 122.77497107666
99650000 117.164368892947
99660000 116.105370293659
99670000 109.755244091351
99680000 113.263886280132
99690000 115.366804444974
99700000 109.806477144762
99710000 107.779278532706
99720000 112.837225677525
99730000 115.893734738503
99740000 116.452907141314
99750000 116.444635648845
99760000 115.468774848087
99770000 117.562219189364
99780000 112.542821947954
99790000 115.181024972039
99800000 114.824664876224
99810000 114.40428896923
99820000 112.555746296073
99830000 114.451624900799
99840000 113.487162862853
99850000 109.291354121584
99860000 104.876473660627
99870000 110.697479327486
99880000 108.308920901544
99890000 109.069699457014
99900000 109.533312272077
99910000 108.984268690812
99920000 107.146093625738
99930000 104.648975242897
99940000 107.079527131702
99950000 109.72640184129
99960000 107.028341406524
99970000 109.654742275606
99980000 106.027546313066
99990000 102.832797000216
100000000 106.084035036609
#timestep 
100010000 109.733410269269
100020000 110.339448951875
100030000 108.87987148091
100040000 108.809702951095
100050000 106.28546081762
100060000 107.77789238715
100070000 103.679693171906
100080000 102.43121110749
100090000 107.841002434069
100100000 106.390340628815
100110000 103.398070671919
100120000 104.840478172924
100130000 109.18301374507
100140000 112.415091423609
100150000 117.566845735004
100160000 113.264549994148
100170000 112.784666980735
100180000 115.196911120546
100190000 113.076645577447
100200000 114.480425178675
100210000 113.38383910866
100220000 109.447387146876
100230000 106.635728946365
100240000 108.915441996194
100250000 112.127180865119
100260000 112.587236336788
100270000 109.789160449164
100280000 115.483279268937
100290000 115.241130486939
100300000 117.149745320053
100310000 115.626424452918
100320000 118.497069076857
100330000 116.308950606977
100340000 116.210159994838
100350000 119.447055787403
100360000 119.886822756164
100370000 118.450661273793
100380000 121.128716209129
100390000 116.587722432854
100400000 115.148937254149
100410000 118.14777820818
100420000 117.146636437448
100430000 113.765578280655
100440000 115.550655355868
100450000 115.357671240391
100460000 116.119116406601
100470000 113.422315932056
100480000 115.302864887395
100490000 114.120277315261
100500000 115.415407099826
100510000 114.155010310592
100520000 107.946764790993
100530000 113.078612947243
100540000 104.597025397114
100550000 108.644307300632
100560000 96.751019063331
100570000 103.11743488488
100580000 103.162160097031
100590000 107.190367706038
100600000 110.435506581329
100610000 107.878676336614
100620000 108.964887718592
100630000 110.426801904329
100640000 109.621573329777
100650000 103.477884394152
100660000 106.81963024225
100670000 109.570082198642
100680000 113.036044465695
100690000 114.864818426626
100700000 112.67946442027
100710000 113.166655444429
100720000 116.948774663501
100730000 112.276583937587
100740000 115.126224348144
100750000 114.836129589254
100760000 108.561585398494
100770000 108.706694234118
100780000 108.696311821601
100790000 113.401517234664
100800000 109.611035255568
100810000 113.974162879945
100820000 114.924002056267
100830000 117.534312836122
100840000 116.55655987456
100850000 118.299040179121
100860000 122.581823078426
100870000 118.846750539839
100880000 122.639874019
100890000 119.495807320223
100900000 119.604945277737
100910000 115.460474707076
100920000 118.160322569526
100930000 116.249860435844
100940000 119.19903523235
100950000 118.715019100656
100960000 119.214523183002
100970000 113.447864326253
100980000 114.338548995652
100990000 112.437454758519
101000000 115.793512753038
101010000 115.425523566736
101020000 111.829629576513
101030000 112.874047186036
101040000 115.966226783418
101050000 112.409750438142
101060000 112.378167514087
101070000 114.476429752061
101080000 119.98758306057
101090000 120.210080782271
101100000 122.319067237741
101110000 121.534872584274
101120000 118.96577337834
101130000 123.496296466194
101140000 116.529441208431
101150000 117.6319271557
101160000 115.930246139889
101170000 108.68998917753
101180000 108.059499775033
101190000 107.590041705154
101200000 104.789944588345
101210000 103.635612997677
101220000 109.273523301921
101230000 106.799906788113
101240000 115.646708954444
101250000 108.784527930794
101260000 109.001704118897
101270000 110.303589517743
101280000 111.664184177041
101290000 111.023983785392
101300000 106.763249531174
101310000 108.625626231746
101320000 104.707976717772
101330000 103.269700609156
101340000 103.356496167889
101350000 108.598090907221
101360000 111.525737830829
101370000 108.999635110312
101380000 110.640203116663
101390000 106.037383498849
101400000 108.605913700737
101410000 109.222780162714
101420000 106.143246403544
101430000 102.162256039969
101440000 114.329992530263
101450000 115.11837819605
101460000 117.023110505166
101470000 114.299020121607
101480000 112.775852834041
101490000 113.198418956165
101500000 108.26070808909
101510000 109.961099803333
101520000 105.688304281833
101530000 104.08757403895
101540000 105.033419389576
101550000 107.507935356484
101560000 107.183953916012
101570000 107.487465663225
101580000 103.095559036043
101590000 106.163792154069
101600000 103.968694860846
101610000 106.583000170259
101620000 106.898400349936
101630000 104.616806235987
101640000 109.154452909777
101650000 112.473000903938
101660000 118.986845451948
101670000 117.271715143563
101680000 115.874684139007
101690000 115.21919052668
101700000 117.635161319886
101710000 112.967270459817
101720000 108.940122290829
101730000 113.649151782068
101740000 117.410536142537
101750000 114.169721784083
101760000 112.09149923439
101770000 110.524181850666
101780000 111.818809936619
101790000 112.757602563204
101800000 114.890539675334
101810000 117.278614934373
101820000 113.23147541392
101830000 107.055890324027
101840000 114.066336858235
101850000 106.54281735547
101860000 105.013849193709
101870000 111.52018021047
101880000 109.379706299969
101890000 109.333185148946
101900000 114.905247370351
101910000 108.125331698742
101920000 107.874678952462
101930000 110.097400541633
101940000 113.092798602967
101950000 112.571047667302
101960000 108.702468159474
101970000 108.040730422663
101980000 101.690891717937
101990000 103.874454626179
102000000 107.20970644686
102010000 107.164102413474
102020000 110.489206144989
102030000 107.98235309297
102040000 106.797153911394
102050000 107.56001830139
102060000 103.590477592307
102070000 101.72894569829
102080000 107.445168210051
102090000 101.183659385839
102100000 106.882148403581
102110000 108.027097264114
102120000 107.914876075884
102130000 110.384931515168
102140000 108.830469795842
102150000 105.135594505491
102160000 104.252636772072
102170000 100.971597876108
102180000 100.484161982238
102190000 98.9239261661074
102200000 101.426564389204
102210000 105.136808410813
102220000 100.553373314333
102230000 102.46431516412
102240000 107.320814620935
102250000 110.684972456611
102260000 107.02737281643
102270000 103.931174620457
102280000 107.956260636037
102290000 108.341408687459
102300000 108.595710147349
102310000 113.513904619845
102320000 108.371910726411
102330000 108.332848173851
102340000 113.698939931226
102350000 113.433466617664
102360000 113.822721514129
102370000 106.82702591932
102380000 106.357528500887
102390000 111.78016492652
102400000 112.484647269306
102410000 109.852814727892
102420000 116.418629590904
102430000 116.997454677618
102440000 119.597053584193
102450000 112.112868762916
102460000 116.471622117156
102470000 113.472910524361
102480000 115.080115512407
102490000 114.837952523302
102500000 113.587964517297
102510000 110.598155893275
102520000 112.006592099102
102530000 109.933106876815
102540000 115.620257912788
102550000 116.636310326223
102560000 114.151407659108
102570000 105.262904512763
102580000 107.38414935875
102590000 108.047274463658
102600000 112.259303301674
102610000 111.219637318917
102620000 113.032308037339
102630000 113.855582216304
102640000 111.790987927698
102650000 112.516266113439
102660000 114.840507990519
102670000 113.778358430188
102680000 112.165537241565
102690000 105.982072942882
102700000 110.427873579814
102710000 114.442630293674
102720000 115.420251976901
102730000 112.962322328259
102740000 112.189745973438
102750000 114.082788602245
102760000 108.701062671076
102770000 115.413910481658
102780000 114.735338727224
102790000 115.264889670561
102800000 113.998200785013
102810000 114.435531034541
102820000 115.152527797181
102830000 112.587063752539
102840000 110.479040158719
102850000 118.622826586352
102860000 110.104944784497
102870000 116.172332160111
102880000 114.311866921122
102890000 115.883773594563
102900000 116.105174895535
102910000 114.257904853502
102920000 113.767059376708
102930000 105.306586926198
102940000 105.392136768567
102950000 109.176036605684
102960000 107.325866423433
102970000 104.765628071995
102980000 102.101109155451
102990000 107.593818243828
103000000 106.355485685746
103010000 112.320744440204
103020000 108.472528553035
103030000 110.600564762847
103040000 104.902761752676
103050000 110.834486711579
103060000 107.262274341761
103070000 107.336018243901
103080000 109.25919242243
103090000 107.253847613313
103100000 110.611718204131
103110000 108.269953621128
103120000 109.401697149103
103130000 111.182433192234
103140000 110.97178205696
103150000 110.969081483411
103160000 115.054288303485
103170000 113.305489783643
103180000 107.231101701815
103190000 108.92263530622
103200000 106.471505341682
103210000 104.285739423083
103220000 108.899040616536
103230000 109.668727186967
103240000 108.665061764023
103250000 108.779119705878
103260000 106.501249107321
103270000 108.002300526002
103280000 109.357128716095
103290000 108.778302032808
103300000 113.002696138128
103310000 110.992256376685
103320000 110.384260582163
103330000 111.263127101426
103340000 106.395023093142
103350000 106.73084588935
103360000 108.560883440786
103370000 107.603055459233
103380000 107.651996948508
103390000 106.642043268289
103400000 107.814678393643
103410000 108.519180878992
103420000 110.908492963277
103430000 115.761953534368
103440000 113.541474600444
103450000 117.582031384807
103460000 112.616179963755
103470000 111.471798876043
103480000 114.085412966516
103490000 113.342226508503
103500000 118.186152928266
103510000 115.494214058511
103520000 119.203111775289
103530000 116.554791984915
103540000 116.941082382711
103550000 116.980740196555
103560000 117.982301242982
103570000 118.461813543337
103580000 120.971303021007
103590000 119.613101271502
103600000 120.311424154479
103610000 120.271211539362
103620000 119.172765646773
103630000 115.818333958684
103640000 117.636945173259
103650000 117.35733553442
103660000 116.521674708083
103670000 116.293214019308
103680000 116.991200291261
103690000 116.17627482414
103700000 116.971351655801
103710000 117.017483986771
103720000 118.072119467768
103730000 109.711082084671
103740000 111.571290160824
103750000 112.71433817337
103760000 112.461188624997
103770000 112.021962990208
103780000 114.713582098712
103790000 110.277801436101
103800000 112.79941077081
103810000 103.846639829932
103820000 113.213888844447
103830000 107.983707401654
103840000 111.879274287581
103850000 112.524575271636
103860000 106.677540631482
103870000 105.687675414472
103880000 106.718604528334
103890000 109.224782461501
103900000 108.913482801035
103910000 107.316123074287
103920000 105.604104614941
103930000 106.537509394576
103940000 112.301801299289
103950000 115.544068135533
103960000 111.191165628194
103970000 108.459242991533
103980000 109.726497876359
103990000 106.626463591096
104000000 108.724437332439
104010000 111.014028469233
104020000 108.920317313817
104030000 108.599418337431
104040000 107.49520021043
104050000 107.527786027842
104060000 100.836214200024
104070000 104.903947821361
104080000 102.796203191773
104090000 103.919159830943
104100000 101.492629022588
104110000 109.397814680598
104120000 109.854370562372
104130000 112.717112804562
104140000 110.337752079534
104150000 113.791544088335
104160000 107.02943085374
104170000 110.250902534009
104180000 109.038330017635
104190000 108.50498272357
104200000 111.513644262791
104210000 110.0826808945
104220000 109.419810706478
104230000 108.422893267526
104240000 103.126643653564
104250000 105.002954064787
104260000 108.07077716259
104270000 102.231490990633
104280000 103.990066132116
104290000 104.584574607381
104300000 105.658547393362
104310000 107.217012392207
104320000 101.618533624402
104330000 106.157753638602
104340000 101.31733678877
104350000 101.418446496413
104360000 102.656421970212
104370000 100.948124605917
104380000 107.426369026477
104390000 102.105619483192
104400000 97.9803962846842
104410000 106.9185580479
104420000 103.608960594729
104430000 104.966963448427
104440000 106.895971544033
104450000 106.942625805124
104460000 107.688731456943
104470000 106.81859277499
104480000 107.370767156384
104490000 111.29086098776
104500000 114.713523451948
104510000 113.19005491632
104520000 116.228430192252
104530000 111.933325718457
104540000 111.497069873957
104550000 113.12180425441
104560000 111.765688210506
104570000 110.993578217041
104580000 111.4461910672
104590000 115.320612558794
104600000 111.279482629597
104610000 109.712138767445
104620000 112.100933450566
104630000 108.24550052326
104640000 108.094564965109
104650000 107.886103175383
104660000 107.266421882277
104670000 111.676336761592
104680000 112.887708786798
104690000 113.310077839433
104700000 113.867582979933
104710000 107.510157006734
104720000 114.730705777476
104730000 111.53613229644
104740000 113.125613648439
104750000 107.226045311116
104760000 106.169494689879
104770000 108.216524054002
104780000 108.254033660819
104790000 109.585084510733
104800000 104.007084270038
104810000 104.737798629595
104820000 109.218677775317
104830000 105.715077753958
104840000 105.511667648183
104850000 108.176202306799
104860000 105.619095636259
104870000 105.409790275615
104880000 102.538886852738
104890000 104.684330692008
104900000 110.721480463606
104910000 111.689504396201
104920000 111.820917665441
104930000 110.832570379583
104940000 107.942287205971
104950000 113.286177413889
104960000 112.21110701627
104970000 111.988223072426
104980000 107.825032557436
104990000 111.013017274955
105000000 108.874011249706
105010000 111.550517343331
105020000 108.749232648503
105030000 101.276327736963
105040000 97.3880872102848
105050000 102.003919866451
105060000 98.4194922214433
105070000 96.031414278381
105080000 99.7793348365881
105090000 92.5504478895483
105100000 93.2783653654812
105110000 94.9789693956666
105120000 100.083012061715
105130000 98.8792963843778
105140000 102.234439706054
105150000 98.5758088439424
105160000 100.048718998182
105170000 94.0037104983114
105180000 98.8473923299039
105190000 100.391542757553
105200000 97.8914712087823
105210000 96.3725172679106
105220000 100.825491195831
105230000 99.7341299455587
105240000 99.8433267316426
105250000 105.156248866817
105260000 105.042904386355
105270000 101.885862560171
105280000 102.536262769465
105290000 102.012282976944
105300000 104.45084576675
105310000 106.700976742701
105320000 109.293458069215
105330000 110.084943302417
105340000 112.08366171263
105350000 112.58470539158
105360000 112.601595903445
105370000 115.96543754075
105380000 109.49559528115
105390000 116.964268591701
105400000 112.648942172328
105410000 120.038469085263
105420000 119.095285025046
105430000 117.923642861916
105440000 116.824086145266
105450000 109.079660716006
105460000 111.874463156969
105470000 114.163842354957
105480000 111.627282519277
105490000 117.316477675162
105500000 114.71705031451
105510000 121.048762231123
105520000 119.475866547614
105530000 119.799168792164
105540000 116.359178995421
105550000 123.584082828791
105560000 121.890234601155
105570000 119.833912330914
105580000 118.615538023707
105590000 112.878108156988
105600000 115.996385884199
105610000 112.279780088339
105620000 110.549219566215
105630000 104.608418357472
105640000 109.481965323352
105650000 110.862800290228
105660000 112.595805562307
105670000 112.212724763179
105680000 106.733367873795
105690000 106.959616681774
105700000 105.496880592664
105710000 108.427977333771
105720000 110.413814660854
105730000 109.557227028615
105740000 106.148658782
105750000 107.719234836274
105760000 106.595254911866
105770000 112.447691742966
105780000 110.020939994247
105790000 112.829179795778
105800000 113.280896260255
105810000 111.652091644696
105820000 112.563978782697
105830000 119.678873328377
105840000 119.290746522738
105850000 118.643617458515
105860000 115.986826836873
105870000 114.63155686277
105880000 116.196210824225
105890000 116.357088481007
105900000 118.286241209304
105910000 112.531037145797
105920000 118.102739832094
105930000 116.849987119535
105940000 116.484876771198
105950000 115.718017504576
105960000 115.513487970217
105970000 109.655495419837
105980000 112.224360739331
105990000 109.421051033002
106000000 112.087875216827
106010000 105.776687459636
106020000 113.580039961237
106030000 109.686290369901
106040000 116.691315543159
106050000 115.379245735205
106060000 112.841786331711
106070000 116.256293260131
106080000 112.295537516996
106090000 111.788160013768
106100000 109.395325259743
106110000 112.473933994592
106120000 112.734371633526
106130000 112.277312538645
106140000 110.087242912595
106150000 110.980020430231
106160000 107.723057010829
106170000 111.953356985544
106180000 114.025120670212
106190000 109.142207233574
106200000 109.018521598062
106210000 104.270194868491
106220000 107.119004649457
106230000 110.766588378392
106240000 107.460484813742
106250000 107.049698781345
106260000 108.552981893316
106270000 108.366791602341
106280000 109.267821776174
106290000 109.26770502395
106300000 105.014486571928
106310000 109.830477012635
106320000 111.249582874134
106330000 106.955686022118
106340000 105.084380469327
106350000 106.023395687555
106360000 106.214315974325
106370000 106.782470682643
106380000 103.130189825711
106390000 106.033278294509
106400000 102.548650058365
106410000 107.520052277552
106420000 106.396537956704
106430000 107.418236263393
106440000 110.562520742673
106450000 111.506382603153
106460000 112.577451959172
106470000 109.923095235644
106480000 110.240519875134
106490000 114.242392622407
106500000 114.880361068603
106510000 108.702519057413
106520000 113.681275976533
106530000 113.841806732808
106540000 110.763098927924
106550000 109.197098936977
106560000 115.665974494441
106570000 117.90711453862
106580000 116.846386613495
106590000 116.317073917562
106600000 113.697477685142
106610000 112.179984033053
106620000 114.810794769365
106630000 115.007731910795
106640000 116.791857416783
106650000 115.650197625785
106660000 108.738577062326
106670000 111.81966167522
106680000 111.457542702841
106690000 114.664684691271
106700000 112.319861465808
106710000 113.91033752761
106720000 118.22164517888
106730000 117.689365024891
106740000 111.792078663293
106750000 110.483244724901
106760000 113.003858460633
106770000 116.854995688828
106780000 114.046492310126
106790000 113.827365791626
106800000 113.115642238861
106810000 118.686949334939
106820000 116.458574002512
106830000 115.995009187243
106840000 113.215198652895
106850000 113.67038166081
106860000 112.173868641014
106870000 118.01494400443
106880000 118.37660266097
106890000 117.069322460713
106900000 113.536282625619
106910000 113.681175346843
106920000 107.403056957174
106930000 107.03240247117
106940000 106.490241653884
106950000 109.134336797604
106960000 108.670059364883
106970000 106.261687691249
106980000 109.080052103379
106990000 110.399578220384
107000000 112.495019139492
107010000 111.546092887927
107020000 114.103319891623
107030000 109.40688870452
107040000 109.266694745621
107050000 110.769729271965
107060000 111.661037217525
107070000 110.678914851302
107080000 110.068164813029
107090000 112.500167428569
107100000 115.05926066493
107110000 113.016765068562
107120000 114.489255467766
107130000 113.588113080153
107140000 112.845607267661
107150000 111.864100919277
107160000 109.226114212362
107170000 110.610075592905
107180000 110.100749910887
107190000 107.79396388413
107200000 109.502978077282
107210000 110.899404992792
107220000 109.534170288732
107230000 110.551047044085
107240000 114.233649464651
107250000 107.486714749928
107260000 101.668732128722
107270000 102.570336976335
107280000 105.04042171627
107290000 107.255184401354
107300000 108.72540762977
107310000 109.432684810361
107320000 112.741016159842
107330000 110.825878220475
107340000 110.591426346304
107350000 112.578831786207
107360000 113.439978785356
107370000 113.726236816344
107380000 114.198806286015
107390000 117.41307702396
107400000 114.757751736737
107410000 110.307036125328
107420000 113.22053307317
107430000 111.123734091605
107440000 108.748377267097
107450000 111.000913429623
107460000 107.371721468439
107470000 109.718797614302
107480000 108.875186963407
107490000 107.742053039002
107500000 112.46868289916
107510000 108.338180143111
107520000 109.339510700619
107530000 106.716607448975
107540000 113.503108191143
107550000 112.201543983381
107560000 113.689399712054
107570000 112.52022020096
107580000 111.666645666169
107590000 115.604391926935
107600000 111.615604765142
107610000 106.49414120792
107620000 110.155519864151
107630000 111.069240692228
107640000 104.138381113
107650000 106.70807476716
107660000 112.441463931703
107670000 112.382722275901
107680000 113.213204214633
107690000 113.37381091457
107700000 113.408305847456
107710000 115.352339886037
107720000 112.01177341958
107730000 111.937714037958
107740000 107.7728090327
107750000 117.528404303759
107760000 117.248085919447
107770000 120.109978885834
107780000 117.326027669886
107790000 116.702383097469
107800000 114.498582579871
107810000 112.698967478232
107820000 118.14083085786
107830000 116.645711793617
107840000 111.269291983037
107850000 115.115512572822
107860000 120.363740858501
107870000 121.101817403971
107880000 118.052507348023
107890000 121.449888732838
107900000 117.126686163445
107910000 119.469760559447
107920000 116.064716708085
107930000 116.756235151334
107940000 120.101862331963
107950000 120.864436359981
107960000 118.463172569462
107970000 119.077738294662
107980000 123.862927451236
107990000 123.843811719505
108000000 119.566311579518
108010000 121.707563374345
108020000 124.908022349159
108030000 126.263939521307
108040000 117.747503426707
108050000 123.17847363831
108060000 123.52771420509
108070000 121.721401596005
108080000 119.596927491455
108090000 119.422062043272
108100000 121.159488887452
108110000 119.070538353929
108120000 120.993382975016
108130000 117.362533404274
108140000 117.22652303797
108150000 121.052682517445
108160000 119.431278336768
108170000 113.594452462012
108180000 118.0027886305
108190000 120.108522413683
108200000 113.978320954496
108210000 113.122030576744
108220000 113.76981725288
108230000 113.069408482495
108240000 115.461718608739
108250000 116.338431861025
108260000 118.48214129896
108270000 117.815947718338
108280000 112.957904580739
108290000 117.109716302102
108300000 115.362539396767
108310000 116.855183398844
108320000 116.370227107653
108330000 119.204015800268
108340000 121.830570270291
108350000 121.07719133023
108360000 119.378908305902
108370000 117.014705417413
108380000 113.013351519606
108390000 117.005166059904
108400000 122.246467189155
108410000 117.397637148732
108420000 114.516192416204
108430000 118.886587494149
108440000 116.661851477523
108450000 120.288525055939
108460000 120.016875742253
108470000 120.921030489093
108480000 115.608048050707
108490000 112.45907161903
108500000 118.338274833151
108510000 115.767842435113
108520000 119.104062417304
108530000 119.154560734313
108540000 117.927597957464
108550000 114.363771462167
108560000 115.327463879142
108570000 109.597486098832
108580000 110.735414481162
108590000 112.555625899291
108600000 107.14423684294
108610000 106.946358877353
108620000 112.431873470423
108630000 112.452955522652
108640000 108.409168403098
108650000 113.351148980526
108660000 111.928221814366
108670000 109.457555828024
108680000 115.080013553384
108690000 115.203862242934
108700000 110.948882172026
108710000 108.633993174002
108720000 106.24535541598
108730000 106.473479082456
108740000 104.424902677969
108750000 107.398161082002
108760000 110.336221026301
108770000 107.07119425275
108780000 110.987000176569
108790000 110.687444372428
108800000 107.663522673902
108810000 105.590530647911
108820000 108.386076822198
108830000 110.688811777981
108840000 112.321527752117
108850000 111.386732719516
108860000 111.375022451133
108870000 109.965725857015
108880000 111.594253800654
108890000 110.728950213262
108900000 113.747939032337
108910000 110.023904077149
108920000 104.462284942573
108930000 105.052606177117
108940000 100.991882666483
108950000 103.491641968252
108960000 109.556854317029
108970000 111.100796326238
108980000 109.736708001891
108990000 106.409581062281
109000000 110.638753110283
109010000 105.668369300062
109020000 108.812441964077
109030000 106.952626236946
109040000 107.751991711436
109050000 107.246266061475
109060000 111.057240138485
109070000 113.640191223119
109080000 110.670341669917
109090000 107.541681511472
109100000 101.819193128398
109110000 104.697512887454
109120000 104.635346035883
109130000 109.016086365656
109140000 106.401889711735
109150000 108.871599243333
109160000 111.446080912204
109170000 109.96012473948
109180000 106.74691963714
109190000 106.247778332882
109200000 106.679580676257
109210000 105.701103026931
109220000 105.698574561761
109230000 107.385221084998
109240000 102.412191841781
109250000 104.704252581449
109260000 100.653271655468
109270000 106.444229289096
109280000 107.055377564306
109290000 105.429193347916
109300000 104.697178077322
109310000 104.038173403544
109320000 107.082590552118
109330000 107.51583786361
109340000 111.627574610001
109350000 113.866134598929
109360000 108.163252836323
109370000 112.092635469757
109380000 111.815956544179
109390000 109.863424622453
109400000 113.254673387425
109410000 111.634163743465
109420000 105.911861760524
109430000 106.701323210966
109440000 101.609772587624
109450000 107.295547604891
109460000 106.787488652865
109470000 114.370886621208
109480000 114.659058156428
109490000 111.771817174398
109500000 112.767019529179
109510000 116.130414321653
109520000 112.405370115684
109530000 111.839522133213
109540000 109.852449700893
109550000 110.034393469486
109560000 114.402331803601
109570000 109.644209468005
109580000 116.972165687915
109590000 113.058384030346
109600000 117.818574775313
109610000 114.412567954007
109620000 118.006114323349
109630000 112.557210781834
109640000 110.697426906819
109650000 110.78066743601
109660000 114.189807639519
109670000 106.955016559305
109680000 106.909231884011
109690000 106.243467022922
109700000 106.737812938756
109710000 104.820481323854
109720000 105.869965402799
109730000 108.991013841824
109740000 108.691882291622
109750000 111.459449819505
109760000 111.562482160509
109770000 104.613326312177
109780000 113.697420516099
109790000 111.755148341611
109800000 114.552394906997
109810000 110.590025196592
109820000 111.508012407682
109830000 109.138427046863
109840000 106.162997007412
109850000 99.2776384597047
109860000 108.860126254608
109870000 105.623504719599
109880000 112.007539957297
109890000 113.653418600974
109900000 110.717330164992
109910000 112.077926385673
109920000 112.84097467767
109930000 114.641043476302
109940000 113.346032676151
109950000 113.255052026272
109960000 114.888141337887
109970000 114.333526829051
109980000 114.76369794496
109990000 117.04027250164
110000000 116.310766232503
110010000 115.253533056362
110020000 116.330988448035
110030000 118.892387254717
110040000 108.055166819859
110050000 111.819083894938
110060000 116.112316825632
110070000 111.06507491008
110080000 114.455958578879
110090000 115.470550538475
110100000 116.221560092943
110110000 117.311966448951
110120000 118.664091696461
110130000 116.974682739081
110140000 115.714487850886
110150000 106.460893996029
110160000 112.62457971903
110170000 115.022282381462
110180000 112.511976250294
110190000 111.205509746346
110200000 116.500115335185
110210000 113.632791618105
110220000 114.725935496757
110230000 113.140828545231
110240000 108.809220416007
110250000 109.793915890758
110260000 109.109080946154
110270000 110.222834671335
110280000 111.529818662056
110290000 116.784484612502
110300000 113.107722270184
110310000 111.729620384593
110320000 108.452034345217
110330000 108.581044564749
110340000 112.664753750092
110350000 115.880387906247
110360000 111.397373876318
110370000 113.636519120346
110380000 110.117598009315
110390000 112.082084801439
110400000 114.985795775081
110410000 117.251498624433
110420000 119.811165241433
110430000 117.968881431209
110440000 123.369716400203
110450000 117.33258022397
110460000 118.994818408873
110470000 116.116276153521
110480000 118.014138074914
110490000 115.018043853077
110500000 114.518360897875
110510000 114.533853864414
110520000 113.251325817064
110530000 111.787093928129
110540000 110.972749780087
110550000 109.663796510627
110560000 117.564192750494
110570000 113.748926013402
110580000 115.813216856006
110590000 114.868442554537
110600000 117.961830468773
110610000 119.636548899191
110620000 124.325447051274
110630000 120.769936331814
110640000 121.834942452721
110650000 119.088443479522
110660000 116.490185670832
110670000 111.837064394952
110680000 115.998008593514
110690000 112.391992555842
110700000 115.713260769482
110710000 113.547523587571
110720000 113.704111191755
110730000 118.838177565387
110740000 115.32306282867
110750000 117.56189068604
110760000 119.331428652205
110770000 120.661820240341
110780000 118.754828754742
110790000 119.614510145643
110800000 122.070668351795
110810000 121.582962142044
110820000 122.929353710029
110830000 115.10533562791
110840000 115.419878913362
110850000 116.005011635846
110860000 114.783316991259
110870000 113.490548235625
110880000 113.227515262306
110890000 111.020568312017
110900000 113.744915867632
110910000 113.007357533018
110920000 115.470516362589
110930000 111.941709213622
110940000 115.483348943351
110950000 114.78978278205
110960000 115.67802963995
110970000 119.872940187201
110980000 115.810029347512
110990000 113.786123406582
111000000 113.407616316687
111010000 105.773301778844
111020000 105.404948619251
111030000 104.006258384951
111040000 107.930501187638
111050000 105.551492148521
111060000 107.513751844629
111070000 111.827629047008
111080000 101.633028267384
111090000 106.898909346624
111100000 109.514607279936
111110000 111.100704477597
111120000 107.422162791847
111130000 109.593748442656
111140000 112.815785451509
111150000 115.533444782304
111160000 113.564309041365
111170000 113.770962122501
111180000 113.747792475493
111190000 116.411767489711
111200000 115.527498985783
111210000 116.032691970255
111220000 112.929205877089
111230000 110.47860811986
111240000 111.09036983742
111250000 109.469175904188
111260000 111.833110317571
111270000 114.509655770027
111280000 114.423265616239
111290000 115.116892364577
111300000 113.920619054897
111310000 115.60688793019
111320000 116.287002407204
111330000 108.700791325774
111340000 107.566205680967
111350000 112.053388417076
111360000 114.689702855888
111370000 113.963473125864
111380000 113.814780133308
111390000 111.965070604729
111400000 110.175536714561
111410000 109.506985412706
111420000 110.35112437754
111430000 109.954493908244
111440000 110.917239455283
111450000 109.900179274171
111460000 109.759586280019
111470000 113.436508765307
111480000 110.969978408511
111490000 110.87370748197
111500000 113.049352696203
111510000 115.485000204775
111520000 114.166120716101
111530000 116.760067148974
111540000 110.251878525562
111550000 111.228327959441
111560000 110.193012470067
111570000 115.255542237633
111580000 115.805354447836
111590000 114.480928867417
111600000 106.000446433398
111610000 107.735936257933
111620000 107.767472143687
111630000 109.21893731877
111640000 110.091177202743
111650000 113.003073722549
111660000 109.895454543201
111670000 113.825352029715
111680000 111.827152066779
111690000 114.038699769288
111700000 114.571155807954
111710000 113.686013151121
111720000 112.771469581785
111730000 113.652504558596
111740000 115.598736919632
111750000 110.021998371149
111760000 112.115997091696
111770000 110.436137083452
111780000 112.647041822367
111790000 113.521955233758
111800000 112.22406303485
111810000 112.845786032796
111820000 114.230051553327
111830000 117.513804308907
111840000 118.897015950347
111850000 119.266808551525
111860000 119.216850630602
111870000 118.069136633798
111880000 118.217030193511
111890000 114.141552341497
111900000 111.217586770597
111910000 111.790342645144
111920000 111.632252470675
111930000 116.016701681237
111940000 111.702128973463
111950000 113.811513853562
111960000 114.097906536667
111970000 111.030011565769
111980000 108.330241004143
111990000 106.594599368534
112000000 101.138973592128
112010000 103.075935905303
112020000 104.701872283044
112030000 100.074017994396
112040000 95.7172004887682
112050000 105.296891375039
112060000 101.825134689642
112070000 106.210545297066
112080000 109.760900147568
112090000 105.785288114675
112100000 114.362519488805
112110000 109.465478302389
112120000 107.019014072923
112130000 111.490656979343
112140000 106.340021713793
112150000 110.042515240616
112160000 112.495634722962
112170000 113.951515680129
112180000 110.628845568352
112190000 114.629725037648
112200000 108.616229804754
112210000 111.394916067256
112220000 110.501944891182
112230000 109.744224545237
112240000 108.84965115795
112250000 106.747693983605
112260000 105.826147308896
112270000 108.092218218876
112280000 110.60477847667
112290000 109.452397142518
112300000 111.254673810693
112310000 112.149877546524
112320000 108.10480946134
112330000 102.928558665838
112340000 98.6503405991104
112350000 102.362534314165
112360000 106.015110724739
112370000 108.396471157484
112380000 113.029448067973
112390000 113.160474781305
112400000 113.914853004716
112410000 113.803817147914
112420000 114.808157389254
112430000 105.117568687016
112440000 111.571552864731
112450000 110.736419952291
112460000 114.95412830379
112470000 113.376689145593
112480000 111.573554528759
112490000 113.54787665893
112500000 114.407684983348
112510000 110.81269594847
112520000 108.410607633155
112530000 111.2216854493
112540000 117.356741506413
112550000 113.289256920372
112560000 110.092542975806
112570000 109.735300509852
112580000 112.151108141166
112590000 114.859711477152
112600000 111.918343285382
112610000 116.473533148105
112620000 120.2350402614
112630000 121.447801192271
112640000 114.573890716035
112650000 114.645438261972
112660000 116.460037389662
112670000 114.49864678467
112680000 115.871849190876
112690000 115.40005341041
112700000 118.719521469401
112710000 116.674289049418
112720000 115.4221061864
112730000 112.825214788264
112740000 112.143634288005
112750000 112.109849448088
112760000 110.583181935781
112770000 113.466010904221
112780000 117.446706300458
112790000 116.904640694566
112800000 116.016709259472
112810000 113.092387024815
112820000 114.787071544808
112830000 107.073800805694
112840000 102.230723628877
112850000 110.208413276388
112860000 110.45696397189
112870000 106.39291944457
112880000 107.773886439867
112890000 108.549751996819
112900000 110.607943126209
112910000 110.646985506046
112920000 112.726799387818
112930000 109.814859888281
112940000 114.440453677606
112950000 113.205318324803
112960000 115.488088877034
112970000 118.194526215817
112980000 115.435589022115
112990000 115.355043397392
113000000 113.897320311188
113010000 114.242565106212
113020000 115.871230042309
113030000 112.56878368102
113040000 114.01868153855
113050000 112.124857943396
113060000 107.527849958327
113070000 113.951882622071
113080000 111.421912527079
113090000 112.852417934664
113100000 115.891676506544
113110000 113.37503282836
113120000 114.039223928729
113130000 114.345509970924
113140000 111.092931058329
113150000 119.756064563147
113160000 117.523528016038
113170000 116.578718012515
113180000 114.032057506928
113190000 113.75384812625
113200000 113.240537926485
113210000 117.741004765087
113220000 117.36869268875
113230000 118.761014613469
113240000 115.667001255692
113250000 120.88119467555
113260000 119.916169668308
113270000 116.148463915875
113280000 117.161414634873
113290000 117.279951739862
113300000 114.452216284114
113310000 114.712337578751
113320000 111.731368758885
113330000 109.420150651112
113340000 107.199475446536
113350000 113.409270380084
113360000 107.42510032544
113370000 109.793330303857
113380000 109.728934131363
113390000 107.546603998723
113400000 111.704073246322
113410000 111.705760447319
113420000 111.969501280296
113430000 116.272204751251
113440000 116.564346395432
113450000 113.579697003478
113460000 112.96405615068
113470000 116.94925039848
113480000 122.615303570889
113490000 117.65926851703
113500000 114.977411768533
113510000 112.881435236199
113520000 115.846388148096
113530000 115.239962391309
113540000 116.859756383004
113550000 115.440661633749
113560000 114.061163878871
113570000 111.739048130678
113580000 108.455736386502
113590000 111.465115047126
113600000 111.473607488154
113610000 112.047571036623
113620000 102.583750270009
113630000 106.014388808762
113640000 112.79071399755
113650000 114.528563201664
113660000 113.10026924309
113670000 114.295389959021
113680000 113.395495718544
113690000 112.010335366932
113700000 115.236409489814
113710000 118.568852739222
113720000 116.723064128462
113730000 113.248947743515
113740000 113.152958162128
113750000 118.007212626832
113760000 119.737974263231
113770000 114.38281746016
113780000 116.433703824444
113790000 111.984064534206
113800000 112.287509631003
113810000 111.454753506196
113820000 119.94071363053
113830000 119.571289394657
113840000 115.944246879031
113850000 113.843585198305
113860000 119.72644299528
113870000 113.05288338169
113880000 116.265378735945
113890000 112.632703308063
113900000 118.350782104796
113910000 121.151050806834
113920000 122.095299012166
113930000 123.524467855042
113940000 125.782731046
113950000 121.584323875147
113960000 116.841641427216
113970000 120.002701431156
113980000 119.038459288718
113990000 120.011702856813
114000000 118.790609288687
114010000 112.819148302789
114020000 117.644231251663
114030000 119.214184284563
114040000 113.635194293475
114050000 114.613084582978
114060000 113.763891672293
114070000 107.131496811929
114080000 115.354138677807
114090000 115.475046110341
114100000 114.495178001322
114110000 113.330117481299
114120000 108.45224494512
114130000 111.471413106295
114140000 113.840591193918
114150000 115.030013514744
114160000 113.404508256646
114170000 114.114729172804
114180000 110.312854078302
114190000 111.746059543579
114200000 113.76901545693
114210000 113.731482997554
114220000 118.144809837564
114230000 112.660552927776
114240000 111.266554284075
114250000 117.786849535256
114260000 112.696108083992
114270000 112.595700860257
114280000 110.1057503849
114290000 108.740224027515
114300000 111.385067888981
114310000 112.018897276876
114320000 111.901028136491
114330000 107.749317700497
114340000 105.470133602336
114350000 106.876678537257
114360000 109.108328734059
114370000 109.534139910681
114380000 114.320998258439
114390000 108.328590453002
114400000 109.766716818928
114410000 111.093246109959
114420000 112.887313929566
114430000 112.496377966446
114440000 108.935770119416
114450000 115.623608482233
114460000 112.590941819054
114470000 110.322850816511
114480000 118.641942069737
114490000 112.978180442267
114500000 114.14577145419
114510000 115.441408710317
114520000 120.606893661838
114530000 120.637476369416
114540000 117.438972232373
114550000 116.632121629734
114560000 112.981551573193
114570000 114.247035480858
114580000 114.559116541637
114590000 114.938132040273
114600000 115.931036346418
114610000 117.926043890472
114620000 119.627047112223
114630000 116.676159124697
114640000 114.0714474301
114650000 118.200380584455
114660000 118.510022002193
114670000 111.924215850629
114680000 116.47786371267
114690000 117.016533661841
114700000 117.253458830252
114710000 115.181025750553
114720000 112.572282306902
114730000 117.049581543313
114740000 110.506967046155
114750000 111.299142447931
114760000 111.794294637605
114770000 116.429218993657
114780000 114.245102368919
114790000 116.161061243161
114800000 111.114200554688
114810000 117.787611383635
114820000 120.031626506298
114830000 118.343943180728
114840000 120.335002918627
114850000 117.756849582977
114860000 114.191782090137
114870000 114.776920125703
114880000 115.523739822812
114890000 110.332767550771
114900000 117.947274342835
114910000 118.642841941273
114920000 111.41853937267
114930000 112.851640637813
114940000 114.292343039696
114950000 112.832699342324
114960000 116.276204962134
114970000 114.29839858886
114980000 116.999020419179
114990000 117.714096318203
115000000 115.153673500035
115010000 120.414834403822
115020000 121.324521832819
115030000 120.01184020179
115040000 117.28622220478
115050000 120.437724446461
115060000 120.281321346978
115070000 117.621857979962
115080000 120.650588260754
115090000 116.458134452436
115100000 120.766001616528
115110000 117.00530769031
115120000 119.9175752795
115130000 117.245883068588
115140000 117.66811756995
115150000 122.519410809258
115160000 117.957317232522
115170000 116.245143434408
115180000 120.15063077323
115190000 115.62508615876
115200000 117.087617507739
115210000 113.932935536955
115220000 112.297558995247
115230000 115.672307103836
115240000 111.749113417266
115250000 112.005142302765
115260000 115.130823717454
115270000 115.701760485222
115280000 114.297515382228
115290000 117.18221982686
115300000 116.897596744406
115310000 113.157327577819
115320000 114.233088850301
115330000 110.587993358318
115340000 112.43704904741
115350000 112.40040508629
115360000 112.231582683705
115370000 115.882114620474
115380000 113.479774707066
115390000 115.255490866728
115400000 119.404893129509
115410000 122.718590558109
115420000 119.921491029779
115430000 115.212105355505
115440000 114.962675300829
115450000 120.780769456208
115460000 116.694333739927
115470000 121.783106459319
115480000 120.729758489203
115490000 122.310208396678
115500000 126.002935990157
115510000 118.687040032109
115520000 121.71141267908
115530000 122.782141368959
115540000 126.898727987381
115550000 121.071877541979
115560000 116.964005330415
115570000 116.381158548536
115580000 113.309728199229
115590000 114.531729755645
115600000 116.020842600027
115610000 116.583360699465
115620000 119.413941190808
115630000 117.498862435536
115640000 121.231539186122
115650000 119.846885819512
115660000 120.258188592138
115670000 121.371576926579
115680000 122.869104236166
115690000 121.272107015785
115700000 121.693737033031
115710000 117.236700190266
115720000 120.595744211305
115730000 118.541947807529
115740000 116.649236476561
115750000 115.220636777599
115760000 116.856648261669
115770000 116.537901506372
115780000 112.073922972548
115790000 112.926151625526
115800000 112.951939659058
115810000 115.281442104874
115820000 115.796208949152
115830000 121.65904583575
115840000 117.973477352265
115850000 115.096770282153
115860000 114.647058586296
115870000 115.031560220884
115880000 110.43832532986
115890000 113.140987283375
115900000 112.977418966695
115910000 116.730047153959
115920000 119.094575981965
115930000 123.96565741293
115940000 121.107270257611
115950000 115.798343410144
115960000 116.135799074001
115970000 116.676338099604
115980000 120.396436008164
115990000 115.200888938524
116000000 113.378290763268
116010000 119.493532466117
116020000 118.983764444525
116030000 116.747198482813
116040000 118.093521356026
116050000 115.646106375688
116060000 116.875681128224
116070000 117.171703071544
116080000 116.818304134121
116090000 118.738874154051
116100000 120.855588914305
116110000 118.938915653239
116120000 119.984972620881
116130000 120.046642322911
116140000 119.887793063726
116150000 123.165645219071
116160000 120.271100801595
116170000 118.590741896266
116180000 123.352491584511
116190000 122.738139121901
116200000 123.356497986287
116210000 121.987288374324
116220000 119.20417188013
116230000 122.771756523294
116240000 119.519885177051
116250000 115.243045311324
116260000 119.523168987764
116270000 116.594579642486
116280000 119.735190444524
116290000 116.80393245991
116300000 116.214527034562
116310000 114.50279119618
116320000 113.72653528289
116330000 114.750343724126
116340000 115.568652581772
116350000 116.904327062122
116360000 118.777009867702
116370000 117.134477790932
116380000 111.052465107757
116390000 115.629669014904
116400000 118.158435661905
116410000 117.828380099351
116420000 117.186762450489
116430000 115.746530378107
116440000 119.377135747128
116450000 121.279393315139
116460000 118.344003868932
116470000 114.816926726566
116480000 117.246380330771
116490000 117.53569483398
116500000 119.459702708276
116510000 119.040189697716
116520000 117.47448386269
116530000 118.100393582485
116540000 121.395711317983
116550000 119.479606818749
116560000 118.50427849685
116570000 122.541956436367
116580000 120.724644734067
116590000 116.709790824631
116600000 119.695597122951
116610000 114.452283208856
116620000 107.719983991326
116630000 116.319342068775
116640000 118.308881355075
116650000 120.062208810993
116660000 116.415868103629
116670000 115.513848367544
116680000 110.807632861492
116690000 112.198773526772
116700000 114.447460561268
116710000 115.07890864016
116720000 117.627589021731
116730000 116.250342609506
116740000 120.584622010328
116750000 120.934503535651
116760000 121.311653077518
116770000 118.00771774119
116780000 117.173301277795
116790000 120.209756792
116800000 105.982506361146
116810000 116.869888351324
116820000 114.609393894761
116830000 118.683793715861
116840000 120.611870916023
116850000 117.586922925947
116860000 115.89095544547
116870000 110.947187184027
116880000 115.369838347741
116890000 111.336229381209
116900000 113.601185099282
116910000 112.087502796694
116920000 114.763135438501
116930000 114.70884010054
116940000 116.00005144968
116950000 113.042020082516
116960000 110.161369221797
116970000 114.654015364312
116980000 117.119261129933
116990000 116.464937054076
117000000 120.510624257693
117010000 119.764262607423
117020000 118.954352201024
117030000 123.13726955222
117040000 119.582747135551
117050000 123.661949792528
117060000 123.509414597818
117070000 117.094796207843
117080000 117.653299010983
117090000 116.852788575424
117100000 114.338428150931
117110000 116.225786881047
117120000 116.925533602923
117130000 117.469110762285
117140000 119.932522657669
117150000 116.848263845319
117160000 118.748219940279
117170000 119.768583292645
117180000 116.948800847256
117190000 117.475071406249
117200000 117.943258145677
117210000 120.843782612434
117220000 116.113219075983
117230000 118.436166707454
117240000 116.059946272825
117250000 118.925917799965
117260000 115.122204641432
117270000 121.811002994869
117280000 117.095911027551
117290000 114.898459650841
117300000 113.245487413343
117310000 102.845012005606
117320000 109.889097596644
117330000 107.715701258575
117340000 110.425354708263
117350000 109.803500097922
117360000 113.475800048392
117370000 115.820112552888
117380000 115.912755941511
117390000 112.275553142054
117400000 113.247417613535
117410000 107.704980081584
117420000 108.409176376099
117430000 113.872854439826
117440000 107.309040944108
117450000 113.384074462468
117460000 115.899768195128
117470000 115.32677445013
117480000 117.46861495921
117490000 119.381047294123
117500000 118.63383571821
117510000 118.998087092331
117520000 113.286489483019
117530000 117.143704049506
117540000 107.01663776609
117550000 109.727692076672
117560000 110.675017555355
117570000 113.582259047824
117580000 113.270408924658
117590000 112.236568765662
117600000 112.247509338094
117610000 119.403754649099
117620000 117.812021272439
117630000 114.346768205948
117640000 109.937346354299
117650000 110.981320582882
117660000 112.521293591739
117670000 104.094553624499
117680000 108.599778783498
117690000 114.965455516742
117700000 111.943499561472
117710000 111.003736263226
117720000 113.525772157416
117730000 118.492611783609
117740000 116.888466313746
117750000 116.177727974849
117760000 108.82932024444
117770000 109.654931600886
117780000 108.642531783973
117790000 108.098101262926
117800000 111.857710934038
117810000 111.611030784822
117820000 109.407691537853
117830000 109.571800025806
117840000 116.038277190912
117850000 118.966199201328
117860000 117.17739580628
117870000 118.619146413591
117880000 118.397305656074
117890000 119.857801987522
117900000 114.662466913475
117910000 115.254728740111
117920000 114.872967231232
117930000 113.83835671978
117940000 112.450287748391
117950000 105.832326417524
117960000 105.323703740166
117970000 104.392261938508
117980000 98.8927507948699
117990000 104.207609531921
118000000 113.88554035819
118010000 108.622434636449
118020000 105.250128445198
118030000 104.678391520627
118040000 108.270811421912
118050000 112.591389903649
118060000 114.179680438979
118070000 115.11758560469
118080000 114.590545400694
118090000 114.679704313796
118100000 118.036689191393
118110000 117.52371709769
118120000 117.800536727374
118130000 115.134730154666
118140000 114.056269962168
118150000 113.683057951607
118160000 111.340353424283
118170000 113.057698370105
118180000 114.573632898967
118190000 113.223611228432
118200000 113.662560047962
118210000 116.142745318603
118220000 115.175948691527
118230000 112.163516150899
118240000 116.81603543873
118250000 120.570389743932
118260000 120.171073625778
118270000 123.836482548773
118280000 124.028326570284
118290000 126.651180488042
118300000 122.789246954996
118310000 123.676402965992
118320000 120.886994952734
118330000 119.863632124933
118340000 116.36217864055
118350000 113.861013279964
118360000 114.868262548894
118370000 116.799033916966
118380000 115.89617914058
118390000 112.712035126497
118400000 110.668109669014
118410000 105.823521353023
118420000 110.369095379581
118430000 106.759092332716
118440000 112.959827273097
118450000 113.938956956409
118460000 117.579115583082
118470000 115.67497631766
118480000 110.832587807932
118490000 112.253593134901
118500000 113.665292145398
118510000 112.191731546163
118520000 117.559153789656
118530000 114.030199147906
118540000 117.886779998371
118550000 117.29146431889
118560000 113.313383891432
118570000 111.849323609832
118580000 107.746291882401
118590000 109.238855046401
118600000 111.064755919078
118610000 112.993290136539
118620000 114.211252776248
118630000 110.209517592993
118640000 118.046054225856
118650000 115.146316141231
118660000 116.397528579244
118670000 117.849357340622
118680000 119.160140736846
118690000 117.358565336833
118700000 111.266923122242
118710000 112.774688281774
118720000 112.9459142845
118730000 112.151470805338
118740000 115.599684412471
118750000 112.992117570205
118760000 118.127427363598
118770000 116.722990752338
118780000 115.464543864805
118790000 113.60475400089
118800000 113.304312030489
118810000 116.000005064954
118820000 114.13196084839
118830000 115.886866568744
118840000 116.332494456661
118850000 111.057061377785
118860000 111.017270689864
118870000 108.813338211003
118880000 103.469363909703
118890000 104.665858218907
118900000 104.523042671498
118910000 108.455176186081
118920000 107.757887881231
118930000 108.215363655889
118940000 107.376600014743
118950000 107.70460794488
118960000 104.101751533767
118970000 106.906512166838
118980000 108.509661340618
118990000 108.488309398941
119000000 110.166224585667
119010000 107.098464153585
119020000 113.367206500131
119030000 107.178763312965
119040000 113.052866124462
119050000 116.120635211216
119060000 117.160711125635
119070000 117.831862385754
119080000 116.949727494119
119090000 118.746135561376
119100000 117.978592624834
119110000 122.084685136473
119120000 120.04917474449
119130000 123.458897691036
119140000 119.282713065854
119150000 115.817846523718
119160000 113.800479279634
119170000 115.277508129663
119180000 114.152770237432
119190000 122.206370042179
119200000 119.373573657391
119210000 117.854040803551
119220000 117.172657425295
119230000 119.185118128644
119240000 118.382386108917
119250000 120.128205151827
119260000 117.649200696205
119270000 116.567097418223
119280000 113.373704260985
119290000 115.506150113216
119300000 118.059290996742
119310000 118.137813581876
119320000 114.028343458773
119330000 114.402286818495
119340000 114.662321513788
119350000 112.761771045114
119360000 110.798683881681
119370000 111.556134426998
119380000 114.646296794386
119390000 111.558287166005
119400000 113.751659350167
119410000 110.593412841864
119420000 114.088375453619
119430000 113.732070876349
119440000 106.752038992679
119450000 107.267625079344
119460000 106.159118949383
119470000 107.735594622248
119480000 108.640136817818
119490000 109.649191499209
119500000 110.671922128912
119510000 108.949147818826
119520000 105.494556036291
119530000 113.122449495436
119540000 114.418552621758
119550000 113.93820833423
119560000 114.533235855537
119570000 109.540960760749
119580000 108.211644216239
119590000 108.769828064972
119600000 107.08328373522
119610000 107.559319357318
119620000 117.190801863338
119630000 113.563875732962
119640000 112.694522628443
119650000 115.557553917606
119660000 116.241550473579
119670000 118.495052510575
119680000 117.145749308849
119690000 113.944492360042
119700000 117.801391991686
119710000 117.095441522241
119720000 118.792101914059
119730000 117.846849028537
119740000 118.27805041654
119750000 116.042841530479
119760000 115.183721174869
119770000 112.186314731363
119780000 116.900201586515
119790000 111.406497759389
119800000 111.696304337121
119810000 112.216492335431
119820000 113.734789888083
119830000 117.698244185683
119840000 117.219950929781
119850000 122.033627763202
119860000 121.867883695892
119870000 118.887787108686
119880000 118.880143789957
119890000 111.757376564776
119900000 114.157521390519
119910000 117.670062872596
119920000 110.203820478407
119930000 114.872081830736
119940000 110.995086910244
119950000 111.362088608019
119960000 113.561569441856
119970000 114.595143525709
119980000 113.875226848263
119990000 119.336830112465
120000000 119.884544550669
120010000 120.363934800819
120020000 119.97245862096
120030000 115.69103675606
120040000 116.663615572366
120050000 116.546207757331
120060000 115.929461411844
120070000 114.453935194355
120080000 119.913138843349
120090000 116.44888837145
120100000 114.455892820931
120110000 111.919272541126
120120000 111.288154290404
120130000 108.329058231649
120140000 111.558212633613
120150000 117.331730577748
120160000 115.94749190788
120170000 111.179414411576
120180000 115.697355256056
120190000 117.297016945625
120200000 116.138625087094
120210000 115.692883484501
120220000 114.049329250535
120230000 105.537069958189
120240000 110.330348603901
120250000 112.319061571488
120260000 111.373148294504
120270000 115.957687880705
120280000 118.618679243722
120290000 112.369220347461
120300000 106.809483899153
120310000 105.248534663068
120320000 109.092723835271
120330000 106.924442846068
120340000 102.101125765003
120350000 104.867824100562
120360000 108.681277260622
120370000 113.975491413602
120380000 114.276121042316
120390000 110.280589588914
120400000 109.461484392926
120410000 112.51477763879
120420000 112.591240473104
120430000 109.54211916229
120440000 116.739041342849
120450000 110.387496769771
120460000 111.790710950126
120470000 118.382530236493
120480000 116.878918979972
120490000 118.988602514568
120500000 114.614099244702
120510000 117.611521742944
120520000 114.995016060521
120530000 113.928905394321
120540000 116.603706434613
120550000 113.499313546213
120560000 118.42375576577
120570000 116.169291749148
120580000 118.140345109509
120590000 116.010474768985
120600000 118.450321276446
120610000 120.427092434353
120620000 117.777372923766
120630000 118.826202109304
120640000 122.783662097974
120650000 119.682489122767
120660000 121.448105148697
120670000 118.145491305582
120680000 125.334915736947
120690000 120.796644776967
120700000 124.160568406456
120710000 124.262655797664
120720000 117.759925510852
120730000 114.690527847529
120740000 116.277953826717
120750000 119.846741733514
120760000 120.826228061673
120770000 124.600484382214
120780000 120.774960699564
120790000 121.480351180796
120800000 122.015352101303
120810000 122.75686464176
120820000 119.579622457763
120830000 121.187784854408
120840000 117.496584432553
120850000 117.240336347437
120860000 112.319530522718
120870000 116.696597029489
120880000 117.219565309068
120890000 120.264011005572
120900000 118.88036066752
120910000 118.047775238515
120920000 119.154470253322
120930000 120.636841144948
120940000 119.418893474388
120950000 117.203962052125
120960000 116.794887271288
120970000 118.861431467846
120980000 118.596414506498
120990000 115.817055643889
121000000 121.170746396691
121010000 121.432200001044
121020000 116.921963351645
121030000 117.438818842415
121040000 117.600683386658
121050000 118.318723790976
121060000 119.951389874735
121070000 119.448129050236
121080000 116.565946529578
121090000 120.4298879591
121100000 120.495000891628
121110000 124.637420536274
121120000 120.451924812384
121130000 123.075202868216
121140000 119.405664919568
121150000 120.807766053491
121160000 119.449934981738
121170000 121.633363782125
121180000 114.381063097787
121190000 118.705807958629
121200000 112.862131652979
121210000 113.429160470285
121220000 114.164952197379
121230000 115.842891733395
121240000 119.193389617809
121250000 119.629957826187
121260000 118.876563551842
121270000 119.866836576555
121280000 118.736301130978
121290000 118.516352085196
121300000 117.041872039361
121310000 118.091431781509
121320000 117.117383820327
121330000 116.982603753358
121340000 115.749307634455
121350000 116.585074165244
121360000 118.501230258762
121370000 114.412109190267
121380000 115.914003031376
121390000 119.503243805959
121400000 115.666470769622
121410000 119.159792502053
121420000 120.676317605615
121430000 122.154474822392
121440000 122.474377988641
121450000 122.957778416309
121460000 122.618593631266
121470000 120.026940176415
121480000 120.481022902742
121490000 118.33447385808
121500000 116.24535049013
121510000 123.059717912928
121520000 118.805859271413
121530000 121.327725390082
121540000 119.395773809236
121550000 117.017949323953
121560000 119.010377504029
121570000 116.166015891873
121580000 119.133575234699
121590000 118.727099614772
121600000 114.242801719986
121610000 117.100865653597
121620000 114.841491316681
121630000 118.096865526992
121640000 121.291159670622
121650000 118.801992707597
121660000 120.709070529374
121670000 116.486748308884
121680000 120.840135165243
121690000 118.250658958349
121700000 113.636065097506
121710000 115.442029418251
121720000 118.595026984396
121730000 119.155749596714
121740000 115.779617543325
121750000 122.392607540869
121760000 123.789308014956
121770000 121.122977555363
121780000 123.827661699479
121790000 123.475424764608
121800000 120.329074448372
121810000 116.560373495775
121820000 114.868075868615
121830000 112.81350783037
121840000 114.486657490831
121850000 116.830604237805
121860000 116.385361843668
121870000 116.400892092032
121880000 112.751593524977
121890000 110.821396841037
121900000 112.066925389709
121910000 113.125491459745
121920000 115.901757479403
121930000 122.040894845358
121940000 121.189422191069
121950000 119.490912017573
121960000 118.636866717964
121970000 118.170009403701
121980000 120.132827942337
121990000 116.183650473594
122000000 119.495547139025
122010000 117.571335794593
122020000 112.448600280805
122030000 117.005958887307
122040000 110.805136196081
122050000 111.173588208635
122060000 112.814745691522
122070000 111.378184299272
122080000 102.370141783952
122090000 107.545387885241
122100000 111.607354345655
122110000 119.374826550739
122120000 111.940032737412
122130000 115.233030723791
122140000 114.660734318607
122150000 110.048066201816
122160000 115.044958872268
122170000 115.451386431146
122180000 112.230043548993
122190000 113.67296139582
122200000 115.018395989218
122210000 112.41020133099
122220000 114.213518505399
122230000 114.069416112473
122240000 119.464815886827
122250000 111.518824552036
122260000 113.005781879439
122270000 113.709988052857
122280000 114.454688946471
122290000 116.467772389849
122300000 116.372750522223
122310000 119.698906861419
122320000 118.511938268524
122330000 119.46369181224
122340000 116.960187431452
122350000 112.343900308526
122360000 113.941695408645
122370000 109.987885456711
122380000 110.84105151004
122390000 114.35245036579
122400000 108.750210654918
122410000 108.864086479269
122420000 111.161031701788
122430000 106.804150548418
122440000 114.916422797966
122450000 111.136218902661
122460000 117.816276905505
122470000 117.937039588568
122480000 118.346671340881
122490000 123.19207209193
122500000 120.8821663777
122510000 121.163939592391
122520000 116.642312043168
122530000 122.178648513781
122540000 117.998586056931
122550000 119.70129950334
122560000 118.019674506364
122570000 120.969669773236
122580000 120.499055700618
122590000 118.352377540121
122600000 118.280882153963
122610000 118.747121383659
122620000 118.215281159424
122630000 122.403209230299
122640000 121.997193868584
122650000 122.638452758343
122660000 120.803423351915
122670000 120.640436588016
122680000 118.397197873424
122690000 114.710987107557
122700000 116.732958204101
122710000 117.567136052058
122720000 113.312078024678
122730000 114.402657501485
122740000 113.542571582927
122750000 113.592023563311
122760000 121.726239552349
122770000 114.765899443222
122780000 115.595980991
122790000 116.931160332162
122800000 117.131407619715
122810000 118.555631657263
122820000 116.456790646719
122830000 113.512838535831
122840000 109.786885492694
122850000 113.436260799132
122860000 111.105478536958
122870000 111.712531468082
122880000 113.407231809916
122890000 115.799487047857
122900000 121.090482875589
122910000 112.947082355151
122920000 117.014005292425
122930000 118.938579952138
122940000 120.006218964421
122950000 120.111305579584
122960000 118.488938211681
122970000 119.125417667179
122980000 124.498388308811
122990000 123.867069887094
123000000 119.740539495918
123010000 122.56141553823
123020000 117.458070774206
123030000 119.276991894883
123040000 116.90121319988
123050000 119.29983439049
123060000 117.735576907982
123070000 116.020152055566
123080000 116.07306720471
123090000 118.114113432644
123100000 117.951691949445
123110000 117.155872977624
123120000 118.791763688728
123130000 116.576333753
123140000 116.625504764557
123150000 119.927597283515
123160000 118.690802948222
123170000 116.750551386758
123180000 119.799679677157
123190000 118.365136281795
123200000 117.959448898436
123210000 119.175456080857
123220000 119.348197887753
123230000 117.079366938329
123240000 119.56836685589
123250000 122.63275936585
123260000 122.671036146714
123270000 124.340571220779
123280000 123.763466835637
123290000 122.610323814243
123300000 119.752299280215
123310000 120.705378910939
123320000 121.884493521101
123330000 118.269944976691
123340000 119.449987146193
123350000 122.589138024867
123360000 123.610945380386
123370000 122.389872664512
123380000 120.462591996811
123390000 122.832344538672
123400000 123.457845517971
123410000 125.288050809392
123420000 123.348370763965
123430000 118.751795728726
123440000 120.149779952871
123450000 118.514897137697
123460000 114.966758038249
123470000 114.853434536899
123480000 114.496378921859
123490000 113.996479698949
123500000 114.262090515483
123510000 115.702101083428
123520000 118.979627578242
123530000 118.772403697346
123540000 118.002281611333
123550000 110.309312147508
123560000 108.938439032953
123570000 103.470143112395
123580000 109.250605703497
123590000 110.692112852446
123600000 108.717147388766
123610000 110.851972983449
123620000 103.997306732282
123630000 109.202821666149
123640000 108.04492949656
123650000 109.176228362568
123660000 110.565404785654
123670000 114.517067521154
123680000 116.121957350879
123690000 116.023121714121
123700000 113.208792801055
123710000 113.138459181212
123720000 114.96623037438
123730000 119.922218729721
123740000 116.756337100874
123750000 117.202562922014
123760000 116.457648568501
123770000 115.699001427059
123780000 110.908752919327
123790000 113.124905309911
123800000 113.128637916322
123810000 114.869666161009
123820000 115.666436531926
123830000 119.998895000489
123840000 123.224717010303
123850000 121.678266816809
123860000 119.834076638047
123870000 121.477424008877
123880000 120.085924261607
123890000 122.230429238712
123900000 120.209151833456
123910000 114.483057288857
123920000 114.874881256191
123930000 116.17370671891
123940000 120.150806517449
123950000 114.580760572388
123960000 118.009354396299
123970000 118.60510988995
123980000 112.491753256592
123990000 118.129001129711
124000000 116.422198772035
124010000 114.379575885014
124020000 116.93390871761
124030000 118.978306228122
124040000 119.062515175284
124050000 115.762236455034
124060000 119.583442447976
124070000 122.685617449313
124080000 125.506539015741
124090000 125.263636896286
124100000 125.493210446316
124110000 124.489783808944
124120000 122.139176466576
124130000 125.0213744572
124140000 123.445499455426
124150000 123.004210967032
124160000 124.771296652509
124170000 121.230775075642
124180000 122.207055940608
124190000 119.317375404387
124200000 122.158655526218
124210000 120.325498174949
124220000 114.569865253097
124230000 116.958912163247
124240000 116.11655738843
124250000 115.394351380559
124260000 111.631860989066
124270000 111.746241991324
124280000 115.167089838593
124290000 118.289041476219
124300000 119.944905365428
124310000 118.197904993237
124320000 119.682755105815
124330000 119.066148360791
124340000 121.442868513567
124350000 118.145433874643
124360000 118.061832234001
124370000 113.259666110371
124380000 111.352520803729
124390000 113.444393926176
124400000 109.412062273131
124410000 111.333271946399
124420000 111.115919535688
124430000 104.741858103108
124440000 107.984462709995
124450000 115.421807986877
124460000 114.799990317444
124470000 120.564192692178
124480000 126.888891812867
124490000 126.251695518149
124500000 121.993182420935
124510000 120.50821936307
124520000 115.132363376907
124530000 115.067411452833
124540000 114.556090231677
124550000 115.708704789924
124560000 120.687316103428
124570000 119.762460046146
124580000 122.660066373907
124590000 113.319874619883
124600000 113.155880903248
124610000 119.031250635121
124620000 117.982341659768
124630000 120.5964849306
124640000 116.926911013695
124650000 118.170088603341
124660000 120.945959051301
124670000 119.444352600262
124680000 117.703691757878
124690000 120.095776506518
124700000 117.197966653379
124710000 118.585469729975
124720000 117.979449833347
124730000 118.786631443349
124740000 116.245966474065
124750000 118.578602754938
124760000 116.418193489024
124770000 115.836740054843
124780000 114.301413580694
124790000 114.063787999332
124800000 115.885927201316
124810000 116.673502883045
124820000 110.446081577923
124830000 115.712172906456
124840000 116.959857660473
124850000 118.641873261892
124860000 116.64660942739
124870000 120.389428990701
124880000 118.24862410933
124890000 119.113822112391
124900000 119.27341882117
124910000 119.484027975538
124920000 123.84667792582
124930000 123.043471399555
124940000 123.681582837912
124950000 119.897232032046
124960000 118.824096657236
124970000 125.483111714066
124980000 121.222493933201
124990000 121.840068015803
125000000 124.423091859165
125010000 122.382366939928
125020000 123.481495307679
125030000 120.925190194242
125040000 123.609061471974
125050000 122.999251821735
125060000 125.88318432582
125070000 122.455319385673
125080000 123.70708892277
125090000 122.038074094959
125100000 118.09574910649
125110000 117.44678472415
125120000 116.875590288077
125130000 119.990418225044
125140000 123.806901823049
125150000 122.319869541471
125160000 120.746810039227
125170000 123.149847984825
125180000 126.406435174388
125190000 119.612443250131
125200000 124.828634733547
125210000 120.727372431448
125220000 120.842713187426
125230000 119.922072355757
125240000 121.529994596554
125250000 121.492505612197
125260000 124.595576334638
125270000 121.690239761077
125280000 121.496112368934
125290000 121.322040933318
125300000 122.974180528033
125310000 121.058015672264
125320000 120.94063426082
125330000 125.549319469183
125340000 118.590019758349
125350000 113.48117833949
125360000 116.780112979295
125370000 117.001197360079
125380000 114.689663403714
125390000 109.386237821305
125400000 112.674136120364
125410000 107.383333368089
125420000 108.449558501814
125430000 113.182334355858
125440000 114.454394988331
125450000 112.336936912185
125460000 113.275724138005
125470000 113.294204700757
125480000 113.166202749107
125490000 111.719227329156
125500000 105.798530820504
125510000 111.251861477929
125520000 109.299617118155
125530000 109.230129309425
125540000 112.177716978448
125550000 112.250911331102
125560000 111.01452803249
125570000 113.593405337493
125580000 120.071665429181
125590000 119.862112673761
125600000 123.770040165866
125610000 120.780751399526
125620000 119.488634452101
125630000 120.856076180964
125640000 119.059649495471
125650000 116.498203995389
125660000 117.61808410948
125670000 116.955037745901
125680000 117.949972436792
125690000 118.101812882234
125700000 120.35509110809
125710000 113.649367846832
125720000 111.721501640629
125730000 106.033337630731
125740000 111.11237072284
125750000 106.89493248939
125760000 108.258531519525
125770000 112.920033903282
125780000 114.444986559731
125790000 116.156240967284
125800000 110.121225483042
125810000 115.562183918354
125820000 120.4355366757
125830000 116.802196106206
125840000 115.77906940198
125850000 116.57272131262
125860000 112.02384555144
125870000 117.604078474728
125880000 112.754826849726
125890000 115.152092339536
125900000 112.789185816321
125910000 114.24975319315
125920000 113.214586126662
125930000 115.654356702137
125940000 111.724940906564
125950000 111.879588491872
125960000 111.237717749686
125970000 111.444705994177
125980000 107.255645499484
125990000 106.035904336281
126000000 107.56855976849
126010000 108.098970512873
126020000 110.560560088367
126030000 112.108136746607
126040000 108.284410742178
126050000 108.561957264683
126060000 107.700505548986
126070000 107.835834677768
126080000 114.149721447258
126090000 107.506464679477
126100000 111.139499538795
126110000 110.455085165374
126120000 109.165658681365
126130000 115.540687091422
126140000 115.169523736779
126150000 113.017221161429
126160000 111.666938278837
126170000 113.446238070286
126180000 104.394270731329
126190000 109.770078170497
126200000 109.261211793535
126210000 112.181883033877
126220000 110.146044652907
126230000 106.893551410652
126240000 112.923193542669
126250000 110.238543651776
126260000 110.289347134807
126270000 109.882339836103
126280000 111.529089832619
126290000 105.535007445953
126300000 101.224643439028
126310000 102.08595799951
126320000 109.987731292772
126330000 111.804792593287
126340000 115.694738245714
126350000 121.148909193352
126360000 117.215951044948
126370000 115.024342812844
126380000 115.02513440521
126390000 115.880008183037
126400000 111.780990397701
126410000 116.190048820704
126420000 120.549160372527
126430000 116.458991610285
126440000 115.076261550156
126450000 111.943712936338
126460000 110.495304884114
126470000 111.712694962308
126480000 113.244734236243
126490000 118.122309793986
126500000 110.038675837948
126510000 111.973427475712
126520000 116.320491128307
126530000 111.066171963588
126540000 106.45314027108
126550000 111.618771835628
126560000 112.018800271345
126570000 116.095103786336
126580000 116.076708131897
126590000 117.932910194401
126600000 118.924150190923
126610000 118.467507038841
126620000 115.617342918495
126630000 115.48667703871
126640000 113.872225754415
126650000 117.604265911586
126660000 117.611925541489
126670000 117.734333863366
126680000 116.375461342235
126690000 118.105256370271
126700000 115.565319622377
126710000 113.496516249906
126720000 119.577934520982
126730000 118.00403483968
126740000 116.024625548705
126750000 121.28577711564
126760000 121.474605526035
126770000 117.326832893396
126780000 111.061823576334
126790000 119.237307165979
126800000 119.185666747369
126810000 121.128203287763
126820000 118.439441205985
126830000 117.72012575886
126840000 118.651814959558
126850000 120.635321101311
126860000 122.670187955601
126870000 119.167900659957
126880000 116.505822984022
126890000 113.712357324646
126900000 112.735365087207
126910000 115.810692715301
126920000 111.53453143398
126930000 113.906881308601
126940000 112.620869153921
126950000 114.559927304934
126960000 111.014759670598
126970000 113.55253119689
126980000 112.767980574002
126990000 112.806916565462
127000000 109.358848698637
127010000 109.238663616963
127020000 110.738282940549
127030000 106.626846096899
127040000 102.090687547793
127050000 105.781644176827
127060000 111.956932019102
127070000 113.442934680876
127080000 114.074406525873
127090000 116.919578948195
127100000 118.132852446349
127110000 114.093820508387
127120000 113.882843250592
127130000 111.550212843996
127140000 114.973481474738
127150000 116.322840768152
127160000 113.435121975968
127170000 109.406702710601
127180000 111.319327641606
127190000 107.856616698165
127200000 110.36643977445
127210000 112.744618444073
127220000 114.879066339119
127230000 109.56455043431
127240000 108.56546913719
127250000 108.550474035439
127260000 115.612750311832
127270000 114.627282602798
127280000 114.115783617858
127290000 115.968402102208
127300000 115.506981517566
127310000 114.19597093439
127320000 115.123407756687
127330000 122.189454444057
127340000 118.062230916647
127350000 117.920688455339
127360000 116.100096361596
127370000 119.647684326021
127380000 120.890678860094
127390000 117.489525338059
127400000 116.507111190456
127410000 120.920645306691
127420000 116.091556639795
127430000 112.123646560457
127440000 114.729907580598
127450000 119.431927809274
127460000 114.795861999954
127470000 112.842075453378
127480000 112.082768768674
127490000 113.709886810645
127500000 120.436368965076
127510000 118.220561058221
127520000 118.73525124373
127530000 112.983634791185
127540000 115.663133123187
127550000 116.613642783578
127560000 120.826897693882
127570000 118.547085429657
127580000 119.259937045311
127590000 120.026167522054
127600000 118.215424973551
127610000 119.271472482964
127620000 117.817535326818
127630000 117.599119204361
127640000 115.921844617599
127650000 119.699799911545
127660000 119.35492390298
127670000 122.969000301844
127680000 122.635640030591
127690000 117.414924170475
127700000 117.9290007324
127710000 115.680450061288
127720000 121.706616155665
127730000 120.24487987655
127740000 123.231670400573
127750000 119.615564421335
127760000 121.779125950669
127770000 120.920996744111
127780000 121.014692478565
127790000 123.492119952348
127800000 123.520662506952
127810000 120.996274375693
127820000 119.328910887363
127830000 116.460855688268
127840000 112.703716784922
127850000 114.196807653912
127860000 114.457990407393
127870000 115.563027775291
127880000 118.618256877307
127890000 117.798314981465
127900000 114.825686568658
127910000 113.433078198043
127920000 118.60784663487
127930000 113.998409930168
127940000 113.349091377144
127950000 115.252630580232
127960000 116.873264629171
127970000 122.698775305102
127980000 122.061648939853
127990000 122.740799983155
128000000 122.0890434235
128010000 120.380605569393
128020000 125.047750064119
128030000 129.823596021068
128040000 125.33556407026
128050000 129.751612746846
128060000 125.084602269986
128070000 125.723653966939
128080000 127.345745106283
128090000 129.744119641874
128100000 128.381661667313
128110000 128.178915639902
128120000 126.991826414844
128130000 122.00305812388
128140000 126.751160917291
128150000 125.465467643567
128160000 124.272464342048
128170000 116.662032587978
128180000 123.482547004345
128190000 123.196209507579
128200000 123.229546997962
128210000 121.561812522795
128220000 121.729912474398
128230000 119.264120023505
128240000 118.653233833516
128250000 123.977762943603
128260000 121.093052007107
128270000 123.018246496666
128280000 120.438266186089
128290000 118.388280325004
128300000 118.243646346581
128310000 118.681072486492
128320000 118.977623674308
128330000 118.363790963847
128340000 119.961096668804
128350000 123.798951636515
128360000 118.409124917351
128370000 120.645241170665
128380000 119.769018661278
128390000 121.55619239222
128400000 120.335942698687
128410000 115.129452067078
128420000 119.517120997796
128430000 117.849596763797
128440000 116.906217355968
128450000 117.146264431601
128460000 118.748584049449
128470000 120.712058520841
128480000 118.880907588799
128490000 119.731787065225
128500000 117.874243722508
128510000 117.851887139992
128520000 117.159182427071
128530000 114.257540909436
128540000 110.597923862049
128550000 114.013333334003
128560000 112.970041482112
128570000 115.544187467249
128580000 118.26939332544
128590000 119.992487116122
128600000 117.200452263767
128610000 123.44139740869
128620000 121.182846270588
128630000 121.465812951606
128640000 118.796014215835
128650000 119.378134898162
128660000 111.022592977926
128670000 115.835127241371
128680000 113.84631842242
128690000 114.176184959792
128700000 113.839054336272
128710000 113.688951796156
128720000 113.184317781123
128730000 111.458536877146
128740000 109.327637129871
128750000 112.981784008427
128760000 112.937283040445
128770000 117.012849251282
128780000 117.539451542528
128790000 120.407180424551
128800000 121.89417457238
128810000 121.276572567957
128820000 119.398754154978
128830000 119.708787514245
128840000 120.028752204957
128850000 122.51430168224
128860000 122.951831894628
128870000 120.362237031251
128880000 122.151837028684
128890000 121.455757324587
128900000 120.04887137615
128910000 118.909769338926
128920000 121.718330762247
128930000 119.488519955954
128940000 118.007710644695
128950000 115.739320209962
128960000 120.913999625596
128970000 118.727586479813
128980000 110.265385245389
128990000 119.302588146191
129000000 118.435157972344
129010000 109.169196773021
129020000 117.323096112752
129030000 115.520068016901
129040000 116.535288080166
129050000 118.022432625465
129060000 120.333937752818
129070000 116.773262251746
129080000 122.194276570879
129090000 119.935375480504
129100000 120.860668814302
129110000 121.321822803034
129120000 123.050855800584
129130000 121.726435226372
129140000 123.736552289495
129150000 120.597759159792
129160000 118.536420414092
129170000 113.414048833454
129180000 117.81246315591
129190000 118.561177675415
129200000 113.64900783229
129210000 116.255673054147
129220000 119.282775236147
129230000 119.163691795729
129240000 116.67410251712
129250000 116.495083678445
129260000 116.510031188783
129270000 117.948575580788
129280000 115.166101887054
129290000 118.256736396318
129300000 112.390201054897
129310000 119.416067901701
129320000 113.485297677383
129330000 112.676427235183
129340000 112.599496753797
129350000 111.747608653064
129360000 109.14615517741
129370000 116.587023881313
129380000 115.93743425343
129390000 118.256935225067
129400000 117.310747991687
129410000 119.605180201676
129420000 121.89295391889
129430000 117.925177906006
129440000 117.376430985072
129450000 117.087279170435
129460000 115.299429059869
129470000 119.55265562304
129480000 116.577901342333
129490000 119.475295017016
129500000 116.344676825454
129510000 121.123804632994
129520000 123.345175608924
129530000 122.1718373372
129540000 121.0799937641
129550000 116.651864659838
129560000 117.118936949266
129570000 113.67682311679
129580000 113.825070956741
129590000 115.876522240202
129600000 114.158223786796
129610000 116.927098377975
129620000 116.877214614409
129630000 112.908894468179
129640000 112.604928894471
129650000 113.228871163231
129660000 114.336609734213
129670000 119.150113778777
129680000 116.926248773865
129690000 118.444909126709
129700000 122.381718171129
129710000 123.53752778002
129720000 122.271264927191
129730000 117.680158069856
129740000 121.412945227268
129750000 115.940245673725
129760000 120.472721178006
129770000 121.705289453762
129780000 110.226530955092
129790000 123.489531426072
129800000 118.992929153651
129810000 118.950613513596
129820000 115.273253699026
129830000 118.719906554362
129840000 120.535967305176
129850000 123.594126963538
129860000 119.84656225433
129870000 121.691093962528
129880000 118.576971926249
129890000 116.973521344257
129900000 114.694920001379
129910000 113.646901461813
129920000 117.431449989996
129930000 117.601071504405
129940000 118.134034387926
129950000 117.653735322084
129960000 120.211524839915
129970000 121.91581693547
129980000 118.362901723613
129990000 120.534494165968
130000000 119.716032665743
130010000 119.679774538606
130020000 119.700946117575
130030000 122.838032053174
130040000 121.688271733643
130050000 120.230556438333
130060000 117.732349536338
130070000 118.778052131529
130080000 117.662962009825
130090000 118.408928994551
130100000 118.31345666548
130110000 117.848292859303
130120000 114.022748600684
130130000 114.67056521308
130140000 114.964493073888
130150000 108.2330264861
130160000 114.574545022259
130170000 118.497100905057
130180000 112.040537892119
130190000 114.142248653412
130200000 117.997079748633
130210000 115.987125357275
130220000 113.776888715839
130230000 114.271251724574
130240000 113.136774119136
130250000 113.224916105343
130260000 110.117147151819
130270000 108.727476571477
130280000 115.53867992273
130290000 118.68465200107
130300000 111.491142676592
130310000 114.613811463809
130320000 119.022076546295
130330000 114.913049669299
130340000 117.823991362545
130350000 120.573857688557
130360000 116.730220193416
130370000 115.939562483112
130380000 115.031175400655
130390000 115.389087879036
130400000 116.786512738774
130410000 117.871101925136
130420000 118.453868442893
130430000 117.139377947594
130440000 120.758591637585
130450000 117.900389501203
130460000 119.389906599322
130470000 116.625924494615
130480000 114.268527318556
130490000 118.008337736533
130500000 114.453438277516
130510000 113.550107593299
130520000 111.291747812746
130530000 110.883326186047
130540000 111.766989331049
130550000 112.98823515083
130560000 115.191050960819
130570000 116.03068023442
130580000 117.560964861855
130590000 117.362562608731
130600000 115.55508744179
130610000 111.010772426758
130620000 112.856117336612
130630000 115.385919995531
130640000 111.12625696282
130650000 117.285337228757
130660000 119.756811094977
130670000 114.709513970246
130680000 112.78591834667
130690000 117.533418705049
130700000 119.243729502468
130710000 117.687881387998
130720000 114.390996624767
130730000 116.964262397956
130740000 112.726277391867
130750000 116.787260736454
130760000 114.830177217428
130770000 115.445527561719
130780000 116.175647226008
130790000 119.942076384323
130800000 117.797221851997
130810000 120.113548291137
130820000 119.044491104949
130830000 118.046543192655
130840000 115.390459536776
130850000 116.669189097566
130860000 115.8888247185
130870000 115.270488970228
130880000 120.582756079666
130890000 118.951510511612
130900000 111.044424979329
130910000 111.123147102951
130920000 110.446313027915
130930000 113.563373964343
130940000 114.387921873069
130950000 110.228103263835
130960000 111.203832332831
130970000 113.778619187309
130980000 117.27937624221
130990000 117.202104142368
131000000 116.349365242038
131010000 115.776718734672
131020000 123.132515511929
131030000 122.253254592595
131040000 120.952317003029
131050000 112.055531718088
131060000 115.852545952428
131070000 114.486567497882
131080000 110.62262376959
131090000 109.409786403235
131100000 107.176634642866
131110000 111.817202528008
131120000 109.325618747144
131130000 111.750004969799
131140000 109.454292904924
131150000 110.57001281564
131160000 108.7096831139
131170000 110.516052311881
131180000 109.785319276754
131190000 112.005101692664
131200000 110.702313568376
131210000 113.477415396044
131220000 115.344041264284
131230000 115.910829789565
131240000 119.791154820991
131250000 117.584597296473
131260000 119.045010537707
131270000 117.844219907372
131280000 115.811462718429
131290000 111.887138799981
131300000 114.936616989137
131310000 110.195084258742
131320000 108.445321684126
131330000 110.684597449546
131340000 118.37674646726
131350000 120.233034225741
131360000 119.417348216545
131370000 116.20885381994
131380000 115.890156935139
131390000 115.585735285704
131400000 116.935047613372
131410000 117.104332507581
131420000 116.172664127712
131430000 117.180139476017
131440000 120.063227890595
131450000 118.844930407017
131460000 123.687788453201
131470000 123.427039871257
131480000 120.008726389727
131490000 120.861386740049
131500000 121.638542229203
131510000 118.525803783669
131520000 121.012331504905
131530000 124.271043267357
131540000 125.483231460972
131550000 121.906762773581
131560000 122.993696642438
131570000 127.419068743415
131580000 124.412535345084
131590000 127.100764030045
131600000 125.977848224758
131610000 125.127595387579
131620000 122.619212971843
131630000 124.204917827431
131640000 120.748995722332
131650000 123.566120226599
131660000 121.464056102592
131670000 115.168812244253
131680000 120.052811386249
131690000 118.314357751092
131700000 121.308410434676
131710000 118.931688957322
131720000 115.656053376167
131730000 118.96979773585
131740000 119.532975428662
131750000 117.065424818433
131760000 122.542772709458
131770000 122.23988747581
131780000 121.341133891202
131790000 122.849836760135
131800000 115.423542493798
131810000 114.531176187017
131820000 116.633005348589
131830000 111.236762605261
131840000 113.687355909183
131850000 113.141415599966
131860000 109.449699991165
131870000 114.455330308456
131880000 118.358804618106
131890000 113.122657476414
131900000 113.255020323798
131910000 112.305969956388
131920000 115.853064005361
131930000 115.442993662649
131940000 113.465196834874
131950000 107.917347564297
131960000 111.327733107881
131970000 114.210477052601
131980000 110.500573608423
131990000 109.807734361212
132000000 105.613593727056
132010000 106.155540650721
132020000 110.594329023786
132030000 107.848055889506
132040000 107.804010263483
132050000 108.280954990464
132060000 110.533900300561
132070000 109.987529223198
132080000 108.829861303406
132090000 112.015914236613
132100000 110.031869264223
132110000 112.264885008334
132120000 112.601295029327
132130000 109.210634569748
132140000 115.057755904667
132150000 114.867149505254
132160000 110.446024274987
132170000 113.986527896603
132180000 109.190005224609
132190000 114.197113919135
132200000 110.284581223118
132210000 109.610359962237
132220000 108.176901409697
132230000 111.753061477399
132240000 116.532269469769
132250000 116.611191239186
132260000 118.716796003671
132270000 117.859182736938
132280000 117.252721468053
132290000 116.861311511299
132300000 118.983213571527
132310000 119.385454582342
132320000 116.485177180948
132330000 119.679734809096
132340000 118.413671948197
132350000 117.297080889656
132360000 115.307609494433
132370000 120.483329001291
132380000 120.639850152441
132390000 119.676052815579
132400000 121.485859624688
132410000 119.70799963801
132420000 119.383921496073
132430000 115.970889564579
132440000 117.279884839055
132450000 118.687011113948
132460000 112.754749187423
132470000 118.069352900182
132480000 117.231987819107
132490000 121.446941684463
132500000 118.950156439737
132510000 119.241528158825
132520000 117.41864293864
132530000 120.704353262973
132540000 119.16506311678
132550000 117.842024579159
132560000 117.195607992068
132570000 115.398362419517
132580000 117.749973545431
132590000 117.049030129565
132600000 119.167772442931
132610000 118.683654304944
132620000 117.923431283163
132630000 113.21737357536
132640000 114.743655928836
132650000 116.516051217007
132660000 120.283349724754
132670000 116.40657226176
132680000 115.351433074478
132690000 117.27981022135
132700000 121.866639208517
132710000 123.090632870996
132720000 122.108819019504
132730000 121.930257986354
132740000 124.8606074231
132750000 125.309672603686
132760000 124.324704557133
132770000 120.372712304647
132780000 121.066600671683
132790000 124.059474084942
132800000 121.850430380422
132810000 117.624726931016
132820000 118.988082509486
132830000 121.244636585682
132840000 124.552237319294
132850000 121.532597133661
132860000 125.002196901153
132870000 123.092473110442
132880000 118.964961587606
132890000 118.864102544286
132900000 119.277409146527
132910000 118.113752072122
132920000 119.835033890498
132930000 120.281773206771
132940000 116.835295156621
132950000 119.128703947768
132960000 121.284957674146
132970000 120.0156472258
132980000 119.242842706833
132990000 122.290467995725
133000000 117.750581805512
133010000 117.521762994832
133020000 113.287659218322
133030000 114.940663895862
133040000 115.643139781083
133050000 116.84207301707
133060000 117.06404454472
133070000 114.543445677499
133080000 114.77450846799
133090000 120.388419256681
133100000 117.439054260653
133110000 115.325129241857
133120000 118.51345440404
133130000 117.93707679334
133140000 113.981158776438
133150000 113.680724275839
133160000 111.905662700528
133170000 114.332589123429
133180000 114.126365202161
133190000 114.562643368431
133200000 115.747851035675
133210000 115.050989489215
133220000 118.22409631821
133230000 114.558022969368
133240000 112.279770663803
133250000 111.659865322907
133260000 105.660719326613
133270000 106.3810389615
133280000 107.802270657991
133290000 108.652540032671
133300000 102.870020238032
133310000 104.88054510426
133320000 112.302389331444
133330000 111.07185643687
133340000 109.473483023459
133350000 110.726348698303
133360000 105.239861734828
133370000 108.376159823433
133380000 111.342353463227
133390000 112.467801137357
133400000 110.770370923681
133410000 120.208600377199
133420000 117.091350484495
133430000 115.959137701026
133440000 113.884377004355
133450000 113.152785623955
133460000 107.968253467236
133470000 112.457603680421
133480000 111.844401536551
133490000 108.137255338403
133500000 113.233753149318
133510000 111.697299310303
133520000 110.198332539758
133530000 108.718029999325
133540000 111.855720812761
133550000 118.27659596496
133560000 110.310810124253
133570000 119.236246663475
133580000 116.914537291414
133590000 115.465494273542
133600000 114.453184380756
133610000 114.496762502792
133620000 113.156485432136
133630000 110.764939397443
133640000 118.605754475397
133650000 117.068012157655
133660000 115.793985934728
133670000 121.675921247526
133680000 116.755708915573
133690000 115.807576663525
133700000 115.279244631379
133710000 116.876680767193
133720000 117.293513128225
133730000 119.415529356511
133740000 115.473302640198
133750000 118.447380989638
133760000 118.500368260038
133770000 121.559790342152
133780000 121.485211840644
133790000 119.822292176252
133800000 115.932301896687
133810000 118.544388514195
133820000 119.74920036296
133830000 122.355933247887
133840000 117.252723421634
133850000 120.267102006185
133860000 123.071610727245
133870000 118.930712688244
133880000 121.692128131243
133890000 117.611792426723
133900000 115.308486743325
133910000 109.616380682352
133920000 111.184534091842
133930000 115.289171995878
133940000 113.715523508934
133950000 111.375895863419
133960000 109.595001651864
133970000 116.089241080874
133980000 108.583413255401
133990000 113.139751457541
134000000 110.843189937844
134010000 113.642591932806
134020000 113.776281674741
134030000 114.033205626518
134040000 115.985264800602
134050000 118.387018977804
134060000 119.712027255538
134070000 119.563926609275
134080000 119.664786603389
134090000 120.266294142591
134100000 119.622580409333
134110000 120.416512261721
134120000 122.515106773284
134130000 121.58898051434
134140000 122.980810087779
134150000 120.405952912022
134160000 124.563835639151
134170000 123.374620132834
134180000 122.777621809281
134190000 118.391305944919
134200000 117.911514180966
134210000 112.913706059024
134220000 111.893198358436
134230000 116.979098440544
134240000 118.290786896284
134250000 118.41980286646
134260000 122.104410046128
134270000 121.122569620298
134280000 118.433173301163
134290000 114.778695397213
134300000 114.715366753879
134310000 113.489573838734
134320000 116.893888244234
134330000 118.688915439564
134340000 117.917682028688
134350000 119.861637302666
134360000 116.856800683441
134370000 114.21108397498
134380000 117.916916077957
134390000 116.546553688181
134400000 122.665243719428
134410000 120.191211720685
134420000 118.853668180795
134430000 123.423590511806
134440000 124.409433929887
134450000 122.420093241191
134460000 116.99802731459
134470000 113.088235846765
134480000 113.120053478598
134490000 117.909538662259
134500000 114.154586187586
134510000 116.585983182269
134520000 118.099495894319
134530000 116.955635469861
134540000 113.514700221482
134550000 114.76831093963
134560000 113.88651765458
134570000 118.275143780188
134580000 113.043572258165
134590000 111.549403552666
134600000 112.562331070217
134610000 116.104717058891
134620000 114.035319995842
134630000 116.694026797457
134640000 113.259095562174
134650000 115.665251297053
134660000 116.118735362726
134670000 115.41555786296
134680000 117.657629038511
134690000 120.750219958246
134700000 118.442673514958
134710000 116.315918806737
134720000 118.944818733008
134730000 119.531639697504
134740000 118.816261875082
134750000 117.83909505961
134760000 121.765937611403
134770000 123.181459434791
134780000 128.339953406694
134790000 120.3617834265
134800000 120.942556330833
134810000 121.474744733041
134820000 123.843574590018
134830000 121.929093524904
134840000 120.140228371453
134850000 118.644214937016
134860000 117.754758025815
134870000 122.204839168317
134880000 116.537839781888
134890000 117.760753443574
134900000 120.878948936604
134910000 122.493899763229
134920000 121.695799116382
134930000 123.888173981407
134940000 117.530240008317
134950000 118.465262496189
134960000 118.918703214737
134970000 119.214185652638
134980000 116.942289309374
134990000 119.425931224507
135000000 118.470398359819
135010000 117.77173698399
135020000 121.034240721486
135030000 121.45792335328
135040000 120.391113556776
135050000 122.384247039681
135060000 119.076181627539
135070000 117.738084105275
135080000 117.367934080071
135090000 112.75164860186
135100000 117.207110685513
135110000 118.495135672787
135120000 121.191909858296
135130000 116.040486495223
135140000 112.699107045475
135150000 116.172555214074
135160000 118.705405149254
135170000 113.748652542026
135180000 116.465601157945
135190000 119.112362252337
135200000 122.469648988663
135210000 120.754580421254
135220000 122.004603416834
135230000 121.593617502332
135240000 119.53136558745
135250000 113.246515939212
135260000 115.935607125063
135270000 114.208533866121
135280000 122.25586011315
135290000 122.781169654423
135300000 121.812614813172
135310000 118.88648833505
135320000 121.269705891689
135330000 118.799636217106
135340000 117.894018658539
135350000 119.843267662292
135360000 117.865208071022
135370000 118.98660928366
135380000 118.833532231026
135390000 120.042891327784
135400000 115.040455485904
135410000 111.470466732884
135420000 114.407635696164
135430000 114.950895881034
135440000 112.37031965665
135450000 114.198015914832
135460000 115.008833512262
135470000 115.17254636089
135480000 118.439769734234
135490000 116.376457423294
135500000 115.244707102314
135510000 116.531676639917
135520000 118.099538579227
135530000 114.960145383316
135540000 116.763369008095
135550000 121.167784863164
135560000 121.522749191604
135570000 117.631949741027
135580000 117.901235140344
135590000 119.596665727374
135600000 115.452096941565
135610000 110.74098894047
135620000 115.410960684197
135630000 112.812887309893
135640000 115.315169795298
135650000 119.286140515428
135660000 120.506782772033
135670000 122.457743097827
135680000 117.555086449604
135690000 114.823061395802
135700000 120.800626128324
135710000 120.815611542322
135720000 121.973586644415
135730000 117.345549661662
135740000 120.19400740442
135750000 116.554955394645
135760000 118.639556076341
135770000 124.704257583455
135780000 122.976451712296
135790000 115.548343095325
135800000 116.380789745939
135810000 117.847236448419
135820000 116.509022449518
135830000 114.756663465815
135840000 111.317441781245
135850000 114.517856089977
135860000 114.105520084712
135870000 108.887038137156
135880000 116.889922063784
135890000 118.458187685138
135900000 119.61338569435
135910000 123.606936512161
135920000 120.506960749458
135930000 116.143591990492
135940000 116.136288254241
135950000 115.357341253738
135960000 117.084736960342
135970000 118.378341808788
135980000 119.909815742379
135990000 117.388654111876
136000000 120.809811670273
136010000 117.932175634612
136020000 122.051918264123
136030000 124.108578460617
136040000 127.910638279147
136050000 124.564891056286
136060000 127.915388503228
136070000 126.292498455139
136080000 123.919790427076
136090000 120.088947530594
136100000 123.902887415241
136110000 119.775664364347
136120000 123.195916045501
136130000 120.311970052666
136140000 119.518909880974
136150000 118.663841546923
136160000 122.145467613786
136170000 119.807295818374
136180000 122.682276079711
136190000 122.817386084812
136200000 115.783154181351
136210000 118.25904064188
136220000 122.37902900533
136230000 119.77754717501
136240000 118.770484215382
136250000 120.592785699421
136260000 119.196182537238
136270000 124.068823671113
136280000 119.644497205647
136290000 118.512958944361
136300000 116.924498947864
136310000 123.707838828212
136320000 121.017599138792
136330000 118.545163077638
136340000 121.094328009451
136350000 123.768728466089
136360000 122.81177107216
136370000 125.873974875188
136380000 129.450793560275
136390000 123.291659265941
136400000 127.156282109117
136410000 126.516344380102
136420000 120.836569753118
136430000 120.858147638649
136440000 122.43742007934
136450000 119.967501391843
136460000 124.104795595228
136470000 122.682800202398
136480000 122.157923343519
136490000 122.068028249061
136500000 121.641626204743
136510000 117.851488054499
136520000 115.996226783109
136530000 119.322686150962
136540000 122.282989579647
136550000 121.082051034803
136560000 121.261770170389
136570000 119.153323777518
136580000 123.076791300129
136590000 125.004532888264
136600000 123.430109136972
136610000 126.801421543518
136620000 124.108767620901
136630000 122.269393535354
136640000 121.207466318099
136650000 119.552802399756
136660000 120.242255414682
136670000 120.729226872093
136680000 120.8656969607
136690000 121.483197653091
136700000 119.393786921363
136710000 119.17647039247
136720000 117.171932776718
136730000 112.228358186071
136740000 111.455922714765
136750000 105.403779019673
136760000 111.370756961219
136770000 109.946810309851
136780000 112.516349759763
136790000 110.376251711616
136800000 114.07208985993
136810000 112.318187087011
136820000 115.139465829704
136830000 110.419064709636
136840000 108.832107576996
136850000 111.014434876293
136860000 111.416298268114
136870000 114.752900683861
136880000 114.056986852915
136890000 120.970718654838
136900000 117.881696828224
136910000 117.5576485025
136920000 113.793618586303
136930000 114.718897259063
136940000 120.691661461316
136950000 117.47434629642
136960000 118.620059123782
136970000 123.852294718174
136980000 125.04796684529
136990000 119.187091785323
137000000 119.806611594511
137010000 121.314923933266
137020000 120.033510013825
137030000 117.046928464701
137040000 117.955357810934
137050000 117.990130363668
137060000 119.412213480577
137070000 118.384141759709
137080000 119.612089209681
137090000 121.792107232047
137100000 120.667249944208
137110000 120.903460817554
137120000 118.601770950429
137130000 114.316557363175
137140000 115.787317335547
137150000 116.287941293172
137160000 123.416544397064
137170000 121.532316663244
137180000 118.276234541148
137190000 118.160874637658
137200000 117.527509179884
137210000 114.192398672914
137220000 122.481683058714
137230000 119.738277683888
137240000 121.220069720831
137250000 123.887073964
137260000 122.355795948898
137270000 118.047177021775
137280000 121.36223442434
137290000 120.499607169075
137300000 121.809171653999
137310000 121.598160730717
137320000 118.512233968492
137330000 117.834067667846
137340000 121.345941240734
137350000 122.722519955534
137360000 122.281605490754
137370000 120.716517385288
137380000 118.852010641705
137390000 113.574768557404
137400000 113.000708683273
137410000 117.018731143973
137420000 120.122498833802
137430000 121.049608286319
137440000 119.794661815447
137450000 119.289300348231
137460000 115.626043834125
137470000 118.806604733356
137480000 117.245143933903
137490000 116.214799902155
137500000 114.030441517374
137510000 118.879386722546
137520000 115.409550446458
137530000 113.109298549096
137540000 114.384702414936
137550000 112.617187826236
137560000 118.544314457643
137570000 117.040323843048
137580000 117.997998162975
137590000 118.885020641367
137600000 116.461100756838
137610000 120.572868083331
137620000 123.972488606717
137630000 120.769639261623
137640000 121.993040430908
137650000 122.111183372297
137660000 118.639996917238
137670000 122.782644382497
137680000 126.794231558642
137690000 126.86732048088
137700000 124.369049553902
137710000 117.081203354647
137720000 119.97793316015
137730000 118.410524064174
137740000 124.126090570829
137750000 118.480527166806
137760000 118.833312450324
137770000 123.411113803933
137780000 118.930153121436
137790000 115.444076954988
137800000 117.221300247122
137810000 123.588123136158
137820000 124.827549517606
137830000 123.803655023625
137840000 124.643060920373
137850000 122.172689738615
137860000 125.15298826001
137870000 121.306524179454
137880000 122.733699665982
137890000 118.490674228938
137900000 121.835205009131
137910000 117.386629515852
137920000 115.82555069418
137930000 115.528925514369
137940000 115.939602638792
137950000 116.918408496727
137960000 117.910308223514
137970000 121.053267479353
137980000 119.156520766018
137990000 121.622400670068
138000000 122.672615261778
138010000 120.900248413439
138020000 118.874302863203
138030000 117.059440715086
138040000 123.913449419437
138050000 116.612743841432
138060000 119.230148795641
138070000 118.826756413494
138080000 118.729836131491
138090000 119.002976251125
138100000 119.063134648182
138110000 112.731003882116
138120000 115.893949360733
138130000 116.540755079791
138140000 115.879710014428
138150000 117.242144687304
138160000 119.555318865602
138170000 118.398174812464
138180000 120.955706274628
138190000 120.003866071935
138200000 116.608670435116
138210000 119.622316652477
138220000 117.69550656098
138230000 122.155015865932
138240000 120.123620591887
138250000 120.422839087215
138260000 123.878236121046
138270000 114.619238383356
138280000 114.572602007363
138290000 119.269921555201
138300000 113.428760704806
138310000 113.938344673489
138320000 114.323408423877
138330000 113.236556213491
138340000 113.115004524279
138350000 111.897711985219
138360000 120.859493318852
138370000 120.809710308122
138380000 117.819785161911
138390000 120.837577099097
138400000 123.254234323985
138410000 125.672076915664
138420000 123.048577424815
138430000 125.88942691664
138440000 125.268935177849
138450000 123.04456265223
138460000 124.063936606742
138470000 121.942907529985
138480000 121.493034323965
138490000 122.302642934375
138500000 121.440135642202
138510000 122.052894973928
138520000 124.906297945795
138530000 124.28909709068
138540000 122.253599322957
138550000 123.387160612088
138560000 121.517856805941
138570000 120.904369478124
138580000 117.239749067657
138590000 115.68921310736
138600000 119.943750681791
138610000 121.780069800267
138620000 122.564364502638
138630000 119.884815279762
138640000 119.378175819095
138650000 117.605597020665
138660000 118.121552058871
138670000 118.118108910657
138680000 120.666574975827
138690000 118.7641369411
138700000 122.676411403991
138710000 122.228394450072
138720000 121.567664570742
138730000 126.136037359098
138740000 120.862594543607
138750000 121.272976720543
138760000 119.920425067315
138770000 117.620962176619
138780000 117.833773573747
138790000 117.969989974615
138800000 113.15025648879
138810000 113.886413038861
138820000 115.728761917329
138830000 116.223532931512
138840000 114.422090871913
138850000 116.156352169143
138860000 119.301970364974
138870000 117.182038461515
138880000 119.490797612184
138890000 118.590576094154
138900000 119.887001390757
138910000 121.153948594252
138920000 117.526991634904
138930000 115.074024404998
138940000 117.67968643372
138950000 115.138098696447
138960000 116.058591497571
138970000 116.04077746014
138980000 117.75205777928
138990000 117.759721028706
139000000 119.720367250985
139010000 118.34439826476
139020000 111.145062499307
139030000 114.71458473257
139040000 117.772216405264
139050000 119.952162750669
139060000 117.573882478926
139070000 121.651529477541
139080000 120.664856912546
139090000 123.491598509172
139100000 121.485347723228
139110000 120.107617707407
139120000 118.616475520477
139130000 118.577587899492
139140000 122.179569567787
139150000 121.85724703011
139160000 118.965460812703
139170000 119.888246936703
139180000 118.980074021302
139190000 114.040244188997
139200000 115.379162111766
139210000 119.15251710278
139220000 118.631012315422
139230000 121.621322361822
139240000 120.159137149134
139250000 119.137066200065
139260000 121.749759171142
139270000 119.016514310294
139280000 122.882454786261
139290000 123.806477706458
139300000 121.508570691971
139310000 122.268113874195
139320000 118.54834763773
139330000 123.177963517111
139340000 122.854096233982
139350000 119.27256524089
139360000 122.153554566233
139370000 119.456807318724
139380000 116.443820569108
139390000 122.745161593939
139400000 121.918580632671
139410000 118.07969893974
139420000 115.918876684338
139430000 121.531729265833
139440000 117.59674191718
139450000 113.532819405043
139460000 116.744384169105
139470000 112.839415641942
139480000 113.3054303115
139490000 112.800953316989
139500000 112.234154089274
139510000 109.664732600177
139520000 113.450291967257
139530000 120.302945667412
139540000 115.047983365411
139550000 114.455806871555
139560000 113.63372467131
139570000 113.589118218956
139580000 113.701179733362
139590000 115.166262485437
139600000 111.268041954355
139610000 111.717955515364
139620000 119.745795663202
139630000 118.603157050587
139640000 114.179000715624
139650000 110.044857416716
139660000 112.12964676782
139670000 111.010262586215
139680000 115.015833394864
139690000 115.70424622419
139700000 113.821773284647
139710000 113.770545094457
139720000 113.765194620925
139730000 118.405924848017
139740000 113.281520797902
139750000 123.274477414997
139760000 120.431550643272
139770000 117.833686090168
139780000 117.579177175026
139790000 119.022832069456
139800000 117.801279485766
139810000 120.536526806347
139820000 115.961186824959
139830000 118.953077552077
139840000 118.155540656431
139850000 117.003360637485
139860000 119.930991379768
139870000 114.499925125261
139880000 118.602935691605
139890000 123.166325105096
139900000 121.60765209052
139910000 120.970759982145
139920000 122.146941620522
139930000 122.969854365851
139940000 126.422339547628
139950000 122.492192878537
139960000 120.393576385564
139970000 120.50914759238
139980000 120.676424526813
139990000 118.033841868545
140000000 123.407978729778
140010000 121.39409828979
140020000 123.635538934138
140030000 122.641554972261
140040000 117.133388354119
140050000 122.318971249315
140060000 123.428905366326
140070000 124.501616379381
140080000 121.816335135311
140090000 118.514327914006
140100000 118.85968549673
140110000 123.486525235496
140120000 121.883374571806
140130000 115.772996909106
140140000 120.889407240622
140150000 118.527547585762
140160000 120.356745569259
140170000 120.38893568566
140180000 114.310327547869
140190000 114.156625519035
140200000 113.196231920907
140210000 114.721725554824
140220000 111.362856234642
140230000 115.296306617313
140240000 117.207292017363
140250000 121.360655415594
140260000 120.201186828195
140270000 120.575890138915
140280000 119.179746687333
140290000 116.562524188826
140300000 120.569990520857
140310000 118.558392539627
140320000 113.618820131768
140330000 112.559979399218
140340000 119.079260026899
140350000 121.024247851507
140360000 117.593012032998
140370000 119.603763417278
140380000 117.001521823578
140390000 114.086200285591
140400000 111.944196293796
140410000 111.291625163898
140420000 108.104990973353
140430000 110.604278104758
140440000 109.252762834416
140450000 108.458981475046
140460000 110.424254123823
140470000 113.545311869855
140480000 113.23303985645
140490000 116.071504676732
140500000 119.155531616291
140510000 120.145152842231
140520000 117.91875022593
140530000 117.192152215082
140540000 115.688579391344
140550000 112.76728017632
140560000 114.244507266953
140570000 113.383694455022
140580000 116.148496912592
140590000 117.365991664647
140600000 120.299007381753
140610000 123.830059468714
140620000 122.817322942727
140630000 122.698783962838
140640000 121.721874432989
140650000 119.606669740205
140660000 122.550150575521
140670000 122.538602206474
140680000 120.452883615889
140690000 119.799379501259
140700000 124.018435280936
140710000 123.577759900113
140720000 120.327040866056
140730000 121.369738473484
140740000 118.00533183566
140750000 118.127616020967
140760000 120.523405631373
140770000 119.10870079025
140780000 118.347177387459
140790000 123.594380862906
140800000 114.177413774234
140810000 117.607077783374
140820000 115.46832590382
140830000 115.680107037836
140840000 113.287131532672
140850000 112.251006666043
140860000 114.276552065218
140870000 110.133544919767
140880000 109.470729168431
140890000 111.500019541286
140900000 108.050618038824
140910000 99.1844454927012
140920000 104.489308021648
140930000 103.401076014315
140940000 106.335753369481
140950000 112.548631125363
140960000 112.102468847532
140970000 114.136175772884
140980000 117.555398768068
140990000 112.755779793476
141000000 117.496681496488
141010000 119.489162113886
141020000 118.373421603673
141030000 117.171798224696
141040000 118.278997474588
141050000 121.875362770601
141060000 116.574640611306
141070000 111.702684093734
141080000 116.043069341249
141090000 114.74893328575
141100000 113.264491435142
141110000 109.615295289441
141120000 110.135012707849
141130000 108.204322663694
141140000 107.757876621623
141150000 109.135587725736
141160000 112.890625004188
141170000 117.622449079458
141180000 116.347034413087
141190000 118.39792409466
141200000 119.607913127715
141210000 120.910533588065
141220000 116.018329661579
141230000 119.485096024984
141240000 120.476077597809
141250000 121.594344333493
141260000 120.436093522369
141270000 122.592440975327
141280000 119.500202216415
141290000 119.087539700112
141300000 118.393007459232
141310000 119.491328855121
141320000 117.091631949946
141330000 121.035830981424
141340000 126.622766268802
141350000 128.439799006031
141360000 125.904503810725
141370000 121.494703014183
141380000 120.945143713258
141390000 122.14347273575
141400000 127.026110275602
141410000 123.080103085746
141420000 123.182534950511
141430000 121.205267898153
141440000 123.600449636706
141450000 124.187393799886
141460000 123.299169152821
141470000 120.058017491828
141480000 122.868642495384
141490000 126.748184369883
141500000 127.104417987892
141510000 129.860976271334
141520000 127.047835216404
141530000 125.841625104398
141540000 128.058550811933
141550000 126.750478329039
141560000 126.248893795252
141570000 123.243442324725
141580000 124.657707709637
141590000 123.488895574455
141600000 125.727775778715
141610000 123.987773411099
141620000 122.418030762053
141630000 123.300397382047
141640000 122.177368008905
141650000 123.670416260358
141660000 124.393045599675
141670000 126.050957926015
141680000 124.304682240511
141690000 128.536465533489
141700000 125.061154905935
141710000 124.97281821373
141720000 125.359982366832
141730000 122.093952297347
141740000 125.570967193085
141750000 120.291971626154
141760000 124.18120026865
141770000 125.468944203491
141780000 123.080415615582
141790000 123.263539926461
141800000 119.497475224464
141810000 117.446404211964
141820000 113.681190471236
141830000 118.345878881452
141840000 121.924910497949
141850000 120.317773626015
141860000 117.700861879442
141870000 123.879936185358
141880000 121.074540310435
141890000 125.247875239317
141900000 122.493745508681
141910000 125.123474149195
141920000 125.201497247637
141930000 123.245737996437
141940000 119.474133386176
141950000 123.044671308921
141960000 120.832382235824
141970000 123.667245134327
141980000 121.191662807199
141990000 123.390767763272
142000000 122.235364256583
142010000 123.040722307216
142020000 124.451824405148
142030000 123.365462499457
142040000 123.112016981036
142050000 117.760897694892
142060000 118.420776792149
142070000 122.129601509542
142080000 124.823922828124
142090000 119.257707188014
142100000 113.993677822952
142110000 119.657800416134
142120000 114.254145026421
142130000 115.650929020723
142140000 111.120389929204
142150000 112.032907446003
142160000 111.375855770446
142170000 114.031743588979
142180000 116.571148521523
142190000 114.138323722314
142200000 111.232715749002
142210000 113.340288716401
142220000 116.899931990366
142230000 118.331730315946
142240000 117.561546411269
142250000 112.144174238654
142260000 117.544020673472
142270000 115.312489349818
142280000 118.583219832796
142290000 121.021324541818
142300000 119.187605552533
142310000 118.92885091891
142320000 113.935829461856
142330000 118.734009164028
142340000 120.173082482835
142350000 120.526648840956
142360000 119.298423875246
142370000 119.258583712948
142380000 122.396430004404
142390000 123.452132878605
142400000 123.108057762748
142410000 118.689561663276
142420000 120.731999399057
142430000 125.242633796055
142440000 125.724729075423
142450000 124.032922711088
142460000 120.950368871511
142470000 120.27448882823
142480000 123.254505250729
142490000 121.864714597021
142500000 121.171179121894
142510000 120.814810349817
142520000 116.320619492578
142530000 119.096317869785
142540000 118.827832655304
142550000 115.972011736227
142560000 116.469942709997
142570000 118.891840726908
142580000 118.101883800711
142590000 117.53927614717
142600000 123.34668691692
142610000 120.86192689611
142620000 117.164329881438
142630000 111.723669714075
142640000 114.096018266297
142650000 116.178526856333
142660000 119.282159161034
142670000 119.495098681631
142680000 114.602902704303
142690000 113.301830272924
142700000 119.777801037565
142710000 118.951853315874
142720000 124.554999777511
142730000 120.59066986639
142740000 117.665402996231
142750000 122.649372871215
142760000 124.079075377594
142770000 119.791062143379
142780000 118.227722118007
142790000 118.744259311941
142800000 119.468750417963
142810000 118.299993025566
142820000 115.675222782146
142830000 114.818105423508
142840000 118.444805130961
142850000 114.89693113107
142860000 113.28840584157
142870000 117.823238914327
142880000 115.875571565539
142890000 118.822484597608
142900000 115.135056456701
142910000 111.315196953394
142920000 117.728115993365
142930000 116.758882364146
142940000 117.224007173075
142950000 119.386146738926
142960000 116.873949802863
142970000 119.499386353076
142980000 118.747013645191
142990000 121.211142508144
143000000 117.120224515823
143010000 119.779012445113
143020000 117.387454897853
143030000 117.094790627353
143040000 115.411874507979
143050000 114.959139176424
143060000 113.637455098055
143070000 115.197480140771
143080000 112.656165822493
143090000 116.243496604899
143100000 108.843598225154
143110000 113.391972677086
143120000 118.590968811828
143130000 115.891962372156
143140000 118.630773458542
143150000 116.098808615735
143160000 121.488638072176
143170000 120.451162989274
143180000 122.294837977277
143190000 118.744750663691
143200000 118.028755540957
143210000 121.422571369072
143220000 117.446362437231
143230000 118.329517734322
143240000 118.029101069381
143250000 121.214520899958
143260000 115.525228065894
143270000 118.812392122529
143280000 118.861887870301
143290000 121.009548489108
143300000 118.851867792122
143310000 119.252293382977
143320000 124.118045576102
143330000 120.271213501824
143340000 119.652945326053
143350000 119.698291800839
143360000 118.488233273939
143370000 118.806690010593
143380000 120.489173318963
143390000 124.169074112423
143400000 118.356604394568
143410000 123.205940200778
143420000 124.586036717878
143430000 126.841122629243
143440000 126.04583429701
143450000 128.847898991626
143460000 123.963737194491
143470000 120.773569892151
143480000 121.985420184082
143490000 122.293324381587
143500000 125.088176912592
143510000 121.978534306897
143520000 115.183634085542
143530000 119.19581786584
143540000 123.765764186942
143550000 126.548739279039
143560000 124.960388052991
143570000 122.29752309402
143580000 119.084988416447
143590000 120.705351653327
143600000 120.681420290548
143610000 120.698660687871
143620000 118.075039953163
143630000 119.177679570621
143640000 122.342660691071
143650000 117.258151214819
143660000 116.890435031991
143670000 118.816098076874
143680000 121.724858229768
143690000 118.746642617124
143700000 123.51819105783
143710000 121.239505210487
143720000 121.884416007328
143730000 126.060647485657
143740000 127.697625532957
143750000 125.877671177202
143760000 125.935685518101
143770000 126.307163459737
143780000 123.7104511463
143790000 124.930732127635
143800000 115.769310046398
143810000 116.319195922865
143820000 118.728233325298
143830000 123.985605240548
143840000 121.438052868747
143850000 122.550454485569
143860000 122.958556773236
143870000 124.570080865318
143880000 125.056750699397
143890000 121.731517131652
143900000 117.673398301993
143910000 118.379985009698
143920000 117.490906101197
143930000 121.7346582002
143940000 115.087123703128
143950000 117.736020185667
143960000 117.917233428948
143970000 119.837615570407
143980000 123.289766595745
143990000 120.283088316087
144000000 122.116005283457
144010000 118.159259191258
144020000 117.350326411227
144030000 121.248231702999
144040000 122.124865360794
144050000 124.145507350261
144060000 122.200260395976
144070000 121.235622318347
144080000 120.797167318615
144090000 127.181799375836
144100000 123.023399624923
144110000 124.767182073522
144120000 123.952873635253
144130000 124.839126404979
144140000 123.548162987836
144150000 122.027642278811
144160000 120.837411732022
144170000 124.900673840215
144180000 122.917275560699
144190000 121.722009214664
144200000 125.955473758693
144210000 123.195413043949
144220000 126.507716765809
144230000 129.574102863345
144240000 128.167190283798
144250000 125.173946839926
144260000 126.703542330514
144270000 126.530838839658
144280000 129.777481754032
144290000 126.440057892124
144300000 123.692266977939
144310000 125.219982665562
144320000 124.199502509992
144330000 118.996696261456
144340000 123.187434110835
144350000 125.520518407391
144360000 125.541786294272
144370000 128.20856626434
144380000 129.189637975499
144390000 127.113147069706
144400000 124.004507797443
144410000 125.721237781152
144420000 125.707326772587
144430000 121.218324923715
144440000 122.23502828238
144450000 123.334850759931
144460000 125.139117317332
144470000 118.918322127074
144480000 120.028120453317
144490000 118.191379881414
144500000 118.032489995996
144510000 118.3324006377
144520000 117.273789131447
144530000 117.350500542483
144540000 113.605540951052
144550000 115.370341950771
144560000 118.677355137066
144570000 120.486520292301
144580000 121.863580269507
144590000 120.241401861856
144600000 121.012437991506
144610000 118.07327806071
144620000 118.426471291436
144630000 118.686230824692
144640000 122.7215522633
144650000 124.686134127999
144660000 123.859934758649
144670000 125.155393043814
144680000 123.519094845833
144690000 127.377418438718
144700000 127.078797730197
144710000 128.583833727808
144720000 131.093447495585
144730000 131.661885838101
144740000 128.324288321064
144750000 130.426747013341
144760000 130.656404465489
144770000 133.651434746702
144780000 129.910505591909
144790000 129.813740644528
144800000 130.435730612735
144810000 120.51591686495
144820000 126.690316023784
144830000 126.467424924483
144840000 124.685124541524
144850000 124.438155170037
144860000 122.2451868548
144870000 121.706543894812
144880000 125.341308499813
144890000 116.869933847877
144900000 116.899619224183
144910000 118.644368175025
144920000 116.097448011531
144930000 116.46306094959
144940000 115.767882696327
144950000 115.052748540571
144960000 111.441989906503
144970000 114.714115471313
144980000 115.038739864557
144990000 118.545166647478
145000000 121.799261201263
145010000 118.482165784178
145020000 115.880533374906
145030000 116.25107859185
145040000 116.995592643767
145050000 112.471411122233
145060000 115.77016491959
145070000 120.680713459239
145080000 120.275709088155
145090000 115.924138335877
145100000 119.633348123421
145110000 122.030429619185
145120000 121.263283756412
145130000 120.860392092603
145140000 121.875837345567
145150000 122.043597190886
145160000 121.614837994196
145170000 122.966285660096
145180000 119.879570517771
145190000 122.868129464945
145200000 122.719284965294
145210000 117.004591332076
145220000 119.786396518771
145230000 112.014843004179
145240000 113.470217730582
145250000 115.133373341368
145260000 112.72649402253
145270000 113.44686476095
145280000 116.770909468154
145290000 113.641565453543
145300000 117.040271457393
145310000 114.068559081001
145320000 111.615807680637
145330000 112.21107361164
145340000 111.889237829111
145350000 113.074568998283
145360000 111.83380729088
145370000 113.367023733153
145380000 111.596376948565
145390000 109.735043246226
145400000 112.389348295422
145410000 112.612054044641
145420000 117.942470859543
145430000 114.063494874555
145440000 117.168344866644
145450000 115.379688657335
145460000 114.087635723367
145470000 114.949017214243
145480000 117.454594535997
145490000 114.619744373823
145500000 115.061530101489
145510000 116.237028074088
145520000 117.687913491525
145530000 114.382928212698
145540000 115.387035235913
145550000 113.630899932727
145560000 118.351656980228
145570000 119.355162146111
145580000 119.947106747372
145590000 120.662578570991
145600000 122.501897608886
145610000 117.78844500876
145620000 117.09034384203
145630000 123.781358612571
145640000 121.325922640822
145650000 122.720107678933
145660000 120.568631678272
145670000 115.431692987617
145680000 115.304100972997
145690000 116.607775292769
145700000 119.732515851567
145710000 117.632756221207
145720000 122.109563003312
145730000 120.846136320247
145740000 119.35941249394
145750000 123.426626195756
145760000 127.356856126401
145770000 122.647579711976
145780000 120.9811342686
145790000 119.946191804163
145800000 116.957102776833
145810000 118.174822162227
145820000 113.614975212195
145830000 120.251883012324
145840000 124.262367886536
145850000 127.557731020737
145860000 125.254125913894
145870000 123.887978418646
145880000 119.71900707223
145890000 124.202478912233
145900000 125.38707135494
145910000 124.946093919064
145920000 125.108109113989
145930000 125.854338246348
145940000 125.323243225959
145950000 119.700462631307
145960000 122.095690280828
145970000 122.327923121595
145980000 127.288275232813
145990000 127.405870670284
146000000 122.929668597881
146010000 124.177129743601
146020000 116.625058449366
146030000 122.284423869446
146040000 121.675891158981
146050000 123.865334479515
146060000 122.539574315105
146070000 124.788770336538
146080000 122.056227424724
146090000 122.47028049479
146100000 118.27811289698
146110000 115.618928967933
146120000 118.467601061178
146130000 113.543877620797
146140000 110.880571033453
146150000 114.728894119956
146160000 115.642815896702
146170000 113.012899713517
146180000 112.328937957685
146190000 118.592579499062
146200000 119.681946252389
146210000 120.698763943548
146220000 117.02207401789
146230000 113.328860081315
146240000 116.730921677214
146250000 121.87186714449
146260000 117.761106587636
146270000 117.820404472398
146280000 119.422699385116
146290000 120.155061015428
146300000 118.641690616441
146310000 117.709063842526
146320000 120.328352264151
146330000 124.014192833129
146340000 119.358684370929
146350000 125.791466159592
146360000 125.046184688588
146370000 122.582595145515
146380000 121.817282757016
146390000 118.002018737726
146400000 121.356970564691
146410000 116.186478849001
146420000 116.991081434628
146430000 119.228338125353
146440000 119.282655588595
146450000 120.165370452566
146460000 122.128910820059
146470000 123.0321888344
146480000 119.781855616794
146490000 119.614085618289
146500000 119.051726232283
146510000 122.293533815604
146520000 119.975642071411
146530000 118.130399692401
146540000 121.475332629861
146550000 115.629529463395
146560000 114.763907986985
146570000 112.547209225443
146580000 114.891995586941
146590000 114.992624734774
146600000 119.523023158653
146610000 118.356076650019
146620000 116.584359178279
146630000 117.520795393499
146640000 118.06619131968
146650000 117.950720357611
146660000 117.678277510798
146670000 124.38630816099
146680000 124.737308451905
146690000 127.781161467198
146700000 125.004890989079
146710000 123.444573190727
146720000 125.469929818939
146730000 122.62248976466
146740000 119.35961703673
146750000 120.760837305296
146760000 112.80247267574
146770000 120.230962012934
146780000 124.630586750791
146790000 128.597693235443
146800000 121.999431965248
146810000 124.624270316014
146820000 120.962011366362
146830000 122.051083215619
146840000 122.782545669346
146850000 121.104993443927
146860000 120.970059536322
146870000 117.875666046636
146880000 119.511773582078
146890000 118.78457975396
146900000 122.727721351125
146910000 121.862664612994
146920000 121.734818196626
146930000 127.42886540925
146940000 118.767458939754
146950000 119.501070814886
146960000 118.156364330114
146970000 118.082333796061
146980000 120.628168227833
146990000 118.15535570089
147000000 119.851028737647
147010000 121.252219395052
147020000 118.949795951598
147030000 117.550001117183
147040000 112.557432123239
147050000 112.511470000724
147060000 113.338724149103
147070000 115.985428722214
147080000 115.821461858632
147090000 111.474656469657
147100000 121.486138267316
147110000 120.480823534765
147120000 122.77196544615
147130000 120.67233927556
147140000 122.269495741508
147150000 120.850298847115
147160000 117.981584145152
147170000 121.475360349005
147180000 124.942587817229
147190000 123.242767193927
147200000 120.772267609806
147210000 119.372105026943
147220000 119.595982067348
147230000 123.057602914878
147240000 118.855323851381
147250000 121.456237502842
147260000 118.105539606348
147270000 119.778640489196
147280000 115.296185897962
147290000 119.790008553087
147300000 116.55886574465
147310000 116.762092895029
147320000 119.845805120289
147330000 117.387652305509
147340000 117.069905926174
147350000 117.581132205031
147360000 117.937467016552
147370000 117.564456067217
147380000 116.264455856593
147390000 122.350039696716
147400000 121.848304198602
147410000 115.487813780185
147420000 118.409157507733
147430000 119.400848580741
147440000 121.612856348109
147450000 118.823905651577
147460000 123.144579799625
147470000 122.264271146178
147480000 116.60931262565
147490000 117.659378847265
147500000 118.005217681176
147510000 119.545826520493
147520000 119.342928099913
147530000 115.999375536345
147540000 115.989435685855
147550000 122.394660036676
147560000 124.413294583722
147570000 128.772250277867
147580000 122.314704515793
147590000 125.601914375282
147600000 128.015086519245
147610000 125.672771763407
147620000 124.187314717472
147630000 125.436656233934
147640000 124.241500072723
147650000 126.514208519546
147660000 126.707430965292
147670000 125.790979802002
147680000 123.703148491575
147690000 126.65885866516
147700000 129.334551187662
147710000 127.84936077572
147720000 126.786014048833
147730000 128.035210560308
147740000 123.777241891313
147750000 126.564695743758
147760000 125.119932093477
147770000 125.160608054159
147780000 125.121831843985
147790000 122.73046144314
147800000 123.285496955208
147810000 125.50507231348
147820000 125.663879940521
147830000 124.154496836863
147840000 126.226600266686
147850000 120.979597518883
147860000 120.840814900344
147870000 122.30144347996
147880000 125.370543730504
147890000 120.463205079905
147900000 119.33916987799
147910000 121.63340889062
147920000 118.929886301544
147930000 119.418418300802
147940000 119.77674501892
147950000 115.732821489245
147960000 118.292148262591
147970000 117.653792378373
147980000 117.944119001755
147990000 114.142821238832
148000000 110.142447608537
148010000 116.285382952691
148020000 112.044999677635
148030000 115.629298139014
148040000 115.988481325364
148050000 121.493205153929
148060000 117.871963014653
148070000 119.049059027329
148080000 122.590733356564
148090000 121.09606005211
148100000 118.421240356468
148110000 116.978004497537
148120000 118.348403419661
148130000 118.725877794323
148140000 120.387745284964
148150000 120.894849387341
148160000 120.343345682075
148170000 119.515151327094
148180000 126.115988720198
148190000 124.273199838437
148200000 122.932674033011
148210000 124.415249377377
148220000 125.257068718029
148230000 121.671893539004
148240000 118.591273594745
148250000 118.408194180574
148260000 118.946700613113
148270000 113.320664389783
148280000 113.697595029442
148290000 112.425728584992
148300000 116.548908766224
148310000 115.241202855231
148320000 118.846140159543
148330000 117.102874753876
148340000 116.96573348154
148350000 116.619601098462
148360000 120.654404413097
148370000 119.094390570845
148380000 120.458336236245
148390000 122.030291047818
148400000 122.22481473384
148410000 119.726659190004
148420000 119.120286329602
148430000 122.236752646687
148440000 118.383743254792
148450000 114.756242952727
148460000 113.41731772515
148470000 117.480920825357
148480000 112.577676657599
148490000 115.343894961622
148500000 117.606243559905
148510000 119.248918388024
148520000 117.670467170416
148530000 117.721193472847
148540000 116.193710204357
148550000 115.398948256888
148560000 111.706331909869
148570000 111.934154816648
148580000 114.333898493517
148590000 116.289218682489
148600000 119.075464720254
148610000 115.82042723847
148620000 118.89858390425
148630000 115.919744319504
148640000 111.674740952581
148650000 112.197713356006
148660000 117.075148431933
148670000 114.474950528157
148680000 116.708687732752
148690000 120.711171133402
148700000 123.896795737836
148710000 125.970873880377
148720000 118.964148589178
148730000 123.546334391212
148740000 121.830614333985
148750000 116.089383968983
148760000 118.780520261246
148770000 116.230058025764
148780000 118.238274556373
148790000 121.038647916273
148800000 117.408712293352
148810000 117.539900786014
148820000 116.695178197922
148830000 122.98840091109
148840000 121.169970858406
148850000 117.786147705017
148860000 117.240679900123
148870000 114.780886402551
148880000 117.592422374395
148890000 119.115540943827
148900000 119.975317231065
148910000 119.601132450311
148920000 118.11001998643
148930000 119.428542426387
148940000 117.650054169063
148950000 108.850547440785
148960000 116.962456185644
148970000 115.425633730214
148980000 116.214561495852
148990000 115.386625179368
149000000 118.31496430236
149010000 117.15109434735
149020000 118.344069207208
149030000 118.068470218121
149040000 120.371960334812
149050000 122.11190468997
149060000 124.108204109479
149070000 118.717016107234
149080000 118.13840759607
149090000 115.006731119768
149100000 119.038462500156
149110000 116.65365245628
149120000 120.73190678827
149130000 124.370811872466
149140000 125.224254096735
149150000 122.784801313011
149160000 116.964735308663
149170000 119.844198642162
149180000 117.448008352899
149190000 120.715718021986
149200000 121.95664702164
149210000 119.696382362805
149220000 125.128917600722
149230000 126.195023809953
149240000 123.815083053892
149250000 119.302978526951
149260000 123.309564853028
149270000 119.061514015627
149280000 117.311795738084
149290000 123.151825569568
149300000 122.741318840996
149310000 121.683597802657
149320000 124.83569754535
149330000 127.413741818915
149340000 128.036800051623
149350000 126.524211764658
149360000 127.864917885588
149370000 122.789010702762
149380000 127.972330906712
149390000 122.312729873919
149400000 126.05718539397
149410000 127.271489302116
149420000 126.361558633215
149430000 122.793710039017
149440000 122.178821269814
149450000 120.327727878146
149460000 122.333634439262
149470000 123.337559651966
149480000 123.128504522947
149490000 122.101093056646
149500000 128.854411891097
149510000 124.99944436092
149520000 123.398001889684
149530000 119.572144211489
149540000 115.810164999373
149550000 116.843168637254
149560000 130.099909428092
149570000 124.494442399005
149580000 125.99704657365
149590000 126.292205544088
149600000 124.281448837117
149610000 120.270788189836
149620000 117.554487620093
149630000 120.547239823218
149640000 120.269347602508
149650000 125.983267493869
149660000 126.830532000097
149670000 128.349443370181
149680000 123.027268259602
149690000 122.672840368798
149700000 124.354642924893
149710000 118.98323498239
149720000 123.608819157848
149730000 125.438480645734
149740000 121.461165588947
149750000 123.642512904004
149760000 124.937527618232
149770000 119.955824292966
149780000 125.953691621108
149790000 125.578099911676
149800000 122.523949939718
149810000 124.86850057184
149820000 121.070599988431
149830000 121.187425991353
149840000 120.131765722606
149850000 124.471831166692
149860000 127.566415912943
149870000 126.450701701632
149880000 127.899332876375
149890000 126.648738325826
149900000 126.565390287161
149910000 121.780769400902
149920000 119.270974726021
149930000 120.523067361511
149940000 121.563083025456
149950000 119.786597331636
149960000 114.778137165118
149970000 116.445440173512
149980000 116.181400308597
149990000 116.093971938071
150000000 116.592818577424
#timestep 
150010000 118.352285941236
150020000 116.563685673445
150030000 116.975117305339
150040000 119.201073293774
150050000 116.365865543986
150060000 114.758720524399
150070000 119.999953280238
150080000 121.012867413798
150090000 118.876595825755
150100000 119.081164882413
150110000 116.772889375393
150120000 120.396425319898
150130000 115.77664486905
150140000 117.618165598978
150150000 114.245704614763
150160000 114.588317104454
150170000 110.598571981054
150180000 112.719937433898
150190000 113.057387537397
150200000 113.052811472281
150210000 114.315994918625
150220000 113.670058994602
150230000 115.421885125581
150240000 115.020706092473
150250000 116.593215881552
150260000 116.50353874231
150270000 121.840836584108
150280000 119.268389416285
150290000 114.54815709906
150300000 112.876886540034
150310000 115.393932157622
150320000 115.786883386207
150330000 116.939030553195
150340000 118.595159962941
150350000 121.347341600869
150360000 118.061455662041
150370000 119.038363331355
150380000 118.729433159332
150390000 119.547374828146
150400000 118.747393291511
150410000 116.517124104521
150420000 121.055168364838
150430000 123.074887741297
150440000 122.653101106493
150450000 123.650715366705
150460000 122.700015126684
150470000 125.148628037641
150480000 123.23506434844
150490000 122.623032210723
150500000 118.202602111399
150510000 118.466151350459
150520000 119.635593509941
150530000 122.009779088855
150540000 120.641993344949
150550000 123.409131921043
150560000 121.118868149923
150570000 118.863345772633
150580000 119.789501420294
150590000 122.36762779671
150600000 122.08098776379
150610000 117.136443298598
150620000 120.109145267456
150630000 117.456390199784
150640000 122.738031567497
150650000 125.251392255019
150660000 124.442967333292
150670000 122.943665156773
150680000 126.660524521351
150690000 124.196781812832
150700000 123.114212188435
150710000 124.977233407508
150720000 123.719017410487
150730000 124.032477515797
150740000 122.264142057159
150750000 122.159695659248
150760000 122.670316048353
150770000 121.687314063213
150780000 120.3040400143
150790000 119.259049438374
150800000 122.371332367859
150810000 120.989126440971
150820000 124.173533604523
150830000 121.572065877735
150840000 124.853450182463
150850000 125.376330629366
150860000 125.073194426327
150870000 124.588997972739
150880000 125.864410511156
150890000 124.039407737337
150900000 122.356111158273
150910000 123.562957153107
150920000 118.331907080731
150930000 116.512265765139
150940000 115.801852927302
150950000 119.95087126353
150960000 116.857199436235
150970000 119.565426385489
150980000 114.717920034282
150990000 113.333603863034
151000000 115.358495900703
151010000 111.118553511998
151020000 112.886951985043
151030000 109.2858292314
151040000 112.988549672128
151050000 116.381845756915
151060000 115.81114344219
151070000 115.969786307578
151080000 116.707963037338
151090000 118.344607658561
151100000 117.595558258507
151110000 116.77113172577
151120000 118.900324130853
151130000 116.647244018671
151140000 111.889166045548
151150000 117.985323821644
151160000 112.320886722684
151170000 112.788049365967
151180000 112.032903328022
151190000 110.864027855321
151200000 113.584824650169
151210000 113.942574886691
151220000 118.269905674471
151230000 114.263741330305
151240000 117.894841741051
151250000 122.223449636411
151260000 119.408416832881
151270000 118.068117200825
151280000 122.001533673042
151290000 117.438182805585
151300000 119.465030339246
151310000 117.637778322463
151320000 118.966149356117
151330000 115.441830349308
151340000 120.07959979213
151350000 119.564631995818
151360000 117.454054156205
151370000 117.410946302341
151380000 118.730129758072
151390000 116.574429544726
151400000 117.985125393422
151410000 119.017366849193
151420000 116.896203538112
151430000 117.025360366628
151440000 119.513174606706
151450000 119.223540380648
151460000 117.629788252246
151470000 119.216655441177
151480000 120.66106168402
151490000 124.26731761721
151500000 119.539717209934
151510000 124.029776096026
151520000 119.674803025731
151530000 121.493791082702
151540000 124.751991896605
151550000 125.19250285129
151560000 122.03106022867
151570000 119.713709811042
151580000 118.603058218816
151590000 113.352060001476
151600000 118.580574320043
151610000 118.517113037532
151620000 116.586281953127
151630000 118.125820677886
151640000 120.333938493932
151650000 120.74104569999
151660000 117.383778462224
151670000 120.593192012189
151680000 116.444700231967
151690000 120.306639619567
151700000 120.127966588603
151710000 116.62584501428
151720000 118.437055125784
151730000 119.451432779595
151740000 116.740316813444
151750000 116.809917450902
151760000 119.377719373274
151770000 117.826032466694
151780000 118.979950073388
151790000 124.028926360019
151800000 124.431282800179
151810000 121.447415211299
151820000 125.512712469406
151830000 127.132410280553
151840000 127.896865769749
151850000 127.456119124581
151860000 122.914108325954
151870000 123.724775603237
151880000 120.355225963704
151890000 125.149800810103
151900000 126.898439988795
151910000 123.255470183902
151920000 123.159884935113
151930000 122.763601531228
151940000 117.436500495881
151950000 122.407194707823
151960000 123.713846402499
151970000 119.210916760875
151980000 117.361266543593
151990000 115.801343976253
152000000 118.951634045731
152010000 120.968681006873
152020000 122.395658582115
152030000 121.376275713103
152040000 120.498490673581
152050000 120.582783752065
152060000 124.368373674458
152070000 122.53200487798
152080000 121.610569452307
152090000 121.82441409706
152100000 121.083215722346
152110000 120.336205898028
152120000 117.442092918172
152130000 116.86075252751
152140000 118.144516243634
152150000 118.17857880268
152160000 115.415561868848
152170000 117.479250504705
152180000 117.051441028661
152190000 120.67745565308
152200000 127.229720074611
152210000 122.67623201065
152220000 119.187230454947
152230000 118.909724358653
152240000 118.332709376064
152250000 116.640830953535
152260000 115.702919483703
152270000 112.648376464496
152280000 112.779917504763
152290000 114.83004648162
152300000 118.686140580294
152310000 122.688224214045
152320000 116.365189611706
152330000 116.470749086474
152340000 115.897995436013
152350000 116.481721439514
152360000 117.359737905136
152370000 120.905681203475
152380000 121.95081981366
152390000 125.327177592283
152400000 120.721749496444
152410000 124.121295845564
152420000 120.894867197104
152430000 119.838838284002
152440000 119.090473046053
152450000 119.52402037769
152460000 121.050144055587
152470000 117.631268480657
152480000 120.265245707785
152490000 119.709130789073
152500000 122.650728551992
152510000 120.726098065594
152520000 117.245709506917
152530000 120.350823407625
152540000 121.721641209447
152550000 119.930920984459
152560000 118.657136032104
152570000 115.265880314059
152580000 113.63036751501
152590000 117.084082042643
152600000 113.235087098756
152610000 118.387066200401
152620000 121.784191953976
152630000 121.199168437725
152640000 124.252019239446
152650000 122.73048841794
152660000 119.282657128661
152670000 119.242686610006
152680000 115.954277677709
152690000 116.463681103867
152700000 115.527369681139
152710000 118.329263631349
152720000 119.601677990768
152730000 119.93874987514
152740000 120.062851528412
152750000 117.694610887554
152760000 113.347582885617
152770000 112.369547026855
152780000 112.127722241545
152790000 116.136043964263
152800000 117.078255164463
152810000 122.32216236663
152820000 118.622730395965
152830000 122.794997096636
152840000 124.955460352259
152850000 123.120002364394
152860000 123.530045221496
[truncated: 261,217 more chars]
