# Supplementary material for: Directional translocation resistance of Zika xrRNA
Source: Nat Commun. 2020 Jul 27;11:3749. doi: 10.1038/s41467-020-17508-7 (PMC7385498; doi:10.1038/s41467-020-17508-7)
Supplement: Supplementary file 4 — Source Data [file 41467_2020_17508_MOESM4_ESM.zip › Source_Data_Figures/Fig2B/stretching-rate_r0-T300K/r_20_Ree_parallel.dat]

10000 19.2484262435167
20000 27.9182531537501
30000 22.9419066740918
40000 17.6422683660391
50000 10.2025544774112
60000 15.7867399968956
70000 25.3598472685271
80000 13.8475940219397
90000 15.8016051051335
100000 22.1914379767939
110000 13.9720571740806
120000 16.4417787864659
130000 17.766289371442
140000 13.9981138670579
150000 14.0093487587615
160000 12.238083412698
170000 18.7339551550205
180000 9.87054496773249
190000 13.9614850154343
200000 8.78112360884592
210000 11.1814304751959
220000 8.09752731069966
230000 8.38246163859367
240000 7.47310535245975
250000 9.27188685488744
260000 9.9435514553054
270000 15.8310966943566
280000 16.3111853007014
290000 14.4984858991935
300000 17.2973847092934
310000 15.2274661954114
320000 12.4611692695618
330000 9.76825330964868
340000 12.6467959233799
350000 18.2246295826549
360000 11.9038038366377
370000 15.0742307073774
380000 14.7576073165906
390000 10.7891207484877
400000 10.4371325202717
410000 9.21136367829394
420000 11.0411984605448
430000 7.72917531588854
440000 8.38668547883219
450000 14.2870182281195
460000 19.2560868996517
470000 16.9394923907482
480000 17.3826747405145
490000 18.7365942612266
500000 27.5581332816537
510000 24.2768561706122
520000 16.558739687093
530000 18.9286255523284
540000 22.5006319509499
550000 19.4325118872859
560000 28.1704190542299
570000 22.6464589678858
580000 17.3108237373332
590000 16.3143729723138
600000 24.4969753545711
610000 24.187043391514
620000 13.9840737120037
630000 12.5063063007169
640000 12.6720860917658
650000 13.6245427026932
660000 10.6732531758336
670000 10.7352760391432
680000 15.1872289996831
690000 11.0579727527389
700000 12.426267125254
710000 14.5073149752593
720000 12.4977332201979
730000 14.507472389827
740000 12.9818670194046
750000 16.7868246245894
760000 14.0656277091176
770000 19.0120765287393
780000 16.1242656580658
790000 18.0128867673693
800000 15.3366634042975
810000 15.2382187175604
820000 8.81612414814595
830000 12.4280445736027
840000 16.1959911668907
850000 18.2375038525236
860000 17.8728105811456
870000 18.7299855982412
880000 18.0508552692318
890000 14.7931082980825
900000 18.7666755158767
910000 21.0530313779815
920000 16.8648413208534
930000 13.2982443302938
940000 19.3825557280786
950000 21.2458114592825
960000 20.4839908155758
970000 17.934335432903
980000 21.1344512347336
990000 18.9056984938847
1000000 16.2114475841528
1010000 14.6922331342591
1020000 15.8424117660135
1030000 7.59850713931058
1040000 9.4338225149321
1050000 13.4864290976129
1060000 7.81824377092533
1070000 12.4269787864228
1080000 11.4249836986712
1090000 20.5273385061791
1100000 23.0497508241202
1110000 20.5207722242743
1120000 19.4003127242627
1130000 16.3049351190868
1140000 17.3468971758933
1150000 19.640627953939
1160000 17.5699761545307
1170000 8.75665751791246
1180000 5.86603304052522
1190000 9.65543832818418
1200000 15.5189582360588
1210000 15.9324401321066
1220000 11.2354819359624
1230000 7.57481487977191
1240000 10.7035263186993
1250000 11.8606013294767
1260000 13.2812127452868
1270000 15.7517660255519
1280000 13.4168710856492
1290000 18.1185311164515
1300000 8.51914064446157
1310000 9.38843476114994
1320000 10.0382673634726
1330000 12.6840805395902
1340000 4.18974399080548
1350000 6.60144126870642
1360000 2.92830531192755
1370000 5.38464879413658
1380000 8.72680997495542
1390000 10.8141546411234
1400000 12.1677027278419
1410000 6.31108669110552
1420000 6.29500574647653
1430000 7.41272232282381
1440000 6.48944240356371
1450000 0.671657944462595
1460000 1.42691750664511
1470000 4.41885157164347
1480000 6.21772412394381
1490000 12.5151062777318
1500000 9.56272574014702
1510000 13.1297835724
1520000 12.7412321264427
1530000 7.03599047818392
1540000 15.3341391884102
1550000 6.22863633125974
1560000 4.56553197124214
1570000 1.43764240832621
1580000 3.96830199940274
1590000 1.76796838840386
1600000 11.3196715364489
1610000 10.7732736566612
1620000 8.38713440237245
1630000 15.0754617247164
1640000 13.5772269558281
1650000 24.7057699816761
1660000 12.5616661809651
1670000 20.0074575057532
1680000 17.0687708066402
1690000 11.1948578122309
1700000 16.7099583859001
1710000 24.1037534090821
1720000 21.5749548458023
1730000 16.4170172233105
1740000 21.5680448939909
1750000 24.5346734985275
1760000 24.6895996385858
1770000 21.3046727862564
1780000 22.4873537886083
1790000 21.3637652553504
1800000 22.534580173789
1810000 20.1628132606657
1820000 12.379997482275
1830000 13.1779770648151
1840000 17.4507236628247
1850000 13.8071060508441
1860000 15.4789927167908
1870000 7.15339243670735
1880000 7.01585867825611
1890000 13.2327972317392
1900000 14.1114094825354
1910000 11.0875476844461
1920000 14.2062677085088
1930000 7.57224385340851
1940000 19.3085803690374
1950000 15.7454008292841
1960000 7.5128328763837
1970000 14.2918651481274
1980000 6.10856156116159
1990000 12.6492418064861
2000000 7.76271214627332
2010000 9.5562129081386
2020000 0.789613973191706
2030000 5.10865472342033
2040000 5.36079370011038
2050000 1.16359876594407
2060000 3.16436326694435
2070000 0.162478950375885
2080000 3.86961668605443
2090000 5.50773301029744
2100000 1.89534048270912
2110000 6.15294391314956
2120000 2.77631134763556
2130000 4.36796245309063
2140000 4.51973423054329
2150000 1.76002414155107
2160000 4.29676248762001
2170000 1.49278181865498
2180000 0.0948629376858321
2190000 2.94734379833722
2200000 3.92608334670007
2210000 3.17065844472859
2220000 6.15924893266458
2230000 5.51640238726628
2240000 2.06020436086811
2250000 1.77397839881354
2260000 3.5087885120297
2270000 1.49774578878879
2280000 0.568407819423328
2290000 0.26875745174317
2300000 2.34468934582458
2310000 2.57962903948743
2320000 3.83216390487883
2330000 4.13358692682516
2340000 3.34648547160492
2350000 3.91952755750907
2360000 8.54814202606696
2370000 12.0966126246695
2380000 12.889309927179
2390000 9.57071622453253
2400000 8.28309092601967
2410000 9.25508154079586
2420000 9.08557017932912
2430000 9.90972680599111
2440000 2.25975821947264
2450000 5.65246476212616
2460000 2.37345882270336
2470000 7.19909726043682
2480000 3.27002240966442
2490000 3.13853682087353
2500000 2.84768247872177
2510000 4.81801859827169
2520000 1.34829609993579
2530000 5.48128835022203
2540000 0.622884779348567
2550000 7.2886977623354
2560000 6.51328388845053
2570000 2.38850554480996
2580000 7.10549078575553
2590000 0.951450334193964
2600000 1.25735524830998
2610000 2.20964697564898
2620000 6.902648757495
2630000 9.68466089966142
2640000 1.87009976894291
2650000 1.59417861506131
2660000 2.91845793765668
2670000 0.953211355115627
2680000 2.1767215101919
2690000 3.0511922794019
2700000 1.34426575129356
2710000 0.317041654927493
2720000 4.7275972845901
2730000 8.47016562553193
2740000 0.364969463790942
2750000 1.6921693554836
2760000 9.35628368602977
2770000 12.9171784615718
2780000 14.3867848248937
2790000 16.7377912988063
2800000 10.0430561015581
2810000 9.9443408415824
2820000 13.0721990768064
2830000 21.5328901373227
2840000 18.4150876656652
2850000 13.0719336872491
2860000 18.4990647627693
2870000 14.5172893911878
2880000 9.31966972692817
2890000 9.37963397959754
2900000 5.57083037150085
2910000 7.44932365634281
2920000 7.34842219363958
2930000 10.2720684831354
2940000 12.2735400866206
2950000 21.1250106872414
2960000 8.66109632651177
2970000 1.71062967520493
2980000 9.47823666708831
2990000 10.4766577317716
3000000 12.8112925962964
3010000 2.36488846517921
3020000 6.33963427347584
3030000 6.59854604976044
3040000 8.66349868490892
3050000 7.12160071868846
3060000 9.44676772979244
3070000 12.5262265095221
3080000 10.8392368858853
3090000 5.79288728937331
3100000 8.8087571500979
3110000 2.28775135192615
3120000 8.607974917359
3130000 3.93315542210456
3140000 1.53260697527446
3150000 1.31505644472736
3160000 0.632387076301541
3170000 0.424605926406116
3180000 4.28369503863166
3190000 2.15648361467674
3200000 5.01983018943679
3210000 10.4544696479308
3220000 11.6060522374967
3230000 4.22627140586121
3240000 7.07988270466979
3250000 9.85238628373105
3260000 9.15232294399175
3270000 7.48061957807698
3280000 4.90518987038604
3290000 3.10218566045722
3300000 5.87616191796553
3310000 4.97973548130409
3320000 8.84040495287115
3330000 8.33708052906513
3340000 7.06375696458861
3350000 8.79023525850312
3360000 6.30687912332371
3370000 13.3387711875765
3380000 15.425058430483
3390000 13.4164178085478
3400000 18.5389574428804
3410000 14.8842072260059
3420000 16.6932677654189
3430000 19.9260896129382
3440000 17.6582400170658
3450000 20.8172887628429
3460000 18.3609170041647
3470000 11.6329481700162
3480000 7.55768342108234
3490000 4.20225383242843
3500000 11.3213516408534
3510000 8.42236917364147
3520000 5.45686000165125
3530000 1.69203760836581
3540000 1.00607383620542
3550000 6.10808754176583
3560000 6.55188510367788
3570000 13.8414633569625
3580000 8.64281370220516
3590000 5.55429080245926
3600000 9.86212756753071
3610000 9.37479259641572
3620000 10.0804446013279
3630000 14.0047912903119
3640000 10.6677757604275
3650000 17.041491174203
3660000 13.0196131123926
3670000 11.3688464120621
3680000 15.0343587127867
3690000 15.7867080733631
3700000 9.97097214369808
3710000 3.6615335761303
3720000 5.08809151636962
3730000 7.52623919804012
3740000 3.80049908041042
3750000 7.15508640912964
3760000 6.02666291018591
3770000 5.65833059482179
3780000 6.7058944208639
3790000 4.72718619076346
3800000 7.84724745710838
3810000 7.83044141072622
3820000 13.1752377072513
3830000 9.39020711571374
3840000 10.9827986771428
3850000 11.1752577030694
3860000 16.0319429176584
3870000 10.9345887593669
3880000 12.0455915447862
3890000 15.8784862692875
3900000 15.0637561262109
3910000 18.9132366174845
3920000 18.4161118268978
3930000 15.0530967315984
3940000 17.9965724199261
3950000 15.5770758250251
3960000 21.3377907350541
3970000 27.6354838389793
3980000 19.4769759947222
3990000 25.8387445358952
4000000 18.9582533183673
4010000 17.1213989145774
4020000 18.2995454681311
4030000 11.9617646571213
4040000 20.3445305840025
4050000 19.5997879634667
4060000 20.5374905662956
4070000 11.7355602318082
4080000 18.6303165263148
4090000 14.2785558135543
4100000 17.709435107819
4110000 14.1871817042338
4120000 18.7470466705381
4130000 14.1478544426724
4140000 12.0906767700096
4150000 6.67130490596054
4160000 3.18874849714172
4170000 5.62333877530182
4180000 10.4263717274187
4190000 7.30549560070324
4200000 6.68736105941196
4210000 5.86408860920943
4220000 5.358606912222
4230000 4.89509088732575
4240000 6.51977124360718
4250000 1.79976075018681
4260000 8.31597991699851
4270000 2.85436122576021
4280000 2.79681820144282
4290000 2.21994080617242
4300000 1.47105047732873
4310000 6.15740222298035
4320000 15.7755682640248
4330000 15.7640678150578
4340000 11.1336899911198
4350000 12.2374161048089
4360000 14.2655154213862
4370000 11.9300835440851
4380000 9.17556440963148
4390000 10.6784477489272
4400000 12.110466935191
4410000 11.2772326347138
4420000 20.698343964911
4430000 16.7217964569523
4440000 15.8158772231308
4450000 10.7094572140581
4460000 17.5976941555023
4470000 15.8050009977688
4480000 14.0173612389762
4490000 17.0847803370836
4500000 19.5666380678826
4510000 21.8662931536805
4520000 14.9964115347975
4530000 14.3321371796904
4540000 17.7968011083981
4550000 17.6509228650635
4560000 13.7948720319374
4570000 17.0934177293583
4580000 11.5047916782792
4590000 15.8734373767434
4600000 11.7433609258015
4610000 9.80600095469276
4620000 6.40088174449858
4630000 7.75279589607828
4640000 13.5924607692808
4650000 15.6646350092009
4660000 17.6317128556201
4670000 10.7573235199828
4680000 9.41675874539737
4690000 7.57776968332962
4700000 7.72616785040316
4710000 8.72352079757053
4720000 9.83258786729152
4730000 19.1132140046469
4740000 14.492621742861
4750000 14.4693439321112
4760000 11.922585106707
4770000 8.2105733660137
4780000 11.1029118317181
4790000 18.6823918625726
4800000 16.7542974645766
4810000 10.2606829842131
4820000 16.1941131277948
4830000 13.7483210338223
4840000 14.680962756688
4850000 13.9694558774782
4860000 14.6943230299963
4870000 12.6750604202581
4880000 20.0455156537366
4890000 18.393986388022
4900000 16.3003929504754
4910000 11.7603384036316
4920000 10.5213223815902
4930000 12.0807070819242
4940000 19.2587708322117
4950000 21.1183485797338
4960000 18.583847785614
4970000 18.149025945675
4980000 22.9544214472816
4990000 20.1571930908034
5000000 18.432294705307
5010000 15.2276996268377
5020000 13.6997197466953
5030000 16.5724834990039
5040000 20.8506177377479
5050000 19.216123393444
5060000 18.265174194305
5070000 19.7059819476585
5080000 17.1689415048521
5090000 16.28773082567
5100000 19.5837602959684
5110000 11.1892809039975
5120000 16.1826290333167
5130000 21.2679518905753
5140000 20.0358727353093
5150000 25.092917705652
5160000 20.1754742065124
5170000 21.8667875410014
5180000 20.1063340271525
5190000 23.8792382906679
5200000 14.3899777466474
5210000 14.4137538923582
5220000 14.9408587559431
5230000 9.50447941976665
5240000 5.98795271766403
5250000 8.2741958724967
5260000 8.43115063562311
5270000 4.8908390320068
5280000 9.41944367552708
5290000 10.5810968308375
5300000 5.36483367720109
5310000 2.39318798581064
5320000 10.4146091725503
5330000 3.11776327711999
5340000 6.65145847342382
5350000 7.36448901258689
5360000 9.02110830627379
5370000 5.98595211082437
5380000 5.78823073805967
5390000 2.35876957474454
5400000 3.5574471793563
5410000 2.5036140376688
5420000 11.9878943730117
5430000 10.1883101359396
5440000 7.19445663399364
5450000 7.67721123095185
5460000 14.2455203216433
5470000 13.9129825994826
5480000 12.9407546417148
5490000 11.7645452791913
5500000 9.98537107780817
5510000 14.8003723615724
5520000 8.34105516102613
5530000 6.44335004593967
5540000 5.65625228300257
5550000 6.04969265148219
5560000 14.1796535656662
5570000 5.40128166227834
5580000 6.18984736616073
5590000 0.486407957957113
5600000 3.70183418098497
5610000 3.95550136605476
5620000 7.37196826986894
5630000 11.3339687617066
5640000 10.079378176461
5650000 8.49453249786012
5660000 2.43151431717797
5670000 7.7040657900846
5680000 10.8038574923446
5690000 6.28359213478558
5700000 14.4604845763785
5710000 10.4493963728265
5720000 10.5081233548327
5730000 14.6135109713323
5740000 10.9007058294893
5750000 3.18937406225535
5760000 1.8606267582465
5770000 4.38275526529355
5780000 9.36874967233717
5790000 14.0653315873578
5800000 10.5745052063064
5810000 15.9605699269583
5820000 5.29572296618164
5830000 1.85987018712808
5840000 4.42386137674828
5850000 0.542860020286355
5860000 2.83776255945224
5870000 0.0847828427156969
5880000 8.06293491763296
5890000 4.04516193815004
5900000 5.30831760536711
5910000 0.522885970606524
5920000 4.06831756504562
5930000 2.29427701079538
5940000 3.37171427552698
5950000 7.30994481548066
5960000 5.77398842903699
5970000 16.6165385591397
5980000 9.1676380157939
5990000 10.2885696107962
6000000 12.311155004301
6010000 7.53747852185978
6020000 2.15969404357458
6030000 6.5999256561833
6040000 3.35659679595739
6050000 2.6501167307365
6060000 4.84512376652606
6070000 1.60405970683445
6080000 5.21672307245524
6090000 6.05079830040859
6100000 2.36413072704238
6110000 0.285900922656651
6120000 10.9915508448158
6130000 11.3677421414067
6140000 11.3606785319925
6150000 13.5174824297544
6160000 12.6768730572209
6170000 15.5895199888234
6180000 14.0315872169185
6190000 14.9035394604775
6200000 8.20720566099345
6210000 0.624622235113179
6220000 3.48701538053166
6230000 11.3462133148531
6240000 1.14602405514125
6250000 0.743873750051932
6260000 1.22318286524433
6270000 6.21874783836643
6280000 1.25664832269644
6290000 1.1536411876545
6300000 3.4592400184298
6310000 1.39963060570886
6320000 7.85304743798702
6330000 14.3385772656785
6340000 8.94689649626815
6350000 3.73302838018452
6360000 13.7200424673811
6370000 15.9588230512668
6380000 7.51106007122632
6390000 2.62559890393572
6400000 1.69274537797719
6410000 5.58011831465774
6420000 11.3501322974168
6430000 15.3824969625818
6440000 14.029483792401
6450000 4.38751525439005
6460000 3.72777779049443
6470000 3.31952125104118
6480000 6.8743872840576
6490000 16.4589410547379
6500000 12.9476855227938
6510000 9.7135226740179
6520000 16.7337489830374
6530000 10.9020691754361
6540000 16.3113224221833
6550000 10.4567682534255
6560000 15.4011613987292
6570000 23.6235019532079
6580000 18.5838967034261
6590000 18.3771550662153
6600000 20.0299024733899
6610000 18.1226142753926
6620000 17.0639426880004
6630000 10.0334003227712
6640000 14.5703111460235
6650000 15.9087966161379
6660000 18.1500932107312
6670000 15.8030129799557
6680000 22.9027638536995
6690000 21.9084893842028
6700000 20.9068348364517
6710000 16.4840016868939
6720000 17.2220375743586
6730000 17.1601087569326
6740000 19.6299158562241
6750000 9.95600885264412
6760000 17.782655308261
6770000 17.327401039695
6780000 17.326816534396
6790000 16.7311989923261
6800000 10.0838633476913
6810000 16.0948287019596
6820000 21.4030796335925
6830000 17.2114951687744
6840000 25.1088485948004
6850000 23.5564678105596
6860000 17.9479073558994
6870000 19.0142749353404
6880000 13.9890936208427
6890000 14.1229116337709
6900000 13.3288586642943
6910000 14.3650279079383
6920000 4.04993432807436
6930000 16.4381476073502
6940000 20.3086856036008
6950000 12.1639069318189
6960000 6.88002033672961
6970000 13.8923964063506
6980000 16.6366713392661
6990000 13.4584765406744
7000000 13.8014578090261
7010000 6.47108388461294
7020000 3.0340020549985
7030000 13.4764586271623
7040000 10.6149761271002
7050000 11.4799886305405
7060000 10.3675974961085
7070000 3.62337476813201
7080000 8.22644979269415
7090000 5.88882310545404
7100000 10.5245620307873
7110000 7.19733939124012
7120000 9.22324338024436
7130000 4.60556236144242
7140000 3.20118077853419
7150000 4.04079784208949
7160000 7.87936318991677
7170000 6.48281081980087
7180000 7.11975512748666
7190000 10.1971822261006
7200000 9.67568388098289
7210000 10.8426219404302
7220000 9.56223872162093
7230000 12.6376968909482
7240000 13.2746806299552
7250000 10.924104367342
7260000 11.0750089100322
7270000 9.27728233895186
7280000 4.64020383933621
7290000 5.54386994635502
7300000 10.1746669848685
7310000 2.45880312694146
7320000 9.31131558458031
7330000 13.526858653074
7340000 11.4384569558492
7350000 8.13955856416845
7360000 7.38655545262668
7370000 10.5219295547517
7380000 7.37373007442517
7390000 4.25346287530618
7400000 2.2352840922012
7410000 5.59992461559864
7420000 3.77788175715375
7430000 10.0930304560224
7440000 12.8111635032204
7450000 10.5867690959145
7460000 8.7331932430962
7470000 5.87092002917029
7480000 11.0663209055625
7490000 10.8034414300582
7500000 15.4439802100887
7510000 12.9175268061947
7520000 11.6236922999593
7530000 7.07641653726807
7540000 7.65520607103883
7550000 6.04047404297916
7560000 11.2714804243116
7570000 6.97288488686416
7580000 11.7062019526853
7590000 16.8153480570854
7600000 13.676009358637
7610000 19.1652183474975
7620000 17.790765725973
7630000 4.84111517069027
7640000 7.35092582670251
7650000 3.42575945705335
7660000 4.00459755984258
7670000 7.65106123093443
7680000 6.92694825296064
7690000 9.7805893944813
7700000 17.3673305689449
7710000 10.7607132334958
7720000 13.6434215327953
7730000 23.478872365157
7740000 18.8357516120083
7750000 13.2240582973066
7760000 17.7774002083319
7770000 13.2703718832952
7780000 16.164569785816
7790000 11.4765824032768
7800000 13.8893371084906
7810000 10.0211382268486
7820000 17.9093570397752
7830000 21.7033531702588
7840000 13.2280995326755
7850000 11.6796974081703
7860000 19.5555840606642
7870000 17.4230877836592
7880000 19.1772247980845
7890000 12.8051128205392
7900000 19.8332460640437
7910000 17.8212099604008
7920000 27.2393602394401
7930000 21.6714485637322
7940000 9.36800074685402
7950000 16.7450408344844
7960000 9.53083173407009
7970000 14.0537761125735
7980000 16.1369197873044
7990000 21.0286455198412
8000000 23.7497048452411
8010000 24.3898321998199
8020000 29.5924652725929
8030000 23.3157638360287
8040000 24.6596520944717
8050000 24.4545007248057
8060000 19.0953187858807
8070000 20.0004662789216
8080000 16.9538236373077
8090000 17.6199994556791
8100000 20.2349613666292
8110000 23.659208696126
8120000 21.2975257137845
8130000 24.8703772557201
8140000 16.6757757034181
8150000 11.0371239146387
8160000 14.1541043163385
8170000 5.65618252134772
8180000 10.8428612072051
8190000 16.2718547328948
8200000 11.2450285142073
8210000 16.081817510907
8220000 13.3569745196197
8230000 16.0445828847122
8240000 8.51289885593405
8250000 11.5827935115219
8260000 8.38502555733851
8270000 16.4683017903026
8280000 14.3702424681094
8290000 15.5402366250281
8300000 19.3608502418129
8310000 26.2964165013677
8320000 21.460170465637
8330000 29.3335873612425
8340000 30.3697149076737
8350000 27.4755633288912
8360000 20.8449696101383
8370000 22.859830890681
8380000 22.6636447991131
8390000 23.5508643453868
8400000 25.3381738352109
8410000 25.1685129867067
8420000 21.8384022140345
8430000 14.9747442137491
8440000 21.4174799585257
8450000 26.2877851228068
8460000 25.748502226178
8470000 26.406676684741
8480000 27.1044877332421
8490000 30.8732001297942
8500000 32.231528389129
8510000 34.9809205030114
8520000 35.5827186321955
8530000 37.0260534888743
8540000 36.3826098484363
8550000 33.2238738450105
8560000 32.7904616630115
8570000 30.299700976972
8580000 25.8934566102175
8590000 30.3636672729391
8600000 24.1369790686753
8610000 30.3684777987322
8620000 25.0389426569022
8630000 29.5789316432119
8640000 33.212245550259
8650000 32.9076204386208
8660000 30.3817434156807
8670000 28.232793093757
8680000 33.3105427764504
8690000 28.8664965192505
8700000 27.5397982458774
8710000 25.6930938993401
8720000 26.6729241499256
8730000 23.8561093711427
8740000 24.5685863422783
8750000 28.1223252430137
8760000 26.6872828134131
8770000 17.3486431591625
8780000 17.3347872109173
8790000 26.813668100704
8800000 20.0323326191882
8810000 26.726214032841
8820000 27.6806990408882
8830000 29.6740988249495
8840000 26.4088082635418
8850000 22.5056381708595
8860000 18.9078424830794
8870000 18.3301111102738
8880000 13.6693198939003
8890000 15.7761499614124
8900000 16.3704962875657
8910000 15.6435362393898
8920000 16.0474948576719
8930000 12.5463505893725
8940000 11.3044435789115
8950000 16.1300733381917
8960000 12.9964948823372
8970000 17.821094944347
8980000 20.3332085873166
8990000 15.8087962011485
9000000 22.4652234009436
9010000 20.3525444905074
9020000 24.9011766893751
9030000 28.5627090542458
9040000 32.8922620163057
9050000 37.6364530411845
9060000 32.6259345676957
9070000 27.6751964366459
9080000 27.4509167497092
9090000 16.3599971542614
9100000 22.8693697525666
9110000 22.4304967758405
9120000 20.8777183833732
9130000 23.298523974982
9140000 22.1729148213421
9150000 23.1140075757377
9160000 18.4715060249304
9170000 16.3294287302037
9180000 16.6582285656384
9190000 20.7892742627121
9200000 21.7250171948579
9210000 21.0610006949355
9220000 24.6202643716143
9230000 24.1133489025834
9240000 30.3062288288556
9250000 24.1850976036627
9260000 31.9905642021242
9270000 26.3174318857423
9280000 19.5293770821734
9290000 23.7174385324493
9300000 23.002203526526
9310000 21.7213132672212
9320000 23.8088954156025
9330000 18.0948559923696
9340000 17.0628348371863
9350000 15.8160975142854
9360000 13.256274962302
9370000 12.9179714797366
9380000 16.0552461193571
9390000 21.7402600608625
9400000 20.0490431226104
9410000 17.5955451034333
9420000 17.3127474941668
9430000 17.5293659036731
9440000 18.7091200388701
9450000 30.9759537750383
9460000 32.7395366192225
9470000 25.5142852877244
9480000 27.0069209267202
9490000 35.096723825102
9500000 30.5611591223082
9510000 31.713295957957
9520000 27.0052322945127
9530000 33.1897665275436
9540000 34.5414247667036
9550000 31.7857242001659
9560000 32.0569748499321
9570000 28.1815849941236
9580000 28.3523209904105
9590000 33.3936036630648
9600000 30.6391292685391
9610000 33.5844349962163
9620000 27.6293859017437
9630000 21.3317332729349
9640000 26.7107630702356
9650000 15.587536991921
9660000 23.3365053656152
9670000 21.9233680570253
9680000 25.6982158306899
9690000 33.7018424794629
9700000 29.0247651912302
9710000 24.019400485195
9720000 32.7996525740115
9730000 21.604830175544
9740000 22.5571400103705
9750000 22.7142706178396
9760000 17.8349598538277
9770000 10.665371703145
9780000 10.7744788539141
9790000 13.6038362958823
9800000 25.4648963864605
9810000 25.6304309540173
9820000 27.2290552310338
9830000 30.8804998674289
9840000 29.3411460107941
9850000 26.5060891736205
9860000 10.788590077481
9870000 14.1003737399957
9880000 10.8862304755793
9890000 12.9680683300996
9900000 15.0319657632633
9910000 20.1191610613706
9920000 21.3768380151741
9930000 28.7437284451228
9940000 24.1323887674997
9950000 24.7372878496911
9960000 23.2024176893921
9970000 18.5097574978297
9980000 15.3791553149094
9990000 6.66155680029652
10000000 12.6333134124131
10010000 15.9696161120143
10020000 16.3719182166232
10030000 10.6319016119612
10040000 20.8371328381771
10050000 22.5967918415855
10060000 27.0861656958404
10070000 26.2467853176372
10080000 24.3845012147108
10090000 27.8675856178235
10100000 24.0908373525326
10110000 23.946234314587
10120000 24.9749002151058
10130000 20.5922268345255
10140000 17.5671727499356
10150000 15.5442839252818
10160000 19.8090463611954
10170000 20.8488426496935
10180000 12.4153747352946
10190000 15.8194267053988
10200000 14.4840784563644
10210000 23.683828411529
10220000 21.2013359217954
10230000 23.4688691625894
10240000 19.459696441406
10250000 24.7205569332579
10260000 28.7674046130387
10270000 27.4487734233823
10280000 26.4660231354636
10290000 16.902708864463
10300000 19.4150305222169
10310000 26.707270785447
10320000 26.4560488998127
10330000 25.5399327197689
10340000 22.1679320591201
10350000 23.8652181146249
10360000 33.2316836478429
10370000 34.0274438860728
10380000 28.8747632168799
10390000 30.1823142190007
10400000 34.2719732457579
10410000 33.0468657789998
10420000 31.8582651677439
10430000 34.3460640867152
10440000 22.5494258536289
10450000 23.8909146919373
10460000 19.1459686673471
10470000 23.4629675361988
10480000 30.2463299360761
10490000 28.8256766169315
10500000 23.1383529464142
10510000 21.025594847187
10520000 26.7303977989588
10530000 37.2316100756798
10540000 32.3710488745522
10550000 30.9981377660056
10560000 22.346846894109
10570000 30.1961295732475
10580000 29.6164643476586
10590000 28.2654252594241
10600000 34.4887602655776
10610000 33.8066419249612
10620000 36.955145428965
10630000 41.7261703192289
10640000 34.1237545968451
10650000 27.819708784344
10660000 29.6682522020984
10670000 37.0405185589138
10680000 37.4900641166734
10690000 36.0480695534829
10700000 34.9169694587185
10710000 35.5061760986437
10720000 33.6546198320729
10730000 28.1817856082337
10740000 25.0741675860465
10750000 28.0527139800983
10760000 28.4369240787004
10770000 37.2463522830388
10780000 33.9490054409703
10790000 38.2487921094854
10800000 40.1492662193622
10810000 38.9199663707867
10820000 38.540714027515
10830000 40.2656728250735
10840000 41.3173825151163
10850000 43.6111933077203
10860000 45.1746233863969
10870000 39.0387466084936
10880000 38.2651771060085
10890000 35.0656423250272
10900000 35.2840508451387
10910000 30.6328201908234
10920000 30.2657728151764
10930000 33.5103160339601
10940000 35.8670312469281
10950000 37.7160721279139
10960000 30.3689250534119
10970000 35.4640198192459
10980000 32.705014921052
10990000 34.9387752138917
11000000 32.620516332896
11010000 25.7101896132589
11020000 31.7970807281821
11030000 32.1483278982429
11040000 29.4764612672641
11050000 31.5015676023942
11060000 26.1526202356771
11070000 21.5964914243254
11080000 19.9825927452579
11090000 17.3431056279981
11100000 13.9327186944847
11110000 12.1311210632602
11120000 17.2750952198068
11130000 19.4921705871271
11140000 21.8560106066269
11150000 20.6426200116281
11160000 19.2725393730909
11170000 22.6273882091077
11180000 25.4253496725015
11190000 26.5691215697557
11200000 22.2072353032415
11210000 15.8816420732154
11220000 9.4889347659535
11230000 17.8956231482761
11240000 14.6088425124166
11250000 18.6062565006796
11260000 25.7154816433507
11270000 26.0572471568925
11280000 24.9992370255993
11290000 28.1082435865066
11300000 26.2041374386803
11310000 23.3200133289218
11320000 22.2256743143282
11330000 21.6397928304987
11340000 20.8065675284545
11350000 20.6136688221816
11360000 22.0999353441292
11370000 31.1819323050875
11380000 29.317381032336
11390000 23.9232845751382
11400000 21.620467798855
11410000 17.6052951391718
11420000 17.9340011832524
11430000 24.5667991289166
11440000 20.3037866046269
11450000 20.5751127899896
11460000 24.5958921049638
11470000 24.0009487201635
11480000 26.7689471309021
11490000 21.8125704413642
11500000 25.864064750428
11510000 22.4376430289178
11520000 23.7612774300065
11530000 25.9121052796303
11540000 26.8737605219817
11550000 26.4057434790747
11560000 30.6669738391543
11570000 31.7388004866224
11580000 34.8024537645545
11590000 29.532669843074
11600000 30.8819754338086
11610000 29.1008510737506
11620000 33.7656690468521
11630000 28.5645510546329
11640000 27.1236122248876
11650000 15.8744802153135
11660000 25.6392457755612
11670000 26.4239903496628
11680000 25.147394060194
11690000 20.7188369137693
11700000 21.8234480838354
11710000 31.2941724907345
11720000 31.649282856569
11730000 28.943561116262
11740000 26.8803556606127
11750000 25.0991248060663
11760000 26.0406740977602
11770000 21.4642112194072
11780000 21.6127593005619
11790000 32.4356533928866
11800000 27.6537256860634
11810000 32.0149055649899
11820000 32.3911239381593
11830000 34.0535820606841
11840000 35.4264945796094
11850000 30.7777564068787
11860000 29.3446721968606
11870000 31.1775421594328
11880000 24.0081948335131
11890000 24.670520216065
11900000 20.9596769498428
11910000 23.4096624868105
11920000 29.1039286161399
11930000 30.0423950020082
11940000 32.2618047043144
11950000 30.3686419109622
11960000 19.191363969883
11970000 29.3790373948896
11980000 34.1749623658645
11990000 35.6648680400922
12000000 37.5516602169721
12010000 38.2777380094161
12020000 28.0428321227016
12030000 21.9946483132514
12040000 25.2709673471987
12050000 25.5910996794046
12060000 29.4904984586802
12070000 25.5892202785463
12080000 30.969320434772
12090000 25.9789480390659
12100000 23.9384297653887
12110000 33.4476612238179
12120000 20.8963623188288
12130000 24.9064523520422
12140000 27.7170918271408
12150000 34.4603927018396
12160000 32.8076152427674
12170000 23.6832373748248
12180000 29.3715734581035
12190000 25.9287829094317
12200000 26.9637488963627
12210000 37.6089773152045
12220000 36.4994152099462
12230000 33.5865748409849
12240000 28.4942201612218
12250000 29.0723419624621
12260000 30.3313508066664
12270000 23.488266815348
12280000 22.9342844615242
12290000 26.0355412047923
12300000 31.4271523899769
12310000 24.6932955559532
12320000 29.9913218811175
12330000 28.9456792028283
12340000 24.0739610350672
12350000 25.5414792009106
12360000 24.0223695398386
12370000 31.8455563989697
12380000 26.7862169232175
12390000 25.2019916456854
12400000 25.9478861507214
12410000 31.3751534791123
12420000 34.817318379622
12430000 36.4194971378125
12440000 32.8524357960479
12450000 32.9101347198048
12460000 27.774043835531
12470000 35.9432844634895
12480000 34.4749604893709
12490000 25.5565520272179
12500000 33.7148239806554
12510000 35.0870032934994
12520000 36.0650182301785
12530000 29.7400666404602
12540000 30.3435066273662
12550000 33.2109484256756
12560000 40.340711304127
12570000 37.5885852014781
12580000 31.5596037183797
12590000 34.7148840867858
12600000 40.4885136982962
12610000 36.3512016102343
12620000 43.7265599768882
12630000 43.7842147017118
12640000 44.3910299947433
12650000 42.3326888786542
12660000 35.4608030959129
12670000 43.2231671298906
12680000 46.9753637626328
12690000 48.5031202394117
12700000 50.1010215597368
12710000 44.2037723251499
12720000 37.3276373400541
12730000 31.1919278060701
12740000 33.84831822354
12750000 28.1112633261287
12760000 32.1758651451407
12770000 35.9071067121135
12780000 41.4968837990324
12790000 35.2738292312276
12800000 37.6822901865908
12810000 39.9690484367887
12820000 40.6285127034384
12830000 42.6675722262694
12840000 37.883107686979
12850000 38.1296343139085
12860000 37.1726024097048
12870000 42.0116614878503
12880000 37.0506842835577
12890000 33.5122940268506
12900000 27.8523182908489
12910000 32.1600392058241
12920000 27.6511037625342
12930000 24.5373060321509
12940000 26.1334616643447
12950000 26.3036545956658
12960000 25.5746207933284
12970000 28.5087147906841
12980000 30.8990070746217
12990000 26.1864927047208
13000000 30.8455606636196
13010000 36.2778892364015
13020000 36.1801835088043
13030000 36.2308342485056
13040000 28.5947533217164
13050000 31.7883675838847
13060000 35.8779827590207
13070000 29.6779072661544
13080000 32.9466764653882
13090000 39.2944962714498
13100000 34.3669059091232
13110000 36.7233484270208
13120000 39.6969080114764
13130000 33.5616097800543
13140000 30.1809097001895
13150000 41.5886764011281
13160000 34.2664763808659
13170000 31.3284128326488
13180000 31.2063035888602
13190000 39.4963742114491
13200000 38.5480182580054
13210000 38.0211786841948
13220000 31.2937889441457
13230000 34.1064089010371
13240000 30.1694580548955
13250000 32.506893070387
13260000 30.3718494151065
13270000 27.433871848359
13280000 32.3591481365066
13290000 29.1071666214788
13300000 38.1350536094585
13310000 34.6238639053273
13320000 33.873596887339
13330000 40.1509093886203
13340000 37.9286547528413
13350000 33.7717926089135
13360000 30.919558982125
13370000 23.8862997235728
13380000 26.162540293997
13390000 32.7570300788911
13400000 34.1070352646475
13410000 34.6977068800295
13420000 32.4513756173352
13430000 26.8623850987134
13440000 36.5606429113082
13450000 31.435096129495
13460000 33.3429749370143
13470000 37.1036234008489
13480000 41.3748432902916
13490000 44.5349293204904
13500000 40.4427816968605
13510000 44.6482110790355
13520000 38.7587140587829
13530000 36.218967258461
13540000 34.102376736055
13550000 35.3248443420305
13560000 32.434590975073
13570000 33.6552329854367
13580000 34.3761959045343
13590000 41.1373173547514
13600000 41.2701917748661
13610000 39.238242807319
13620000 37.4937131947377
13630000 35.5048800822772
13640000 34.8102053956677
13650000 36.167779346265
13660000 31.413296652262
13670000 32.6857975312218
13680000 38.7500642097267
13690000 36.7600714441008
13700000 33.2643953622758
13710000 35.9269737870192
13720000 37.8464479622587
13730000 36.7272822282807
13740000 37.7987988003705
13750000 36.033515814011
13760000 37.6706499342214
13770000 36.7646125147226
13780000 43.1651318791812
13790000 35.7658555982331
13800000 33.0355831201911
13810000 30.8443917757158
13820000 31.672364329045
13830000 26.6054672123541
13840000 26.818315103564
13850000 30.9289030680796
13860000 30.9373880894267
13870000 28.8151202853338
13880000 31.594371335388
13890000 26.5103143192252
13900000 27.6942594392212
13910000 29.7238381912231
13920000 28.9712275531766
13930000 31.3609477124761
13940000 31.4162081888574
13950000 31.2479523388133
13960000 29.6859495134202
13970000 33.6729925247654
13980000 29.8720508505423
13990000 34.3357497614732
14000000 38.1031389148537
14010000 33.1767215349162
14020000 31.9506266199747
14030000 33.0331954807064
14040000 30.534244356129
14050000 37.5296415360728
14060000 29.1055880849421
14070000 24.0500931325196
14080000 30.7604115134619
14090000 34.2685042831517
14100000 28.3072103079772
14110000 25.0533255370523
14120000 21.3092801424701
14130000 26.8562700328923
14140000 32.1997552460406
14150000 36.0971843169104
14160000 28.4163632511913
14170000 30.0472766658785
14180000 33.3766727696366
14190000 35.9629042975162
14200000 32.5365402592293
14210000 41.7656449557127
14220000 35.35478244966
14230000 30.0994859852535
14240000 35.6294540637122
14250000 37.2385931298194
14260000 37.7559418721555
14270000 40.0463850430891
14280000 37.8967451112534
14290000 37.7449170869184
14300000 38.3290256872464
14310000 37.2972597650175
14320000 37.1030305271947
14330000 37.2733233854139
14340000 41.4583689071121
14350000 34.9522991796198
14360000 32.267327452876
14370000 29.0302449233076
14380000 26.0383977413892
14390000 30.9406555045119
14400000 34.6922783254373
14410000 33.0341219047334
14420000 30.6772977603184
14430000 27.6532188361912
14440000 22.5276703562466
14450000 29.6155359611919
14460000 25.2255703960442
14470000 21.4939711193165
14480000 25.1955801337502
14490000 27.6856940179027
14500000 27.1134363460017
14510000 28.7399760707636
14520000 23.065018838655
14530000 23.208179165831
14540000 23.379967327265
14550000 24.215609801799
14560000 28.8087115259656
14570000 30.6879078736617
14580000 37.3455512214081
14590000 24.7021777595217
14600000 25.3064882183208
14610000 21.5247187038219
14620000 25.4260869299879
14630000 24.6741854444618
14640000 25.7452094342518
14650000 22.2987927084646
14660000 33.543430943878
14670000 32.0794122620645
14680000 35.0685384963999
14690000 33.5283911931231
14700000 25.9778077124403
14710000 34.2073811499824
14720000 29.3150763245459
14730000 30.8321310350639
14740000 28.1832992250972
14750000 22.8659553476326
14760000 28.8049969821205
14770000 28.9380509410165
14780000 22.9720943249989
14790000 30.5425098235347
14800000 31.2830998761912
14810000 32.0573371906366
14820000 26.1713364308466
14830000 30.4325088283171
14840000 34.1807347745548
14850000 37.2315010671781
14860000 41.1342936044163
14870000 37.5388757555106
14880000 36.6788454943004
14890000 33.8968864669552
14900000 28.2209220341935
14910000 36.9360707920964
14920000 32.1189901898284
14930000 34.6405230264985
14940000 33.3523469535509
14950000 34.5265874603735
14960000 35.5070216963676
14970000 36.0097574768654
14980000 34.1867665696835
14990000 36.1030217298758
15000000 32.0049259148876
15010000 36.3954374169999
15020000 30.5423406172465
15030000 33.3830440510708
15040000 35.5413813653639
15050000 25.9887331661851
15060000 25.3795512465959
15070000 31.1196434456259
15080000 37.6744875680968
15090000 36.1310873091303
15100000 37.3030614362066
15110000 35.5241077217374
15120000 41.246130606331
15130000 39.3254664405725
15140000 37.6266442989454
15150000 39.564352044779
15160000 34.6026418974517
15170000 30.6295142922355
15180000 33.0506357139624
15190000 34.9614303569081
15200000 36.6489085423289
15210000 37.9931995639619
15220000 26.2515425381586
15230000 27.0791167476007
15240000 24.6994633775905
15250000 33.4068671093456
15260000 35.237798839657
15270000 29.9342184279975
15280000 35.6871889166703
15290000 39.5879760862977
15300000 33.7996236144255
15310000 25.3094370533691
15320000 29.0157854583797
15330000 24.63201006556
15340000 20.3315272914791
15350000 29.771638857822
15360000 24.0922798822573
15370000 27.7986832867078
15380000 33.680073629816
15390000 27.5284854653483
15400000 29.2466947566213
15410000 30.9061273213782
15420000 35.4586843695368
15430000 32.5372216592934
15440000 26.846130944034
15450000 32.0422920701885
15460000 32.7026549737042
15470000 30.8687276330134
15480000 32.7659565473439
15490000 29.9910694269623
15500000 29.9725140543159
15510000 32.6076116817934
15520000 29.4748725425274
15530000 31.8034032877413
15540000 30.3902980450883
15550000 36.8272378605647
15560000 34.7809555015144
15570000 39.9486965445381
15580000 42.1095654855127
15590000 41.9277239273942
15600000 37.08144547076
15610000 35.7695164905314
15620000 37.5826041233618
15630000 34.1795735437044
15640000 30.9901072459412
15650000 35.8342586272918
15660000 35.2557402102961
15670000 38.6151129597092
15680000 37.5962741373781
15690000 28.7182885203001
15700000 23.2114175268502
15710000 31.6490094782737
15720000 29.9034145488222
15730000 37.6757739423997
15740000 30.0334006235821
15750000 27.8400329127786
15760000 31.9132040481404
15770000 30.120363501064
15780000 31.9560655113297
15790000 30.2575986956261
15800000 27.0898588896167
15810000 24.0528529627333
15820000 30.3263933052344
15830000 21.8070879718587
15840000 22.1167479831012
15850000 28.4218503673103
15860000 26.9347451549517
15870000 22.109946057011
15880000 24.8192784916598
15890000 26.0079919349788
15900000 23.9782758725344
15910000 26.2651228259553
15920000 20.4288172446019
15930000 28.6993742257959
15940000 22.1162117447446
15950000 24.6454336876868
15960000 19.2073254596193
15970000 24.2594027991102
15980000 26.7466265755682
15990000 26.8684244367223
16000000 30.6356712878996
16010000 24.9666434633823
16020000 21.8494080226558
16030000 21.3350756330227
16040000 20.1063959189179
16050000 26.2651378707057
16060000 29.8856466540723
16070000 29.6506230876826
16080000 30.1112117358786
16090000 30.3957257164614
16100000 27.0133645427729
16110000 27.5652498163325
16120000 29.7990074857925
16130000 36.6102050882773
16140000 33.053916083329
16150000 27.0807221820587
16160000 32.16122766855
16170000 32.6802858572665
16180000 40.5441193343423
16190000 40.4398263904248
16200000 40.0515404115291
16210000 36.1296042026701
16220000 29.626829339339
16230000 35.570975783066
16240000 29.8665862724582
16250000 31.2191010153368
16260000 35.1823957143366
16270000 35.6008684897998
16280000 38.2328158239174
16290000 32.9127581656654
16300000 32.1064147362168
16310000 30.0125388264878
16320000 35.0577043586307
16330000 30.7254188277175
16340000 34.9778702589803
16350000 34.8896601040849
16360000 38.436375987641
16370000 37.6497361741873
16380000 36.8209211357427
16390000 40.0451667675754
16400000 35.43189126525
16410000 37.5056305433502
16420000 32.4358211264379
16430000 30.2971522004664
16440000 34.0406234355268
16450000 36.6894888284276
16460000 38.2138807940089
16470000 36.3580958728813
16480000 34.3286221835476
16490000 31.3612034556713
16500000 34.9629446106744
16510000 30.5293410244941
16520000 34.4693144779939
16530000 37.252099014836
16540000 34.4873788944906
16550000 40.8253374146184
16560000 40.4429944558199
16570000 32.5017652413747
16580000 32.9430139471311
16590000 39.444408430422
16600000 37.8802777843901
16610000 41.422848935276
16620000 40.9796284250334
16630000 34.892006043404
16640000 28.409846246301
16650000 30.9582077143161
16660000 37.0183700349193
16670000 23.552878556163
16680000 31.068089517178
16690000 29.6115986058331
16700000 36.3117070087981
16710000 37.9006832533222
16720000 37.3858843091302
16730000 37.9156166158112
16740000 39.1840747754077
16750000 34.6328739096512
16760000 34.4408897484623
16770000 26.607878621656
16780000 30.9909782441281
16790000 38.7610190374735
16800000 31.6375205972757
16810000 24.8100406916075
16820000 39.7102029207666
16830000 29.7058781897641
16840000 25.2227865041341
16850000 31.8300751033743
16860000 30.6511225136057
16870000 34.4837337844863
16880000 39.3427357552436
16890000 34.0744913234033
16900000 24.3714383650965
16910000 23.3764215411196
16920000 32.0617971861171
16930000 28.0235759062059
16940000 28.5756938422731
16950000 20.202830092178
16960000 21.483200920506
16970000 21.6363681636154
16980000 16.8958746919466
16990000 22.3030563713583
17000000 32.9858141993853
17010000 32.1804138591835
17020000 30.895671413052
17030000 28.0026047818418
17040000 28.1165809192991
17050000 31.8160349124272
17060000 33.6355321224327
17070000 25.1340715917123
17080000 32.4940098840035
17090000 30.021952751835
17100000 33.816198036378
17110000 36.9859479216501
17120000 39.6010166296649
17130000 40.1896479309327
17140000 30.0958667649418
17150000 29.8552873039376
17160000 27.6183533362332
17170000 31.8615105254528
17180000 35.2472272453584
17190000 30.6669824227461
17200000 36.1904081581621
17210000 36.0011837317126
17220000 36.1172377777287
17230000 32.7659231621898
17240000 32.784451156087
17250000 34.5871503705936
17260000 34.6934406942048
17270000 38.1591875194338
17280000 28.6788944373318
17290000 36.9304948162427
17300000 34.1267764303176
17310000 30.8795667598249
17320000 35.1598088944349
17330000 31.5402254687109
17340000 31.1817404850773
17350000 32.243367911653
17360000 36.9325263153791
17370000 36.4846294321572
17380000 35.5366202972771
17390000 36.272767644659
17400000 35.1558240085582
17410000 25.2577287368862
17420000 37.9183885486355
17430000 32.2698848989625
17440000 32.8050832086242
17450000 32.1357348344667
17460000 36.2860113468863
17470000 35.3042399498129
17480000 36.8556486392109
17490000 40.6321577360084
17500000 36.482518686241
17510000 29.0851057950995
17520000 32.8704183851049
17530000 35.1053155068143
17540000 33.7154654146015
17550000 37.6793751819181
17560000 28.5691838393568
17570000 29.4442251586497
17580000 30.7002915564706
17590000 24.1362946108634
17600000 25.2187535722465
17610000 26.3892225454361
17620000 24.8132813505125
17630000 23.4793218049692
17640000 26.8644871571836
17650000 32.9277517350673
17660000 31.5355643032244
17670000 35.0820378060732
17680000 31.4023285786271
17690000 32.6367819707409
17700000 25.5203328607822
17710000 29.3396828436501
17720000 31.3073238680923
17730000 28.2034492837515
17740000 27.1715899425773
17750000 25.64035161789
17760000 29.6190826278658
17770000 27.1163669972904
17780000 32.5370525535263
17790000 32.1955960323601
17800000 24.4065643241908
17810000 27.4190017178757
17820000 25.066329080521
17830000 21.5936051415389
17840000 20.4860637179368
17850000 26.5157217234556
17860000 21.1719165484445
17870000 23.7060308788727
17880000 23.5142968130143
17890000 28.9096613116438
17900000 29.1971881515659
17910000 23.7882365621326
17920000 23.3735485051242
17930000 25.2502180838924
17940000 24.0208309407102
17950000 30.6756922536667
17960000 24.5359299105393
17970000 29.8620749751369
17980000 34.9658321613481
17990000 28.7316816984614
18000000 34.7104213579827
18010000 33.1411769319491
18020000 30.9035255246528
18030000 33.9208282651092
18040000 28.7696026610817
18050000 24.0150615293466
18060000 28.8083064451254
18070000 23.9292245267729
18080000 16.2750795227706
18090000 16.607724501918
18100000 17.0867790415853
18110000 17.5172533425456
18120000 21.0000999755593
18130000 20.4100540795438
18140000 23.1385117120553
18150000 30.009364111086
18160000 28.9835946813955
18170000 28.8226724296948
18180000 25.1050630214797
18190000 30.4650302153373
18200000 37.8529692561127
18210000 30.7547337393459
18220000 26.4188115671817
18230000 29.2529549944276
18240000 30.9130389915615
18250000 24.6580259707151
18260000 28.3754227258999
18270000 30.7269827307227
18280000 32.2963651446612
18290000 30.9636584967606
18300000 25.9354847921483
18310000 29.9117617841732
18320000 29.5022685532683
18330000 24.7838195204335
18340000 22.0329085136184
18350000 20.9933455922606
18360000 28.6151177526299
18370000 30.8332703126784
18380000 32.0778130583823
18390000 34.0087563272289
18400000 33.8314726983408
18410000 33.2842092946279
18420000 33.1143534273469
18430000 30.8123708147968
18440000 35.4456444438009
18450000 35.157373684077
18460000 31.6569471865911
18470000 30.9583140349898
18480000 30.931863140748
18490000 27.2591235807666
18500000 22.7326684995186
18510000 27.7901149478728
18520000 27.2114226946306
18530000 22.2673368629699
18540000 30.3066450118305
18550000 28.1721079167727
18560000 28.2820845668218
18570000 27.6377436677681
18580000 25.0833325758306
18590000 19.7394703110621
18600000 20.8016366372983
18610000 22.6263800384935
18620000 28.1526753594651
18630000 30.7154230805817
18640000 34.4617628893467
18650000 28.0071329981027
18660000 27.6199741961366
18670000 26.3390153698888
18680000 31.9143072170666
18690000 33.1944153586945
18700000 33.0077154543764
18710000 29.4886708750603
18720000 29.735917840633
18730000 29.1535621865798
18740000 31.0172706549452
18750000 26.4654681019697
18760000 25.0139077589101
18770000 26.6823518550754
18780000 19.427005514116
18790000 24.441193170874
18800000 28.0351709100094
18810000 25.2613989933665
18820000 22.330098524965
18830000 22.054790289949
18840000 18.1059383651749
18850000 20.0562494569963
18860000 19.9016914838156
18870000 23.2468536727361
18880000 25.7590421630209
18890000 29.644491213765
18900000 31.4379873268978
18910000 34.0385628895685
18920000 34.6208044657333
18930000 31.6075911106969
18940000 29.8308275294838
18950000 24.3470608784187
18960000 15.571433646178
18970000 20.7074865054465
18980000 17.4304712430823
18990000 29.3804631999871
19000000 30.4221487692968
19010000 28.6969714710207
19020000 31.2392715217347
19030000 25.4277487835806
19040000 27.9822669444167
19050000 24.0493881761415
19060000 30.3223960311239
19070000 27.2502045133739
19080000 31.7544965744411
19090000 30.0511967900316
19100000 29.3856525508628
19110000 33.5784541668519
19120000 30.1121996924123
19130000 27.8090744065102
19140000 29.2041204709363
19150000 25.4295340852586
19160000 17.6012103742655
19170000 26.7512744261993
19180000 24.4323601753781
19190000 25.8977314680365
19200000 23.1318387498023
19210000 20.0059572805241
19220000 19.8391584337916
19230000 17.0753087906281
19240000 25.3454015824903
19250000 26.5790838141521
19260000 23.0277537121251
19270000 26.360630640183
19280000 24.9475174105124
19290000 24.4792476261207
19300000 21.4468256070602
19310000 20.0978348969443
19320000 29.6874533052203
19330000 28.88115552635
19340000 29.306432985134
19350000 23.6851504292715
19360000 18.0646142255458
19370000 19.8297521745125
19380000 28.2288175972063
19390000 24.5996319221623
19400000 28.8163298246456
19410000 22.7927794087889
19420000 22.9402966484985
19430000 16.0752327585852
19440000 23.7646868551316
19450000 25.7880726368725
19460000 27.2867716435664
19470000 30.117344566333
19480000 29.1653557850199
19490000 24.1281236201408
19500000 19.8430024888617
19510000 21.0968346898769
19520000 14.4599806459034
19530000 21.5529900603557
19540000 26.4720567871707
19550000 22.4740731842045
19560000 13.0612048598447
19570000 18.4248670339351
19580000 20.1048897290941
19590000 17.3190287565008
19600000 19.8299219462276
19610000 23.9855401058153
19620000 26.2394666665988
19630000 21.9251821085547
19640000 22.8483461427307
19650000 20.7396341057643
19660000 27.4688161574729
19670000 27.1642484234011
19680000 27.2418307547008
19690000 25.5173796596927
19700000 26.4288175672152
19710000 26.0619752784807
19720000 25.4645010978165
19730000 18.667177381259
19740000 21.8323213842319
19750000 24.2533351995273
19760000 20.9468273795553
19770000 18.4850062289216
19780000 22.9024376637832
19790000 25.8701745870581
19800000 25.7591778993743
19810000 21.9090818197842
19820000 24.3661615054925
19830000 26.406863349463
19840000 17.8452976393089
19850000 18.5553560167862
19860000 14.2703365733321
19870000 8.87904392204666
19880000 15.8080518169721
19890000 15.3350486090257
19900000 18.5769804944487
19910000 30.4317297825279
19920000 30.0642481779774
19930000 30.576020186762
19940000 25.4982456525613
19950000 25.8697809227357
19960000 25.9132501349573
19970000 30.053181231444
19980000 33.0951735313498
19990000 28.5595334753128
20000000 31.5589397497873
20010000 30.0501594211891
20020000 31.3335737136233
20030000 34.350153214613
20040000 30.2581827220235
20050000 34.2341466640411
20060000 33.4023774006588
20070000 30.0066152241955
20080000 40.2038873119079
20090000 32.5637143376908
20100000 35.9091041084744
20110000 39.2517192449881
20120000 32.4587394325713
20130000 26.7843055125181
20140000 28.3576217622606
20150000 33.8343013927719
20160000 32.9136623468345
20170000 31.6352084027437
20180000 32.8761340392633
20190000 35.9818550976735
20200000 33.881034664473
20210000 40.3494552896774
20220000 37.4597231467347
20230000 37.78893155565
20240000 41.7369756151157
20250000 34.2333336430943
20260000 29.8027052566129
20270000 36.5566899167985
20280000 30.3390841049784
20290000 29.1960960057838
20300000 32.2883045571804
20310000 32.3410460255654
20320000 26.451295155984
20330000 26.401613495815
20340000 22.4723643319729
20350000 32.2159793793529
20360000 30.0787832551291
20370000 37.0591952282985
20380000 35.0183663380138
20390000 31.508142342916
20400000 39.6181529809475
20410000 36.0685654665765
20420000 39.8588813099016
20430000 42.1766186606022
20440000 40.4371480494925
20450000 41.1570395005824
20460000 32.2059222552664
20470000 30.482048648099
20480000 34.1874929004643
20490000 39.8536981616311
20500000 38.9092044572976
20510000 40.7393555805274
20520000 42.8996087525287
20530000 43.2258373840542
20540000 40.5285959404159
20550000 43.6283348626035
20560000 38.6794782229815
20570000 37.4040504945734
20580000 40.3560851135575
20590000 40.2275943849203
20600000 41.1925302262732
20610000 44.5540158954551
20620000 47.0109390609873
20630000 49.3171196360634
20640000 48.8119847131756
20650000 50.2127858678892
20660000 47.9496413474783
20670000 52.0664171390031
20680000 53.2888578121239
20690000 49.9422075095702
20700000 51.0931615633249
20710000 49.6019054583578
20720000 57.250375816225
20730000 56.127239101622
20740000 51.9782524121065
20750000 51.0050157272468
20760000 42.2226199275531
20770000 50.8526274634123
20780000 52.9255167523122
20790000 49.2957087587902
20800000 55.1449716391425
20810000 50.232468367891
20820000 42.3138207386512
20830000 46.7700729470523
20840000 48.1339895182343
20850000 53.0244691124063
20860000 49.1273701331049
20870000 46.7861871658464
20880000 55.2461801808466
20890000 53.8238379200199
20900000 53.7972888429201
20910000 43.8085936982292
20920000 52.5746916062183
20930000 53.2340738975055
20940000 54.7954417218594
20950000 43.9584984400245
20960000 45.9551767314065
20970000 51.0057412562579
20980000 46.7341325793883
20990000 44.2071030703579
21000000 45.398127904708
21010000 45.4079288108733
21020000 39.3127731028389
21030000 41.3039429778271
21040000 46.5536283456483
21050000 44.7623566742633
21060000 42.9567952707915
21070000 49.0179667250677
21080000 49.703565610018
21090000 45.4854788216305
21100000 45.5527448706576
21110000 48.4361218017546
21120000 44.6021555667699
21130000 39.4506592620231
21140000 42.0505520183077
21150000 44.215800984992
21160000 42.5623465458575
21170000 43.3560401401854
21180000 43.6156277449127
21190000 43.0825077252676
21200000 39.0142111672071
21210000 38.8791426250868
21220000 39.3070311503679
21230000 38.9052973214006
21240000 36.3934915904258
21250000 41.0369432770038
21260000 43.8521586785832
21270000 38.7733463100259
21280000 31.9564349515053
21290000 32.9462151859955
21300000 32.3719330459545
21310000 37.0989112917346
21320000 37.7502480866335
21330000 28.0066221322865
21340000 34.5863686516893
21350000 34.0110792742377
21360000 32.9240426897738
21370000 26.4526067920948
21380000 28.4906606186309
21390000 34.0275314909191
21400000 28.7363167879747
21410000 34.3953324966249
21420000 34.6682653002009
21430000 29.7779233316664
21440000 31.5888425725774
21450000 28.3368449026259
21460000 32.3110185092121
21470000 29.9438557616762
21480000 35.8895247938248
21490000 35.7217616267122
21500000 24.8897472415661
21510000 32.1482851636358
21520000 27.2139919307921
21530000 25.8542021725992
21540000 23.5068705882308
21550000 31.9469447203612
21560000 31.2613060495744
21570000 31.5419854871892
21580000 30.0497106058129
21590000 29.7897069572567
21600000 29.2024427517862
21610000 27.112902107045
21620000 27.425703353503
21630000 27.6945915854794
21640000 29.8540839739724
21650000 28.8282076604422
21660000 24.4743210164539
21670000 34.0844173560858
21680000 30.1188794355359
21690000 28.7722898327978
21700000 29.9154619890796
21710000 29.3077252866477
21720000 24.9929441668871
21730000 26.8684136628232
21740000 25.8015966909367
21750000 28.438642130056
21760000 31.6254380673198
21770000 30.3571160440559
21780000 20.8859035441182
21790000 29.8488555724755
21800000 34.2124768181005
21810000 37.7001110383742
21820000 33.6863266412225
21830000 28.758820854795
21840000 31.7789968415061
21850000 28.7869668515112
21860000 25.635818479598
21870000 30.7546858104513
21880000 25.7036492161061
21890000 29.5460644845693
21900000 31.4211810595576
21910000 25.1461901225534
21920000 25.6991853051785
21930000 28.8468190070309
21940000 35.1633976173201
21950000 33.0927438608924
21960000 37.3139015986333
21970000 40.8608044961373
21980000 41.1684049591586
21990000 40.2349603452524
22000000 36.2573451631881
22010000 34.6858966604819
22020000 28.2003583526631
22030000 25.7355437055372
22040000 31.4989172653399
22050000 28.7814318884355
22060000 35.4881620320043
22070000 36.6347897596867
22080000 28.975485835602
22090000 29.0690629967988
22100000 34.0754660053157
22110000 31.0442890196843
22120000 27.8646299458733
22130000 35.2154288991494
22140000 27.7347870877782
22150000 33.5184030235536
22160000 34.3638869213884
22170000 31.3461821711413
22180000 31.9113069630692
22190000 29.0654853883437
22200000 30.7652098158135
22210000 33.1080598244075
22220000 30.0820542837697
22230000 32.9926325758323
22240000 26.98775968435
22250000 30.8410091686929
22260000 26.2908296779584
22270000 29.7572716691367
22280000 27.6891684080624
22290000 30.4977182098097
22300000 31.5290798383949
22310000 36.7631326158065
22320000 31.6686112864974
22330000 31.8804148790631
22340000 30.2753445067902
22350000 30.1610490907906
22360000 30.9791175794963
22370000 33.4684649767754
22380000 33.0743270920406
22390000 38.5544324420288
22400000 29.4439701787361
22410000 29.5376231365636
22420000 34.3829239987885
22430000 32.6304387520327
22440000 37.1384907176017
22450000 36.1456740630712
22460000 35.0740211220287
22470000 36.2834709558816
22480000 36.8570247882092
22490000 29.5012544554675
22500000 30.0387164624059
22510000 32.738597408025
22520000 33.0843975180792
22530000 36.8304939349296
22540000 36.2911479289581
22550000 42.3214743482491
22560000 41.2932876596205
22570000 39.0157862009123
22580000 37.498108428968
22590000 28.9823954446708
22600000 34.9797746980968
22610000 36.4986105793516
22620000 35.8353182861847
22630000 32.1967022852787
22640000 33.7556856200888
22650000 35.3539816123658
22660000 31.8951563703812
22670000 36.4770041277428
22680000 32.6275028167516
22690000 29.3926243250606
22700000 27.063793357537
22710000 24.5832214442507
22720000 21.5877473208271
22730000 23.2196532499785
22740000 27.7837370343036
22750000 24.2939429490573
22760000 24.8172263833766
22770000 26.0814250425502
22780000 36.3287607228387
22790000 39.6952425983241
22800000 42.8525093401743
22810000 37.1561011181869
22820000 38.8646073823916
22830000 40.8347401153742
22840000 41.1380640687145
22850000 34.0403883212308
22860000 37.8797974835384
22870000 32.6456570124315
22880000 35.9860311686381
22890000 36.4815576656914
22900000 31.1871533895576
22910000 29.4421905607651
22920000 33.573246844917
22930000 28.3729830720085
22940000 34.258416222963
22950000 40.5720556903659
22960000 36.9368974177548
22970000 31.6529202682147
22980000 30.0709367764669
22990000 36.7419787625033
23000000 36.5793568746394
23010000 27.979720050084
23020000 34.6703079163229
23030000 35.2576784160818
23040000 29.4165791448178
23050000 30.126285053524
23060000 30.999275432162
23070000 31.3395844589393
23080000 27.9152557502298
23090000 24.8469917599257
23100000 24.7229230387656
23110000 33.0415471292423
23120000 32.1436190005458
23130000 32.2258923704493
23140000 36.160466021041
23150000 30.1358983838274
23160000 30.6069922329757
23170000 31.2834778066343
23180000 29.7517785220128
23190000 30.3213044742482
23200000 29.5033479838715
23210000 27.7844033669713
23220000 21.5884759950018
23230000 31.1926347220893
23240000 30.3288751921478
23250000 31.8075724600724
23260000 25.4040396064013
23270000 21.5130945485226
23280000 19.7258413270314
23290000 25.426616322276
23300000 23.6737699234848
23310000 34.9706872257291
23320000 39.4694868820332
23330000 34.0500807008307
23340000 35.6439154257709
23350000 33.3772607806787
23360000 29.3939999084305
23370000 24.992780818317
23380000 24.82444713373
23390000 38.2332505401492
23400000 31.2641234630141
23410000 27.6401771043845
23420000 25.9627523527288
23430000 28.054634126406
23440000 32.8870808714369
23450000 27.103877698518
23460000 30.7524009306444
23470000 30.9808392061902
23480000 27.6477395495014
23490000 22.0497165606196
23500000 26.7849088399205
23510000 31.9267173862405
23520000 28.8182077616729
23530000 35.4278440109533
23540000 26.7136344612754
23550000 24.8478959628537
23560000 26.3996473361036
23570000 25.2618535018484
23580000 27.6224422039469
23590000 26.1598325544727
23600000 25.169908907179
23610000 28.2613429248613
23620000 28.7820279607945
23630000 30.4435983303241
23640000 31.490457528834
23650000 30.4148633233198
23660000 34.8701882878017
23670000 34.4689945225181
23680000 26.4638001446735
23690000 27.4324395607497
23700000 36.676128410277
23710000 29.4829171679133
23720000 21.4572853319567
23730000 25.7447688246795
23740000 27.5223954665232
23750000 27.8109901536096
23760000 21.6679843687642
23770000 24.7755302323637
23780000 18.7904041562131
23790000 20.6229396485897
23800000 18.7096569189413
23810000 23.7485296437873
23820000 28.5922004973442
23830000 25.5895807826702
23840000 28.607143259999
23850000 25.9311788714479
23860000 31.9549231287367
23870000 33.0455482683488
23880000 39.9778179624926
23890000 38.990390874228
23900000 39.4806261722206
23910000 41.2166484904663
23920000 44.1611778350402
23930000 37.9561639725694
23940000 43.5701179366381
23950000 38.0326042059303
23960000 41.1789403990935
23970000 43.7402608191298
23980000 39.5368187899766
23990000 39.1337024756363
24000000 40.5117902184375
24010000 43.7149903603347
24020000 44.7754448945183
24030000 41.8440289087233
24040000 42.5535291498206
24050000 39.2925129049847
24060000 36.0526939657448
24070000 40.5760816057514
24080000 41.8795463872197
24090000 40.7806033143875
24100000 47.7672490701296
24110000 46.9192690008384
24120000 41.5854627446015
24130000 45.9708263754224
24140000 45.180917979309
24150000 42.6180117968333
24160000 47.6027981017119
24170000 44.9192598211606
24180000 40.7772515117547
24190000 35.0357809614079
24200000 31.9872724511013
24210000 37.1587100980116
24220000 42.0715338145035
24230000 43.8311787852604
24240000 38.924750730825
24250000 41.0572807051493
24260000 41.2343013292971
24270000 46.0375356443575
24280000 45.2063278026925
24290000 39.8213602355409
24300000 44.28269847139
24310000 44.3408110033831
24320000 41.8979162153246
24330000 36.3550653354742
24340000 43.1951140636576
24350000 42.6570219927239
24360000 44.186632031787
24370000 40.3617269512058
24380000 38.3455915241597
24390000 38.3066900850749
24400000 31.5961817156386
24410000 31.9862890276283
24420000 39.2758902268972
24430000 31.4938616216872
24440000 40.0016588436287
24450000 32.7668471831096
24460000 29.9737077304647
24470000 30.6906745132369
24480000 37.2308267240377
24490000 40.6344435440067
24500000 33.2351296400525
24510000 35.3816090181263
24520000 42.7837089750559
24530000 43.2326391992503
24540000 41.4801834931937
24550000 34.9146417384417
24560000 38.7156263960736
24570000 35.5821263738756
24580000 34.2847184248952
24590000 35.0490062829389
24600000 30.5616346383393
24610000 33.4336841552608
24620000 31.580551782562
24630000 38.3649224902676
24640000 35.898140485372
24650000 41.219159095679
24660000 43.3037972107162
24670000 45.9988106751251
24680000 43.0651453887103
24690000 36.7833659110761
24700000 45.8188973709265
24710000 45.4231413064273
24720000 44.870300975361
24730000 49.1983981100838
24740000 48.3757470953933
24750000 37.3733139780587
24760000 35.8264776946725
24770000 37.6366363637054
24780000 37.1732681165229
24790000 43.8364026768251
24800000 35.426149208846
24810000 30.8405576795871
24820000 29.9322893120024
24830000 37.6053862132308
24840000 33.3569359615069
24850000 25.4578827905606
24860000 24.2227974800674
24870000 24.5514008485355
24880000 28.7470667452612
24890000 27.4157105245438
24900000 26.2827075835371
24910000 29.8429208204905
24920000 34.509896967602
24930000 30.2787107923816
24940000 33.2260060742567
24950000 31.4171069956168
24960000 29.6159437186756
24970000 32.7450156831641
24980000 32.4589363346498
24990000 38.3731558067882
25000000 30.4401828681947
25010000 36.8707932075657
25020000 33.9622659918405
25030000 29.2232153974813
25040000 27.1341578445949
25050000 28.2473188001086
25060000 35.1740447938874
25070000 36.2585896294729
25080000 36.0553694529188
25090000 26.9849262070739
25100000 31.6724676811822
25110000 29.0231881037002
25120000 29.6438196074999
25130000 23.8197141665274
25140000 24.3185779824806
25150000 22.7891903961471
25160000 28.2116039615063
25170000 25.9137922826695
25180000 23.3844829789545
25190000 22.9338121345949
25200000 30.2874576103527
25210000 29.8960125509088
25220000 28.2956268080516
25230000 31.3443881918753
25240000 28.9135363172198
25250000 26.2173850884332
25260000 23.6097047122669
25270000 26.1715961715763
25280000 23.3244939744745
25290000 27.7174055433814
25300000 23.8050679088275
25310000 22.5534902612491
25320000 19.3537786231436
25330000 25.2349914983529
25340000 23.9904326710201
25350000 36.3822748695383
25360000 32.3228184894398
25370000 34.8887568837011
25380000 36.5213920023389
25390000 33.423016219134
25400000 28.4752633844678
25410000 36.6878993962408
25420000 35.922514584396
25430000 33.7420489298259
25440000 39.2270938657696
25450000 37.2833126600995
25460000 36.9298877104994
25470000 36.5071150186791
25480000 41.2911958447269
25490000 32.7389078926703
25500000 39.7970344643178
25510000 34.2107497887736
25520000 38.7539461803538
25530000 37.4795440474029
25540000 38.3049354497595
25550000 41.1773850511605
25560000 46.7281562637498
25570000 45.71648833021
25580000 49.5375749306741
25590000 41.2731500500471
25600000 39.3069532321748
25610000 36.547601016932
25620000 30.7252290390657
25630000 34.5167483809637
25640000 38.3191320977043
25650000 44.4064031656281
25660000 43.9720256904053
25670000 39.5865705917315
25680000 40.4380449746217
25690000 36.5214961439003
25700000 42.8723355199739
25710000 38.5375924143537
25720000 38.5218666579958
25730000 40.5821570301367
25740000 36.2769668513864
25750000 34.1818040470188
25760000 36.9291731741621
25770000 32.2534607327077
25780000 35.445453647407
25790000 38.6146812413249
25800000 36.8429265974119
25810000 36.9188631998465
25820000 36.2034273928147
25830000 42.9064421482122
25840000 40.7471944697467
25850000 42.836943368882
25860000 25.898363645637
25870000 31.3610238267707
25880000 35.257108047067
25890000 36.1165819215139
25900000 36.9519844158305
25910000 39.5657721698241
25920000 36.4311151772301
25930000 36.800430334419
25940000 40.9015610648406
25950000 35.7357841067633
25960000 36.9173901531849
25970000 35.0471514401818
25980000 36.155940379295
25990000 30.2122480612728
26000000 29.5075275023982
26010000 29.1364914437789
26020000 27.1878749819488
26030000 31.4675020281201
26040000 30.8547808688904
26050000 28.0794256212511
26060000 27.6214937762714
26070000 32.4381929486455
26080000 35.4647828046662
26090000 42.9669871440089
26100000 38.5458497352258
26110000 43.7337277644
26120000 45.5928499425781
26130000 40.9252586106796
26140000 44.0768252161748
26150000 39.571102279056
26160000 34.8301478248313
26170000 31.9082735307771
26180000 33.2697777279198
26190000 35.667062586397
26200000 34.7368041687688
26210000 37.2057672526748
26220000 33.3765056691142
26230000 34.6877635525929
26240000 33.320615765384
26250000 38.0688269225078
26260000 37.5572184077333
26270000 40.5478178985565
26280000 41.8321604880609
26290000 46.7819034949587
26300000 42.3680438595517
26310000 43.2919172068701
26320000 40.4440921087192
26330000 44.1805102116646
26340000 42.1555571218483
26350000 38.9073566320085
26360000 32.2410380151613
26370000 29.4746161599267
26380000 29.8843643291366
26390000 32.3975509568438
26400000 31.8023965530199
26410000 36.81071175802
26420000 35.335570406621
26430000 31.3849212926785
26440000 39.2065744079601
26450000 32.7017984751224
26460000 29.3322145138257
26470000 34.6796819289347
26480000 31.8675318402776
26490000 39.7107958590688
26500000 37.9088637752799
26510000 42.9505224185785
26520000 34.0088663708419
26530000 36.2008940721742
26540000 34.5319461763181
26550000 33.2731805971505
26560000 27.9529052842111
26570000 25.9145883902436
26580000 32.3559737067554
26590000 30.7896859265745
26600000 36.9465902444974
26610000 37.723960174064
26620000 34.9021342884387
26630000 34.4513026521063
26640000 34.8479497505269
26650000 34.228107789534
26660000 31.349070042317
26670000 37.3529329810606
26680000 27.9288889184585
26690000 27.0194283316466
26700000 32.0673668327842
26710000 31.3984411288795
26720000 29.1869625547178
26730000 23.5075525773947
26740000 22.1486856063819
26750000 32.6378101053731
26760000 34.7968791895652
26770000 34.5829697116868
26780000 31.50306870124
26790000 32.709385916997
26800000 27.4101577354998
26810000 33.0165305196418
26820000 38.0738023966518
26830000 36.7245688820595
26840000 31.3667596309929
26850000 31.1238681553097
26860000 29.3904595224906
26870000 32.8226684048745
26880000 26.3749649321446
26890000 29.8331460914586
26900000 22.6140286394979
26910000 28.1062613499388
26920000 25.8716866841643
26930000 23.0946743117622
26940000 24.8962122988752
26950000 20.5216117006489
26960000 19.9770154432164
26970000 20.5059561948473
26980000 27.1278347592165
26990000 33.5504077545993
27000000 31.0334650148151
27010000 29.2567024872923
27020000 29.4285574250698
27030000 24.1618334103983
27040000 22.793415936481
27050000 28.3954907294021
27060000 32.2496715763524
27070000 27.6231375051576
27080000 31.8736100965972
27090000 34.8510935921067
27100000 29.4127408358435
27110000 27.5636435114324
27120000 33.4152857682278
27130000 33.6304826910155
27140000 36.9601923456249
27150000 30.6445460437308
27160000 29.7058660446493
27170000 33.4220674166158
27180000 27.6022611021073
27190000 29.3690980240221
27200000 28.5039231744188
27210000 26.0031261222568
27220000 18.6871130256039
27230000 27.5020388396069
27240000 23.170675101019
27250000 26.0987000101151
27260000 22.0956405983974
27270000 20.7426425464072
27280000 31.8157169287031
27290000 30.6094847076769
27300000 27.1224166794614
27310000 23.6268618439295
27320000 19.1732908506203
27330000 16.3790289481403
27340000 25.0557972577803
27350000 26.8996405338616
27360000 21.9346132926318
27370000 19.3919839576598
27380000 23.6043728507024
27390000 27.3381598251285
27400000 30.7241026025941
27410000 28.6999558844934
27420000 30.2987454729746
27430000 28.7700286058124
27440000 28.9325249684211
27450000 34.5552380690514
27460000 35.2235439274916
27470000 40.0983118790425
27480000 38.855404222383
27490000 40.6886928897296
27500000 42.0534931249699
27510000 29.4426343207733
27520000 22.1363974330424
27530000 25.0681729991888
27540000 29.7734279957385
27550000 28.3771026983402
27560000 27.6745328425338
27570000 28.5458101486924
27580000 20.4893964722241
27590000 21.9224955548486
27600000 28.8656522415932
27610000 29.0351981529075
27620000 30.0604986106678
27630000 33.6402013951583
27640000 34.1644882795555
27650000 33.1527264860816
27660000 27.2619756430225
27670000 37.2423376431005
27680000 30.1466097543748
27690000 20.6031045317603
27700000 23.6961135206208
27710000 24.377541110307
27720000 21.6616351725318
27730000 20.4819394983282
27740000 17.065883615734
27750000 17.532603677999
27760000 14.8762480059651
27770000 11.6734913809751
27780000 15.355245694675
27790000 16.0944709542808
27800000 8.48085199463441
27810000 14.015403591318
27820000 18.1250934176609
27830000 15.7916584205012
27840000 18.3140614842685
27850000 16.7657381354289
27860000 18.9275058476807
27870000 29.4138455990155
27880000 25.3509062559352
27890000 25.3416679739148
27900000 19.807333517321
27910000 15.1590827388806
27920000 17.4178771814662
27930000 24.6416401606642
27940000 27.0647028189345
27950000 21.6804807662602
27960000 14.2179580150986
27970000 20.5315894721523
27980000 23.7775425221262
27990000 27.5477239315685
28000000 23.6770603923961
28010000 12.3150440344157
28020000 14.8016051675975
28030000 22.3517655504087
28040000 25.4448842902353
28050000 29.4235970830828
28060000 23.9615799009954
28070000 22.3094540518642
28080000 20.6970273255585
28090000 17.0412006775555
28100000 13.9821013855131
28110000 15.4668138208164
28120000 18.0179251766313
28130000 23.316855314284
28140000 22.3878418048124
28150000 14.6035298803551
28160000 20.6222244906198
28170000 16.05208903005
28180000 15.953257933173
28190000 15.3319452602216
28200000 23.4862102484011
28210000 22.4887019772156
28220000 24.9977300969365
28230000 22.5451070517836
28240000 33.2656460854441
28250000 29.8692871370707
28260000 22.0200563036892
28270000 19.1033636806051
28280000 23.8534806418095
28290000 26.3021910711601
28300000 28.7612092010201
28310000 28.5470830098162
28320000 22.2776762005378
28330000 19.8538806199275
28340000 26.2429610284657
28350000 21.8961356899323
28360000 31.0101720845586
28370000 24.4156356245074
28380000 23.1496750372345
28390000 28.9623984476498
28400000 28.6411918650526
28410000 32.8338408074071
28420000 25.4008207061352
28430000 27.3602451571017
28440000 21.6129887216167
28450000 28.2640202255648
28460000 32.0591435570036
28470000 33.5034511359433
28480000 30.1141391141389
28490000 35.6532573837432
28500000 39.1330476827339
28510000 34.86883850538
28520000 36.5714167688404
28530000 23.1845546410777
28540000 20.507345132863
28550000 22.3688669723957
28560000 25.9121438233911
28570000 24.6579319966329
28580000 22.9500193997235
28590000 18.0757772767628
28600000 20.849229118374
28610000 21.1448550734228
28620000 19.395254594469
28630000 19.1025003133892
28640000 20.9941855728067
28650000 24.7973275354324
28660000 22.9040080685008
28670000 27.6374467367547
28680000 30.8445995742525
28690000 25.5488912737758
28700000 29.6735602070102
28710000 21.9903330829665
28720000 24.6057622522803
28730000 22.0593955832568
28740000 23.2437416962684
28750000 31.2467165703093
28760000 24.3723308734549
28770000 26.4250129153409
28780000 25.7637694257451
28790000 29.0767010234229
28800000 32.3782345758682
28810000 29.6621284167211
28820000 29.6958946055242
28830000 24.5658103422984
28840000 22.2280767485514
28850000 19.3187018664466
28860000 26.628006788023
28870000 27.5082786434321
28880000 23.2636759582542
28890000 21.274948295235
28900000 18.6371140587467
28910000 23.8042030766334
28920000 28.2977424908845
28930000 23.5580625609047
28940000 27.4278443068915
28950000 25.4303809390228
28960000 25.3548842869142
28970000 23.1491802023028
28980000 25.4361943865389
28990000 17.9044976761388
29000000 19.8291835873771
29010000 26.540063997598
29020000 31.6017141495229
29030000 32.5381468312332
29040000 34.2256199159536
29050000 28.6585225196555
29060000 29.9318972928825
29070000 25.9332765476038
29080000 22.061544794087
29090000 24.5928732812306
29100000 20.8305985894258
29110000 22.5341338841806
29120000 15.3675174802839
29130000 22.486077167712
29140000 25.3964214539668
29150000 29.7966785913615
29160000 27.9184120558839
29170000 23.8109782647421
29180000 27.2173746716967
29190000 29.4076485045499
29200000 19.6260691584259
29210000 20.6461479510388
29220000 33.4107437423509
29230000 30.2100542829871
29240000 30.8422252739973
29250000 28.8219986336154
29260000 30.1989429095041
29270000 27.2436377826125
29280000 27.8898670080371
29290000 26.3436952451622
29300000 18.4053592468556
29310000 17.7743661760849
29320000 22.448900409268
29330000 28.2478938252045
29340000 27.4035558028251
29350000 21.1999931235603
29360000 21.301199189023
29370000 26.7519947210929
29380000 28.5913272483483
29390000 29.6023979088194
29400000 23.6478107108602
29410000 20.6590810824494
29420000 25.7350512864178
29430000 35.9365585866812
29440000 26.4788296993175
29450000 29.9453046298466
29460000 23.7713362156412
29470000 24.6360116962539
29480000 27.4770270223718
29490000 27.9736123610936
29500000 23.7238507925465
29510000 27.2641419167616
29520000 30.7279295320992
29530000 32.1331495356537
29540000 38.9893375925096
29550000 31.94512951539
29560000 24.4865863899282
29570000 20.8751022924421
29580000 23.0528068887241
29590000 21.2477300791281
29600000 24.5449541123104
29610000 26.8728195665255
29620000 29.8876722911733
29630000 33.6376209231945
29640000 32.7096452131049
29650000 35.8871068507273
29660000 32.2748698575374
29670000 33.1193745856856
29680000 32.1826383406506
29690000 21.4256236543348
29700000 28.1036208437951
29710000 27.9911707545218
29720000 29.7425250866934
29730000 28.1248786220677
29740000 27.0851103866613
29750000 25.7982163355294
29760000 14.6061088611249
29770000 21.793446731162
29780000 26.5291701678785
29790000 17.1235030508843
29800000 19.7170893778398
29810000 23.769098858424
29820000 16.2919358760642
29830000 27.9836946676326
29840000 25.8557216337603
29850000 32.0945546258026
29860000 28.8534839446214
29870000 27.6370574688635
29880000 35.5225794812159
29890000 31.5303554904868
29900000 25.6896127782766
29910000 25.9718064692484
29920000 23.8674850576239
29930000 15.0019797448958
29940000 14.7071842651172
29950000 15.4574689567974
29960000 21.9984423973885
29970000 19.4089750917474
29980000 26.3052133383293
29990000 24.9652177041876
30000000 32.9204809338995
30010000 28.4697476272473
30020000 23.224819772726
30030000 31.8241158401883
30040000 26.2257142318814
30050000 30.5339891732229
30060000 31.9101493808088
30070000 28.9766083188403
30080000 34.0424416470777
30090000 28.439093722215
30100000 29.0925350599806
30110000 26.5537790949339
30120000 35.3117586294248
30130000 27.716240079757
30140000 24.1459166944214
30150000 25.4425059188077
30160000 31.68560479814
30170000 31.1281993132169
30180000 28.4505612088755
30190000 28.1835246959243
30200000 34.0845273147899
30210000 30.2957368546455
30220000 29.4755916065513
30230000 22.6685908004446
30240000 23.7993495690973
30250000 18.9460851933637
30260000 21.3328844083196
30270000 30.1758940430525
30280000 29.4076284506886
30290000 29.2534779592944
30300000 22.0764200207615
30310000 17.1570629610158
30320000 25.1821025818579
30330000 27.4547347733983
30340000 26.3474568036491
30350000 22.9550343259351
30360000 20.5485418475569
30370000 25.5788896600157
30380000 22.9897993846548
30390000 21.2601828668772
30400000 26.8447119585681
30410000 26.8533974237027
30420000 20.4912247780372
30430000 28.3108159626275
30440000 29.3842387377982
30450000 32.3845538101081
30460000 28.7448622312476
30470000 19.3252314692157
30480000 18.6126923885162
30490000 23.1893375532667
30500000 20.0286412871093
30510000 21.0809184929937
30520000 25.510628138496
30530000 25.3566892193641
30540000 30.7869311297265
30550000 31.7875350048034
30560000 21.6824596496178
30570000 24.4360146687745
30580000 27.0391838841586
30590000 32.8190886645029
30600000 27.7144836817375
30610000 33.1609048556303
30620000 33.838538505821
30630000 34.5443205699472
30640000 24.039905498735
30650000 30.7507549466401
30660000 27.0550964655643
30670000 24.4309069098952
30680000 34.6779931315243
30690000 30.7084116690081
30700000 31.251773309856
30710000 23.657485738327
30720000 22.7870083211405
30730000 27.6342391511812
30740000 24.1593511682298
30750000 32.8528574715394
30760000 32.3673524411751
30770000 25.9079147358767
30780000 20.1188983477902
30790000 20.3092250104228
30800000 20.9146515641509
30810000 22.9778743424739
30820000 14.2125618067738
30830000 18.01730109287
30840000 29.131283882049
30850000 27.0647299874157
30860000 28.7438364738927
30870000 27.4120419587952
30880000 27.3178525906561
30890000 29.371179384331
30900000 29.7383247564253
30910000 22.8484007689689
30920000 23.9755942011533
30930000 21.9983084531657
30940000 25.8656234339124
30950000 22.5609211005036
30960000 24.5276533746853
30970000 33.6015663874588
30980000 26.5373745360162
30990000 29.7767020685121
31000000 30.0989680694186
31010000 28.3710485925348
31020000 29.6015476430067
31030000 31.1291002556816
31040000 27.1024211444146
31050000 31.5151893435206
31060000 32.1702350178061
31070000 33.3319258908077
31080000 34.4394802807125
31090000 33.3261128916604
31100000 26.6906884081097
31110000 26.083511649045
31120000 24.4400720623654
31130000 29.8074713052544
31140000 27.1316930830804
31150000 26.4992740313337
31160000 26.6141605518381
31170000 19.7487726854278
31180000 23.0552559537444
31190000 21.3084588290135
31200000 34.2033515887119
31210000 31.1897274848426
31220000 33.7753204309418
31230000 33.0738412497516
31240000 32.1167149634317
31250000 31.0742829136389
31260000 27.995869317616
31270000 28.8686117621818
31280000 34.2832243759739
31290000 32.2779679706602
31300000 29.0256422424075
31310000 28.5859271651078
31320000 30.7406078554328
31330000 33.6033950343582
31340000 27.1437059069638
31350000 26.8642773788632
31360000 24.529427662566
31370000 24.7254669526068
31380000 30.6285377733541
31390000 29.4304218756433
31400000 25.4116544637153
31410000 23.5433880692406
31420000 24.7629837698276
31430000 23.4475577364671
31440000 28.6278850810318
31450000 35.1053354743902
31460000 33.0351965945788
31470000 31.4877376849725
31480000 33.4136269041804
31490000 36.1926132267413
31500000 42.0607638557372
31510000 31.5552528363901
31520000 31.4558197911895
31530000 28.9470254796266
31540000 41.1631120346597
31550000 30.6078522175214
31560000 36.7596262667898
31570000 30.7404360628518
31580000 30.5780689344638
31590000 35.8063553330582
31600000 38.7806349590643
31610000 45.8793764873027
31620000 34.8163012873171
31630000 38.5629106895772
31640000 35.1864804240859
31650000 31.3766667674165
31660000 27.542184005927
31670000 31.267145660385
31680000 37.8294585667868
31690000 40.4386170617898
31700000 29.924394178172
31710000 32.3032344993784
31720000 33.313751890684
31730000 35.4251375923152
31740000 30.4752888790491
31750000 24.7125229215796
31760000 27.5981699113185
31770000 36.2862240470968
31780000 40.3036193921174
31790000 36.3295266285327
31800000 31.7882254468439
31810000 31.1188437999214
31820000 24.3046985622454
31830000 29.6581906414686
31840000 26.9606616053483
31850000 30.0287224718273
31860000 26.5162012198433
31870000 28.0820451901396
31880000 35.7350542347024
31890000 34.5535958259672
31900000 36.3556807878566
31910000 35.552477229536
31920000 31.3096631493262
31930000 36.3419757313847
31940000 35.3051886152961
31950000 36.3784639992916
31960000 29.5657912620165
31970000 26.0401097066226
31980000 32.9299626853881
31990000 35.1118597572346
32000000 35.7210838748957
32010000 33.4241688525759
32020000 35.4813514547031
32030000 33.1544554802179
32040000 32.3649911181049
32050000 31.1875929853026
32060000 22.8714177943071
32070000 24.0808867068735
32080000 31.3956221123784
32090000 39.5376946175871
32100000 38.9419029658339
32110000 37.7751934142601
32120000 27.4923481521523
32130000 24.814006644481
32140000 25.1711120565568
32150000 32.3867604734253
32160000 35.8753557640894
32170000 36.8574185951009
32180000 35.2273439421159
32190000 37.0396812715599
32200000 39.6203966606791
32210000 41.1152149726126
32220000 39.3327227908221
32230000 35.035030220332
32240000 33.865155950598
32250000 26.0629293148144
32260000 30.4548620857155
32270000 31.5293949683526
32280000 30.8544022693004
32290000 33.8152203709473
32300000 36.7558209802562
32310000 33.502190738576
32320000 40.566372309008
32330000 42.3130526740241
32340000 45.5319696847516
32350000 44.4979365119829
32360000 43.5092390231993
32370000 38.1207152056481
32380000 42.5942345429816
32390000 43.3420531839574
32400000 48.9652409631261
32410000 47.1737496626729
32420000 43.4936123211855
32430000 44.4986839004115
32440000 41.9139922224563
32450000 42.7390696305784
32460000 44.4685705753056
32470000 46.2051448937198
32480000 45.8356611599114
32490000 47.1334934921857
32500000 46.7944512809305
32510000 50.4043378898085
32520000 50.2732569723046
32530000 42.4653779705061
32540000 43.5465524845112
32550000 42.7526563343357
32560000 35.5253932577874
32570000 34.3863831153752
32580000 34.291104781129
32590000 38.0927823635959
32600000 36.2450804193679
32610000 38.0241509468622
32620000 39.6014041944598
32630000 31.9640662734997
32640000 38.6720821336091
32650000 39.460129501029
32660000 38.6724679129543
32670000 29.365960537485
32680000 32.8279099592098
32690000 34.2019260032603
32700000 29.3224116238478
32710000 33.3311768304569
32720000 31.0411309811022
32730000 34.0507598021685
32740000 32.8759576817566
32750000 35.0896409399418
32760000 39.8639060723593
32770000 38.8552927227361
32780000 31.5489105730066
32790000 36.9687551047254
32800000 37.1413745337773
32810000 43.6135017191213
32820000 46.3015046562816
32830000 41.3809337145499
32840000 41.0033753990356
32850000 39.1736964453676
32860000 34.8017250476073
32870000 39.6698749889451
32880000 38.437283460485
32890000 33.8888365490852
32900000 34.772067822585
32910000 36.5904061884819
32920000 38.8872208606284
32930000 37.578432043061
32940000 29.2353237479829
32950000 32.7608578767013
32960000 29.646544225804
32970000 35.591543349495
32980000 30.2825402447123
32990000 30.9984296422097
33000000 28.1797750303558
33010000 23.986955046424
33020000 28.7891405017003
33030000 31.2540028769972
33040000 31.3298360495136
33050000 27.4460387084213
33060000 28.2548320655399
33070000 32.1062799631999
33080000 35.41005324593
33090000 39.5496554214789
33100000 39.8131587374907
33110000 37.039601588956
33120000 37.7183475097556
33130000 41.1452735309982
33140000 37.8862807695747
33150000 32.4062969076518
33160000 23.5326424663144
33170000 22.3045305748358
33180000 32.1939946402857
33190000 34.4430080940506
33200000 29.7378160067133
33210000 25.4752916390061
33220000 25.6098271929152
33230000 28.4148872903109
33240000 31.5898484191723
33250000 25.6680955684694
33260000 26.1972775132138
33270000 19.8716322202812
33280000 20.6299912554577
33290000 22.0569460517314
33300000 20.4399044082831
33310000 19.4636310191173
33320000 22.5180426549197
33330000 24.7657469394566
33340000 23.8431227355865
33350000 23.315619748738
33360000 25.0045612788142
33370000 27.0955664065174
33380000 28.1107770638945
33390000 29.8410974624296
33400000 26.8164773338059
33410000 27.5381421194931
33420000 29.9962988516425
33430000 26.1615861843955
33440000 30.7658530897969
33450000 28.1962881720645
33460000 25.5762427803825
33470000 27.0405162415155
33480000 21.2872851947958
33490000 23.607184285197
33500000 25.2411243184427
33510000 20.4461667218101
33520000 20.0062724209425
33530000 17.8897062804833
33540000 17.4966365319151
33550000 17.3597224540926
33560000 21.7035009468771
33570000 18.9407509051115
33580000 13.5010300499318
33590000 15.5588356964596
33600000 17.4774451560291
33610000 19.2935467743996
33620000 16.7863118783545
33630000 19.7469120411023
33640000 21.7085231927384
33650000 23.2592207488278
33660000 22.4951707189291
33670000 19.4431019718136
33680000 21.9396518373909
33690000 17.6053179913179
33700000 22.3404772754667
33710000 19.9252791733213
33720000 19.5620506052521
33730000 22.9428317593153
33740000 16.5047278424704
33750000 20.0742222147919
33760000 18.5860296153448
33770000 16.180046357238
33780000 12.6117118029131
33790000 20.520605969142
33800000 19.0979212853611
33810000 18.8991133391678
33820000 20.2986452199144
33830000 21.1503534494849
33840000 23.8788364261356
33850000 19.3624548365482
33860000 20.703147045791
33870000 22.8255477462229
33880000 22.3878940083263
33890000 24.0508740203205
33900000 23.6482404796548
33910000 19.5106111500556
33920000 22.1179657570475
33930000 23.6752085159994
33940000 24.4031924320199
33950000 23.9852218445132
33960000 27.004349842401
33970000 24.0989975968801
33980000 26.2942862672655
33990000 19.3374241509789
34000000 25.4598332951895
34010000 24.9746048152282
34020000 25.5616044105555
34030000 28.0482453985949
34040000 21.0294667193481
34050000 28.493727442437
34060000 23.823773333973
34070000 27.4228916148503
34080000 22.7846577604216
34090000 23.9783634082954
34100000 29.7343570681719
34110000 31.7163571728821
34120000 33.1486717787552
34130000 34.2470149083441
34140000 31.7671590517733
34150000 26.3310823247371
34160000 30.1501833579201
34170000 26.5292985783938
34180000 29.190910879892
34190000 30.7751738521985
34200000 23.8239240081279
34210000 22.1834684017855
34220000 28.4458902988808
34230000 26.8916556218012
34240000 29.1751962438515
34250000 27.8131288965535
34260000 28.6738283750187
34270000 27.2221192506487
34280000 26.7209794469595
34290000 21.4735411299254
34300000 26.0278760032483
34310000 24.4125986592222
34320000 22.6984015687205
34330000 30.9917450854924
34340000 31.0023449854228
34350000 34.0322964590031
34360000 26.7930287786351
34370000 29.014906795859
34380000 28.4390832508172
34390000 24.9027181654015
34400000 26.6992299923435
34410000 24.2410357018398
34420000 17.4472714913496
34430000 22.5006897405309
34440000 20.7839701741133
34450000 21.5214444990328
34460000 19.4438743231516
34470000 24.8612899864153
34480000 23.6214891495644
34490000 23.1075491280236
34500000 22.914475799067
34510000 24.3851736048836
34520000 21.8197874338729
34530000 21.4203388139467
34540000 22.844940162366
34550000 24.3800173969497
34560000 25.8028789790168
34570000 26.7298658360951
34580000 31.1764862045715
34590000 26.8370153785723
34600000 26.5319965589202
34610000 24.5131272493192
34620000 20.0817293326847
34630000 20.9330227476905
34640000 18.737737804011
34650000 9.97662701672186
34660000 8.50634745564741
34670000 15.2513439474504
34680000 22.6611881071505
34690000 20.8431089314631
34700000 17.8858150035545
34710000 21.4872296487419
34720000 19.1745670076401
34730000 16.5936033455192
34740000 16.3334987589759
34750000 18.7665600170779
34760000 15.2521431063279
34770000 19.1650830416899
34780000 14.8975755082041
34790000 17.1710141029549
34800000 9.46417800962536
34810000 10.2305661084093
34820000 12.2417204316055
34830000 15.1895060029099
34840000 22.360049080377
34850000 21.0057579079391
34860000 15.8540489467526
34870000 20.6316226594179
34880000 21.4603535809639
34890000 23.0749177384022
34900000 20.2032952325132
34910000 21.6149416109017
34920000 21.313376023656
34930000 21.6938811416342
34940000 21.6443985077896
34950000 20.0049039146692
34960000 19.1078121870545
34970000 20.4035711711107
34980000 20.8878445401976
34990000 18.1013513721255
35000000 18.5509597938811
35010000 20.4046732477144
35020000 24.1677492353291
35030000 23.5043720059721
35040000 16.6090270287344
35050000 17.4513502018036
35060000 21.5763195054419
35070000 25.0906343228952
35080000 20.7996110895581
35090000 25.251369705634
35100000 26.5137645618221
35110000 24.9561588143663
35120000 23.4310716961133
35130000 26.8277274384295
35140000 25.2610329765359
35150000 23.6602582312668
35160000 27.8617326797994
35170000 27.7547346142497
35180000 27.6088754578184
35190000 31.4403930827189
35200000 22.3283960083516
35210000 22.8375318903845
35220000 28.1479276773181
35230000 26.3526358238817
35240000 26.0822016134314
35250000 24.1655521329204
35260000 16.1465571070083
35270000 20.595448190549
35280000 22.2458454304934
35290000 19.5474528431628
35300000 24.3119369786012
35310000 21.2341603035068
35320000 18.3071706717894
35330000 18.465170129088
35340000 20.8337309782991
35350000 25.9255541507099
35360000 30.4291663645696
35370000 30.8881532012019
35380000 32.8665569182478
35390000 35.5359319242511
35400000 28.020487704178
35410000 26.6477293913291
35420000 27.5326736395938
35430000 26.0403836754359
35440000 23.5356157102646
35450000 28.0112323463268
35460000 27.1548225801765
35470000 31.3655823502663
35480000 30.4028984088787
35490000 32.0054131889148
35500000 24.1451159215553
35510000 31.6033935370584
35520000 31.5549899684066
35530000 28.7195658068946
35540000 31.5602335194695
35550000 32.5295559667582
35560000 32.9206617146071
35570000 30.9100230481274
35580000 33.8035773864927
35590000 35.9653478933625
35600000 32.8930953677469
35610000 40.08455629335
35620000 40.7439768079487
35630000 35.826533984194
35640000 40.4417086658887
35650000 39.0780909775303
35660000 34.967364860499
35670000 34.4437281363273
35680000 35.1853223554172
35690000 29.7541895385421
35700000 35.6131658273192
35710000 34.4502380510116
35720000 30.0141809580652
35730000 34.2778092198914
35740000 32.3808083218821
35750000 36.8536769117728
35760000 32.2724109925597
35770000 30.8937529756352
35780000 35.8412987655714
35790000 38.4448773437131
35800000 37.0962299762583
35810000 35.9873595471263
35820000 33.6448604529816
35830000 32.3251117752022
35840000 31.68963234188
35850000 37.5588154094674
35860000 32.5990555753908
35870000 37.6121088387706
35880000 31.3619327923666
35890000 33.0807931597438
35900000 37.1015088988162
35910000 36.1167233166409
35920000 30.9082604280867
35930000 30.3287412981352
35940000 30.6574884594019
35950000 33.5404697084634
35960000 32.5332799703386
35970000 31.1215209313796
35980000 31.7895069480954
35990000 32.3565166168393
36000000 30.9156477445115
36010000 33.0147407757362
36020000 33.570357783481
36030000 30.8052661591012
36040000 28.2168611891983
36050000 19.711739343524
36060000 13.3835196803831
36070000 27.6074007536208
36080000 29.570599870414
36090000 28.3973958110562
36100000 24.8933192749786
36110000 26.1040019074268
36120000 26.381046448558
36130000 25.3989252834056
36140000 25.1479031045385
36150000 26.0405489383586
36160000 26.9826395572991
36170000 26.7471018420513
36180000 25.8423057840766
36190000 18.6460742373511
36200000 23.7392221071339
36210000 27.3580171348086
36220000 25.3108673639162
36230000 26.6728879104425
36240000 27.4295948000212
36250000 23.6099091354043
36260000 24.0159087474185
36270000 26.6750823573661
36280000 20.0747078065274
36290000 22.8947572715534
36300000 23.8010638707868
36310000 25.935890361685
36320000 26.4784845967397
36330000 25.2144466283312
36340000 27.3519417579807
36350000 24.7949599142198
36360000 17.0763687599808
36370000 19.5728777715752
36380000 25.1835061838603
36390000 30.7992135673729
36400000 27.6175628831913
36410000 15.7107748337882
36420000 19.4145448209252
36430000 22.2412752731377
36440000 24.3207826052425
36450000 26.2255961098923
36460000 30.4615323310829
36470000 25.7666478593592
36480000 17.2678912697662
36490000 13.5635121665077
36500000 19.0242712705958
36510000 24.6848633991893
36520000 21.9561865489546
36530000 20.4027969493483
36540000 22.8998244994646
36550000 26.9258531455294
36560000 28.1588286671565
36570000 28.110879629894
36580000 18.6261562663124
36590000 19.2860496152403
36600000 18.3432109468458
36610000 26.6845681161208
36620000 24.2701057599272
36630000 21.6838802836893
36640000 22.8009773572525
36650000 22.4510174697817
36660000 19.3183273203994
36670000 13.5001026920472
36680000 15.6426169065689
36690000 14.632702804548
36700000 13.3844524755605
36710000 11.8575561647191
36720000 15.0239233929947
36730000 17.6595302854246
36740000 23.128777573315
36750000 27.1973183727636
36760000 22.3893725742809
36770000 27.2627032575998
36780000 27.3020897588243
36790000 25.349909919505
36800000 26.037872099958
36810000 31.0234908094479
36820000 29.9704137117859
36830000 23.1326828580432
36840000 24.8806188092105
36850000 29.716577968939
36860000 30.2225399803385
36870000 32.3223376704057
36880000 31.986431569676
36890000 27.82344882293
36900000 30.3548230414651
36910000 28.6141400457514
36920000 28.4900082636394
36930000 29.6950997900071
36940000 27.1730743513958
36950000 31.0598089097676
36960000 19.6685642122526
36970000 26.0366435908414
36980000 25.1950067430745
36990000 26.3100096822644
37000000 25.6802258515003
37010000 31.4162818828148
37020000 26.4348071099451
37030000 32.1099011459794
37040000 36.4722880022416
37050000 37.8546505028286
37060000 37.7939213900788
37070000 37.928813608335
37080000 38.3545203206477
37090000 43.2175914430162
37100000 38.6694973488976
37110000 38.8617005723366
37120000 38.4216225019261
37130000 30.0009298692965
37140000 32.6053598840853
37150000 34.1158439031706
37160000 31.323638524534
37170000 36.6187150925298
37180000 33.0944800736569
37190000 23.5133655716219
37200000 34.7703798801595
37210000 34.5203119376041
37220000 28.4161831813124
37230000 27.5541213515078
37240000 30.7307998452656
37250000 37.6066437111699
37260000 36.908482454314
37270000 36.0138403050071
37280000 39.5436692991444
37290000 38.148779334605
37300000 35.7268420636526
37310000 30.4276300734794
37320000 33.0084912634661
37330000 36.1852907976764
37340000 39.0474532370248
37350000 40.4973406474506
37360000 43.4417847061296
37370000 41.0963170592144
37380000 38.1702319593833
37390000 41.4348593044745
37400000 37.6189532457723
37410000 39.6763313300282
37420000 35.6053157654726
37430000 32.015482610441
37440000 30.9468714392707
37450000 35.6561465512165
37460000 39.4288850516533
37470000 39.3836436699894
37480000 34.9382755997341
37490000 26.7471988272889
37500000 32.8339564300927
37510000 31.0533156678688
37520000 36.1360065389175
37530000 39.255260673953
37540000 40.1781243362415
37550000 36.1324729102154
37560000 31.8846428674757
37570000 27.5762955711517
37580000 34.9600237095752
37590000 31.2581463593083
37600000 32.2797215868421
37610000 33.9810195242616
37620000 38.7159048855187
37630000 32.0022529089379
37640000 38.4383850493506
37650000 38.113509393726
37660000 39.8908283382282
37670000 40.3382736341436
37680000 41.3924059233074
37690000 48.013757782135
37700000 42.9543205870123
37710000 45.3641838874977
37720000 42.4474107176352
37730000 43.8539548384516
37740000 46.0779390754575
37750000 45.7824347837449
37760000 41.6599374112043
37770000 45.4070026857971
37780000 48.8892909974795
37790000 47.4480011852655
37800000 43.8945847572433
37810000 40.2854196119116
37820000 40.4191486445843
37830000 46.1950788728937
37840000 46.9196883897299
37850000 43.1587442177802
37860000 44.1714654876264
37870000 41.9142330022863
37880000 39.4521230864224
37890000 43.4182277560432
37900000 42.0366100029132
37910000 42.3102939338472
37920000 43.0129297953526
37930000 44.2539697641219
37940000 49.5458413776537
37950000 51.4721089816045
37960000 48.4883575557123
37970000 51.946985549647
37980000 51.8861779553563
37990000 48.2376625373091
38000000 49.2033805983428
38010000 46.3042221188958
38020000 49.1920163927015
38030000 49.8891256812171
38040000 39.1922662266978
38050000 43.1235712691868
38060000 39.1372299844561
38070000 45.3699008399985
38080000 40.0599962880304
38090000 51.2153794845063
38100000 52.5281110288129
38110000 47.1893649874949
38120000 46.9678278600945
38130000 48.599787428166
38140000 50.0431838040625
38150000 53.2932150940233
38160000 52.1667500154325
38170000 45.5942192250569
38180000 46.3341632476119
38190000 41.1978285491645
38200000 40.7796654060028
38210000 43.7961783051419
38220000 39.0768325425161
38230000 39.78774439371
38240000 30.3427010728612
38250000 33.9673991013463
38260000 32.4151320847273
38270000 40.8299804722786
38280000 37.3243515251371
38290000 43.8681975477712
38300000 43.0422018462422
38310000 39.739261480913
38320000 41.5363382472607
38330000 46.6098991075157
38340000 43.2365057414074
38350000 48.8633759184563
38360000 45.7996464442726
38370000 43.4012455909436
38380000 41.5822004329638
38390000 39.2042282806588
38400000 44.0641785901284
38410000 47.2457792425725
38420000 39.7408179435898
38430000 38.2015080226427
38440000 42.0034994053569
38450000 29.6278282175082
38460000 32.7878013265744
38470000 34.9136289785436
38480000 42.0779376951716
38490000 35.010934068907
38500000 35.3311960347359
38510000 32.4234115001669
38520000 32.2897518991292
38530000 35.2494747219988
38540000 40.5243584030832
38550000 36.3286140048018
38560000 41.5093305204111
38570000 38.5334109857132
38580000 43.3175781118885
38590000 38.261132888826
38600000 39.0471728262398
38610000 41.5043343049355
38620000 45.221656060072
38630000 38.4314242700092
38640000 43.725588973241
38650000 38.352675941698
38660000 42.2002991895047
38670000 39.3412928868396
38680000 38.1792347820753
38690000 37.756023404378
38700000 38.9767957282702
38710000 38.1618646769431
38720000 42.009888057209
38730000 37.0156662936313
38740000 44.5848741049765
38750000 48.3777984012514
38760000 46.7159594299843
38770000 48.3396794479113
38780000 47.0586650317292
38790000 40.6127928500943
38800000 42.1439741312249
38810000 42.1588227771443
38820000 40.8574081476934
38830000 38.2864187419448
38840000 44.2057542643678
38850000 41.9889431153446
38860000 43.310118223334
38870000 43.2857059239175
38880000 38.4276920874418
38890000 36.3185261464636
38900000 41.6406433660288
38910000 40.0674989712618
38920000 40.3195927335888
38930000 34.0882557079446
38940000 40.538945561835
38950000 46.9192096557611
38960000 45.042638099714
38970000 46.7448441019521
38980000 48.6078385808037
38990000 46.5564378146921
39000000 45.8411297693082
39010000 46.7809466759402
39020000 44.5904511708202
39030000 46.0994868271561
39040000 44.8770839457984
39050000 47.2891532089469
39060000 48.2064138312638
39070000 49.5329604539494
39080000 48.5631315136122
39090000 45.0802984340322
39100000 50.7514108498157
39110000 48.8896633788695
39120000 36.4980512650322
39130000 38.4929899747803
39140000 44.4551175028809
39150000 43.8890731757924
39160000 40.969233596878
39170000 37.6286369797166
39180000 38.9336151042157
39190000 37.5291010180406
39200000 42.7477437645044
39210000 34.7212609710354
39220000 35.591448605215
39230000 36.5558767537224
39240000 39.4190272587113
39250000 35.018512653444
39260000 40.413330427709
39270000 41.1572264239407
39280000 44.2468953130304
39290000 43.6437628354668
39300000 36.1630161060666
39310000 35.0104195830966
39320000 42.7565528697849
39330000 48.4642136626567
39340000 42.8627907353217
39350000 34.0491836455349
39360000 40.0885289987771
39370000 32.4791471401778
39380000 31.6813856797798
39390000 34.6110317997305
39400000 35.1266068101183
39410000 39.6033558100538
39420000 37.0392252209508
39430000 39.0333719042714
39440000 43.997101358514
39450000 41.5279608568381
39460000 38.8266673483305
39470000 41.179646449218
39480000 31.3899667106759
39490000 42.2693418154203
39500000 37.5216647273143
39510000 40.6567769433964
39520000 41.8226749809659
39530000 39.8814639758432
39540000 36.3812765020505
39550000 38.4454831480688
39560000 34.1225152544699
39570000 37.3434012183727
39580000 35.6887446560217
39590000 31.5051328887656
39600000 33.0865609192012
39610000 30.176041534537
39620000 31.0293150269936
39630000 35.1529947123559
39640000 41.0858133123227
39650000 37.8284300496567
39660000 38.1957648044583
39670000 31.9994494430623
39680000 34.1745966694556
39690000 35.5784990212647
39700000 34.0160280138856
39710000 32.2546589167714
39720000 31.5396099325002
39730000 33.1623432301539
39740000 29.4569544281788
39750000 36.2797597875214
39760000 29.7152284450228
39770000 27.9069365332086
39780000 31.1493000033897
39790000 32.560864763062
39800000 25.7552755329735
39810000 32.5299937004095
39820000 37.8986057734207
39830000 32.2944194631322
39840000 33.8423682674614
39850000 35.1677392149981
39860000 30.2171079256709
39870000 32.5363586578409
39880000 35.358968446707
39890000 30.2293168507305
39900000 32.4300902615112
39910000 34.8592538820427
39920000 37.7675422019664
39930000 35.6777324765099
39940000 33.7974377205465
39950000 33.3239801770482
39960000 35.4714998698201
39970000 35.7761797422313
39980000 39.7585197471784
39990000 36.3185119606212
40000000 29.2764079723623
40010000 28.8176770824807
40020000 32.5240600884553
40030000 31.0178365681984
40040000 32.8322791287633
40050000 31.5748830430053
40060000 32.4234862276195
40070000 29.336602346806
40080000 29.3650995311671
40090000 28.057404246115
40100000 32.9900796372307
40110000 27.1338565967021
40120000 32.5442627388484
40130000 32.3217871612242
40140000 33.2039524430223
40150000 33.8891362526942
40160000 34.1554708215591
40170000 36.3772099590831
40180000 37.841159392608
40190000 37.4094229309571
40200000 36.3087993267872
40210000 36.4027609530984
40220000 33.801093449266
40230000 33.4284593944566
40240000 33.9445654524544
40250000 25.9666673997615
40260000 34.7603619339941
40270000 35.1275137216719
40280000 31.3527916627559
40290000 35.223592976033
40300000 31.961332108814
40310000 30.563468694703
40320000 31.0704583860839
40330000 26.7101023260109
40340000 23.7605772635217
40350000 29.5909537963461
40360000 26.3015179740933
40370000 25.1401497052436
40380000 25.6252866741636
40390000 21.8254053406047
40400000 25.4241916617778
40410000 27.3426478551869
40420000 25.8395254298489
40430000 31.3958383922877
40440000 28.9810803656445
40450000 29.227331166869
40460000 26.7654206294035
40470000 29.4524783688317
40480000 31.6793125697078
40490000 29.5117883043105
40500000 25.1398131644229
40510000 25.7487125610007
40520000 33.694330538736
40530000 36.4255889797578
40540000 39.2674635881708
40550000 34.4503963440707
40560000 36.7336383956273
40570000 31.6994425679177
40580000 34.5172216441613
40590000 36.8687916671381
40600000 28.4261506573379
40610000 36.4377953889212
40620000 32.4590388100401
40630000 30.6915619758641
40640000 34.4865799657958
40650000 33.1363973070497
40660000 29.0999028734103
40670000 31.3184655400826
40680000 41.1393858728958
40690000 32.1282469305502
40700000 33.7946889116357
40710000 34.705284582179
40720000 35.6115965091126
40730000 35.7281085351235
40740000 30.1892654344748
40750000 31.2839070451877
40760000 29.0228144141797
40770000 31.1925226723256
40780000 30.6181333902182
40790000 36.4233974558213
40800000 37.2191529971775
40810000 33.504535103189
40820000 32.3491184317036
40830000 40.0098036068389
40840000 34.9541686252137
40850000 37.6464762932576
40860000 41.0812174381794
40870000 40.1648219299491
40880000 34.6486680067568
40890000 32.293888462627
40900000 29.4762292460364
40910000 37.5952325866041
40920000 33.3219109007187
40930000 32.2993998282627
40940000 34.2485368994999
40950000 35.534342116688
40960000 36.4171054134719
40970000 33.6735828972502
40980000 36.6739053850276
40990000 32.8258048344073
41000000 28.5277608948011
41010000 33.9381550047722
41020000 34.4627128173302
41030000 37.211606728516
41040000 35.522252981955
41050000 40.7585305305756
41060000 42.5408031144493
41070000 41.6665016479797
41080000 37.6344227067459
41090000 38.0362812075358
41100000 42.8091153468639
41110000 44.8957349820694
41120000 41.3327544653736
41130000 37.9214396905304
41140000 38.8898498285583
41150000 38.9591322713662
41160000 32.8227816006969
41170000 36.7641054391219
41180000 45.1625928016656
41190000 43.0611826840666
41200000 44.2804537604529
41210000 45.901589641866
41220000 44.9495616281922
41230000 42.609815731397
41240000 44.413702109931
41250000 35.688684379702
41260000 42.5232019034257
41270000 37.6159601355625
41280000 36.4285153453612
41290000 34.4039254934107
41300000 42.4956875942942
41310000 37.4236998845837
41320000 36.4799202375597
41330000 37.095444518234
41340000 37.4386968121691
41350000 39.4072449395017
41360000 38.5829237085732
41370000 38.563613302636
41380000 38.1747056266698
41390000 41.6146945801315
41400000 38.0351942358707
41410000 40.7001926369016
41420000 34.9147096109576
41430000 35.684069591025
41440000 31.9176182316438
41450000 29.1809710949861
41460000 30.8521518291768
41470000 31.5512330909169
41480000 35.6340398241755
41490000 34.0880579741139
41500000 38.9501538919973
41510000 37.4707529309962
41520000 41.072883995512
41530000 43.1332591393786
41540000 43.1612858837975
41550000 34.6055466154111
41560000 32.6090812266038
41570000 34.8386694620467
41580000 33.3376972592401
41590000 29.9276016610989
41600000 30.1170877591334
41610000 25.7425952439964
41620000 30.9346332009739
41630000 37.0407869754188
41640000 34.3524437316362
41650000 31.8218212935977
41660000 34.1196948843295
41670000 35.1741915448389
41680000 33.910804456584
41690000 36.0241366063571
41700000 35.3228921222632
41710000 38.2991025368576
41720000 35.9799093714957
41730000 36.0993750223265
41740000 31.9244102920524
41750000 36.6318597718413
41760000 28.7981339876443
41770000 26.2860592969932
41780000 28.2142686158671
41790000 31.5784696265043
41800000 37.3008736243708
41810000 33.9802053841828
41820000 36.5787820903586
41830000 41.9316961647866
41840000 39.0530423740856
41850000 33.5844325519417
41860000 39.0577928161113
41870000 40.6470904959129
41880000 36.9464886722117
41890000 30.7440554682262
41900000 40.4798953016293
41910000 37.582783650368
41920000 37.7258749836409
41930000 34.0243828778171
41940000 31.5693566431452
41950000 39.9359755828143
41960000 36.4742238113124
41970000 39.2142416036647
41980000 36.3752057315959
41990000 37.5691369194358
42000000 40.3163222072586
42010000 38.6556736036057
42020000 38.2419545674946
42030000 36.0749445027969
42040000 41.6458508983806
42050000 42.3748774153946
42060000 45.4722517948803
42070000 40.5162729235572
42080000 47.2098258099696
42090000 40.0464441548071
42100000 36.9761483105943
42110000 40.7861456715661
42120000 37.7698203559625
42130000 33.9756495031246
42140000 40.677329452642
42150000 37.094468276595
42160000 36.9820764518992
42170000 37.5738800073283
42180000 40.2116542761187
42190000 40.1754045653541
42200000 39.2108222233304
42210000 35.3229988851855
42220000 37.4695212682245
42230000 40.3017591512488
42240000 37.8289603724107
42250000 38.9751652322264
42260000 34.2663050202265
42270000 40.116487348048
42280000 33.3893693064502
42290000 38.3158010546745
42300000 40.1036920386497
42310000 36.3227963395627
42320000 37.2018236127921
42330000 46.867249217587
42340000 43.8368250710341
42350000 45.5006804464531
42360000 41.7683792034085
42370000 45.7010765416398
42380000 36.689541789355
42390000 37.0804012573871
42400000 36.8694573994486
42410000 43.7490407463855
42420000 42.1721306585908
42430000 37.9041837756784
42440000 44.1001200264449
42450000 44.5654780772429
42460000 37.7502322865956
42470000 40.132570763549
42480000 38.9575785996686
42490000 40.9527839322877
42500000 41.0157220898471
42510000 39.5512719681038
42520000 40.9041942887617
42530000 48.4407052083844
42540000 41.5125963220207
42550000 43.0991899447091
42560000 47.8507914957779
42570000 53.8357848154603
42580000 52.1497543570505
42590000 50.2624272454289
42600000 45.9461868320869
42610000 46.9819854929885
42620000 49.8869467557579
42630000 45.6264070630072
42640000 51.4263500800451
42650000 43.7824428599366
42660000 38.3257319134886
42670000 46.0598241352766
42680000 46.5331724931848
42690000 42.9681579451947
42700000 37.6569994071584
42710000 38.4655190242271
42720000 43.076062444625
42730000 42.4115321174515
42740000 37.3902331580733
42750000 46.3332791944841
42760000 34.9655217330787
42770000 38.2449741134429
42780000 39.7893315845759
42790000 33.2223925583003
42800000 38.5387031304399
42810000 30.5845932161519
42820000 36.2109178043916
42830000 39.9143165558694
42840000 31.1627489344768
42850000 37.2255096290679
42860000 39.7782014129377
42870000 39.4737674547798
42880000 43.492526644547
42890000 39.7601943143089
42900000 38.9994968801948
42910000 38.1900369850327
42920000 39.0850800172441
42930000 46.053317842648
42940000 46.2243064867308
42950000 43.6277155781188
42960000 40.5878595320352
42970000 51.886475682925
42980000 41.6069335691932
42990000 45.6171618922265
43000000 49.0548852820219
43010000 48.3611519558233
43020000 45.6990802712202
43030000 42.043213403503
43040000 43.322169004133
43050000 46.3327795279327
43060000 47.8196934367963
43070000 48.2631478193557
43080000 45.3652390442941
43090000 36.7391216916644
43100000 42.0010647463766
43110000 44.9977887685339
43120000 49.7510721920767
43130000 44.6960660827703
43140000 38.9404939775027
43150000 44.7642795257359
43160000 50.5367059618855
43170000 46.9677118743471
43180000 46.7468330297262
43190000 41.0095628265565
43200000 44.927596350162
43210000 46.7642260793926
43220000 45.0020142520755
43230000 49.3828712749274
43240000 48.9667702784235
43250000 43.841041826713
43260000 42.4016657701989
43270000 32.900960643694
43280000 36.8496722724736
43290000 44.6047700007698
43300000 40.3771368200675
43310000 39.4372673481658
43320000 38.273664351022
43330000 40.714369381238
43340000 40.7504570685372
43350000 38.8265813331019
43360000 36.9694913728616
43370000 33.437418077845
43380000 39.3583148173282
43390000 40.8642215813589
43400000 41.0289919985604
43410000 34.3889570069146
43420000 29.8385931922542
43430000 32.326556061715
43440000 20.7309730356308
43450000 26.95470696819
43460000 35.7879798929908
43470000 38.3298372951623
43480000 38.3725965967002
43490000 36.0217585993533
43500000 35.0066529249994
43510000 38.1997929465602
43520000 38.3862740399476
43530000 41.3475485414214
43540000 45.2713044225233
43550000 51.1839733266413
43560000 40.0392686261956
43570000 41.5903909603231
43580000 28.5088188865294
43590000 31.3703497443586
43600000 26.2299187675171
43610000 33.8733570547939
43620000 36.0237935621849
43630000 33.1984574168255
43640000 28.7284774382777
43650000 30.4078797558278
43660000 24.7852191902801
43670000 30.3592870315264
43680000 27.5846194521375
43690000 29.0391363979922
43700000 32.724670887067
43710000 35.6951239312179
43720000 35.1498831994309
43730000 37.5332525779199
43740000 41.1791372546232
43750000 39.8351098529684
43760000 39.6834728816967
43770000 30.861754517253
43780000 34.2579224629407
43790000 28.7936950698888
43800000 31.6959110237988
43810000 40.3112485308516
43820000 43.1536487980375
43830000 38.7715689185649
43840000 43.0001756677332
43850000 28.0719597610382
43860000 32.4699295440199
43870000 29.8888754532683
43880000 32.7381739916265
43890000 28.0807426541084
43900000 31.126130270199
43910000 30.9072558789132
43920000 31.6404946365299
43930000 27.8931443573766
43940000 29.5819501077344
43950000 34.0496394006566
43960000 30.2283886216512
43970000 28.6275009783616
43980000 33.221137318167
43990000 32.0003217450791
44000000 30.3083851552754
44010000 25.7548278731367
44020000 27.6373973346217
44030000 26.5476203807711
44040000 29.2813565317441
44050000 31.9936151463671
44060000 27.8986805192866
44070000 28.556770504002
44080000 30.0916292390185
44090000 33.5196787889502
44100000 32.8545401626258
44110000 29.1032815681031
44120000 23.1333855125695
44130000 21.8886867102494
44140000 20.7261122616376
44150000 13.1290824334112
44160000 21.7425455554027
44170000 28.4859330762412
44180000 29.0129202989537
44190000 29.3147934565911
44200000 28.9996252442452
44210000 37.6892187620911
44220000 40.9306402407447
44230000 40.1749410233954
44240000 45.0171246824471
44250000 41.9058279206091
44260000 39.4282545578853
44270000 40.9510738495517
44280000 45.6851172074172
44290000 44.8370021588801
44300000 49.5482540524103
44310000 44.8156596453749
44320000 38.7835762079171
44330000 42.3292227896274
44340000 34.787360622943
44350000 33.7275297031049
44360000 35.070432944399
44370000 36.7781109318166
44380000 35.6230706639995
44390000 42.6888111301553
44400000 43.3691253466641
44410000 46.6265486158655
44420000 49.433286469365
44430000 43.4402970175154
44440000 46.4183970115022
44450000 45.986932556863
44460000 47.9622383112946
44470000 43.5606549198552
44480000 42.67648835834
44490000 47.6702605322919
44500000 44.7535518148924
44510000 45.0553067623405
44520000 43.432162971502
44530000 36.1674167605807
44540000 38.9490628576221
44550000 35.946027282305
44560000 38.8031226760406
44570000 39.3554111278627
44580000 32.7320111606531
44590000 33.0704017153431
44600000 39.081014057749
44610000 43.2723469036104
44620000 39.8823331081838
44630000 44.9399768533111
44640000 43.7424259218947
44650000 41.6667246852585
44660000 37.8681802387982
44670000 30.3820707166703
44680000 35.4122693232562
44690000 39.8009449882887
44700000 41.8127073067049
44710000 37.6019950907169
44720000 42.400371843444
44730000 40.4287460652591
44740000 36.3126668819439
44750000 37.9768990306694
44760000 37.7643754586315
44770000 34.4160552079038
44780000 35.0426861860017
44790000 39.8199112606279
44800000 31.7764181024301
44810000 38.4966283294364
44820000 34.4120178226931
44830000 31.6114376386458
44840000 34.1230893998204
44850000 43.460498107946
44860000 44.4081618856931
44870000 38.9656469309045
44880000 32.0343134685558
44890000 29.5229137443122
44900000 31.2471513197528
44910000 29.5746852447238
44920000 35.2362679840223
44930000 24.9684209137102
44940000 31.3017943446539
44950000 34.0351830952991
44960000 24.9031854557464
44970000 30.2825005415268
44980000 34.8041665979018
44990000 28.8551671529214
45000000 26.0849715900945
45010000 28.6465213902982
45020000 30.6463285404761
45030000 29.7618267778442
45040000 35.5805687966754
45050000 40.460047449053
45060000 42.0789146350555
45070000 37.6976465316559
45080000 29.5101851496142
45090000 30.8769490746942
45100000 32.1635992018872
45110000 29.2066752230699
45120000 34.693396294077
45130000 35.9946705318153
45140000 35.8284059340399
45150000 41.8701901964795
45160000 39.9947562178049
45170000 37.2760945376081
45180000 41.3952784514915
45190000 38.55435977082
45200000 41.6974720609188
45210000 40.1521727617717
45220000 43.950413682451
45230000 43.1726959956973
45240000 42.2452191048425
45250000 43.4183082924296
45260000 41.6149722063633
45270000 35.6934769820421
45280000 40.1906543985851
45290000 39.5783323455537
45300000 35.4111603774305
45310000 40.2126392830814
45320000 38.1397019586542
45330000 29.7011350881604
45340000 34.2975168478533
45350000 37.6445120756592
45360000 38.9608394379704
45370000 38.9097101095427
45380000 45.8379250576336
45390000 44.6424857919459
45400000 42.6980479680062
45410000 41.3488167203445
45420000 38.8428431828054
45430000 39.93982461177
45440000 40.3076626596959
45450000 31.1970312133485
45460000 44.2889836875015
45470000 44.6707066711326
45480000 42.095429438362
45490000 34.5278766050849
45500000 36.9315587340508
45510000 33.5209409050019
45520000 37.2217705515299
45530000 37.051419140313
45540000 35.8066785377281
45550000 38.8285895493557
45560000 39.7712121151845
45570000 38.176943391932
45580000 36.1803660024668
45590000 39.6338305676717
45600000 40.2953068422052
45610000 41.4114383632013
45620000 38.5622587700684
45630000 45.0221009370362
45640000 43.7925814426081
45650000 44.1546514331047
45660000 43.8540738220434
45670000 43.6646789790453
45680000 37.3284622529077
45690000 34.1167908901597
45700000 29.5783029842427
45710000 39.0429525856836
45720000 38.4873120507472
45730000 35.5953952584653
45740000 38.0612037436385
45750000 39.0898592173078
45760000 37.8431954433354
45770000 31.198298624221
45780000 35.4117005784825
45790000 38.2459786223885
45800000 36.7524301041588
45810000 36.91204077103
45820000 30.7354245771831
45830000 26.6126689788179
45840000 27.3853386244469
45850000 25.5201797978322
45860000 30.6579780578779
45870000 30.5696884495782
45880000 29.5543554037002
45890000 25.146660940617
45900000 30.624182385787
45910000 28.4887344333225
45920000 30.2467455241167
45930000 29.4521160241421
45940000 29.1588096848822
45950000 33.1420243643721
45960000 35.0984492479974
45970000 30.8005369930269
45980000 29.3835556599107
45990000 29.6928632435711
46000000 33.7521962237981
46010000 34.3929687658623
46020000 35.5824942712094
46030000 34.9898586125004
46040000 30.8924036113669
46050000 30.0832246402792
46060000 26.0220745725187
46070000 19.1370213320328
46080000 30.629143261685
46090000 28.9877820923482
46100000 23.4387576826142
46110000 24.6232997189749
46120000 25.659795349005
46130000 29.6494104127787
46140000 27.4368880232623
46150000 28.8097170401487
46160000 28.3208026006904
46170000 32.9543654981914
46180000 36.5033378723677
46190000 35.2780787550543
46200000 30.7059926395366
46210000 34.6970386567627
46220000 31.3108880963959
46230000 41.4869899813058
46240000 40.7016136460794
46250000 42.4902489990966
46260000 46.4795301374115
46270000 41.5292713275356
46280000 42.9997992668168
46290000 42.6495772194689
46300000 46.8000780729544
46310000 43.9698423337132
46320000 45.5840904499808
46330000 45.6625995781441
46340000 50.7878359417597
46350000 45.6507306940479
46360000 44.4547624275563
46370000 41.6866190239784
46380000 41.3547597702559
46390000 42.5789577146985
46400000 46.3678959548193
46410000 49.1942710829596
46420000 47.9742820907702
46430000 41.4348808595138
46440000 45.0466878136145
46450000 36.6251148131157
46460000 40.7687151626022
46470000 45.0667173428479
46480000 44.2265206522274
46490000 46.0256077403449
46500000 47.4697876437726
46510000 44.2244529889624
46520000 48.7221832154252
46530000 54.0407954427738
46540000 55.11536514793
46550000 56.5233217837876
46560000 50.1789873766705
46570000 43.206722213165
46580000 49.4649354249947
46590000 43.0707353007708
46600000 44.5003640968062
46610000 43.612623101348
46620000 41.720004765582
46630000 37.3552175120067
46640000 46.5423782981674
46650000 46.7796321140415
46660000 45.1952344212896
46670000 50.7723703836723
46680000 55.513631051288
46690000 54.1464489769177
46700000 53.6001887327502
46710000 56.726959876253
46720000 55.0669854984992
46730000 59.9630481049546
46740000 60.6552363079342
46750000 56.8195331541729
46760000 57.9550383450369
46770000 61.5010763763572
46780000 55.5119540674202
46790000 52.7212888272717
46800000 48.4456515704211
46810000 51.8888868386441
46820000 55.4714826978354
46830000 53.6599148887682
46840000 47.5434407479366
46850000 49.3228633084227
46860000 43.0187696989598
46870000 46.5758786485889
46880000 50.6144472314525
46890000 51.72580282833
46900000 55.915131101038
46910000 53.3607587333259
46920000 59.2492339284008
46930000 55.4035600873709
46940000 52.9411607661495
46950000 59.5526753815363
46960000 58.0179393599126
46970000 54.5620366541684
46980000 54.8117795552191
46990000 51.7170194629056
47000000 56.559020454452
47010000 57.5699248431347
47020000 62.4565369065599
47030000 60.4376421826001
47040000 64.5720487725115
47050000 63.6913789461264
47060000 60.0915243413722
47070000 58.6081636805782
47080000 59.7018176189214
47090000 66.5072624613405
47100000 67.9283029339025
47110000 61.4261838192916
47120000 59.4565945764781
47130000 57.6868310613601
47140000 60.2449714866111
47150000 62.8118773212332
47160000 66.5203315895727
47170000 69.6880188071506
47180000 71.7522971935603
47190000 69.9227922935931
47200000 64.1308972355723
47210000 69.5462285528488
47220000 72.5406926615307
47230000 67.0728883185207
47240000 67.6510802382451
47250000 70.9151963941905
47260000 72.5022357006206
47270000 69.1044626872481
47280000 67.6421909510404
47290000 66.5407237627545
47300000 62.0855401893243
47310000 61.5692553955301
47320000 57.1445074205974
47330000 63.7674722270169
47340000 63.3448814778447
47350000 59.564288390535
47360000 62.2284120661585
47370000 62.5819766691473
47380000 62.6461966150429
47390000 71.9152414414628
47400000 68.9957045159489
47410000 62.5815709343871
47420000 60.9752807914169
47430000 59.177275769811
47440000 61.2291276119416
47450000 63.0241716403051
47460000 55.11740005246
47470000 64.0180862128659
47480000 69.1523864184079
47490000 69.5563757675285
47500000 64.7505692072804
47510000 60.9961822627055
47520000 67.340863278249
47530000 72.7230892856781
47540000 72.1775345715778
47550000 66.9094932048527
47560000 67.9538075325424
47570000 67.8436791627987
47580000 72.1571074540759
47590000 68.3906214830098
47600000 71.9379178917353
47610000 74.7829358572736
47620000 65.6587180984731
47630000 66.231477221682
47640000 71.8873345325445
47650000 71.930673433922
47660000 70.7202942121237
47670000 66.3516106080357
47680000 67.3897812750104
47690000 73.2818857936678
47700000 72.3210067237825
47710000 69.624836074399
47720000 67.153911403337
47730000 72.9368063027284
47740000 69.9527006923769
47750000 69.5593297445537
47760000 75.8716197177988
47770000 78.5922677551126
47780000 77.3239587081327
47790000 71.2956991006133
47800000 75.3372861139447
47810000 68.474713481384
47820000 71.8053800098253
47830000 61.4081980324859
47840000 61.1097437589044
47850000 59.6294031927314
47860000 63.9317057513041
47870000 69.4497478101679
47880000 63.7650405168305
47890000 67.1353577481097
47900000 68.8536389611433
47910000 64.5499134592595
47920000 65.0754818343664
47930000 63.4203068120402
47940000 62.1503609632193
47950000 56.0376284475531
47960000 60.7915974100187
47970000 62.1620790030095
47980000 57.6322417719396
47990000 57.9310746063445
48000000 63.7140285725244
48010000 63.7210775975201
48020000 64.8629290591604
48030000 66.7130868245965
48040000 64.1193373857943
48050000 65.9674467617416
48060000 63.6647903364113
48070000 56.2836259238494
48080000 51.6957150560757
48090000 55.4957572917773
48100000 66.4427397739432
48110000 67.5702986158939
48120000 74.4389014541748
48130000 75.0222633174425
48140000 72.5932397819885
48150000 69.5101553948172
48160000 61.944296494827
48170000 56.0678052759295
48180000 63.2644921103962
48190000 57.6145997631824
48200000 63.3015558443034
48210000 64.2711129450164
48220000 70.1172476601561
48230000 68.4069443495737
48240000 63.3544254766871
48250000 60.5066702650933
48260000 69.8247120447377
48270000 68.9122834969423
48280000 68.3848646328181
48290000 63.8719377480576
48300000 66.1681899286261
48310000 70.170670147559
48320000 65.1624576081009
48330000 61.6873139028435
48340000 69.5574588073482
48350000 70.3246773146749
48360000 68.112544052554
48370000 67.3778014754536
48380000 67.1225038959549
48390000 69.0400579308078
48400000 72.6491450003152
48410000 67.2531332749325
48420000 66.6711850903409
48430000 69.7727898968553
48440000 69.2269048255645
48450000 67.8356053667127
48460000 72.6078091374938
48470000 66.2401601042523
48480000 65.5358811206837
48490000 61.8316498472534
48500000 63.0175516763644
48510000 64.715374160727
48520000 65.354430742606
48530000 71.8851823137071
48540000 64.3098166339271
48550000 64.9015769254464
48560000 72.7243538305136
48570000 71.7316615282651
48580000 74.6821916660578
48590000 80.7444002600548
48600000 76.9988152097828
48610000 78.6483681706231
48620000 77.9584781253878
48630000 77.5012944014454
48640000 72.2200515515795
48650000 75.2924945414309
48660000 73.8827210910978
48670000 73.7482528924141
48680000 73.1763121656346
48690000 82.6322634010336
48700000 78.2991092944382
48710000 77.2361672822676
48720000 73.7380369985856
48730000 73.5104977622785
48740000 72.125496925259
48750000 74.9049328804772
48760000 74.6691271801955
48770000 76.2868802546457
48780000 76.892551055851
48790000 79.7354150022381
48800000 80.3550306575035
48810000 80.4115173045283
48820000 78.8694010936355
48830000 73.0614561980533
48840000 76.5744032056463
48850000 84.3810397076231
48860000 77.5823301180089
48870000 76.2814335195897
48880000 78.3830571744443
48890000 66.8291814523773
48900000 71.9084417055598
48910000 76.6562976926377
48920000 83.6268888016716
48930000 78.1190422879374
48940000 76.7454783495984
48950000 70.8762050675171
48960000 78.5437994395936
48970000 79.0418155789262
48980000 78.1506977348894
48990000 76.9137648800996
49000000 70.1020927249219
49010000 76.1594738287619
49020000 70.8310045810495
49030000 76.1624126873123
49040000 69.3172164467354
49050000 67.2358841565255
49060000 69.4419702383225
49070000 79.3092705985877
49080000 78.2772497402524
49090000 70.6500681394213
49100000 69.1971658176261
49110000 70.2493153910985
49120000 75.3105308769377
49130000 73.3659422545148
49140000 78.3002254301927
49150000 75.5562483679155
49160000 77.4954532035555
49170000 76.901099825316
49180000 72.5191809874531
49190000 66.4690548525147
49200000 65.7319897782899
49210000 64.0459427589616
49220000 66.3708655987082
49230000 71.249427197269
49240000 71.3011308360515
49250000 71.8518416500443
49260000 72.0648394251737
49270000 69.6507319401969
49280000 74.0989725097454
49290000 68.3287642284097
49300000 60.2320949447706
49310000 68.2968442412381
49320000 71.8373100711953
49330000 72.4358072382777
49340000 73.1936159000768
49350000 75.3780828757307
49360000 71.3797428655524
49370000 73.3251123053366
49380000 73.1803654414928
49390000 65.7893611655736
49400000 64.1372759884066
49410000 67.2118094681701
49420000 67.1498466936818
49430000 74.1234074054402
49440000 71.713917710388
49450000 68.2194376113679
49460000 75.4260405767533
49470000 75.6215292308465
49480000 74.7357814934865
49490000 76.3177741432592
49500000 74.6504142672377
49510000 79.8589040839307
49520000 77.9931656688183
49530000 77.5635242039912
49540000 65.6955845359222
49550000 73.1082396862941
49560000 73.2850550177218
49570000 76.8347025907631
49580000 83.5536136210055
49590000 81.9097531590685
49600000 80.5430038954142
49610000 77.6769417124515
49620000 69.63963811288
49630000 67.8829738391587
49640000 68.0415942429155
49650000 73.9286300624076
49660000 73.9649594011665
49670000 72.5260397866541
49680000 72.730914692381
49690000 80.0644898170977
49700000 78.2003633127007
49710000 73.4094173284552
49720000 80.6629899607882
49730000 82.4766437395329
49740000 77.0385871820225
49750000 71.6283295280366
49760000 64.9052558327026
49770000 72.8267673827138
49780000 71.9491438759644
49790000 64.6016428702183
49800000 64.738195193793
49810000 66.8618945032379
49820000 76.5061183860626
49830000 69.4380717383066
49840000 73.8617892503482
49850000 80.964784569338
49860000 83.9895405291524
49870000 79.5011140107895
49880000 81.4744230320931
49890000 78.6501314487506
49900000 83.4699478240331
49910000 85.4478479684727
49920000 85.7590822387924
49930000 84.148834858342
49940000 84.3799002406147
49950000 84.23266936145
49960000 82.3681280583561
49970000 83.0723984907822
49980000 85.4627764737801
49990000 83.7559386275939
50000000 85.3217059510141
#timestep 
50010000 74.8346312440094
50020000 70.7059347422423
50030000 74.753474860709
50040000 76.8002766741104
50050000 81.9144489660624
50060000 79.5060867807655
50070000 75.9561163618714
50080000 76.1022902492839
50090000 76.6068259237749
50100000 79.3582516879569
50110000 81.3353559469409
50120000 79.7602265317038
50130000 86.8819231418097
50140000 81.7220494292994
50150000 85.056815522766
50160000 84.0083880091323
50170000 82.3233030667627
50180000 82.3100529045178
50190000 77.6589064399466
50200000 82.9690487034649
50210000 84.7402169132096
50220000 82.6238991433655
50230000 81.3836392040016
50240000 74.9587714715929
50250000 70.1624718062661
50260000 80.5260506453588
50270000 86.3502618531724
50280000 87.6665316897227
50290000 82.9986716727548
50300000 83.9583298678212
50310000 83.0866603165403
50320000 81.1496655147687
50330000 82.6929063844478
50340000 84.085427069429
50350000 83.2502213124544
50360000 79.819229723767
50370000 72.9435012758505
50380000 73.3343736250305
50390000 71.2954377271573
50400000 76.9134713412641
50410000 74.5393238791064
50420000 73.9971323247742
50430000 72.8280686466668
50440000 76.9303466000697
50450000 72.6439982429924
50460000 71.1849317313445
50470000 78.0707292234811
50480000 82.3202049620532
50490000 77.6986874351181
50500000 73.2717311765448
50510000 74.0476476053393
50520000 65.6809387016938
50530000 72.0380867382174
50540000 73.4062009282667
50550000 66.6575637773334
50560000 70.6819973065701
50570000 71.5921402645374
50580000 68.7358247043787
50590000 74.6002047415025
50600000 69.8466156466606
50610000 70.4402507149575
50620000 67.1040993933951
50630000 69.4522473567081
50640000 62.5627106829322
50650000 66.208421456142
50660000 58.7184241919861
50670000 63.9234829638909
50680000 61.886947134059
50690000 60.2553687822497
50700000 68.4819850975761
50710000 69.0948079017555
50720000 72.4716530661535
50730000 74.2320140699723
50740000 71.0083111822995
50750000 69.8477140137433
50760000 77.2243078284129
50770000 68.4023848213712
50780000 66.3600167008962
50790000 73.8830785630799
50800000 69.3397522055637
50810000 65.9623895153068
50820000 65.8093001312876
50830000 74.3651237669129
50840000 70.8535647783776
50850000 66.8345224364616
50860000 69.5613536558467
50870000 64.153205364133
50880000 67.5194655153082
50890000 67.7767916750019
50900000 65.0198409422849
50910000 66.4555003455338
50920000 62.5780539853041
50930000 77.7125107625617
50940000 77.7257265473941
50950000 73.8194360444927
50960000 77.162116745541
50970000 77.4370226068886
50980000 71.9757910057457
50990000 74.0040259220391
51000000 74.1544459811543
51010000 78.2360489054337
51020000 74.9499694249552
51030000 74.3571319457365
51040000 75.8334613058444
51050000 77.200289770802
51060000 76.5527792840545
51070000 74.1553000578323
51080000 68.7398591947681
51090000 78.5210726112952
51100000 76.8207699397902
51110000 77.6545986433593
51120000 72.2243674876004
51130000 68.7414234819516
51140000 66.4336437980997
51150000 64.8477246935234
51160000 67.3986061903237
51170000 72.2668746967116
51180000 65.7784189354971
51190000 67.986617762704
51200000 68.9178312185566
51210000 67.719624203238
51220000 69.4968321168678
51230000 63.2795308329005
51240000 62.3119149734298
51250000 60.1327365504864
51260000 62.5898189470176
51270000 65.9065912353747
51280000 68.9081429943382
51290000 74.1428907117863
51300000 72.76523851579
51310000 67.3862754468815
51320000 66.7092771033271
51330000 62.866854361667
51340000 63.8230206573461
51350000 65.9014091587224
51360000 70.8455052194437
51370000 64.3848109422547
51380000 64.7523005018369
51390000 56.742481512049
51400000 59.7636717889002
51410000 62.9019192216514
51420000 64.3123349205612
51430000 69.029151466755
51440000 72.8211638045411
51450000 69.7892653812365
51460000 75.0941289289957
51470000 75.6539282307538
51480000 77.2528911242709
51490000 79.6249392804075
51500000 73.5353522692578
51510000 76.8690663876316
51520000 73.4152877350938
51530000 72.5618208283269
51540000 74.4354566935457
51550000 69.7738011847293
51560000 76.2498941693035
51570000 72.7045973134321
51580000 74.4301031502609
51590000 82.542282763965
51600000 76.2443178208087
51610000 77.1732772610525
51620000 77.3196154078341
51630000 68.4437967834832
51640000 78.187117707419
51650000 70.6320325566412
51660000 69.4837591208169
51670000 76.7103868452316
51680000 76.8274217512202
51690000 74.5506672542389
51700000 69.2971971341833
51710000 74.3588391456752
51720000 72.9776354337107
51730000 71.4878005707777
51740000 69.9987943853385
51750000 66.8944472589478
51760000 76.2574273848425
51770000 74.0020630838329
51780000 70.7261206902871
51790000 75.1769015442207
51800000 71.5437624342208
51810000 71.2166796713154
51820000 64.0858271197227
51830000 64.7122250366876
51840000 64.4865400959225
51850000 65.327722819505
51860000 63.8727030221394
51870000 58.8741062131706
51880000 64.9744372035217
51890000 66.9272587582604
51900000 65.2392459117411
51910000 62.3099774710641
51920000 64.553777212482
51930000 64.6020117023654
51940000 72.0500857656338
51950000 64.4127862783816
51960000 68.7917614259252
51970000 68.4239003066897
51980000 72.9730071610811
51990000 63.7334071559977
52000000 71.1783864812376
52010000 69.8204611449187
52020000 71.046748410004
52030000 73.5765738273092
52040000 64.7702499482514
52050000 70.7953387903435
52060000 71.3256812367244
52070000 65.6016705272286
52080000 56.7125600339358
52090000 54.7178349990489
52100000 63.468434345297
52110000 61.0998311852754
52120000 62.705037818414
52130000 58.8313603987382
52140000 60.0555411238545
52150000 62.2512921543507
52160000 64.253232356199
52170000 58.0320854556759
52180000 61.5440203648684
52190000 71.331238998178
52200000 66.6423256777456
52210000 66.4741005455181
52220000 65.0782692857924
52230000 69.195247205687
52240000 64.9422933401705
52250000 75.2202815276368
52260000 72.4056414214516
52270000 70.2109568544895
52280000 62.4808465580289
52290000 60.1488583545939
52300000 58.3612737773002
52310000 61.3720936944495
52320000 60.2389432655107
52330000 62.8313608476176
52340000 60.6121253086852
52350000 61.3939559357653
52360000 65.3102375052616
52370000 61.7581856003715
52380000 62.7772533012905
52390000 64.7034510512304
52400000 63.5444997374917
52410000 63.0415135278188
52420000 57.6587324480378
52430000 62.958069786864
52440000 58.9907047145787
52450000 62.3306338222125
52460000 60.6177302744379
52470000 62.8032135327485
52480000 56.5214423449783
52490000 60.9155335545919
52500000 61.0775844260101
52510000 57.3444126055124
52520000 58.606597411705
52530000 62.7551545333898
52540000 64.2841074644147
52550000 68.3431016918908
52560000 71.4796349236507
52570000 62.2659369368063
52580000 62.9577995564233
52590000 63.1964808544594
52600000 62.393641808129
52610000 68.0189976492566
52620000 57.0129142527524
52630000 60.0654130120508
52640000 66.8135146332278
52650000 65.6737085632993
52660000 69.4001353066752
52670000 67.9001364393374
52680000 64.5538229756243
52690000 57.2995850746839
52700000 57.6684731307499
52710000 60.3905965222298
52720000 67.2169812211087
52730000 65.8468259847993
52740000 67.4994462226359
52750000 66.6707563191859
52760000 61.6080199749181
52770000 63.7789663168431
52780000 59.3093723642874
52790000 65.2315345601458
52800000 63.0786185876528
52810000 63.4148797439473
52820000 58.4632723346531
52830000 61.5314048864732
52840000 59.7964698899706
52850000 62.7094617998608
52860000 59.0192597003038
52870000 51.4593202883061
52880000 53.8131869037404
52890000 60.8017077108068
52900000 60.6802633408475
52910000 61.1215758009894
52920000 59.7667903720218
52930000 53.9081615699902
52940000 55.2338859440129
52950000 53.2500751773845
52960000 51.8661961977248
52970000 42.6772132113996
52980000 42.440028339098
52990000 46.9724870517168
53000000 45.1916469482509
53010000 57.2942725223685
53020000 59.3570826796283
53030000 61.8095625348277
53040000 58.5156501928854
53050000 57.7519706282692
53060000 53.0142283187247
53070000 51.7800807010588
53080000 56.8297846762217
53090000 54.1363089598458
53100000 55.3020177875103
53110000 57.7708769833738
53120000 60.7483817925565
53130000 59.048794196281
53140000 61.7869634663333
53150000 57.4381240796947
53160000 56.2402221335327
53170000 56.2180583061529
53180000 62.9621865414618
53190000 63.0048804581457
53200000 61.1083964416217
53210000 60.6100028980062
53220000 65.4118920476636
53230000 58.774933687001
53240000 59.8852532920145
53250000 67.5300422323699
53260000 69.4968561159232
53270000 69.9798405631931
53280000 69.3445891435763
53290000 72.2586058041106
53300000 69.3619813645578
53310000 61.8760407391668
53320000 64.9552004115678
53330000 63.7819207108386
53340000 59.2330640582076
53350000 62.223863077591
53360000 63.8804349408066
53370000 63.2449251636979
53380000 65.0373551804594
53390000 63.2657357321943
53400000 65.7407912937305
53410000 66.0343483613997
53420000 62.0539304649805
53430000 66.4649721458723
53440000 64.3200488100497
53450000 68.0152424749913
53460000 66.2699770739438
53470000 60.542314267219
53480000 61.6777059900082
53490000 65.0682589708162
53500000 67.5750636656437
53510000 65.9836709286541
53520000 65.2771725950315
53530000 71.5728771155819
53540000 70.7121403041906
53550000 70.2406580139433
53560000 70.077092357686
53570000 73.7455054756272
53580000 69.7843734070482
53590000 74.6607459873761
53600000 76.3748608803423
53610000 74.6552356101545
53620000 73.5239322657544
53630000 68.2775585616328
53640000 69.0680926276988
53650000 70.1041126461936
53660000 70.468532238938
53670000 69.1032070580543
53680000 66.7580813285448
53690000 66.8141875757617
53700000 64.4634023091126
53710000 69.188453466614
53720000 72.258003752255
53730000 72.9481168806738
53740000 70.8565508040231
53750000 71.8814150060986
53760000 75.9412743448652
53770000 72.1898673490589
53780000 73.9800006841965
53790000 72.982909181564
53800000 69.5719074776874
53810000 72.3118979403968
53820000 72.5757566115337
53830000 74.6886151749205
53840000 77.2975430253387
53850000 77.6865433868757
53860000 76.7336571745088
53870000 73.3857309472911
53880000 73.8428543522941
53890000 74.867455063177
53900000 74.9503423938642
53910000 74.8584151661196
53920000 79.808396013938
53930000 75.2106951650995
53940000 77.1603496503673
53950000 71.3776386770382
53960000 74.542071507666
53970000 73.2915266354017
53980000 73.6503703497871
53990000 73.4686193013915
54000000 73.2268892157409
54010000 71.3809923417496
54020000 67.5050064684428
54030000 67.8502354904915
54040000 67.5406013144486
54050000 66.3573809581066
54060000 68.4067934188409
54070000 66.6621945492117
54080000 70.6808290692312
54090000 64.061540474785
54100000 61.3465747933346
54110000 71.5481985977523
54120000 71.6336847829283
54130000 69.1345009004664
54140000 67.1768474055845
54150000 67.2983354725889
54160000 62.9681957925357
54170000 67.4656916411782
54180000 70.0976022946822
54190000 70.1514245761096
54200000 71.4894053408069
54210000 70.8886595759927
54220000 63.8036148036069
54230000 65.5484769153081
54240000 67.8032194894111
54250000 68.3823989295747
54260000 68.6323718677461
54270000 65.6743103899826
54280000 69.4535369893132
54290000 70.4378353596719
54300000 68.4477301604628
54310000 72.0499336748572
54320000 63.5017315164934
54330000 67.4100135358229
54340000 70.5804826569432
54350000 61.0094823755384
54360000 64.0499773575469
54370000 66.4014990910225
54380000 61.7943727834668
54390000 66.2746559257189
54400000 71.343253497919
54410000 72.4971786673639
54420000 68.3230120905012
54430000 68.0165031158847
54440000 69.5018661617526
54450000 73.2904914111784
54460000 72.6807686860359
54470000 68.2396694636532
54480000 70.7895105610188
54490000 71.4423297065059
54500000 64.8527834918407
54510000 68.6389179245361
54520000 76.5253810389804
54530000 76.5298446694408
54540000 75.2660795987778
54550000 73.5632175909091
54560000 76.4314841453605
54570000 73.8597954586348
54580000 74.4545159735625
54590000 73.0285992169012
54600000 70.9145787393192
54610000 68.6239819448559
54620000 62.3053555406831
54630000 65.9466369600675
54640000 62.8289077264
54650000 66.2009435598683
54660000 64.463661627645
54670000 62.1893820533567
54680000 72.4136744419544
54690000 76.965638892781
54700000 79.9978651559531
54710000 72.5652543708583
54720000 73.953002792601
54730000 74.840225553771
54740000 72.2536003776098
54750000 74.9918615562798
54760000 69.1280365555424
54770000 70.2433517084711
54780000 70.4679509800462
54790000 64.2482786667828
54800000 62.0121079314015
54810000 72.2493502649984
54820000 74.1010041571245
54830000 62.670505941362
54840000 66.4551493703618
54850000 67.464931788632
54860000 68.6711114192151
54870000 72.6042657662002
54880000 69.015224961174
54890000 63.3764702522807
54900000 66.7535172604029
54910000 64.8671237215142
54920000 73.8831849033479
54930000 74.0717779021306
54940000 72.140919557734
54950000 68.3560049929747
54960000 66.7199136395798
54970000 69.2943498171136
54980000 67.5810693176074
54990000 68.4780386349158
55000000 67.278025427968
55010000 72.3142778679061
55020000 75.6104686564336
55030000 76.8451285814928
55040000 79.1327356534717
55050000 77.8689473530491
55060000 70.2440215083134
55070000 72.5070091101641
55080000 70.7041131481151
55090000 76.0135581815047
55100000 77.2244081208137
55110000 78.277939929114
55120000 81.1572434203935
55130000 81.0909161760316
55140000 73.1706352935345
55150000 71.4784254145117
55160000 71.9614522824808
55170000 74.8547973509236
55180000 70.4949919344842
55190000 71.5957138518372
55200000 69.1149917809222
55210000 79.483188632469
55220000 80.7458354950109
55230000 81.5054912042467
55240000 77.0135988785213
55250000 71.5507219875942
55260000 70.8500057817748
55270000 75.5851555297867
55280000 77.8258249859006
55290000 70.990114298589
55300000 77.2718246848437
55310000 70.3529232781262
55320000 69.298140012119
55330000 71.1259443637838
55340000 70.3718463023505
55350000 69.5936401873582
55360000 70.8420881669285
55370000 77.2600981955433
55380000 77.5682009840313
55390000 76.0189042876569
55400000 70.3843006715846
55410000 68.3202812623335
55420000 75.1327814510486
55430000 78.2383738887143
55440000 75.4549644064757
55450000 74.9962513302146
55460000 75.4081798574404
55470000 71.7921151644833
55480000 73.9642451932884
55490000 75.3101541234643
55500000 78.0519878237946
55510000 80.9174287809201
55520000 75.3216449336776
55530000 81.0848144816721
55540000 81.4267910801727
55550000 80.6337955613195
55560000 83.7006758340941
55570000 81.4302397455178
55580000 78.2037221160248
55590000 75.1827544664123
55600000 75.6716099555441
55610000 71.7098196902546
55620000 76.7035647436457
55630000 72.0156986090026
55640000 75.7492074556949
55650000 76.0493945886763
55660000 80.1428380394506
55670000 76.6665696036864
55680000 75.9825016817577
55690000 75.6426494263694
55700000 72.8930294807013
55710000 72.2163227450705
55720000 77.205545238758
55730000 73.8048975116576
55740000 77.6019526504874
55750000 69.0362875589066
55760000 79.5558506856825
55770000 82.062556491163
55780000 76.8244279862411
55790000 76.5329933974195
55800000 73.3289294109338
55810000 71.6111480793725
55820000 74.6306784695576
55830000 72.3989486614876
55840000 74.8797515231478
55850000 77.229591028092
55860000 73.6090411068245
55870000 72.1104921180245
55880000 72.5770343245416
55890000 68.8144629128544
55900000 69.0021638219802
55910000 69.4589872361837
55920000 73.6143463737105
55930000 76.7377941276706
55940000 72.7073078693873
55950000 72.3921752330169
55960000 74.3449319453014
55970000 72.4321656367592
55980000 69.5734130455039
55990000 72.6179603271406
56000000 72.0379342719493
56010000 70.2979742367051
56020000 66.9422514584987
56030000 71.002943220083
56040000 64.7204068816846
56050000 69.6190646748223
56060000 66.1521476165763
56070000 69.0194686061755
56080000 69.7095683773251
56090000 67.8502062839691
56100000 67.3732606982537
56110000 66.6122128806606
56120000 66.5952016302987
56130000 72.8103997731912
56140000 76.6478790206266
56150000 78.1383098515505
56160000 74.9854081681115
56170000 72.24976420485
56180000 68.2644914632401
56190000 67.8225851013174
56200000 70.4546481553418
56210000 73.4583896766065
56220000 66.4988219404571
56230000 73.1168775523019
56240000 75.7694740654836
56250000 74.0159817715232
56260000 71.2762032919054
56270000 77.3025528891524
56280000 72.4868193991292
56290000 76.0970819272448
56300000 74.0726656111025
56310000 72.258024784102
56320000 72.1125343882463
56330000 74.9996892131987
56340000 73.5546944249668
56350000 66.1926474278311
56360000 70.0265488230227
56370000 73.7557287525522
56380000 71.3814152330739
56390000 72.8183437563623
56400000 75.7819118079922
56410000 70.6315226890009
56420000 74.7828594025808
56430000 67.2837998850193
56440000 76.4753348690735
56450000 71.1870366341357
56460000 74.1009149995837
56470000 75.5271858627259
56480000 81.5359886786142
56490000 77.0686351754903
56500000 72.399987899097
56510000 79.8457868145488
56520000 82.9395721635276
56530000 80.4667665848739
56540000 78.2066427508275
56550000 77.7102905929298
56560000 80.7065245681354
56570000 78.8774493340963
56580000 78.7204869867155
56590000 79.0761554987369
56600000 78.9594741605912
56610000 77.2483500423512
56620000 78.6544002017318
56630000 75.8913978121269
56640000 73.1498310890901
56650000 76.1884609369415
56660000 73.1313202700948
56670000 74.1786751785612
56680000 73.8955305599649
56690000 75.8588363711548
56700000 75.4313174145026
56710000 80.4398577357766
56720000 84.0015694182572
56730000 83.2817868523472
56740000 78.145058577036
56750000 77.2517696743441
56760000 77.5174583382544
56770000 76.4166701378099
56780000 78.9756914302341
56790000 72.4386894326225
56800000 71.9084852228083
56810000 74.6960951012408
56820000 75.294149407039
56830000 71.3527435379746
56840000 74.0317801340327
56850000 76.3133954784153
56860000 78.072046495321
56870000 75.8302277842935
56880000 79.1149496654804
56890000 78.8317310018046
56900000 74.3965235354829
56910000 79.4553281971879
56920000 75.785709025083
56930000 75.5315030000255
56940000 77.0065137505838
56950000 79.3665853285884
56960000 76.0312198657654
56970000 74.8085595485363
56980000 77.5624192699422
56990000 76.1576710909537
57000000 79.5194975987661
57010000 83.2522683018233
57020000 82.5180224542657
57030000 79.2759105083422
57040000 81.6433220190922
57050000 78.0079598280691
57060000 82.2328957064777
57070000 78.1816288461208
57080000 75.8105866950765
57090000 76.5079901430181
57100000 74.3731002257749
57110000 70.7336424199119
57120000 77.1509712228383
57130000 69.7923143470668
57140000 74.3220322954832
57150000 75.0518851530621
57160000 75.3281490321459
57170000 72.1154282495638
57180000 72.1492125238076
57190000 72.1521233708464
57200000 72.9203066493723
57210000 72.2314792087824
57220000 70.7164873543075
57230000 69.1097955769658
57240000 71.7417696946412
57250000 71.5623390911345
57260000 72.5797462433174
57270000 75.2159683651981
57280000 69.6278989576446
57290000 72.5179521731978
57300000 71.0531353768083
57310000 65.79904629478
57320000 65.9663290266325
57330000 64.4926967592695
57340000 66.9430722896865
57350000 68.8557743125294
57360000 60.3566881703275
57370000 59.6981907522046
57380000 68.068544396702
57390000 63.4396738709251
57400000 63.8367496288241
57410000 67.9081831352154
57420000 67.6796712768932
57430000 66.0832613821927
57440000 66.7855631726485
57450000 69.3251734559633
57460000 66.446705465386
57470000 68.7615032507557
57480000 64.3283365955497
57490000 65.2348121504826
57500000 65.5653157163121
57510000 61.5406136845453
57520000 59.0341904143879
57530000 57.0436625325331
57540000 56.6170653753721
57550000 61.6258049086022
57560000 57.842607383215
57570000 65.0395069261457
57580000 64.6435924013803
57590000 64.6574785220851
57600000 68.8465590867306
57610000 62.2172717065113
57620000 62.9406253915838
57630000 63.8591067180832
57640000 67.9396083679126
57650000 60.6592541746327
57660000 58.6555384970057
57670000 58.5449800146166
57680000 63.4902388956449
57690000 60.8989050395875
57700000 62.4824998461605
57710000 58.6318406526647
57720000 62.3464352558271
57730000 56.1915827139231
57740000 60.5501237652122
57750000 55.9072084807644
57760000 57.8281708452891
57770000 59.6664292846268
57780000 59.516099203478
57790000 61.2297308565916
57800000 66.3876973836294
57810000 63.2669628232833
57820000 61.7708083046419
57830000 65.1054030062434
57840000 63.9455226128466
57850000 67.214686986084
57860000 57.6865167455467
57870000 60.1179290298111
57880000 54.8128877880666
57890000 56.7612542599913
57900000 64.4440313454302
57910000 59.2316410781788
57920000 56.9040156534348
57930000 54.500022077405
57940000 57.3290460185025
57950000 64.2271530298699
57960000 62.4538407118168
57970000 61.2336221686018
57980000 60.8948698091997
57990000 53.2698403922303
58000000 60.6565595739054
58010000 66.4269891269969
58020000 69.3326350370502
58030000 63.3453516615577
58040000 63.6828343323612
58050000 67.4569918421983
58060000 65.4144156032586
58070000 65.4104305145784
58080000 64.9846707333786
58090000 62.77926358506
58100000 61.4719982519142
58110000 62.136806461737
58120000 61.7028396294766
58130000 67.8553774975751
58140000 67.5139072608745
58150000 66.7361361990241
58160000 70.2893995114842
58170000 67.5748160075496
58180000 68.9746425461897
58190000 71.8420716993937
58200000 73.1137907115917
58210000 67.1745296574936
58220000 67.6501636691269
58230000 66.4747564081065
58240000 59.6179942873146
58250000 62.9885141245733
58260000 64.2043069571614
58270000 64.571818994273
58280000 64.6654936521999
58290000 61.3600270538647
58300000 61.5591211507617
58310000 67.8483754714414
58320000 65.6826920179802
58330000 68.2668759129992
58340000 71.7109165567448
58350000 71.2174464947346
58360000 69.7304315844882
58370000 66.6514728934469
58380000 70.4669258765156
58390000 66.125375671289
58400000 62.4974918162645
58410000 59.8099028887075
58420000 62.7772036185854
58430000 70.99554085034
58440000 66.2091565827662
58450000 65.1335991566266
58460000 68.5459517350511
58470000 62.7315160281548
58480000 65.0592316530718
58490000 64.0382040620847
58500000 62.5972710110058
58510000 64.9849913075073
58520000 58.8167401377707
58530000 65.9749698616544
58540000 65.8080164184769
58550000 61.2195484081843
58560000 60.4567114473901
58570000 61.5879673903374
58580000 71.1003225725806
58590000 67.8179023935739
58600000 71.2981204695411
58610000 66.684628265336
58620000 71.7202548572259
58630000 69.0218830574401
58640000 69.1163866135866
58650000 72.7674224152587
58660000 70.5889894923852
58670000 67.8792978585882
58680000 62.6796478494532
58690000 64.0984483198496
58700000 63.406012976046
58710000 67.1337316442698
58720000 71.1863526316906
58730000 60.2759682327962
58740000 65.8238405280917
58750000 69.1919072667447
58760000 69.1103208969131
58770000 69.8542184563396
58780000 76.3237527940922
58790000 70.7219840065503
58800000 72.1353708442704
58810000 75.0026698825026
58820000 74.2680457622049
58830000 75.6404737563677
58840000 68.7901300487213
58850000 64.2839172427865
58860000 69.5548820650993
58870000 70.7647439994328
58880000 66.0927653656859
58890000 72.2165144960009
58900000 75.1504788495258
58910000 72.307860876439
58920000 63.7764780819774
58930000 62.919370126085
58940000 65.2616209860025
58950000 68.1160996872525
58960000 72.9923749371074
58970000 73.1042216851566
58980000 74.229929671155
58990000 72.5119195800085
59000000 66.8918209587871
59010000 63.3474838329273
59020000 58.1562475614029
59030000 57.2502507356555
59040000 68.9184925315309
59050000 70.6309797067636
59060000 68.0651883169396
59070000 66.4823165042188
59080000 65.4490944239265
59090000 67.6452368789049
59100000 71.8794958573807
59110000 70.587305717578
59120000 65.7047182462059
59130000 60.8863016770435
59140000 59.2846579148925
59150000 57.3790190531465
59160000 55.1231098674767
59170000 48.3355961858216
59180000 52.8324131463209
59190000 58.6211649876925
59200000 56.072030554279
59210000 54.2329444668153
59220000 57.3463129142122
59230000 55.0494604046204
59240000 57.8573968477459
59250000 58.8634583728523
59260000 64.0698544305845
59270000 64.6489939773298
59280000 56.7124972626893
59290000 58.9103532225987
59300000 62.5769065189182
59310000 62.2295700981348
59320000 57.4604229719805
59330000 67.7576655838005
59340000 63.8743569250115
59350000 65.3469778957296
59360000 60.8975697315553
59370000 62.5447213707546
59380000 65.0476441621319
59390000 63.3262808393721
59400000 65.3016204168397
59410000 64.7741680206106
59420000 67.3531470614145
59430000 65.0340406510144
59440000 66.7361637813336
59450000 59.5371578013652
59460000 57.4312085089379
59470000 59.873633678257
59480000 58.2694308233734
59490000 58.2381177796356
59500000 53.6552585006453
59510000 43.4511303397815
59520000 52.8576144034856
59530000 56.1281840783401
59540000 53.182860629527
59550000 53.342437110072
59560000 50.7697019240601
59570000 48.9976993255675
59580000 58.4935351828072
59590000 60.8540524759262
59600000 64.0389366875352
59610000 65.8607697660166
59620000 64.0204732023272
59630000 72.3949220894132
59640000 61.6681407386607
59650000 57.5424658826548
59660000 65.0201277585322
59670000 64.9181921816106
59680000 75.5312951319095
59690000 68.8619197868219
59700000 76.6927926229959
59710000 70.0769060917322
59720000 67.1956747549764
59730000 61.2859620889234
59740000 60.9854003342404
59750000 62.4089716824547
59760000 58.2925776747712
59770000 58.9338385694375
59780000 64.6123645854694
59790000 66.8718177536983
59800000 67.4205024310905
59810000 65.9910759177057
59820000 70.3115083406511
59830000 69.3287180643418
59840000 68.0620696188017
59850000 70.4294485121008
59860000 71.4915361708973
59870000 71.8810215116475
59880000 67.2594899556879
59890000 71.5073763659203
59900000 65.8979401143787
59910000 68.4925977522775
59920000 69.8296616859967
59930000 76.9790126026282
59940000 70.5133963450216
59950000 68.3799454367438
59960000 68.637950347696
59970000 70.5091818433874
59980000 66.0221753749325
59990000 65.7155538701545
60000000 64.2979863208268
60010000 63.5650215272144
60020000 64.6690791492662
60030000 65.8124712304978
60040000 61.4364127853926
60050000 57.341896530508
60060000 64.6818333809185
60070000 60.5136862719127
60080000 68.6726530951307
60090000 65.3028101713443
60100000 60.1303834868276
60110000 66.6969965238985
60120000 61.6746224748895
60130000 59.9948194793106
60140000 64.528837166094
60150000 60.8366349309777
60160000 57.492824571535
60170000 58.1539760053831
60180000 62.0719037864927
60190000 66.5283791566258
60200000 65.2643965040095
60210000 65.9204487540379
60220000 61.9228501161755
60230000 61.5608824867216
60240000 58.5190822008908
60250000 57.2219337580963
60260000 55.46995967023
60270000 53.6155412727456
60280000 58.3556561742458
60290000 61.208867234963
60300000 59.2661255142398
60310000 64.1696027627061
60320000 53.7727188633131
60330000 58.002439561617
60340000 62.2879528294409
60350000 62.4313630763031
60360000 57.8426394295787
60370000 57.3845050795403
60380000 55.5811228274382
60390000 59.0646081512627
60400000 62.9584478791379
60410000 63.2918873692512
60420000 60.7693431831615
60430000 60.0519474823279
60440000 56.6427095678387
60450000 64.4786741850697
60460000 58.7336413100036
60470000 55.6634356154962
60480000 56.3264054904695
60490000 57.9129500760918
60500000 60.1039108529603
60510000 61.0018441400552
60520000 66.1792913583071
60530000 64.8198077051836
60540000 58.5241005977231
60550000 60.0564576822532
60560000 54.1593738825752
60570000 62.1712179747204
60580000 57.937244390625
60590000 64.2484744725467
60600000 61.554259410279
60610000 65.6074635480856
60620000 67.8258380725533
60630000 63.0106191502222
60640000 60.598585396992
60650000 60.2063158179042
60660000 56.4067918786902
60670000 58.357292523734
60680000 61.5213844994388
60690000 62.5881355107356
60700000 64.5648866305209
60710000 67.3404459855254
60720000 64.9573177426716
60730000 65.1271754036087
60740000 62.6955919764729
60750000 63.9206734948115
60760000 69.3280486125051
60770000 67.4516254103434
60780000 62.1035059916378
60790000 65.7767452509991
60800000 60.5279431692431
60810000 62.7284087046416
60820000 61.7831812774199
60830000 61.9648816810876
60840000 59.5743513895301
60850000 58.2490805733678
60860000 57.8127410765869
60870000 64.4779144714734
60880000 59.2567090334483
60890000 64.0656445525409
60900000 66.6525726762962
60910000 65.1963601526554
60920000 67.3582491334377
60930000 69.6781631341348
60940000 66.4508888516983
60950000 70.7784172763576
60960000 73.9758633191077
60970000 76.2058372481407
60980000 73.094421768391
60990000 69.7365431910628
61000000 71.5013656188555
61010000 69.5944119239039
61020000 70.8728391569959
61030000 74.8834913136701
61040000 68.8029750056044
61050000 73.7791328327003
61060000 66.8087267136415
61070000 66.5829015389848
61080000 67.4692118596909
61090000 69.6248274700426
61100000 65.6092638858752
61110000 64.8823111881513
61120000 67.2450816834059
61130000 70.6243130009989
61140000 70.5075383933347
61150000 75.0932955320367
61160000 76.8190958065447
61170000 74.9754877623946
61180000 72.839968502889
61190000 70.6714690069767
61200000 68.4158469203767
61210000 71.4920295987529
61220000 71.7774938402307
61230000 66.9035189890092
61240000 68.3528894790799
61250000 68.2207783708949
61260000 66.9186539057329
61270000 68.9857025179882
61280000 66.9208372892607
61290000 59.0900117058101
61300000 60.0144857100835
61310000 64.1248989151297
61320000 63.288720743652
61330000 62.6970219649874
61340000 64.6219248735567
61350000 62.1377036160058
61360000 67.8191813228736
61370000 56.8255609570191
61380000 60.6266517477063
61390000 62.3446374646431
61400000 60.2542467174293
61410000 64.5445967374673
61420000 67.7707455757741
61430000 63.7049182187832
61440000 67.1313621874195
61450000 68.6438720571288
61460000 64.6886433170204
61470000 64.2491553253277
61480000 67.313604716931
61490000 65.0281041165516
61500000 66.0314308847824
61510000 69.9943340604803
61520000 68.8506359649117
61530000 67.9122786357725
61540000 71.2249565298499
61550000 68.662199001292
61560000 63.2403302521598
61570000 71.1023807162891
61580000 68.5566110966158
61590000 67.7545514140984
61600000 69.2680207043938
61610000 68.7043113201251
61620000 64.3610969304753
61630000 65.4832238320885
61640000 65.4625631084733
61650000 65.1591869367337
61660000 62.9229685715033
61670000 63.9423900863262
61680000 68.7808053726124
61690000 65.7262900058441
61700000 68.4823235156574
61710000 69.6783647964792
61720000 67.5455687893925
61730000 67.0595107742842
61740000 65.8677679075177
61750000 64.9690031521893
61760000 71.1829349699385
61770000 74.7454419955707
61780000 74.8528558492115
61790000 78.6457676158685
61800000 77.1356242240296
61810000 73.8743302479283
61820000 73.1973162793228
61830000 75.4414912214425
61840000 77.7901535272983
61850000 73.8965284935234
61860000 69.4048512947383
61870000 77.3743856705287
61880000 74.1834252988416
61890000 67.0034380047138
61900000 57.6684517311423
61910000 61.195291963627
61920000 65.7842538146489
61930000 64.9994458679374
61940000 60.6864571870319
61950000 64.0660239181986
61960000 66.3311604440651
61970000 70.9603124035231
61980000 71.2843474074367
61990000 71.7715588784645
62000000 73.5989983886932
62010000 71.7701517309029
62020000 71.8277906769206
62030000 71.3280232811891
62040000 72.6303241883652
62050000 65.5070500715799
62060000 66.6858956718307
62070000 68.3443698093535
62080000 70.163464832676
62090000 65.9571833906579
62100000 77.2884274766423
62110000 71.8018306756359
62120000 76.5702239014105
62130000 75.8299932415878
62140000 72.1853778805188
62150000 71.2433355232881
62160000 60.8470987227119
62170000 65.2028138933801
62180000 63.1692883042576
62190000 68.2476849210144
62200000 65.8186230612902
62210000 68.1931233138683
62220000 69.632214473201
62230000 62.9804278093762
62240000 68.6444839063017
62250000 67.0945475031318
62260000 65.9217279193512
62270000 69.0979522913588
62280000 63.8321709087576
62290000 67.3305538547526
62300000 67.0288797633574
62310000 72.0908927260656
62320000 69.2094843624714
62330000 72.7205613817762
62340000 72.2610703033417
62350000 62.5905918520899
62360000 73.0342219990821
62370000 70.2002780966721
62380000 71.9708789376152
62390000 68.9443634556061
62400000 71.5502108553702
62410000 70.3512194752565
62420000 72.6476909995901
62430000 69.937832157751
62440000 71.1551775472503
62450000 69.6830846999048
62460000 72.3342319072153
62470000 68.0387811374301
62480000 72.3884507452334
62490000 72.4135790581343
62500000 70.9263034525879
62510000 69.2081430522135
62520000 63.2276496646749
62530000 73.5068847924986
62540000 70.1631552484235
62550000 67.5712111975819
62560000 63.0280149398884
62570000 65.3042373186445
62580000 69.2098001518513
62590000 73.6085098472474
62600000 74.8097051957869
62610000 70.5228748722946
62620000 65.7001143800852
62630000 65.7388823309699
62640000 69.5905349933952
62650000 68.3155201899868
62660000 69.0131544647641
62670000 68.8536515872457
62680000 67.7546856637229
62690000 69.3646127808187
62700000 70.9256179480893
62710000 73.6922052409822
62720000 77.2398160913289
62730000 75.2788991787863
62740000 78.1186374472694
62750000 69.457129213147
62760000 66.6713104517845
62770000 68.8837083639773
62780000 73.7218206831751
62790000 73.9965863817632
62800000 68.2022780958907
62810000 65.590811120241
62820000 68.351454787848
62830000 68.3521900600075
62840000 69.8172739321056
62850000 70.8431350526532
62860000 66.5818036203182
62870000 66.9645421221089
62880000 67.3799820968966
62890000 69.5250931618769
62900000 72.4282980036096
62910000 73.3745865026137
62920000 71.3776980737954
62930000 68.6946108961276
62940000 69.6568885046466
62950000 72.0972673789271
62960000 70.7209160873268
62970000 73.9390213394572
62980000 71.5961864713201
62990000 71.9635366284963
63000000 65.397784951834
63010000 61.9517338519399
63020000 63.6362927275475
63030000 64.6564237826225
63040000 69.750536296358
63050000 67.2333481262797
63060000 66.3991633732072
63070000 71.1949957907598
63080000 73.024293632666
63090000 70.2843800292501
63100000 74.6549361703638
63110000 72.0504236168782
63120000 63.8107891079147
63130000 67.9735547006994
63140000 61.9897087136926
63150000 61.18177380491
63160000 69.4072876415668
63170000 67.734632031657
63180000 67.3070766932461
63190000 68.1770461426264
63200000 67.4049461355529
63210000 64.9019555790985
63220000 63.5433041229236
63230000 65.608801222049
63240000 69.7450364262344
63250000 66.9580315970768
63260000 68.0461540264142
63270000 70.8795729683717
63280000 69.6518381152654
63290000 63.7904810086291
63300000 66.1227005891577
63310000 71.2112117284526
63320000 69.7916226818645
63330000 65.5286051273945
63340000 63.1136731364052
63350000 68.7743410433498
63360000 67.539983416809
63370000 65.515967893558
63380000 68.8342806376835
63390000 73.784975327722
63400000 68.7134357548427
63410000 67.3213835534114
63420000 70.9777842496018
63430000 72.2093752172658
63440000 70.4028398493271
63450000 68.5889158978978
63460000 76.8559135662741
63470000 76.7023718377695
63480000 72.9866074950415
63490000 70.3308909355321
63500000 71.763379242826
63510000 76.6308533342385
63520000 73.2040454090601
63530000 73.030392709764
63540000 71.0749125612701
63550000 69.4510408077447
63560000 69.6525562477925
63570000 69.953817941673
63580000 68.0031966720628
63590000 63.422729225418
63600000 67.1934651587863
63610000 68.2284640393601
63620000 63.8646890298809
63630000 69.0909486158359
63640000 64.0554769041788
63650000 72.3635146536749
63660000 69.0786521050621
63670000 68.1958007410406
63680000 66.9764980668954
63690000 64.3835043137524
63700000 61.2086452640938
63710000 65.5571957153345
63720000 59.7778994481607
63730000 57.5304907122101
63740000 64.9783052122108
63750000 66.4531797089601
63760000 64.3149595295895
63770000 61.6498213294751
63780000 64.3426087649538
63790000 67.6884869867934
63800000 70.9022993709422
63810000 74.9697537041815
63820000 74.671894003534
63830000 71.0026664136101
63840000 69.276904414754
63850000 68.9423609661408
63860000 69.6648467667902
63870000 68.0081038001379
63880000 68.8531546057703
63890000 68.3037395674544
63900000 71.8150885045713
63910000 69.5932763220811
63920000 66.8291818695793
63930000 71.6516835242522
63940000 73.721935265022
63950000 75.0623956875215
63960000 78.6657174800309
63970000 75.5039217643562
63980000 74.5971744681718
63990000 76.2068172435748
64000000 78.6627285795552
64010000 79.0649835339123
64020000 74.7915375543409
64030000 68.123325180767
64040000 74.0232331637278
64050000 75.6966712244721
64060000 73.533015630272
64070000 68.3390323537871
64080000 70.8593292635443
64090000 74.526774130206
64100000 73.6685397754466
64110000 76.1448334929209
64120000 76.7193403207003
64130000 75.2684697500885
64140000 77.0479929562477
64150000 77.1478906199344
64160000 73.3869906632592
64170000 74.7057545836159
64180000 73.042255400189
64190000 77.7841629434953
64200000 74.5020921130985
64210000 76.1582914378125
64220000 78.3042419275372
64230000 76.6937234523083
64240000 70.2626323149535
64250000 76.987374640296
64260000 69.337246214386
64270000 70.3258726078981
64280000 73.2835231608938
64290000 74.9234269780408
64300000 82.6432712891211
64310000 81.8557804328959
64320000 80.2150258240785
64330000 76.2420410760355
64340000 80.9806580928856
64350000 80.4295949185955
64360000 77.7177291924028
64370000 76.1011806885752
64380000 79.3905451614875
64390000 79.4894423452209
64400000 73.9938932637578
64410000 77.5389727393327
64420000 77.514604702328
64430000 74.9794991194288
64440000 75.1568439013425
64450000 70.0340509036703
64460000 69.5496966950728
64470000 73.8021785888035
64480000 71.9323098897803
64490000 74.7535429158894
64500000 77.2071791734972
64510000 78.762219440595
64520000 83.0371092975072
64530000 78.4980641157656
64540000 77.7155602017766
64550000 78.9381904432936
64560000 78.1027812623324
64570000 75.0160882384924
64580000 77.4934174985678
64590000 76.7885434334797
64600000 72.3803999616156
64610000 72.0845943058497
64620000 70.2863697390023
64630000 67.9551838778051
64640000 67.0112215555832
64650000 67.6505011083409
64660000 72.7958709767547
64670000 74.4164830079062
64680000 80.7962635150862
64690000 73.1538159919974
64700000 80.0167942608856
64710000 80.6208421811156
64720000 85.2712293424485
64730000 82.4863145345964
64740000 77.8540266981689
64750000 76.5862254126699
64760000 78.7848902172647
64770000 76.0051676090487
64780000 81.2151693176611
64790000 76.7756673220409
64800000 79.6844250794565
64810000 77.8076144663663
64820000 78.2453984855866
64830000 74.6971749447461
64840000 72.1651924966361
64850000 75.6110117529767
64860000 76.5174439443788
64870000 80.7325192670109
64880000 76.2647785691935
64890000 73.7011042233268
64900000 73.708909590554
64910000 67.1853009889891
64920000 75.9868105819484
64930000 70.2260201946633
64940000 71.448297041769
64950000 73.3819337670903
64960000 73.45916644691
64970000 72.531895631888
64980000 71.7477579285227
64990000 72.4699579137792
65000000 74.699046397842
65010000 74.4065242360465
65020000 73.931961910642
65030000 73.5776562276934
65040000 64.6710390907538
65050000 73.8095582875304
65060000 77.2126238881395
65070000 79.7282540058873
65080000 74.3189226704307
65090000 78.8177764779273
65100000 71.4681221959414
65110000 67.4233248689126
65120000 76.1938626085304
65130000 75.7486482435623
65140000 77.0342190571092
65150000 69.4295842957713
65160000 72.041377017322
65170000 71.6800914028235
65180000 70.4065332915955
65190000 78.9200147690038
65200000 75.0244787682643
65210000 78.4849354811244
65220000 70.8073641484725
65230000 77.4260874956171
65240000 67.2471359122748
65250000 77.1919656770497
65260000 73.8115184450966
65270000 71.4024658187326
65280000 75.0979680024007
65290000 77.6154190814304
65300000 73.5994091485498
65310000 76.8640247157895
65320000 76.0375432323435
65330000 79.3112176189125
65340000 81.0355893414194
65350000 83.5947906750436
65360000 80.1956919777783
65370000 81.1968383217326
65380000 84.1244927159981
65390000 82.352993407418
65400000 75.7758535707922
65410000 74.9610543202861
65420000 74.4807705194149
65430000 77.3592030649153
65440000 71.3461711969924
65450000 74.4741622487209
65460000 82.3293756094877
65470000 77.668827777961
65480000 78.1468591918362
65490000 86.3411660962851
65500000 84.0142599634577
65510000 78.5825258855193
65520000 86.0625674672861
65530000 87.2692832549432
65540000 85.8132402174567
65550000 83.0570950898007
65560000 90.0560487120577
65570000 84.4220664840633
65580000 81.0134168061431
65590000 84.673585420541
65600000 83.3184785470852
65610000 92.2956520093741
65620000 92.6223461717084
65630000 90.5166992665609
65640000 88.5663658518445
65650000 90.788719267731
65660000 90.0534335835604
65670000 96.3159796827562
65680000 88.6370939814043
65690000 92.1174725970355
65700000 92.3556728428829
65710000 94.1321925552982
65720000 89.1815176536202
65730000 90.0409900523374
65740000 88.0136372974223
65750000 91.300602158275
65760000 93.9280485772231
65770000 94.9404377464697
65780000 99.8607802481667
65790000 97.0700525013717
65800000 90.1400899596854
65810000 94.6892693110148
65820000 96.6082603718575
65830000 100.668957625309
65840000 100.902283139025
65850000 105.298177656658
65860000 102.529858479206
65870000 99.7202147723294
65880000 101.638256366582
65890000 100.019068547744
65900000 101.608174705209
65910000 98.4532273767213
65920000 99.3584803943426
65930000 99.6330518336317
65940000 99.1831222782825
65950000 98.8763976451943
65960000 94.4828548817723
65970000 96.4803536125033
65980000 98.3446617635768
65990000 98.6467023614037
66000000 98.0014423902194
66010000 91.5181683158789
66020000 92.2123963711041
66030000 92.7551145425845
66040000 99.0045634464621
66050000 100.861359348626
66060000 97.8683321809277
66070000 102.365083332344
66080000 101.949028761808
66090000 96.8805445114264
66100000 104.660783993353
66110000 102.556300330207
66120000 100.791374534041
66130000 100.5982297476
66140000 87.8209647068163
66150000 87.3612118941181
66160000 88.2916218354956
66170000 90.3371676855262
66180000 86.4100362978508
66190000 90.7377459684282
66200000 86.8641146551838
66210000 83.1130323342981
66220000 82.9306018708651
66230000 83.2212167744067
66240000 88.1414750862698
66250000 92.382375767548
66260000 92.7213485295482
66270000 87.5647614327162
66280000 86.5142257010779
66290000 84.7129304415333
66300000 76.2507226173767
66310000 82.1279470438427
66320000 83.8007940202467
66330000 88.385461677425
66340000 91.3670467701435
66350000 88.6799473359241
66360000 85.5170397496479
66370000 88.1012987729999
66380000 89.1271746188634
66390000 88.5647767987832
66400000 90.953711271781
66410000 93.7348231068602
66420000 98.3913780232818
66430000 95.422982287773
66440000 94.546551894735
66450000 96.5675631701814
66460000 93.8172400918493
66470000 97.2268539509686
66480000 96.0745469676761
66490000 100.727318315341
66500000 96.7697195166204
66510000 94.9254148431212
66520000 94.1381148363192
66530000 97.6807466932794
66540000 98.2258177793451
66550000 95.8840743301481
66560000 95.8063995446979
66570000 92.2568703781332
66580000 96.3945724957774
66590000 96.3911560466008
66600000 98.6843005681653
66610000 97.1063518817863
66620000 99.0184766336124
66630000 100.296413051946
66640000 101.736183783351
66650000 96.5861399691244
66660000 107.024933984891
66670000 100.003066779846
66680000 101.106374410991
66690000 100.465202037141
66700000 99.1654384545301
66710000 99.842572606004
66720000 96.6781752987672
66730000 99.5527962501503
66740000 100.126044766456
66750000 100.116287484975
66760000 102.97346330863
66770000 98.9643356402229
66780000 97.3377608866012
66790000 98.2365430294143
66800000 100.130616819317
66810000 100.193703866928
66820000 97.0293000406832
66830000 100.662184922026
66840000 106.098059091867
66850000 104.72494828927
66860000 105.618934728524
66870000 107.189846560569
66880000 105.163136005368
66890000 104.580636212553
66900000 111.794343175933
66910000 108.458085945119
66920000 107.977305779175
66930000 108.59174840305
66940000 117.176491752421
66950000 114.812441790386
66960000 116.562078949468
66970000 113.97234493581
66980000 112.954887377988
66990000 116.035192213272
67000000 113.808106529593
67010000 107.763028259601
67020000 109.796712271633
67030000 117.275874543772
67040000 107.145356913471
67050000 110.658439947992
67060000 116.423564297771
67070000 114.19789458888
67080000 108.505045598519
67090000 112.947842574566
67100000 115.439531476721
67110000 112.947180160604
67120000 106.336125723369
67130000 108.521610840747
67140000 105.64719774418
67150000 101.097333645218
67160000 104.886606561374
67170000 110.007657498351
67180000 104.45272501731
67190000 102.089231315664
67200000 106.775254518497
67210000 110.65068003303
67220000 105.80382295221
67230000 101.385118762131
67240000 106.380898997691
67250000 109.842468965751
67260000 104.295939509228
67270000 102.757578522628
67280000 109.045753952447
67290000 103.588658186509
67300000 108.485047173092
67310000 109.660508914764
67320000 111.284851561781
67330000 109.705874576416
67340000 109.536949172922
67350000 110.015272573061
67360000 109.286696790609
67370000 103.672011765131
67380000 110.284688731599
67390000 110.489717686983
67400000 109.746251611253
67410000 108.418479715301
67420000 104.563844097386
67430000 106.018773693163
67440000 100.356428299006
67450000 103.95947622112
67460000 110.425060377355
67470000 104.019077168879
67480000 101.85781017833
67490000 98.0961702728607
67500000 101.54990586521
67510000 96.9041949305394
67520000 95.6851307996878
67530000 97.2722654888056
67540000 91.8726194711381
67550000 93.4504957688717
67560000 91.2783305129144
67570000 93.9276412149407
67580000 91.3066128269636
67590000 95.4993790132381
67600000 94.0200427015653
67610000 95.2651266962568
67620000 98.0012450015115
67630000 94.0723416185422
67640000 94.0592482843633
67650000 95.7162188873432
67660000 99.4807991764516
67670000 101.661993845237
67680000 99.0256900448903
67690000 98.3501977687075
67700000 102.434283107438
67710000 99.132031573865
67720000 102.740739770635
67730000 106.105344398527
67740000 107.645307863731
67750000 104.810017606075
67760000 107.192601483602
67770000 104.930935697617
67780000 110.961750875468
67790000 112.466975876777
67800000 112.663134731622
67810000 110.961932100945
67820000 115.144163557526
67830000 106.310377818448
67840000 108.6399049586
67850000 111.021552691585
67860000 111.352743473555
67870000 110.956656154957
67880000 109.734038168003
67890000 111.302012107443
67900000 106.575021091675
67910000 110.522455498361
67920000 107.942767233992
67930000 108.042451404033
67940000 107.255208492761
67950000 112.238357974147
67960000 111.67211605531
67970000 108.877001953778
67980000 108.209889196716
67990000 106.499825500178
68000000 109.262546996139
68010000 109.931340012556
68020000 106.822785383355
68030000 107.664056919893
68040000 114.003671989346
68050000 113.104589335101
68060000 111.670428098932
68070000 114.770812191672
68080000 110.741582252914
68090000 110.796570045794
68100000 109.820985043595
68110000 115.196541150207
68120000 107.817261359647
68130000 109.709535608054
68140000 112.087248441702
68150000 109.228216214945
68160000 103.417435530178
68170000 104.441367151231
68180000 103.646459837304
68190000 103.272502618546
68200000 106.892335918485
68210000 104.085422180812
68220000 102.697195727386
68230000 101.41669049219
68240000 97.7469242402691
68250000 100.795109657482
68260000 100.797231943195
68270000 99.9827647846342
68280000 101.63069643182
68290000 104.085764572449
68300000 102.495717731097
68310000 99.7803419977038
68320000 104.411601102719
68330000 103.424658669133
68340000 102.878506239412
68350000 102.597379411793
68360000 102.686644754867
68370000 105.919015200593
68380000 105.832295933983
68390000 104.450038912866
68400000 105.56807101805
68410000 105.547168836129
68420000 107.372563778301
68430000 104.869800297479
68440000 98.3415991926877
68450000 99.2776678389613
68460000 104.057884393482
68470000 103.951820293437
68480000 108.708972183638
68490000 103.284079798047
68500000 111.238276372287
68510000 105.000753110213
68520000 111.729963665625
68530000 106.368921144003
68540000 106.989467991158
68550000 104.766970044391
68560000 108.102273985512
68570000 103.807697093777
68580000 102.684129319122
68590000 104.564239721378
68600000 106.415753111226
68610000 105.476048115957
68620000 103.376838058378
68630000 107.418458676572
68640000 102.469022168127
68650000 103.968351516496
68660000 109.053644873649
68670000 112.035037328767
68680000 105.001812142256
68690000 102.636050923969
68700000 102.970860845781
68710000 108.974495511183
68720000 93.191231923662
68730000 102.105989163461
68740000 100.161182333579
68750000 97.349849952124
68760000 101.091199252858
68770000 98.734906577711
68780000 94.7519391425095
68790000 96.7413603707105
68800000 96.7283945031907
68810000 97.7292295650359
68820000 95.2871271152885
68830000 91.6719216236886
68840000 93.2581194421126
68850000 98.4282429466988
68860000 96.5366030029358
68870000 90.7349506366529
68880000 92.7414894994771
68890000 88.2695887086816
68900000 95.2540578671304
68910000 98.188507380374
68920000 98.1743797029598
68930000 100.121787666585
68940000 97.6273085698855
68950000 98.7787204327148
68960000 93.451338635621
68970000 98.0165911598096
68980000 99.5764266876594
68990000 96.5208311114718
69000000 99.5956627296418
69010000 103.10807941498
69020000 101.076498114901
69030000 104.026666144639
69040000 108.629437417061
69050000 103.661359711572
69060000 102.3557996071
69070000 106.723088296792
69080000 103.298079930844
69090000 103.694968338131
69100000 97.2670075234768
69110000 97.7331238630769
69120000 99.8802560824686
69130000 99.4630672844177
69140000 97.6407734156037
69150000 96.4877579664976
69160000 95.8302181872692
69170000 98.7031653560309
69180000 98.8341197640902
69190000 92.9235305159825
69200000 96.8426105718021
69210000 96.6704656532266
69220000 100.923926371886
69230000 94.6654773118392
69240000 96.4797482169553
69250000 105.874548893275
69260000 101.897034851073
69270000 104.981572379944
69280000 103.660728650709
69290000 97.228226411042
69300000 101.432841516183
69310000 106.983806833937
69320000 107.240659789836
69330000 106.452226857816
69340000 113.971704720287
69350000 113.704257609294
69360000 109.874759009793
69370000 110.02909188185
69380000 112.023825205405
69390000 107.251202677571
69400000 107.163964781403
69410000 104.100460029944
69420000 109.936533451183
69430000 104.812701184411
69440000 101.228447342817
69450000 109.987190729978
69460000 114.442549458292
69470000 113.938500602337
69480000 108.407416572918
69490000 107.990269812815
69500000 109.362799754709
69510000 108.496346744838
69520000 113.487286776075
69530000 110.999764448786
69540000 107.715796288388
69550000 102.667191506723
69560000 104.000314441517
69570000 111.465141163912
69580000 112.961883476834
69590000 109.122834301632
69600000 116.026306461103
69610000 111.681117248893
69620000 111.101641103916
69630000 118.104750689233
69640000 114.698532922793
69650000 115.482266329736
69660000 115.379865985598
69670000 113.864153421646
69680000 117.418778857559
69690000 118.960190576298
69700000 113.746842669313
69710000 114.574517173324
69720000 117.655562592706
69730000 112.810410359657
69740000 118.103005468241
69750000 115.608526510943
69760000 114.619576951229
69770000 112.172036697515
69780000 113.227088434857
69790000 103.492990105379
69800000 108.75510068192
69810000 106.261577138902
69820000 106.392745105088
69830000 110.172486502626
69840000 106.125236985764
69850000 104.53011599599
69860000 110.578630952722
69870000 112.648608868814
69880000 117.063348936602
69890000 117.016130976315
69900000 116.579458165539
69910000 111.625427747429
69920000 114.838026857996
69930000 109.213232559197
69940000 115.55059284027
69950000 111.949470287326
69960000 109.720244671278
69970000 107.256346728527
69980000 108.336202667314
69990000 113.531582232764
70000000 108.719154062246
70010000 111.562351468414
70020000 114.767320741491
70030000 111.090785413341
70040000 111.143418211926
70050000 111.177263901883
70060000 106.052649277984
70070000 103.911903604804
70080000 107.489067653777
70090000 105.000303201842
70100000 109.801136671427
70110000 105.854071256238
70120000 104.340191621083
70130000 105.203239612695
70140000 103.80576130083
70150000 104.470708382962
70160000 106.903568645083
70170000 107.292808948767
70180000 107.204254973621
70190000 109.396987742829
70200000 115.942641946546
70210000 114.215222180307
70220000 113.102338193034
70230000 115.224432068338
70240000 109.298668818276
70250000 104.596095216099
70260000 101.555429621203
70270000 102.86440878536
70280000 108.827347595953
70290000 103.134723137123
70300000 105.02184179381
70310000 102.588926739401
70320000 104.945338162537
70330000 105.323529819159
70340000 101.614285847112
70350000 96.516711421054
70360000 103.282355954885
70370000 103.415879416675
70380000 108.13172542575
70390000 96.0446082744616
70400000 100.746836924689
70410000 102.792577101456
70420000 100.880200832898
70430000 106.465129614757
70440000 103.752645857454
70450000 107.189409455815
70460000 103.360554459692
70470000 103.520880168895
70480000 105.490917316236
70490000 112.667329137172
70500000 112.226463738032
70510000 114.12689833257
70520000 107.750799838692
70530000 110.689857280242
70540000 109.609052596767
70550000 117.794699343484
70560000 109.73001465175
70570000 106.916209023495
70580000 108.476617004401
70590000 110.486161779747
70600000 107.897049273538
70610000 105.857274382704
70620000 111.10958360285
70630000 117.254873384709
70640000 115.532567932207
70650000 116.286701276565
70660000 111.415360832036
70670000 115.639961600816
70680000 114.907298905033
70690000 111.360710681908
70700000 113.600814316705
70710000 114.838109692306
70720000 116.805213599702
70730000 111.531815621002
70740000 112.2067390448
70750000 113.60603274221
70760000 107.917519503261
70770000 115.740088258031
70780000 110.668493822868
70790000 114.252594847123
70800000 113.30009840838
70810000 114.910367990446
70820000 112.634160789709
70830000 108.037765306924
70840000 102.328163000549
70850000 110.015227649939
70860000 109.09397165905
70870000 102.651541394542
70880000 102.162491157354
70890000 102.516679711725
70900000 105.685766189664
70910000 106.733991082765
70920000 104.149840043434
70930000 109.451347522766
70940000 109.885774808644
70950000 113.892208397421
70960000 116.356252225488
70970000 119.00085386467
70980000 115.547330391471
70990000 115.250245080626
71000000 118.934987385476
71010000 115.729399834678
71020000 117.683272494969
71030000 114.093330408885
71040000 103.995243556682
71050000 113.706828917755
71060000 108.505573374868
71070000 110.494064211088
71080000 110.414894559649
71090000 115.10271168829
71100000 112.845812816446
71110000 112.575183791824
71120000 113.945458122551
71130000 112.530964233533
71140000 114.387534044216
71150000 108.405347422611
71160000 113.505622023137
71170000 112.091582444111
71180000 108.811648314376
71190000 106.021143275067
71200000 111.761302733226
71210000 109.552689178185
71220000 116.760331007783
71230000 115.26461203132
71240000 113.563454910606
71250000 110.66817959011
71260000 110.720276671374
71270000 112.653233700742
71280000 111.935038762152
71290000 112.147957861706
71300000 107.776952573309
71310000 107.912076958583
71320000 111.300526434063
71330000 105.329425092029
71340000 108.241741513775
71350000 108.332830814488
71360000 108.221080064827
71370000 112.403397388455
71380000 105.919298478764
71390000 106.683003999454
71400000 101.267404910551
71410000 105.746419441313
71420000 106.448382998012
71430000 104.729550309754
71440000 99.4886066880125
71450000 102.270243678448
71460000 101.666901837618
71470000 104.682095173253
71480000 98.1721637429583
71490000 103.24185794787
71500000 102.802434182864
71510000 106.64110085895
71520000 101.207366429318
71530000 107.77222283811
71540000 108.777705584958
71550000 105.183559575226
71560000 105.559796290222
71570000 100.063466261256
71580000 103.643610713288
71590000 110.448803138691
71600000 108.333369206185
71610000 108.263486858805
71620000 114.775385639627
71630000 111.656142363292
71640000 110.706502881933
71650000 111.58985252611
71660000 111.012849059007
71670000 113.995257510503
71680000 103.276624490877
71690000 101.022303648284
71700000 105.398467292809
71710000 107.540098006329
71720000 113.385732481178
71730000 109.93176173954
71740000 113.325835326829
71750000 107.833884560843
71760000 105.951869194655
71770000 103.172945365659
71780000 106.751793301393
71790000 108.582416772011
71800000 107.967971965638
71810000 107.816817289379
71820000 106.480563211003
71830000 105.61993822141
71840000 108.450295366133
71850000 108.927272191371
71860000 99.9004286327665
71870000 106.517096412564
71880000 102.322457098946
71890000 101.242039203001
71900000 104.122841520605
71910000 102.878197676852
71920000 100.549171876223
71930000 105.755546546682
71940000 104.322550341356
71950000 100.660027909754
71960000 100.119458431581
71970000 94.80271863735
71980000 93.8000815198466
71990000 97.2397852311844
72000000 93.8574788715945
72010000 95.8397284751894
72020000 95.6657831331627
72030000 100.190408554297
72040000 90.443435617841
72050000 97.1773057686452
72060000 97.8223693145012
72070000 104.520922219266
72080000 98.7326746746539
72090000 106.460406784781
72100000 108.394236096501
72110000 103.442400933658
72120000 106.635396891946
72130000 104.75889193829
72140000 103.193742547479
72150000 100.599540331971
72160000 97.8677346955066
72170000 97.9120809248517
72180000 100.665715090288
72190000 103.493038705325
72200000 98.6782187188817
72210000 103.891669774066
72220000 101.299872726782
72230000 102.45024022817
72240000 108.400750283105
72250000 105.005489068148
72260000 113.332071703743
72270000 111.040905494968
72280000 108.718281555074
72290000 104.881119678631
72300000 106.713198696896
72310000 105.140236538908
72320000 98.8953347052384
72330000 101.186638545043
72340000 100.42348329552
72350000 102.792308453301
72360000 107.040157547191
72370000 105.41050107515
72380000 105.682810260971
72390000 110.116886378434
72400000 106.113532198277
72410000 100.499563379153
72420000 100.274188852558
72430000 95.2200289636748
72440000 97.3809284187793
72450000 103.53298969189
72460000 104.669927000718
72470000 110.441316952788
72480000 102.7893038388
72490000 102.810105136111
72500000 107.644665817511
72510000 103.922381865654
72520000 113.212175802631
72530000 113.38909499895
72540000 112.968131366407
72550000 113.91542781579
72560000 108.600523530053
72570000 105.215044097908
72580000 105.036373707944
72590000 98.0287923756305
72600000 102.790240481791
72610000 104.064950454705
72620000 99.5412570625539
72630000 105.284805266805
72640000 111.936735691637
72650000 107.59320519395
72660000 107.187089145927
72670000 107.644069505031
72680000 110.583787166744
72690000 114.27723903869
72700000 108.010118399387
72710000 106.553230483102
72720000 110.42293903496
72730000 110.848580347724
72740000 111.758702382799
72750000 107.967383138074
72760000 103.460585957129
72770000 105.235138266428
72780000 104.025777450439
72790000 106.644863418831
72800000 103.363314398359
72810000 103.070167220082
72820000 100.68642231322
72830000 102.916078758079
72840000 101.532079230783
72850000 104.503336730883
72860000 102.221411608497
72870000 94.5213912096491
72880000 95.8032478112592
72890000 99.2299737936002
72900000 97.1128207896564
72910000 96.797169732462
72920000 95.3998397383201
72930000 101.143408813805
72940000 97.4549070669414
72950000 96.2020639579452
72960000 96.9240006015462
72970000 97.4251728829626
72980000 91.8849383419048
72990000 100.007097686442
73000000 98.6664452618849
73010000 104.881121093026
73020000 103.189254859121
73030000 97.8034101700009
73040000 96.6855221694567
73050000 93.1057233920026
73060000 91.3874263947688
73070000 99.6926477814704
73080000 95.2492784356852
73090000 95.2027892484629
73100000 94.3585560544723
73110000 95.4289409828992
73120000 88.1541374547654
73130000 90.0899128728029
73140000 96.6403051272222
73150000 97.9538599844605
73160000 96.5650260015944
73170000 93.4246374480574
73180000 89.2673720912129
73190000 90.8827193521522
73200000 89.4445992658215
73210000 89.8359158105875
73220000 95.1630318873515
73230000 92.9423469566003
73240000 94.8192616245371
73250000 89.4299293302216
73260000 84.6755142739634
73270000 88.7310963657459
73280000 87.3427860244133
73290000 87.3483712728672
73300000 88.5657157319896
73310000 89.4933044523412
73320000 85.8407468205402
73330000 86.2892682559862
73340000 96.4554001839568
73350000 96.5688450808088
73360000 99.2855157173038
73370000 94.2465909923623
73380000 90.6018648265065
73390000 93.7891710453436
73400000 93.1139257175747
73410000 94.4415530574018
73420000 87.9149210863003
73430000 88.0116467007275
73440000 89.4439923475621
73450000 95.2444015418894
73460000 96.3341192415485
73470000 96.0676674917068
73480000 95.795122490947
73490000 96.473411911207
73500000 100.220535301757
73510000 102.220898954795
73520000 95.7763732801309
73530000 97.5365237400874
73540000 102.881654756055
73550000 99.0726425817934
73560000 101.531834212567
73570000 102.046735585366
73580000 95.3449388536316
73590000 99.3988910379254
73600000 98.9566943976724
73610000 103.276450156489
73620000 103.590208351095
73630000 105.852959746099
73640000 107.388128778266
73650000 105.464198581832
73660000 102.085101794202
73670000 102.847618538847
73680000 108.625307617795
73690000 108.306662986353
73700000 113.900804096714
73710000 111.905799427082
73720000 106.786149882188
73730000 109.549438696067
73740000 106.45393249596
73750000 111.534337785591
73760000 115.81009583569
73770000 105.812953053602
73780000 110.726650510446
73790000 108.730627836832
73800000 111.894660395314
73810000 115.318314597946
73820000 109.682422080955
73830000 113.338904150901
73840000 112.195055086525
73850000 109.205854747095
73860000 111.826755629105
73870000 111.902521531685
73880000 112.285718047967
73890000 111.686068054018
73900000 110.675221602572
73910000 109.948413352403
73920000 114.20116546001
73930000 108.134611785957
73940000 103.721598483874
73950000 112.285612484938
73960000 108.828393675394
73970000 111.679839501233
73980000 112.370016823807
73990000 111.751007898753
74000000 109.799254246178
74010000 107.869233304765
74020000 112.985616951816
74030000 107.486914759734
74040000 113.378001602109
74050000 112.644395674699
74060000 111.607015414403
74070000 114.30562959947
74080000 120.836896720759
74090000 119.375117686548
74100000 117.165812386859
74110000 115.486774824192
74120000 116.52534972166
74130000 113.271908044194
74140000 113.798261838323
74150000 117.032447747813
74160000 119.715003549292
74170000 119.607054530112
74180000 114.387974539435
74190000 118.353859224012
74200000 116.803457923981
74210000 116.236000519391
74220000 111.166838145157
74230000 112.083068910443
74240000 110.336696419972
74250000 111.070229360124
74260000 108.38566876583
74270000 107.21659439277
74280000 110.405450692959
74290000 104.630102575346
74300000 100.714290588754
74310000 108.662015580972
74320000 106.623926226082
74330000 103.655235389987
74340000 107.952364825446
74350000 104.974868897889
74360000 103.93380166329
74370000 102.960252888398
74380000 103.135490868008
74390000 102.252081570711
74400000 105.505105264525
74410000 104.368985376588
74420000 106.320938152982
74430000 104.508336198054
74440000 105.616879619863
74450000 106.725861886943
74460000 107.510782056926
74470000 104.732202142462
74480000 104.320200551942
74490000 106.190724354632
74500000 101.762212505776
74510000 110.054603151229
74520000 107.601206472933
74530000 110.45200237555
74540000 106.710474477016
74550000 104.882029072022
74560000 106.826334122918
74570000 106.300177740518
74580000 107.736001353152
74590000 102.797334882993
74600000 104.162167045839
74610000 114.19521578578
74620000 111.653085104712
74630000 111.91960416622
74640000 111.487712639728
74650000 115.963760960365
74660000 114.181238900301
74670000 113.934446733943
74680000 114.192574480565
74690000 109.673041066531
74700000 109.731970683098
74710000 115.443559987237
74720000 114.105547226488
74730000 109.526199051059
74740000 108.28314975057
74750000 104.944827088767
74760000 102.351690994367
74770000 108.173707495744
74780000 107.759554712216
74790000 111.674868237418
74800000 107.474087757023
74810000 110.667190106882
74820000 110.306743162168
74830000 114.195612015215
74840000 110.168219011762
74850000 111.334333748918
74860000 106.878638864608
74870000 112.622162457373
74880000 113.937450063681
74890000 109.130568943716
74900000 112.915357518807
74910000 115.605682566843
74920000 108.72269723395
74930000 111.769396359927
74940000 110.989951650686
74950000 116.349855305362
74960000 115.230070837241
74970000 119.911113454744
74980000 117.567370980732
74990000 120.92022287749
75000000 120.820022147228
75010000 118.952907171227
75020000 116.702411488187
75030000 114.979441659954
75040000 112.21613362574
75050000 106.697775005729
75060000 116.061810504105
75070000 113.775993412993
75080000 115.326936293815
75090000 115.610006336661
75100000 111.426794183189
75110000 102.754115671908
75120000 101.764780058921
75130000 108.359819784754
75140000 109.729779212045
75150000 105.053777522453
75160000 102.123937368599
75170000 111.647273884495
75180000 111.942687933608
75190000 111.64906582546
75200000 110.222228790867
75210000 112.636797843632
75220000 112.361533224118
75230000 114.225172070236
75240000 113.007997017711
75250000 110.957521195366
75260000 115.886873873319
75270000 117.837101542428
75280000 115.059210669544
75290000 107.700539502747
75300000 107.609320931307
75310000 104.48914701132
75320000 103.615025363251
75330000 103.185149673496
75340000 110.564789976355
75350000 110.075756688777
75360000 113.461639118519
75370000 115.938026676933
75380000 117.89498731749
75390000 111.60901592343
75400000 114.255527016154
75410000 114.26069606203
75420000 120.054238304597
75430000 116.082968004497
75440000 115.233849027898
75450000 114.061319142887
75460000 118.523749906254
75470000 115.195496570537
75480000 115.593771967361
75490000 112.923844786556
75500000 114.162933981102
75510000 117.674026165108
75520000 114.940189777478
75530000 112.096130531477
75540000 112.211433423538
75550000 115.677671440017
75560000 108.2040300047
75570000 111.381272287106
75580000 115.931595695433
75590000 114.119003346917
75600000 116.042307876371
75610000 115.446918857453
75620000 111.413184123442
75630000 110.654192415645
75640000 112.892874129408
75650000 114.215814859435
75660000 117.267921657969
75670000 114.842612655784
75680000 115.178915344004
75690000 114.153024709346
75700000 113.882270902479
75710000 111.180086810075
75720000 107.837214987804
75730000 101.985762599141
75740000 106.347619873798
75750000 103.802259161126
75760000 111.590602161964
75770000 106.961288785308
75780000 107.106190665246
75790000 106.255645566941
75800000 102.382966528689
75810000 99.4661040015103
75820000 104.106570429681
75830000 103.576976300388
75840000 100.006493374094
75850000 95.4043923525857
75860000 100.277081968504
75870000 104.184966821366
75880000 103.589086165081
75890000 103.810237192613
75900000 103.025076250516
75910000 108.084680012401
75920000 104.459461113251
75930000 110.538668089342
75940000 113.130711067313
75950000 114.656380124882
75960000 111.703721508517
75970000 109.509388783046
75980000 112.189590626709
75990000 106.431649230759
76000000 104.07440754076
76010000 110.532351694483
76020000 102.88593079829
76030000 107.663754912489
76040000 108.666086329593
76050000 110.338835302408
76060000 107.448934826186
76070000 100.196214767458
76080000 103.692333151888
76090000 106.983754903588
76100000 109.054347467205
76110000 110.19925574522
76120000 109.817314244502
76130000 109.452806293755
76140000 106.908170586127
76150000 102.336514208654
76160000 103.596183623135
76170000 102.763200796989
76180000 105.126147737953
76190000 105.140954504556
76200000 107.935374803043
76210000 107.753271788228
76220000 105.48162572307
76230000 107.998856318851
76240000 105.373209827039
76250000 100.143519066932
76260000 97.1989379885302
76270000 97.5838275121608
76280000 89.284746282568
76290000 95.4212697856531
76300000 96.2395607563276
76310000 101.95991661549
76320000 106.164954551201
76330000 107.712957578488
76340000 109.693450013906
76350000 110.117328192246
76360000 112.285538815441
76370000 109.030188160031
76380000 112.725054933165
76390000 112.335857502114
76400000 113.388273050583
76410000 112.127863290667
76420000 114.36570920153
76430000 110.260078813013
76440000 108.678878403119
76450000 109.84424075297
76460000 107.443462220147
76470000 113.575389385237
76480000 104.625695403021
76490000 111.218393184661
76500000 112.878187596168
76510000 108.164611914453
76520000 108.435978445201
76530000 106.126105879983
76540000 110.75131113231
76550000 113.96443761575
76560000 112.13139317434
76570000 112.822050459958
76580000 112.534683428876
76590000 111.591538480882
76600000 104.917859035366
76610000 105.691215788581
76620000 102.255191645864
76630000 111.115232652549
76640000 102.623417726707
76650000 104.482097677205
76660000 111.936709613953
76670000 111.014961764709
76680000 108.833489173839
76690000 113.901805959175
76700000 110.481070060086
76710000 107.206256342559
76720000 104.119658189359
76730000 112.43312527274
76740000 114.31937144497
76750000 112.150047163496
76760000 107.565182230307
76770000 103.857268926177
76780000 106.826284545805
76790000 107.235773107814
76800000 108.491596180066
76810000 101.925869506491
76820000 106.899890822276
76830000 111.736957561086
76840000 110.961853818936
76850000 116.904193945176
76860000 115.913111587409
76870000 112.812683314453
76880000 112.563530917804
76890000 108.198167957773
76900000 102.733844716596
76910000 103.135741309995
76920000 101.526285066301
76930000 107.575480951622
76940000 102.962886712197
76950000 97.1053562957217
76960000 93.4832027088633
76970000 101.955769122256
76980000 104.353388084498
76990000 110.551773512031
77000000 109.891999213455
77010000 111.083826881468
77020000 114.208632359832
77030000 111.613102473701
77040000 111.284855163766
77050000 107.995609010504
77060000 106.374446506874
77070000 105.9913428222
77080000 98.7990631376135
77090000 98.4402821216742
77100000 96.7115436178837
77110000 96.5075959253908
77120000 94.257100626072
77130000 97.4717229649514
77140000 100.674062620578
77150000 106.315665220821
77160000 105.134522481479
77170000 103.963280071684
77180000 105.183699065452
77190000 106.61300562947
77200000 105.305183955298
77210000 108.522159965298
77220000 108.243845041118
77230000 109.977984568787
77240000 103.883120715202
77250000 102.71339201174
77260000 104.076601895595
77270000 105.150127818384
77280000 110.405390343781
77290000 107.068829894482
77300000 112.953328744959
77310000 112.543232043132
77320000 117.773881153315
77330000 113.613114370927
77340000 113.117496059752
77350000 111.272650604824
77360000 111.151036131587
77370000 112.80338273375
77380000 111.854795937993
77390000 108.372625240066
77400000 107.542358075964
77410000 105.737265790393
77420000 102.7726238971
77430000 108.494447219632
77440000 108.251168394418
77450000 104.695858802123
77460000 110.11512011019
77470000 110.091939087978
77480000 110.805843677805
77490000 106.319366396139
77500000 114.219670159105
77510000 111.684990711466
77520000 114.351519554845
77530000 113.322044103308
77540000 107.666714072213
77550000 109.868440472027
77560000 110.034289628394
77570000 105.34415864806
77580000 112.406299400831
77590000 104.901648826899
77600000 112.128369644023
77610000 112.837492113849
77620000 111.709042818085
77630000 110.726513935958
77640000 112.732910197833
77650000 112.542040360654
77660000 115.397606594261
77670000 110.536585916188
77680000 112.934394433737
77690000 110.333566771109
77700000 111.362615891452
77710000 113.592405721618
77720000 113.48898613905
77730000 114.579265811819
77740000 117.190154858282
77750000 118.991187657507
77760000 115.939589840402
77770000 112.364536627002
77780000 108.812444169611
77790000 111.294657704542
77800000 112.304237256849
77810000 109.736370389646
77820000 114.700856925469
77830000 117.627975025452
77840000 115.774086064948
77850000 112.432903852395
77860000 106.462581432197
77870000 105.06651088188
77880000 103.861082936833
77890000 107.353251291344
77900000 108.550323504864
77910000 110.426403586281
77920000 113.1533333622
77930000 111.683594533191
77940000 112.104063669768
77950000 114.186295265213
77960000 111.859830263156
77970000 114.2114327128
77980000 113.485434016256
77990000 112.964398672619
78000000 108.836388022463
78010000 107.979014002583
78020000 105.37925891432
78030000 104.407329445653
78040000 102.26794706737
78050000 104.051467661781
78060000 101.534439989625
78070000 102.171368141765
78080000 103.355816214053
78090000 108.334667177541
78100000 103.324179061909
78110000 109.261356188027
78120000 106.850292200326
78130000 104.939097270779
78140000 100.728516183583
78150000 102.247017481289
78160000 104.95513922497
78170000 107.875842584169
78180000 107.629235510135
78190000 107.933818725698
78200000 109.308282477072
78210000 109.43933998109
78220000 102.560372792202
78230000 103.258163045563
78240000 101.640097273671
78250000 101.182675553607
78260000 104.220236094772
78270000 101.333101899403
78280000 105.293828180034
78290000 100.730974820075
78300000 105.078015548464
78310000 104.640647634559
78320000 103.702311625764
78330000 103.709912275647
78340000 100.835376746351
78350000 104.411136239167
78360000 106.996209232225
78370000 111.977653629919
78380000 110.523929597107
78390000 107.869200260719
78400000 107.975585066549
78410000 107.737832082392
78420000 99.5816929819341
78430000 106.912444491437
78440000 101.496644807103
78450000 104.035422672595
78460000 103.544793039077
78470000 100.552525423634
78480000 101.251628867117
78490000 100.082089296888
78500000 100.500460287504
78510000 102.842703727193
78520000 97.7373643228304
78530000 107.327438001791
78540000 107.788202704827
78550000 101.065439185887
78560000 97.4377534412605
78570000 98.5084919865316
78580000 97.0019419611986
78590000 96.6000953145449
78600000 96.7718269252183
78610000 96.7931323618571
78620000 93.8223469624259
78630000 93.4545241289961
78640000 96.6540816371634
78650000 98.6508473655691
78660000 98.8901047628534
78670000 99.5888026878614
78680000 101.205138001502
78690000 103.825307470128
78700000 107.697545184141
78710000 104.963633449858
78720000 103.908841052747
78730000 103.501987555098
78740000 100.621062199488
78750000 98.6374552382367
78760000 98.7846511661469
78770000 95.6243598414744
78780000 100.999201408727
78790000 101.511799219856
78800000 97.5700732863596
78810000 96.0397339910677
78820000 99.368790144346
78830000 98.6920229690255
78840000 98.5936699647794
78850000 97.5887507409676
78860000 96.533478550671
78870000 100.793569720236
78880000 104.01596346804
78890000 99.634359590828
78900000 102.858265453122
78910000 105.837396614421
78920000 101.929556242286
78930000 103.789081698829
78940000 106.52805289117
78950000 100.887624681157
78960000 102.941826756981
78970000 98.656708094575
78980000 101.266578264545
78990000 102.389995763525
79000000 106.375365075315
79010000 105.441253127276
79020000 107.0877439334
79030000 106.558060230812
79040000 106.230770540333
79050000 105.571896914545
79060000 104.026819275013
79070000 107.028478471946
79080000 104.546684211687
79090000 106.328018827155
79100000 107.197385738834
79110000 108.865692348559
79120000 110.838657274477
79130000 109.721100804866
79140000 109.833315980632
79150000 100.746221606759
79160000 102.893636246363
79170000 103.710879245092
79180000 100.661326837266
79190000 104.529175146983
79200000 106.29263451984
79210000 100.439610158836
79220000 102.236947087222
79230000 104.110439621165
79240000 104.122501049732
79250000 99.8117010384604
79260000 94.1310306589542
79270000 102.819217947747
79280000 101.40771106711
79290000 104.311902585052
79300000 105.745977283951
79310000 109.09829592856
79320000 109.485384787349
79330000 108.861678192177
79340000 106.006884304506
79350000 110.759546462888
79360000 115.406594350118
79370000 110.153070597157
79380000 116.81977118118
79390000 113.467783702121
79400000 115.73862989205
79410000 113.133495585868
79420000 117.026844739048
79430000 115.946817964795
79440000 112.430046922649
79450000 113.193840554659
79460000 114.169149804804
79470000 115.708059718955
79480000 115.435174604406
79490000 112.71697676707
79500000 116.109382171758
79510000 112.790341336066
79520000 116.364000580779
79530000 106.939141998477
79540000 105.887058784183
79550000 107.557728713976
79560000 108.987321498619
79570000 102.233408034282
79580000 103.031986977558
79590000 100.149462225723
79600000 105.567943265934
79610000 102.439689060404
79620000 104.630517971258
79630000 109.471735566317
79640000 110.430545417391
79650000 107.275177389856
79660000 111.660765179064
79670000 108.720169185097
79680000 105.414069356974
79690000 104.987637417956
79700000 106.275779909828
79710000 106.905754966071
79720000 109.057748780331
79730000 109.585592044539
79740000 106.104622540792
79750000 108.666032793997
79760000 108.341529533673
79770000 106.226556124486
79780000 106.142082340139
79790000 108.129583791114
79800000 109.263297476189
79810000 107.968685586521
79820000 107.726778156644
79830000 108.339339651731
79840000 105.466987728077
79850000 106.087489126678
79860000 108.023806778023
79870000 110.511442313273
79880000 106.079847115796
79890000 114.569168714514
79900000 111.542334433297
79910000 109.521422042337
79920000 111.691202828907
79930000 112.775425624277
79940000 109.821637565882
79950000 109.557779616445
79960000 114.51744292465
79970000 111.046737863707
79980000 108.448655240155
79990000 102.34061804433
80000000 112.117015637548
80010000 108.109765360436
80020000 109.942176697969
80030000 109.357993675997
80040000 106.230759117966
80050000 103.050429977836
80060000 105.493095859058
80070000 111.844088209273
80080000 109.390461602413
80090000 107.998731584012
80100000 106.112111675524
80110000 102.384340225623
80120000 103.008263758922
80130000 111.133659995312
80140000 113.808313681137
80150000 112.202670272095
80160000 111.208361432653
80170000 106.889040626441
80180000 106.386177681244
80190000 109.25669024282
80200000 99.0323869815284
80210000 104.071756970547
80220000 97.9298871743829
80230000 102.748464475429
80240000 105.634261981324
80250000 108.600485075211
80260000 109.751368808212
80270000 110.322454926559
80280000 110.467163993427
80290000 109.369807277648
80300000 109.784198523887
80310000 109.630834521175
80320000 109.577402694575
80330000 106.889708315018
80340000 112.245017383037
80350000 112.195619190228
80360000 102.380642248929
80370000 105.288349571206
80380000 105.186390000989
80390000 107.820085895556
80400000 106.072602464128
80410000 106.516107475717
80420000 107.595769477956
80430000 111.384745836399
80440000 110.776084033701
80450000 107.236064494615
80460000 110.697129534032
80470000 106.235092618859
80480000 106.097318709933
80490000 113.716305709844
80500000 110.758750278197
80510000 106.57887768381
80520000 113.684875654537
80530000 118.212988131845
80540000 114.933153032879
80550000 105.93292902678
80560000 114.509249022371
80570000 111.355513102243
80580000 111.685919318405
80590000 111.049813247722
80600000 111.562533357606
80610000 111.61453197587
80620000 105.592008740827
80630000 101.820457612681
80640000 105.758661147345
80650000 106.189706315669
80660000 107.55073169282
80670000 105.38952905371
80680000 107.476722786412
80690000 107.974674558815
80700000 108.005581057705
80710000 108.446834879071
80720000 104.673658671428
80730000 107.417021247954
80740000 109.607593198173
80750000 103.290161985882
80760000 99.0891145316346
80770000 102.326898434956
80780000 105.716597931826
80790000 107.58382537852
80800000 108.970587059053
80810000 110.255463971265
80820000 109.004701033112
80830000 105.043644708247
80840000 109.591403561419
80850000 110.704174155932
80860000 110.231073052054
80870000 110.672245116433
80880000 114.713162259045
80890000 116.161897993629
80900000 111.661904751296
80910000 109.885429251935
80920000 108.231762709492
80930000 108.215480808528
80940000 112.89978169125
80950000 115.553342829297
80960000 110.405536658515
80970000 113.361790269863
80980000 113.374056252471
80990000 113.576482715282
81000000 111.115458211291
81010000 108.753504016239
81020000 115.356278240311
81030000 113.612322088241
81040000 115.890992935253
81050000 112.342661466664
81060000 119.32146350162
81070000 116.396986106429
81080000 120.359035936954
81090000 121.814952338864
81100000 122.113316936055
81110000 117.906871742226
81120000 115.853294952827
81130000 118.720069794621
81140000 115.867814911319
81150000 118.289981448032
81160000 123.253842455787
81170000 121.365667249294
81180000 119.936576128722
81190000 118.178029017234
81200000 110.366569626072
81210000 113.26313166726
81220000 119.114254587352
81230000 119.179187962797
81240000 120.815011090165
81250000 114.650191287094
81260000 119.276628866866
81270000 118.746927363571
81280000 117.031115038666
81290000 113.739367480462
81300000 117.29572938221
81310000 113.534757002764
81320000 113.310759394299
81330000 119.439696888419
81340000 114.810081112018
81350000 118.813334489949
81360000 114.271951796155
81370000 116.213171190824
81380000 110.500864594782
81390000 115.900860676765
81400000 113.991886758867
81410000 117.798109538289
81420000 110.645943887464
81430000 109.947762214572
81440000 107.071469585506
81450000 101.982703365503
81460000 99.1519783127115
81470000 103.831329114986
81480000 103.637876018641
81490000 103.945675841254
81500000 104.627272366324
81510000 106.594773753334
81520000 96.5569683835116
81530000 104.905257268503
81540000 103.796626452921
81550000 104.776815439266
81560000 106.655204867907
81570000 106.31241195652
81580000 106.221871951994
81590000 112.783586724608
81600000 115.895246606009
81610000 111.372632228027
81620000 111.564267567521
81630000 110.942272818266
81640000 114.175682642534
81650000 110.127459644707
81660000 108.77951860961
81670000 109.768123584289
81680000 110.226097417792
81690000 112.864688216643
81700000 109.256550513706
81710000 105.377957715428
81720000 106.867653313001
81730000 108.522576398387
81740000 107.487847125692
81750000 104.633071038041
81760000 103.299381279862
81770000 97.09583687138
81780000 104.823539048373
81790000 104.984133304413
81800000 104.413283568591
81810000 115.080817784667
81820000 112.534838419034
81830000 109.483669480164
81840000 109.357108114843
81850000 106.819615506921
81860000 108.528342447266
81870000 105.961689150179
81880000 104.802908781676
81890000 107.301166792492
81900000 111.338870554557
81910000 113.728205854733
81920000 114.742773649437
81930000 113.615653074862
81940000 110.884665059963
81950000 109.118004059308
81960000 113.644927413233
81970000 108.782680296418
81980000 108.051884884384
81990000 107.603006367078
82000000 108.527558598345
82010000 108.651158782324
82020000 107.409066841444
82030000 106.606810075671
82040000 105.323686686646
82050000 106.29772601677
82060000 107.934470743853
82070000 110.234033039842
82080000 114.634608223294
82090000 114.216269836877
82100000 114.362778783101
82110000 116.712861758133
82120000 118.216253295889
82130000 123.00662209707
82140000 119.531004955746
82150000 118.720312048851
82160000 114.420985961298
82170000 112.205436378404
82180000 112.370315010334
82190000 112.16174122828
82200000 111.136900419727
82210000 112.080439214665
82220000 108.462721116685
82230000 111.430042747149
82240000 111.312584200695
82250000 113.593890002825
82260000 111.872966903812
82270000 112.84747592048
82280000 111.591123032306
82290000 104.839187915332
82300000 111.574542878417
82310000 115.218088605626
82320000 113.819986716634
82330000 111.394659880056
82340000 107.967282193095
82350000 109.636711069922
82360000 111.458595916228
82370000 107.746898984533
82380000 107.835418003775
82390000 104.916925493234
82400000 110.118656084197
82410000 107.587926944555
82420000 108.804693563847
82430000 113.031729433076
82440000 121.489534877649
82450000 114.9160055558
82460000 116.268125244791
82470000 113.405099383461
82480000 113.327533483265
82490000 112.250583106402
82500000 111.013618540603
82510000 113.95186126772
82520000 114.353806934796
82530000 112.354502662731
82540000 112.936361877055
82550000 110.5529336953
82560000 109.662427085835
82570000 120.515129969007
82580000 120.274530960598
82590000 117.97129866463
82600000 120.578314577844
82610000 119.429225737684
82620000 116.938867042304
82630000 114.299689548667
82640000 111.620416019539
82650000 111.535266000098
82660000 112.951342856358
82670000 113.991433377545
82680000 117.045470482635
82690000 120.160540221586
82700000 122.538856015172
82710000 117.229092945481
82720000 111.686431455549
82730000 116.471786255624
82740000 118.606512197072
82750000 118.327147821614
82760000 120.627208920237
82770000 120.977036214385
82780000 122.033969498403
82790000 111.907863134304
82800000 118.021956765285
82810000 114.283897971136
82820000 111.451970495586
82830000 111.90540521882
82840000 109.635748692387
82850000 114.434065050677
82860000 110.820579342548
82870000 115.512647825498
82880000 115.196994428452
82890000 113.854202842645
82900000 114.868408763496
82910000 109.160021938699
82920000 114.868104440787
82930000 114.258695597132
82940000 114.708892223373
82950000 113.753083280443
82960000 111.691092465065
82970000 115.79513828826
82980000 111.871518629849
82990000 103.793341518163
83000000 110.698483361116
83010000 108.270180590175
83020000 107.726222213775
83030000 102.849768706268
83040000 96.617551047379
83050000 102.324778452025
83060000 106.711858557553
83070000 108.091858812299
83080000 101.651071348978
83090000 100.163498096364
83100000 100.738794622824
83110000 103.096895593784
83120000 101.907479447343
83130000 101.345087699366
83140000 99.7654136718266
83150000 100.50789755238
83160000 101.4955859889
83170000 97.5018537812005
83180000 94.832661105687
83190000 93.5209243859273
83200000 99.342542224351
83210000 100.271239700748
83220000 102.402337066085
83230000 101.631624490807
83240000 107.611890550663
83250000 111.610829059405
83260000 110.080801084119
83270000 109.455848542062
83280000 116.393136343931
83290000 110.402156055128
83300000 114.938502128073
83310000 110.01734376023
83320000 114.615828914614
83330000 110.485529352369
83340000 110.627430191025
83350000 110.309857971754
83360000 114.077173904045
83370000 109.56426022174
83380000 107.020390628797
83390000 104.850785305455
83400000 108.741140758364
83410000 111.234941913434
83420000 110.18771292586
83430000 115.448560541128
83440000 105.854723797029
83450000 110.147771429588
83460000 112.849320894998
83470000 111.616232358695
83480000 108.003877354724
83490000 105.885918685435
83500000 100.23818780199
83510000 105.57510247083
83520000 99.5014170547393
83530000 99.8573556023156
83540000 95.9370384900508
83550000 89.8415046818585
83560000 95.2573244037911
83570000 94.969163994722
83580000 93.2337097025767
83590000 100.396795062956
83600000 99.7657312669339
83610000 97.4685457416294
83620000 103.014873136462
83630000 105.542981609751
83640000 110.87599086337
83650000 106.146509790757
83660000 101.274683544844
83670000 104.093720156817
83680000 105.683481978349
83690000 104.551890496022
83700000 105.420295309424
83710000 103.00792759117
83720000 104.343137389965
83730000 105.573982381612
83740000 103.007526619003
83750000 105.008819376245
83760000 104.613891552629
83770000 106.717076053893
83780000 105.823069993087
83790000 105.344394461277
83800000 101.907667536451
83810000 102.786028139502
83820000 102.362169173204
83830000 105.505475496578
83840000 107.172443353455
83850000 103.461152233144
83860000 102.732096227583
83870000 103.228444819036
83880000 109.295793901845
83890000 108.324585665517
83900000 107.502792276249
83910000 101.752978838444
83920000 102.433501650582
83930000 95.660304601473
83940000 97.1895864158537
83950000 98.9404294171787
83960000 95.4874739481551
83970000 94.1021995406689
83980000 93.1966767361164
83990000 100.562866113083
84000000 102.433398827917
84010000 98.560926682928
84020000 98.2665534275808
84030000 102.676119755379
84040000 107.242174865108
84050000 94.7315938725645
84060000 93.1306116075329
84070000 98.8160140676365
84080000 105.372279224601
84090000 105.662607914896
84100000 109.009089760766
84110000 105.135944445263
84120000 103.35454015698
84130000 110.298986042294
84140000 110.165912582091
84150000 108.931703647779
84160000 105.943187247421
84170000 104.690855007807
84180000 105.725153270719
84190000 104.569343869719
84200000 106.84806159247
84210000 103.636851477677
84220000 109.950915495722
84230000 107.044744704727
84240000 109.95561378488
84250000 109.852292290319
84260000 104.360992386051
84270000 100.727230775658
84280000 106.377630267442
84290000 105.742637943731
84300000 108.532814492045
84310000 107.862520277591
84320000 103.526565754416
84330000 106.49648764022
84340000 104.541010758919
84350000 109.884669210574
84360000 107.347621809359
84370000 108.130441844447
84380000 108.591572116547
84390000 104.55074385663
84400000 109.970032077503
84410000 108.314875596554
84420000 107.221024792221
84430000 110.909047663666
84440000 109.227672488681
84450000 105.634571059571
84460000 111.139171575883
84470000 114.044868139065
84480000 109.700683312439
84490000 106.382818616853
84500000 105.889989241837
84510000 107.995544287509
84520000 103.239543824546
84530000 103.249911567682
84540000 104.50313240266
84550000 104.605898653973
84560000 106.366347729744
84570000 106.97747615706
84580000 108.703334813167
84590000 111.429577476112
84600000 107.044910850155
84610000 105.517077313847
84620000 110.857191483826
84630000 111.418716512835
84640000 115.486188530285
84650000 114.362879186039
84660000 108.613205641731
84670000 111.057237467824
84680000 113.327948770591
84690000 106.944211350603
84700000 114.86807536638
84710000 113.020039942941
84720000 107.038571213983
84730000 116.052746823044
84740000 115.549034094013
84750000 114.869022250685
84760000 115.573773005606
84770000 118.525119267015
84780000 118.169009367531
84790000 116.988510632827
84800000 115.36253509621
84810000 116.868269286799
84820000 111.763239710739
84830000 110.099774990774
84840000 108.622100179988
84850000 117.950799205046
84860000 117.375683360701
84870000 120.931477766018
84880000 117.972032052012
84890000 113.817189091034
84900000 111.95012841781
84910000 120.009276806367
84920000 118.511189770183
84930000 118.310414211516
84940000 114.359564780719
84950000 116.28018328346
84960000 113.084066334875
84970000 115.884939947068
84980000 116.258162019337
84990000 116.585021275704
85000000 115.55146268597
85010000 117.632347545909
85020000 113.543251190992
85030000 113.100331261263
85040000 111.488785102672
85050000 113.353806772023
85060000 113.564771527455
85070000 114.430602464264
85080000 112.714417954431
85090000 112.628379643376
85100000 105.722446784073
85110000 110.129386597939
85120000 112.155886990937
85130000 113.543856793362
85140000 119.063568820478
85150000 115.4697877451
85160000 115.498925906673
85170000 108.561577905376
85180000 108.822725693993
85190000 110.717830142697
85200000 107.904868387312
85210000 111.243088734674
85220000 113.838849997737
85230000 109.813124406307
85240000 102.310494697938
85250000 101.432022376769
85260000 103.821397398264
85270000 100.271674234339
85280000 111.529460911318
85290000 105.427512247023
85300000 103.177362130336
85310000 98.3207648125115
85320000 99.0253346850729
85330000 104.801310960826
85340000 103.010932637999
85350000 98.7578318417098
85360000 107.752428278724
85370000 105.890491535272
85380000 109.917350494123
85390000 109.998550942608
85400000 105.713481474174
85410000 107.475607181299
85420000 108.292298981397
85430000 103.169470541687
85440000 101.186236627006
85450000 103.835094443601
85460000 113.518530477918
85470000 108.77588012343
85480000 106.463724155054
85490000 105.624168726385
85500000 110.609573626764
85510000 111.438367343815
85520000 112.927478716141
85530000 110.645978002206
85540000 111.498710724924
85550000 113.093097789754
85560000 116.334250474473
85570000 115.424824360989
85580000 115.732391334538
85590000 116.290462217128
85600000 115.285004873871
85610000 117.567034163983
85620000 122.165260199439
85630000 115.694847812869
85640000 113.877941529804
85650000 112.986935743611
85660000 112.044200059711
85670000 112.979934132592
85680000 111.748069603926
85690000 117.199137201512
85700000 111.880170704691
85710000 114.57264274724
85720000 121.831228391034
85730000 117.493984687409
85740000 115.854461990168
85750000 114.63151228212
85760000 113.214329943142
85770000 116.203411462147
85780000 114.659495455048
85790000 114.580977016213
85800000 119.03901432919
85810000 115.259221726827
85820000 116.21109767535
85830000 112.747028995612
85840000 115.679202357326
85850000 115.660556069934
85860000 115.451441238712
85870000 115.446730803447
85880000 115.792323521704
85890000 117.130525553203
85900000 111.378393382754
85910000 110.180162800332
85920000 110.625172611813
85930000 115.251176592409
85940000 114.839778668366
85950000 114.432940295971
85960000 106.855205642026
85970000 108.743810508313
85980000 112.976360813627
85990000 115.30275331636
86000000 118.53095437345
86010000 112.988432119485
86020000 111.818284590775
86030000 109.604869822568
86040000 113.010885540928
86050000 115.253325333156
86060000 106.892031508826
86070000 111.33509198187
86080000 110.795077178079
86090000 112.775133233474
86100000 113.199421926498
86110000 113.132912817142
86120000 112.738602843634
86130000 115.544750200594
86140000 115.4432687311
86150000 111.531678395499
86160000 111.825797192962
86170000 115.380292106792
86180000 110.918802120119
86190000 109.685459116615
86200000 116.607248890381
86210000 113.562779389856
86220000 116.5118151121
86230000 115.956751070055
86240000 114.212035299873
86250000 110.819159149469
86260000 111.368275698009
86270000 110.885669012891
86280000 111.895690822478
86290000 114.28793653636
86300000 112.254598596445
86310000 110.417264681663
86320000 107.146362407452
86330000 107.120942403917
86340000 111.749335111244
86350000 109.855809866865
86360000 108.244486430378
86370000 110.079963126807
86380000 116.595129205209
86390000 107.049655563059
86400000 113.6440726305
86410000 111.210200531806
86420000 108.864515025152
86430000 113.857897368897
86440000 109.989208602232
86450000 113.458868428374
86460000 111.072983082525
86470000 107.827434283698
86480000 109.094794407426
86490000 108.699099649376
86500000 109.621321580914
86510000 107.415101456292
86520000 110.7611392908
86530000 107.87235879793
86540000 109.158600531796
86550000 104.585371984425
86560000 103.719161872888
86570000 110.92535453003
86580000 107.832602230928
86590000 109.025222481089
86600000 109.997061008051
86610000 110.99177578611
86620000 110.767371552027
86630000 113.116153211329
86640000 106.948497647602
86650000 108.622281191208
86660000 104.821505239047
86670000 108.368481396487
86680000 107.621200481972
86690000 106.884388806514
86700000 102.267361161942
86710000 104.732604715797
86720000 99.8011392197783
86730000 104.286687232679
86740000 105.938573648225
86750000 106.271747230082
86760000 108.029293721798
86770000 109.974000011527
86780000 109.822574232945
86790000 114.801417047409
86800000 112.870334488809
86810000 110.287438635825
86820000 110.495241976685
86830000 105.399893459462
86840000 105.188447456293
86850000 101.554034585135
86860000 107.914009848926
86870000 105.833871886457
86880000 110.540607065918
86890000 108.998377607871
86900000 109.590568526027
86910000 112.30177128391
86920000 114.843394731782
86930000 115.319342558319
86940000 113.751199726474
86950000 107.922545234245
86960000 110.303320446298
86970000 115.789025094933
86980000 115.404529881729
86990000 110.149870526288
87000000 110.535707365692
87010000 111.462797958001
87020000 112.224682426638
87030000 116.038896022419
87040000 112.440237599016
87050000 115.942936776241
87060000 117.998299373813
87070000 112.498851861084
87080000 115.666389947297
87090000 112.398026235537
87100000 111.93571818804
87110000 112.351830541025
87120000 115.80035888801
87130000 109.266844946934
87140000 114.390613172816
87150000 114.316692440454
87160000 110.695996080875
87170000 113.096213451072
87180000 114.809683324243
87190000 113.973169128683
87200000 114.488119635206
87210000 112.979461312537
87220000 112.86767480658
87230000 116.933270279584
87240000 116.280848039702
87250000 112.480118002375
87260000 114.663201987719
87270000 104.443127869262
87280000 115.066603653077
87290000 112.726636463362
87300000 113.064639032981
87310000 110.225052177324
87320000 111.408504116606
87330000 115.102682748827
87340000 113.784340516996
87350000 110.394817008692
87360000 113.529000890722
87370000 114.524551782053
87380000 115.510760631788
87390000 109.997420755738
87400000 114.300547722684
87410000 111.598181841977
87420000 110.998861107191
87430000 105.288474033791
87440000 105.934196062839
87450000 109.29909154593
87460000 108.843845065533
87470000 109.849326118247
87480000 112.538354075174
87490000 111.845187099263
87500000 112.588749344365
87510000 108.306279119053
87520000 111.481662893646
87530000 113.615575434942
87540000 113.997736952837
87550000 115.223859530966
87560000 111.16065661064
87570000 114.995622459324
87580000 114.99308022185
87590000 114.670193515498
87600000 115.16508538523
87610000 114.681049064899
87620000 115.675251269443
87630000 114.162208916273
87640000 113.845500270805
87650000 111.170468937039
87660000 115.983454423208
87670000 114.803127840636
87680000 106.961110848244
87690000 115.459950644984
87700000 109.296146080778
87710000 110.279784705536
87720000 109.964571985061
87730000 105.485090633939
87740000 104.454292754049
87750000 107.459596184747
87760000 105.307096847392
87770000 105.319009924246
87780000 107.83511319247
87790000 111.717371770596
87800000 107.448941501392
87810000 107.207737916036
87820000 100.582663472869
87830000 105.388847427908
87840000 106.750678925151
87850000 113.381939094891
87860000 111.764439149469
87870000 114.394312809815
87880000 111.497752871619
87890000 109.404626755914
87900000 113.816061409838
87910000 113.903803242884
87920000 116.164083971814
87930000 115.311174909238
87940000 112.268714033989
87950000 112.279267288946
87960000 107.508789818303
87970000 108.931784347572
87980000 108.731608354786
87990000 110.026902253944
88000000 111.170688141333
88010000 106.91589672333
88020000 109.01564762414
88030000 114.731440688376
88040000 108.866777682117
88050000 108.997933574932
88060000 109.786941280345
88070000 110.043374104356
88080000 112.084409306236
88090000 114.964414560307
88100000 114.701773184842
88110000 110.356956023394
88120000 116.465193141824
88130000 112.528367092923
88140000 113.571205364846
88150000 111.99640097596
88160000 107.098510589864
88170000 110.199892709777
88180000 109.085122976233
88190000 113.867555308131
88200000 119.395921136116
88210000 117.318271604221
88220000 115.864124357463
88230000 113.007464900386
88240000 113.903727455298
88250000 115.649912059391
88260000 111.37824484313
88270000 114.365943791699
88280000 113.315124976887
88290000 111.258855009122
88300000 115.978582103149
88310000 116.514810942022
88320000 116.054920744505
88330000 113.352733410003
88340000 111.64644377903
88350000 113.085409937515
88360000 115.999699966305
88370000 115.86352037674
88380000 114.087430754536
88390000 114.048599154105
88400000 111.065125496895
88410000 115.883758295208
88420000 119.596779588184
88430000 117.569619207098
88440000 119.502734367014
88450000 115.760222062638
88460000 114.83712701274
88470000 116.695453078693
88480000 112.006460067229
88490000 116.355152770403
88500000 114.403531505373
88510000 106.455215604882
88520000 109.908315569733
88530000 110.106056346426
88540000 106.983225063002
88550000 107.598959704842
88560000 101.556507935176
88570000 107.521978519174
88580000 113.034618369106
88590000 117.032216759624
88600000 107.390533200179
88610000 110.389990537787
88620000 112.433525218636
88630000 116.70790936097
88640000 117.246181610087
88650000 115.418887906546
88660000 115.528827042091
88670000 117.299014277572
88680000 119.258470473699
88690000 117.684824676938
88700000 122.017635461944
88710000 121.174739977953
88720000 118.931425601108
88730000 121.092807072292
88740000 117.147026733388
88750000 114.893156550916
88760000 113.961643821652
88770000 114.087653583009
88780000 115.790396622994
88790000 113.98808250776
88800000 115.932042739134
88810000 119.198304164765
88820000 119.274064375807
88830000 117.166692399095
88840000 117.808944896367
88850000 120.246702952238
88860000 114.575364450164
88870000 117.041013041479
88880000 116.160622452332
88890000 115.367970903589
88900000 113.398302726362
88910000 114.298801112953
88920000 113.866354012774
88930000 110.167804754826
88940000 105.662454099485
88950000 114.046033899111
88960000 115.196747740228
88970000 113.267876478913
88980000 118.843569207757
88990000 117.093014381598
89000000 114.213347814779
89010000 110.398617029265
89020000 118.661387415742
89030000 117.948719238568
89040000 116.479305205798
89050000 119.399088119368
89060000 119.111840239976
89070000 119.191294263458
89080000 116.769828369474
89090000 114.794603667651
89100000 116.053216967277
89110000 116.699699134271
89120000 112.873987664669
89130000 110.271690797026
89140000 112.870506057027
89150000 110.854694346559
89160000 108.626344440052
89170000 108.420280912
89180000 107.735527379074
89190000 104.447125167712
89200000 108.630500523214
89210000 103.977774197182
89220000 109.200004523238
89230000 112.008976736442
89240000 109.782975687684
89250000 105.440593206405
89260000 107.149565990828
89270000 105.49108980846
89280000 109.882537539999
89290000 112.568434391456
89300000 114.612943739826
89310000 112.633662879255
89320000 115.049152344465
89330000 109.850269842677
89340000 111.407433376981
89350000 110.486239408291
89360000 108.937100939814
89370000 102.22777384226
89380000 108.097226276165
89390000 101.515202883848
89400000 104.575866540263
89410000 102.111668157438
89420000 105.32834918318
89430000 102.32665378423
89440000 100.642943188879
89450000 103.805289503136
89460000 103.670968986394
89470000 106.474660143768
89480000 101.16770066823
89490000 102.745931143119
89500000 99.9336257191211
89510000 100.479508058359
89520000 104.040058872382
89530000 99.2711111459226
89540000 102.875387798657
89550000 103.95389419093
89560000 102.334183704049
89570000 104.834736093902
89580000 107.668226180374
89590000 104.265284414261
89600000 105.098790363139
89610000 100.150882650562
89620000 105.320062164423
89630000 105.925448402073
89640000 108.252076137147
89650000 104.918401057725
89660000 106.008405960484
89670000 104.243901840395
89680000 101.801878309874
89690000 103.441952588747
89700000 109.051548657094
89710000 105.340413066041
89720000 103.78916133686
89730000 108.188916508011
89740000 107.506102563637
89750000 110.506102044122
89760000 110.793437415719
89770000 111.322559731592
89780000 115.194283035122
89790000 119.111830578522
89800000 118.000504837922
89810000 115.248556832589
89820000 120.148392237409
89830000 114.397717011521
89840000 107.411084269919
89850000 115.448706724325
89860000 109.35930908193
89870000 115.127157343352
89880000 111.863435111775
89890000 110.569951948173
89900000 108.736090896984
89910000 106.759122759973
89920000 108.454375147306
89930000 111.742240925668
89940000 114.909085076593
89950000 112.785628263518
89960000 111.864821839719
89970000 110.545710426348
89980000 110.739644915925
89990000 114.16558805862
90000000 114.388289030705
90010000 112.719586421098
90020000 102.232210715776
90030000 110.752024445521
90040000 105.43826181809
90050000 110.479898985694
90060000 109.808833870369
90070000 112.032392817792
90080000 109.257599807991
90090000 105.75000571196
90100000 100.928375990507
90110000 106.715026249881
90120000 110.882928054236
90130000 109.211281603299
90140000 107.61834221336
90150000 105.926029189148
90160000 111.921850905259
90170000 110.018059057768
90180000 108.194797259388
90190000 112.697009122094
90200000 108.354522127681
90210000 111.684935583371
90220000 110.124172326101
90230000 113.113226921632
90240000 117.51354954794
90250000 110.025019067934
90260000 112.306892204505
90270000 109.405415803685
90280000 108.71641047556
90290000 110.669929043762
90300000 112.01988548193
90310000 109.846923214545
90320000 117.102876174857
90330000 113.97775722068
90340000 111.084632351774
90350000 113.49511744253
90360000 108.64932504727
90370000 109.140245664536
90380000 111.896960195041
90390000 112.35215231868
90400000 108.385987953408
90410000 105.428992985986
90420000 107.372267125188
90430000 109.216994111373
90440000 107.121110269259
90450000 105.346424878901
90460000 112.163333298778
90470000 107.460912198141
90480000 107.991873607301
90490000 106.205056163904
90500000 110.3038331209
90510000 111.231109420613
90520000 111.751421389061
90530000 112.228519165436
90540000 109.232557375966
90550000 109.233359888646
90560000 112.803062322761
90570000 114.257339496409
90580000 108.255901155462
90590000 112.68303107723
90600000 116.676822201541
90610000 108.075468335589
90620000 113.93336584806
90630000 114.202741517114
90640000 114.483809141335
90650000 112.749782846909
90660000 110.507520518161
90670000 109.626166657905
90680000 106.320128964236
90690000 107.514493105715
90700000 107.987432169674
90710000 105.992672463604
90720000 106.105090931472
90730000 108.672829379979
90740000 108.947774043577
90750000 107.465240852943
90760000 106.666605122447
90770000 110.633942766339
90780000 107.066951281799
90790000 105.256222448403
90800000 109.749755071383
90810000 107.252092275789
90820000 105.380396825847
90830000 104.353997264232
90840000 104.880626228535
90850000 107.092962693427
90860000 107.618325602264
90870000 111.740877971388
90880000 114.240208490594
90890000 112.741055159379
90900000 114.50664171198
90910000 112.452372999265
90920000 108.48318174744
90930000 109.03139761952
90940000 111.767456846026
90950000 115.454672796174
90960000 114.330389417746
90970000 117.663098150808
90980000 113.23870952893
90990000 109.73500327207
91000000 119.937345473543
91010000 118.617155187092
91020000 115.583297846296
91030000 110.655895107199
91040000 112.7222120314
91050000 112.853969342359
91060000 104.834564042491
91070000 105.18813822297
91080000 110.420018862007
91090000 110.501446310223
91100000 108.583750120122
91110000 114.584033797962
91120000 112.352884209394
91130000 111.696434175024
91140000 114.779020334794
91150000 110.699545555584
91160000 117.860925746855
91170000 111.379079652383
91180000 110.813215990469
91190000 117.267198704988
91200000 117.661258297975
91210000 114.291169872307
91220000 116.301741518074
91230000 119.312734137684
91240000 116.690278755573
91250000 116.566454370168
91260000 117.446582038188
91270000 117.329255434232
91280000 114.83003335447
91290000 110.582863534536
91300000 109.365975022522
91310000 106.786872172548
91320000 107.125726937488
91330000 112.861622219967
91340000 110.483511571932
91350000 106.736220898233
91360000 109.706934146491
91370000 107.956409021917
91380000 106.305731008638
91390000 107.774334112099
91400000 105.112735170754
91410000 105.825169705803
91420000 106.944899928131
91430000 108.512477447378
91440000 105.816091358997
91450000 103.991093708836
91460000 97.7179544111448
91470000 108.509888175807
91480000 107.567672034077
91490000 106.804074571691
91500000 113.783770816046
91510000 114.229639784809
91520000 116.716809361361
91530000 112.948417234093
91540000 119.141348403295
91550000 119.67740995439
91560000 117.398159514871
91570000 110.354433561438
91580000 108.405849548528
91590000 106.268401089816
91600000 110.082711012956
91610000 110.480581023827
91620000 113.215283289571
91630000 112.41406524001
91640000 114.393103287646
91650000 117.836190411184
91660000 113.97947864197
91670000 115.667149497961
91680000 114.365101320701
91690000 111.277338304576
91700000 105.666587994375
91710000 108.999056314724
91720000 110.922563107091
91730000 110.290996249994
91740000 112.072617316818
91750000 114.364122622049
91760000 108.429800750794
91770000 114.912058384947
91780000 115.96357310918
91790000 110.171679104698
91800000 109.832878681611
91810000 108.978019284581
91820000 102.416380391068
91830000 101.184526522921
91840000 103.728578910967
91850000 105.302581547534
91860000 107.213573615218
91870000 108.308770563284
91880000 107.852695022052
91890000 102.129619650993
91900000 107.794113531673
91910000 112.636996981618
91920000 112.973218383917
91930000 110.488098653541
91940000 106.988540015458
91950000 108.297856656611
91960000 110.141279122708
91970000 105.461271492531
91980000 102.119927557853
91990000 110.362904711259
92000000 108.1654263086
92010000 109.108375346112
92020000 108.926157685561
92030000 113.280859476777
92040000 108.030913629019
92050000 112.624958994512
92060000 106.311255850221
92070000 110.844715321506
92080000 106.95531077737
92090000 107.130384066709
92100000 111.162341795166
92110000 110.753690085015
92120000 109.248207914538
92130000 110.917418986381
92140000 108.288591912316
92150000 112.375285989275
92160000 109.672115458365
92170000 116.061966152832
92180000 113.372721775695
92190000 113.460388261015
92200000 112.074945427983
92210000 108.670377311729
92220000 109.832790988927
92230000 111.048764473416
92240000 108.674910756
92250000 108.977575463411
92260000 102.490678051831
92270000 109.496048320391
92280000 108.57780383428
92290000 113.218008852283
92300000 112.032982854431
92310000 114.026577105861
92320000 112.916129674061
92330000 109.809410387992
92340000 112.816268883006
92350000 114.909931720549
92360000 108.943498423345
92370000 115.533678518545
92380000 112.020329799617
92390000 116.729233911514
92400000 111.701520722089
92410000 105.262111750822
92420000 101.738432653939
92430000 105.922397486932
92440000 101.641824360749
92450000 105.335057876531
92460000 106.380939379059
92470000 107.465814824925
92480000 104.720353776799
92490000 106.521557282951
92500000 106.311895074442
92510000 108.63950411217
92520000 110.876106862493
92530000 114.494425936524
92540000 112.419690686003
92550000 108.63586436044
92560000 115.364303925356
92570000 110.196032002354
92580000 115.734447571272
92590000 114.011785889624
92600000 115.291905181202
92610000 113.008211991474
92620000 111.654615775403
92630000 115.314088436811
92640000 110.739385245683
92650000 112.801773764536
92660000 108.568930989173
92670000 109.385825867135
92680000 107.673362625486
92690000 112.719447089184
92700000 111.615228024689
92710000 114.890752211533
92720000 109.052618316006
92730000 113.933321587361
92740000 112.410995915725
92750000 107.767744067482
92760000 108.843601500877
92770000 109.231798072937
92780000 101.22971286494
92790000 101.99733890841
92800000 102.045984084282
92810000 103.19888068894
92820000 102.926392117019
92830000 104.742457506213
92840000 107.517765548381
92850000 100.379845640413
92860000 100.77824440208
92870000 106.600869640712
92880000 109.326273006518
92890000 109.252983651259
92900000 109.646667195221
92910000 111.031440521068
92920000 107.697965108697
92930000 108.340406935784
92940000 107.546016629611
92950000 102.374807307383
92960000 107.331524321852
92970000 104.133110256018
92980000 106.081489144644
92990000 111.488114528081
93000000 117.400208499846
93010000 110.654646282191
93020000 113.730676897589
93030000 112.464633799444
93040000 109.662028281695
93050000 105.762431142172
93060000 110.396860945255
93070000 110.540780736891
93080000 114.382195267501
93090000 114.542789403956
93100000 117.39121548751
93110000 119.235313645446
93120000 118.154406213711
93130000 121.077003844499
93140000 115.17639353754
93150000 120.605286704641
93160000 116.977054604734
93170000 113.744262504515
93180000 114.75876317806
93190000 113.231497147311
93200000 118.977336590472
93210000 116.443053467629
93220000 114.546336087626
93230000 111.242739133606
93240000 115.313461313324
93250000 111.832882876398
93260000 113.96734944321
93270000 115.968585418516
93280000 115.935153092356
93290000 117.118391407646
93300000 115.658182300187
93310000 113.084872261122
93320000 109.849306728069
93330000 115.34061458997
93340000 109.347190664253
93350000 101.091294313123
93360000 102.759706431738
93370000 100.801783619921
93380000 109.225674963605
93390000 112.392783487735
93400000 112.3450686139
93410000 113.351729419042
93420000 113.895384319864
93430000 113.999200350062
93440000 119.40578428928
93450000 115.310763977652
93460000 117.955676753243
93470000 113.543034107118
93480000 115.021912673368
93490000 114.515189345093
93500000 116.492137010854
93510000 114.108424794823
93520000 111.114111853454
93530000 115.300966360361
93540000 115.129070114603
93550000 113.509086292412
93560000 110.115206343006
93570000 116.388498072401
93580000 111.787161997357
93590000 109.011366052088
93600000 110.549298833044
93610000 112.721556071485
93620000 112.212790438088
93630000 112.870795669882
93640000 113.900070960702
93650000 115.664323240657
93660000 115.436465494561
93670000 112.008988689916
93680000 104.67296529824
93690000 117.821223522322
93700000 115.801366820763
93710000 116.79631822547
93720000 114.614625095624
93730000 114.650222877951
93740000 109.313225774929
93750000 113.584370345037
93760000 111.30138393906
93770000 112.884161451685
93780000 105.918316868131
93790000 111.756710174367
93800000 115.524842154049
93810000 119.947465071852
93820000 120.263250706009
93830000 120.986698758438
93840000 118.736901193669
93850000 117.437390500902
93860000 116.308329713758
93870000 112.39266437668
93880000 113.939753161572
93890000 109.615451613964
93900000 107.583657291535
93910000 108.615196230305
93920000 110.28655426033
93930000 113.683531249471
93940000 111.339483214607
93950000 109.277425688372
93960000 111.061429995204
93970000 110.485598562156
93980000 104.090563982552
93990000 107.98815713459
94000000 108.976255009938
94010000 112.319054909704
94020000 114.873010660624
94030000 116.551820482493
94040000 120.159020017796
94050000 125.374485612576
94060000 116.127642241306
94070000 116.746123712674
94080000 114.349674306182
94090000 113.230508700669
94100000 110.701753820076
94110000 110.125093831965
94120000 114.822397974098
94130000 109.079851979725
94140000 114.056356806138
94150000 113.393627189598
94160000 115.149713776356
94170000 114.840629536282
94180000 111.412013170354
94190000 108.054507823469
94200000 109.183964540916
94210000 110.747429113125
94220000 108.163028862096
94230000 114.185346716132
94240000 112.469330752841
94250000 109.768487668138
94260000 110.731489941055
94270000 106.311694652687
94280000 108.91851197532
94290000 109.442751442065
94300000 109.721584411591
94310000 114.098063327849
94320000 111.42044136428
94330000 114.036828539127
94340000 110.835263874405
94350000 111.957864443019
94360000 114.16439903617
94370000 116.648467594327
94380000 118.235296181054
94390000 116.773098127571
94400000 122.338547105943
94410000 116.612312292376
94420000 112.800724272496
94430000 113.670720946421
94440000 117.857589713643
94450000 117.883967600206
94460000 118.357841224034
94470000 119.366880060482
94480000 117.169250659556
94490000 113.224844851102
94500000 110.516634932988
94510000 105.818790253212
94520000 108.189301553069
94530000 110.519678089548
94540000 101.437696861413
94550000 102.86976914091
94560000 107.958587604228
94570000 103.435507350864
94580000 100.241999786879
94590000 101.060088483824
94600000 100.313002206991
94610000 101.14936868362
94620000 100.61992240614
94630000 104.566736841145
94640000 106.961048360444
94650000 108.738838029145
94660000 106.614668950927
94670000 103.91598882396
94680000 107.556056748098
94690000 101.447904496263
94700000 104.623429813524
94710000 110.8732474599
94720000 111.987658799767
94730000 108.282789963265
94740000 110.809847212538
94750000 113.165444733298
94760000 111.470275319138
94770000 112.772466438386
94780000 115.642724435245
94790000 114.212716558365
94800000 110.685757516433
94810000 116.620904900835
94820000 117.325731101234
94830000 118.01732382023
94840000 117.944606106003
94850000 116.075071183119
94860000 118.024488096565
94870000 120.566634497622
94880000 118.553004069967
94890000 120.62413074874
94900000 119.766128738124
94910000 115.369393329512
94920000 115.983624132418
94930000 114.529382860911
94940000 116.506099466791
94950000 121.196473630535
94960000 121.02190404674
94970000 119.19041887049
94980000 114.327872735174
94990000 113.806065236402
95000000 116.756890816963
95010000 117.078870238208
95020000 116.924240262172
95030000 116.05635686362
95040000 119.488802976066
95050000 118.969771594388
95060000 119.217130020214
95070000 119.018233240026
95080000 114.038881521255
95090000 116.079759172293
95100000 115.609776104413
95110000 120.514954760313
95120000 111.770329943867
95130000 119.541561895147
95140000 114.842526217101
95150000 116.787356899575
95160000 110.44877726085
95170000 114.725357998947
95180000 116.168908638252
95190000 118.748864470715
95200000 115.516365696578
95210000 113.53601742299
95220000 114.676853008919
95230000 115.090293743309
95240000 111.515649903322
95250000 112.178757733909
95260000 110.761681861725
95270000 115.130850435013
95280000 115.927997153581
95290000 116.386110547845
95300000 118.157553859251
95310000 123.868263590328
95320000 121.08462217916
95330000 115.918448432261
95340000 116.947351625208
95350000 123.018974417058
95360000 122.38850548967
95370000 120.29623358676
95380000 118.258384137787
95390000 118.725088179072
95400000 115.750304291697
95410000 117.597002165917
95420000 113.388018984655
95430000 109.889851826563
95440000 112.184597377681
95450000 112.653220556309
95460000 108.297095516054
95470000 107.527404667067
95480000 112.976752637875
95490000 115.332604816095
95500000 115.532160951601
95510000 112.117702069628
95520000 111.33527957602
95530000 115.609761401323
95540000 113.135985042088
95550000 116.50873608636
95560000 111.798435282743
95570000 113.16220069343
95580000 116.273832330983
95590000 113.59248431512
95600000 111.054528963357
95610000 111.372121284815
95620000 106.102487343923
95630000 107.433106434599
95640000 106.621718549614
95650000 109.63265630432
95660000 111.414340223139
95670000 113.154674716006
95680000 114.769130484108
95690000 117.154898151931
95700000 115.718034701927
95710000 114.5100633171
95720000 116.725959212928
95730000 114.366926896299
95740000 111.865211898147
95750000 108.450665410267
95760000 105.427235397762
95770000 103.371678250746
95780000 108.534021122285
95790000 105.826665914403
95800000 108.010799551767
95810000 107.991546098902
95820000 101.758364809552
95830000 103.829917472181
95840000 104.830928124164
95850000 105.815165281646
95860000 102.431412415676
95870000 104.228900007692
95880000 100.955030850727
95890000 106.758877967578
95900000 105.658401298206
95910000 105.167481225574
95920000 106.33124110449
95930000 117.032944566546
95940000 114.677361228087
95950000 112.897889851523
95960000 112.301639107616
95970000 111.004579550873
95980000 117.428853987903
95990000 112.103626139888
96000000 122.597493086474
96010000 118.578160625455
96020000 120.15027261646
96030000 118.801070356542
96040000 117.85775428433
96050000 117.339505888661
96060000 114.143803581321
96070000 118.188672506872
96080000 123.000410019233
96090000 122.027569737459
96100000 112.776271904283
96110000 114.677414677228
96120000 116.080842890549
96130000 113.310789389519
96140000 108.221361649626
96150000 110.606768295327
96160000 113.176042041312
96170000 113.203789179743
96180000 109.322212908894
96190000 109.194137306823
96200000 109.153134288382
96210000 105.548545988251
96220000 111.225296092088
96230000 113.54841577643
96240000 108.256105626821
96250000 99.717300674764
96260000 103.375471896991
96270000 104.077360841793
96280000 105.044689529735
96290000 104.291051993696
96300000 104.613033674923
96310000 105.277475843758
96320000 104.725928724983
96330000 109.090375276873
96340000 108.568049215518
96350000 115.371685390773
96360000 114.737024870062
96370000 116.502750124649
96380000 115.138790558701
96390000 117.41410822147
96400000 118.143067574541
96410000 121.29145726974
96420000 119.379025516983
96430000 114.107729965732
96440000 114.062872632131
96450000 112.941529719941
96460000 117.394413932044
96470000 116.323730700117
96480000 114.803869739407
96490000 115.542288901538
96500000 113.59207335965
96510000 110.798131912304
96520000 113.361026893368
96530000 113.468761389332
96540000 108.175871445531
96550000 106.844049702087
96560000 116.680933609368
96570000 108.845657686978
96580000 114.386954152448
96590000 112.715277219691
96600000 110.208367281466
96610000 114.063144785064
96620000 108.463666349519
96630000 111.038624405579
96640000 113.424018270775
96650000 109.673145683983
96660000 111.603425418826
96670000 106.517419984958
96680000 105.315667179013
96690000 104.216024144729
96700000 104.023291449236
96710000 111.419146204592
96720000 111.082789723328
96730000 109.636288281178
96740000 105.175613260594
96750000 101.953691595661
96760000 111.11943090729
96770000 112.911096006355
96780000 110.620129231768
96790000 113.937283241373
96800000 120.087758818688
96810000 117.491088414241
96820000 118.720457138666
96830000 116.317804572326
96840000 114.887818533931
96850000 109.8880414089
96860000 111.916161353981
96870000 117.78165659112
96880000 107.828701516539
96890000 113.884515353893
96900000 108.465947128368
96910000 117.751572141572
96920000 117.458278605231
96930000 120.521057625558
96940000 117.642552277549
96950000 119.024358293696
96960000 118.359230257163
96970000 115.602741226393
96980000 117.354605469172
96990000 115.09848133297
97000000 115.781794752651
97010000 116.841955346463
97020000 124.8208980575
97030000 121.276877330931
97040000 119.358457370842
97050000 119.368875731117
97060000 117.347907460298
97070000 123.022553743509
97080000 122.737769278093
97090000 121.870085210854
97100000 116.622800258726
97110000 116.458358591367
97120000 112.751326014411
97130000 118.609728922026
97140000 118.822887645852
97150000 117.284605888909
97160000 114.950807035449
97170000 118.045478077407
97180000 119.15799554411
97190000 118.967150403878
97200000 117.918496067582
97210000 114.72974118068
97220000 116.397802464908
97230000 118.193448943572
97240000 114.068046107352
97250000 116.775292004657
97260000 114.421000583235
97270000 114.110493915079
97280000 113.848875370471
97290000 113.416230732771
97300000 113.45742995211
97310000 110.554255320536
97320000 112.097125366339
97330000 114.972525618058
97340000 113.338863531991
97350000 118.172824513501
97360000 115.696297616609
97370000 118.420880175719
97380000 115.015239496339
97390000 118.926695660729
97400000 114.013752965877
97410000 112.411553623735
97420000 117.092934271647
97430000 113.266986248219
97440000 110.326060201218
97450000 107.095634659767
97460000 111.193208893685
97470000 110.357368639667
97480000 110.802532466451
97490000 108.597350113958
97500000 111.220261315112
97510000 117.015501184892
97520000 118.383969678724
97530000 120.873344545355
97540000 121.280003939066
97550000 112.225564947769
97560000 113.862635354273
97570000 113.959684232911
97580000 115.997650834818
97590000 114.75633181629
97600000 112.538082002914
97610000 112.812604984499
97620000 114.820083297409
97630000 112.03668732082
97640000 111.9356804857
97650000 109.809647363466
97660000 106.733913927067
97670000 107.042267267743
97680000 107.419363386055
97690000 109.927979428673
97700000 112.295116386673
97710000 115.599063175057
97720000 112.474283390136
97730000 113.730673318752
97740000 101.924770659462
97750000 113.247945398826
97760000 108.351446053699
97770000 110.195099939432
97780000 110.199216673439
97790000 102.982284926006
97800000 108.740876960771
97810000 107.885758472713
97820000 105.208106280186
97830000 109.866820191205
97840000 108.215405477383
97850000 109.760338026654
97860000 109.387163190897
97870000 114.760738050972
97880000 112.735272869439
97890000 109.692428897565
97900000 116.788171217145
97910000 114.351297101724
97920000 118.636943535011
97930000 116.161216622973
97940000 114.042025220003
97950000 107.715806677675
97960000 109.651712439668
97970000 114.126976371226
97980000 114.984475854251
97990000 115.473958883246
98000000 115.286845968545
98010000 108.863410694412
98020000 117.027979785189
98030000 113.288783406473
98040000 112.093455401945
98050000 111.188087699974
98060000 108.030539694356
98070000 111.779505722176
98080000 115.889838955516
98090000 108.055539173134
98100000 107.922956557699
98110000 112.046355780809
98120000 110.13013883822
98130000 109.558614539908
98140000 113.041944220912
98150000 115.563034192849
98160000 117.30148169831
98170000 117.282274922727
98180000 117.609030358854
98190000 121.155235431511
98200000 121.087577133882
98210000 114.36978381616
98220000 116.221839472442
98230000 117.052282579626
98240000 118.955663078166
98250000 120.635164478749
98260000 115.880849344465
98270000 113.612792289051
98280000 113.4645950214
98290000 115.650448264935
98300000 113.492287892376
98310000 116.657008020302
98320000 113.771099321204
98330000 113.290527499922
98340000 114.063058086552
98350000 103.738930327761
98360000 102.431668375044
98370000 109.83378941473
98380000 114.48330801621
98390000 108.065316534553
98400000 111.701240135736
98410000 113.749982394149
98420000 113.671206110121
98430000 115.410062002181
98440000 118.664804918483
98450000 113.120009669083
98460000 114.037013997025
98470000 107.825005821176
98480000 114.465779449373
98490000 114.154326362476
98500000 116.112399953029
98510000 116.934759080993
98520000 120.42765358005
98530000 115.716150937459
98540000 114.629975589331
98550000 114.555395514325
98560000 118.859672036323
98570000 117.653858993649
98580000 114.841722756603
98590000 120.170608726275
98600000 117.412717924523
98610000 121.783681173025
98620000 116.30759650489
98630000 114.71641164265
98640000 105.986022133276
98650000 110.292563116264
98660000 107.749907072129
98670000 98.9525133713021
98680000 104.282995162985
98690000 104.026051005081
98700000 108.80495351469
98710000 114.116461374892
98720000 116.007592598946
98730000 112.586503311032
98740000 109.541777125232
98750000 111.111806870354
98760000 111.684005181018
98770000 110.089129928983
98780000 113.585430081862
98790000 108.630718583115
98800000 107.672504679724
98810000 112.224579684731
98820000 114.531251476078
98830000 113.635227175456
98840000 112.981786641298
98850000 110.365663561439
98860000 111.28309143658
98870000 112.735346805068
98880000 118.090492490626
98890000 118.376652020476
98900000 116.776259307707
98910000 117.18935964309
98920000 114.091683501331
98930000 115.674751704448
98940000 113.607692889636
98950000 116.057233874113
98960000 112.023156722805
98970000 107.308263672709
98980000 106.629954401877
98990000 108.714105571058
99000000 102.658741717531
99010000 112.487159036135
99020000 110.69318464978
99030000 115.419259436433
99040000 107.74494644992
99050000 112.766330992795
99060000 115.59350871125
99070000 114.680400424374
99080000 115.422639081151
99090000 115.922622966579
99100000 118.939016004506
99110000 113.205303475457
99120000 112.909199988792
99130000 110.842643467423
99140000 117.658573313065
99150000 112.968407658339
99160000 116.862286189799
99170000 112.601678980487
99180000 110.076661370551
99190000 114.773364098559
99200000 119.702929882112
99210000 115.682773381827
99220000 114.954583347268
99230000 119.426137055012
99240000 117.26556993748
99250000 119.344433050275
99260000 116.230416301187
99270000 122.319029881635
99280000 109.876627282696
99290000 116.543997047139
99300000 119.980795105885
99310000 115.047244023773
99320000 111.90147184854
99330000 108.653328326553
99340000 109.754910324289
99350000 109.873769544848
99360000 111.499915993262
99370000 104.54966216292
99380000 101.873980598202
99390000 101.274672990642
99400000 103.578852402413
99410000 95.5940937411918
99420000 102.86146705419
99430000 98.9248309562615
99440000 99.8108227245554
99450000 100.66171976196
99460000 99.9845394744964
99470000 101.571174953559
99480000 102.399035099462
99490000 100.040106812884
99500000 103.04068462897
99510000 103.641827032809
99520000 96.6975977205383
99530000 102.842722852431
99540000 103.651844855037
99550000 107.147729497098
99560000 104.030755285565
99570000 100.246421889675
99580000 100.829957553719
99590000 103.073126976434
99600000 109.49253176706
99610000 111.693351512923
99620000 108.848796077203
99630000 102.996224701392
99640000 104.851085568635
99650000 106.136994641508
99660000 102.535773848332
99670000 103.019512576234
99680000 101.691233598978
99690000 107.288304880102
99700000 105.237083068132
99710000 103.428313153828
99720000 102.80442361247
99730000 103.626337833912
99740000 105.523251846344
99750000 101.864714858329
99760000 102.792710703938
99770000 101.730506331786
99780000 101.841286572063
99790000 101.224169575753
99800000 102.209920799717
99810000 104.332971746727
99820000 106.376953201621
99830000 119.171310191322
99840000 118.924789257144
99850000 111.563902299399
99860000 114.905738412265
99870000 116.51232819237
99880000 120.359760722817
99890000 117.968954252404
99900000 114.974382693966
99910000 111.495676437261
99920000 112.925027389778
99930000 114.433850107192
99940000 116.230065477793
99950000 119.127933516467
99960000 118.391406532322
99970000 119.609741327002
99980000 119.694876683022
99990000 116.147351608288
100000000 122.081729035372
#timestep 
100010000 116.171779846019
100020000 113.264194327918
100030000 110.622639786731
100040000 106.723582355247
100050000 113.808751861488
100060000 114.628572575805
100070000 114.307261793438
100080000 109.763981231624
100090000 107.669550960918
100100000 105.191553555625
100110000 105.989841368721
100120000 103.222973604121
100130000 104.230726453475
100140000 103.090560853836
100150000 108.668389766543
100160000 105.702201649875
100170000 106.967512163681
100180000 108.884511149767
100190000 108.451604623974
100200000 110.731939868962
100210000 112.654505888648
100220000 112.804101444616
100230000 108.916055018165
100240000 109.194444335604
100250000 109.821488451584
100260000 111.843163235028
100270000 109.530019092525
100280000 112.407234114618
100290000 107.742528748157
100300000 116.022917461096
100310000 119.422585649327
100320000 114.412876489909
100330000 116.783839829673
100340000 108.964784553734
100350000 112.332617431492
100360000 115.239421890944
100370000 111.665252631364
100380000 110.944912413144
100390000 106.848106967838
100400000 114.187200796762
100410000 117.367173323482
100420000 109.714983369285
100430000 113.546314788311
100440000 110.19613304058
100450000 111.054737316923
100460000 109.484578925539
100470000 106.678624330773
100480000 113.397026491964
100490000 113.231737217702
100500000 113.853045959234
100510000 119.844373134986
100520000 115.265007201758
100530000 109.306147857144
100540000 113.45415655853
100550000 118.546453352915
100560000 115.734386320463
100570000 118.032942991699
100580000 118.998476347947
100590000 118.923886138775
100600000 118.030520198593
100610000 114.097734740383
100620000 112.642312393442
100630000 112.13656770682
100640000 113.392529607748
100650000 117.347149638428
100660000 115.241760131475
100670000 112.309961392769
100680000 113.805893888868
100690000 117.77041367832
100700000 117.815916369238
100710000 119.858151182414
100720000 120.032778186716
100730000 114.367039490214
100740000 114.472415671192
100750000 109.133034232886
100760000 103.518950684847
100770000 113.39125333436
100780000 112.581480929753
100790000 113.606902252085
100800000 114.364509688426
100810000 111.517778662284
100820000 118.113403309156
100830000 113.880670992146
100840000 119.627320892818
100850000 113.485243923416
100860000 113.489027989679
100870000 117.363082801489
100880000 118.349900234856
100890000 112.866719758405
100900000 113.312580478904
100910000 110.465207024761
100920000 108.385868369587
100930000 113.856749664221
100940000 114.427721226634
100950000 114.256709960021
100960000 111.697754265098
100970000 117.775969073858
100980000 113.820312462667
100990000 116.63507628258
101000000 120.646238861317
101010000 119.350000179619
101020000 118.757212296256
101030000 114.25197726928
101040000 112.714562790928
101050000 109.739571746555
101060000 110.022887450075
101070000 107.472512564894
101080000 108.174584026328
101090000 111.214261366713
101100000 111.943358693436
101110000 112.181647214274
101120000 116.78519938975
101130000 112.195515167655
101140000 115.720629926028
101150000 116.005352975407
101160000 112.10841615262
101170000 108.936096825843
101180000 113.76456380192
101190000 117.118446929828
101200000 115.291183483776
101210000 114.706034109915
101220000 117.46698447501
101230000 118.317571368782
101240000 115.699407969887
101250000 117.16200977505
101260000 117.229766676818
101270000 117.112557641261
101280000 112.691866492702
101290000 117.961052793616
101300000 115.337468863285
101310000 115.616978330501
101320000 115.628065729403
101330000 114.368449233947
101340000 111.678834530179
101350000 114.421518687282
101360000 117.154642177218
101370000 116.507801108913
101380000 114.405891427317
101390000 115.409024035278
101400000 116.093015807045
101410000 110.253459516598
101420000 111.026496950024
101430000 113.499067671166
101440000 110.881776667258
101450000 109.484986144173
101460000 109.887606716477
101470000 109.915170061462
101480000 110.111388654508
101490000 109.717189621587
101500000 112.767435927642
101510000 115.466774366491
101520000 108.478412883355
101530000 114.755507127204
101540000 114.156374235311
101550000 113.00501273736
101560000 109.109104635497
101570000 108.887046310532
101580000 109.612605726581
101590000 110.764145006845
101600000 110.327891740193
101610000 110.011796024064
101620000 111.858410518038
101630000 115.130006158153
101640000 114.6220819236
101650000 119.170311584624
101660000 116.445388085121
101670000 110.435246407823
101680000 107.752881175467
101690000 108.287029698597
101700000 114.571645576845
101710000 112.890672579879
101720000 112.043773679507
101730000 108.683267182098
101740000 107.987618189579
101750000 106.496353399708
101760000 108.708126654547
101770000 110.809440066987
101780000 113.099708632404
101790000 109.718659118
101800000 111.933267459588
101810000 110.03106067831
101820000 116.676512965115
101830000 114.651464410304
101840000 113.271123852092
101850000 111.494739373119
101860000 112.617765328516
101870000 117.86272830409
101880000 119.018272560331
101890000 116.381298622037
101900000 115.217838244134
101910000 115.809090237893
101920000 110.273694282518
101930000 113.481357761462
101940000 108.454188819582
101950000 96.2054172253616
101960000 103.521878616204
101970000 106.61754704368
101980000 107.623202905289
101990000 108.990260333184
102000000 103.887809290259
102010000 103.355682137642
102020000 107.351339314188
102030000 104.303798220811
102040000 106.061201985977
102050000 110.176722005438
102060000 105.410674962543
102070000 112.180893889043
102080000 106.830747068752
102090000 107.372198521273
102100000 118.00764596275
102110000 112.582584173501
102120000 114.755689967632
102130000 111.865688257751
102140000 114.096427492911
102150000 111.3600094842
102160000 114.869995726962
102170000 116.947300803331
102180000 112.045736361827
102190000 115.059200950363
102200000 115.066800868452
102210000 110.015771373436
102220000 111.316212272754
102230000 112.930221669795
102240000 110.641127289504
102250000 111.463390723274
102260000 113.326049796555
102270000 117.917779377531
102280000 114.654075420615
102290000 111.880506301475
102300000 114.432958425934
102310000 113.78909261952
102320000 110.068150377911
102330000 113.108942943777
102340000 109.782561501875
102350000 111.409729708515
102360000 113.338989556139
102370000 115.512965145018
102380000 113.894509312169
102390000 115.89919194498
102400000 115.066043574146
102410000 113.620780978337
102420000 117.150739141099
102430000 118.959414073289
102440000 119.964624196604
102450000 121.00501841404
102460000 116.320699779333
102470000 112.705238873645
102480000 116.066328298609
102490000 115.674343739347
102500000 112.225368371195
102510000 114.055441801245
102520000 115.557756895495
102530000 111.78508126311
102540000 113.752131322984
102550000 111.571054904471
102560000 118.166428002923
102570000 116.182163495793
102580000 111.57215595529
102590000 111.97624219654
102600000 115.043486613206
102610000 116.553786238198
102620000 108.00826395898
102630000 111.98645081066
102640000 117.355494274617
102650000 120.997640449907
102660000 116.49207786091
102670000 119.820700512284
102680000 115.885685566726
102690000 115.473310317483
102700000 117.805675629858
102710000 120.469119484982
102720000 120.764269505723
102730000 126.167423653795
102740000 124.752093302447
102750000 119.832730307297
102760000 119.243997556777
102770000 122.528468237728
102780000 120.48669476002
102790000 118.215330969772
102800000 120.280110686662
102810000 116.691704399361
102820000 115.832667201836
102830000 115.598400359656
102840000 111.658923695478
102850000 116.285714048803
102860000 111.28438993599
102870000 113.954919222882
102880000 113.179896768509
102890000 110.899616829959
102900000 111.350182910545
102910000 116.969470999794
102920000 107.645273677528
102930000 112.783325700422
102940000 109.25862640634
102950000 110.423656786363
102960000 111.357712252138
102970000 109.779735399705
102980000 113.315635431567
102990000 116.606971021086
103000000 114.382913926404
103010000 120.860541917877
103020000 119.826510439584
103030000 120.225519818825
103040000 125.179130373471
103050000 122.879897088481
103060000 124.587310598813
103070000 123.730636841514
103080000 116.301103031548
103090000 121.526483815294
103100000 122.568262876269
103110000 118.470546953966
103120000 119.944195490905
103130000 119.861749714045
103140000 120.793236381487
103150000 118.749846784245
103160000 115.598096567251
103170000 120.559379191712
103180000 115.997252143796
103190000 116.206282323036
103200000 116.441491096627
103210000 113.056511042314
103220000 110.100335099006
103230000 111.203492825601
103240000 114.798437356496
103250000 118.668038386266
103260000 119.123608224158
103270000 116.900049440629
103280000 117.540246956054
103290000 114.363428876582
103300000 109.68481162855
103310000 109.159941079986
103320000 108.48760159348
103330000 112.432153264193
103340000 115.451325636883
103350000 111.771158293124
103360000 108.155277819651
103370000 111.12423117196
103380000 109.185394782709
103390000 107.555330469993
103400000 111.94832450889
103410000 118.583772070355
103420000 115.814007107928
103430000 115.082825809108
103440000 115.115178637796
103450000 114.57049416475
103460000 111.347157787327
103470000 113.112622012754
103480000 108.929367103997
103490000 111.18682933528
103500000 114.409792051298
103510000 115.082336876045
103520000 113.18334082657
103530000 105.938318281761
103540000 107.647771686791
103550000 104.092823157959
103560000 110.411235666484
103570000 111.083843960337
103580000 109.565780798804
103590000 109.360124053655
103600000 117.113929646523
103610000 112.38599181864
103620000 114.338675971441
103630000 113.028718817762
103640000 111.823195398585
103650000 113.568011370413
103660000 111.586660945311
103670000 114.000995727845
103680000 109.97790133073
103690000 106.536699482468
103700000 113.945647300356
103710000 109.908695270466
103720000 107.828888298627
103730000 106.395478469286
103740000 107.811281307482
103750000 99.1464245501433
103760000 108.049712258075
103770000 106.41570142172
103780000 105.849443383707
103790000 109.180175470048
103800000 107.491008454652
103810000 112.685791264081
103820000 110.359378197234
103830000 110.702736152281
103840000 107.220668857797
103850000 115.036703908783
103860000 111.66733054139
103870000 114.533652319336
103880000 110.266292233628
103890000 108.930197475518
103900000 107.658791693229
103910000 105.245213203113
103920000 107.332298804265
103930000 108.303048105312
103940000 109.830386643933
103950000 113.387723812478
103960000 108.814422554045
103970000 110.025974395966
103980000 113.500511880504
103990000 108.148583160556
104000000 109.715547610988
104010000 111.762735318817
104020000 113.47487577367
104030000 109.782955860396
104040000 112.963237374465
104050000 110.502634910323
104060000 112.31670476327
104070000 118.592410577821
104080000 112.003303997518
104090000 107.533104249725
104100000 113.451987686735
104110000 114.321339119848
104120000 116.64232806129
104130000 112.209943805435
104140000 105.03265536354
104150000 104.887490840691
104160000 104.48498072806
104170000 110.621762900231
104180000 107.069579457906
104190000 108.436389213473
104200000 108.147386926927
104210000 109.480712814418
104220000 106.059411103169
104230000 113.107840869728
104240000 113.240659395694
104250000 111.767792767814
104260000 112.140959006898
104270000 114.189812974514
104280000 115.606712328484
104290000 116.556120131801
104300000 116.075564750868
104310000 115.647840111436
104320000 113.977730847333
104330000 114.243218193975
104340000 112.095026066499
104350000 111.859919363372
104360000 114.999507396004
104370000 116.32875206567
104380000 115.791577170799
104390000 111.720455267972
104400000 110.092028615047
104410000 111.1610225502
104420000 115.734510496561
104430000 117.487511537605
104440000 116.27125584646
104450000 112.974870006316
104460000 116.354679314459
104470000 116.852554389354
104480000 111.168973709408
104490000 114.217001634882
104500000 111.007499235676
104510000 104.7805211066
104520000 108.111412180304
104530000 107.207463852904
104540000 103.59644415805
104550000 103.76253080076
104560000 106.86994742703
104570000 107.10211064158
104580000 103.936225895938
104590000 105.147587979504
104600000 106.603206125328
104610000 107.657530206354
104620000 106.010485619387
104630000 103.202783866206
104640000 100.465205051887
104650000 100.511271206964
104660000 104.401434683174
104670000 97.228679719464
104680000 107.869965767262
104690000 110.405854663102
104700000 112.934119853213
104710000 119.552879518923
104720000 113.811910047721
104730000 112.669593172397
104740000 112.292087041727
104750000 114.92470271576
104760000 114.958432085031
104770000 113.634589901344
104780000 114.965677362946
104790000 114.395448376078
104800000 109.992790742235
104810000 117.156444051853
104820000 115.72553151939
104830000 117.200473647247
104840000 121.210978938717
104850000 112.90202726858
104860000 113.645963631265
104870000 114.483857026689
104880000 115.469170646158
104890000 116.679650528063
104900000 114.423124722859
104910000 113.667745712352
104920000 114.615377433315
104930000 112.159826421078
104940000 116.62756656562
104950000 112.213915825149
104960000 113.579447143539
104970000 113.345954575189
104980000 113.935041513583
104990000 118.721076604144
105000000 114.654827895508
105010000 117.710985851604
105020000 116.305315653998
105030000 112.231795159451
105040000 111.124858001407
105050000 110.618008916926
105060000 108.236095804404
105070000 108.436694689213
105080000 106.717395130874
105090000 104.272051264571
105100000 104.882498470473
105110000 109.7254797069
105120000 108.381377671249
105130000 108.469485127856
105140000 106.031655313627
105150000 107.458083350281
105160000 106.538184972868
105170000 107.587253703032
105180000 107.513770086172
105190000 109.21703652565
105200000 110.02157372652
105210000 110.810464299254
105220000 108.397137393633
105230000 109.992064831354
105240000 113.170473236331
105250000 113.76887614154
105260000 117.086732195932
105270000 114.260257577624
105280000 114.881878059959
105290000 115.210624951328
105300000 119.779700984237
105310000 123.468481875454
105320000 119.642159513224
105330000 118.874970595176
105340000 121.651520526161
105350000 121.878783525161
105360000 119.63162960801
105370000 121.913783814512
105380000 120.409784960671
105390000 123.243128181624
105400000 111.964620202507
105410000 110.85717191743
105420000 113.5721001132
105430000 119.313919304588
105440000 117.840787093249
105450000 112.856808304913
105460000 115.751642714351
105470000 115.146867179058
105480000 112.538471452854
105490000 114.144065352224
105500000 112.383871078524
105510000 110.385176628558
105520000 112.115412311252
105530000 111.68140719398
105540000 112.469264837294
105550000 119.856933926587
105560000 114.792812131643
105570000 115.009728925486
105580000 111.866995269798
105590000 111.443139195739
105600000 114.44566282155
105610000 114.21509293433
105620000 113.981918227576
105630000 115.23287862216
105640000 114.078598302864
105650000 115.405158250559
105660000 119.270809038083
105670000 115.412080270624
105680000 114.812902989062
105690000 107.096158999385
105700000 106.994005838722
105710000 97.5022624827868
105720000 104.376952870245
105730000 107.149569065079
105740000 108.456565506754
105750000 103.462758948602
105760000 110.458246460027
105770000 114.543126212498
105780000 113.94196628393
105790000 112.560550436835
105800000 107.481713476029
105810000 106.101448505697
105820000 107.796118278798
105830000 103.232902039373
105840000 99.9504358807535
105850000 106.933718882766
105860000 107.094391846388
105870000 113.231107118381
105880000 114.216536208169
105890000 110.335783361047
105900000 115.159625259952
105910000 116.79091845025
105920000 114.528892785175
105930000 115.623433351111
105940000 110.320289660894
105950000 111.916263482188
105960000 111.173560484704
105970000 113.436806147404
105980000 113.997055498596
105990000 117.436009057311
106000000 113.652142887118
106010000 114.854997672495
106020000 117.852393846452
106030000 114.127722757407
106040000 111.420634397844
106050000 110.876525428195
106060000 107.959167254623
106070000 109.309574284646
106080000 106.741464602247
106090000 105.83848138766
106100000 106.032856973413
106110000 108.107533073861
106120000 110.175651754206
106130000 106.577437357723
106140000 104.952747194357
106150000 106.869560545929
106160000 106.728840622217
106170000 104.243335802571
106180000 102.880734350923
106190000 103.956508923363
106200000 106.043110916435
106210000 104.360413594573
106220000 104.185239795994
106230000 108.7804172879
106240000 109.624918328197
106250000 108.922434902985
106260000 115.064853782727
106270000 114.643854976938
106280000 114.550115425568
106290000 110.397043871961
106300000 112.558066222997
106310000 107.262900587505
106320000 108.134852520659
106330000 106.965949573235
106340000 106.039045714139
106350000 104.303662784311
106360000 106.420260476938
106370000 107.155955885788
106380000 108.514246686027
106390000 104.806399490285
106400000 104.616256494678
106410000 100.130298124817
106420000 107.099339427909
106430000 108.279806183514
106440000 107.393275585812
106450000 103.326877187289
106460000 103.393833163518
106470000 106.206441106288
106480000 107.548795130636
106490000 100.790082001485
106500000 108.203299943252
106510000 111.396969362477
106520000 111.363909999976
106530000 111.655143869296
106540000 110.175002954996
106550000 105.068029681982
106560000 109.848950520634
106570000 105.964460857224
106580000 104.231822736346
106590000 109.415953215646
106600000 101.240210371945
106610000 107.563486362536
106620000 103.296725249009
106630000 104.182571297155
106640000 102.691464981834
106650000 102.270754740385
106660000 105.02087158478
106670000 104.024086836839
106680000 102.158139454122
106690000 99.786561479074
106700000 101.862665298473
106710000 100.190549864307
106720000 102.590821936882
106730000 99.6400687115969
106740000 98.6484973299729
106750000 97.7369854944628
106760000 100.97111464641
106770000 101.13640131592
106780000 103.506985966699
106790000 104.687023725312
106800000 107.386980295903
106810000 107.397170123838
106820000 106.590608504846
106830000 108.747066181244
106840000 107.710947219106
106850000 114.374582166884
106860000 109.78346399843
106870000 106.734056952903
106880000 106.012324250639
106890000 110.095240611405
106900000 111.361082762817
106910000 107.70169726119
106920000 108.916317676064
106930000 107.494233186327
106940000 107.395075017321
106950000 113.402242026653
106960000 112.239784476317
106970000 108.787771621223
106980000 106.453008837608
106990000 103.609321178727
107000000 101.702143138484
107010000 105.071775251426
107020000 107.610790980061
107030000 106.197516265777
107040000 106.418550966504
107050000 114.731225955464
107060000 106.042710558652
107070000 106.972924168456
107080000 110.57439864691
107090000 109.964065939508
107100000 116.246932241359
107110000 111.618954686525
107120000 116.484272800694
107130000 116.91009455969
107140000 117.451241975601
107150000 105.984741562978
107160000 109.822501470822
107170000 110.380477920288
107180000 104.773443994504
107190000 110.595145768217
107200000 115.608582082404
107210000 113.661991066044
107220000 113.852421806179
107230000 107.446817761092
107240000 107.600633147014
107250000 108.827655218541
107260000 110.724993033669
107270000 110.425711742238
107280000 110.394409542653
107290000 108.154823555688
107300000 109.513643569409
107310000 110.391176963847
107320000 113.335878133848
107330000 109.868904957175
107340000 112.549423951189
107350000 108.499125170119
107360000 109.615275699358
107370000 106.617806937026
107380000 107.412281344773
107390000 110.807274984368
107400000 113.191601105299
107410000 114.10070211688
107420000 105.496489586368
107430000 108.591024060742
107440000 109.796603338111
107450000 113.719150819654
107460000 112.911741264565
107470000 110.235743668807
107480000 113.389112838238
107490000 114.6547134224
107500000 113.963082364684
107510000 115.824104231211
107520000 111.103328513393
107530000 109.812161047092
107540000 109.456007143239
107550000 111.641837091056
107560000 113.04996749017
107570000 112.853067787945
107580000 112.379634288532
107590000 114.120067429121
107600000 113.361355451107
107610000 109.025204696072
107620000 110.349140467189
107630000 117.165106419598
107640000 112.553917242565
107650000 110.097711388454
107660000 112.75819992583
107670000 113.864773197455
107680000 115.222395371671
107690000 110.893333336931
107700000 112.417357775043
107710000 109.11269472314
107720000 108.577736163356
107730000 109.705091342912
107740000 106.594784828992
107750000 111.473211156555
107760000 112.401875861027
107770000 111.80117030998
107780000 111.831616470662
107790000 116.224924338418
107800000 112.844282739129
107810000 107.564922592532
107820000 115.077483871847
107830000 114.355472505523
107840000 113.331399802457
107850000 106.225176212485
107860000 114.371796947905
107870000 114.847534711317
107880000 111.331021555947
107890000 111.919985710517
107900000 112.38754413482
107910000 115.023066654023
107920000 115.492048103051
107930000 117.277337563078
107940000 115.506089356257
107950000 112.317615877541
107960000 111.442197494238
107970000 110.785538566717
107980000 113.340471598766
107990000 114.498343153664
108000000 111.447046161377
108010000 115.23955773719
108020000 112.199932076386
108030000 116.555219949407
108040000 119.204117363806
108050000 123.152025871075
108060000 117.131952284989
108070000 126.546447149249
108080000 124.191842759699
108090000 122.485085051776
108100000 121.638403898892
108110000 121.092645774267
108120000 119.63006239269
108130000 118.93133382806
108140000 120.024985255838
108150000 115.21130718659
108160000 105.991165671892
108170000 110.884490912561
108180000 107.773429535778
108190000 111.742598217786
108200000 112.40930325797
108210000 109.854829337645
108220000 108.947200179072
108230000 108.742346905178
108240000 108.267693467492
108250000 107.511393314065
108260000 108.514063291464
108270000 107.323242403984
108280000 109.181029013748
108290000 111.116584291133
108300000 112.414798102522
108310000 110.694562047213
108320000 109.885051077391
108330000 106.926107061408
108340000 107.323307064889
108350000 109.476955455505
108360000 108.437785884354
108370000 108.302991452051
108380000 110.982513107841
108390000 111.392611023782
108400000 110.04944881101
108410000 109.44732877628
108420000 114.200026840687
108430000 111.312433909679
108440000 111.311100279828
108450000 110.609842297756
108460000 112.360186481752
108470000 115.003280689278
108480000 116.237601269937
108490000 114.603785812907
108500000 113.870739112652
108510000 110.854671046654
108520000 114.311423148098
108530000 116.20093969396
108540000 115.735510499948
108550000 116.61186789331
108560000 113.557628889148
108570000 117.459672148904
108580000 116.221129337208
108590000 121.698213547065
108600000 116.647164449758
108610000 119.942387700489
108620000 116.978960491494
108630000 121.419933926208
108640000 120.524425972122
108650000 122.180401373812
108660000 118.124595573453
108670000 109.032805275639
108680000 108.263149932834
108690000 110.008952416256
108700000 113.307068797007
108710000 109.499726538104
108720000 109.327278827762
108730000 111.887120495049
108740000 114.944325135271
108750000 113.380067494547
108760000 115.024466352366
108770000 111.534610059169
108780000 110.011501719242
108790000 110.624322370632
108800000 116.449594099345
108810000 118.956550127838
108820000 114.981014535612
108830000 114.076396107706
108840000 110.741347241158
108850000 111.404762227211
108860000 111.89063384057
108870000 113.061984097926
108880000 110.223948910056
108890000 111.252222350522
108900000 112.20040798589
108910000 111.925143772262
108920000 108.350185091494
108930000 117.287184085559
108940000 116.215428801433
108950000 115.263985941167
108960000 114.983884741204
108970000 113.181165309272
108980000 119.145002784705
108990000 112.326911619159
109000000 117.72766544905
109010000 112.992724007496
109020000 117.568148032545
109030000 120.776243063202
109040000 123.745318876418
109050000 121.907469957171
109060000 122.031425135046
109070000 119.782247686998
109080000 122.790872196854
109090000 118.805486598623
109100000 117.915189738499
109110000 117.294817181457
109120000 118.624672217218
109130000 119.141707886359
109140000 113.885039647119
109150000 109.608674688384
109160000 108.193941638494
109170000 113.612043858325
109180000 110.689373020352
109190000 112.562047593144
109200000 113.961081998329
109210000 109.969402489562
109220000 110.251142159741
109230000 109.925156320192
109240000 111.546172792553
109250000 112.449736965835
109260000 113.464246360732
109270000 111.6306146414
109280000 114.938877910644
109290000 113.501715264873
109300000 117.592828000919
109310000 117.783917311222
109320000 110.960006515153
109330000 111.007940761111
109340000 108.864707289786
109350000 110.980455398179
109360000 112.589756822074
109370000 111.963688714591
109380000 113.630524784137
109390000 111.693569247857
109400000 111.368110424378
109410000 113.142776009478
109420000 112.261406862605
109430000 114.226233364447
109440000 119.78398735862
109450000 116.66179821778
109460000 116.151474516767
109470000 112.540828601439
109480000 111.292507554934
109490000 113.978300665732
109500000 107.946075066157
109510000 109.213453793288
109520000 109.25691849316
109530000 112.515814740981
109540000 113.862474560322
109550000 112.936462290709
109560000 110.698204862782
109570000 112.208653110868
109580000 111.851714573105
109590000 108.378416948353
109600000 112.257076023873
109610000 113.410610304336
109620000 117.475899518426
109630000 119.571463752211
109640000 116.927498290544
109650000 117.411706238512
109660000 120.703907979843
109670000 117.274705341063
109680000 111.767069949352
109690000 113.378487301658
109700000 114.777672788654
109710000 116.781051418924
109720000 117.703030944563
109730000 115.520168717024
109740000 115.455497846854
109750000 115.690676503413
109760000 113.368206075447
109770000 115.870320711734
109780000 115.973046443664
109790000 116.441728843111
109800000 112.079610255631
109810000 116.320590198402
109820000 115.752262422635
109830000 112.625821968299
109840000 113.733899376842
109850000 114.107064992842
109860000 116.839311814124
109870000 121.576306411416
109880000 115.964503945261
109890000 117.170350626229
109900000 114.121333078626
109910000 122.252671127029
109920000 121.045147162069
109930000 121.965652113549
109940000 117.316672294708
109950000 115.62262617229
109960000 121.151949322372
109970000 121.970431120442
109980000 126.230788926458
109990000 123.605287689614
110000000 114.251905960913
110010000 115.611157911026
110020000 115.387526530654
110030000 121.152385359337
110040000 113.493606542938
110050000 114.423422729843
110060000 113.002924096276
110070000 115.126318165696
110080000 113.604231543085
110090000 118.25011967366
110100000 116.757368211397
110110000 119.824123535624
110120000 122.54445818033
110130000 119.262987163382
110140000 119.018699422248
110150000 117.17386274062
110160000 109.901892047187
110170000 113.887754366947
110180000 111.023266765617
110190000 113.157857345716
110200000 107.089853901285
110210000 110.819254886342
110220000 110.6125990702
110230000 109.05536189243
110240000 112.602949301568
110250000 113.170014540073
110260000 115.443467917583
110270000 111.70409281776
110280000 111.822216489039
110290000 110.807537422076
110300000 107.048150315284
110310000 113.278082326338
110320000 115.404324348049
110330000 118.504575631282
110340000 119.366094371937
110350000 118.663186785052
110360000 121.674222611537
110370000 115.522141353048
110380000 116.622692435225
110390000 120.214407206085
110400000 114.36248182092
110410000 112.551187301908
110420000 113.806108388741
110430000 113.177446737361
110440000 115.21460560506
110450000 115.045270380909
110460000 117.04485779311
110470000 119.170732756884
110480000 115.802518335422
110490000 117.357345729083
110500000 116.933722030489
110510000 113.737499570981
110520000 114.053594090867
110530000 113.850159753356
110540000 115.739421317626
110550000 113.401150290824
110560000 113.528324619953
110570000 116.635125193163
110580000 120.025448418648
110590000 119.778042512567
110600000 119.388354392147
110610000 110.85635509183
110620000 114.639373539294
110630000 112.844282600516
110640000 111.078403227951
110650000 108.743002463158
110660000 109.69092681364
110670000 110.207490246688
110680000 111.217146163188
110690000 111.4064803028
110700000 116.273746799553
110710000 112.08400718156
110720000 113.257632861491
110730000 117.355924353385
110740000 113.92630847037
110750000 112.003212407225
110760000 111.225321469059
110770000 109.362262755666
110780000 111.61161406874
110790000 114.031229144151
110800000 113.816188754193
110810000 116.481068149804
110820000 116.666359882073
110830000 113.475686084804
110840000 111.356672410559
110850000 110.620034581457
110860000 108.622353243005
110870000 111.720662886122
110880000 109.785203944073
110890000 107.885019384365
110900000 112.712871642599
110910000 114.354750140923
110920000 114.331185337317
110930000 114.596996092345
110940000 121.870014083947
110950000 117.432224623507
110960000 120.352701364607
110970000 117.832516105796
110980000 115.40138538591
110990000 112.188832136728
111000000 116.919320475535
111010000 117.30042102207
111020000 112.071689898782
111030000 111.148606480452
111040000 117.470440498803
111050000 110.653110975119
111060000 118.952244352995
111070000 114.539692808546
111080000 121.037399542343
111090000 125.459006236156
111100000 121.727493997396
111110000 124.063428585322
111120000 126.092991435275
111130000 124.968665559015
111140000 124.539067241844
111150000 123.788131833789
111160000 122.429774409192
111170000 121.681283011431
111180000 115.73129330109
111190000 119.391099151043
111200000 118.514447688783
111210000 118.377941441586
111220000 111.990057558535
111230000 110.167536997287
111240000 107.426145502021
111250000 113.956716703551
111260000 116.046316570979
111270000 112.50855086014
111280000 112.466121565465
111290000 111.864513923314
111300000 105.666484713536
111310000 112.091500189532
111320000 109.587237376806
111330000 110.895527089032
111340000 116.585083413617
111350000 120.515051899222
111360000 113.792127977184
111370000 111.777235081097
111380000 113.184009583004
111390000 116.981601773422
111400000 115.918694005364
111410000 118.571633111555
111420000 117.733454653134
111430000 121.152601921696
111440000 122.996984584565
111450000 118.428931837966
111460000 119.633158567817
111470000 118.143860660053
111480000 120.469656257726
111490000 119.34416509367
111500000 122.041279563802
111510000 118.305050979653
111520000 126.236775278267
111530000 123.833740739118
111540000 126.279224873144
111550000 124.976060475372
111560000 126.561613858272
111570000 118.225178738542
111580000 121.918262389068
111590000 122.287282473314
111600000 121.003813423448
111610000 120.451521213923
111620000 121.375740161381
111630000 123.592256144004
111640000 119.480588872933
111650000 118.401442139324
111660000 121.54914361702
111670000 120.789995439918
111680000 123.421889402471
111690000 122.246653343433
111700000 119.755880430606
111710000 117.048549640999
111720000 119.044217827558
111730000 118.688469221936
111740000 119.858870229039
111750000 125.280576743423
111760000 118.925713689272
111770000 118.533543314827
111780000 127.31095211051
111790000 126.241890299447
111800000 122.470036045668
111810000 123.926542448042
111820000 122.143306583989
111830000 120.948992904603
111840000 121.593715486869
111850000 119.738018136494
111860000 121.067895520108
111870000 123.059937536855
111880000 121.873173441592
111890000 119.506076916821
111900000 118.530809330749
111910000 116.052781863966
111920000 122.302013674987
111930000 120.283521369879
111940000 125.384020064595
111950000 127.029339881979
111960000 116.801107970053
111970000 117.347518881876
111980000 119.494629863772
111990000 116.532208023377
112000000 119.654213163526
112010000 120.856715289309
112020000 112.616151199968
112030000 116.61125484449
112040000 119.244159712501
112050000 119.292838456543
112060000 119.522910488656
112070000 119.286064357171
112080000 115.050514359073
112090000 112.177184520199
112100000 114.313045773212
112110000 112.167606307359
112120000 113.244424392122
112130000 109.06847172467
112140000 109.326229558513
112150000 108.676556927617
112160000 111.868988329009
112170000 113.645441860581
112180000 113.78067137852
112190000 113.918266333532
112200000 111.869843353128
112210000 108.366956014301
112220000 113.721252120026
112230000 114.990316985692
112240000 114.015071852764
112250000 117.490574150632
112260000 119.414654069804
112270000 115.833341660925
112280000 112.637438649205
112290000 118.495684055635
112300000 124.583703334314
112310000 118.989341110018
112320000 119.515766513655
112330000 117.911155638405
112340000 118.359330417493
112350000 114.967435191971
112360000 116.83690867007
112370000 118.963866602447
112380000 118.452046777301
112390000 117.347280146103
112400000 118.159327566843
112410000 122.802628309594
112420000 120.650954683007
112430000 123.568831482131
112440000 124.180118551432
112450000 124.915221880252
112460000 122.389928898112
112470000 120.577358302349
112480000 119.668340982945
112490000 115.602557023573
112500000 116.964568621997
112510000 117.327509167983
112520000 113.153067143972
112530000 114.342687817198
112540000 119.687192788614
112550000 119.624347912993
112560000 126.079572052956
112570000 125.67781586477
112580000 126.539989226551
112590000 121.532844850762
112600000 121.528061935164
112610000 117.459527242859
112620000 120.676223554306
112630000 118.068401204228
112640000 117.324429591118
112650000 116.23456245978
112660000 119.120642278953
112670000 121.416982178449
112680000 113.608034000226
112690000 113.732311854456
112700000 115.551789341381
112710000 114.07476744508
112720000 116.079856905486
112730000 116.607814120659
112740000 115.158434644273
112750000 118.195478561717
112760000 115.213574153519
112770000 114.618032140272
112780000 112.448380691567
112790000 115.085993684519
112800000 114.628399315808
112810000 117.840698920435
112820000 120.024006904145
112830000 115.701381750348
112840000 109.369808702878
112850000 114.265960862715
112860000 115.132753993927
112870000 117.288909019978
112880000 119.096371350287
112890000 112.110740860756
112900000 119.004517580636
112910000 114.852934124627
112920000 111.718379274096
112930000 110.342923262258
112940000 113.966762013236
112950000 114.852811933721
112960000 115.236053115386
112970000 109.458457182832
112980000 113.319179439677
112990000 108.785295506803
113000000 104.956636085634
113010000 111.902782730444
113020000 115.490684725666
113030000 111.64803499972
113040000 109.516547485872
113050000 109.805067125925
113060000 110.564102555896
113070000 105.340549514497
113080000 109.521237367401
113090000 108.411500472844
113100000 107.762443285983
113110000 110.994873887915
113120000 109.202318133461
113130000 111.52075495662
113140000 107.395330094915
113150000 107.827919268775
113160000 107.521629055764
113170000 107.789656163276
113180000 114.183050165523
113190000 114.398841735441
113200000 110.912416721065
113210000 106.462267085425
113220000 110.101148580703
113230000 108.699016757834
113240000 107.183221967707
113250000 108.538667807985
113260000 114.122163403161
113270000 117.787547724174
113280000 117.426882509503
113290000 113.605245065863
113300000 114.783314069165
113310000 115.217539721511
113320000 116.766213943293
113330000 115.306532408637
113340000 112.255008921344
113350000 116.023637554263
113360000 116.793232638113
113370000 116.156400991906
113380000 113.966024834998
113390000 115.469519045814
113400000 116.628744930497
113410000 115.537877771453
113420000 111.149755466707
113430000 111.999558184022
113440000 113.859368371636
113450000 117.663760232534
113460000 116.64070261972
113470000 109.733172512535
113480000 111.518918673293
113490000 118.710221410836
113500000 121.028254398225
113510000 120.771376861412
113520000 117.724426594379
113530000 119.361791844622
113540000 119.955382587615
113550000 116.480992955558
113560000 120.405567046131
113570000 120.152892278014
113580000 123.326246870023
113590000 120.084212688897
113600000 122.548278641761
113610000 118.663615405678
113620000 124.149784941879
113630000 117.538013439578
113640000 115.457780885971
113650000 116.657360024087
113660000 120.425352091081
113670000 120.074723808532
113680000 115.836712054899
113690000 119.163598750361
113700000 119.450293507775
113710000 120.591677603993
113720000 119.319878964379
113730000 122.872528601502
113740000 118.153717601223
113750000 121.4924005073
113760000 122.478212760669
113770000 117.39345553728
113780000 125.337876639481
113790000 117.766180001158
113800000 116.727960220186
113810000 116.589567527373
113820000 115.285008681774
113830000 114.964821918472
113840000 115.377968837954
113850000 116.084660483634
113860000 120.246848632727
113870000 118.490504021133
113880000 118.094755776326
113890000 117.025302734823
113900000 113.694676288985
113910000 115.598754364031
113920000 113.05475919043
113930000 112.980004280358
113940000 115.447922094337
113950000 116.283728379929
113960000 116.754273490419
113970000 118.385043039245
113980000 118.223886969939
113990000 114.42821802633
114000000 115.974367886391
114010000 116.248918619053
114020000 116.763562914513
114030000 115.511848714799
114040000 114.27819349146
114050000 107.561755756898
114060000 106.028863071083
114070000 109.886962240032
114080000 114.657906582281
114090000 114.575159850018
114100000 108.251448811182
114110000 112.366326459441
114120000 116.13226253108
114130000 113.517339094999
114140000 111.748828342356
114150000 116.949761711154
114160000 114.744670948211
114170000 112.189398023959
114180000 109.281078223232
114190000 110.119813822737
114200000 115.362610722586
114210000 114.097176552737
114220000 117.663842103972
114230000 116.981774079791
114240000 116.264558826402
114250000 115.585367356854
114260000 119.464134274877
114270000 116.370520727423
114280000 121.469968480909
114290000 115.111361949147
114300000 114.984321184973
114310000 117.093041505704
114320000 119.693745283815
114330000 125.453914588326
114340000 121.29005773297
114350000 119.940586107442
114360000 119.760655623229
114370000 122.27268002182
114380000 118.832391496811
114390000 118.675874460562
114400000 120.690870611468
114410000 128.289413602341
114420000 126.3911763909
114430000 125.189135851106
114440000 124.197958344086
114450000 119.185268748305
114460000 119.97019193868
114470000 118.056869473851
114480000 109.132230385757
114490000 113.932169961254
114500000 112.063437547071
114510000 112.486072037025
114520000 109.660942717696
114530000 110.893333062835
114540000 111.316276420492
114550000 112.970133787292
114560000 114.049634216542
114570000 110.7392371874
114580000 109.303465878578
114590000 113.548196844059
114600000 113.404657770275
114610000 118.542353471092
114620000 110.506377583071
114630000 110.068134663164
114640000 105.054086895904
114650000 110.272586758306
114660000 108.277512458714
114670000 110.004528098904
114680000 110.653978662166
114690000 114.197714413469
114700000 119.896516860518
114710000 118.076862282848
114720000 119.294014866962
114730000 113.883304181114
114740000 119.118039529105
114750000 115.289549145383
114760000 117.769900566688
114770000 115.752079524673
114780000 114.79120993222
114790000 113.16678628335
114800000 117.038750855123
114810000 118.40882323894
114820000 117.331415837637
114830000 120.499493881923
114840000 122.337380963782
114850000 122.967367195434
114860000 116.740156751572
114870000 126.481755111977
114880000 119.468353697814
114890000 121.935100217691
114900000 127.041628648697
114910000 122.45507836039
114920000 124.618533285204
114930000 123.849310172561
114940000 121.608926117248
114950000 122.087265736501
114960000 121.512057878115
114970000 126.236972512351
114980000 127.893516587501
114990000 125.44390169486
115000000 123.612095028
115010000 122.502100229573
115020000 120.276338481689
115030000 124.292329768958
115040000 122.090733927312
115050000 122.799210318742
115060000 126.783648556082
115070000 122.880603379038
115080000 121.978271553835
115090000 117.205074839361
115100000 119.64682626481
115110000 114.473865215422
115120000 118.791967596099
115130000 118.630879142617
115140000 123.910974172528
115150000 119.854023559166
115160000 121.845968252713
115170000 121.625471300426
115180000 118.253858562176
115190000 122.973879102734
115200000 121.971581331379
115210000 120.790704478282
115220000 118.582044017156
115230000 123.263674555828
115240000 120.832559869295
115250000 120.299727058598
115260000 117.095610625066
115270000 115.144829533699
115280000 114.258871664619
115290000 110.585258978719
115300000 111.156654624935
115310000 112.397303048473
115320000 114.695919547123
115330000 116.590541662446
115340000 121.45152160269
115350000 118.547844786882
115360000 125.716124560612
115370000 117.411417968217
115380000 116.239034470153
115390000 118.062172510851
115400000 115.347757303807
115410000 112.270069022516
115420000 112.319266987073
115430000 114.168441366681
115440000 112.868798543328
115450000 111.814514753868
115460000 109.711616728267
115470000 111.121115980493
115480000 116.195131383741
115490000 114.843510086772
115500000 109.814194698587
115510000 113.825139932876
115520000 113.235508088917
115530000 118.305929334561
115540000 112.801985052802
115550000 117.306967261111
115560000 115.561143434514
115570000 112.508829490702
115580000 110.737406114644
115590000 109.84388300103
115600000 110.682249451002
115610000 111.328614435387
115620000 110.86400414764
115630000 111.273974401028
115640000 114.085246166282
115650000 114.904789233715
115660000 110.722657990385
115670000 107.227422626194
115680000 117.134857476434
115690000 112.728296576169
115700000 120.007768112246
115710000 115.702288475186
115720000 118.398496401757
115730000 115.824297250424
115740000 114.738649777736
115750000 111.458931420832
115760000 109.993051533322
115770000 113.729006436616
115780000 110.650224746779
115790000 112.673472767808
115800000 115.902778986612
115810000 112.738473972015
115820000 115.678098760601
115830000 117.199133601972
115840000 112.91836574739
115850000 119.160395161063
115860000 121.65475773981
115870000 116.486504193396
115880000 121.135141719458
115890000 118.072204294903
115900000 120.001564099314
115910000 118.501074584143
115920000 118.661991084487
115930000 113.545311620176
115940000 113.203686069128
115950000 116.589585727864
115960000 120.740654221211
115970000 124.17610367268
115980000 115.815115576914
115990000 117.518813055628
116000000 116.190391935764
116010000 118.079943117063
116020000 121.794279613119
116030000 118.581020790465
116040000 120.998383376184
116050000 119.68891044089
116060000 117.95554205008
116070000 115.334495635173
116080000 112.546030586812
116090000 113.075497648583
116100000 112.604977694476
116110000 109.870496458514
116120000 113.985373759947
116130000 111.162247164306
116140000 110.017280929312
116150000 117.489776068844
116160000 113.698638542199
116170000 114.070486104569
116180000 112.208265988284
116190000 113.229566486906
116200000 114.748076604233
116210000 108.261630696341
116220000 106.063761662927
116230000 108.066020697784
116240000 116.0895555732
116250000 113.883380840949
116260000 116.516012010517
116270000 114.328343868913
116280000 117.621432733129
116290000 117.228518811369
116300000 115.533777509511
116310000 116.306372274998
116320000 110.372019607286
116330000 114.355690870044
116340000 115.17614180733
116350000 110.39393528428
116360000 110.472876250608
116370000 115.036705066327
116380000 114.576609909091
116390000 117.45359209611
116400000 113.218267037775
116410000 114.310468270622
116420000 110.319583814619
116430000 106.248024517586
116440000 102.223059407191
116450000 105.866854406309
116460000 112.60646728528
116470000 109.286676358406
116480000 107.811234849458
116490000 108.239147450315
116500000 98.3546854836174
116510000 104.116386956475
116520000 110.198335195519
116530000 116.213430893334
116540000 115.72028104802
116550000 117.004393791156
116560000 111.404024299875
116570000 111.410992334608
116580000 116.015588299651
116590000 111.464810888586
116600000 111.885795738593
116610000 115.403679260997
116620000 114.986911977886
116630000 115.058240274958
116640000 116.545259313906
116650000 121.193481362359
116660000 119.097245851378
116670000 115.610734386345
116680000 112.1527053247
116690000 109.089163717126
116700000 112.222100987337
116710000 114.0906218635
116720000 111.48431485394
116730000 109.647464919239
116740000 108.764896585406
116750000 106.971081123483
116760000 107.409834425216
116770000 112.014634478229
116780000 113.436602298172
116790000 113.215075597749
116800000 115.197591588872
116810000 111.571537533578
116820000 106.830851576464
116830000 110.71442929114
116840000 114.069710016816
116850000 113.31789118057
116860000 108.374491906723
116870000 106.864208434145
116880000 107.831818236793
116890000 109.996242821035
116900000 109.378458721755
116910000 111.352703717968
116920000 109.010902286378
116930000 108.7174232904
116940000 105.20636179679
116950000 103.470529032692
116960000 107.664476137212
116970000 107.790254917229
116980000 107.208995829373
116990000 105.074854198925
117000000 110.084292677031
117010000 108.736722888961
117020000 106.237062575725
117030000 106.122123833803
117040000 108.895192021434
117050000 109.641490536119
117060000 114.450113845035
117070000 113.394553382002
117080000 117.508008544744
117090000 118.904110536476
117100000 121.273420857586
117110000 122.33545384205
117120000 119.435924287395
117130000 117.904477926965
117140000 118.183804948
117150000 115.471594798835
117160000 117.686689019537
117170000 115.444967652091
117180000 113.856858252201
117190000 117.505069485096
117200000 116.314269886528
117210000 112.856208035214
117220000 119.99003632414
117230000 121.539975241946
117240000 123.317511954277
117250000 123.42570014123
117260000 121.259494557564
117270000 118.125925611321
117280000 119.412858989992
117290000 122.459478112097
117300000 118.26058879973
117310000 113.981447455528
117320000 112.109132843835
117330000 111.054198102974
117340000 108.615798221645
117350000 113.926862684257
117360000 109.717111049703
117370000 110.881467473114
117380000 109.243622392466
117390000 106.561177712648
117400000 109.763137090902
117410000 109.011818069513
117420000 111.984749188454
117430000 109.766181917636
117440000 111.457132946019
117450000 111.715432992337
117460000 110.68535468774
117470000 104.812887903352
117480000 109.621297496825
117490000 112.208571799142
117500000 113.456295105601
117510000 115.995168576453
117520000 117.076076571689
117530000 114.224808902568
117540000 115.522723604948
117550000 117.080570332934
117560000 119.860882685462
117570000 123.035098237438
117580000 119.230824421045
117590000 115.40526310275
117600000 113.617517162269
117610000 115.285475339074
117620000 117.143008012109
117630000 112.344961105236
117640000 114.719181478274
117650000 115.711229028538
117660000 115.454872022406
117670000 120.623802754481
117680000 117.039790461484
117690000 118.942610679573
117700000 117.715593341477
117710000 116.221202913311
117720000 119.23037745826
117730000 122.229266628292
117740000 120.354334721902
117750000 121.067260896669
117760000 118.773996395818
117770000 120.536352406978
117780000 117.586728079243
117790000 117.261477278035
117800000 117.480313239635
117810000 113.792490179806
117820000 113.897968443179
117830000 113.286302735294
117840000 119.900551907585
117850000 118.182517295109
117860000 116.684475045849
117870000 116.427032541211
117880000 118.329342150453
117890000 115.654221360259
117900000 115.154113862336
117910000 116.109960508995
117920000 116.111918242553
117930000 125.131675848988
117940000 125.915547406278
117950000 118.152838526317
117960000 114.375036240242
117970000 117.552521594607
117980000 121.135373742588
117990000 119.85637651893
118000000 120.55639221409
118010000 119.482606696625
118020000 114.376899479364
118030000 116.341716064342
118040000 117.659683498107
118050000 109.479281806095
118060000 110.071248322876
118070000 112.396500677286
118080000 107.929024250567
118090000 107.22009277853
118100000 110.375242400881
118110000 109.952713579086
118120000 111.271873091186
118130000 117.852933670888
118140000 115.836979257962
118150000 114.89336586182
118160000 116.368580245617
118170000 116.983020607199
118180000 116.555124896688
118190000 113.771488504018
118200000 112.953437351158
118210000 115.566280317992
118220000 117.631754977586
118230000 115.46522077832
118240000 116.250215101056
118250000 116.220003852036
118260000 112.623076217959
118270000 117.822648013565
118280000 112.495747927942
118290000 110.687497758373
118300000 110.61766400715
118310000 113.506146920859
118320000 120.261052993281
118330000 117.830989876776
118340000 118.539407476207
118350000 118.32255731066
118360000 115.611888659603
118370000 113.976201333677
118380000 115.543097772063
118390000 112.185172596447
118400000 115.753290691142
118410000 119.270150086095
118420000 118.983645099653
118430000 118.582396719344
118440000 120.429490330168
118450000 116.715633475779
118460000 120.463670522277
118470000 122.371494851549
118480000 119.565535962326
118490000 122.675154291929
118500000 121.916871223494
118510000 124.898445427335
118520000 120.385737598727
118530000 120.509777111424
118540000 121.349958928258
118550000 122.916580116889
118560000 121.970012478417
118570000 118.318112145398
118580000 118.345855098052
118590000 122.423813779088
118600000 121.687276099234
118610000 117.373618790763
118620000 123.615908195337
118630000 122.741686210964
118640000 121.493252298278
118650000 124.492528760113
118660000 115.531826258285
118670000 116.984078552292
118680000 114.180484811094
118690000 111.419095551135
118700000 111.062384204959
118710000 111.48387474473
118720000 109.634243563205
118730000 119.797124343746
118740000 116.174210936134
118750000 117.703373403079
118760000 117.720168174054
118770000 119.104384177958
118780000 119.993863838112
118790000 118.682110624213
118800000 119.645969303934
118810000 117.063600724238
118820000 122.447905690002
118830000 118.866184147277
118840000 119.254683886422
118850000 117.737869041894
118860000 116.352372301733
118870000 120.85889043426
118880000 117.585841328011
118890000 120.50194481569
118900000 116.673269072674
118910000 117.674546404251
118920000 115.526016824994
118930000 115.648215441859
118940000 114.137022710721
118950000 114.572989479681
118960000 116.257539847099
118970000 116.150490746422
118980000 111.787783870573
118990000 114.568846287067
119000000 120.388037028819
119010000 117.314424464152
119020000 115.269896190111
119030000 115.615454594964
119040000 115.926207258134
119050000 116.500538814842
119060000 122.289709611459
119070000 120.897061841482
119080000 119.149193411586
119090000 118.399502246963
119100000 119.01253292669
119110000 117.870355808222
119120000 119.768312123172
119130000 119.345956230683
119140000 120.356807636928
119150000 117.115976134875
119160000 116.571360820302
119170000 117.610473167232
119180000 116.33881720335
119190000 115.794325261171
119200000 119.850564689557
119210000 114.694377151783
119220000 118.487956013512
119230000 115.828162896444
119240000 118.738036701065
119250000 116.928763567735
119260000 116.854913288759
119270000 113.075733174344
119280000 110.590372975121
119290000 111.154293483378
119300000 107.163079025777
119310000 111.568809953019
119320000 111.124285924307
119330000 112.871755163785
119340000 109.034021977391
119350000 109.592921209574
119360000 113.974889693785
119370000 112.289488237023
119380000 113.207778572112
119390000 115.280685383176
119400000 116.062410376051
119410000 116.340393664901
119420000 114.366851889438
119430000 116.674366789272
119440000 117.077340005966
119450000 117.035190301394
119460000 118.882674508879
119470000 114.54661715366
119480000 115.703731659946
119490000 116.345371614668
119500000 117.788863062674
119510000 123.95064701165
119520000 121.10129167136
119530000 117.374475673795
119540000 124.384984562059
119550000 121.119580781778
119560000 118.048044918063
119570000 119.633099278638
119580000 119.562385377489
119590000 120.65487031818
119600000 117.981824410307
119610000 117.84360525811
119620000 117.185888462724
119630000 118.513090596287
119640000 120.671172086982
119650000 124.329018349565
119660000 117.876142287384
119670000 116.485663213779
119680000 117.784590718258
119690000 117.8900450654
119700000 121.628197826705
119710000 118.777121425032
119720000 116.033206373509
119730000 118.437717074364
119740000 119.547930788743
119750000 121.782328038225
119760000 118.071901684412
119770000 114.910286285629
119780000 114.314856954396
119790000 111.227521477807
119800000 117.512313173228
119810000 113.974275517505
119820000 114.33658599455
119830000 118.931334305883
119840000 117.741117181224
119850000 117.57224285788
119860000 118.621245964095
119870000 122.884836950245
119880000 117.62266065199
119890000 118.639861970071
119900000 118.296443106864
119910000 112.316741422658
119920000 118.946591477912
119930000 123.43413238995
119940000 119.872299454816
119950000 122.173910251843
119960000 120.282095973776
119970000 120.10920620688
119980000 118.489004104037
119990000 116.896922204338
120000000 114.891343798988
120010000 113.715945831002
120020000 115.654050837955
120030000 114.40476162606
120040000 119.319286192393
120050000 115.718938080313
120060000 113.907452633536
120070000 110.6904893594
120080000 111.59553037393
120090000 110.34120487116
120100000 115.731129494124
120110000 115.127937514425
120120000 117.211114842762
120130000 114.608025743345
120140000 116.942514927508
120150000 118.938585221536
120160000 118.985725012666
120170000 119.983136599914
120180000 116.020870057306
120190000 119.085613847956
120200000 118.978169479264
120210000 119.912836111413
120220000 118.841458535471
120230000 115.156886403276
120240000 114.209770982002
120250000 115.61953309293
120260000 118.394709702777
120270000 116.145387227152
120280000 112.540466207116
120290000 114.910356020996
120300000 116.197359450716
120310000 115.164533202112
120320000 113.316730636673
120330000 115.683828018532
120340000 117.877687846951
120350000 117.484303398215
120360000 113.792464654896
120370000 119.466806712458
120380000 118.626009028532
120390000 113.022462519155
120400000 114.826406368676
120410000 114.324220826517
120420000 112.883412812057
120430000 117.68626795521
120440000 121.016831468315
120450000 120.432109237225
120460000 120.552773637042
120470000 116.795765126567
120480000 121.515259859984
120490000 120.78941825053
120500000 116.693949417124
120510000 114.093563198897
120520000 116.660948795357
120530000 117.342484303428
120540000 117.421671280006
120550000 113.664707683633
120560000 118.911748856779
120570000 116.222725592956
120580000 117.589006599054
120590000 115.998254628
120600000 119.881384462643
120610000 114.220798241967
120620000 114.112793963404
120630000 119.591956577402
120640000 113.654762883236
120650000 108.851138878077
120660000 109.687530369393
120670000 118.652902226201
120680000 113.467710800866
120690000 112.546640607036
120700000 115.154031106846
120710000 112.248026650901
120720000 115.473090704512
120730000 116.214741485602
120740000 118.919338064463
120750000 120.562293456667
120760000 120.326561237659
120770000 122.018796739576
120780000 123.645554624804
120790000 123.752011968316
120800000 120.326189520229
120810000 121.861977424106
120820000 116.17832032363
120830000 117.737359579932
120840000 112.32401874915
120850000 118.305281654247
120860000 117.572561135186
120870000 114.396603361091
120880000 109.515881286053
120890000 110.719598966244
120900000 103.149822776708
120910000 109.58003872609
120920000 110.134030793514
120930000 113.508867201307
120940000 111.833290312759
120950000 108.347812776858
120960000 111.122976516538
120970000 116.537803640567
120980000 114.454048377672
120990000 117.290368280072
121000000 115.64344712387
121010000 110.524677172551
121020000 117.481126469521
121030000 118.483448530028
121040000 114.371175859781
121050000 115.72368150937
121060000 119.458649197007
121070000 111.072358666981
121080000 114.385941297992
121090000 111.673264632574
121100000 108.130778982324
121110000 107.159475961525
121120000 110.210171420599
121130000 106.399469759986
121140000 109.418001103911
121150000 109.544888164934
121160000 116.611328508319
121170000 116.793711817453
121180000 117.957189502688
121190000 117.472957179809
121200000 116.512449509058
121210000 119.823785433337
121220000 115.268124983986
121230000 115.985238425036
121240000 113.682349619354
121250000 115.573891308261
121260000 108.678976339853
121270000 107.278364614262
121280000 111.713269490829
121290000 113.071568427111
121300000 112.164453232612
121310000 110.938929773323
121320000 113.379390335304
121330000 115.235183015841
121340000 113.186761444932
121350000 117.375858131389
121360000 117.96959446834
121370000 117.355627549178
121380000 116.337859438961
121390000 117.221596140594
121400000 116.141819817835
121410000 114.776912806515
121420000 118.247355489113
121430000 111.11126224279
121440000 118.145721537581
121450000 118.255936099497
121460000 112.536999604605
121470000 115.03613267398
121480000 111.519322900004
121490000 119.087915460675
121500000 118.236530008505
121510000 118.044655806653
121520000 120.777514396894
121530000 115.280966769482
121540000 115.566838578982
121550000 116.463430287659
121560000 119.322350920047
121570000 123.361713618238
121580000 120.270823147298
121590000 117.306395022681
121600000 119.154053167568
121610000 119.615956581753
121620000 119.380306915312
121630000 117.312084396493
121640000 116.752706210127
121650000 120.529287489316
121660000 120.600244678693
121670000 114.291959252051
121680000 115.576800341635
121690000 111.27565535767
121700000 111.362075460201
121710000 105.104445558064
121720000 104.621207832584
121730000 107.327979138483
121740000 106.661233127375
121750000 100.69536136787
121760000 108.340222709523
121770000 109.158571853316
121780000 112.992650358739
121790000 113.197052217422
121800000 114.228076924055
121810000 119.773952596431
121820000 116.382703477099
121830000 117.613799986654
121840000 114.558838278977
121850000 123.341956686161
121860000 123.120188125952
121870000 126.15799790644
121880000 118.02622596409
121890000 122.613550509503
121900000 124.449446828484
121910000 119.835325382954
121920000 119.337821110859
121930000 124.491659252177
121940000 121.4083894635
121950000 116.99319093505
121960000 119.452055419665
121970000 118.603465950225
121980000 117.637358729513
121990000 119.217263855704
122000000 116.578776907795
122010000 120.566850098673
122020000 119.216140678977
122030000 120.670261491457
122040000 118.363276197823
122050000 114.678527208929
122060000 119.664020565548
122070000 119.702378921305
122080000 119.929274034258
122090000 117.942056629576
122100000 119.060662382779
122110000 117.717528471502
122120000 120.324705034046
122130000 118.472789847055
122140000 121.058147924854
122150000 121.079242895791
122160000 118.446706124632
122170000 121.710306540899
122180000 118.891143595205
122190000 115.375266384854
122200000 115.614718202912
122210000 114.428663254781
122220000 113.395809803957
122230000 117.309753913304
122240000 117.113871810957
122250000 121.044158574681
122260000 118.907866720951
122270000 120.100111075603
122280000 125.059079369495
122290000 121.623951170995
122300000 124.089117673223
122310000 119.492251020965
122320000 124.182480049202
122330000 123.327494782668
122340000 121.343377294053
122350000 124.481518975663
122360000 123.3016237565
122370000 119.523341309924
122380000 122.135620984482
122390000 121.310297935579
122400000 114.856901916094
122410000 119.237697541914
122420000 120.513788072465
122430000 116.623977595637
122440000 117.722729050494
122450000 119.834096887173
122460000 119.468818677371
122470000 119.404039906874
122480000 120.61825630566
122490000 121.644195431105
122500000 119.037543547362
122510000 121.203084867825
122520000 122.171437411292
122530000 121.447041343448
122540000 115.940168096127
122550000 115.149026798619
122560000 113.437027293423
122570000 116.586477715311
122580000 109.88336579102
122590000 110.984187242476
122600000 108.224836273766
122610000 112.659847342405
122620000 116.639126904
122630000 115.362404415563
122640000 115.087218221883
122650000 116.94600562507
122660000 119.61963070321
122670000 120.274365407228
122680000 121.25355507692
122690000 121.48174475211
122700000 121.704486307861
122710000 117.112073845349
122720000 121.852475043881
122730000 116.810174486907
122740000 120.317628152487
122750000 121.883890879894
122760000 116.568003446671
122770000 117.051900637289
122780000 110.730114242768
122790000 110.606493374771
122800000 112.768097964853
122810000 112.236252859942
122820000 113.3228081529
122830000 112.059995083492
122840000 115.416140963747
122850000 116.072486599368
122860000 117.888766623343
122870000 118.915863654709
122880000 120.401400676706
122890000 121.642684736304
122900000 124.870687297921
122910000 120.868659365444
122920000 121.991464699074
122930000 118.853869085224
122940000 114.637475843406
122950000 122.418652026316
122960000 118.45202321951
122970000 116.181056923333
122980000 117.888849885091
122990000 116.69206410535
123000000 120.841240594439
123010000 119.497465572753
123020000 116.886744654494
123030000 111.988735619198
123040000 114.621716317785
123050000 114.584814674953
123060000 111.734985380961
123070000 116.03296965729
123080000 117.992094768694
123090000 122.234356207437
123100000 126.167871312435
123110000 124.785440447253
123120000 122.925869686126
123130000 116.078482717314
123140000 117.968167247107
123150000 123.005743588408
123160000 124.716562123464
123170000 127.333797472125
123180000 125.895104861616
123190000 119.609621844752
123200000 122.765303625016
123210000 118.546006120957
123220000 117.157298706518
123230000 112.825146337613
123240000 113.033196780165
123250000 111.671104210592
123260000 114.620122913523
123270000 115.470942064785
123280000 110.473417188658
123290000 107.637760362441
123300000 108.141794864752
123310000 109.344309362735
123320000 116.277995809151
123330000 115.987667367697
123340000 115.090248297628
123350000 120.009291011486
123360000 122.165462456981
123370000 122.29329533442
123380000 123.843323294232
123390000 122.348951853388
123400000 123.56566138751
123410000 120.940198111302
123420000 119.564238201743
123430000 118.853752137391
123440000 118.787963386514
123450000 114.00799595894
123460000 118.737708348558
123470000 117.430037372687
123480000 114.186781773666
123490000 117.41075379864
123500000 115.128172143324
123510000 111.364402856422
123520000 113.256039611443
123530000 117.047212047741
123540000 117.967525925346
123550000 118.61378064919
123560000 119.135191584945
123570000 118.785987192894
123580000 116.403980000845
123590000 117.12110105985
123600000 116.06596314742
123610000 116.711649933047
123620000 113.672178677956
123630000 116.954004157686
123640000 113.854931400927
123650000 114.486395088357
123660000 113.969448783114
123670000 112.982844620588
123680000 109.60830118797
123690000 111.685583971806
123700000 111.9052698595
123710000 108.9448475762
123720000 114.393385765162
123730000 115.68956898719
123740000 120.770529762669
123750000 118.415883058422
123760000 119.684526094213
123770000 118.932230861573
123780000 123.746087445451
123790000 122.630300263832
123800000 125.824470335642
123810000 121.579672314205
123820000 120.221255385448
123830000 125.819160498745
123840000 116.898240550722
123850000 119.733489675694
123860000 118.525802068136
123870000 117.655079761271
123880000 113.721123471036
123890000 110.523114269511
123900000 122.827337728022
123910000 119.499363411154
123920000 124.095865314376
123930000 122.514860534813
123940000 121.167103382386
123950000 119.759482147063
123960000 115.270214469614
123970000 118.715823754694
123980000 114.494764874762
123990000 112.985528952804
124000000 111.201545676091
124010000 117.848099417706
124020000 119.031082947922
124030000 119.176487013558
124040000 117.990854036763
124050000 118.341850354363
124060000 120.433320020241
124070000 122.002468720352
124080000 118.544134172658
124090000 112.77907721726
124100000 121.660153176445
124110000 123.358973053949
124120000 123.591668227151
124130000 117.988972538401
124140000 119.376314440046
124150000 119.561668507593
124160000 118.006585017219
124170000 116.751379566696
124180000 115.777745530475
124190000 120.372042203142
124200000 119.19617933871
124210000 112.880449576263
124220000 113.635715359896
124230000 115.112968260702
124240000 110.272171568132
124250000 115.243918385635
124260000 114.636036661236
124270000 119.205002883697
124280000 115.495766422473
124290000 116.044199788388
124300000 116.673208257147
124310000 110.957933680029
124320000 116.851472881789
124330000 117.786679905516
124340000 122.521714807982
124350000 112.5618884119
124360000 110.414775320598
124370000 111.469644374468
124380000 109.371421105336
124390000 109.599510496515
124400000 111.8445582706
124410000 116.179701068099
124420000 117.145271436366
124430000 113.330926858182
124440000 115.503365724779
124450000 114.987966088687
124460000 113.795977785571
124470000 115.667268529911
124480000 114.751334420644
124490000 114.848861661375
124500000 117.138678804291
124510000 115.324565512992
124520000 110.280509456457
124530000 113.138678061512
124540000 111.995132062475
124550000 106.556667468793
124560000 108.985580038665
124570000 107.569273716176
124580000 107.612253626471
124590000 112.098664418641
124600000 115.525541683054
124610000 117.841074448588
124620000 119.584738388809
124630000 119.402394059895
124640000 116.332720208552
124650000 123.137117253187
124660000 118.464604081986
124670000 118.005228605757
124680000 118.252748610737
124690000 117.883641310843
124700000 115.959194692524
124710000 117.97363103014
124720000 117.312191507339
124730000 117.926517240284
124740000 106.217698519835
124750000 104.854715314669
124760000 111.086593278162
124770000 117.539748569016
124780000 114.604497919636
124790000 112.987054769879
124800000 112.596332170504
124810000 111.374860106285
124820000 110.193952586626
124830000 113.450975442689
124840000 116.011021563593
124850000 110.324269692578
124860000 115.517163602051
124870000 113.303407643862
124880000 110.883429536735
124890000 108.277632364781
124900000 108.762406822352
124910000 104.123083538834
124920000 105.440045717125
124930000 110.556573061413
124940000 105.9129949571
124950000 110.909680919129
124960000 109.590327556964
124970000 110.888311010409
124980000 111.930476341436
124990000 108.256804586297
125000000 111.559195931183
125010000 113.246765822457
125020000 107.189231867662
125030000 111.423929320229
125040000 108.518300886391
125050000 107.356533667889
125060000 108.564602541662
125070000 112.385118392205
125080000 117.055057644384
125090000 108.130378428486
125100000 106.635341071784
125110000 114.304083537451
125120000 117.80498976384
125130000 109.603103142252
125140000 112.760438510836
125150000 107.657610450054
125160000 109.744910836645
125170000 111.709138859814
125180000 116.595452113486
125190000 119.837092255231
125200000 123.323579935422
125210000 113.427100504461
125220000 120.784843037512
125230000 117.587945757329
125240000 123.423009342409
125250000 121.397872494767
125260000 120.217368782608
125270000 121.638952325425
125280000 124.897631720233
125290000 123.197342341972
125300000 123.685816929588
125310000 126.450042506826
125320000 125.0101188421
125330000 125.060074984227
125340000 124.992020753397
125350000 121.918537501674
125360000 124.756150725086
125370000 123.361006807006
125380000 123.115476772069
125390000 125.924227189968
125400000 126.483119411429
125410000 126.614795552127
125420000 126.259793748914
125430000 122.880064691056
125440000 119.006623053997
125450000 124.562366873517
125460000 123.760633374944
125470000 124.04463891737
125480000 115.928649746577
125490000 121.365478314779
125500000 123.95353447176
125510000 120.770961095939
125520000 123.776241481659
125530000 122.746453177477
125540000 125.323930068052
125550000 128.487460040414
125560000 128.479016162945
125570000 125.265938674907
125580000 120.814419121215
125590000 118.357392678969
125600000 119.055408577677
125610000 119.620948640724
125620000 122.180328914101
125630000 120.997595149407
125640000 124.184178938338
125650000 126.22826888983
125660000 126.236766129522
125670000 122.628467673724
125680000 119.226609267734
125690000 123.465549606639
125700000 122.557679380832
125710000 120.880042507953
125720000 125.771254775259
125730000 120.187803311326
125740000 122.004620369811
125750000 121.990154764212
125760000 124.873558739022
125770000 127.398517456227
125780000 125.534147877291
125790000 126.037951221136
125800000 125.550031186886
125810000 120.46702541497
125820000 117.712475421032
125830000 121.301983231923
125840000 119.918763545749
125850000 120.584781379715
125860000 120.730559813121
125870000 122.650017021325
125880000 118.87241199097
125890000 119.280609684628
125900000 117.008107972177
125910000 121.604730644794
125920000 120.392882895488
125930000 123.489678658279
125940000 121.337612057017
125950000 115.879486513397
125960000 115.461247301631
125970000 122.168856266218
125980000 117.030830685119
125990000 114.231440560878
126000000 112.707027014362
126010000 115.198869484229
126020000 112.89479591321
126030000 111.307567002304
126040000 107.333256588848
126050000 109.016401452584
126060000 113.199277493265
126070000 108.585659289257
126080000 111.603265741513
126090000 111.402420090277
126100000 112.080077854341
126110000 112.101853098033
126120000 109.270243248149
126130000 111.752576847569
126140000 113.802609611818
126150000 114.173274591715
126160000 117.339578272677
126170000 116.029364298413
126180000 113.61459698358
126190000 112.17497497877
126200000 114.355738625263
126210000 113.609778292259
126220000 111.73180364182
126230000 111.904590471134
126240000 114.378381648003
126250000 112.373899367707
126260000 109.154201527691
126270000 110.810980816218
126280000 117.391865007889
126290000 113.06243651889
126300000 106.716249123017
126310000 110.319415571307
126320000 111.140925040134
126330000 112.242515742514
126340000 115.324031178076
126350000 113.180107345565
126360000 112.897330934694
126370000 109.856693690837
126380000 110.000093451341
126390000 102.813906112273
126400000 105.02920448231
126410000 111.41989606915
126420000 110.614199531978
126430000 115.927438055421
126440000 115.947677870746
126450000 115.790115643958
126460000 114.516645010211
126470000 110.431529899145
126480000 107.721720329521
126490000 112.50831993355
126500000 113.075945385887
126510000 110.625090902093
126520000 113.821453604833
126530000 119.277372398014
126540000 114.281543381454
126550000 119.694751991949
126560000 118.094473785303
126570000 120.248799813901
126580000 123.713269153781
126590000 122.900119218064
126600000 123.180998322777
126610000 124.768448334021
126620000 118.528755562763
126630000 114.160068814571
126640000 112.719461827272
126650000 117.418570185312
126660000 117.590951600499
126670000 122.701901620219
126680000 118.67262938232
126690000 115.716468684037
126700000 115.39569443145
126710000 114.623513745891
126720000 114.257624364329
126730000 114.923227931598
126740000 114.309516357975
126750000 117.760302471944
126760000 114.318438693668
126770000 117.819377942562
126780000 119.536800015185
126790000 123.289615200453
126800000 118.539672044468
126810000 122.544634951386
126820000 125.77068577636
126830000 123.166392657305
126840000 118.18914100273
126850000 113.947011321652
126860000 113.718183167051
126870000 110.974019266848
126880000 119.074465362065
126890000 114.602465800363
126900000 117.208219474111
126910000 119.418196455266
126920000 114.708400129915
126930000 117.702130999231
126940000 109.419244259449
126950000 115.228692376526
126960000 120.721996401423
126970000 118.7309547038
126980000 122.860046547143
126990000 120.265974735245
127000000 122.142354501902
127010000 122.435983720037
127020000 124.710238533974
127030000 123.441353772315
127040000 119.080402932027
127050000 121.26874328174
127060000 118.128999122594
127070000 119.61445177886
127080000 116.769204055574
127090000 117.065021307386
127100000 110.216739358635
127110000 109.508125048497
127120000 112.318850289408
127130000 108.546417356083
127140000 113.538603172593
127150000 114.068701794006
127160000 112.835033174264
127170000 110.611770470946
127180000 109.874827031329
127190000 109.470445966507
127200000 110.627686894681
127210000 116.090531788875
127220000 112.110225052899
127230000 110.9364498352
127240000 110.29622861125
127250000 111.353733406569
127260000 114.56215225041
127270000 115.302315773718
127280000 117.192731047091
127290000 116.291731872002
127300000 110.866755527263
127310000 113.302322580465
127320000 114.5075078992
127330000 110.088979973255
127340000 109.525036953247
127350000 113.588009311471
127360000 116.776470227999
127370000 113.105016208806
127380000 118.333240734043
127390000 119.236348506911
127400000 115.387034837092
127410000 116.107438602202
127420000 119.918905208557
127430000 121.026433847721
127440000 117.19880366788
127450000 117.595759723142
127460000 110.030452463996
127470000 117.313435172257
127480000 114.800780898057
127490000 118.12972685628
127500000 121.065994912929
127510000 117.770311431699
127520000 120.887993790072
127530000 120.099052661746
127540000 126.037661766829
127550000 121.762282953866
127560000 123.176488090283
127570000 122.730762566887
127580000 122.8558473094
127590000 122.812642337881
127600000 125.188878214813
127610000 121.775283328915
127620000 122.534904013836
127630000 121.026273181205
127640000 115.419873574777
127650000 116.771702855396
127660000 116.305384552914
127670000 119.769340223491
127680000 121.783733124218
127690000 118.175471922128
127700000 117.331814475597
127710000 117.77529178005
127720000 114.200918613243
127730000 114.755314056458
127740000 118.291717968515
127750000 117.191522029165
127760000 113.764711591323
127770000 118.819330198415
127780000 120.128750340098
127790000 110.646670596401
127800000 122.411099088483
127810000 117.04001781512
127820000 114.358722324291
127830000 119.341299903014
127840000 120.893862339652
127850000 118.404998768781
127860000 116.420602923081
127870000 119.316778462571
127880000 120.110290699253
127890000 112.996453753997
127900000 113.879908671172
127910000 116.058745023238
127920000 112.643899166584
127930000 110.556008047719
127940000 109.968706169875
127950000 108.880064576813
127960000 108.967102698861
127970000 110.206299534491
127980000 106.280171787874
127990000 107.296673161272
128000000 108.802023061712
128010000 105.772590493886
128020000 108.223938813257
128030000 105.859807694642
128040000 108.022084340512
128050000 103.006636870995
128060000 105.40576496239
128070000 111.965512691887
128080000 110.965869944577
128090000 113.254315389529
128100000 115.660997879102
128110000 109.272987953307
128120000 111.748408700746
128130000 107.655194607725
128140000 105.757328159679
128150000 109.01778575226
128160000 111.509256104144
128170000 118.82666907043
128180000 117.674820714198
128190000 111.558374983874
128200000 116.03268402291
128210000 117.373326679658
128220000 120.33561296198
128230000 121.498790467204
128240000 118.66051874769
128250000 119.782770126567
128260000 119.273497554572
128270000 118.10137685129
128280000 120.002865142479
128290000 123.081541291887
128300000 119.657664824079
128310000 118.553707984592
128320000 117.336704195298
128330000 119.275391861621
128340000 115.612433045858
128350000 111.275126682765
128360000 110.727133659269
128370000 108.183234142053
128380000 109.012116996519
128390000 113.567731305556
128400000 113.03958049091
128410000 111.905839577877
128420000 107.878110445133
128430000 110.530287178452
128440000 109.539284043972
128450000 112.305411091962
128460000 116.413231642989
128470000 111.498356461314
128480000 116.560921520921
128490000 110.948680569546
128500000 115.400629254129
128510000 115.492492017449
128520000 117.273699172173
128530000 115.088648417406
128540000 123.358957485454
128550000 120.413183934493
128560000 118.389929865207
128570000 124.029255454419
128580000 119.383269498371
128590000 120.255712291294
128600000 116.609017126203
128610000 118.306667418135
128620000 120.442789363641
128630000 121.021609179969
128640000 124.677074072247
128650000 123.353530342212
128660000 123.828860530027
128670000 121.468580829883
128680000 117.987167308874
128690000 122.299964547678
128700000 115.514845700248
128710000 121.480780002815
128720000 119.853236076717
128730000 120.256468581454
128740000 119.884913494989
128750000 119.2344968893
128760000 121.402962988334
128770000 119.073048718706
128780000 116.705528936187
128790000 121.761972062834
128800000 117.61683895914
128810000 116.869898933407
128820000 116.672987107439
128830000 116.392398539988
128840000 113.214728193371
128850000 114.132374283809
128860000 116.24748328427
128870000 114.065468991971
128880000 118.712031043141
128890000 124.288136127142
128900000 123.078544083648
128910000 122.424594884893
128920000 121.544001729542
128930000 119.055657920746
128940000 118.494649828154
128950000 122.168391756191
128960000 124.015249707114
128970000 120.658331319612
128980000 115.375855799039
128990000 118.573306558168
129000000 110.949262463272
129010000 119.462651140883
129020000 121.205324519977
129030000 122.798034078032
129040000 119.566089883053
129050000 122.022434874959
129060000 123.978269688107
129070000 123.588355208337
129080000 123.05689145571
129090000 123.670682951286
129100000 122.254629405364
129110000 119.234954622292
129120000 117.673647482449
129130000 114.820008567604
129140000 116.965948910746
129150000 115.716628180412
129160000 117.366074180878
129170000 121.825039376815
129180000 123.216075931398
129190000 124.45253345595
129200000 126.507262343142
129210000 121.123228283223
129220000 115.815520978379
129230000 118.449400563217
129240000 119.367217202406
129250000 120.491824859585
129260000 120.128417785852
129270000 120.787024984778
129280000 114.931192398273
129290000 116.883801550336
129300000 115.221146297511
129310000 113.345491895809
129320000 114.847237016667
129330000 116.345115664809
129340000 116.34209070194
129350000 122.207378366353
129360000 119.511719269338
129370000 119.020223581892
129380000 119.344298883905
129390000 118.198204687783
129400000 116.65256468999
129410000 119.600450037243
129420000 116.820660653891
129430000 119.329718286248
129440000 124.233420761014
129450000 117.475476688364
129460000 117.30921128302
129470000 118.901269084876
129480000 112.56342646819
129490000 112.998845207258
129500000 111.839337296742
129510000 117.354149925251
129520000 117.232148269994
129530000 112.102008625664
129540000 111.92892703863
129550000 116.43881442237
129560000 119.301790667431
129570000 120.407570228665
129580000 121.952743200427
129590000 122.353056262517
129600000 114.331303782486
129610000 117.896780062828
129620000 118.753827582422
129630000 115.561863676596
129640000 120.216532833028
129650000 116.855355225698
129660000 117.666095178486
129670000 112.76195218334
129680000 113.91727170413
129690000 112.874761734113
129700000 113.342980194278
129710000 119.736077498048
129720000 120.35696381495
129730000 117.364495020894
129740000 117.722632110111
129750000 118.737525479211
129760000 116.835285151222
129770000 122.301301390493
129780000 117.643365167715
129790000 116.214200282534
129800000 116.467157396914
129810000 117.206637206862
129820000 120.09537191538
129830000 120.785881923066
129840000 122.393329990743
129850000 122.835312707037
129860000 122.812306600396
129870000 123.379259848916
129880000 125.909261613314
129890000 124.59901465222
129900000 123.76703709226
129910000 122.571568250109
129920000 121.328352356573
129930000 115.894234377967
129940000 115.156412208878
129950000 120.04371047481
129960000 122.118472600235
129970000 118.693952593453
129980000 126.324652488317
129990000 123.118315910033
130000000 119.5131275768
130010000 116.532828019656
130020000 119.283316970308
130030000 119.827642572747
130040000 121.591636163726
130050000 115.902683478414
130060000 116.954955734003
130070000 120.475004984592
130080000 118.020550156808
130090000 116.248689233355
130100000 122.417944015092
130110000 122.861080890602
130120000 123.355102797054
130130000 127.404472871456
130140000 124.354730888345
130150000 114.439705969801
130160000 118.351490650167
130170000 121.310195954608
130180000 122.287600186073
130190000 117.795643270507
130200000 118.376146921882
130210000 118.416169355123
130220000 118.412957434027
130230000 120.982945955259
130240000 121.985500915802
130250000 119.060605695156
130260000 115.182345731975
130270000 114.560473135838
130280000 114.479539516732
130290000 119.245437228607
130300000 117.211292633395
130310000 124.498552134891
130320000 123.946783389673
130330000 125.240822881214
130340000 119.295841668607
130350000 120.748490146149
130360000 119.097452810234
130370000 123.131439960249
130380000 121.207115016249
130390000 122.537151382197
130400000 123.417197415472
130410000 121.296441540532
130420000 122.918108814047
130430000 124.453277221927
130440000 120.131428670548
130450000 121.666270328995
130460000 122.717318817519
130470000 118.327079754642
130480000 118.318555143607
130490000 118.790321397377
130500000 118.321500678809
130510000 120.375015680554
130520000 121.078570011518
130530000 126.400012787003
130540000 121.428612819214
130550000 121.820074867859
130560000 123.086934778382
130570000 127.081076928052
130580000 123.909060398063
130590000 118.53127587033
130600000 123.428440143606
130610000 123.21709335995
130620000 123.837888368736
130630000 118.515904430271
130640000 120.738004621945
130650000 119.69814044514
130660000 120.092818268264
130670000 121.647132029679
130680000 118.710792039058
130690000 120.087630902933
130700000 121.314051740647
130710000 125.53656004507
130720000 122.421287427811
130730000 118.93938731603
130740000 120.948905051199
130750000 123.663107923117
130760000 121.647120597255
130770000 116.66934527225
130780000 116.814399164885
130790000 121.333819620455
130800000 118.218431020485
130810000 120.493298514314
130820000 121.249017411821
130830000 123.176110071208
130840000 118.048001036281
130850000 116.810024346336
130860000 117.860085668243
130870000 107.273545751065
130880000 117.473279081125
130890000 117.714549368949
130900000 114.983455224518
130910000 111.730585575382
130920000 118.836573618945
130930000 116.778346060396
130940000 118.853024703601
130950000 118.084491870875
130960000 115.4849223542
130970000 117.595500422695
130980000 122.246824732529
130990000 120.844875657681
131000000 117.84113191143
131010000 119.501132608605
131020000 116.331858182976
131030000 115.615960207655
131040000 114.436773857869
131050000 114.319339118561
131060000 110.361437226854
131070000 114.741143215274
131080000 115.298998860576
131090000 114.385175984595
131100000 117.405859210283
131110000 117.28867942474
131120000 118.304776582232
131130000 117.882787873942
131140000 118.251038938867
131150000 116.472095034908
131160000 117.847486950645
131170000 120.783217302127
131180000 124.005421174691
131190000 118.478224713674
131200000 123.26706767406
131210000 119.915163863216
131220000 124.450493998349
131230000 123.225024309512
131240000 122.970437977527
131250000 124.650585152005
131260000 124.787114004148
131270000 125.265731270036
131280000 126.799766047179
131290000 126.804177381648
131300000 118.489849458305
131310000 117.089326058456
131320000 123.718850755387
131330000 123.271653544997
131340000 117.815060574996
131350000 124.610646955242
131360000 124.841436299282
131370000 117.58251137077
131380000 117.313229902375
131390000 116.719111675695
131400000 124.862409026465
131410000 117.866151127808
131420000 114.31089880042
131430000 110.679363625955
131440000 117.505131823829
131450000 117.945692742132
131460000 120.084144563188
131470000 122.418949422217
131480000 122.347591950534
131490000 122.197411229225
131500000 115.368697428893
131510000 118.448584131868
131520000 115.284464242839
131530000 118.843055177605
131540000 122.436265789887
131550000 124.502888221116
131560000 123.02125694573
131570000 118.636146691591
131580000 118.916312350992
131590000 121.272215781941
131600000 123.568014332908
131610000 123.151230197965
131620000 124.543411949979
131630000 124.504106793189
131640000 122.052902561439
131650000 119.315594454972
131660000 126.902604088331
131670000 124.845881239496
131680000 116.482602501
131690000 119.369214469577
131700000 119.347747505703
131710000 117.613068601006
131720000 115.73496345541
131730000 114.847303958933
131740000 114.747311386215
131750000 117.709612996342
131760000 111.966010199254
131770000 105.851985042524
131780000 110.646143984404
131790000 116.391272509341
131800000 117.368497298054
131810000 117.551606618922
131820000 116.850110326574
131830000 114.456201648701
131840000 115.91874010277
131850000 114.812016417199
131860000 119.47211405972
131870000 123.172225368319
131880000 122.674310673962
131890000 116.33843509377
131900000 111.890222995245
131910000 117.198614603023
131920000 116.53361463772
131930000 115.833403614253
131940000 114.95268246192
131950000 113.390887769509
131960000 114.695882502268
131970000 111.728807390384
131980000 110.322969242259
131990000 111.723984866363
132000000 113.682634787641
132010000 112.237233172365
132020000 107.237456291641
132030000 109.433802885966
132040000 110.326553449412
132050000 106.198020906303
132060000 107.894844153196
132070000 108.694205849389
132080000 107.688562816356
132090000 109.118066111189
132100000 108.555925143179
132110000 108.239764311411
132120000 102.117302178831
132130000 107.012504558744
132140000 106.32404121806
132150000 105.62554874733
132160000 105.962002475216
132170000 104.267648965445
132180000 110.790438182136
132190000 111.591450967465
132200000 110.586201818196
132210000 116.351335946823
132220000 113.910446473763
132230000 114.996143380334
132240000 112.496046177687
132250000 116.207211651839
132260000 118.64226658667
132270000 118.764935404516
132280000 113.282358856612
132290000 112.515987078498
132300000 112.083253880087
132310000 109.318348589951
132320000 110.721270761662
132330000 112.650981411225
132340000 113.243561487544
132350000 111.943076434305
132360000 107.600490997801
132370000 106.787247139048
132380000 114.187354775644
132390000 116.917998177972
132400000 115.556732562069
132410000 112.171941733293
132420000 112.62950696213
132430000 113.081289250283
132440000 114.23029321655
132450000 116.176880358971
132460000 120.511211530613
132470000 115.869754124763
132480000 120.039649820566
132490000 121.740844605076
132500000 121.537048353778
132510000 117.384047309237
132520000 117.381140136237
132530000 115.565429896745
132540000 113.836151867758
132550000 111.116156501601
132560000 115.899151841671
132570000 115.602268982846
132580000 115.269947254459
132590000 114.85343186541
132600000 117.563335176663
132610000 117.924065241584
132620000 116.765670240619
132630000 117.088323757186
132640000 113.526326655697
132650000 117.180517863806
132660000 116.504746359847
132670000 119.215847069789
132680000 117.867657871828
132690000 123.301049875917
132700000 117.331514071502
132710000 117.19991702946
132720000 117.071367569348
132730000 116.968551558843
132740000 121.283878953262
132750000 120.544729023234
132760000 120.187904002636
132770000 118.778152288543
132780000 118.17874376987
132790000 119.765967802278
132800000 118.881529818309
132810000 113.701605642505
132820000 116.248225864639
132830000 119.32671087732
132840000 116.018436801159
132850000 119.04214517719
132860000 117.592486702515
132870000 116.780244377389
132880000 116.046990451309
132890000 116.027595976458
132900000 116.718393397712
132910000 115.509879462971
132920000 111.243701454332
132930000 113.112819958778
132940000 113.467418908399
132950000 116.531252680593
132960000 120.681961540698
132970000 118.402088286953
132980000 121.703029926812
132990000 112.645051857612
133000000 115.437213176424
133010000 115.613393157807
133020000 115.932844413831
133030000 112.600969712538
133040000 109.937430419971
133050000 109.692382154793
133060000 114.890683364276
133070000 113.394074808918
133080000 115.017262793736
133090000 114.537007473732
133100000 112.444471048724
133110000 113.188272588496
133120000 114.370117742023
133130000 118.63683728785
133140000 122.867210585925
133150000 115.491190509774
133160000 110.887763411326
133170000 116.831847973478
133180000 118.319114945277
133190000 118.675095963107
133200000 116.733078802491
133210000 120.756900814932
133220000 116.514501502247
133230000 119.647773699557
133240000 118.988892148144
133250000 119.721380550214
133260000 120.65408194578
133270000 120.632278837115
133280000 123.876038603582
133290000 125.72304586135
133300000 121.866077619853
133310000 120.300465928141
133320000 118.208130608081
133330000 119.381076585887
133340000 119.131585520248
133350000 122.584928480646
133360000 123.036720355842
133370000 121.456245071169
133380000 121.165538870208
133390000 116.371477331921
133400000 121.662180269413
133410000 122.242529953699
133420000 124.657446381204
133430000 122.064341043733
133440000 121.107746638866
133450000 117.264117968134
133460000 121.801171978798
133470000 113.154212849977
133480000 120.189990714802
133490000 120.67375192826
133500000 118.406401945118
133510000 119.842291446148
133520000 122.129175467025
133530000 119.431010644919
133540000 118.714169579651
133550000 123.55058114451
133560000 119.768148167743
133570000 121.567234228358
133580000 122.668121036203
133590000 122.968868930897
133600000 124.48196841241
133610000 125.495016766567
133620000 125.487139906915
133630000 123.483641685785
133640000 122.155848137288
133650000 127.39715996554
133660000 124.1474981493
133670000 120.713384548536
133680000 123.582015040371
133690000 121.34004606243
133700000 124.031012866194
133710000 122.080719680499
133720000 120.017268194992
133730000 118.542513258471
133740000 118.25025710914
133750000 115.933264908223
133760000 116.496927938084
133770000 118.056820842626
133780000 120.115434594961
133790000 118.166032907184
133800000 122.659049921983
133810000 121.509396359307
133820000 120.950450401632
133830000 117.754679499006
133840000 123.374420307447
133850000 123.086462402478
133860000 122.777921181058
133870000 124.038350220495
133880000 124.922487078931
133890000 120.215474003282
133900000 121.276251856588
133910000 125.258113989815
133920000 123.408946606558
133930000 123.486474497804
133940000 124.880285572832
133950000 122.736731363305
133960000 120.406842113188
133970000 119.277672214489
133980000 121.226520734937
133990000 115.450554603391
134000000 121.805926392665
134010000 121.591487737729
134020000 116.61460241092
134030000 119.286327163541
134040000 114.667425678497
134050000 115.877991974551
134060000 113.535110164075
134070000 116.143238549038
134080000 114.142216222169
134090000 108.925948215036
134100000 113.007450876954
134110000 110.319636924926
134120000 108.895707993119
134130000 112.843122377374
134140000 110.9466746557
134150000 114.222175460421
134160000 117.214336915727
134170000 114.441621210544
134180000 115.513956567146
134190000 114.458157895873
134200000 116.433091698845
134210000 112.420241328364
134220000 114.272200812807
134230000 112.356206117289
134240000 113.380641908074
134250000 108.230583185668
134260000 113.011332929752
134270000 107.22091345963
134280000 113.1328657392
134290000 112.688397839348
134300000 116.811040719095
134310000 111.276803763115
134320000 111.295657788604
134330000 112.945878221068
134340000 111.812535000454
134350000 115.298106439765
134360000 117.423524990454
134370000 118.424580752806
134380000 117.286110409618
134390000 117.289633824542
134400000 114.00985631558
134410000 112.815941307689
134420000 107.678298961808
134430000 109.052559644788
134440000 107.886905988869
134450000 107.109771372863
134460000 109.108664711789
134470000 116.396592574355
134480000 117.945893984729
134490000 108.896228881489
134500000 115.759514633107
134510000 117.239864952664
134520000 116.543590149982
134530000 115.177791589243
134540000 114.81955500695
134550000 115.53057430399
134560000 115.602473536529
134570000 118.068975414351
134580000 111.2457379398
134590000 117.770799426607
134600000 118.231193185573
134610000 117.754981507764
134620000 117.808691137435
134630000 115.626941895839
134640000 109.761459356132
134650000 108.468232634286
134660000 109.944364117276
134670000 110.804005704565
134680000 113.790116905054
134690000 111.241125359593
134700000 111.839414945737
134710000 112.084894500902
134720000 110.927896518178
134730000 108.410283931841
134740000 107.180703028884
134750000 105.435130513252
134760000 110.940709002997
134770000 111.231477675687
134780000 110.911411685534
134790000 108.89764222028
134800000 111.188585119826
134810000 106.183492464034
134820000 105.803405778686
134830000 107.104845322585
134840000 109.281431654543
134850000 111.092089358605
134860000 108.22928505487
134870000 111.005211383131
134880000 111.850856255274
134890000 111.011780628314
134900000 113.508103447277
134910000 108.781212946951
134920000 109.683006926505
134930000 110.782343529747
134940000 116.27632966873
134950000 114.659313921452
134960000 113.008101055379
134970000 114.915138765548
134980000 118.367079283865
134990000 120.246662233209
135000000 112.948243519867
135010000 115.310456947466
135020000 113.087406212545
135030000 115.841124397435
135040000 118.665637234551
135050000 116.764741254702
135060000 115.394132401452
135070000 118.69747306646
135080000 115.969267191142
135090000 112.474789705059
135100000 112.864941028141
135110000 115.636147503531
135120000 112.666701192765
135130000 118.361047878424
135140000 116.923502827223
135150000 116.611757524464
135160000 111.87538252234
135170000 118.79475667913
135180000 115.618577124307
135190000 114.296391728503
135200000 114.910844417925
135210000 112.252988310378
135220000 114.103947136634
135230000 115.277349501605
135240000 113.767494195258
135250000 120.126351014473
135260000 117.368500706856
135270000 108.951404358498
135280000 116.108893425259
135290000 113.3645212074
135300000 114.852562870837
135310000 112.563531849544
135320000 114.968327260154
135330000 112.976442416533
135340000 112.170951892508
135350000 112.064900229076
135360000 111.463798520616
135370000 110.565158191085
135380000 107.871003461465
135390000 104.395927977695
135400000 96.9090425931649
135410000 101.095503450688
135420000 105.753207753966
135430000 104.498496448597
135440000 106.894576583327
135450000 105.592478760067
135460000 107.650038801401
135470000 107.493902572497
135480000 112.033289914005
135490000 111.335481989969
135500000 113.575634500693
135510000 110.751130988827
135520000 114.743546687865
135530000 112.294721795227
135540000 114.99245014849
135550000 114.830158693748
135560000 114.745515655387
135570000 119.477542849166
135580000 117.295190632915
135590000 115.553292984056
135600000 114.767827760996
135610000 110.192629709433
135620000 111.257277131137
135630000 111.218073071463
135640000 114.187497838102
135650000 119.511944569724
135660000 117.272968522242
135670000 114.694098969238
135680000 117.872497753119
135690000 115.532958326874
135700000 117.536436461121
135710000 120.707168782058
135720000 116.883803713602
135730000 114.013655354941
135740000 110.817541462175
135750000 110.215240725901
135760000 112.036782150044
135770000 114.14918644255
135780000 115.31708987677
135790000 114.011776129713
135800000 113.578350556033
135810000 114.444636254868
135820000 117.19355166972
135830000 118.297928093917
135840000 119.553548737007
135850000 120.854278531883
135860000 117.499361510573
135870000 115.548525175588
135880000 114.255045031088
135890000 111.190300747957
135900000 114.798413486235
135910000 116.915844918561
135920000 117.610759472834
135930000 116.659771495607
135940000 114.02141110956
135950000 116.234883221975
135960000 118.51993018388
135970000 118.474975798361
135980000 119.25228047463
135990000 119.022021376317
136000000 110.467447580164
136010000 117.83266674105
136020000 122.154407339862
136030000 116.637392670667
136040000 118.019608521186
136050000 119.772513492866
136060000 118.614650351748
136070000 117.159584594776
136080000 115.321859715189
136090000 119.290817073119
136100000 118.292474541086
136110000 116.107211786278
136120000 116.475616629723
136130000 114.167773552913
136140000 120.163508244969
136150000 123.078049247754
136160000 121.16159826265
136170000 117.745106357071
136180000 120.040399103798
136190000 125.646585263484
136200000 123.559871148161
136210000 124.337556249501
136220000 128.244003191073
136230000 125.019578456067
136240000 128.933190398793
136250000 128.046950950744
136260000 123.018644716564
136270000 125.19826105234
136280000 126.055981892311
136290000 129.112413177663
136300000 127.283348249375
136310000 129.795143605866
136320000 125.590156356001
136330000 128.61293330483
136340000 122.557038475449
136350000 121.20893012014
136360000 120.212529526512
136370000 119.185008048025
136380000 117.548492074573
136390000 120.297956566609
136400000 113.956386555077
136410000 117.343246332371
136420000 114.050094972793
136430000 110.573423850763
136440000 109.015438984413
136450000 109.19199330466
136460000 112.434802006639
136470000 114.802146820954
136480000 116.275477085309
136490000 118.843392890671
136500000 119.763484854422
136510000 121.531406442497
136520000 118.826944284843
136530000 120.689880247995
136540000 121.286590702358
136550000 127.610140168903
136560000 119.934387403681
136570000 122.197992275724
136580000 120.995749278855
136590000 122.342420272585
136600000 116.158625147282
136610000 122.318013322125
136620000 122.87536886861
136630000 122.211043321873
136640000 118.67941284231
136650000 120.707269747141
136660000 121.273531116771
136670000 120.501344839054
136680000 118.98928943002
136690000 123.843443163419
136700000 127.499720530362
136710000 123.75567283206
136720000 121.30780497923
136730000 122.055845829652
136740000 119.898965571514
136750000 123.550702198558
136760000 122.58398481276
136770000 124.912501916145
136780000 128.352368370681
136790000 123.065915098543
136800000 117.020492370588
136810000 117.563224239131
136820000 117.985583568809
136830000 121.900603931424
136840000 123.960240626988
136850000 122.095025244363
136860000 121.876043480574
136870000 120.401508194392
136880000 114.5298244097
136890000 118.302064066865
136900000 116.64425504179
136910000 114.543265333362
136920000 116.663055160445
136930000 115.971248174095
136940000 117.764688354833
136950000 118.431334793816
136960000 119.209488111098
136970000 119.447861163143
136980000 119.462919002575
136990000 120.52267022134
137000000 117.899138293509
137010000 115.914715052632
137020000 115.925258236849
137030000 116.35260849407
137040000 117.06578260051
137050000 113.29678977925
137060000 115.948584337166
137070000 113.572010858893
137080000 118.701840246284
137090000 120.868319812251
137100000 118.138743765482
137110000 120.323466551076
137120000 121.410970696449
137130000 120.796164430966
137140000 119.285987190849
137150000 121.601090260765
137160000 118.769936459036
137170000 118.124661633869
137180000 116.873741956076
137190000 116.673562289407
137200000 115.448304711454
137210000 122.989179532553
137220000 125.886524866074
137230000 123.021259959321
137240000 119.72761085755
137250000 118.40190287267
137260000 116.503216951137
137270000 114.524511291039
137280000 117.447554129451
137290000 118.044622115234
137300000 118.977846974331
137310000 120.728031566382
137320000 119.927685469588
137330000 122.701594767378
137340000 119.705749645899
137350000 121.067194938103
137360000 123.09888005443
137370000 122.428875568144
137380000 120.112868378714
137390000 119.255647772338
137400000 116.67124024205
137410000 117.317612068319
137420000 114.04254759985
137430000 114.455155861132
137440000 114.84236590532
137450000 116.681890782416
137460000 115.572881520368
137470000 117.732277514546
137480000 118.967301747036
137490000 120.278977730033
137500000 118.771171924022
137510000 118.319700359196
137520000 120.67024701215
137530000 122.572460707897
137540000 122.280520343606
137550000 121.092283742442
137560000 120.511984893761
137570000 117.653184389096
137580000 118.885479171098
137590000 118.009696952225
137600000 121.864309725462
137610000 119.803408369394
137620000 116.728468384883
137630000 113.864665647877
137640000 111.454276904768
137650000 118.68516829832
137660000 112.890730186579
137670000 119.803748637991
137680000 115.222650700685
137690000 121.162885123735
137700000 118.618327609972
137710000 110.006541536193
137720000 122.530204852383
137730000 122.687426778003
137740000 124.721041727852
137750000 126.417563365111
137760000 127.50207568979
137770000 124.365507348812
137780000 122.124689868883
137790000 123.308373360752
137800000 125.676131616813
137810000 127.231691473787
137820000 123.146970057728
137830000 122.026467537497
137840000 116.214587038329
137850000 120.018192303651
137860000 117.717143459085
137870000 120.46810159044
137880000 119.162641204054
137890000 117.473162527847
137900000 117.134198380748
137910000 113.529713607304
137920000 116.185776257565
137930000 119.227928690709
137940000 118.075602265573
137950000 116.736554782743
137960000 125.227214103673
137970000 123.637631582583
137980000 124.259460352683
137990000 123.850614923086
138000000 123.651178600829
138010000 125.173669179661
138020000 124.257630221434
138030000 124.054061510082
138040000 120.799751697705
138050000 123.160850065354
138060000 118.820520978336
138070000 117.365810889328
138080000 117.256048892741
138090000 115.414766390034
138100000 121.56842602245
138110000 119.838643750933
138120000 117.26307543571
138130000 117.846203533244
138140000 116.482035613569
138150000 117.596830831009
138160000 121.211716121972
138170000 119.317287328624
138180000 121.311175079165
138190000 120.853818094444
138200000 117.94974433469
138210000 120.796184192398
138220000 121.893907012885
138230000 119.346644132992
138240000 118.494051666114
138250000 118.298103520133
138260000 119.053739669951
138270000 119.538507263492
138280000 115.650681298585
138290000 115.975917415348
138300000 116.168487324595
138310000 115.277183628067
138320000 114.843185793972
138330000 118.658934470475
138340000 117.328429858135
138350000 120.413797332988
138360000 121.513294778737
138370000 121.154868703954
138380000 121.777815283078
138390000 119.009326962048
138400000 113.074413325079
138410000 113.993278342527
138420000 116.080802268479
138430000 117.969382625529
138440000 116.701055223017
138450000 115.628025939084
138460000 119.113148454112
138470000 115.616367415644
138480000 115.599299388155
138490000 114.666560343453
138500000 110.70686673777
138510000 114.868713533736
138520000 117.874988804957
138530000 115.228126860345
138540000 121.980394983509
138550000 117.170335010615
138560000 118.134231972318
138570000 120.060030774461
138580000 120.221011329207
138590000 121.438253474445
138600000 118.533121599271
138610000 119.793988433981
138620000 124.168878698777
138630000 118.888808753605
138640000 120.086772726731
138650000 119.48504508715
138660000 117.103166521229
138670000 113.152482552276
138680000 116.85227451037
138690000 112.424884212874
138700000 106.576211653006
138710000 109.118469620504
138720000 112.66299632533
138730000 112.373956279598
138740000 112.535398610208
138750000 111.343375518124
138760000 112.912790313868
138770000 111.185542638154
138780000 108.132771211515
138790000 114.533544157464
138800000 118.70586307782
138810000 114.492949086759
138820000 114.850359256416
138830000 108.721808106245
138840000 107.787313602337
138850000 114.92586954525
138860000 114.854672851905
138870000 122.125294699389
138880000 117.046660625813
138890000 115.640945439573
138900000 114.376987078156
138910000 113.612456257884
138920000 115.874729179067
138930000 115.228969196306
138940000 113.106157768605
138950000 116.685316973883
138960000 116.206373132374
138970000 115.697046099157
138980000 113.43487999404
138990000 116.62927267847
139000000 119.113345759043
139010000 119.227462848347
139020000 124.08157638372
139030000 120.025969756396
139040000 117.85265542897
139050000 115.998516850277
139060000 114.931302648536
139070000 121.33135655544
139080000 118.307422614613
139090000 120.596028888837
139100000 121.216610041675
139110000 119.377288667155
139120000 121.91726595313
139130000 118.326187691275
139140000 119.020887344883
139150000 124.810662296483
139160000 121.099430714112
139170000 123.218120175317
139180000 123.834587605437
139190000 124.106880822836
139200000 125.492011590621
139210000 118.350314429919
139220000 120.189559824967
139230000 123.260106618725
139240000 120.839474883262
139250000 120.839032770273
139260000 119.999118407247
139270000 119.30119040462
139280000 117.977525525207
139290000 117.9945842257
139300000 118.546022465084
139310000 116.647832868883
139320000 121.530009419042
139330000 118.069122172328
139340000 116.897884381676
139350000 121.839537236996
139360000 114.447800860112
139370000 117.392274956916
139380000 119.04435909712
139390000 119.296079056217
139400000 118.091551371234
139410000 117.303051426822
139420000 117.011663790125
139430000 121.250242413505
139440000 121.584501593647
139450000 120.194698367888
139460000 120.976187864048
139470000 124.610345762485
139480000 121.387668519815
139490000 124.82802858522
139500000 126.801265867881
139510000 126.258485129542
139520000 122.331237739616
139530000 117.572013971603
139540000 121.701594314804
139550000 119.46261000019
139560000 116.713376176516
139570000 120.947675758906
139580000 118.71105650457
139590000 119.533207349058
139600000 120.962864820919
139610000 120.711508188675
139620000 117.321530064616
139630000 118.407749809482
139640000 118.652439328678
139650000 116.369020861584
139660000 114.005043349411
139670000 110.723499678805
139680000 114.880053441223
139690000 118.8803792723
139700000 120.519441620907
139710000 120.873178763471
139720000 119.768931094955
139730000 119.641590955522
139740000 118.001725020443
139750000 119.028693407725
139760000 121.710789330081
139770000 123.355818463609
139780000 122.234694923796
139790000 125.737185621684
139800000 123.961618257789
139810000 117.524751416467
139820000 114.418372630028
139830000 117.253024833513
139840000 116.215832825904
139850000 120.436067421653
139860000 120.140252631141
139870000 119.016926404309
139880000 121.661194508825
139890000 122.22610244143
139900000 119.279713839174
139910000 122.825939588229
139920000 125.403062558552
139930000 121.849203306136
139940000 122.630645569485
139950000 120.538529048495
139960000 119.490680134273
139970000 115.233228981512
139980000 119.984729489943
139990000 117.971926259573
140000000 120.713909641076
140010000 118.955802905356
140020000 115.651341987911
140030000 117.233684467959
140040000 117.725029721389
140050000 123.299821316074
140060000 119.955969645045
140070000 125.048883446114
140080000 124.788087301828
140090000 122.334909573181
140100000 120.160179107876
140110000 124.462595649056
140120000 123.450249342433
140130000 129.874468127061
140140000 127.561905541283
140150000 124.155078384776
140160000 122.070646574021
140170000 123.927387837584
140180000 118.046458150124
140190000 116.581417769476
140200000 111.873507513778
140210000 113.854783926112
140220000 116.247083867842
140230000 119.472328599909
140240000 121.323409019001
140250000 117.141794262709
140260000 120.035971739955
140270000 120.192315775199
140280000 121.030936849118
140290000 120.316104752604
140300000 117.34501134897
140310000 121.535473476505
140320000 116.988446334977
140330000 116.70684978393
140340000 118.07180056099
140350000 117.364644884486
140360000 119.515614655446
140370000 119.60944344169
140380000 121.95896546579
140390000 119.919382108875
140400000 118.806257264439
140410000 118.274097378206
140420000 117.400951819278
140430000 113.587120831069
140440000 119.574600751465
140450000 114.801557784732
140460000 119.565377482393
140470000 120.833380132721
140480000 117.689439522916
140490000 118.381765256188
140500000 118.433320086287
140510000 115.336496894329
140520000 119.156944121548
140530000 120.873734745535
140540000 119.100795228977
140550000 117.911019607376
140560000 120.092296851394
140570000 115.171931909744
140580000 116.102078234512
140590000 117.045829514399
140600000 110.673045601236
140610000 114.358632346871
140620000 113.812381941524
140630000 111.403101528888
140640000 111.93201642387
140650000 115.594037375042
140660000 112.122100098719
140670000 113.434382565558
140680000 114.205328434314
140690000 111.791871195176
140700000 117.06041892823
140710000 119.672643378164
140720000 113.958413188971
140730000 118.39783924926
140740000 122.186522397395
140750000 122.908166968956
140760000 122.096934458839
140770000 114.706487428214
140780000 117.291912378845
140790000 114.09469829904
140800000 116.964632463315
140810000 121.067631368598
140820000 122.372960486677
140830000 116.170999091433
140840000 113.860901993539
140850000 114.662209999563
140860000 113.692909632916
140870000 114.707708890307
140880000 115.968456766559
140890000 118.292239514383
140900000 118.580563086177
140910000 118.328917859888
140920000 116.483862510125
140930000 122.805742219067
140940000 117.409937200515
140950000 124.905771147978
140960000 120.332113126788
140970000 119.010644230231
140980000 114.874106729274
140990000 113.956272138161
141000000 115.637941435377
141010000 114.553311315009
141020000 115.680538012153
141030000 116.455089756255
141040000 117.004647852955
141050000 118.630027321811
141060000 118.841210254981
141070000 115.142429930667
141080000 119.398307423061
141090000 113.559688975259
141100000 117.836496749867
141110000 117.615175816787
141120000 117.310738434538
141130000 118.8716440653
141140000 119.948696242989
141150000 120.281406061004
141160000 119.353737565542
141170000 114.473973246861
141180000 115.611503029701
141190000 118.170780099948
141200000 119.407827568676
141210000 116.855870396892
141220000 121.616226069564
141230000 115.551764089067
141240000 117.011096713004
141250000 115.2218800717
141260000 116.552490572851
141270000 115.518189825431
141280000 114.640784063885
141290000 119.969415911107
141300000 117.537324936154
141310000 120.231063795977
141320000 116.507721938459
141330000 113.881606693612
141340000 112.920855339811
141350000 113.238984118193
141360000 113.972900198058
141370000 109.32856390386
141380000 103.764284676956
141390000 111.359238975463
141400000 109.349370762214
141410000 114.185371668004
141420000 115.251767185639
141430000 116.429566949124
141440000 116.744079934818
141450000 117.427936872231
141460000 113.390272836519
141470000 114.184905706306
141480000 114.385283719268
141490000 116.329579593183
141500000 112.664266711987
141510000 110.12290455843
141520000 113.636393582862
141530000 114.682217799461
141540000 109.219911238272
141550000 116.420119466591
141560000 112.656953451114
141570000 117.882146762285
141580000 118.903134870038
141590000 111.524618220376
141600000 115.70449859404
141610000 121.918138521509
141620000 121.447179949101
141630000 123.887481009734
141640000 117.946184694277
141650000 123.618392764111
141660000 126.397169710708
141670000 123.125368828144
141680000 119.527806965176
141690000 117.119333372366
141700000 117.902558905213
141710000 118.799275990519
141720000 120.298644349522
141730000 119.009075406062
141740000 117.844935073396
141750000 115.822912606222
141760000 115.876506469061
141770000 114.80516123705
141780000 118.572185923365
141790000 116.649875477118
141800000 116.751489509844
141810000 116.14671165987
141820000 117.514086781546
141830000 119.007618053868
141840000 116.664389454833
141850000 109.877104263347
141860000 117.680192000774
141870000 115.747053762439
141880000 116.025150062962
141890000 113.606733283814
141900000 116.507908733722
141910000 122.590527782035
141920000 116.683531628558
141930000 117.287920276161
141940000 117.618396922448
141950000 116.125670920464
141960000 121.206872161581
141970000 117.289171306805
141980000 117.983125817521
141990000 119.170475179537
142000000 116.183176500819
142010000 113.655183217437
142020000 115.194095109034
142030000 112.293066901424
142040000 112.746464363644
142050000 112.302236096502
142060000 117.425626416098
142070000 114.074967448243
142080000 112.956852928632
142090000 117.231643804838
142100000 116.536789983076
142110000 117.323653107011
142120000 117.098939078782
142130000 116.700170586106
142140000 114.083085417006
142150000 112.986150035475
142160000 113.080115394943
142170000 116.196774456967
142180000 117.043599085409
142190000 117.541211593152
142200000 118.571591298811
142210000 121.801186332668
142220000 120.028225379925
142230000 117.69482110178
142240000 116.74096907707
142250000 121.54626340642
142260000 117.051171552906
142270000 119.192491115381
142280000 120.567922192696
142290000 120.236929890604
142300000 121.348610744469
142310000 122.010086085497
142320000 115.620399004192
142330000 122.156325499562
142340000 119.018029096868
142350000 121.995114391783
142360000 120.618537094965
142370000 111.63199981244
142380000 116.813094919604
142390000 120.311775616417
142400000 118.435893404601
142410000 117.273639648315
142420000 119.266561616723
142430000 117.551071830561
142440000 117.61124827915
142450000 113.36053613437
142460000 117.387181073213
142470000 117.218021166138
142480000 122.437758010661
142490000 123.265351307724
142500000 122.476678661977
142510000 120.414066006479
142520000 119.315124421544
142530000 118.735467677132
142540000 119.536308273547
142550000 120.545212804231
142560000 117.299265432989
142570000 119.509305230005
142580000 115.56907083897
142590000 112.369730237298
142600000 113.918453635265
142610000 116.242665945134
142620000 111.845604736543
142630000 113.711541249504
142640000 121.560490640865
142650000 114.976018016285
142660000 120.42527381539
142670000 118.958478298848
142680000 117.873664973255
142690000 116.896504545191
142700000 117.679326111381
142710000 118.409106116291
142720000 121.340201990184
142730000 116.969042254041
142740000 116.609301694886
142750000 116.417783422509
142760000 118.023773324436
142770000 119.109156041308
142780000 121.898560541349
142790000 122.890462124099
142800000 121.825265199433
142810000 121.463030137758
142820000 125.147837502674
142830000 120.472930742055
142840000 115.177604176076
142850000 120.712431107452
142860000 119.460199027968
142870000 123.698598039035
142880000 122.79757952265
142890000 123.401707798544
142900000 124.271174823491
142910000 125.481945947557
142920000 120.959006562444
142930000 124.332759745547
142940000 122.105876743629
142950000 120.447766729556
142960000 118.208659769603
142970000 120.191159443069
142980000 118.96232462951
142990000 120.208688042161
143000000 116.405459843042
143010000 116.082323195555
143020000 114.124291756245
143030000 115.682200619535
143040000 114.632816045783
143050000 113.60181647333
143060000 117.744542169368
143070000 116.201971062683
143080000 117.640431804139
143090000 117.578122126522
143100000 113.244475206757
143110000 110.266410671231
143120000 112.245875947456
143130000 111.70893364128
143140000 108.540171947639
143150000 110.149649954658
143160000 115.929656143811
143170000 113.154022520084
143180000 109.904678602605
143190000 108.453657927634
143200000 113.966481178692
143210000 112.078386505246
143220000 111.509857075394
143230000 110.132064006275
143240000 116.688574935199
143250000 113.711999259775
143260000 115.127742794225
143270000 118.884422538778
143280000 113.295625955041
143290000 118.86813499721
143300000 121.313159280819
143310000 120.518376046749
143320000 122.503761939719
143330000 121.59189270984
143340000 116.351759860388
143350000 120.982332075664
143360000 122.395588528388
143370000 121.274761194838
143380000 123.69604847474
143390000 124.267250542635
143400000 126.37748848366
143410000 125.131306367142
143420000 122.275593330003
143430000 123.076296670326
143440000 120.388521185548
143450000 125.246924174822
143460000 117.571035122375
143470000 114.98927858593
143480000 115.450732434048
143490000 115.311222014068
143500000 113.46028644942
143510000 118.372594411559
143520000 120.962983653833
143530000 120.046939324259
143540000 117.280314645384
143550000 116.39130391442
143560000 114.872792162401
143570000 112.411222492422
143580000 115.469172655181
143590000 119.697719667364
143600000 121.407299179957
143610000 119.223276776317
143620000 115.161527954511
143630000 117.589907267838
143640000 117.312472328287
143650000 120.903026029104
143660000 122.105723253792
143670000 119.88338980523
143680000 115.026312943095
143690000 120.802409820766
143700000 113.790662725501
143710000 118.110559220806
143720000 121.878710743669
143730000 121.770702038738
143740000 123.300847416091
143750000 121.57573041625
143760000 119.063758943673
143770000 116.807475947459
143780000 121.026930445022
143790000 119.162246761647
143800000 117.675774360185
143810000 115.644443918051
143820000 117.15931658896
143830000 118.31778442414
143840000 122.534815930412
143850000 124.777104202106
143860000 122.691257342762
143870000 122.142596599735
143880000 121.590969012042
143890000 120.915089342868
143900000 122.479624054762
143910000 121.838870959678
143920000 123.940765825788
143930000 121.057253773925
143940000 118.132507161911
143950000 118.267617669513
143960000 116.809635260121
143970000 115.278136461684
143980000 114.595421012413
143990000 114.904189703075
144000000 114.270321549622
144010000 115.442091396787
144020000 116.046225665124
144030000 114.203221036217
144040000 114.026319449998
144050000 112.84239302578
144060000 115.294448442355
144070000 114.233559748621
144080000 117.963642820525
144090000 116.119553821459
144100000 113.229496884237
144110000 117.059283246321
144120000 116.279017719777
144130000 119.29999078914
144140000 118.02260096737
144150000 111.984415732151
144160000 121.475158130713
144170000 118.48205720415
144180000 117.113720259863
144190000 113.694115313671
144200000 118.937233789212
144210000 118.813616556192
144220000 117.382518591676
144230000 114.327935715267
144240000 119.419336551529
144250000 118.149721553503
144260000 118.761966785358
144270000 119.537300532483
144280000 118.40199429369
144290000 123.678963953798
144300000 123.455776042596
144310000 122.103288611401
144320000 121.300519865871
144330000 123.437334841959
144340000 117.499908121146
144350000 119.543494456161
144360000 118.315937436339
144370000 116.345682451238
144380000 121.923154009146
144390000 119.959193432019
144400000 119.348506957766
144410000 115.115937623123
144420000 114.190619753908
144430000 113.791021037525
144440000 115.432764562641
144450000 118.251062596568
144460000 115.355307502602
144470000 118.706790256822
144480000 121.246718449719
144490000 122.316240869213
144500000 120.464273593511
144510000 122.7944385976
144520000 118.548427404901
144530000 121.956952708637
144540000 121.191662434132
144550000 126.504638293355
144560000 120.169164509733
144570000 116.756124465019
144580000 123.659572098899
144590000 121.703739508181
144600000 118.618208484443
144610000 117.766910236251
144620000 118.915481016576
144630000 116.174174356936
144640000 118.700564664312
144650000 113.729366295582
144660000 117.24658965332
144670000 116.956316785908
144680000 119.710878283506
144690000 115.214058928033
144700000 120.683741577428
144710000 119.399986012626
144720000 117.301554669132
144730000 121.60019921167
144740000 114.356977295754
144750000 116.188790690441
144760000 116.740755467344
144770000 116.326846608312
144780000 118.197449082881
144790000 120.135202580848
144800000 122.800772793871
144810000 120.410045366617
144820000 116.032975676661
144830000 118.403784638286
144840000 115.38862766616
144850000 117.845607353356
144860000 117.263539954369
144870000 116.314286236844
144880000 116.704549759831
144890000 115.603587437361
144900000 115.459424878836
144910000 118.746325479121
144920000 115.215438798208
144930000 111.84998597618
144940000 110.314388514768
144950000 113.982725088308
144960000 117.204332390144
144970000 120.715647501202
144980000 120.110003333272
144990000 118.239849445286
145000000 120.625955732843
145010000 125.764475470752
145020000 116.901173453144
145030000 123.704614833324
145040000 126.645910416403
145050000 127.616632501486
145060000 121.149814861088
145070000 119.45845400955
145080000 122.112784298209
145090000 119.951423181546
145100000 118.463191360039
145110000 120.751041079125
145120000 120.096323735845
145130000 120.890980312061
145140000 124.531505710166
145150000 124.201859610855
145160000 122.743991489209
145170000 123.768748285429
145180000 120.044225639534
145190000 117.673651303135
145200000 119.92699500404
145210000 120.974728699262
145220000 122.612558115555
145230000 118.756962703288
145240000 120.766460141583
145250000 116.292495797923
145260000 115.408866037188
145270000 114.772451484273
145280000 118.868106456222
145290000 119.440567225987
145300000 118.542854215835
145310000 113.579887468133
145320000 115.655777746205
145330000 114.430250753204
145340000 114.729184777202
145350000 114.023028779179
145360000 115.552832217986
145370000 113.886314780222
145380000 120.298266830925
145390000 116.403350174589
145400000 115.357864305079
145410000 113.599282854726
145420000 120.932865393461
145430000 117.120496026196
145440000 116.252672283219
145450000 117.666187020419
145460000 121.003574916787
145470000 119.545781243898
145480000 117.617807893163
145490000 120.058646720767
145500000 114.951765162796
145510000 111.709449119111
145520000 115.143938299468
145530000 115.420122146322
145540000 119.636648644088
145550000 115.936502446501
145560000 116.723254293946
145570000 120.481903205804
145580000 117.572342416129
145590000 114.80872781342
145600000 121.304265498486
145610000 122.621720231499
145620000 121.493348010321
145630000 122.166210149078
145640000 118.82916724652
145650000 119.533657825784
145660000 114.193512150014
145670000 116.222260139445
145680000 117.32355386528
145690000 119.766199239065
145700000 118.974410424484
145710000 118.5037858566
145720000 122.88737535457
145730000 121.275597952629
145740000 121.610317009248
145750000 119.012071671886
145760000 117.618340559639
145770000 122.087022111033
145780000 127.682837037272
145790000 123.534497395217
145800000 120.313054444653
145810000 119.692189362837
145820000 117.386143102328
145830000 121.306410233136
145840000 119.308004472327
145850000 120.973687391495
145860000 119.105266748564
145870000 125.716202479387
145880000 125.608935869516
145890000 126.033528165008
145900000 121.570151279502
145910000 123.914582083272
145920000 121.767316084862
145930000 122.89230777153
145940000 118.998969045194
145950000 117.062125828832
145960000 114.607456838508
145970000 113.464934462358
145980000 116.454453468943
145990000 117.482260496918
146000000 115.835474017511
146010000 117.302178215592
146020000 113.104688060782
146030000 113.780344946976
146040000 116.065077396632
146050000 116.83936899521
146060000 117.152877032387
146070000 119.534331310883
146080000 114.254065455474
146090000 116.014885002857
146100000 111.323448704862
146110000 119.377177409565
146120000 117.677845445146
146130000 123.818863106896
146140000 118.501399673881
146150000 119.636135148199
146160000 121.675039960295
146170000 121.391147771116
146180000 117.702201613138
146190000 119.741555858509
146200000 114.84995540655
146210000 112.549224281761
146220000 114.541995848681
146230000 114.671658670193
146240000 108.436854271705
146250000 109.369135220316
146260000 105.988949899003
146270000 111.747057266253
146280000 110.778959629612
146290000 116.480656794375
146300000 116.446085330156
146310000 117.787886287795
146320000 115.458137556224
146330000 120.301893899413
146340000 127.12779084934
146350000 125.275340865517
146360000 120.471178143454
146370000 120.0111621519
146380000 126.053539515327
146390000 122.944938101063
146400000 121.013709515461
146410000 126.743922690476
146420000 127.32681390202
146430000 122.462111361666
146440000 118.88753114972
146450000 123.376100608853
146460000 122.175921706748
146470000 124.729751890195
146480000 123.047148996356
146490000 124.087750281435
146500000 120.665784162892
146510000 122.069005966532
146520000 125.418439845644
146530000 125.836827302779
146540000 121.378975778828
146550000 126.521341531096
146560000 128.221817359076
146570000 125.737610888727
146580000 129.412146574387
146590000 124.389908622324
146600000 118.352708889276
146610000 119.887372065884
146620000 112.857749844697
146630000 117.409855556814
146640000 116.353781177059
146650000 115.150172082631
146660000 111.354223768744
146670000 114.873297946517
146680000 116.992996979915
146690000 120.102893454529
146700000 116.121205233341
146710000 118.074306732997
146720000 115.981383237302
146730000 119.38186646462
146740000 114.759274111578
146750000 113.268565492557
146760000 117.723656839943
146770000 117.03429714191
146780000 120.473201040795
146790000 120.354788859418
146800000 123.743566168732
146810000 119.420787085748
146820000 124.588676800307
146830000 120.723167383134
146840000 117.061476909462
146850000 118.688726494905
146860000 120.44473333885
146870000 126.816804676868
146880000 124.082556607927
146890000 121.858073132453
146900000 123.325002012159
146910000 113.617886288482
146920000 118.903163689317
146930000 118.380439522027
146940000 120.304977646728
146950000 118.357526370553
146960000 122.006961475261
146970000 118.415113091361
146980000 118.806501473082
146990000 121.689130086333
147000000 125.941599207704
147010000 124.066337374919
147020000 120.396381369057
147030000 122.136655852461
147040000 120.893614019557
147050000 125.901945831332
147060000 121.621773410597
147070000 119.71378185785
147080000 116.490761374168
147090000 117.63478192777
147100000 119.211774792925
147110000 123.66349710924
147120000 121.557147741793
147130000 118.939428661825
147140000 119.315502595739
147150000 121.674659364699
147160000 121.109207622526
147170000 119.445156232117
147180000 121.225056729916
147190000 117.871267047914
147200000 118.329452058427
147210000 120.045265756026
147220000 121.954703983171
147230000 118.265900226471
147240000 116.92055164649
147250000 117.501095843625
147260000 119.348193200683
147270000 122.966218696331
147280000 119.608226095882
147290000 122.739758155799
147300000 119.384757887312
147310000 114.947782422451
147320000 114.01655532678
147330000 119.208098764286
147340000 120.192011288665
147350000 117.742218251466
147360000 125.364584524633
147370000 120.323461809552
147380000 120.114203372343
147390000 123.00498414973
147400000 121.453269951922
147410000 124.869221094691
147420000 123.420927432415
147430000 126.125338248813
147440000 124.277351420178
147450000 120.997891921909
147460000 116.957553945272
147470000 120.953836804232
147480000 127.286807541033
147490000 126.102533796337
147500000 126.564143451403
147510000 123.78130079653
147520000 126.859781288069
147530000 122.270551091335
147540000 121.762546975895
147550000 121.122437211358
147560000 119.031110788067
147570000 121.480926215753
147580000 121.154367463554
147590000 116.519345931268
147600000 121.188903308734
147610000 117.530597290332
147620000 116.339990789734
147630000 118.090170669814
147640000 117.085441304883
147650000 118.921276465525
147660000 120.829076406606
147670000 117.64503286189
147680000 114.649545412492
147690000 115.630545907062
147700000 116.88308153858
147710000 114.773935382848
147720000 117.212357370319
147730000 121.803606790727
147740000 114.488921461952
147750000 122.127006404301
147760000 123.563969435693
147770000 123.184120431919
147780000 123.791651774365
147790000 124.033426675061
147800000 124.507064509281
147810000 119.838486673271
147820000 115.361077142861
147830000 118.755424907599
147840000 115.279177515618
147850000 120.462371352258
147860000 120.506487227581
147870000 119.801758643028
147880000 122.167404739868
147890000 121.796598726098
147900000 122.535630104915
147910000 121.52434193731
147920000 115.9268638055
147930000 120.107349437395
147940000 117.765541496278
147950000 121.038783118868
147960000 120.381089195117
147970000 122.163792895749
147980000 116.783533963514
147990000 112.669836170104
148000000 113.385096984787
148010000 116.822999792847
148020000 117.298607126879
148030000 116.391573870942
148040000 122.296087005449
148050000 119.527215456532
148060000 117.519487689371
148070000 118.823471991192
148080000 117.854305991874
148090000 116.463396322882
148100000 118.949060484367
148110000 119.577255543908
148120000 120.96827901473
148130000 122.91676160561
148140000 119.788414133288
148150000 118.8705379757
148160000 120.584501207607
148170000 119.147447039967
148180000 117.084359815641
148190000 120.942792268946
148200000 117.644685567142
148210000 116.178382436032
148220000 117.602999739103
148230000 118.100666699805
148240000 116.545975798523
148250000 117.596611493329
148260000 116.935899587594
148270000 118.27975441187
148280000 114.683285897247
148290000 110.645836954983
148300000 112.837662040659
148310000 117.326525095976
148320000 116.479836811094
148330000 117.55993549582
148340000 117.575199951939
148350000 117.195305280704
148360000 117.297464396354
148370000 119.493940531482
148380000 116.745908532408
148390000 122.8218220327
148400000 120.646764566883
148410000 119.885036326545
148420000 118.58314484891
148430000 118.209091989566
148440000 127.292928776254
148450000 125.087528788941
148460000 123.777762558039
148470000 119.719847443187
148480000 121.033789256225
148490000 119.641339825222
148500000 114.359259276573
148510000 110.629314619007
148520000 113.924628608474
148530000 110.865737312567
148540000 115.299081228105
148550000 115.739001492469
148560000 120.320682300753
148570000 121.972952110063
148580000 122.676688384672
148590000 119.901993944366
148600000 119.467010569248
148610000 118.259972876422
148620000 116.9760844542
148630000 114.919889636618
148640000 118.564443582386
148650000 117.598664752241
148660000 119.497747816535
148670000 122.911401802777
148680000 119.31795954201
148690000 122.228652533804
148700000 119.557941811899
148710000 117.185213538837
148720000 118.084615751894
148730000 113.663825322612
148740000 116.276625403512
148750000 116.539142655693
148760000 114.343400111955
148770000 116.283852556134
148780000 113.661299273979
148790000 116.385046679856
148800000 120.309014015029
148810000 120.404149836896
148820000 117.863994515458
148830000 116.484687252479
148840000 118.956000878015
148850000 119.89003377492
148860000 120.473381445531
148870000 117.535200515814
148880000 113.203812631784
148890000 111.364148747955
148900000 108.80739364729
148910000 110.076872861114
148920000 111.03032148081
148930000 109.716812775534
148940000 110.115960606118
148950000 113.422594529902
148960000 116.689875644759
148970000 120.00043740114
148980000 118.0965969947
148990000 111.802944541487
149000000 111.170165385264
149010000 120.878072704041
149020000 115.346710437147
149030000 121.688713991399
149040000 123.980690983572
149050000 122.792940700739
149060000 121.45233017778
149070000 123.108298995413
149080000 125.58132985524
149090000 119.58990543956
149100000 118.433552004187
149110000 124.073165447475
149120000 125.604734073187
149130000 124.861574490962
149140000 127.154178097972
149150000 121.901268752688
149160000 126.242121899027
149170000 121.830411852801
149180000 125.545670570608
149190000 122.14744166586
149200000 124.111042759166
149210000 120.235792774821
149220000 122.641446469215
149230000 123.60489436224
149240000 128.248196435001
149250000 130.736439510923
149260000 125.047289636769
149270000 127.732892237891
149280000 120.642800450059
149290000 119.054210511612
149300000 116.926619232189
149310000 123.46935292922
149320000 125.902926142069
149330000 126.608167036249
149340000 126.73484278588
149350000 124.312045275353
149360000 121.818311432506
149370000 124.620655902276
149380000 125.061495870907
149390000 123.37014123611
149400000 122.108222106077
149410000 119.515364961946
149420000 122.14485560752
149430000 122.69796009769
149440000 123.561554877464
149450000 123.53089298261
149460000 121.224002056345
149470000 115.716430826353
149480000 118.831511001073
149490000 116.437445662661
149500000 113.626252336388
149510000 118.091802335092
149520000 122.302617823922
149530000 120.091126511328
149540000 124.224534977637
149550000 123.965823949339
149560000 123.323176516992
149570000 122.706792037046
149580000 118.062828342133
149590000 120.520483141785
149600000 118.602223424187
149610000 116.702690473617
149620000 118.858964028439
149630000 118.504978508187
149640000 123.882623107515
149650000 119.85978724692
149660000 111.445109630676
149670000 112.703439799473
149680000 114.804048571678
149690000 115.019826100638
149700000 115.417710202565
149710000 114.147890195707
149720000 118.621793173146
149730000 117.912032543894
149740000 114.684070576137
149750000 117.0520269743
149760000 117.446276584997
149770000 114.087954222432
149780000 116.019383704905
149790000 116.211054201767
149800000 118.437510980258
149810000 120.621053592189
149820000 120.067147033821
149830000 116.478025088337
149840000 114.638565588087
149850000 112.928329468325
149860000 112.570994191382
149870000 110.365976132506
149880000 112.885948836758
149890000 112.781687611667
149900000 113.547613172427
149910000 113.557924373657
149920000 116.221796040645
149930000 117.143018639798
149940000 118.773062883524
149950000 121.70271371231
149960000 118.554774003986
149970000 117.477655126939
149980000 116.703480921203
149990000 116.455992003036
150000000 117.02858461417
#timestep 
150010000 116.963713789952
150020000 120.065826790524
150030000 118.546665606237
150040000 118.678244516252
150050000 119.842804273078
150060000 118.317243829207
150070000 122.356017535727
150080000 118.880832635631
150090000 122.639166302381
150100000 121.271179946125
150110000 125.828045132784
150120000 119.651248366873
150130000 122.731386254776
150140000 120.76753488562
150150000 122.680638214555
150160000 128.202643023766
150170000 128.210400758684
150180000 128.159805794995
150190000 125.344681528317
150200000 127.738258439846
150210000 124.210888656541
150220000 121.811361635569
150230000 123.78335106198
150240000 119.922579185841
150250000 120.900749402698
150260000 122.516343609229
150270000 124.303214559482
150280000 125.293577168692
150290000 130.285419507208
150300000 125.325145658181
150310000 123.453873530324
150320000 125.065602871861
150330000 122.333970817566
150340000 124.663427764411
150350000 119.72006738253
150360000 119.592148176434
150370000 118.107363238147
150380000 124.216619442034
150390000 125.8387778552
150400000 121.602307960967
150410000 123.170156484331
150420000 125.785562155298
150430000 127.65125461456
150440000 123.19040435213
150450000 123.564798248483
150460000 119.462455511252
150470000 122.122221556607
150480000 119.110916214919
150490000 117.493803690153
150500000 120.256394506225
150510000 120.961842085471
150520000 120.001071846087
150530000 123.301533187847
150540000 124.14500091904
150550000 125.306323929586
150560000 125.382253530196
150570000 124.693747846556
150580000 127.923092403265
150590000 123.183516075311
150600000 124.454714300605
150610000 122.915810152839
150620000 122.790495073995
150630000 127.040128111157
150640000 125.996280510869
150650000 130.124743308806
150660000 127.305339140548
150670000 122.528816876425
150680000 125.170804234069
150690000 119.591419105611
150700000 119.732610822701
150710000 119.201697474489
150720000 119.614329661028
150730000 116.319994821326
150740000 115.743984463259
150750000 121.197387867938
150760000 122.871803747884
150770000 123.428348952098
150780000 124.015526569106
150790000 120.777049311252
150800000 123.695961370847
150810000 122.700438854034
150820000 118.59177048895
150830000 118.213390673045
150840000 113.783194432679
150850000 122.516953470578
150860000 120.498518103211
150870000 122.779670022805
150880000 119.954246495202
150890000 123.211094610421
150900000 122.051114078824
150910000 123.397240957946
150920000 124.173232443917
150930000 122.586149830085
150940000 121.685184278794
150950000 121.979383069069
150960000 121.192171226934
150970000 120.786249702999
150980000 123.272394880223
150990000 124.219382495935
151000000 124.057324206123
151010000 122.736579593964
151020000 125.476437312781
151030000 126.414101188087
151040000 125.862909243461
151050000 127.216957533268
151060000 127.328974534985
151070000 123.880822489077
151080000 120.9124529797
151090000 124.786232067852
151100000 123.040616446682
151110000 122.701130851611
151120000 120.268215659798
151130000 127.833555858336
151140000 118.030278386026
151150000 117.026955594947
151160000 119.344806829088
151170000 122.482391529786
151180000 123.004992399146
151190000 123.196521497781
151200000 128.435965998249
151210000 130.48075883222
151220000 128.932478007281
151230000 125.515997823109
151240000 129.491561418421
151250000 126.32118076388
151260000 128.655677649353
151270000 127.782324480449
151280000 126.957943598169
151290000 125.906750175717
151300000 128.819136512649
151310000 124.628970153819
151320000 126.731484238889
151330000 129.411397487204
151340000 127.705831111503
151350000 129.132498547228
151360000 131.531244832814
151370000 128.56352738622
151380000 128.960828787836
151390000 127.876732153281
151400000 129.942275479951
151410000 131.8904265649
151420000 128.389515918409
151430000 125.968100998396
151440000 125.047004803452
151450000 125.354665966942
151460000 122.487005925991
151470000 126.177534889996
151480000 122.733933869798
151490000 123.997391591623
151500000 124.765398053144
151510000 125.507267047829
151520000 123.914118428664
151530000 122.472792442235
151540000 121.43684097574
151550000 122.155630039874
151560000 124.118704978096
151570000 122.50909767145
151580000 124.931308152393
151590000 122.34444956148
151600000 118.238537841781
151610000 114.771570947489
151620000 118.254829012804
151630000 118.129034110493
151640000 117.939864722279
151650000 115.845216212624
151660000 119.800862184579
151670000 120.546923885898
151680000 119.439078136807
151690000 120.836669905272
151700000 116.968755805114
151710000 119.521182581195
151720000 120.231121853759
151730000 113.422545477737
151740000 114.350553560228
151750000 115.928090065201
151760000 116.830927714776
151770000 116.217093991115
151780000 118.104330102392
151790000 120.438923598168
151800000 116.956295118768
151810000 116.34757594063
151820000 115.494599718136
151830000 122.226790578142
151840000 119.199651612331
151850000 118.432912849056
151860000 121.155065541466
151870000 119.966878037073
151880000 121.25924123125
151890000 121.485893900582
151900000 121.070578805046
151910000 122.937463722043
151920000 121.985498593666
151930000 120.179169325657
151940000 117.413138148019
151950000 119.348307719169
151960000 121.420318984414
151970000 112.240118990612
151980000 115.3071239684
151990000 113.80882008567
152000000 116.21195899083
152010000 109.401331776884
152020000 112.775705334101
152030000 118.61344019495
152040000 120.395458882489
152050000 122.295478673471
152060000 119.458071480408
152070000 117.840667938592
152080000 121.863364538859
152090000 123.250672353153
152100000 122.305929714873
152110000 120.682815282462
152120000 115.043643578147
152130000 118.401906800345
152140000 116.223353499375
152150000 113.328771255727
152160000 117.732651964967
152170000 115.224986308849
152180000 122.433580464055
152190000 119.628017095035
152200000 118.945727161964
152210000 119.850456008971
152220000 117.618767796528
152230000 120.729119527947
152240000 120.8071015455
152250000 119.980646422584
152260000 119.06176903323
152270000 114.917886709342
152280000 114.008392828651
152290000 114.003081176973
152300000 113.150213717988
152310000 117.657015176038
152320000 112.908553421531
152330000 115.729426861392
152340000 117.803882437432
152350000 119.614142823797
152360000 123.216199819196
152370000 122.957365018802
152380000 120.90165231796
152390000 123.581746497058
152400000 123.987311099367
152410000 124.181696919202
152420000 117.961110323356
152430000 117.650039545345
152440000 119.793136295495
152450000 125.367085220261
152460000 119.331612413764
152470000 125.803283736615
152480000 120.039407694296
152490000 117.261118517891
152500000 120.190118634979
152510000 118.135160528377
152520000 119.199894313242
152530000 121.159896470338
152540000 120.870796777088
152550000 122.015602256016
152560000 118.10829947879
152570000 122.500313630771
152580000 124.814420759659
152590000 118.14871826383
152600000 124.147522907779
152610000 122.555856993568
152620000 125.333558433245
152630000 126.684120875201
152640000 126.003201745548
152650000 127.79597838932
152660000 127.307155673712
152670000 123.717568538084
152680000 125.790117827544
152690000 122.908078669793
152700000 123.12600289017
152710000 126.497117019811
152720000 123.299014044285
152730000 125.908759750395
152740000 118.796718286682
152750000 116.574089569601
152760000 120.761639992756
152770000 113.472695049603
152780000 118.171989080131
152790000 117.279099144626
152800000 112.880121149126
152810000 114.203087342873
152820000 113.423593188882
152830000 112.307677477354
152840000 118.056982533944
152850000 117.226240060721
152860000 117.022156557643
152870000 118.512339070963
152880000 122.357944646321
[truncated: 395,635 more chars]
