# Supplementary material for: Directional translocation resistance of Zika xrRNA
Source: Nat Commun. 2020 Jul 27;11:3749. doi: 10.1038/s41467-020-17508-7 (PMC7385498; doi:10.1038/s41467-020-17508-7)
Supplement: Supplementary file 4 — Source Data [file 41467_2020_17508_MOESM4_ESM.zip › Source_Data_Figures/Fig2B/stretching-rate_r0-T300K/r_1_Ree_parallel.dat]

10000 19.2558214384405
20000 22.5588301932393
30000 18.1789755736871
40000 16.5959956792348
50000 17.2825157889087
60000 13.2169223127991
70000 20.98039404826
80000 19.8905489867984
90000 24.4608104352655
100000 25.8154749478773
110000 21.3680483166513
120000 20.8641616583035
130000 30.3206842103804
140000 23.7656327586615
150000 18.1995035430421
160000 17.8881556995557
170000 13.4076554214204
180000 19.7919033349939
190000 15.3461461895454
200000 15.0036369612249
210000 22.6114201502651
220000 22.8776858789288
230000 24.564526111305
240000 21.7698177589855
250000 21.2374453069446
260000 15.8616017295123
270000 22.6275195282535
280000 25.959068915246
290000 17.3118394871124
300000 14.1478522824955
310000 12.9827940569056
320000 18.4895305785143
330000 24.6695326415489
340000 17.7541085564512
350000 18.9128064948516
360000 25.8349165299879
370000 30.8078119909082
380000 23.0938219183235
390000 15.4774458706435
400000 16.5799003374403
410000 16.9435755743207
420000 14.6091110466156
430000 14.0301751213375
440000 11.9724865632759
450000 13.5615561293042
460000 13.9473997318993
470000 21.032380377455
480000 17.3996069825021
490000 14.188618110076
500000 16.624696343134
510000 20.9680620696281
520000 22.1044857838922
530000 18.9397867413604
540000 28.4263543728569
550000 19.6452163747551
560000 16.6063565613674
570000 16.9385122279281
580000 20.4374196284413
590000 18.6407558671971
600000 27.4150641367091
610000 25.9022694495897
620000 27.7506066616616
630000 31.3587603565327
640000 28.121850876203
650000 31.2142213819989
660000 27.8424730721075
670000 25.6151853277148
680000 21.9505584446133
690000 18.7009024723983
700000 25.6508361482299
710000 21.9362835957031
720000 25.6275565296837
730000 22.7278601996957
740000 22.2865300623909
750000 9.76381026406665
760000 14.2333735952892
770000 17.6028715463934
780000 19.4628977278046
790000 20.2229188506662
800000 16.6555479114458
810000 20.9004550756948
820000 23.7454737947324
830000 21.2311692851652
840000 18.4355261611089
850000 25.059773086338
860000 30.674159161074
870000 33.9939120875291
880000 27.80757895709
890000 23.7413682147587
900000 27.651627774526
910000 27.3558464618786
920000 22.2948758187579
930000 24.352878044074
940000 26.4785068373079
950000 18.4359896083066
960000 18.5110124484423
970000 13.7065348615843
980000 15.4052446186943
990000 14.9372590496092
1000000 17.6861912064561
1010000 17.6816527621692
1020000 17.6565000729647
1030000 20.8117152024031
1040000 24.2005267492772
1050000 20.707523926682
1060000 15.9990908634433
1070000 18.3435981476445
1080000 24.0864112174534
1090000 23.3746570621967
1100000 23.4273134814212
1110000 14.5602137898761
1120000 18.2790707656394
1130000 17.0247425117416
1140000 26.9825425648186
1150000 28.3179790088827
1160000 26.8778129954043
1170000 25.1545666798445
1180000 21.6447716601991
1190000 16.8612574866051
1200000 18.9248663025742
1210000 22.0217657395557
1220000 20.8735373050582
1230000 25.459417191138
1240000 15.7813726024293
1250000 24.029736160096
1260000 26.38098413198
1270000 23.5951385296024
1280000 26.3002026108675
1290000 26.8449680100575
1300000 16.1126658841993
1310000 17.1345941804025
1320000 22.045481344396
1330000 23.1718783797971
1340000 21.4492740560383
1350000 14.8639995538608
1360000 12.8658095529017
1370000 15.2071694555318
1380000 17.8192144978951
1390000 10.5995575939436
1400000 9.551344337763
1410000 20.1515048575643
1420000 22.4539889951981
1430000 23.848766020004
1440000 26.1931502204199
1450000 23.8398977026885
1460000 27.9923184253674
1470000 23.363998237849
1480000 22.3684144870643
1490000 19.5863309189959
1500000 17.6082804132932
1510000 12.4532671401891
1520000 15.5848500559112
1530000 18.2421659442451
1540000 15.0177914194444
1550000 21.3364032673528
1560000 15.7876077369709
1570000 19.6259125752077
1580000 25.1045123624843
1590000 22.773866136821
1600000 21.7010946127646
1610000 23.2919188744411
1620000 22.2154266859796
1630000 19.5205991152517
1640000 17.6806625246311
1650000 21.2440569218569
1660000 26.2682404988082
1670000 26.6378403068397
1680000 25.0507655744619
1690000 25.4475990980611
1700000 23.4059324623847
1710000 23.6430609944485
1720000 18.2238541855336
1730000 30.1810310250063
1740000 27.7706159594455
1750000 25.8565654951114
1760000 29.8260879328453
1770000 33.3721168088993
1780000 30.7236943333483
1790000 26.8362674606262
1800000 23.6475973279892
1810000 24.3592838214854
1820000 23.8190808600842
1830000 24.9015277490257
1840000 24.5344248875586
1850000 22.8766238724014
1860000 18.090173645066
1870000 17.9081539725835
1880000 16.5213908974328
1890000 21.3731094363393
1900000 27.7188411567918
1910000 22.1480714852061
1920000 22.8224792526015
1930000 15.9641513268786
1940000 17.8428252028069
1950000 19.6985143131594
1960000 15.3653598733677
1970000 13.1608953262668
1980000 13.4070251726077
1990000 17.9274052255233
2000000 14.7077478520021
2010000 13.4257894288942
2020000 9.49569650932335
2030000 11.3738196626663
2040000 15.4913849538259
2050000 12.2393100100687
2060000 21.8505736018815
2070000 17.546074406981
2080000 19.7858772785488
2090000 15.9366578725091
2100000 14.8105468627078
2110000 15.7099299773895
2120000 14.18287465063
2130000 14.8034072657974
2140000 12.1455608166059
2150000 18.4820984416956
2160000 14.1657254812627
2170000 8.64942524700513
2180000 9.94397220255382
2190000 10.6943377350578
2200000 11.8277369339446
2210000 13.2010515094698
2220000 6.99220106357882
2230000 15.0433855583049
2240000 13.9279244538517
2250000 12.175165058795
2260000 20.9863129934448
2270000 18.8361546988426
2280000 17.2255177457598
2290000 20.3302146336796
2300000 20.9448079990472
2310000 23.1529445475011
2320000 21.1480736243629
2330000 25.4053567430797
2340000 25.1249476703945
2350000 22.5605794958917
2360000 19.8423049598807
2370000 21.1654857352365
2380000 20.8109193964375
2390000 15.1762022755635
2400000 16.8548455946628
2410000 22.9963549413965
2420000 22.7421563323481
2430000 27.4157901781167
2440000 25.2175912243937
2450000 18.0144977280083
2460000 16.5108901014735
2470000 17.0090392252097
2480000 14.4996794556193
2490000 18.4740553901732
2500000 18.4770520730984
2510000 12.3272283855601
2520000 14.4518874491072
2530000 14.0260580665485
2540000 18.2182239461493
2550000 14.064660058624
2560000 9.8933438650626
2570000 10.451968153551
2580000 17.0951982165165
2590000 15.4931529996648
2600000 12.7799863157805
2610000 21.3600580356108
2620000 25.1899863592496
2630000 24.3662249093773
2640000 19.7691059435519
2650000 20.3836854936368
2660000 19.429314766062
2670000 16.8348415093485
2680000 9.74987528607056
2690000 21.0510149526356
2700000 23.8168270631105
2710000 21.7623815257616
2720000 20.5262824493439
2730000 21.9013588088723
2740000 27.0640515744915
2750000 28.1646123456538
2760000 23.2933507005296
2770000 26.857358381174
2780000 22.3655719040065
2790000 27.0421948529871
2800000 25.8598692959287
2810000 22.5668675075838
2820000 19.8393175802882
2830000 21.0659397808161
2840000 16.3348194618455
2850000 23.2078325617675
2860000 26.6318996666811
2870000 26.815856861381
2880000 24.570782532034
2890000 29.3484726791871
2900000 30.8679386000294
2910000 26.5727516685849
2920000 24.1802309770934
2930000 24.090939831872
2940000 21.5246446921425
2950000 25.593188001469
2960000 29.3780485214668
2970000 20.4108298365106
2980000 27.640213813003
2990000 27.9734740648242
3000000 22.8779659676026
3010000 24.3727293283108
3020000 23.1940812658124
3030000 24.9187959700793
3040000 23.9972708160682
3050000 29.7591106395408
3060000 33.7582458354581
3070000 34.2173514977806
3080000 26.8692188077292
3090000 25.7686731818442
3100000 29.4564453002277
3110000 32.0823467079585
3120000 32.9720382728226
3130000 28.0828338003423
3140000 32.7521156087807
3150000 34.8323970236655
3160000 35.3624593362229
3170000 25.7047553345506
3180000 21.2404832853597
3190000 27.5420980168504
3200000 27.6301589139075
3210000 27.1898901067923
3220000 26.1545738262922
3230000 29.4139223672335
3240000 28.2159757521891
3250000 23.8265962671036
3260000 29.4076807050232
3270000 22.3025425366578
3280000 24.508588433262
3290000 27.3007875983933
3300000 24.6961613328676
3310000 27.6758715543142
3320000 23.214980152065
3330000 25.7230633342282
3340000 21.5864546028118
3350000 12.6440215543116
3360000 9.39405905196412
3370000 11.3021790440594
3380000 15.268954611798
3390000 11.6769002866675
3400000 15.3896629073588
3410000 14.1038078156267
3420000 15.5192609425364
3430000 15.9347044628219
3440000 21.0356536484509
3450000 18.2223751506175
3460000 19.0178163244278
3470000 19.5804067974777
3480000 22.087518399305
3490000 20.6554815600817
3500000 22.9316255590064
3510000 12.3903221898052
3520000 15.6292061696468
3530000 10.7143961660725
3540000 4.03856606032008
3550000 18.3561358924433
3560000 16.8045359262504
3570000 18.1061539527608
3580000 12.4624314070835
3590000 15.7807156011469
3600000 6.39928784710156
3610000 11.0793250219664
3620000 13.0143754234462
3630000 7.73368684291898
3640000 20.2667200071824
3650000 14.0219474063382
3660000 13.8692710700498
3670000 17.2630434093892
3680000 25.2981664737754
3690000 24.4203535626754
3700000 28.9832168749655
3710000 19.6669653333227
3720000 17.9585088835353
3730000 23.055521391633
3740000 23.0715949781463
3750000 24.7639115236969
3760000 22.9077410301277
3770000 26.3195663358189
3780000 28.3066198483836
3790000 29.1675902590381
3800000 32.5822965932971
3810000 27.4706945494698
3820000 32.6480789733257
3830000 27.6658078030034
3840000 25.5170832311422
3850000 28.8419472427032
3860000 23.9021892232333
3870000 30.2479772373807
3880000 24.149352129431
3890000 25.2735899629294
3900000 34.3847954457544
3910000 31.2207302454093
3920000 29.3713718199377
3930000 29.0092846554429
3940000 25.4512966211653
3950000 29.8196181098274
3960000 30.6926671238464
3970000 32.6832276354493
3980000 31.451405051243
3990000 26.7402326718722
4000000 32.9181705734472
4010000 29.0922986401874
4020000 36.1633872744609
4030000 33.0634502699873
4040000 33.0870074442595
4050000 30.5258110645829
4060000 32.2997180907723
4070000 36.6388223498721
4080000 29.6130156880477
4090000 25.7265010587012
4100000 32.318048005421
4110000 25.5223135562077
4120000 23.8088608674556
4130000 16.029872292915
4140000 16.8043580621069
4150000 18.0237408742721
4160000 29.2401989707715
4170000 33.1909808870063
4180000 29.5497273137241
4190000 22.5538280828263
4200000 24.2262195416628
4210000 22.0465288124115
4220000 23.010176434125
4230000 22.4950015962534
4240000 24.0522038773814
4250000 28.1935571381128
4260000 25.5119574139044
4270000 24.9780115658589
4280000 26.4034464506222
4290000 27.9130182000667
4300000 25.2016248371147
4310000 21.2091407030359
4320000 24.2935778094529
4330000 25.400021686673
4340000 29.4630645972622
4350000 26.563476192465
4360000 17.5723784614656
4370000 23.9279860410507
4380000 31.3656032803567
4390000 23.2653419764822
4400000 21.9215265171827
4410000 25.4686703544399
4420000 29.9484678858649
4430000 35.691471629437
4440000 27.5255026898509
4450000 21.5843775188502
4460000 9.80780014647814
4470000 10.7884803481949
4480000 13.7587107788892
4490000 26.3298006493736
4500000 30.719860031322
4510000 27.2666526876225
4520000 26.7378883250346
4530000 23.2497351856564
4540000 23.7694660873822
4550000 20.0310502922707
4560000 17.472638886614
4570000 23.3475375179004
4580000 20.2292529025685
4590000 19.3627008205621
4600000 26.010960664926
4610000 32.6289785588127
4620000 34.3994618062774
4630000 31.8754170425092
4640000 30.5212369590027
4650000 26.466406956533
4660000 30.4996424662203
4670000 30.706832617255
4680000 29.0814751830575
4690000 27.3483050608457
4700000 30.3666172212746
4710000 23.397440984273
4720000 25.8156524870179
4730000 24.2880339986742
4740000 30.6405063794721
4750000 34.9843685410612
4760000 33.2039774412565
4770000 30.9237282803163
4780000 28.7575165946347
4790000 30.1924136242873
4800000 29.4425891590037
4810000 27.3645877937308
4820000 28.2068215764297
4830000 36.0279872177069
4840000 26.1398626935938
4850000 28.2962224745394
4860000 29.697771893686
4870000 30.2004152181237
4880000 32.0410060602563
4890000 34.591455997147
4900000 35.0610623405191
4910000 39.3538561912483
4920000 40.4169812246565
4930000 34.7514684146623
4940000 36.9717633833507
4950000 32.8364777812833
4960000 29.7491585617634
4970000 30.5447110285138
4980000 24.0093008223891
4990000 26.0125002592276
5000000 34.5895843703931
5010000 29.2317890970667
5020000 29.0182988381776
5030000 36.9826754333893
5040000 31.6151629471524
5050000 32.4228162109426
5060000 24.8963037095528
5070000 40.7575913037932
5080000 35.3857168433863
5090000 38.4762467051494
5100000 36.9272949082145
5110000 38.5735811557646
5120000 36.6724537695745
5130000 40.5025106148626
5140000 34.6519122810583
5150000 32.4340022923694
5160000 31.7110389511755
5170000 33.6825573976341
5180000 40.5820121405554
5190000 39.8832846535585
5200000 35.0005619604141
5210000 36.2399899093047
5220000 44.2735058953106
5230000 45.9486986260693
5240000 45.8209550099804
5250000 41.121158521866
5260000 43.5493127639054
5270000 40.9674079818761
5280000 36.6141759615341
5290000 33.986560189207
5300000 33.7224427451242
5310000 35.208483942409
5320000 28.2444236120769
5330000 26.9167122695976
5340000 38.0278256288506
5350000 34.818620467235
5360000 35.372143743293
5370000 37.4466309635471
5380000 41.379467855502
5390000 37.1012701905028
5400000 39.6404407516701
5410000 33.5277266452966
5420000 33.2447163237186
5430000 33.8382573271564
5440000 29.6748959137652
5450000 22.2166671595792
5460000 32.0199137129633
5470000 39.2536547821505
5480000 36.374496700541
5490000 36.1350838218409
5500000 35.7024803801822
5510000 38.7252712372218
5520000 35.9826525839978
5530000 36.9214603073706
5540000 35.9942428411867
5550000 43.7190943432315
5560000 34.1165135795262
5570000 37.4504760116722
5580000 37.7258243693846
5590000 40.6176822771004
5600000 38.8599291887978
5610000 41.788470873441
5620000 33.2452668732579
5630000 34.7339273973362
5640000 27.6413381474391
5650000 31.7987694632538
5660000 36.4224633152159
5670000 29.9983992748662
5680000 35.1720587136334
5690000 39.96975852499
5700000 39.3109923031921
5710000 40.9472769375443
5720000 41.6740411633438
5730000 37.2417773076456
5740000 32.9322092867147
5750000 27.0034099808363
5760000 32.7305010715933
5770000 29.9039631045396
5780000 33.6173420863748
5790000 35.5974350365917
5800000 28.9581962953995
5810000 31.2667501314735
5820000 32.8025975517864
5830000 36.8660527291701
5840000 40.8427986659404
5850000 37.0430427867944
5860000 35.2477919611225
5870000 38.1137694520738
5880000 40.0666710290561
5890000 36.6377679313083
5900000 30.1510099957516
5910000 35.8652263519462
5920000 38.153426896587
5930000 37.3122412010229
5940000 32.2896738325172
5950000 35.8072169077878
5960000 35.9045403250533
5970000 35.7468047703221
5980000 36.0425956910989
5990000 42.4441115831842
6000000 49.3328962521036
6010000 41.1332598537884
6020000 44.0045535477902
6030000 43.1750531291214
6040000 38.8826033022624
6050000 35.0100127208186
6060000 36.9926518011185
6070000 35.9498231629265
6080000 35.6590119793152
6090000 35.335316150878
6100000 39.4467711743586
6110000 31.3360724078758
6120000 27.878224944752
6130000 29.2534406245495
6140000 32.5204378707734
6150000 29.5723881906726
6160000 33.9895435324265
6170000 39.0982743244683
6180000 36.5807260831947
6190000 27.0674531986714
6200000 29.8407364966554
6210000 29.211167424514
6220000 26.6430663336005
6230000 19.8801570322186
6240000 23.7352720427067
6250000 27.966183046194
6260000 28.2626321079433
6270000 27.1807849573832
6280000 20.3260300733837
6290000 29.8162839653649
6300000 26.2737294629924
6310000 30.1844718901257
6320000 30.9195250727079
6330000 36.2201879390985
6340000 28.8829243656996
6350000 36.9659325316247
6360000 28.1721513967947
6370000 27.2867163971283
6380000 20.832736486537
6390000 25.4644452217664
6400000 25.3116940702685
6410000 27.0819688082929
6420000 33.4840218325248
6430000 29.2230590720823
6440000 27.5835413681631
6450000 35.7494119465743
6460000 27.7026831407265
6470000 25.5305361971563
6480000 22.0835729151972
6490000 32.4888228539491
6500000 32.5531224384193
6510000 31.7282335106632
6520000 26.2766302625519
6530000 27.4772443285094
6540000 28.5317900042069
6550000 32.6879249842955
6560000 31.2814240286086
6570000 25.6567179602359
6580000 28.3905006772893
6590000 25.5436404228611
6600000 23.4490917406455
6610000 21.7876045317229
6620000 21.7332601070523
6630000 18.0037398872831
6640000 21.2656887749332
6650000 31.1920865622854
6660000 32.1189411277416
6670000 27.7906072091502
6680000 34.8568673230688
6690000 32.1743716670287
6700000 33.1614458080377
6710000 31.1395853713619
6720000 30.6059773918097
6730000 21.4495438536873
6740000 18.8782947197868
6750000 29.8782248900447
6760000 31.5481168704911
6770000 28.946124438329
6780000 33.5045714683638
6790000 33.0954759250006
6800000 28.7586288401437
6810000 31.8704139362512
6820000 29.3460633715498
6830000 35.06197305133
6840000 32.793642673077
6850000 26.5950033740718
6860000 22.9054241911196
6870000 23.7032645839869
6880000 24.2600058665989
6890000 19.4023343692934
6900000 22.0332673496071
6910000 20.9630861065588
6920000 24.1266361190591
6930000 29.3261721502089
6940000 31.4418898516697
6950000 31.1031563607783
6960000 28.7372106264685
6970000 29.0740757611136
6980000 32.626309638901
6990000 32.2105621884962
7000000 34.2526250408903
7010000 31.5829073957775
7020000 30.5641112656268
7030000 19.7849472050993
7040000 15.9422623573773
7050000 19.5779430483772
7060000 22.4411211768094
7070000 25.6609517198128
7080000 26.4162058361138
7090000 29.1943170843753
7100000 33.3713897524297
7110000 29.4924860399641
7120000 22.0439864760065
7130000 27.7019193077583
7140000 30.2460908598675
7150000 30.012091029594
7160000 20.6268114840964
7170000 17.4020614571575
7180000 17.8371502776004
7190000 20.2907404642654
7200000 13.3537604266234
7210000 24.0812728798195
7220000 19.6370065179457
7230000 17.8510149513909
7240000 22.048465640291
7250000 17.8699676604359
7260000 25.4064411141082
7270000 19.8666391815262
7280000 23.2302500336166
7290000 24.4607413637338
7300000 25.513160655067
7310000 25.3781095657923
7320000 24.256741554372
7330000 22.8303791805983
7340000 25.647024809724
7350000 22.373988664562
7360000 20.6329043460006
7370000 23.412302571869
7380000 25.9796714433524
7390000 23.9320245947867
7400000 16.4850558977933
7410000 23.0478814470629
7420000 25.0805864721252
7430000 27.6053991826479
7440000 23.6881143660543
7450000 22.6987628899765
7460000 25.2063612436636
7470000 32.2932944233952
7480000 31.8390981211078
7490000 26.8801513422823
7500000 23.2814801783106
7510000 23.4604487824926
7520000 23.7531182863527
7530000 25.7922440289428
7540000 22.0162973561327
7550000 20.8275197833141
7560000 21.4918146829908
7570000 23.4456291529052
7580000 23.6200779950462
7590000 26.713690002685
7600000 27.5234020340429
7610000 20.3186804237977
7620000 21.527114376928
7630000 24.4191455248065
7640000 15.836395221729
7650000 26.0093570543435
7660000 27.018134464537
7670000 23.7283098849969
7680000 25.8017996583873
7690000 21.8944333320595
7700000 20.7370999131622
7710000 21.3975025462348
7720000 23.1941761840682
7730000 27.2280379462428
7740000 25.2474621501239
7750000 22.2464980960714
7760000 24.3999474351758
7770000 25.35555521684
7780000 24.4499691891933
7790000 25.9811104568053
7800000 28.8233316252442
7810000 22.9332963805325
7820000 22.5309842308599
7830000 28.3812898097828
7840000 25.2957705117528
7850000 29.754652338483
7860000 23.629243789022
7870000 22.962173918537
7880000 21.785816094962
7890000 19.9226260660668
7900000 19.7591525815795
7910000 25.3058599488062
7920000 26.9134978243637
7930000 24.8435335738691
7940000 20.4750928477675
7950000 26.036555090407
7960000 30.7667726671062
7970000 24.9849090605491
7980000 25.3548864522039
7990000 15.0257806253446
8000000 16.943924040028
8010000 17.888170073149
8020000 11.478104350308
8030000 12.6229655456791
8040000 17.2502932110702
8050000 19.1545194645138
8060000 19.0144555493478
8070000 18.9969656278337
8080000 14.5235531697072
8090000 7.78482518131256
8100000 11.1620837628614
8110000 10.3630569873967
8120000 7.6161974726042
8130000 7.2716889733951
8140000 10.1357351507617
8150000 12.4027707993282
8160000 11.1495417958246
8170000 10.5649480657034
8180000 19.1641436106996
8190000 18.7572884153655
8200000 18.8877053641173
8210000 16.0070264692947
8220000 14.5726604603553
8230000 15.7419259558464
8240000 12.5659245185016
8250000 22.495126967055
8260000 18.4724811701602
8270000 16.3571857782812
8280000 17.3718131454818
8290000 21.165755210845
8300000 27.5871406028922
8310000 22.8378360854065
8320000 23.7925179872158
8330000 25.801998624392
8340000 24.8475159320161
8350000 20.5491856305965
8360000 17.0987931717784
8370000 16.3432226762531
8380000 18.7513586784254
8390000 21.3506747768587
8400000 28.349881572829
8410000 23.8455381239675
8420000 20.3182184600342
8430000 23.9106558315857
8440000 22.3512446066904
8450000 26.2034290644224
8460000 28.7421607262849
8470000 30.9424993563055
8480000 32.3529300307911
8490000 32.5076128570502
8500000 33.5656295610864
8510000 29.7972411009982
8520000 28.0522139856096
8530000 18.7256897409376
8540000 21.2476101621378
8550000 18.6600440370976
8560000 26.0774240794428
8570000 16.6360580389961
8580000 17.5694496997957
8590000 23.6202268072005
8600000 27.0282233051
8610000 23.2124076924266
8620000 20.4642649455308
8630000 18.233353123448
8640000 23.4977538992282
8650000 18.5562153019205
8660000 18.5259041302139
8670000 19.6561854949633
8680000 17.6859384903919
8690000 20.7178391787137
8700000 18.0082267699118
8710000 22.6247940160237
8720000 20.0544065964366
8730000 17.4946177936897
8740000 15.8199372256727
8750000 15.8436315849262
8760000 12.412839178945
8770000 14.8798710257096
8780000 21.0965810489364
8790000 15.4636765176806
8800000 21.105353977418
8810000 24.1708491396436
8820000 20.2288672307697
8830000 18.6695922763444
8840000 14.6592187569946
8850000 17.6549460197865
8860000 23.8473147662724
8870000 18.8750232400211
8880000 21.5082683914882
8890000 17.3394827576241
8900000 17.3254821765754
8910000 19.7235276414971
8920000 26.4349818532314
8930000 24.9244364423498
8940000 28.6021924075958
8950000 27.7580498637231
8960000 30.6810166137136
8970000 29.0029878423411
8980000 27.609928434196
8990000 21.026446716871
9000000 12.5941511210789
9010000 14.130790126865
9020000 13.8476025535456
9030000 14.7969528795522
9040000 17.8032075266302
9050000 14.0823246867551
9060000 14.6385271513046
9070000 16.4340320304524
9080000 18.0469699604301
9090000 14.7657106191901
9100000 13.1785732767104
9110000 13.4368054509955
9120000 13.8770704064448
9130000 16.1488808956642
9140000 16.2655650501671
9150000 15.0545699592978
9160000 20.4828282390432
9170000 20.5784585469665
9180000 26.532587795325
9190000 26.2362216178367
9200000 16.3770562935868
9210000 15.3963057086589
9220000 18.4802352661854
9230000 25.0931029422386
9240000 17.082394213387
9250000 14.3620732142891
9260000 20.3222615955621
9270000 20.6676149470731
9280000 22.1449525152394
9290000 22.7940597189721
9300000 22.6542387213307
9310000 18.2904394918392
9320000 22.1606670473146
9330000 19.2287128247146
9340000 19.7157015286124
9350000 15.1882840820738
9360000 18.9199126771956
9370000 20.4399665864485
9380000 27.0066703950454
9390000 18.4645512758308
9400000 19.7710875378979
9410000 21.7295551655698
9420000 22.2237792370053
9430000 30.3791959941698
9440000 31.1234203717725
9450000 30.3051511463256
9460000 28.4108437212102
9470000 30.7728519557036
9480000 38.190986961342
9490000 40.2886781859866
9500000 31.4704036419623
9510000 27.0942564395075
9520000 26.6785868583046
9530000 18.976762906628
9540000 22.553697455499
9550000 24.2223669323905
9560000 22.1591254055512
9570000 22.4395860280672
9580000 18.8116934274358
9590000 21.0692126043859
9600000 31.5527953240619
9610000 30.5820397734828
9620000 23.5268299162165
9630000 28.2155529060912
9640000 34.1908224850395
9650000 27.9550598840045
9660000 34.7346930183429
9670000 33.1524904015762
9680000 25.6946985519505
9690000 20.0399625634967
9700000 20.3578090541456
9710000 26.0092834229894
9720000 27.9194783793827
9730000 26.1920020206413
9740000 19.5415534626979
9750000 26.1874441940169
9760000 33.4640865785952
9770000 27.7409265974613
9780000 25.1594566701674
9790000 25.4171071295855
9800000 25.4083116357409
9810000 18.3203396534964
9820000 26.3822459666286
9830000 24.9312943914949
9840000 27.4604473752266
9850000 19.5232464951365
9860000 15.6678382198064
9870000 23.7559448747757
9880000 22.6769496784069
9890000 18.0665762526226
9900000 24.3841014214919
9910000 27.2468993728835
9920000 27.6539191631307
9930000 23.7920037570707
9940000 27.6339626061045
9950000 23.5676492449554
9960000 23.5452475922856
9970000 28.3998122399502
9980000 34.3265532358701
9990000 33.7188680488227
10000000 32.0797416355724
10010000 28.2895978453006
10020000 25.8402248126065
10030000 26.422790462787
10040000 26.5975291695808
10050000 28.6375142795432
10060000 31.5336903043269
10070000 30.7370640558308
10080000 32.0462301739276
10090000 34.1652125586676
10100000 35.2832895934353
10110000 25.6715415753404
10120000 26.4072033255353
10130000 33.158052452288
10140000 27.0686054376913
10150000 33.3193021677512
10160000 31.7632467436965
10170000 33.1009406216559
10180000 36.6295701827413
10190000 27.2472497463153
10200000 25.8515535314427
10210000 24.0619062211542
10220000 25.6384614220054
10230000 29.1298925000181
10240000 24.0525497260936
10250000 27.6211228281911
10260000 33.8199480710879
10270000 41.5319083250673
10280000 38.1799213613183
10290000 37.0258592582927
10300000 37.7074519988569
10310000 31.2582576445349
10320000 32.3691848820426
10330000 33.6413769233892
10340000 30.1241662032708
10350000 33.095262766272
10360000 32.9951576267268
10370000 39.5917052715854
10380000 36.5505701227801
10390000 33.9729552242956
10400000 36.4180700219204
10410000 29.8690715662499
10420000 28.2350171666444
10430000 20.0407874553955
10440000 15.7610571837851
10450000 14.4426234992244
10460000 17.6393336634873
10470000 20.1326320236573
10480000 18.3250452946156
10490000 22.0344625049638
10500000 22.2052274417345
10510000 26.3565949069341
10520000 32.5610006257133
10530000 30.9330071304614
10540000 28.0504033993139
10550000 28.4047329372452
10560000 23.7439742222194
10570000 24.8461241514864
10580000 19.119138762957
10590000 22.7339875221728
10600000 24.0978240704009
10610000 21.9636775620199
10620000 28.3146809112314
10630000 26.1829803035652
10640000 24.9043226381968
10650000 27.9577692990352
10660000 34.8412505312281
10670000 26.6713022704729
10680000 28.1086687535579
10690000 26.6819717614402
10700000 33.3846504188012
10710000 25.4291448451739
10720000 23.6692646464043
10730000 26.3641556800851
10740000 28.2458795751916
10750000 24.1857982391874
10760000 24.2965955614525
10770000 33.2855394910953
10780000 33.9298572410787
10790000 30.1221997895569
10800000 27.5801808174497
10810000 25.134001867714
10820000 17.5552317873632
10830000 23.8616408197497
10840000 16.1944212222661
10850000 22.3104972768249
10860000 23.6517597703187
10870000 26.1357482463214
10880000 23.8169079299741
10890000 20.8041534931869
10900000 24.7675078563568
10910000 25.393004888911
10920000 23.5915264565721
10930000 18.4248639607334
10940000 23.717937466687
10950000 22.6616981681235
10960000 18.960798918883
10970000 24.1960144787453
10980000 20.6086360313969
10990000 26.7355631151019
11000000 28.041981641612
11010000 23.6291077438428
11020000 25.367902240868
11030000 17.5832695197778
11040000 20.7288248481631
11050000 23.8940911567213
11060000 34.9184290096733
11070000 33.60409735481
11080000 35.2863619396803
11090000 35.7488353380798
11100000 36.8194790594201
11110000 29.4062243919736
11120000 34.5595084913747
11130000 35.1156350797277
11140000 28.9586468352358
11150000 34.9394420895727
11160000 36.0940678553464
11170000 30.889076298599
11180000 32.309151955531
11190000 33.5770628571442
11200000 33.0026195845872
11210000 35.2612880478266
11220000 33.2454386526645
11230000 35.8071000741515
11240000 35.1739335950166
11250000 36.1718535831438
11260000 32.472607973851
11270000 38.5823247011842
11280000 30.1275530436968
11290000 35.6616520878659
11300000 27.3878883284294
11310000 29.0480444898805
11320000 34.1518454801299
11330000 31.6142834945716
11340000 37.0718108986116
11350000 30.7106421333442
11360000 29.0964323840224
11370000 26.6575657418391
11380000 35.8918437971164
11390000 36.1734889471102
11400000 37.8707950156867
11410000 39.8429100716613
11420000 36.40791337807
11430000 32.4288920749846
11440000 37.3436310760671
11450000 40.8287678083245
11460000 32.2651035640628
11470000 31.7816500525044
11480000 26.243422794903
11490000 21.9468595483424
11500000 22.5543347915935
11510000 24.8972280240635
11520000 31.0580992369291
11530000 32.973213532261
11540000 37.2817458631069
11550000 35.0573810863762
11560000 37.8264666888859
11570000 41.3673350743942
11580000 42.7642613654376
11590000 40.1578702363633
11600000 34.588016444525
11610000 33.7648904184941
11620000 36.6415848500272
11630000 29.6817428484717
11640000 31.7895963853704
11650000 31.6236987643305
11660000 25.2397447043028
11670000 22.3839254311054
11680000 25.9646486971989
11690000 20.9643850717923
11700000 26.2219028559728
11710000 21.0297418662728
11720000 25.4033597783379
11730000 29.6473073701415
11740000 30.4831715300158
11750000 32.8746019372878
11760000 32.4867396386801
11770000 39.8231881038749
11780000 31.1824348911173
11790000 24.4997765037026
11800000 27.5513958734743
11810000 31.2911226212534
11820000 36.291375531518
11830000 32.8930665307811
11840000 31.0829020063996
11850000 28.0215337123505
11860000 35.8655017540763
11870000 32.1725827356974
11880000 34.2660225395952
11890000 35.1763378754126
11900000 29.5773261782113
11910000 34.1658849227639
11920000 32.6883721683478
11930000 26.0928694418961
11940000 29.4618549724983
11950000 29.4022901731296
11960000 28.8492232911961
11970000 25.758475516815
11980000 25.8632751220385
11990000 25.9244046470945
12000000 20.7513811589312
12010000 21.1484097968887
12020000 23.5291365593913
12030000 25.349687049215
12040000 31.0823199922774
12050000 28.480761043512
12060000 30.8565008338734
12070000 32.1697061085549
12080000 35.4532420094225
12090000 32.0584382537825
12100000 25.4288389579012
12110000 26.8674435489263
12120000 31.9976004581773
12130000 32.4845559647557
12140000 25.2272853240389
12150000 22.9901296610046
12160000 26.2315942718565
12170000 27.1056346746502
12180000 25.7895656245058
12190000 25.3540591658494
12200000 25.9625233952576
12210000 31.2356196496543
12220000 34.6525709746862
12230000 30.2704851785818
12240000 33.2926285545378
12250000 31.4104129065553
12260000 40.1786763175311
12270000 42.5938073840176
12280000 44.7981700017756
12290000 40.3360300610908
12300000 38.633190330282
12310000 38.8439724892829
12320000 39.0107732900193
12330000 42.0847713812442
12340000 38.6915793066761
12350000 43.9970985094572
12360000 46.5661217959191
12370000 36.5701813583385
12380000 37.6601352950271
12390000 41.3389611390528
12400000 49.5610773226674
12410000 47.4990749144631
12420000 49.9118796035171
12430000 45.4857383430294
12440000 42.1040711182642
12450000 46.4486956538657
12460000 34.0026185338884
12470000 35.9808784612117
12480000 33.1082551469379
12490000 38.1245675557054
12500000 34.9675863359893
12510000 34.5736126949233
12520000 24.8000586312332
12530000 23.9256286123392
12540000 26.0688910520385
12550000 27.608033107451
12560000 27.5741226584266
12570000 32.4378204834348
12580000 29.1834086324399
12590000 31.0954423318504
12600000 33.0964888097843
12610000 30.1776681313286
12620000 30.8485353518111
12630000 36.0630984358694
12640000 35.6332199769631
12650000 28.5255891072949
12660000 27.8159933039107
12670000 33.134493648104
12680000 34.3279381367313
12690000 36.5867692645812
12700000 27.5853717396619
12710000 26.2366072336006
12720000 24.0985868533898
12730000 21.6875803904559
12740000 31.0820862026473
12750000 33.7291510357993
12760000 28.5317113398571
12770000 32.6623798608807
12780000 39.3841903169098
12790000 35.5523582607547
12800000 35.4110875766184
12810000 36.4787944946179
12820000 37.4110975377008
12830000 38.0070656625605
12840000 36.6951391673742
12850000 44.9753893854154
12860000 37.8257023651911
12870000 39.1136274757061
12880000 37.4964573802938
12890000 28.4671199005136
12900000 30.5547433034221
12910000 32.7122241921637
12920000 29.4092802115568
12930000 35.5985333569887
12940000 33.6344623400482
12950000 39.6701821205066
12960000 38.407368282961
12970000 36.9132363185434
12980000 36.8748049031158
12990000 33.6846968673501
13000000 35.2432235252699
13010000 38.1326467280139
13020000 30.9064621615461
13030000 29.2785556216875
13040000 34.4098927206775
13050000 33.1526973150538
13060000 31.2896397185071
13070000 36.7518385488785
13080000 29.9463508301363
13090000 28.0156440404042
13100000 26.0214700012987
13110000 27.6260471658601
13120000 30.3623192838417
13130000 26.6982700295077
13140000 24.4403451685081
13150000 22.3079615849556
13160000 26.6550836872311
13170000 29.2082669551783
13180000 31.6409315189931
13190000 31.3454246046458
13200000 32.6740379303463
13210000 33.8150814203102
13220000 33.3532329617365
13230000 35.3130215140609
13240000 38.4386150359376
13250000 39.2385568571358
13260000 39.111563964946
13270000 31.0427573579284
13280000 35.0273222354955
13290000 40.6081476351802
13300000 34.8723052901554
13310000 32.7238865001022
13320000 25.9774924344316
13330000 23.0726796550538
13340000 26.9758136081502
13350000 23.8824046793815
13360000 22.1839960370614
13370000 27.242109684266
13380000 33.7809322208856
13390000 25.9852172816734
13400000 30.6501537175831
13410000 22.3282547570797
13420000 27.6786157800932
13430000 26.3237969364779
13440000 26.2995942923935
13450000 29.2576124757773
13460000 27.3560258236471
13470000 26.4352811716096
13480000 28.8584292194806
13490000 24.8501425062487
13500000 27.5005826705806
13510000 28.0565904172819
13520000 24.0719118498294
13530000 28.3157964550815
13540000 23.2824855241789
13550000 26.7183194870003
13560000 35.0266771048313
13570000 30.8472915088045
13580000 32.2768283330723
13590000 31.0479246935218
13600000 28.0907704798519
13610000 24.7806989205963
13620000 30.5609814666583
13630000 29.4886344387475
13640000 32.637080806083
13650000 31.7842829036466
13660000 26.6210683213785
13670000 36.2234996103713
13680000 28.1079966197889
13690000 35.5116875557379
13700000 32.7264027173149
13710000 30.7262628932729
13720000 28.0458102087363
13730000 28.4909973422581
13740000 30.5948197156379
13750000 26.7667458078913
13760000 36.7466993794501
13770000 37.4752055288961
13780000 30.0092561875509
13790000 36.744412010143
13800000 26.901928523773
13810000 32.5581279279239
13820000 26.3366236572936
13830000 25.6207906210082
13840000 29.4323898917274
13850000 32.1941802614178
13860000 32.417422404561
13870000 33.3165569215511
13880000 32.0290231895829
13890000 27.8869670091675
13900000 28.1137045681294
13910000 31.6565340424663
13920000 36.1899294550518
13930000 30.2407193650808
13940000 34.844794046952
13950000 32.9530998792537
13960000 25.4443026677804
13970000 28.2948493090903
13980000 33.9393567848091
13990000 32.6964121650666
14000000 35.9406652303312
14010000 38.1926613942165
14020000 31.6663744347868
14030000 27.7038820254405
14040000 34.405615484822
14050000 29.7165701007019
14060000 34.3573036796485
14070000 34.5661623293244
14080000 34.6568062638258
14090000 41.1489536149962
14100000 35.3299102984065
14110000 38.8978721965613
14120000 28.1495811671625
14130000 29.7741142617169
14140000 27.6023500932722
14150000 35.1759603160907
14160000 37.4217781289992
14170000 33.3047416936889
14180000 28.8542586297717
14190000 21.1361332993364
14200000 28.982968865097
14210000 30.8264022326646
14220000 36.6932828734565
14230000 41.5720703203851
14240000 35.4928861985548
14250000 30.7541090350945
14260000 25.0445616842173
14270000 27.4187891814263
14280000 28.1972300738682
14290000 29.3510285775716
14300000 28.3193972012871
14310000 28.5068786213113
14320000 21.4535767937469
14330000 19.9270417570664
14340000 19.3852062579227
14350000 23.9774218840989
14360000 24.8877164546587
14370000 21.5596701961849
14380000 25.851174922012
14390000 26.3958480539587
14400000 33.8816113928693
14410000 24.420617150696
14420000 25.4892154303394
14430000 25.5839940540836
14440000 25.6585186043559
14450000 29.7344414023158
14460000 32.4241087292048
14470000 32.0433613899172
14480000 33.4508333170527
14490000 39.1835640741942
14500000 28.7919756969166
14510000 30.8061133328971
14520000 24.8685686756013
14530000 27.4385748098855
14540000 28.0743570869089
14550000 26.4509256475085
14560000 31.1400078129447
14570000 30.4915326117926
14580000 35.6994622390808
14590000 38.862841054495
14600000 45.138290510348
14610000 39.3947978036833
14620000 31.3928903782424
14630000 46.2717778535363
14640000 44.8268132405614
14650000 32.9962004696442
14660000 31.0718189942289
14670000 27.8381254084767
14680000 31.2620255560228
14690000 29.9680736878891
14700000 22.7684181002713
14710000 24.2854759721326
14720000 27.1337337594683
14730000 28.9282432027364
14740000 21.4747797378409
14750000 22.3700528730835
14760000 24.6607079409081
14770000 22.1022256363112
14780000 24.2083131930795
14790000 21.1178490119776
14800000 27.4809285322756
14810000 26.8321749040768
14820000 30.0771836552372
14830000 37.6308659128853
14840000 27.4716023696208
14850000 37.6845620583587
14860000 34.5165665684699
14870000 31.0656212610764
14880000 28.9117574119809
14890000 30.1776490868954
14900000 28.9069034130912
14910000 31.7854901815285
14920000 32.061694645879
14930000 30.7124018303079
14940000 35.6825279596598
14950000 35.784665207711
14960000 29.1908746990638
14970000 27.1873663317745
14980000 25.1377293556472
14990000 29.0138121189484
15000000 23.9878444252519
15010000 24.3273081688953
15020000 28.3556370980978
15030000 17.7781554160906
15040000 21.9286419430611
15050000 28.8698673749929
15060000 23.3654722732973
15070000 26.78040044665
15080000 26.3488254930151
15090000 21.1052322645594
15100000 22.0447817304398
15110000 21.8583993497264
15120000 27.3626996842067
15130000 22.3459291990421
15140000 26.2717880041868
15150000 20.9871835383105
15160000 28.6044487558347
15170000 35.310273001856
15180000 32.4301350222208
15190000 29.6767928823381
15200000 27.9760846881784
15210000 31.4483147459225
15220000 26.9202388456109
15230000 23.1848596253865
15240000 25.9858391491693
15250000 36.1004177922188
15260000 29.3491737264317
15270000 23.0553315036921
15280000 22.7333446914201
15290000 26.6572250663604
15300000 21.7242298627569
15310000 23.1986722131757
15320000 31.0481276250221
15330000 32.2392907995609
15340000 33.598530728864
15350000 28.3201786213689
15360000 24.4823024012234
15370000 28.7419357151064
15380000 25.0993305161501
15390000 35.402467592374
15400000 32.3892951478447
15410000 40.261692075861
15420000 38.3128228886521
15430000 30.3694784581543
15440000 33.2551299530531
15450000 36.4215064278767
15460000 38.9962357685993
15470000 37.4971041716129
15480000 30.2171358901154
15490000 34.2528346933356
15500000 30.1834835662129
15510000 31.7865810989776
15520000 35.3488527599588
15530000 28.3104969029314
15540000 30.7579649191056
15550000 32.1836441556321
15560000 29.9895102865551
15570000 44.1538745724703
15580000 40.4955929499693
15590000 34.434702104608
15600000 33.541756332122
15610000 40.340134422163
15620000 44.1754232921837
15630000 48.3690317579304
15640000 42.4589350539445
15650000 33.4223485717072
15660000 33.2853507041817
15670000 44.3195023663613
15680000 45.0118269387882
15690000 39.191236368692
15700000 35.0013025231042
15710000 41.7585801354305
15720000 42.6854965649226
15730000 37.1464877629751
15740000 44.7154706245524
15750000 41.117334780762
15760000 38.7217289564512
15770000 32.144965867111
15780000 29.6772344999889
15790000 34.0980657061212
15800000 49.7368155808554
15810000 40.0652689663004
15820000 37.7080941248295
15830000 37.068176354517
15840000 35.3171778851978
15850000 38.0132870504872
15860000 29.3620293486808
15870000 36.9673607439831
15880000 44.4241694328606
15890000 42.7272677596031
15900000 43.1032030432342
15910000 38.5040978016585
15920000 31.7062497814321
15930000 39.9226427182854
15940000 34.7304898084051
15950000 37.0658051719016
15960000 38.0807045123755
15970000 35.9171101565989
15980000 38.0963940959259
15990000 41.8664312072944
16000000 43.6080684411155
16010000 41.5971304148362
16020000 29.8965869449628
16030000 37.9984626255814
16040000 35.7977974883964
16050000 38.3745740655801
16060000 30.0536452517943
16070000 36.7044307488414
16080000 31.635796562871
16090000 36.1735873190822
16100000 37.8279139932046
16110000 33.8603787902189
16120000 30.5724275653153
16130000 32.5892615699619
16140000 29.2383637970522
16150000 27.0794508695177
16160000 30.1079541208823
16170000 35.1206652075316
16180000 33.6600885317395
16190000 37.9511463978284
16200000 40.7752415815511
16210000 45.4220387649272
16220000 38.8104617822927
16230000 36.3349284825638
16240000 30.2064557832039
16250000 32.5705859939629
16260000 32.0556651255877
16270000 37.395911807131
16280000 40.6272542392884
16290000 37.3525420021139
16300000 33.3901235728445
16310000 36.6389066594281
16320000 38.7844781865112
16330000 37.8629482027049
16340000 33.4654507796422
16350000 38.5606191347447
16360000 44.2339606990931
16370000 40.436371915743
16380000 33.2468326016242
16390000 32.1238954045987
16400000 33.1025827992075
16410000 30.198685606957
16420000 33.9515044559628
16430000 25.558268251439
16440000 26.2207654794676
16450000 24.7437338020862
16460000 25.7079204378554
16470000 18.7767489694411
16480000 25.1477035400355
16490000 26.8734617574565
16500000 31.6830652201261
16510000 28.0045510987936
16520000 29.3618368832949
16530000 27.9069427880526
16540000 25.3681511551433
16550000 27.9441302314389
16560000 32.5591874595899
16570000 29.5796895709601
16580000 36.9836824020429
16590000 23.4830868225779
16600000 22.4928312603492
16610000 30.1161968320203
16620000 35.9484267804135
16630000 39.5512935418367
16640000 41.9661833625548
16650000 41.6975183241116
16660000 39.4347088557719
16670000 33.8628718065934
16680000 36.4157299845432
16690000 31.9422674623042
16700000 34.5961033377562
16710000 33.1282768457261
16720000 32.1390426190654
16730000 37.629144460727
16740000 39.4177106680479
16750000 35.9920580390553
16760000 34.579960364669
16770000 35.0294662242745
16780000 34.1552906144987
16790000 32.8459446577178
16800000 32.7241480871213
16810000 32.9466090793136
16820000 32.9788218348513
16830000 40.1535089830802
16840000 32.4291730574786
16850000 39.3872562316675
16860000 33.348392100568
16870000 31.4262944788272
16880000 37.8721935866851
16890000 39.1877436195261
16900000 35.8204946108893
16910000 34.1481783567791
16920000 35.0362540593811
16930000 36.3213370000125
16940000 38.2549042470004
16950000 37.1678949159999
16960000 33.9161434145457
16970000 34.8815413051416
16980000 33.1159669300849
16990000 37.1154210895046
17000000 32.5540399549852
17010000 24.1063400292794
17020000 31.2253890484349
17030000 32.5920818620228
17040000 33.8928786398545
17050000 31.6567590972467
17060000 23.977319334248
17070000 21.5810060663266
17080000 22.6477305691411
17090000 19.7311042638512
17100000 23.3345612083514
17110000 20.6276589332211
17120000 19.0647863686762
17130000 25.4183601536697
17140000 30.3610384419708
17150000 31.9108309257218
17160000 35.0262558385043
17170000 35.0317756144491
17180000 35.185055261857
17190000 33.3661448284266
17200000 36.0771822781923
17210000 31.4246902733157
17220000 28.4974165556474
17230000 33.5508163437107
17240000 29.9436405579744
17250000 33.795578035604
17260000 34.6717192322535
17270000 29.2296252478004
17280000 31.8371307963858
17290000 25.0835910209768
17300000 22.8419897245577
17310000 17.8684002100863
17320000 19.3683729193411
17330000 33.6209382309725
17340000 30.1493561956988
17350000 27.0119345914501
17360000 29.3675561808947
17370000 23.0900820108645
17380000 24.5287350870533
17390000 30.0910641845095
17400000 27.0016806133913
17410000 23.9172888348802
17420000 20.4900407068597
17430000 13.8537691793809
17440000 16.1514256865584
17450000 20.1037572307357
17460000 10.0143640797026
17470000 13.1238788438125
17480000 16.2765886216334
17490000 15.2379585970174
17500000 16.6290304922237
17510000 17.6051681353286
17520000 27.4594840721293
17530000 23.7170596016551
17540000 18.8145124876962
17550000 14.5953409386516
17560000 11.370558801523
17570000 15.1334043664614
17580000 24.0617551442102
17590000 26.1107097411078
17600000 25.1676932614525
17610000 31.434029568936
17620000 33.9879159197282
17630000 29.080826529815
17640000 24.9280984027178
17650000 28.5481805034555
17660000 20.623404454062
17670000 23.0027074019236
17680000 18.2009947574499
17690000 22.0677777015335
17700000 18.8211446639138
17710000 19.9247082399522
17720000 24.2675853948716
17730000 22.5543419108648
17740000 16.8652218455229
17750000 18.2460850507121
17760000 17.8457987368611
17770000 25.6855897727384
17780000 21.2408967744229
17790000 14.4487097162319
17800000 17.7262444557177
17810000 23.7918982385653
17820000 20.5063464376922
17830000 15.8816612665402
17840000 19.9508565809831
17850000 14.8004144749735
17860000 17.5520279038392
17870000 13.7602304378867
17880000 12.4400512098236
17890000 8.91505900538868
17900000 11.6479413846873
17910000 14.4102840354592
17920000 24.8897181861772
17930000 16.6964775052027
17940000 18.9808045619466
17950000 18.7292255884512
17960000 13.5804175061333
17970000 18.5574182079152
17980000 24.2039461808076
17990000 18.4022233537468
18000000 16.9435766427615
18010000 21.6982518557901
18020000 15.8614109904244
18030000 20.7482502259699
18040000 19.5858994475259
18050000 21.7391134220769
18060000 22.1045289526421
18070000 18.7915891414761
18080000 23.2475063792078
18090000 17.5026871133095
18100000 21.9451849471864
18110000 23.2284069667859
18120000 17.6206089351381
18130000 14.3281359662822
18140000 19.3651951466901
18150000 17.4383673821069
18160000 11.012138381702
18170000 7.19702933921934
18180000 7.57172148414867
18190000 5.81112365251676
18200000 7.77607092949165
18210000 13.8264586873336
18220000 8.03364222149276
18230000 20.02173482874
18240000 12.1601587216606
18250000 11.5544870387077
18260000 14.4578451551194
18270000 8.96107724253034
18280000 16.4283461489214
18290000 8.48649612709897
18300000 4.74419672461789
18310000 7.99386721563894
18320000 14.6104201133344
18330000 11.7031554812772
18340000 13.7093289385858
18350000 16.0936383924176
18360000 14.553225990397
18370000 16.2556149580666
18380000 13.6450997181727
18390000 11.6082504573079
18400000 10.6693504321061
18410000 12.275259069445
18420000 6.35443761050897
18430000 6.85646303136002
18440000 6.21329804575589
18450000 8.38515140588038
18460000 10.4124416179912
18470000 9.59411839371285
18480000 10.4807959132489
18490000 9.47903356638489
18500000 12.6046592010621
18510000 16.6999130130295
18520000 8.34938033942319
18530000 9.24489774787969
18540000 10.9909519788027
18550000 17.1544699962735
18560000 15.8130883531679
18570000 18.1192814216293
18580000 15.7003887123805
18590000 17.865255090886
18600000 15.1308975892193
18610000 15.4078259878733
18620000 15.835981616956
18630000 21.8422418241802
18640000 23.5833527429548
18650000 25.7896648954924
18660000 21.8728170467699
18670000 17.9344562305126
18680000 15.9459674652186
18690000 15.0361470004692
18700000 24.4636447907574
18710000 19.0140574093413
18720000 13.6784266801028
18730000 14.709737111956
18740000 27.2267921120169
18750000 24.154286203494
18760000 21.5947589093915
18770000 24.230946914663
18780000 24.6496676921308
18790000 19.3524601569286
18800000 22.9357582854996
18810000 24.6992611906674
18820000 24.5952046106145
18830000 17.9790806829141
18840000 17.8973590343788
18850000 14.8786116720757
18860000 12.9212443872727
18870000 20.9376842547027
18880000 19.2346576245916
18890000 15.1057672993414
18900000 14.9396547813312
18910000 16.0409752697506
18920000 19.3517665985595
18930000 13.8002500909865
18940000 12.152291077913
18950000 11.6534940208512
18960000 16.0420726306423
18970000 14.1851424182695
18980000 15.7878224506734
18990000 8.81453855635004
19000000 14.2498958449219
19010000 9.42667188742445
19020000 13.1935997623484
19030000 7.8539007944018
19040000 8.60807423136737
19050000 13.7562131838393
19060000 5.58995422821084
19070000 8.6060718542376
19080000 7.15863204603909
19090000 14.7381705091715
19100000 10.2843191201329
19110000 15.6250729739449
19120000 12.6364688546889
19130000 9.25851845762918
19140000 10.6501666379006
19150000 15.9242446746179
19160000 12.3771767008166
19170000 11.1670561971796
19180000 8.82471701536656
19190000 13.4959870041248
19200000 11.5352279028469
19210000 11.7576308702109
19220000 11.098094575112
19230000 12.7357678552346
19240000 11.5460944346485
19250000 11.4639786870329
19260000 6.82866322602052
19270000 12.3088706742725
19280000 12.7878410425251
19290000 5.93190448376032
19300000 3.7781680844646
19310000 13.3825843935009
19320000 11.0097578739505
19330000 12.9197103742623
19340000 8.99122662259776
19350000 15.0585785969373
19360000 15.5235200249845
19370000 14.5620001381244
19380000 18.3890453393591
19390000 15.2813062742653
19400000 15.8277677589455
19410000 20.9550140324865
19420000 17.920614597014
19430000 17.9148174119736
19440000 13.7951194472445
19450000 18.9238552484458
19460000 22.355817030288
19470000 22.8254960226736
19480000 18.1789704464439
19490000 23.6727675420257
19500000 22.1721819136128
19510000 20.5180425744234
19520000 17.5545825449901
19530000 24.2469355968467
19540000 23.2467947224786
19550000 23.0114346038005
19560000 23.8148758171536
19570000 19.3740090519719
19580000 20.8286271973406
19590000 17.2163748864692
19600000 16.0757301960856
19610000 22.1619268470621
19620000 15.7849195481347
19630000 19.9175369152065
19640000 21.8113258701231
19650000 27.3920675670089
19660000 30.0854999996997
19670000 25.9693794445516
19680000 24.8250104235615
19690000 21.9168931570782
19700000 23.5555510089628
19710000 31.2167389191606
19720000 27.1084323629671
19730000 27.5149058364821
19740000 22.0247631746903
19750000 22.1828238674402
19760000 26.6002817293464
19770000 30.3808281591678
19780000 27.4443157323338
19790000 20.3192959144556
19800000 15.4723326174007
19810000 23.1694407029399
19820000 18.3532469707981
19830000 16.0053899423008
19840000 21.8630362367446
19850000 24.3284550123365
19860000 17.7609862835271
19870000 24.0108071119515
19880000 19.6442912532636
19890000 22.0769984143972
19900000 17.7240636022943
19910000 16.4739753702656
19920000 11.6280578077879
19930000 11.5320522825671
19940000 14.1173556715393
19950000 18.8936164371164
19960000 23.5812904530056
19970000 23.1334699337439
19980000 22.0426435046517
19990000 12.1675249101569
20000000 11.5946707282382
20010000 15.369951641316
20020000 20.4375505237807
20030000 17.6779209670051
20040000 22.7020115772083
20050000 22.3758497197088
20060000 19.0934889810986
20070000 22.0926235173562
20080000 22.0214487679604
20090000 28.1129221722179
20100000 22.1328003404916
20110000 22.5229856825681
20120000 19.2172310576578
20130000 21.4654487458928
20140000 28.3923911370532
20150000 28.5725205967993
20160000 25.057572814837
20170000 18.7062653647846
20180000 24.1618802311554
20190000 24.1549360810513
20200000 27.5981132520936
20210000 25.7793210765049
20220000 30.7826882903979
20230000 28.6331354601936
20240000 28.199090966837
20250000 27.2643850711347
20260000 34.1625341849676
20270000 30.1646335328668
20280000 26.2917170427801
20290000 25.4453285068608
20300000 33.3049276654653
20310000 33.8379788049745
20320000 33.2413071185403
20330000 34.6096944788521
20340000 32.9505265017895
20350000 34.7664217515716
20360000 33.8730458097727
20370000 30.2876843638358
20380000 30.5234056103506
20390000 30.2733485058329
20400000 34.3036031414161
20410000 31.9373525619218
20420000 30.3740821267172
20430000 30.8282899240438
20440000 32.7250520908158
20450000 33.5197615799635
20460000 33.3703130224628
20470000 30.9655693657734
20480000 31.5097977292991
20490000 29.4414909430818
20500000 31.4510357177012
20510000 28.3566283159951
20520000 30.8981772618237
20530000 30.5412610570612
20540000 34.6131586236036
20550000 25.6774839231091
20560000 27.8993037972044
20570000 18.5022232585915
20580000 20.1717474999388
20590000 23.5024969792215
20600000 30.1469393689669
20610000 24.9411040894956
20620000 32.3175825343787
20630000 32.3855653114146
20640000 25.1049409221807
20650000 28.1678739313884
20660000 22.5587895441392
20670000 25.1994612465223
20680000 29.9088253427458
20690000 27.3399428805804
20700000 20.6084155801332
20710000 25.3173677107337
20720000 24.4512863825441
20730000 24.9458125411953
20740000 27.012711345818
20750000 31.2107441971259
20760000 31.5658929297985
20770000 33.4670363674251
20780000 33.7641472377638
20790000 28.5172839716981
20800000 36.3979268529078
20810000 37.8559730965464
20820000 32.8566586635977
20830000 34.676341126009
20840000 28.9031642437125
20850000 28.4073677856398
20860000 25.1325812480889
20870000 27.1435165821508
20880000 32.0163536048187
20890000 32.8000526610007
20900000 32.541682473026
20910000 27.5872249416639
20920000 26.2404861519685
20930000 30.6874829140015
20940000 33.7966981898965
20950000 37.8288254797036
20960000 30.680086759008
20970000 30.2699048028829
20980000 31.0456692495576
20990000 33.9243718973739
21000000 34.3343142204998
21010000 41.2325795377948
21020000 42.2746922560878
21030000 33.9893142972143
21040000 37.8270072975101
21050000 34.0464927215055
21060000 32.5880038107038
21070000 33.2998142270786
21080000 29.2758170572966
21090000 38.5538897463725
21100000 37.5826747517289
21110000 33.9455405349107
21120000 34.0263914000457
21130000 36.0305166833475
21140000 34.1049315604092
21150000 35.764518314863
21160000 34.8690839357151
21170000 38.3157790746367
21180000 34.796402644857
21190000 29.6076895782907
21200000 37.7858301324339
21210000 26.9911964381503
21220000 28.9912629358929
21230000 33.2233402103187
21240000 36.8283910662686
21250000 35.7911195978881
21260000 35.3635257816326
21270000 35.4907390831453
21280000 35.3775042426705
21290000 31.8936097342828
21300000 31.5065243836848
21310000 35.1280105769282
21320000 37.7547826247532
21330000 36.820762425739
21340000 36.5927877866419
21350000 33.0192198621772
21360000 26.016501742669
21370000 30.2837417321474
21380000 36.3356510278521
21390000 31.0771397124975
21400000 35.2180425645774
21410000 29.7240526733918
21420000 33.1350034623382
21430000 35.1576209636008
21440000 32.6147993234333
21450000 26.7665825510566
21460000 25.5577524200236
21470000 32.4979422856475
21480000 35.9142171065648
21490000 30.9749861688708
21500000 34.0009470578901
21510000 38.7466487598753
21520000 35.5717093268347
21530000 40.4467223678109
21540000 40.7588346009346
21550000 38.9704974226677
21560000 35.108983904842
21570000 33.6841952589821
21580000 35.961164205867
21590000 31.6371778189351
21600000 31.3623817648391
21610000 35.3761992935628
21620000 39.2257753942799
21630000 38.3047251756583
21640000 37.8641348966192
21650000 37.333041506681
21660000 38.9683449744998
21670000 36.5116690305571
21680000 37.0198234832586
21690000 28.9758907912163
21700000 31.0349910444811
21710000 37.421254102297
21720000 38.0819247322977
21730000 40.3796360340404
21740000 35.694647162291
21750000 36.1815383950858
21760000 42.6313088441852
21770000 39.9489471605012
21780000 34.8422361709426
21790000 42.5555605476578
21800000 39.3158763346115
21810000 31.4716501395338
21820000 34.6187477083291
21830000 31.1575116166871
21840000 32.3138013645195
21850000 26.8397303471369
21860000 34.7293280529657
21870000 39.3731161520294
21880000 38.7737644944051
21890000 34.2086441070875
21900000 29.8603390635296
21910000 28.3880371411367
21920000 31.4917399889732
21930000 34.4059741644123
21940000 31.0996092143083
21950000 24.6960798032558
21960000 24.3807753547846
21970000 22.9064883583607
21980000 23.0278643515263
21990000 27.7741349233128
22000000 26.2769123888172
22010000 32.3057138287915
22020000 33.8822209142376
22030000 33.2485315932968
22040000 36.9348561775479
22050000 32.4727950989756
22060000 30.6606863981893
22070000 29.9856037415652
22080000 24.9622231004709
22090000 32.7867880451767
22100000 24.2182594355717
22110000 29.7729267185685
22120000 27.4194820141718
22130000 27.4599172925062
22140000 25.1848027817887
22150000 23.7020490638434
22160000 25.7929495572002
22170000 27.5288026309878
22180000 22.892209594548
22190000 27.6110206499068
22200000 23.5299154818633
22210000 27.3216409523666
22220000 29.7677039589112
22230000 31.280086995173
22240000 32.039119658636
22250000 25.6392625525549
22260000 16.6409522045339
22270000 20.0204258183116
22280000 23.9752121911205
22290000 28.6702177825144
22300000 27.5698538225138
22310000 30.7673144779774
22320000 20.5981373852158
22330000 26.0639816397136
22340000 23.4854313938786
22350000 25.9116808443972
22360000 29.915587709348
22370000 26.2095502865015
22380000 18.6777652912705
22390000 21.8037069918789
22400000 25.8087542529108
22410000 27.2089714679546
22420000 23.5858890989804
22430000 19.6683710763381
22440000 20.1973364181027
22450000 17.6488909919849
22460000 26.2210962822883
22470000 29.1281234915604
22480000 21.7511766865242
22490000 21.1948976412957
22500000 18.9819167255998
22510000 22.151173198237
22520000 19.055332832267
22530000 18.8836878133454
22540000 20.0449581751178
22550000 22.8784439921151
22560000 17.1350544294678
22570000 16.0590676399549
22580000 19.4743577000991
22590000 17.5695391304478
22600000 29.1606720367175
22610000 24.8349835138555
22620000 25.9931821889422
22630000 19.5837245095705
22640000 23.2759420731953
22650000 22.3132544783513
22660000 23.280338119523
22670000 14.5739582726135
22680000 10.9128028544617
22690000 20.06489065453
22700000 22.7706823553801
22710000 22.4675670242451
22720000 20.3765202106918
22730000 19.9987687692022
22740000 23.1829293509699
22750000 25.9257044820017
22760000 21.753167734362
22770000 24.1111160134156
22780000 26.6699369286261
22790000 19.2285038236538
22800000 18.3482756553788
22810000 24.9279082680217
22820000 26.4606012000439
22830000 26.9398797965492
22840000 23.6117706205901
22850000 23.9839821558934
22860000 24.454887918729
22870000 20.2890285764342
22880000 19.3609824841299
22890000 23.6192649956407
22900000 22.7376885612069
22910000 27.4921007106386
22920000 25.3052088866488
22930000 23.691253926154
22940000 21.2464058882463
22950000 24.2518804117914
22960000 23.2449585189048
22970000 29.3044533758561
22980000 30.6977444927639
22990000 30.5838377887038
23000000 31.7870542102723
23010000 27.5936081391166
23020000 29.7706093235656
23030000 30.4558237981684
23040000 31.6288653245262
23050000 31.6065807792536
23060000 30.1163448640501
23070000 29.3395205913379
23080000 24.9069872739397
23090000 27.8280920644297
23100000 20.9538664214163
23110000 33.2765241139133
23120000 29.9154451974867
23130000 32.1826616355597
23140000 32.4793330669548
23150000 41.7381565195033
23160000 39.0095086673695
23170000 33.4462130986569
23180000 37.9815914869339
23190000 39.0815553301464
23200000 40.8960525272421
23210000 37.649631665578
23220000 41.9929652537951
23230000 39.7075843521391
23240000 39.9992183025921
23250000 43.9683520393028
23260000 43.1756367344176
23270000 34.4338378184784
23280000 37.7596009857382
23290000 33.4249457237331
23300000 37.2253577318268
23310000 30.9315867632343
23320000 34.7405743752838
23330000 32.8824860765511
23340000 32.116926935782
23350000 34.4687214370038
23360000 36.0229861226388
23370000 34.2975932726671
23380000 30.8461840932537
23390000 28.2908447296945
23400000 30.8374181732269
23410000 32.7855379588794
23420000 28.326380093958
23430000 29.6856858861305
23440000 30.8875759933738
23450000 36.8741272132933
23460000 30.4299718588248
23470000 27.0179757376918
23480000 33.2299548985535
23490000 36.1337846767155
23500000 39.4233948518539
23510000 38.709958823427
23520000 40.4852039002872
23530000 40.7701149028543
23540000 31.292601315683
23550000 36.6835794427224
23560000 31.3621357520472
23570000 31.2600642680974
23580000 29.2207193150705
23590000 29.1133911541427
23600000 30.5256633357372
23610000 32.7550407967523
23620000 30.7592553295684
23630000 34.6130507946717
23640000 34.8649828103635
23650000 32.7618740055216
23660000 30.3804945389341
23670000 33.3294704327236
23680000 24.8881225667277
23690000 29.3368944821906
23700000 28.5817711069418
23710000 31.0883284521013
23720000 31.2733320456844
23730000 40.4196496811777
23740000 38.1668675015459
23750000 31.4458262335573
23760000 34.7521957405451
23770000 35.4132673888217
23780000 33.992561860716
23790000 38.3956933591809
23800000 30.9813968779591
23810000 38.6993333966203
23820000 33.2824909202408
23830000 36.9272251484824
23840000 41.6232071925626
23850000 40.9836602024911
23860000 43.3199880945857
23870000 39.4282286521589
23880000 40.8245675084509
23890000 42.2024566782517
23900000 37.4174200418142
23910000 27.0704459392746
23920000 25.0016852814935
23930000 25.2394934269578
23940000 26.8190920413253
23950000 30.9853052689539
23960000 27.9622649285532
23970000 26.7610126183303
23980000 23.0784109174101
23990000 34.5191996488063
24000000 38.5238629211295
24010000 36.6642393175393
24020000 33.1432879774619
24030000 35.6872384914687
24040000 29.5592016143513
24050000 28.6594291916824
24060000 34.4270833926182
24070000 34.8533682405777
24080000 40.4716863900335
24090000 43.3836144770902
24100000 39.3680376547462
24110000 44.873897491741
24120000 42.2325470324384
24130000 37.74270470444
24140000 31.0295978727149
24150000 31.5398359881144
24160000 35.2419711401856
24170000 35.1884428426073
24180000 26.2828394337854
24190000 26.6380774694554
24200000 27.3110768663354
24210000 30.1142300947492
24220000 34.1785546278128
24230000 32.8844467137283
24240000 33.0424826326382
24250000 32.4923502633289
24260000 37.3840264155624
24270000 27.3080880430633
24280000 28.2872489759963
24290000 29.0434207155996
24300000 33.485319405531
24310000 39.5121906152644
24320000 38.4875520753808
24330000 33.7257756954166
24340000 36.5776353547138
24350000 37.7969000486195
24360000 36.5503172614843
24370000 29.3826947145432
24380000 40.1860833437468
24390000 36.0151909626048
24400000 37.3082139952409
24410000 34.0646811173955
24420000 36.3614545537015
24430000 36.01533156433
24440000 39.5138796957727
24450000 42.9950538257968
24460000 43.4295182697338
24470000 42.4340777744046
24480000 37.2626319687378
24490000 29.2198168243402
24500000 32.9927569687232
24510000 30.9696700446564
24520000 28.4185117456268
24530000 39.7846420008334
24540000 40.8011294702576
24550000 34.1954311699387
24560000 33.9049351182359
24570000 32.2629842839534
24580000 33.0769171575452
24590000 30.6198166549413
24600000 31.8407992601194
24610000 38.6220393213679
24620000 38.854692223334
24630000 33.4115640231976
24640000 33.2403418886023
24650000 30.3246495832205
24660000 36.3733504853216
24670000 30.5046586302479
24680000 34.4701259125399
24690000 37.0056560478064
24700000 36.328734282222
24710000 33.6664644338042
24720000 34.6697274127723
24730000 34.6428992968678
24740000 33.9524295941785
24750000 32.7611827579166
24760000 34.1316822588432
24770000 35.973557098463
24780000 36.987723830598
24790000 30.8240942854881
24800000 35.3530185728485
24810000 32.1505365608809
24820000 32.9495343128975
24830000 35.8392398215186
24840000 23.2996433565986
24850000 24.3122580716771
24860000 29.431575661095
24870000 34.0207252064304
24880000 31.8175592509538
24890000 35.18529341851
24900000 28.5755302520697
24910000 35.0627052048643
24920000 33.2219398239246
24930000 34.2766171229808
24940000 35.6990177712099
24950000 34.0717386009374
24960000 32.1061719671363
24970000 32.9577225215902
24980000 27.2205999263072
24990000 32.5711451358159
25000000 31.3251144088055
25010000 30.6562505514899
25020000 30.1167396823864
25030000 26.0196113624048
25040000 28.5468467931973
25050000 29.3121015626891
25060000 23.3928690049173
25070000 35.422813529403
25080000 33.0129137455903
25090000 27.9192355627599
25100000 29.7789143245089
25110000 30.7067318396129
25120000 23.4222565917848
25130000 25.0918986869419
25140000 25.926196186768
25150000 30.3809257952538
25160000 30.5417151993908
25170000 27.4835673832928
25180000 30.073302846784
25190000 33.7490689122052
25200000 39.2348003530315
25210000 36.2792796938165
25220000 32.3634352422649
25230000 23.3977424188538
25240000 27.1526323085794
25250000 26.0377017371442
25260000 30.4961135398307
25270000 29.003691242481
25280000 31.6325398875949
25290000 25.1885855945141
25300000 25.6358462291441
25310000 29.8836819924156
25320000 26.0077520144816
25330000 25.3200299653946
25340000 26.6078525151706
25350000 27.6261031440594
25360000 29.6124950398184
25370000 31.7602598661651
25380000 30.4632634158018
25390000 32.8797443644355
25400000 35.0152778267665
25410000 34.9252096080858
25420000 35.4850212174802
25430000 34.8831796600928
25440000 26.0094164854632
25450000 27.0397922706652
25460000 31.7280895933837
25470000 31.2291526719014
25480000 24.6904950824909
25490000 32.5707639425954
25500000 31.725870171611
25510000 31.1162707146651
25520000 27.4154872842686
25530000 27.0077841439861
25540000 24.1387363708843
25550000 30.2178557706814
25560000 27.1608982728278
25570000 28.5778663795346
25580000 29.5318919746276
25590000 18.7363031005046
25600000 28.3940702520405
25610000 36.6902251201807
25620000 38.2178368325077
25630000 33.2193219221617
25640000 32.2205525371783
25650000 31.578987681038
25660000 36.0396418607166
25670000 39.967435708924
25680000 35.0606704850447
25690000 36.7140991266534
25700000 39.5887230698035
25710000 38.3274656242125
25720000 37.5079898356408
25730000 37.9220228335569
25740000 40.6227774545561
25750000 39.0791466889976
25760000 38.5859811817836
25770000 37.0646841926543
25780000 35.9520184359689
25790000 41.2790849887215
25800000 38.5543579144573
25810000 35.6597905454027
25820000 42.9765210396511
25830000 37.5173853120235
25840000 40.2297041936564
25850000 36.8691064039558
25860000 37.0385622002632
25870000 31.416885351104
25880000 29.2769314458116
25890000 30.4976186183355
25900000 30.1758332214658
25910000 31.9587018860018
25920000 33.4080117823426
25930000 28.6737994852634
25940000 33.661885057927
25950000 38.5827662053823
25960000 31.9816540964742
25970000 33.3474705119598
25980000 27.5825908064456
25990000 30.7566456884376
26000000 32.0248829044679
26010000 34.5799975880236
26020000 36.6342303914496
26030000 38.5138221648831
26040000 33.3182385580511
26050000 30.3207602347283
26060000 33.6950398775535
26070000 26.1154052888948
26080000 26.0261220056619
26090000 34.9707395403214
26100000 36.4810955948245
26110000 32.7358845247412
26120000 25.7762445545747
26130000 30.0983194976452
26140000 34.6735848322583
26150000 34.3941553407219
26160000 30.1388634687951
26170000 34.0542074080251
26180000 37.6905011004537
26190000 40.141648087686
26200000 42.526600342319
26210000 40.4515016305789
26220000 34.102584472617
26230000 38.8924333527572
26240000 41.6654307059974
26250000 42.1944733940192
26260000 42.1623544493017
26270000 43.2415658261287
26280000 48.187388908634
26290000 49.4126948428272
26300000 40.8799558691962
26310000 46.5290988578217
26320000 41.0121640245846
26330000 43.6716530168587
26340000 38.843087715947
26350000 43.2532013998655
26360000 39.2893712058078
26370000 33.31952335024
26380000 34.6501611961413
26390000 37.6311229568801
26400000 41.9084304510506
26410000 48.6738902125982
26420000 47.9144533814891
26430000 46.2081646198231
26440000 44.8475172383476
26450000 43.8815749876941
26460000 42.8955299158709
26470000 43.4228203540353
26480000 46.9713392382126
26490000 50.3053998862744
26500000 45.8320374034756
26510000 45.0154188589199
26520000 42.7087741980631
26530000 46.1511947273013
26540000 44.7470162821899
26550000 44.6378138511669
26560000 48.4074977707826
26570000 48.9721742844566
26580000 48.0949458370199
26590000 47.5173757612489
26600000 44.0838386322646
26610000 40.4691800381605
26620000 48.3164336370939
26630000 36.0848077735056
26640000 43.5030756219531
26650000 40.3577876623823
26660000 38.5539691947407
26670000 37.4322923362286
26680000 37.8427228058459
26690000 37.5791649441762
26700000 40.0633229874996
26710000 39.7353712245446
26720000 42.0605097590991
26730000 48.2476676575842
26740000 48.8982546991206
26750000 42.5794019493189
26760000 44.2087411330478
26770000 51.3325366255708
26780000 40.8156118724166
26790000 41.9256767352981
26800000 40.6194208033435
26810000 37.2373361806561
26820000 37.8417063974892
26830000 32.4159824695033
26840000 35.1949278240586
26850000 37.5609446252395
26860000 35.545907106755
26870000 37.8188178541949
26880000 29.5126345858123
26890000 33.5680374846058
26900000 34.8601667228143
26910000 31.7853412108028
26920000 40.6848079301736
26930000 33.4135101372265
26940000 37.3111423174441
26950000 39.1018817549379
26960000 36.2137937700681
26970000 39.9756714105774
26980000 40.9326475403424
26990000 39.0698026442013
27000000 36.3720222310345
27010000 30.5189226381901
27020000 24.5677241422903
27030000 28.0336605524191
27040000 28.3718355826187
27050000 32.6052874952797
27060000 27.9416987505883
27070000 28.2633072931072
27080000 29.6278670309035
27090000 27.0681912124498
27100000 30.9820288597062
27110000 21.6922628378451
27120000 29.5095777955965
27130000 39.4059546501171
27140000 37.8826712992743
27150000 41.4177739447821
27160000 38.3194757112848
27170000 32.9362348234582
27180000 25.8554184936785
27190000 37.3351313319941
27200000 37.9938223942232
27210000 37.5332657490522
27220000 28.7673565646176
27230000 26.7211756768727
27240000 27.3437187003921
27250000 36.6627444726166
27260000 37.7761117981671
27270000 38.8411194754329
27280000 32.2694391979063
27290000 33.8583550043218
27300000 27.3216974099431
27310000 26.1850798029122
27320000 24.7791911864791
27330000 25.6046327878258
27340000 26.6290306086759
27350000 26.7054965645225
27360000 38.2452867158128
27370000 39.4528521723194
27380000 33.2288218311608
27390000 32.5541273429628
27400000 37.4388740880959
27410000 31.1267453067101
27420000 26.378360816773
27430000 31.408326267117
27440000 35.1865369639629
27450000 29.8852379203638
27460000 35.5945428804145
27470000 38.4550859615009
27480000 37.7138252026457
27490000 38.2007734184573
27500000 38.9481043845728
27510000 37.149344891114
27520000 36.5002403269153
27530000 27.2615918691644
27540000 28.6105649609012
27550000 36.5202276934199
27560000 30.8747496581798
27570000 29.6049054152692
27580000 28.9535460337814
27590000 25.5092854402135
27600000 22.8736182614685
27610000 28.3901432571705
27620000 29.00540504555
27630000 25.4056191588019
27640000 23.3881273038653
27650000 28.1164901724696
27660000 36.7516663055126
27670000 28.2639991119408
27680000 31.5929534027463
27690000 36.0971844998717
27700000 39.3276379015714
27710000 35.4431388068963
27720000 36.9597830520602
27730000 35.2316284587246
27740000 39.6532585956595
27750000 39.6331828567706
27760000 41.5014167970547
27770000 41.5834878734863
27780000 37.3777508326765
27790000 39.2453198862893
27800000 34.7504382354842
27810000 41.0995872091007
27820000 41.8823148022529
27830000 43.8533648406926
27840000 40.1280507796787
27850000 39.5130213905231
27860000 40.6071715390704
27870000 41.7796929590906
27880000 42.4650036986949
27890000 38.1676948781757
27900000 43.2212871159725
27910000 39.9755089456003
27920000 36.6750931077659
27930000 36.0536451859509
27940000 32.5764441242356
27950000 27.490987684713
27960000 34.423294113378
27970000 32.2949889946207
27980000 28.3017432746524
27990000 24.4534907806564
28000000 30.4527872759916
28010000 35.5330181839819
28020000 35.1771583722767
28030000 38.2063736772192
28040000 37.5892727702937
28050000 34.2958996001892
28060000 39.3985801605462
28070000 40.5573370678314
28080000 39.33135813922
28090000 34.4386877726754
28100000 32.1158336413633
28110000 32.9469371200569
28120000 31.1761185185902
28130000 28.0876022713631
28140000 26.1553864327756
28150000 23.5161356587347
28160000 28.1944800622044
28170000 33.0641306617027
28180000 32.1703785916332
28190000 26.3112714416462
28200000 27.3552286931878
28210000 35.3918935153025
28220000 36.3907027022783
28230000 33.845047203298
28240000 26.8316087280464
28250000 31.9039748549517
28260000 33.7786357852252
28270000 34.1921289657735
28280000 30.0894578889428
28290000 25.3169755131555
28300000 28.1647294200032
28310000 31.79285280485
28320000 30.5553751205474
28330000 34.9122583961721
28340000 37.0178158593127
28350000 40.8267675347437
28360000 41.6245350030348
28370000 43.3601874066964
28380000 38.3940751614295
28390000 34.0546644151609
28400000 32.0789808629523
28410000 35.6776985672729
28420000 36.6021669676718
28430000 42.2536890919666
28440000 38.7974089183144
28450000 33.3654243153956
28460000 37.683668485889
28470000 36.8685207682507
28480000 32.5282362375235
28490000 34.7534247149635
28500000 24.6716113996644
28510000 31.8113631664556
28520000 25.8276683823283
28530000 29.1788333181904
28540000 23.5560051626419
28550000 27.3340576559594
28560000 29.8238035751812
28570000 26.5163592695196
28580000 23.0434695467449
28590000 34.1518533814967
28600000 39.299745880676
28610000 38.6261857960186
28620000 45.8376310834639
28630000 39.9119070959128
28640000 34.6012240028067
28650000 40.6448900788727
28660000 32.4270719237123
28670000 30.4878385986686
28680000 29.7118450228861
28690000 32.6751353722497
28700000 35.5702831327412
28710000 35.6724964807826
28720000 39.4738157666075
28730000 38.4717024829744
28740000 37.169507251635
28750000 32.2343494697047
28760000 35.1379562184105
28770000 36.2773001376635
28780000 36.7436062719416
28790000 37.5281225622132
28800000 26.9490845120214
28810000 31.2280742214062
28820000 36.7331651272816
28830000 38.8519126150736
28840000 40.7768801672737
28850000 37.9550590271543
28860000 39.5936879330687
28870000 39.5331214924302
28880000 35.5582919372179
28890000 30.9464027789743
28900000 36.1438286380184
28910000 39.8523463297654
28920000 39.355701028064
28930000 38.7768092667669
28940000 38.1238642844588
28950000 29.1733929401452
28960000 35.1718454337774
28970000 29.7532867610952
28980000 27.956267146556
28990000 33.0494203144638
29000000 29.435101318316
29010000 31.1488356404726
29020000 24.4953498986719
29030000 24.0218369037135
29040000 24.4603274579409
29050000 28.6175856558452
29060000 33.3939271470413
29070000 30.9373423416882
29080000 28.2495553922172
29090000 25.4346843262815
29100000 28.1105217691695
29110000 29.8431424256023
29120000 28.3586387842711
29130000 29.8724170886706
29140000 28.7849713878283
29150000 36.3088414232642
29160000 31.2551546735914
29170000 32.5077598173158
29180000 37.8387689134714
29190000 34.1806147330337
29200000 36.672395288795
29210000 38.5803835434872
29220000 40.4867786808675
29230000 43.6842768930179
29240000 36.9126383246091
29250000 39.1770243761866
29260000 40.0633005451886
29270000 35.970110329787
29280000 29.8350192208559
29290000 31.0063556073853
29300000 38.3522888054446
29310000 39.2303116952356
29320000 41.3721847207987
29330000 40.2463845675703
29340000 42.6176329972131
29350000 39.455834414101
29360000 38.607131024574
29370000 40.9169010603166
29380000 41.5257770698436
29390000 41.02254553373
29400000 39.6016075679995
29410000 38.4524834403513
29420000 40.2699786017036
29430000 36.4602175372934
29440000 39.5728216567962
29450000 38.3981169425362
29460000 34.416649584434
29470000 38.1880949954297
29480000 37.0005101627699
29490000 42.1707943901181
29500000 41.2186724862212
29510000 36.5049962690844
29520000 41.5204803326758
29530000 41.9602374656568
29540000 42.3571745962353
29550000 40.8047993228444
29560000 45.5042375492606
29570000 42.7889782224509
29580000 37.1967312354894
29590000 36.9300133801625
29600000 43.6654830298405
29610000 44.7734918505682
29620000 45.2715610315531
29630000 43.6427109468498
29640000 40.5609443366127
29650000 44.6720823833443
29660000 39.6246763120374
29670000 49.0288611908547
29680000 44.3161714925365
29690000 47.7611572773566
29700000 46.2135706128008
29710000 44.3876747150081
29720000 43.6849723278883
29730000 37.6345223358211
29740000 45.7200017336139
29750000 43.8409961150091
29760000 39.5036595646623
29770000 39.6875844306249
29780000 35.8545289956105
29790000 30.8159187085427
29800000 37.1407207957488
29810000 32.4786556874755
29820000 39.6591920100564
29830000 35.0762866795166
29840000 39.7678981774764
29850000 32.9120611778719
29860000 34.8474230936989
29870000 38.374270085424
29880000 36.3827949682793
29890000 32.680440931647
29900000 26.1013664352025
29910000 26.0039513704226
29920000 28.9581830590603
29930000 32.9582003063702
29940000 32.3713338817531
29950000 33.8570805980336
29960000 32.8894047698449
29970000 36.079891258556
29980000 40.0603034869404
29990000 40.7000154611552
30000000 41.9141973346945
30010000 38.1024267113538
30020000 36.0199992208543
30030000 35.9703676887991
30040000 35.8385019195688
30050000 36.6754756726399
30060000 36.6572157310056
30070000 37.6671616204249
30080000 35.1066494451743
30090000 38.9051889530082
30100000 35.7301617730081
30110000 31.5610331032923
30120000 34.8272214752815
30130000 31.0342056428379
30140000 33.6244797905887
30150000 34.8115793424465
30160000 35.3050148546341
30170000 32.707494686428
30180000 26.2328514299313
30190000 30.5128717572542
30200000 31.434404529981
30210000 30.6860068221258
30220000 37.5529288082163
30230000 33.2815902536983
30240000 32.5807493232036
30250000 32.8842081255624
30260000 36.2460888928695
30270000 35.6102788652397
30280000 25.7085070226519
30290000 34.0936711109809
30300000 35.1534645262142
30310000 33.0302909495912
30320000 26.2311275226691
30330000 21.7641884585066
30340000 21.925988584358
30350000 30.6523709903696
30360000 30.0701866313091
30370000 32.6736504853207
30380000 37.527982551477
30390000 39.3216729410163
30400000 38.1434807151318
30410000 36.8614058517807
30420000 42.6096731437858
30430000 40.6575040927319
30440000 34.1232458833916
30450000 28.137506065636
30460000 27.8943402168749
30470000 28.9952170465641
30480000 36.3472021811572
30490000 33.7208354967735
30500000 35.0897517138808
30510000 32.6059508704064
30520000 31.1357733433896
30530000 34.3792567692004
30540000 38.968266294314
30550000 37.1329113341163
30560000 43.4860966888131
30570000 39.6409481942241
30580000 36.1825471105533
30590000 31.3177711091827
30600000 33.3878218284638
30610000 26.5568343163009
30620000 29.726203242627
30630000 28.9151856659095
30640000 26.6985422261909
30650000 33.4749443683726
30660000 36.8756124296934
30670000 38.9878615101517
30680000 34.1191937711076
30690000 41.3069833817122
30700000 43.0477011311434
30710000 39.0796040205394
30720000 44.5806169024132
30730000 38.0561455950991
30740000 36.8401136980684
30750000 32.5875023440942
30760000 35.2362133119384
30770000 27.0643752559652
30780000 28.5604143630452
30790000 31.6406006121961
30800000 34.1319007830976
30810000 35.2099133132708
30820000 35.2476317112196
30830000 35.0261221239749
30840000 27.1378946405826
30850000 32.5697485061121
30860000 28.0645580159035
30870000 30.6634378050846
30880000 28.3857665779054
30890000 27.8019229480234
30900000 28.976178347935
30910000 29.2421926631121
30920000 29.6707629754217
30930000 32.1641188171999
30940000 34.3864207786164
30950000 32.1599885657758
30960000 31.273545150861
30970000 38.8225215400216
30980000 37.3574950140966
30990000 34.4432308319343
31000000 38.5835372057817
31010000 44.9286280596539
31020000 42.7456921503285
31030000 39.7498132771017
31040000 33.688151439197
31050000 30.2600528070791
31060000 31.2500713130514
31070000 40.7531645354733
31080000 46.4362717529983
31090000 48.5523956867718
31100000 43.2031394046799
31110000 33.1758554682498
31120000 41.2371409104164
31130000 35.8515138727167
31140000 36.8867032642905
31150000 31.5030037892492
31160000 29.6629578996793
31170000 30.3458504528192
31180000 36.1640839891861
31190000 42.3656346226286
31200000 33.9965737967067
31210000 34.1673729984801
31220000 31.2726247079492
31230000 33.6595191933495
31240000 34.7818589488482
31250000 37.9288559284338
31260000 34.746102187881
31270000 33.3837137902862
31280000 38.4149701173454
31290000 37.3989666685817
31300000 36.5174523628341
31310000 36.4433925652656
31320000 38.2886475418701
31330000 39.5725196216229
31340000 33.8485039570829
31350000 35.1173072740102
31360000 33.6993258483986
31370000 39.188750208896
31380000 36.5222582667758
31390000 37.0635951096646
31400000 37.0097184535655
31410000 38.7144035443792
31420000 45.6621643261931
31430000 42.1886153065755
31440000 42.8352315251463
31450000 37.3733165076026
31460000 40.9013103641094
31470000 40.2220988423845
31480000 37.3838682703746
31490000 34.3918024105198
31500000 37.5829351797161
31510000 31.2183478617507
31520000 32.25142333376
31530000 42.0524804866024
31540000 33.9985929459628
31550000 35.6584461832985
31560000 28.9586824263578
31570000 38.2921342654272
31580000 31.6113964171952
31590000 27.0067707880184
31600000 27.8764819809158
31610000 33.7482994214772
31620000 30.6553689759907
31630000 34.8146386657208
31640000 34.8091262499609
31650000 29.6869405398726
31660000 26.5524566732375
31670000 31.2130893909247
31680000 29.5149389621894
31690000 27.0600640900027
31700000 28.4783553643429
31710000 27.0630281301228
31720000 28.0396868746889
31730000 26.6712435021524
31740000 31.1982241712271
31750000 19.8728876099348
31760000 27.4177708793199
31770000 29.5944055186345
31780000 28.0602998244121
31790000 30.6012484624425
31800000 30.1533498980377
31810000 36.0489194805353
31820000 32.8390220017972
31830000 25.5377132466281
31840000 26.1516093537938
31850000 28.4257965231002
31860000 27.944514597129
31870000 30.0779816788647
31880000 34.4714923546567
31890000 31.1868951596139
31900000 31.7746093166647
31910000 27.8687258832168
31920000 25.015953268061
31930000 28.6292499609938
31940000 31.8652991128945
31950000 28.7961703956819
31960000 28.3240280240922
31970000 29.6900153907649
31980000 26.3166414458452
31990000 30.0607919032959
32000000 31.1067300108106
32010000 29.4037992463095
32020000 24.7878751504308
32030000 27.6091388348289
32040000 27.7102625265935
32050000 28.9765416569917
32060000 26.686722666466
32070000 28.7749206291897
32080000 30.0315317494635
32090000 30.7412511190332
32100000 29.1070753487036
32110000 25.823736523352
32120000 24.4497796858502
32130000 17.2740712146789
32140000 25.1374715608103
32150000 20.2597649949369
32160000 25.6883607005983
32170000 21.165293357091
32180000 25.5204938651177
32190000 24.1702426065445
32200000 19.889263200742
32210000 28.4819600527977
32220000 25.3572755991923
32230000 30.4301557756314
32240000 25.0949746933021
32250000 27.366411309074
32260000 27.4733754243654
32270000 24.3668703242469
32280000 22.5207968847225
32290000 25.5567166095878
32300000 21.2401246720843
32310000 24.0095818866868
32320000 18.5604866437944
32330000 23.0215841331578
32340000 29.2221258818191
32350000 28.1367579275184
32360000 31.785233822179
32370000 24.4153605493709
32380000 23.2155411925277
32390000 24.1026600113241
32400000 16.7928099844985
32410000 18.3939844899637
32420000 20.4815625142513
32430000 21.5689521621014
32440000 20.4145341645711
32450000 23.0196322491859
32460000 22.9151185556087
32470000 27.3050917846477
32480000 24.4518321735385
32490000 21.2670785994169
32500000 15.1148077299943
32510000 14.6822815401713
32520000 17.9730441038619
32530000 17.0802252240469
32540000 13.6065594723231
32550000 17.9684305271032
32560000 20.4053591398311
32570000 19.5026530583173
32580000 22.8144885141185
32590000 17.2991245812423
32600000 19.1598544128443
32610000 15.3770708570921
32620000 17.0707444580593
32630000 15.5317363866803
32640000 16.2616414643193
32650000 14.8952209291381
32660000 14.1428836090166
32670000 14.2289638764603
32680000 14.1031280718764
32690000 14.7555526637321
32700000 16.5982911839479
32710000 20.0208509628497
32720000 15.0118178146461
32730000 19.7867776712569
32740000 19.7787677344887
32750000 15.749875434
32760000 16.3560139190008
32770000 16.4260655483671
32780000 15.908477617678
32790000 12.7386839789498
32800000 23.2298061875761
32810000 24.2341007551056
32820000 21.9569510456174
32830000 26.2003248126454
32840000 20.9443205014468
32850000 23.3398118992981
32860000 24.7473072428591
32870000 17.9637476273912
32880000 19.194606292457
32890000 16.8775843832945
32900000 22.8962069003687
32910000 23.5420133579984
32920000 26.2544529763985
32930000 23.7526563173516
32940000 23.0469089649143
32950000 25.9713768933959
32960000 19.5501818320775
32970000 16.0944311785456
32980000 20.5777262837443
32990000 23.0922597026669
33000000 17.2083443640014
33010000 23.4042536610294
33020000 26.7661686751228
33030000 26.604570995938
33040000 28.6725047700481
33050000 25.1634192657374
33060000 25.3828881986354
33070000 26.3191413054651
33080000 20.4760057459032
33090000 26.3265779566102
33100000 26.948657004226
33110000 27.7108015081119
33120000 28.7362036688061
33130000 24.8249674434343
33140000 19.4240280275732
33150000 13.8278064116497
33160000 21.0308083602222
33170000 16.5154589850269
33180000 15.7347060458991
33190000 21.0593166679309
33200000 26.1735323257345
33210000 28.7939070020541
33220000 21.3259029553801
33230000 25.8850530477236
33240000 25.8323388093554
33250000 29.6013538117506
33260000 30.717074227491
33270000 35.3478939293422
33280000 29.9076615920051
33290000 32.4169523283115
33300000 29.1056945887879
33310000 29.3089717413127
33320000 30.8560235653822
33330000 25.7797907716787
33340000 30.3046264768239
33350000 36.7454544502419
33360000 32.4475865818465
33370000 31.1380519570864
33380000 26.2919314939248
33390000 30.8694230863754
33400000 30.0014039231204
33410000 27.8651820288986
33420000 27.2419969375069
33430000 27.0356789235128
33440000 27.4709559101317
33450000 27.8843540569595
33460000 31.5799595720621
33470000 26.8284058127479
33480000 27.4460106737064
33490000 28.5303140378459
33500000 32.7757416257783
33510000 28.8826411756831
33520000 29.5354849999433
33530000 25.568551241933
33540000 28.374422285444
33550000 32.2456208819971
33560000 31.2201406828291
33570000 33.7501834334798
33580000 28.7470742824436
33590000 27.8230019503318
33600000 23.8746248179467
33610000 28.0065679667493
33620000 26.2675588982556
33630000 28.1588597135133
33640000 31.7187304529073
33650000 29.749512236886
33660000 32.8182104686982
33670000 31.0131495244152
33680000 26.4994724796277
33690000 33.8659000193571
33700000 33.3117326111773
33710000 28.8417743131159
33720000 33.969790824944
33730000 29.8494321031732
33740000 31.1117018594546
33750000 30.9432637219328
33760000 33.3169928046972
33770000 27.5401299600694
33780000 25.576210752
33790000 26.2195553477766
33800000 30.9487970465955
33810000 30.294192870768
33820000 31.8338412777468
33830000 29.4818872776159
33840000 28.9175309304152
33850000 34.6562118832164
33860000 30.0854526739184
33870000 34.2776096976834
33880000 32.5961084064735
33890000 30.2471799492237
33900000 23.9828939284124
33910000 22.9293198335418
33920000 29.6681120047504
33930000 29.9546144859582
33940000 32.1531832407269
33950000 28.9427715822683
33960000 29.6135086249629
33970000 28.0067846181946
33980000 24.716534244425
33990000 22.3210550750864
34000000 31.1684370452401
34010000 32.2731544801273
34020000 23.3573332128341
34030000 29.3477794646913
34040000 28.9365628126869
34050000 21.8884697912158
34060000 23.440561580999
34070000 23.2593240505407
34080000 31.9602016654553
34090000 27.9859300140062
34100000 33.2449190732547
34110000 29.24011775323
34120000 31.1901213746489
34130000 31.0796710276277
34140000 29.4778485653101
34150000 35.7686285209588
34160000 34.2753349816796
34170000 33.9702556744537
34180000 39.5595308320742
34190000 38.4523031002307
34200000 35.7752763548125
34210000 30.5850616355205
34220000 27.7043578980362
34230000 34.2193701848516
34240000 31.8882508142125
34250000 34.6275292368935
34260000 41.5113429837442
34270000 36.1069802841763
34280000 34.3668837919249
34290000 25.3581001632747
34300000 31.9487199080151
34310000 24.7623507566285
34320000 25.5876477953204
34330000 31.9106018828425
34340000 34.2334277075517
34350000 35.9640789746513
34360000 35.3543279854828
34370000 38.1288838294785
34380000 33.1515505651868
34390000 37.0091341247377
34400000 34.1654240099076
34410000 37.0690424700961
34420000 31.7430833313654
34430000 33.7246586033731
34440000 31.3725676842803
34450000 30.3890311596329
34460000 33.7966887685783
34470000 32.6652844789101
34480000 30.4184712139115
34490000 28.5907634714383
34500000 34.3941235002324
34510000 32.8741840308322
34520000 20.7787307654813
34530000 27.8380678267001
34540000 28.232242671806
34550000 28.4592480385089
34560000 17.4828215086271
34570000 28.320190083878
34580000 33.8567444524433
34590000 32.646497291495
34600000 19.483340594221
34610000 27.0204943582259
34620000 19.3989179080945
34630000 24.8485661490136
34640000 24.5606860114125
34650000 29.4289951871459
34660000 23.6769407065215
34670000 26.5466192966949
34680000 32.1106939508723
34690000 24.7945760381976
34700000 26.9552372610364
34710000 27.4344944132798
34720000 27.3044753945356
34730000 24.024510615929
34740000 23.8425799402231
34750000 24.3848411123848
34760000 20.871247271342
34770000 21.4777145352601
34780000 26.5355485540405
34790000 35.7867527877613
34800000 31.8946067100763
34810000 34.8168424810065
34820000 35.7585393772376
34830000 38.2706098605351
34840000 37.6017568165686
34850000 32.5377448694861
34860000 34.6986692320593
34870000 36.1399573360674
34880000 37.7536920983496
34890000 33.9618192820651
34900000 37.640384861839
34910000 35.9073296340682
34920000 32.7242313729287
34930000 31.6493428470818
34940000 36.8741338952451
34950000 32.0215518340582
34960000 32.7278440992277
34970000 29.0566318721805
34980000 25.3921852348523
34990000 30.5099503291244
35000000 33.6898079442152
35010000 29.6785814279846
35020000 31.6212328850827
35030000 27.2126440273219
35040000 30.2051159406097
35050000 18.1405970296262
35060000 22.5159596071871
35070000 22.6828294658204
35080000 22.5275408072583
35090000 27.8356748441867
35100000 26.8839755583561
35110000 28.4946025430087
35120000 28.2866872573074
35130000 24.4561808153118
35140000 21.9841888169619
35150000 24.0927689287828
35160000 20.9877254716162
35170000 15.6281868743089
35180000 14.475207854152
35190000 15.6885501131112
35200000 30.347900547204
35210000 28.867988517325
35220000 36.4792776365052
35230000 33.2356128308121
35240000 34.0074669085556
35250000 33.3980051571295
35260000 29.0859303822056
35270000 28.2073853911408
35280000 25.393247382402
35290000 28.0661228369329
35300000 26.9811538833086
35310000 28.0284478718494
35320000 28.8369847844731
35330000 29.2544402606376
35340000 34.8419036536427
35350000 32.9523703298728
35360000 32.4083286669615
35370000 34.3355061356809
35380000 31.445167192131
35390000 22.048121050189
35400000 27.9925424321116
35410000 30.8052089086344
35420000 34.7016032328448
35430000 36.7785618826404
35440000 37.3402377215523
35450000 34.6514599775666
35460000 37.2600355773909
35470000 38.06174449876
35480000 38.8589452412809
35490000 34.0677099382327
35500000 37.4126433232464
35510000 33.3219541027167
35520000 37.7565196917913
35530000 33.5628773452393
35540000 29.8762662415861
35550000 31.2717830801395
35560000 23.0696410992269
35570000 30.4320865909528
35580000 36.0648268329832
35590000 33.6026021534745
35600000 30.7782881811646
35610000 31.2978519798319
35620000 26.3730109596881
35630000 26.408437999656
35640000 26.015879874075
35650000 22.091557041821
35660000 23.2175589925021
35670000 29.4454676011034
35680000 29.8055248782712
35690000 31.7233684655988
35700000 28.3891166166806
35710000 36.2570855854587
35720000 34.5054563014781
35730000 36.9274510895222
35740000 28.8430450796561
35750000 23.9564480811944
35760000 27.4710619810798
35770000 29.0400549810626
35780000 36.3552394453179
35790000 38.0264487425617
35800000 34.2741723900977
35810000 39.7885845597006
35820000 38.4137911565675
35830000 36.0608170138967
35840000 37.2728773689482
35850000 37.0939934579263
35860000 36.9440765051456
35870000 38.2159055102787
35880000 33.1661300098553
35890000 32.1757474458315
35900000 27.8291207396258
35910000 30.1751735377904
35920000 28.0199835492645
35930000 33.9698755476962
35940000 44.4147472540329
35950000 43.8295704620659
35960000 37.9497638750728
35970000 36.7854910628454
35980000 38.6662956504088
35990000 30.9626153189434
36000000 30.5968375964466
36010000 39.1765009498108
36020000 37.2178669619319
36030000 37.4938548575078
36040000 40.6514721376423
36050000 39.3072850388912
36060000 39.7420940443518
36070000 34.8956080635581
36080000 33.2449301501858
36090000 34.1557287808185
36100000 25.6767915913737
36110000 26.9493435852453
36120000 32.465371169856
36130000 34.6014953482466
36140000 38.1251406427681
36150000 30.2789433005429
36160000 41.9276292119829
36170000 38.41356428712
36180000 39.1729111173717
36190000 42.4465058322697
36200000 38.3033460854467
36210000 37.5328885459556
36220000 41.8613875073697
36230000 41.623558683144
36240000 42.4508985916041
36250000 45.3649923286235
36260000 45.0998269685848
36270000 43.389351583389
36280000 47.0712487125737
36290000 49.7854998361835
36300000 45.5534493950701
36310000 47.6394867362699
36320000 48.1199034242826
36330000 39.1607156036457
36340000 38.9274974274881
36350000 32.3688153265495
36360000 39.3556891173551
36370000 46.7855869780967
36380000 45.5154095121561
36390000 45.6620852615364
36400000 38.2784785186853
36410000 37.7325587990326
36420000 37.8994208547849
36430000 45.3201641133688
36440000 38.7898745927413
36450000 36.0626185538323
36460000 37.8689577528341
36470000 43.7062812943786
36480000 38.5128638098708
36490000 34.1274280267309
36500000 34.662541817171
36510000 41.2756129252954
36520000 35.8139704673235
36530000 38.2070123994004
36540000 41.3950006996488
36550000 38.2918758297244
36560000 35.2276786204124
36570000 35.5284976919085
36580000 40.9753125237608
36590000 38.72181542039
36600000 29.4093587592503
36610000 36.5508436144896
36620000 36.5567750431604
36630000 32.2954484874399
36640000 39.8503190662322
36650000 42.1990169905496
36660000 32.7964281526996
36670000 39.503650649751
36680000 42.5228322127477
36690000 48.4797280106117
36700000 41.6644685110258
36710000 34.0215441020276
36720000 40.0090213216575
36730000 47.1963127227789
36740000 43.0719970160609
36750000 44.5131345055316
36760000 38.5124508200707
36770000 36.2726530549547
36780000 35.9544963723297
36790000 39.2415399324742
36800000 42.3573528632065
36810000 43.4097211810615
36820000 47.6201727444698
36830000 46.3018647257857
36840000 41.6361339290348
36850000 46.3260141304679
36860000 47.7550165881585
36870000 42.3776787636472
36880000 41.2686392322571
36890000 43.9441390236984
36900000 46.2389337190598
36910000 40.1102542167125
36920000 40.7566724804922
36930000 46.0709921770448
36940000 38.698667403748
36950000 41.2601399447264
36960000 50.2779101986912
36970000 51.6735705059882
36980000 48.3888265777806
36990000 44.9202964950859
37000000 50.8125751775328
37010000 45.1473292297169
37020000 49.2685771015361
37030000 50.2781121600545
37040000 44.3041474573772
37050000 40.4312616538501
37060000 40.6997507731743
37070000 40.2266794522958
37080000 40.5159180486732
37090000 40.5007325150105
37100000 36.9289790899772
37110000 38.1068661282355
37120000 42.34907608674
37130000 41.8127690974359
37140000 47.4836759619706
37150000 41.9594252328757
37160000 43.2980825703178
37170000 36.0015549431627
37180000 30.7377014929675
37190000 32.6074671738119
37200000 38.5457440161053
37210000 42.5340393385106
37220000 40.6980885456992
37230000 41.9443037041914
37240000 42.9456174429273
37250000 40.751358894268
37260000 41.6150396213819
37270000 43.6764537052051
37280000 40.3985044002994
37290000 35.1771475397383
37300000 35.930835657549
37310000 41.0077548280414
37320000 45.9362638535447
37330000 44.3070267842409
37340000 46.6458308819929
37350000 40.9625888453437
37360000 46.3141448568806
37370000 48.8408701058317
37380000 45.3766986109624
37390000 51.1494977843487
37400000 43.7428953273899
37410000 45.5133766527767
37420000 52.9185957368995
37430000 50.7913211128546
37440000 49.5206125405648
37450000 42.8053199127995
37460000 35.2344112994574
37470000 44.8759235108076
37480000 46.9064955616116
37490000 43.61963392686
37500000 42.3644217461485
37510000 42.3518423254688
37520000 39.7081681687164
37530000 41.40317889698
37540000 37.7724346753055
37550000 35.7498071093787
37560000 37.0116354723381
37570000 33.3785687623872
37580000 39.9738643432472
37590000 43.2809837569205
37600000 41.6147504215006
37610000 35.7721471148259
37620000 33.4296597599435
37630000 27.2763459034086
37640000 22.354788702827
37650000 21.4277950495768
37660000 24.7620943327275
37670000 34.2273553222794
37680000 37.7938116612594
37690000 36.023981788416
37700000 41.6924430399795
37710000 38.9402086593738
37720000 42.3767340901447
37730000 36.5379039139427
37740000 27.8085186780602
37750000 26.9434981346429
37760000 19.596770939211
37770000 28.3841137975672
37780000 27.5683962364226
37790000 29.5977259536307
37800000 34.9122038502618
37810000 25.1920646538178
37820000 30.1806448760594
37830000 31.0878047147298
37840000 38.5267559824239
37850000 39.3014469144169
37860000 35.3331096587949
37870000 29.7495857883077
37880000 36.2551199687546
37890000 32.8981989571733
37900000 35.9653840949608
37910000 31.4513217799111
37920000 29.4314294036924
37930000 30.3900944048995
37940000 36.7945729369941
37950000 28.0846376426634
37960000 23.4656435945051
37970000 28.7687268847583
37980000 29.8823846781041
37990000 40.042087854011
38000000 36.0127938111052
38010000 29.9018784834623
38020000 40.3025704360369
38030000 33.0598298162786
38040000 33.1121099244702
38050000 33.7036351205723
38060000 35.8183566683895
38070000 36.0522122941503
38080000 38.0433330260227
38090000 28.8201352033957
38100000 34.175810700244
38110000 39.7948403877234
38120000 36.2159807496674
38130000 34.0695246400381
38140000 32.312864644438
38150000 30.3552343106538
38160000 29.8062695517879
38170000 23.1815859641135
38180000 26.0903127274338
38190000 20.3663877104555
38200000 27.0896822436914
38210000 24.2528842733208
38220000 27.8013742239158
38230000 32.5031366489601
38240000 27.1761861448986
38250000 37.320222169657
38260000 35.0087223403277
38270000 30.2120299415116
38280000 25.5923199855088
38290000 22.5437959836813
38300000 27.1090992215728
38310000 25.1540475996683
38320000 34.4273994071333
38330000 35.8330487174583
38340000 35.383273504826
38350000 31.213678823953
38360000 24.7084893494493
38370000 20.972592419717
38380000 21.7116582785993
38390000 19.0653438588753
38400000 27.9887006848336
38410000 27.5915683316569
38420000 26.5301084311208
38430000 33.8776066780259
38440000 29.6675929232283
38450000 29.4672616676793
38460000 25.2907956280512
38470000 27.9260015551935
38480000 25.6369008353213
38490000 27.5697595099456
38500000 28.9849441870938
38510000 20.3203273491773
38520000 27.4144701199197
38530000 27.4533750004527
38540000 30.1610259975998
38550000 28.2112662321712
38560000 27.3875668644413
38570000 25.9367263868438
38580000 25.6512978704108
38590000 27.7677372878382
38600000 34.2918398419164
38610000 39.3442197032423
38620000 41.5100165503616
38630000 37.1329948089297
38640000 30.303452673884
38650000 32.9645134553809
38660000 26.5930591064056
38670000 27.3643906740143
38680000 35.2091695844356
38690000 30.7925875765954
38700000 40.5963018097127
38710000 37.4455048263898
38720000 34.9239274964285
38730000 38.0946865887971
38740000 36.1082629928893
38750000 37.1412168264422
38760000 39.2751118284168
38770000 35.7581931119274
38780000 39.4680501786814
38790000 32.2130687686168
38800000 25.8526323999006
38810000 33.826014050189
38820000 30.7020015486769
38830000 30.1299985192053
38840000 29.2629034554172
38850000 37.5732846171511
38860000 33.0395192449217
38870000 33.9717357429731
38880000 33.2586930502447
38890000 29.0937179450565
38900000 36.3867102403756
38910000 34.5996490556706
38920000 36.2170395083618
38930000 38.4613540783513
38940000 33.2197083574246
38950000 36.7484057236599
38960000 38.9502670071482
38970000 40.5462474405876
38980000 44.6335543295567
38990000 46.1571248590956
39000000 46.941186543129
39010000 44.5354433385995
39020000 42.0490715996267
39030000 44.7760755841189
39040000 41.5530102844961
39050000 42.3637614693442
39060000 42.4845368365561
39070000 42.0147624895742
39080000 39.4375798924164
39090000 41.9673320512206
39100000 36.5014356152588
39110000 36.5620438694327
39120000 37.676680942928
39130000 39.6386243620325
39140000 38.5315365437324
39150000 43.2993757715404
39160000 38.8552207464331
39170000 36.7695242796646
39180000 39.268763117099
39190000 39.5956287992691
39200000 40.7655635381683
39210000 33.2759393186957
39220000 46.6816878322122
39230000 40.5990572040297
39240000 40.1473157466709
39250000 39.9618495459806
39260000 36.1448664817034
39270000 29.5730018849991
39280000 23.1922931407439
39290000 28.6372639287408
39300000 30.2244336237107
39310000 30.0995580102602
39320000 33.2824446494365
39330000 36.7452538812946
39340000 36.592249397261
39350000 38.5122724894202
39360000 34.5456622714146
39370000 45.188631401199
39380000 40.709003145928
39390000 40.4458981601678
39400000 39.0899931718849
39410000 25.6245451827734
39420000 32.4366315069358
39430000 34.7456372188332
39440000 33.1567340244295
39450000 41.1164046798791
39460000 42.3235326433206
39470000 42.7587795704833
39480000 39.8992212665992
39490000 37.3377051559457
39500000 42.4523982543893
39510000 38.2650855016499
39520000 34.7238966904632
39530000 37.7780774567528
39540000 32.5581328373025
39550000 36.9186025156857
39560000 38.1576045146491
39570000 38.5994984473308
39580000 36.701505874645
39590000 39.7363654511128
39600000 45.6636275987702
39610000 40.2298811952376
39620000 40.0991294670371
39630000 42.7067784205068
39640000 43.2485991040027
39650000 36.1651553291254
39660000 38.2723671161334
39670000 37.2394877501708
39680000 29.8000175236013
39690000 33.8069202074599
39700000 39.0379300532773
39710000 36.1641786563138
39720000 38.274046885248
39730000 39.89422101859
39740000 33.3139979990281
39750000 30.8609554077716
39760000 33.2229175454846
39770000 39.8355884026888
39780000 34.2561594882376
39790000 40.1821599179107
39800000 33.8231251458972
39810000 35.0755581852763
39820000 36.2195662979078
39830000 39.9005529311401
39840000 40.5015242979235
39850000 43.0931225439796
39860000 40.8883155268128
39870000 43.3602430932498
39880000 41.5926536415112
39890000 40.3308159467718
39900000 38.6164071032946
39910000 33.3089361764962
39920000 37.5644691967076
39930000 42.8034326960822
39940000 31.5383997231696
39950000 34.8421469853934
39960000 40.2658087725114
39970000 37.2846820332265
39980000 34.321340639662
39990000 33.7255794479539
40000000 37.6050251488766
40010000 35.1723724046323
40020000 37.8077075455108
40030000 40.0182241409895
40040000 39.9928038083266
40050000 37.6550835150435
40060000 31.7206657995002
40070000 35.766287492503
40080000 36.3608224890245
40090000 36.3988390064432
40100000 39.7475763019616
40110000 36.0024262050009
40120000 35.4740452455353
40130000 35.8237425135761
40140000 33.404906338856
40150000 36.1577390510544
40160000 41.0680796934777
40170000 31.1259087796579
40180000 29.0144579304382
40190000 33.3432627166413
40200000 38.9205424784994
40210000 31.9290188680624
40220000 40.495977110442
40230000 43.7034324822306
40240000 30.6602120905448
40250000 31.791480262328
40260000 31.6217180730171
40270000 35.0910203322575
40280000 39.5982565484408
40290000 43.7661630287778
40300000 44.562399559687
40310000 35.8542483909812
40320000 40.8371474139647
40330000 36.043152622714
40340000 35.2160466554128
40350000 31.9544665996898
40360000 29.8787462729935
40370000 33.6080533270401
40380000 33.2463986695002
40390000 38.0323310108406
40400000 33.3603874717584
40410000 36.6038437874362
40420000 32.8175969937538
40430000 37.7135205006118
40440000 36.517882568968
40450000 37.0023099311419
40460000 39.8786314679842
40470000 35.5829719297963
40480000 39.5200397537386
40490000 42.8940706526716
40500000 44.301866245206
40510000 40.789001446846
40520000 43.4777626442333
40530000 41.2040770551233
40540000 43.2893851380466
40550000 35.7646284886674
40560000 34.7100586224668
40570000 37.980500282422
40580000 37.0675241778166
40590000 36.8669003255943
40600000 40.3797112953452
40610000 34.007321849842
40620000 37.9494230889109
40630000 40.6821493549452
40640000 39.8586708789776
40650000 42.9878798152596
40660000 39.0528173030659
40670000 41.1117044864865
40680000 32.5837644509167
40690000 31.4576959114716
40700000 35.7758391132003
40710000 36.6666943735971
40720000 35.5930346988412
40730000 44.4815572837288
40740000 39.0054943441668
40750000 41.7594371949479
40760000 38.3070529120116
40770000 37.2956485354209
40780000 25.7900446259019
40790000 30.7205676709842
40800000 37.5071736066969
40810000 37.6449486812126
40820000 32.0352485854615
40830000 26.3659146465319
40840000 23.3574313753143
40850000 30.4502184601712
40860000 28.6614191831785
40870000 23.0706368978369
40880000 24.1806848025597
40890000 32.148666344149
40900000 39.9327312492775
40910000 26.1238810891846
40920000 35.4986984218597
40930000 37.0642436653673
40940000 36.8587002511048
40950000 41.6924093250012
40960000 37.5893700402488
40970000 38.7328419898212
40980000 39.5149374763967
40990000 43.7647362270461
41000000 38.5350709687569
41010000 36.8697617521162
41020000 41.6986050359885
41030000 39.6262444889125
41040000 46.1291332802481
41050000 34.0505728912866
41060000 40.3607487423757
41070000 42.8025989136644
41080000 36.2695525012374
41090000 42.2963623274054
41100000 42.8064137639284
41110000 35.2884499245432
41120000 40.9903054025616
41130000 42.3735952376111
41140000 39.5684724134746
41150000 42.978844417869
41160000 50.3665831746771
41170000 50.8914244530802
41180000 44.7687961144624
41190000 45.5470932390995
41200000 41.2052326950634
41210000 42.1649098728032
41220000 39.8645267764011
41230000 33.9192675996486
41240000 32.4480512516121
41250000 37.2744625820732
41260000 41.8851237849941
41270000 36.3147808488174
41280000 41.2731353820449
41290000 39.8412732808189
41300000 41.5468002441831
41310000 35.1339020528944
41320000 36.5447155350145
41330000 38.8640221987378
41340000 45.5486480040404
41350000 48.0628773988797
41360000 41.2719362139695
41370000 35.7555180095532
41380000 40.26832668116
41390000 37.7842438878148
41400000 34.0896808729969
41410000 39.1860836499119
41420000 35.6883164888732
41430000 37.2487765424896
41440000 44.0076720426458
41450000 47.1454577343193
41460000 44.3980185544563
41470000 44.7439150685038
41480000 44.857765927298
41490000 44.3782022490961
41500000 33.2408283447598
41510000 33.2065876205435
41520000 35.3474714414284
41530000 38.9859361196091
41540000 25.6021931993769
41550000 27.4013340558478
41560000 31.5845076932991
41570000 33.5138593983029
41580000 39.4220181584425
41590000 41.2276668005128
41600000 39.4960634878904
41610000 37.3207555467292
41620000 37.7030766193234
41630000 37.92117980736
41640000 36.4327915119122
41650000 36.5316625438187
41660000 35.395721186602
41670000 33.9210376770336
41680000 37.9980308640839
41690000 31.7826335077083
41700000 28.1514477524997
41710000 33.694649034757
41720000 42.9691401485495
41730000 34.6212279437756
41740000 44.6546519654528
41750000 46.1744666851896
41760000 42.2440420897001
41770000 45.7715839750165
41780000 46.6537331377925
41790000 46.7209463106562
41800000 47.409629773361
41810000 46.0398821755688
41820000 45.1023002383802
41830000 44.964681685513
41840000 41.132348193769
41850000 38.4460452178834
41860000 34.0914799588934
41870000 40.3159088273488
41880000 45.4689305541016
41890000 45.7733315329388
41900000 46.2850525708837
41910000 43.785218633363
41920000 45.2024429899607
41930000 43.5179305171258
41940000 29.5713641912249
41950000 33.2329063303233
41960000 37.4840069555055
41970000 41.8365406520434
41980000 36.0612289579029
41990000 36.4502232551039
42000000 34.9824805769903
42010000 41.6490233715733
42020000 42.6415617085943
42030000 42.3324299340279
42040000 45.0148016133855
42050000 45.0707128604124
42060000 40.2458099278349
42070000 40.0729984391617
42080000 37.2831023019686
42090000 35.9380683809117
42100000 35.7756702103748
42110000 38.0358542578339
42120000 38.241070947044
42130000 43.3527287118907
42140000 36.9959896363745
42150000 44.2532642449779
42160000 40.3130849905169
42170000 42.9140768639091
42180000 43.590306912683
42190000 45.2856398613148
42200000 43.4130922741206
42210000 50.0945291289112
42220000 45.7790743495422
42230000 48.3504915483338
42240000 54.452641383424
42250000 54.1360557317444
42260000 54.2514859836994
42270000 52.0473143568622
42280000 54.5228195676914
42290000 53.2518132425317
42300000 51.4540993249208
42310000 49.5947354190428
42320000 48.4950803987168
42330000 49.0461337928463
42340000 46.5766710550197
42350000 46.7822580317443
42360000 46.8137741687793
42370000 45.6516258315063
42380000 48.1953272248615
42390000 48.7668839904775
42400000 50.0163499682153
42410000 52.0654106859376
42420000 50.9973139546397
42430000 45.1012016038876
42440000 45.11234127356
42450000 43.2973023174937
42460000 38.448868649278
42470000 41.6077657564621
42480000 52.3108762224658
42490000 51.1904257708088
42500000 51.8774883710193
42510000 56.354026103843
42520000 51.9802179694125
42530000 50.9359851082276
42540000 51.2693011972123
42550000 50.3083164256494
42560000 46.7668576155272
42570000 41.7752921245665
42580000 41.4245957239127
42590000 40.4681811980969
42600000 39.9542653428693
42610000 32.9052287017248
42620000 39.8465410297602
42630000 47.7899440216394
42640000 47.9001201095459
42650000 49.3494540503955
42660000 45.3124977759275
42670000 46.3163702163981
42680000 45.8249450953714
42690000 50.2660616639264
42700000 42.9939551677956
42710000 42.2115435004947
42720000 43.3069493594086
42730000 42.8100433927968
42740000 37.2187207624259
42750000 41.4536794478437
42760000 42.045525386255
42770000 40.6505795931598
42780000 42.6333332498972
42790000 44.1027364156889
42800000 43.2617666517934
42810000 41.208333037408
42820000 45.0963990795134
42830000 44.1679347586133
42840000 43.918306920724
42850000 40.4717341389434
42860000 43.1436021713585
42870000 39.6398632463074
42880000 36.7917842367859
42890000 41.5840776540734
42900000 44.3902006740822
42910000 40.5348348659246
42920000 35.5180585504353
42930000 31.5739788555822
42940000 33.7040760041097
42950000 29.234770153338
42960000 36.3349597129134
42970000 26.5212603644898
42980000 30.3545087625467
42990000 31.9371625861806
43000000 37.7916206269894
43010000 34.3910289222803
43020000 33.383371608146
43030000 33.4488838610188
43040000 36.0153335479692
43050000 36.3846771862978
43060000 37.2880643784355
43070000 31.3645091012978
43080000 30.9416467733818
43090000 27.308361372861
43100000 33.5305195820586
43110000 33.9161558652703
43120000 30.9985882915213
43130000 30.4376851407152
43140000 37.3338728349692
43150000 33.9863274470525
43160000 36.0501166911918
43170000 33.3180663665803
43180000 35.3257002272895
43190000 24.4576097207195
43200000 33.9054465165928
43210000 32.4358597414477
43220000 38.6907947506465
43230000 29.6495924194292
43240000 37.4154806645355
43250000 36.6535879806019
43260000 33.608627095249
43270000 33.9822795041833
43280000 32.4363547308623
43290000 32.8680927262002
43300000 31.6417027636018
43310000 37.4200641982342
43320000 37.9526253346918
43330000 34.9571178140758
43340000 37.2329328401081
43350000 33.3570883665514
43360000 34.3644563335566
43370000 33.352412271438
43380000 36.3490174301243
43390000 34.4102307406466
43400000 34.5530932934876
43410000 33.3756237688825
43420000 34.8869161238662
43430000 30.2043499090708
43440000 28.7538460906391
43450000 33.5107470971155
43460000 34.5436009500442
43470000 31.1295822720664
43480000 32.3296181900899
43490000 21.1529311029178
43500000 35.9444464502103
43510000 33.6014932452044
43520000 32.3827249675147
43530000 29.5900824585178
43540000 24.628225895383
43550000 26.9689012888095
43560000 24.101531576611
43570000 22.5465401095829
43580000 27.0261107096351
43590000 30.6793603607473
43600000 28.1380402651662
43610000 30.6841229053472
43620000 30.5632360481938
43630000 28.1515737264048
43640000 32.7298074627033
43650000 29.2680498709884
43660000 19.5104429012525
43670000 24.5477224566991
43680000 28.176027616269
43690000 25.6821784635668
43700000 32.970388847142
43710000 39.1479690654496
43720000 33.8145500787852
43730000 30.0391102817274
43740000 33.7614161939377
43750000 35.21799442177
43760000 36.1773434932926
43770000 36.0969091414544
43780000 36.3341922898229
43790000 33.549367467552
43800000 38.8216558022812
43810000 37.7316398833703
43820000 42.475624779045
43830000 37.1981152852876
43840000 38.0986361486248
43850000 44.1256012120198
43860000 41.5975075448616
43870000 40.4228663894417
43880000 36.008148962611
43890000 34.7678469798268
43900000 33.9922157749165
43910000 40.7140775774068
43920000 34.2534703093977
43930000 39.82975372291
43940000 42.5654467871965
43950000 40.3845684816743
43960000 36.4625545771635
43970000 37.1919291155372
43980000 41.6333046119498
43990000 39.8735832522347
44000000 44.7614287761033
44010000 38.5659882475284
44020000 42.8744826329165
44030000 45.8074545968327
44040000 43.3037855850235
44050000 38.2609789375749
44060000 40.5425474466941
44070000 41.9719813198561
44080000 43.2750163671509
44090000 37.2702707271042
44100000 36.9415650734735
44110000 30.3908987935814
44120000 34.8642094454117
44130000 38.1043027919565
44140000 45.3747500993077
44150000 40.2081652615579
44160000 37.8217694672504
44170000 41.4148668740163
44180000 49.5568454744351
44190000 43.8101754579861
44200000 42.9579232559693
44210000 40.4574633980263
44220000 45.5522890115478
44230000 48.4911386934005
44240000 38.8825705150055
44250000 45.6017402547893
44260000 47.7479300445611
44270000 46.4502859500804
44280000 38.1769356481018
44290000 37.5233965092868
44300000 42.327793490889
44310000 39.877656815401
44320000 43.7302297541313
44330000 47.7010486146968
44340000 47.7177694582263
44350000 45.4981159499646
44360000 44.7587618651375
44370000 45.7415113039926
44380000 43.4331154665127
44390000 47.6812196067012
44400000 49.1209604253494
44410000 44.9230711224823
44420000 46.4606922136269
44430000 46.3300434230526
44440000 48.0155200064723
44450000 42.7868468023097
44460000 38.3926678758199
44470000 33.8668950047236
44480000 31.1921479732796
44490000 39.6353729879879
44500000 39.4405270513803
44510000 39.304512009037
44520000 41.6248771147291
44530000 46.8023153264578
44540000 45.6555433423097
44550000 39.9889280821095
44560000 36.8408420696101
44570000 40.2977769744134
44580000 45.2224156019769
44590000 49.0500549320648
44600000 47.134871072797
44610000 45.0397798946464
44620000 46.6374827227627
44630000 45.5092451751542
44640000 47.626065645632
44650000 46.9305635085304
44660000 42.2082491584458
44670000 41.0589472793028
44680000 41.536574145451
44690000 35.8627008877928
44700000 47.627629300979
44710000 40.7000266172251
44720000 43.3836574231511
44730000 44.0228101211646
44740000 50.7112774696456
44750000 48.6263028494026
44760000 46.2544557910787
44770000 49.1423643464905
44780000 51.616966740855
44790000 51.5785049071857
44800000 45.4875011526248
44810000 52.8405283285667
44820000 51.4851539035543
44830000 46.3054497852922
44840000 48.0018747264074
44850000 46.1842256411182
44860000 56.9469934961069
44870000 47.3857692074283
44880000 52.8884425572397
44890000 50.9699759388915
44900000 52.4199601938952
44910000 56.5649696147552
44920000 50.144389415504
44930000 47.6149503980271
44940000 50.9506048588283
44950000 50.3016635931658
44960000 54.6448814742377
44970000 53.0944754672795
44980000 53.8524151099804
44990000 53.2985268854483
45000000 50.5075784600343
45010000 50.0716551607368
45020000 54.4686352428227
45030000 47.384555663832
45040000 45.671998385942
45050000 53.1733538973161
45060000 47.0495016376827
45070000 56.3898298101213
45080000 56.7721756756598
45090000 46.0080902303945
45100000 48.2498342324304
45110000 47.1319109402176
45120000 45.7869641210426
45130000 47.9838938296554
45140000 49.9427896248302
45150000 51.004672090355
45160000 49.5781885469532
45170000 47.8973440733737
45180000 49.3243435349247
45190000 45.1763297191094
45200000 42.3508201821672
45210000 46.7674684178859
45220000 47.7373381963484
45230000 44.8230061574139
45240000 48.1737726265806
45250000 44.4244360844142
45260000 43.4614454947125
45270000 42.4275285277685
45280000 42.0570563942381
45290000 40.0806809850596
45300000 42.5497113386692
45310000 40.1034601468352
45320000 39.8263277108435
45330000 36.1608196156788
45340000 37.9211991544013
45350000 42.3098684438118
45360000 43.6538420293439
45370000 44.703486200832
45380000 42.6005618046878
45390000 42.3322210387085
45400000 39.64934289409
45410000 37.3272651299669
45420000 47.9087060169851
45430000 45.4426833307097
45440000 44.5984717900282
45450000 45.6441253133242
45460000 46.6507948985864
45470000 47.8283366426824
45480000 43.6067193358488
45490000 42.6836869720082
45500000 40.0327235517934
45510000 40.15239054364
45520000 40.2226853800591
45530000 34.69676583482
45540000 36.9773827805947
45550000 38.4284065050264
45560000 40.0083279204902
45570000 43.5245392467781
45580000 42.0028114420014
45590000 41.9656729189023
45600000 42.824176281605
45610000 41.3480186767436
45620000 40.454111393509
45630000 42.3718744786206
45640000 43.3650739138648
45650000 39.4684150333845
45660000 39.645942486875
45670000 42.5618436991967
45680000 38.683818103147
45690000 44.5071259705418
45700000 34.8041654060954
45710000 37.8828782608887
45720000 33.3110517966559
45730000 34.8793902657074
45740000 37.7026861835437
45750000 33.8618253139552
45760000 33.9506759235102
45770000 36.2586532163966
45780000 35.0699530060058
45790000 34.3838655247763
45800000 42.3646755759223
45810000 40.8897411268662
45820000 43.3214899000985
45830000 42.1770346520896
45840000 43.6953816547094
45850000 41.4208846387138
45860000 45.8927655334259
45870000 47.7775362837471
45880000 47.8699877864868
45890000 45.0554827232983
45900000 51.3663880387353
45910000 52.6685964278651
45920000 55.5175119509964
45930000 51.3842124368247
45940000 54.7137965543737
45950000 52.2941338949191
45960000 44.1503896676095
45970000 48.4779813360537
45980000 48.4214739945904
45990000 49.1746473274795
46000000 49.9628961825996
46010000 47.1115796506386
46020000 40.329480123556
46030000 45.2493849690911
46040000 47.3648908814015
46050000 47.4800344684704
46060000 44.718002813643
46070000 49.1923500592843
46080000 45.3413114387604
46090000 41.7488222620989
46100000 44.5844108462059
46110000 46.1200325789429
46120000 43.0936257520374
46130000 44.347906607572
46140000 41.8889693200617
46150000 41.329612006183
46160000 46.7035904688566
46170000 47.6146034579037
46180000 46.98352137035
46190000 41.4734478928226
46200000 34.2535395179673
46210000 33.8531920333773
46220000 34.5031931673463
46230000 29.5570572215882
46240000 30.2588202879718
46250000 36.7425280312602
46260000 39.1157907329678
46270000 33.5261093306355
46280000 42.8770075536651
46290000 37.1219295055873
46300000 45.2593327720424
46310000 43.646960520944
46320000 45.291390451748
46330000 39.1815221974334
46340000 39.6366909401929
46350000 40.3466618996777
46360000 45.4643807421466
46370000 44.7849640788724
46380000 43.4429100302612
46390000 43.8168520157736
46400000 41.6199626983985
46410000 42.9123251762744
46420000 36.9149859440063
46430000 35.1370649045834
46440000 40.1444067189937
46450000 42.2837937255696
46460000 38.812449050275
46470000 41.0442373090853
46480000 44.1854810719359
46490000 45.0275862046806
46500000 43.5808771359752
46510000 45.0880469278154
46520000 47.8668717525685
46530000 43.296466746381
46540000 39.4999316091238
46550000 35.3496320171171
46560000 43.3193961848245
46570000 49.9143826337132
46580000 49.9191014583806
46590000 49.3526571855347
46600000 46.8664785211906
46610000 51.1069484524633
46620000 51.9908158806285
46630000 55.6356674203469
46640000 52.0953757961524
46650000 53.45059556051
46660000 52.5995911225236
46670000 50.2314896819651
46680000 52.934366567537
46690000 49.1945006186465
46700000 53.059693966225
46710000 49.796287626667
46720000 45.2304706708942
46730000 41.7236762389165
46740000 42.0812563554711
46750000 37.7062162182895
46760000 43.7701866152892
46770000 43.7759294357011
46780000 45.4363574291509
46790000 46.9289081554414
46800000 47.6621436932614
46810000 47.5984065161854
46820000 47.1207936751435
46830000 43.1886030318866
46840000 41.2604001827592
46850000 43.1817713138181
46860000 46.6166909841371
46870000 45.3508578900448
46880000 43.4870666888395
46890000 41.3003148826705
46900000 42.6186471536427
46910000 46.8026984322613
46920000 38.2948561515533
46930000 34.7591706901578
46940000 29.4669038720724
46950000 38.6792484679895
46960000 37.7062674134665
46970000 34.9256086981979
46980000 41.5116381265852
46990000 44.5226083610851
47000000 40.8990177075402
47010000 43.2127523142653
47020000 39.0444035208468
47030000 41.3424449364081
47040000 30.3289992776788
47050000 38.4483856004611
47060000 38.3235417576611
47070000 43.2137017494833
47080000 36.5081046223834
47090000 34.2774184970124
47100000 32.5341380248803
47110000 29.4485872526919
47120000 32.4253745826322
47130000 38.4758788488576
47140000 36.3544069418932
47150000 36.5597765137954
47160000 40.617574212299
47170000 38.6146787889918
47180000 35.087900705564
47190000 37.7686939460564
47200000 35.0510089277342
47210000 33.11071147584
47220000 36.6415899484215
47230000 34.6593669730629
47240000 43.1586652838196
47250000 37.8246639149712
47260000 36.0809903819512
47270000 35.269484103598
47280000 37.3646902090968
47290000 40.7677322615625
47300000 35.9622173112714
47310000 32.9898220191783
47320000 33.5288381586641
47330000 36.0164391908834
47340000 35.3405119144351
47350000 36.551456370839
47360000 35.4494244762761
47370000 35.2873290146712
47380000 33.1004497078454
47390000 37.8979839973355
47400000 39.6890093786088
47410000 38.8021416940618
47420000 38.244814172244
47430000 39.7378127722113
47440000 39.9266291633126
47450000 37.7284062995932
47460000 35.6971054381893
47470000 36.8522725304743
47480000 37.2239084037424
47490000 42.2924825517082
47500000 29.6468895430202
47510000 33.4346018814097
47520000 33.7540616493503
47530000 42.0304044346787
47540000 44.7219592961827
47550000 43.3520925574995
47560000 46.8364165972568
47570000 49.4627359743244
47580000 42.2519467486661
47590000 43.6561193516206
47600000 44.1122569291645
47610000 46.4717462943917
47620000 46.6125228368614
47630000 44.8683627429303
47640000 50.0364721466372
47650000 39.1085143084778
47660000 44.3569407097838
47670000 42.8940886791631
47680000 33.4959609009965
47690000 45.1807916681874
47700000 41.7856014067244
47710000 47.8379432395594
47720000 48.7495439674202
47730000 46.4120877455335
47740000 37.0571672915111
47750000 38.3052072029429
47760000 38.9695474965465
47770000 44.1442729155477
47780000 45.2276003927379
47790000 50.2923084741527
47800000 49.5861615860783
47810000 48.2956997367403
47820000 48.9927679549875
47830000 48.9062547209346
47840000 44.6572747260449
47850000 40.8922314255593
47860000 43.9256375205156
47870000 43.828017059446
47880000 41.6271555356561
47890000 44.1955996842183
47900000 46.3045514040955
47910000 46.0670258016857
47920000 41.6953446836675
47930000 44.4723987628589
47940000 43.0802515860473
47950000 45.4767636356403
47960000 47.7661631546911
47970000 43.9658166529348
47980000 46.990173348995
47990000 36.0904124742115
48000000 35.4613054518013
48010000 44.812416995431
48020000 38.1510247861356
48030000 42.2334365423748
48040000 40.6348592740279
48050000 39.8130502628491
48060000 42.5252784030906
48070000 42.160137997179
48080000 39.9255992815611
48090000 38.7521468674666
48100000 42.9455104514441
48110000 36.6593350205023
48120000 33.0120230945553
48130000 32.6121247425293
48140000 36.6678754945257
48150000 35.9852700031059
48160000 39.6955157619739
48170000 33.1319723311113
48180000 33.1879247531556
48190000 38.3820266417742
48200000 33.9829890108261
48210000 37.2130520167527
48220000 35.1090306486338
48230000 33.3752925093568
48240000 34.0444154616865
48250000 29.149375669147
48260000 31.7823537902851
48270000 29.0296799448466
48280000 34.453355151897
48290000 29.1686925888819
48300000 21.7536926368174
48310000 24.3059677513049
48320000 32.1298449582545
48330000 25.2796909041143
48340000 28.3361637309447
48350000 31.533529133443
48360000 32.4348052008278
48370000 27.1687371784982
48380000 28.0284588962003
48390000 32.4802592085268
48400000 29.5953587986866
48410000 31.5885881702187
48420000 38.0915361198487
48430000 35.1487346286805
48440000 31.3346135346358
48450000 36.8402361117699
48460000 31.9577989011811
48470000 32.195253627492
48480000 29.7450885977082
48490000 30.5330020687825
48500000 26.1176930030604
48510000 26.6774406608478
48520000 26.9313776280889
48530000 29.6785708950729
48540000 27.8098762020928
48550000 29.898858254605
48560000 33.6585834508904
48570000 34.0616810506618
48580000 32.4023441016768
48590000 36.9987378256165
48600000 34.6076649516316
48610000 31.7436012778785
48620000 35.6636406236765
48630000 33.4720326858338
48640000 32.5186271668784
48650000 29.6986920060264
48660000 29.7578343572494
48670000 32.3410927415192
48680000 30.529528128326
48690000 32.8093008197151
48700000 29.1752637028352
48710000 28.4766866728391
48720000 21.3564824142431
48730000 26.6691376094512
48740000 25.7611773803186
48750000 33.5099022716057
48760000 30.4007069276441
48770000 31.0315487917792
48780000 27.5103238431541
48790000 29.0949212053383
48800000 31.7156719736368
48810000 32.2948509100359
48820000 34.037645709956
48830000 39.1629941210315
48840000 32.8426748020519
48850000 30.029514440652
48860000 26.0513920439216
48870000 21.0670210737454
48880000 21.3385146005961
48890000 27.5660933691553
48900000 32.3309770623015
48910000 35.3006977537226
48920000 33.1990171560703
48930000 35.8291697556897
48940000 33.9771780618876
48950000 37.1031761491453
48960000 39.3388729639466
48970000 33.5578590630805
48980000 32.7456517595084
48990000 38.6927486564481
49000000 32.4138744162878
49010000 35.5314495018941
49020000 31.3342503480459
49030000 29.7964517327406
49040000 24.783678504047
49050000 32.1062351689935
49060000 32.6729696621279
49070000 35.4909489511465
49080000 35.2243749032018
49090000 28.0354256954705
49100000 28.1503979760249
49110000 24.5560037087076
49120000 28.3754181540756
49130000 31.5489396670544
49140000 30.0902347015707
49150000 30.1172960100644
49160000 29.8502808997804
49170000 36.1058901467924
49180000 32.09752625364
49190000 32.8969598914418
49200000 35.6832477904248
49210000 33.3799050505947
49220000 34.8645822610109
49230000 40.6351731395118
49240000 37.0243707162746
49250000 31.4436374837009
49260000 36.5182308490386
49270000 36.8199813496547
49280000 38.0330088836999
49290000 39.1975115973356
49300000 33.6190986770728
49310000 32.7877495746735
49320000 35.5323438912825
49330000 31.2179042588924
49340000 36.018073810943
49350000 32.8972024011932
49360000 30.002174527327
49370000 28.3891005879306
49380000 22.9595893708719
49390000 31.3639431196722
49400000 29.3027814500402
49410000 28.0846249276319
49420000 25.6998886566321
49430000 35.3807088482915
49440000 29.9796600054448
49450000 31.2495087637977
49460000 31.479898895624
49470000 29.230304625382
49480000 27.9968235661239
49490000 28.56992357914
49500000 36.5680815382129
49510000 37.280518815635
49520000 33.5891831914276
49530000 31.73615996288
49540000 30.3612373185533
49550000 33.0569703921557
49560000 32.9920495552429
49570000 29.8318602534333
49580000 30.4563530518399
49590000 26.8244377224353
49600000 30.0767440595886
49610000 20.8823191477928
49620000 28.5294137308829
49630000 27.7233202089791
49640000 24.8151913743623
49650000 25.374485015037
49660000 27.4878911518568
49670000 25.9085673969794
49680000 29.3984938111309
49690000 25.0297749006987
49700000 35.7384708388996
49710000 36.1694604208363
49720000 32.3242118241885
49730000 34.0031511226072
49740000 29.3902633223348
49750000 33.2470805390428
49760000 34.7196528060883
49770000 33.6206627633942
49780000 29.7483296611458
49790000 29.8815743170446
49800000 31.3486795543814
49810000 34.8070929651989
49820000 35.1648460888805
49830000 37.5306967213943
49840000 35.8366524208876
49850000 30.1170348392771
49860000 28.5788033231362
49870000 32.5185546571097
49880000 38.4999416601354
49890000 39.6939350247039
49900000 38.2458935185295
49910000 39.1874826299625
49920000 37.7125983026662
49930000 36.5947235143696
49940000 37.9226661666615
49950000 39.1496463545078
49960000 37.8802661182565
49970000 38.1385403933352
49980000 37.2599998286637
49990000 38.0491639779272
50000000 42.5254565553107
#timestep 
50010000 39.7840954114681
50020000 37.8506806610975
50030000 38.4232460080832
50040000 30.6032951647028
50050000 32.3756325220261
50060000 35.7059889678327
50070000 39.3272155036684
50080000 32.1424108104603
50090000 35.0757011128607
50100000 31.8820761168716
50110000 31.2946814774226
50120000 36.9902379859808
50130000 32.6160301717239
50140000 26.3598546507379
50150000 24.9989553373168
50160000 30.4219479753687
50170000 31.784573159814
50180000 28.6171913781478
50190000 29.3818918755717
50200000 27.5943453292202
50210000 26.4268713743402
50220000 24.6984827738102
50230000 25.932713197193
50240000 28.2135878052716
50250000 32.3497647982489
50260000 27.4931614232956
50270000 32.6551694330474
50280000 35.0832744689546
50290000 31.6511715090867
50300000 34.6322129993667
50310000 38.5807378026175
50320000 36.3322050946148
50330000 36.7703443203944
50340000 37.4554443454625
50350000 39.8573471666591
50360000 38.8835925494533
50370000 42.7252151705257
50380000 45.1017491077035
50390000 40.2487937949952
50400000 38.5841300836674
50410000 32.2600143947139
50420000 35.0517545303052
50430000 39.6552770871152
50440000 41.8053313528192
50450000 43.7510643180721
50460000 44.9489076863732
50470000 44.6069782099153
50480000 43.4393196380079
50490000 43.4010326496653
50500000 42.8180216933654
50510000 35.7145521838008
50520000 43.1813772323322
50530000 38.1096333041899
50540000 46.4175930660539
50550000 42.5179186995013
50560000 41.6467841236581
50570000 39.332506080135
50580000 43.4838130269029
50590000 47.3001352615325
50600000 42.8907597024717
50610000 36.1860568051366
50620000 39.3248574637581
50630000 42.2476949042891
50640000 44.3240272697879
50650000 43.1667081945903
50660000 41.2899863633826
50670000 49.1661962677562
50680000 40.2167335290656
50690000 46.2323678891584
50700000 42.485107301912
50710000 43.3438046779379
50720000 40.1251541879635
50730000 39.0076029435492
50740000 34.5952919459023
50750000 28.3895386387413
50760000 31.1652673610804
50770000 25.584035879619
50780000 27.3069501414131
50790000 23.1320768763766
50800000 26.9618922819585
50810000 33.1613181610435
50820000 33.5743503336753
50830000 33.2898020434071
50840000 38.4605592206396
50850000 35.9968328735775
50860000 34.5335251133443
50870000 35.8777831027674
50880000 31.8178302328494
50890000 35.680986216859
50900000 31.3764952049426
50910000 41.5008854598711
50920000 36.6328899071753
50930000 42.0979062395534
50940000 44.898685776117
50950000 36.4431231337496
50960000 38.4653067293138
50970000 32.2215168550277
50980000 33.2418784145494
50990000 31.9197713901914
51000000 35.2669997819466
51010000 38.4184458067515
51020000 32.3947560256874
51030000 28.2228388485423
51040000 32.5294666934391
51050000 38.8966733366549
51060000 37.1516830893324
51070000 34.4104398556383
51080000 30.1314262114884
51090000 27.9720956037513
51100000 26.4942215734459
51110000 26.9143469093305
51120000 30.4469952006972
51130000 34.1488548239118
51140000 33.5088600710698
51150000 35.8397281618063
51160000 27.8403009572206
51170000 29.328216888336
51180000 24.8902640961965
51190000 27.4650475387614
51200000 30.1354201540056
51210000 28.006554621618
51220000 32.8264128632238
51230000 36.347664880356
51240000 28.7768785845055
51250000 27.6305022597923
51260000 30.185876691953
51270000 29.1436336124618
51280000 31.5826932100946
51290000 32.3106824581806
51300000 28.2994958657137
51310000 35.980444335491
51320000 38.3331181689072
51330000 42.0875686584347
51340000 37.9599402761674
51350000 38.0492257835227
51360000 40.5340801060828
51370000 34.0694577135019
51380000 37.8745075080874
51390000 38.9200562088171
51400000 42.2950241849925
51410000 48.3824974873604
51420000 41.2343044367925
51430000 44.8034524167292
51440000 40.6796278185271
51450000 41.330427880947
51460000 41.0394290901359
51470000 44.1200983289243
51480000 43.4728353923863
51490000 45.8775174471467
51500000 47.0343972391174
51510000 46.3496047927475
51520000 36.5130647303804
51530000 32.7911928669925
51540000 38.7107096410337
51550000 37.2308778025716
51560000 36.681787827962
51570000 40.6300172209529
51580000 39.8288730928693
51590000 37.8023659079783
51600000 33.3260991642857
51610000 33.1699376016318
51620000 33.1367901982555
51630000 33.1782100318759
51640000 39.2794342862946
51650000 43.1806698172916
51660000 37.9929388049592
51670000 41.8525043579458
51680000 38.8144465089441
51690000 38.4100628732585
51700000 34.7349823840852
51710000 38.2240530087872
51720000 41.1725454641931
51730000 41.0903097963235
51740000 47.1150154393407
51750000 46.482119656153
51760000 43.4808734556333
51770000 37.859323188683
51780000 35.2822584133931
51790000 36.1980876888693
51800000 33.9861863647443
51810000 27.9020515212509
51820000 33.434008111192
51830000 30.0664921513405
51840000 33.2166397975589
51850000 32.8753469386566
51860000 39.2862644702034
51870000 39.5937855614873
51880000 33.4395212322507
51890000 38.6281147245389
51900000 44.4751837965769
51910000 43.9052804247964
51920000 40.052645447333
51930000 38.7246714723581
51940000 37.8062389715014
51950000 39.3147941858817
51960000 40.1915577654898
51970000 41.6087549551597
51980000 40.387478283072
51990000 37.9302578780448
52000000 41.4432100569061
52010000 40.8694409336073
52020000 46.3566223657249
52030000 45.1999659857598
52040000 43.7631410491577
52050000 41.8530871498764
52060000 42.0910860519955
52070000 40.1554159456575
52080000 38.8170100072598
52090000 39.2358787470594
52100000 38.5109591096287
52110000 41.0893373511714
52120000 38.7576376954909
52130000 40.6463020456508
52140000 44.219784824363
52150000 44.5809997865609
52160000 44.2271809708334
52170000 44.9667614132537
52180000 37.2856809110597
52190000 36.5834092385588
52200000 37.4896379289254
52210000 40.9102499601738
52220000 42.4077732763401
52230000 42.7251815206802
52240000 45.4021885154865
52250000 47.0766403068336
52260000 45.4124248688659
52270000 47.6560371065841
52280000 48.5062482249152
52290000 53.2351701462196
52300000 41.0504948771062
52310000 44.3582227084887
52320000 44.9458614467136
52330000 47.8074119222572
52340000 45.9891463071501
52350000 49.4643621156378
52360000 51.6892865097666
52370000 52.8595878861606
52380000 51.2773765719334
52390000 54.2090003482301
52400000 55.6350048087536
52410000 45.5649233068682
52420000 47.1486409125528
52430000 44.8818556673719
52440000 38.3580121360199
52450000 41.1516473289186
52460000 46.6631640879395
52470000 48.0967251245782
52480000 38.548221507899
52490000 45.1636392199298
52500000 55.0446208851719
52510000 46.2784302895734
52520000 49.7387978985946
52530000 51.4422650966861
52540000 48.7373203693563
52550000 51.5870235491016
52560000 46.0176553436879
52570000 47.6934044982614
52580000 47.0138293118036
52590000 44.777673815651
52600000 48.0376547428868
52610000 43.3827365216881
52620000 43.6330519248014
52630000 43.9646457133952
52640000 43.3236246788481
52650000 41.6941204726619
52660000 44.2047011318866
52670000 40.1450644071552
52680000 42.0647135818284
52690000 41.4060319996933
52700000 42.0650981291161
52710000 42.0627256375201
52720000 39.6074156844001
52730000 38.916938861264
52740000 40.8543845915531
52750000 42.2153040433581
52760000 36.8790089165943
52770000 38.4737758432918
52780000 45.3531568750281
52790000 38.7990634144397
52800000 40.284597126749
52810000 43.1600937658384
52820000 31.1884467420179
52830000 28.7117890934783
52840000 34.3648358831791
52850000 36.3331287450119
52860000 36.3589207519476
52870000 38.5000302015563
52880000 40.1248984112845
52890000 39.1643383680918
52900000 40.8550406295738
52910000 36.9121914527277
52920000 38.0124286485311
52930000 38.9227795855267
52940000 42.9104284454074
52950000 49.8040677787894
52960000 46.9636420461757
52970000 39.5831176916678
52980000 42.1278618672681
52990000 34.6336503307866
53000000 37.911044277965
53010000 37.5340720918962
53020000 35.3446222214671
53030000 37.7108202982114
53040000 37.485432652872
53050000 32.8296925842277
53060000 38.869815427067
53070000 35.0785808344407
53080000 42.8498189076247
53090000 42.1725463097952
53100000 46.9428194936515
53110000 42.3731378021037
53120000 41.5222327535393
53130000 42.1732013396441
53140000 39.0331535753886
53150000 44.7477390357774
53160000 47.8806942883488
53170000 39.3293696802596
53180000 44.8107378456338
53190000 50.7972865796724
53200000 36.9328496857483
53210000 28.8074844479418
53220000 37.7772118580747
53230000 40.2662132630752
53240000 41.7891677525452
53250000 43.1740280716983
53260000 47.3494428918728
53270000 40.0320168457091
53280000 47.7101659554133
53290000 46.9477096368121
53300000 42.8733763316773
53310000 45.1036497964698
53320000 42.46589783121
53330000 42.2327772732963
53340000 40.8826193123147
53350000 42.0905204029651
53360000 40.9564811509558
53370000 32.7299458852171
53380000 34.8399982755842
53390000 32.0369099412484
53400000 39.7868037254555
53410000 34.3530454567373
53420000 36.4522442596456
53430000 33.1984475032389
53440000 27.8138400670986
53450000 33.0522864010409
53460000 39.4624186161123
53470000 38.7842501507988
53480000 45.7564829879462
53490000 40.739206900853
53500000 41.1936760330194
53510000 46.1804851303551
53520000 47.1919442063715
53530000 40.9858994764859
53540000 39.6870479568273
53550000 44.8640034828595
53560000 43.0913692156823
53570000 46.1718923377682
53580000 35.7128797797585
53590000 39.7819597365793
53600000 36.7096075621011
53610000 35.9722729546637
53620000 36.7358698381408
53630000 41.415152774782
53640000 37.4511577327243
53650000 40.9366984300985
53660000 39.7814819430826
53670000 43.0472957342246
53680000 45.1918894801399
53690000 50.6833217291457
53700000 47.1913335466216
53710000 53.1725991450473
53720000 49.8328602932523
53730000 54.7959747618
53740000 47.7671707871834
53750000 40.0295263324923
53760000 46.0562241992063
53770000 48.4844695161831
53780000 53.3822848210356
53790000 47.2803945210052
53800000 45.2407070712833
53810000 45.6894939117338
53820000 43.7932629857553
53830000 42.1494354123337
53840000 45.3335482777106
53850000 44.6142572569599
53860000 47.0974871954326
53870000 41.9782797382508
53880000 42.1250520543878
53890000 42.7979824857
53900000 39.9936790834487
53910000 45.2508959247547
53920000 41.1435816358427
53930000 44.4042238507002
53940000 46.1463366224094
53950000 48.2048604737712
53960000 46.0854230398633
53970000 45.6530481712934
53980000 38.3600741617341
53990000 40.9814845239586
54000000 40.6849678258642
54010000 41.9870169021696
54020000 46.4787549297108
54030000 46.0639411901324
54040000 49.0368113300048
54050000 47.813627160198
54060000 48.3231158381212
54070000 54.9642276399172
54080000 48.7750750314568
54090000 45.3753068545826
54100000 46.3830603403991
54110000 49.3593237737113
54120000 54.0383220802549
54130000 51.9365173717693
54140000 54.844324802777
54150000 52.0825154813858
54160000 52.3116971351062
54170000 48.1308794410515
54180000 49.7091679479665
54190000 50.0771406517331
54200000 53.4967968380209
54210000 43.8397031509542
54220000 37.496162710978
54230000 40.7238731269904
54240000 43.7996356710057
54250000 35.4738633473351
54260000 42.1828375462741
54270000 41.317219532978
54280000 41.1842378952165
54290000 41.4385438240636
54300000 37.1590657256004
54310000 34.0821870730652
54320000 38.6289771518876
54330000 40.2951912874578
54340000 40.567811889211
54350000 40.9145728627626
54360000 41.2247471535175
54370000 38.7826775831742
54380000 41.5942806677896
54390000 36.7949782852285
54400000 37.1428733605037
54410000 35.8366447263849
54420000 52.3073339514095
54430000 46.4903876270603
54440000 43.0678154391641
54450000 37.6376609543115
54460000 45.60384187307
54470000 38.3736708763423
54480000 45.7973084616763
54490000 44.2847414246992
54500000 40.9925147784552
54510000 42.644194247439
54520000 45.8094313095605
54530000 48.3312691771081
54540000 48.2113850206014
54550000 50.2828449373256
54560000 49.9090032407702
54570000 58.7717642851993
54580000 55.8576793885636
54590000 54.1932580899832
54600000 55.0632806196816
54610000 50.5869815921382
54620000 51.6717701611425
54630000 54.0019173218656
54640000 48.6834787843068
54650000 53.2324910146161
54660000 51.2774611030862
54670000 49.1955655684236
54680000 49.7794052738629
54690000 49.6374154645846
54700000 47.4665145587127
54710000 45.9364685797547
54720000 43.6593689258142
54730000 40.786902222665
54740000 44.6016148423817
54750000 43.8806462059276
54760000 46.3210273350641
54770000 55.323871816405
54780000 54.2126149222389
54790000 48.8320669901132
54800000 53.9229898150683
54810000 48.6211906308235
54820000 50.3496526287577
54830000 47.0124730317293
54840000 39.7932624028991
54850000 47.0945534140662
54860000 47.2468194624964
54870000 40.2122444640195
54880000 40.5015154728201
54890000 45.5900148500903
54900000 43.5722006566064
54910000 43.0403842454244
54920000 41.9703971773412
54930000 40.3451000039184
54940000 35.5621550640935
54950000 43.7173253820125
54960000 36.5788291523424
54970000 35.4905195779802
54980000 44.137506084172
54990000 39.3500404488213
55000000 42.1446524882379
55010000 34.6348671058275
55020000 34.7168762347306
55030000 32.9067955062037
55040000 36.4770786744698
55050000 41.8616881418711
55060000 40.116676837175
55070000 38.6224658602855
55080000 38.9767443685848
55090000 41.4704081444333
55100000 48.430846935426
55110000 47.6816222467847
55120000 48.4626051380607
55130000 46.4577261784789
55140000 43.7744986326217
55150000 43.3595801371652
55160000 35.5739760275919
55170000 38.1993619263449
55180000 41.1190609642949
55190000 38.4909081669804
55200000 39.1755405742708
55210000 38.6714322501339
55220000 37.8994059039437
55230000 44.6791707562264
55240000 48.8463974659215
55250000 43.5557052719323
55260000 41.8339173927296
55270000 45.0946298149167
55280000 39.4764999393179
55290000 45.9546835933184
55300000 44.5260703563097
55310000 40.6479169771157
55320000 48.6367251869955
55330000 51.3498871822665
55340000 57.9372958747127
55350000 54.5828096694091
55360000 48.8123823092679
55370000 47.0623107650833
55380000 46.5281947547033
55390000 40.2965739215041
55400000 41.7388385017741
55410000 36.9435056985619
55420000 43.0321552306701
55430000 44.3765769362715
55440000 50.8519479021718
55450000 45.2704607413562
55460000 44.1584814073103
55470000 48.2709843146383
55480000 48.9990364904102
55490000 39.2946628393548
55500000 40.0176565192328
55510000 45.0156314124063
55520000 45.0563818119753
55530000 48.6951912035197
55540000 49.4154216562339
55550000 50.6686296441442
55560000 48.6694124321895
55570000 47.0326976286819
55580000 55.7946070682611
55590000 59.1366496807483
55600000 53.4539502926982
55610000 48.476789674346
55620000 51.2074502716729
55630000 48.2132572561832
55640000 48.3635929936378
55650000 51.3177417698014
55660000 48.1893054043381
55670000 46.5841600196808
55680000 52.276312676854
55690000 49.7238867003973
55700000 44.9333190249928
55710000 43.685448308319
55720000 51.5587501100295
55730000 52.0986648932329
55740000 50.7116622379148
55750000 45.1796981288156
55760000 39.9566489741374
55770000 41.3411488581911
55780000 36.8616536504041
55790000 36.4703774939925
55800000 37.7556567290289
55810000 42.3129053883733
55820000 47.4026542591708
55830000 37.2765489107073
55840000 44.8362454402807
55850000 46.6351734106651
55860000 45.6092863008109
55870000 45.4788431651055
55880000 47.4130006352981
55890000 51.3102799589618
55900000 46.7728302572556
55910000 47.2783591071016
55920000 44.2295193585335
55930000 49.2229330657174
55940000 48.547575172067
55950000 46.354059877281
55960000 43.2021422085605
55970000 47.5136995689728
55980000 51.3489588348908
55990000 51.2505291079376
56000000 49.9445748928393
56010000 54.9213774162252
56020000 54.3278299764981
56030000 59.3109023403134
56040000 56.4215500182893
56050000 55.8900937423844
56060000 49.2693373221268
56070000 56.1192682284403
56080000 57.828832158125
56090000 58.6460984955584
56100000 49.6221844283104
56110000 52.4437127134995
56120000 54.0453298434605
56130000 50.5906611078775
56140000 49.6509902745877
56150000 55.4849553119398
56160000 59.1902157846131
56170000 48.7828458732308
56180000 51.5175571415967
56190000 49.510106476397
56200000 54.5952156239037
56210000 55.1207224464335
56220000 46.7604629622836
56230000 49.6117573763074
56240000 49.0656172208284
56250000 42.0314327066186
56260000 43.8939727796186
56270000 47.4051493941996
56280000 47.9320394894299
56290000 42.371812107084
56300000 48.8956885776154
56310000 46.0138383424194
56320000 44.9038089002649
56330000 50.7440187135973
56340000 50.6389631176511
56350000 46.0975747223812
56360000 44.1338444271389
56370000 46.8005605404902
56380000 47.8481840723022
56390000 44.3856886947954
56400000 40.7933843746873
56410000 42.1952180929667
56420000 49.170902929248
56430000 49.5645136780931
56440000 48.6429794551631
56450000 44.8871520630124
56460000 52.4616668309108
56470000 47.6941507214302
56480000 51.8515715758112
56490000 50.9992134727179
56500000 54.1766523871635
56510000 52.9805586387348
56520000 49.4622250193058
56530000 53.7049943383871
56540000 52.8895262122246
56550000 51.3822259292961
56560000 46.8440106767466
56570000 46.6619883822513
56580000 47.8418760334013
56590000 43.874456468055
56600000 44.0620870412748
56610000 43.0731612848006
56620000 43.4335174581751
56630000 41.1119574451482
56640000 32.7631722254849
56650000 37.866731243856
56660000 42.4735762887834
56670000 44.2354552676845
56680000 41.5025797926181
56690000 48.194475629805
56700000 40.1314331558298
56710000 45.345793301797
56720000 42.2360065034073
56730000 46.1081799010461
56740000 48.0730946056994
56750000 41.6254701203827
56760000 44.2415951869855
56770000 42.7726794207022
56780000 43.9890232832412
56790000 47.0768997463084
56800000 42.4791271960841
56810000 39.4173972003918
56820000 39.9150762722257
56830000 42.3433397558821
56840000 42.7257339535537
56850000 42.5215899292028
56860000 38.4921144957318
56870000 37.6549005174822
56880000 38.8433646587239
56890000 44.577925134762
56900000 46.5068867922618
56910000 45.6840475218021
56920000 45.176354506911
56930000 43.4074904179511
56940000 43.0403812441844
56950000 36.8967996418007
56960000 38.3849370470553
56970000 45.5653300725042
56980000 44.7645897740304
56990000 46.364781507425
57000000 42.7880412483015
57010000 44.6489552472378
57020000 34.6738539742514
57030000 40.2905372802975
57040000 43.2975971790668
57050000 40.7617384048784
57060000 39.2938511641739
57070000 45.1832799222637
57080000 38.6559573080688
57090000 39.5163526975855
57100000 44.7539827645119
57110000 44.9652082543451
57120000 43.1052987127087
57130000 45.9062867780547
57140000 46.4982899630954
57150000 44.1772647957102
57160000 41.2227001836558
57170000 40.2765774876789
57180000 37.3268678929923
57190000 41.2441425169904
57200000 39.2475966264844
57210000 38.1880411566892
57220000 44.2438295519371
57230000 36.2045222749645
57240000 27.5890375929661
57250000 32.1156507877371
57260000 36.4239041571444
57270000 34.6657010963681
57280000 32.3196853100874
57290000 36.5672633309386
57300000 33.0932157526667
57310000 36.0284389303187
57320000 37.6380462719247
57330000 32.0484768065567
57340000 36.8250046184012
57350000 34.9226214674813
57360000 31.1116087335637
57370000 31.4988346968573
57380000 31.609868776157
57390000 35.0295865807771
57400000 29.3690620419854
57410000 26.2209122161623
57420000 33.9565597105034
57430000 33.6586823134115
57440000 34.197735372759
57450000 35.5671165159019
57460000 34.6920418233083
57470000 37.8225509511088
57480000 34.4150191796213
57490000 31.0431475660432
57500000 29.8550815386448
57510000 29.7710788612406
57520000 30.744130728163
57530000 30.804940565464
57540000 33.7761445957909
57550000 28.8921346976958
57560000 35.7644086576926
57570000 40.2583307886065
57580000 34.9277853572305
57590000 36.8540772976653
57600000 36.597487467757
57610000 43.1938780324253
57620000 39.8865329936043
57630000 44.3565162324613
57640000 36.2136277626036
57650000 37.6435342260271
57660000 42.0154432400611
57670000 41.4729745865633
57680000 41.0722506926155
57690000 39.9568002390673
57700000 40.1313803468663
57710000 42.4533920065957
57720000 44.3835112567045
57730000 43.9286249261656
57740000 42.9853820473871
57750000 41.4322995751382
57760000 38.4827474166595
57770000 45.2774365944348
57780000 43.9920878890376
57790000 47.076335177309
57800000 43.2472691213893
57810000 45.4363968056221
57820000 41.9976006520192
57830000 44.8036722422743
57840000 47.6849192940468
57850000 44.0109475439349
57860000 44.6122524716172
57870000 52.0486685870408
57880000 49.4380498076414
57890000 51.0638323422476
57900000 48.5882479798242
57910000 47.0869831401524
57920000 46.0359913792939
57930000 43.6543479193568
57940000 43.1381659114545
57950000 42.1862974549663
57960000 44.0351349166855
57970000 43.8627376885941
57980000 43.8071489725778
57990000 38.2833571168497
58000000 40.8057528766545
58010000 42.7824423709844
58020000 44.6282341830948
58030000 44.2754956391981
58040000 42.932013458183
58050000 39.926175169037
58060000 43.2479567707954
58070000 44.349677724347
58080000 40.5308427929718
58090000 35.1725457013311
58100000 43.2945289648484
58110000 45.2965679344543
58120000 42.7579030010442
58130000 44.2253098192257
58140000 42.4063446096998
58150000 44.8298860696627
58160000 40.5527518428992
58170000 40.8101907756797
58180000 46.3724902993924
58190000 43.2303284038824
58200000 40.2230104961886
58210000 39.48429241556
58220000 44.1770944323393
58230000 37.814253939457
58240000 31.4765698848861
58250000 38.8646722389521
58260000 36.1015863444509
58270000 38.6512556718558
58280000 39.2125156167854
58290000 42.1174223859471
58300000 45.267677200356
58310000 43.7480937168057
58320000 46.366872645663
58330000 46.717894040289
58340000 47.7430359189483
58350000 45.237270648396
58360000 46.2342582923243
58370000 53.8794888665288
58380000 47.7458363575436
58390000 47.4648479713063
58400000 47.1355051967079
58410000 43.4061175108308
58420000 47.7762849807266
58430000 47.4856686109969
58440000 42.0682593258682
58450000 42.317852793662
58460000 44.9636446200513
58470000 44.723035681642
58480000 42.8635276492611
58490000 43.2624015745787
58500000 44.558872610133
58510000 44.4120577008898
58520000 43.6067502043171
58530000 41.9585100746732
58540000 41.8402254570148
58550000 43.8530282818809
58560000 45.2611275370298
58570000 41.1978975211895
58580000 37.6946532522043
58590000 37.7350471438739
58600000 46.5793774053171
58610000 45.3898153548466
58620000 45.8293880901262
58630000 45.7349126942634
58640000 40.4232946777493
58650000 42.4236412412473
58660000 41.2106890843334
58670000 34.3209410129585
58680000 40.1508876467356
58690000 38.639376154638
58700000 40.1016112353517
58710000 42.3173708864875
58720000 43.364693235032
58730000 45.4405820935654
58740000 42.9594807837863
58750000 43.7937370405781
58760000 44.6935383372356
58770000 46.1957201176809
58780000 45.9178644359977
58790000 47.3150211078977
58800000 45.2184790640226
58810000 49.1085053014681
58820000 51.6147345029906
58830000 45.0536865839921
58840000 44.1641867177282
58850000 47.6123966236703
58860000 48.7498653592087
58870000 44.4543538170747
58880000 42.9554017176508
58890000 46.9174744796999
58900000 48.5772193549539
58910000 51.4643722692781
58920000 55.3113162620394
58930000 50.5293683370366
58940000 53.4506401745015
58950000 45.4933685004648
58960000 44.8106326117539
58970000 39.4821237458892
58980000 37.6627807022526
58990000 34.6404315101933
59000000 29.9402859315929
59010000 38.8552026898681
59020000 37.8475843799796
59030000 42.9929543360534
59040000 42.0543200843077
59050000 40.3134729853668
59060000 40.9114703686872
59070000 41.4919581278086
59080000 44.9507418868895
59090000 42.2701753276393
59100000 38.9493665410162
59110000 43.522529044314
59120000 44.7785224436604
59130000 38.1655328437253
59140000 43.0392845201385
59150000 40.7335887643227
59160000 38.2930958618209
59170000 38.3990725694972
59180000 42.4843811719312
59190000 43.6304004056237
59200000 40.5195077334992
59210000 39.7077036177337
59220000 34.7153012219701
59230000 37.4359648532615
59240000 39.6211173415652
59250000 38.9911185757263
59260000 38.315296450804
59270000 36.7965291218823
59280000 39.7942063245385
59290000 38.3169118277204
59300000 36.8407994486019
59310000 30.2908069041255
59320000 37.9943972995715
59330000 41.6029961098562
59340000 40.4593502043302
59350000 38.7600205105224
59360000 43.5004174727811
59370000 39.1435029786095
59380000 39.4928504965449
59390000 38.4463149626958
59400000 41.2574891597358
59410000 44.3648785521144
59420000 40.071456648124
59430000 47.438253423223
59440000 50.8057351632588
59450000 43.4401002264779
59460000 44.8021881624692
59470000 48.1939532868056
59480000 51.4964048351159
59490000 51.2326199228808
59500000 52.8641767996403
59510000 50.6490778874276
59520000 50.2351732553706
59530000 50.8759158528362
59540000 51.9558136032781
59550000 50.0084531933591
59560000 56.0115323205796
59570000 54.5010118200901
59580000 57.3894346291552
59590000 54.4476427311077
59600000 56.8612448542779
59610000 51.3180180028638
59620000 55.1845553606189
59630000 51.1818887381045
59640000 50.612245559259
59650000 49.7436448779173
59660000 43.4602358665734
59670000 50.4420724642103
59680000 50.2290248455251
59690000 49.7044498158987
59700000 47.7059055218247
59710000 49.0366458956344
59720000 46.6705758637852
59730000 53.9911763170085
59740000 54.4786018759791
59750000 54.7816827199041
59760000 54.7314416731051
59770000 53.9605121419183
59780000 56.4552512629316
59790000 55.9157347661353
59800000 56.5968675150007
59810000 51.4506453987927
59820000 47.1814490002051
59830000 52.1825571660069
59840000 48.9734970865584
59850000 44.8947918465213
59860000 50.7353432386739
59870000 55.3476461301207
59880000 49.0098480152515
59890000 49.5790819778587
59900000 53.5338508285881
59910000 51.3176118255782
59920000 51.2207602793891
59930000 52.9059668792207
59940000 50.0286324504588
59950000 48.9593547808399
59960000 41.1151129149067
59970000 36.997390037054
59980000 39.0701886541749
59990000 40.768393410606
60000000 45.3283208836581
60010000 47.630059941464
60020000 46.1937223758905
60030000 40.861306741143
60040000 43.7821898615543
60050000 42.7291612725116
60060000 42.1188509449672
60070000 44.450346313427
60080000 43.7765815414296
60090000 38.2803622919695
60100000 41.0988443800026
60110000 38.7701269604382
60120000 41.3776879724913
60130000 40.7230503121476
60140000 40.179543945898
60150000 35.4020169144932
60160000 40.7714008626121
60170000 39.7218493408031
60180000 46.9133068910245
60190000 46.4132956050763
60200000 46.1532505562681
60210000 45.7500675832768
60220000 39.7711529396633
60230000 43.5424433608902
60240000 45.7678765018386
60250000 43.7675284442423
60260000 39.5652369166936
60270000 33.6787006611097
60280000 43.7749664069075
60290000 37.0210971449214
60300000 41.594014448998
60310000 38.971126958848
60320000 36.4116671768792
60330000 36.2359514201574
60340000 37.8912619582392
60350000 41.0970680395494
60360000 42.9509989349025
60370000 47.5876058226925
60380000 39.9363680367034
60390000 38.3293723105235
60400000 39.9664239493416
60410000 37.5909566358313
60420000 39.4333363650534
60430000 40.9349615490674
60440000 36.1656221901196
60450000 31.6843269060821
60460000 35.0657435585444
60470000 40.5027888131094
60480000 41.2974388009441
60490000 41.5394696046573
60500000 41.0255481790578
60510000 37.6895572288944
60520000 36.513906411419
60530000 31.1730341300879
60540000 32.1980200032585
60550000 26.4429765854566
60560000 37.0888264296123
60570000 36.9585354961327
60580000 33.720946892393
60590000 35.913970921406
60600000 32.9523562400382
60610000 32.8657268699811
60620000 34.8572754202776
60630000 30.5228538007055
60640000 33.8274777457927
60650000 30.0320336393411
60660000 28.6122051540609
60670000 36.846292323584
60680000 35.0681171995811
60690000 33.3155629877297
60700000 27.9117337260688
60710000 33.1771198748917
60720000 36.8401180343279
60730000 35.194619549115
60740000 40.0787650861534
60750000 43.9292237963388
60760000 45.7913776165797
60770000 38.3581952032243
60780000 40.8114786539563
60790000 43.0245135387956
60800000 46.0818506629024
60810000 52.625193248666
60820000 41.6803887041206
60830000 41.1767706061357
60840000 39.1610171879007
60850000 43.2296210829305
60860000 40.8538876328122
60870000 46.6955163613861
60880000 42.2222251588508
60890000 39.442272655849
60900000 42.3044307441605
60910000 39.8768372623683
60920000 44.4131588472534
60930000 40.9814140580889
60940000 44.9255091622053
60950000 41.9068963600832
60960000 33.1055162287049
60970000 32.1684304927487
60980000 40.6979331026121
60990000 38.6423525922739
61000000 42.1354153297197
61010000 43.4769429702334
61020000 43.9325805217688
61030000 43.9990782172652
61040000 46.6180103429203
61050000 42.2856487858469
61060000 40.1345787622961
61070000 43.4410842004563
61080000 45.8406939087145
61090000 38.3184216120583
61100000 47.1286745172062
61110000 42.4904341428698
61120000 32.8131093786629
61130000 24.7714640505834
61140000 37.2778744576677
61150000 32.0110146631919
61160000 35.9901376323347
61170000 33.785444771574
61180000 37.1464668642528
61190000 30.6481817958419
61200000 34.8665532911184
61210000 33.0870421923701
61220000 35.8720189711336
61230000 37.4815834926838
61240000 37.1058974836183
61250000 41.0737631401055
61260000 39.5990514345909
61270000 37.6395329233654
61280000 41.0436877402545
61290000 39.892379126205
61300000 43.120155251079
61310000 41.3557382753775
61320000 50.1671283028174
61330000 45.7572859834667
61340000 46.7429679136537
61350000 48.0173564122059
61360000 50.7032556690096
61370000 46.3346615678259
61380000 40.1820983925975
61390000 41.3942221654725
61400000 45.3517289357122
61410000 45.8831979892121
61420000 48.2207272120625
61430000 47.1768109171814
61440000 42.9266439874279
61450000 44.020035180002
61460000 42.1816675318502
61470000 43.0968674415962
61480000 45.7253364943508
61490000 46.1187625526733
61500000 46.1885082428028
61510000 44.1303359135437
61520000 37.9660291453415
61530000 44.1497605581264
61540000 40.802819200292
61550000 40.4648263889351
61560000 46.3666579446004
61570000 39.5955711501468
61580000 38.6035806582678
61590000 45.3379711856001
61600000 46.8980836020577
61610000 47.6127634631506
61620000 38.3597954852788
61630000 37.7601373076633
61640000 33.2274188607287
61650000 41.0982870776438
61660000 44.155575586102
61670000 37.1452153247072
61680000 39.9646888287809
61690000 35.6451947468294
61700000 41.4304662404081
61710000 45.3821388076458
61720000 49.5717903760456
61730000 52.8115640609743
61740000 51.0409381826503
61750000 49.6769023328496
61760000 52.5523101373548
61770000 42.8840859319711
61780000 49.1806872449347
61790000 43.2917164971946
61800000 49.1442949159735
61810000 49.1535622804084
61820000 46.7147651759261
61830000 43.7284934464738
61840000 44.8906937233324
61850000 47.0863566933317
61860000 54.2208542636964
61870000 56.4109700737945
61880000 53.7584378252361
61890000 56.380088261925
61900000 51.8472613965671
61910000 49.4594680512988
61920000 49.6638774876891
61930000 46.4464578850028
61940000 51.3737870922046
61950000 46.3279589807785
61960000 43.6749254194935
61970000 46.0918610347543
61980000 46.9652994472103
61990000 47.5278452482636
62000000 51.8940487909115
62010000 48.7807700230051
62020000 51.7240579405294
62030000 52.5462039484329
62040000 51.534233475565
62050000 58.4627222174568
62060000 57.35257967994
62070000 52.2282637457425
62080000 49.7941867923764
62090000 48.6593864439009
62100000 43.6072614527848
62110000 43.8502241360389
62120000 46.7065457910867
62130000 48.7856583686591
62140000 44.9618378522045
62150000 52.2062511034822
62160000 49.6477511736242
62170000 55.6577558706544
62180000 56.5086294342106
62190000 55.5231544861641
62200000 56.2404588407702
62210000 54.6981690097846
62220000 58.0158466197066
62230000 50.7156669364458
62240000 49.0788257666278
62250000 50.6514861194881
62260000 51.7722173004631
62270000 52.4600311778614
62280000 44.949190254769
62290000 42.6118123492196
62300000 41.3015701262092
62310000 47.7917246453268
62320000 53.0950106375852
62330000 51.5887017472049
62340000 50.1997020228702
62350000 48.3645228340247
62360000 42.1676187789585
62370000 44.3231418166117
62380000 42.405148483078
62390000 42.6827627330096
62400000 41.5576244053926
62410000 38.720477415072
62420000 47.1098483155778
62430000 39.1188851552005
62440000 46.2190640867317
62450000 46.845689785723
62460000 52.1592976611853
62470000 48.9653596497087
62480000 49.2099650525947
62490000 44.1635258084589
62500000 50.2553090649555
62510000 51.1018016109558
62520000 48.7156637224454
62530000 41.3078079364808
62540000 43.6323038646164
62550000 39.4035804636745
62560000 37.1319442628712
62570000 36.3484918309118
62580000 39.4386290979088
62590000 46.009891375404
62600000 41.8555016615438
62610000 41.6459203113471
62620000 42.3210966470233
62630000 42.1395198611818
62640000 46.2236350213591
62650000 46.8420082705634
62660000 46.0757055942497
62670000 49.5488458182772
62680000 45.1443225652637
62690000 46.8257409925837
62700000 50.3927929667566
62710000 45.0250752672388
62720000 52.3626131109387
62730000 46.0084506710052
62740000 43.1811368952305
62750000 42.4051426905643
62760000 49.4688436935841
62770000 51.2414512892491
62780000 52.8955225238133
62790000 48.5938140259882
62800000 46.7257466029861
62810000 47.0205762340582
62820000 51.376119280661
62830000 43.1241811915013
62840000 50.309787019621
62850000 44.5433986464054
62860000 48.3983721726647
62870000 45.2985496710614
62880000 43.0095253027245
62890000 42.5553068882111
62900000 45.0080872956557
62910000 47.0245416185455
62920000 45.6210158092192
62930000 46.1498696294805
62940000 46.0161565503565
62950000 46.1088250106897
62960000 46.2559850081431
62970000 42.2246736313966
62980000 39.5777539814371
62990000 35.222391167276
63000000 36.7199042259489
63010000 40.3549948057167
63020000 40.2294436184141
63030000 41.347497467953
63040000 44.6914386550965
63050000 52.4717775873097
63060000 49.8026949549171
63070000 49.9760950192404
63080000 44.3359890398874
63090000 51.0477312304569
63100000 50.0560443841501
63110000 43.9095366818049
63120000 43.9788773964789
63130000 48.6808247067715
63140000 43.9921482192422
63150000 40.7480951398379
63160000 37.2427326198191
63170000 41.6177026982867
63180000 47.3750960361892
63190000 45.3742154880455
63200000 43.2871847050483
63210000 41.8073389494359
63220000 43.9725996331917
63230000 40.825049302475
63240000 47.8292998663609
63250000 45.8887651306133
63260000 46.9057466402683
63270000 45.1610418452876
63280000 47.8063916934282
63290000 46.4060134496233
63300000 45.5016772174237
63310000 40.7407912272423
63320000 39.163256376111
63330000 46.089733400772
63340000 45.5616391973347
63350000 43.9207527497053
63360000 41.7065807355957
63370000 45.6589952448584
63380000 47.9462620127168
63390000 52.4050563330078
63400000 45.8629310847946
63410000 43.3516472005291
63420000 46.7032071786001
63430000 47.4120962558986
63440000 46.5238713246174
63450000 47.2355415510052
63460000 45.065258171122
63470000 48.4284492595471
63480000 46.9325678193754
63490000 43.8374253913917
63500000 41.8931834715193
63510000 39.3470268032921
63520000 37.1570620802646
63530000 37.1624979543003
63540000 38.2759268087112
63550000 40.8611163986374
63560000 41.6068420306805
63570000 41.7099034435153
63580000 42.2096748346982
63590000 40.0741936854261
63600000 39.6402565175898
63610000 46.3258968838309
63620000 48.0217011689276
63630000 47.3107881630543
63640000 47.1485028492711
63650000 48.411512303295
63660000 51.584227168441
63670000 52.5033018847008
63680000 51.363570497281
63690000 54.9010012357022
63700000 50.4890943909408
63710000 51.8903840450716
63720000 49.8144811803049
63730000 47.2054417042567
63740000 42.5334197313775
63750000 44.6562951569916
63760000 41.2969381711085
63770000 39.1690786669673
63780000 45.5677161444409
63790000 49.8906468523232
63800000 40.2700635070536
63810000 43.1650218041566
63820000 48.6624165127371
63830000 47.9109289414242
63840000 47.135317960161
63850000 46.5920867910547
63860000 53.4616323920245
63870000 48.7413960848664
63880000 41.9460321798064
63890000 50.3880610432046
63900000 45.690485588295
63910000 50.2238317703102
63920000 54.433601597844
63930000 54.3007339974774
63940000 51.2981269170993
63950000 48.8710274748577
63960000 49.6278955837422
63970000 49.4265787086162
63980000 55.1838743281867
63990000 53.0739078059044
64000000 47.7877311735483
64010000 56.6291994191758
64020000 58.9623317728285
64030000 56.2221918549192
64040000 47.8940933955561
64050000 48.406589575972
64060000 47.5419188697661
64070000 49.654496208629
64080000 43.9948941664739
64090000 42.9496044369226
64100000 41.1515230988604
64110000 35.8386531586424
64120000 34.0472293501301
64130000 39.5759209659999
64140000 37.3233694995387
64150000 41.2993453807225
64160000 41.7852467332626
64170000 37.5958151413944
64180000 39.4715033229899
64190000 41.3530677965627
64200000 46.2856893238626
64210000 44.6293860285748
64220000 46.2404268422054
64230000 47.567859809748
64240000 48.3682851740998
64250000 48.7839983435122
64260000 48.7595101054928
64270000 50.9439947593089
64280000 47.5505049135552
64290000 49.1188666950261
64300000 47.5032304838873
64310000 46.9366552631589
64320000 51.3655643136321
64330000 51.2305815235087
64340000 52.5060600932943
64350000 51.4977377906879
64360000 55.9734958706713
64370000 56.9029730700875
64380000 49.9971754452166
64390000 51.3849633044358
64400000 53.6011323600143
64410000 51.6693588722454
64420000 45.5431556508894
64430000 50.9053837382773
64440000 48.4575566401201
64450000 48.2355592047864
64460000 40.2199951025769
64470000 43.6296831998419
64480000 45.8114741288632
64490000 50.2577337170439
64500000 55.3265262823235
64510000 51.6784224056096
64520000 51.5576380192808
64530000 49.7942297420805
64540000 53.8008874126768
64550000 52.8962146498357
64560000 53.9894781408984
64570000 47.8723977086822
64580000 42.6723912294937
64590000 43.9263991124159
64600000 47.1518071777285
64610000 46.2858745968715
64620000 55.0187541617377
64630000 53.4355640292383
64640000 51.3615647036333
64650000 51.8804386567054
64660000 47.2572502953877
64670000 50.3323330335804
64680000 52.2145552475887
64690000 51.1141173208607
64700000 49.5149901654586
64710000 52.4559999572122
64720000 52.3300226110148
64730000 58.4030594692794
64740000 57.5936907486911
64750000 54.3462964074818
64760000 54.1444528750741
64770000 52.2220026140977
64780000 53.4833304789875
64790000 53.7266757992279
64800000 48.3061385491945
64810000 50.7437694181084
64820000 52.2516855270128
64830000 55.2218683582281
64840000 53.3828067987374
64850000 53.5747217975809
64860000 50.3023310306255
64870000 55.3407027588444
64880000 50.9569065507427
64890000 51.6559714879426
64900000 53.9205111294277
64910000 53.7981819668109
64920000 55.4851739844181
64930000 56.1332052698538
64940000 55.7623077132592
64950000 55.4016190990712
64960000 52.3087386815095
64970000 49.0129190423486
64980000 56.2331447767511
64990000 56.0682359501707
65000000 57.5251022062109
65010000 56.4926616319424
65020000 58.2097677635292
65030000 58.9661675075094
65040000 60.4975555734122
65050000 58.0904070569473
65060000 56.8781256076059
65070000 48.0586284613717
65080000 47.0335098016377
65090000 47.2608702477669
65100000 49.6423199019243
65110000 52.4256311760871
65120000 52.9236289777147
65130000 44.8704880104013
65140000 43.6978580116743
65150000 53.096134653639
65160000 49.2783348758184
65170000 55.4413097615572
65180000 49.2960180868268
65190000 51.4569071159985
65200000 51.0812388454666
65210000 45.3923338018731
65220000 45.2978762487198
65230000 48.8001552984258
65240000 54.1620716273065
65250000 51.1669035960367
65260000 57.7961001293688
65270000 55.051845029241
65280000 55.7638813579097
65290000 52.5769295661911
65300000 50.0233670571019
65310000 50.2146103857269
65320000 51.1268176177435
65330000 52.7839556226343
65340000 50.1583014114643
65350000 51.1048355230727
65360000 50.1130493963053
65370000 50.1424011988802
65380000 54.4221041329633
65390000 54.4562217954995
65400000 49.5616893008134
65410000 52.5166923249853
65420000 52.0235955716174
65430000 47.1040806410381
65440000 48.7295254400151
65450000 47.0133655194605
65460000 55.0407294463683
65470000 50.725282161337
65480000 52.0011587384602
65490000 50.7373204702527
65500000 48.1145334469094
65510000 48.6794909025782
65520000 47.5950751778466
65530000 53.5858739869325
65540000 53.8837251907532
65550000 55.5196792910469
65560000 52.5652541400057
65570000 52.9139540958877
65580000 56.2595924555054
65590000 50.5107517290761
65600000 54.5793739698149
65610000 60.1755912151397
65620000 61.9499477886105
65630000 59.9561826510491
65640000 53.8410973121736
65650000 52.4269083006202
65660000 46.8788165751524
65670000 49.2953593299897
65680000 53.1785416907602
65690000 48.3401836156337
65700000 51.3532058560309
65710000 54.5004252692256
65720000 50.5607132751688
65730000 51.5435628210197
65740000 58.9021026574321
65750000 51.0752130996478
65760000 52.2529883594456
65770000 48.0783800839864
65780000 47.6387173362751
65790000 52.1540532000161
65800000 46.3916922269095
65810000 47.5648833993304
65820000 50.6627434544649
65830000 46.5686667805606
65840000 53.1022754953886
65850000 48.97423946093
65860000 43.8575901042997
65870000 51.9280766120995
65880000 54.8726833699064
65890000 57.6776215458601
65900000 55.2468036874692
65910000 57.7062988660746
65920000 49.5095947036872
65930000 54.6859422066345
65940000 62.2325651892089
65950000 60.4665799619979
65960000 60.2707337312906
65970000 51.2344266389248
65980000 51.1759881738613
65990000 56.0563511876342
66000000 54.3927067185254
66010000 54.5345760661464
66020000 59.8287066134479
66030000 58.6474957777581
66040000 57.7660483965946
66050000 56.8948738216824
66060000 59.1676428762485
66070000 59.185279861462
66080000 57.1728488611674
66090000 50.6754945501208
66100000 57.095884670211
66110000 58.9986069349334
66120000 57.2333857124529
66130000 55.1231391706976
66140000 54.9095353405984
66150000 51.0700444309977
66160000 52.7637601705507
66170000 59.7798707289947
66180000 53.9256716967696
66190000 47.5082484579125
66200000 53.5808554500096
66210000 55.869487104366
66220000 52.8722831450053
66230000 53.0581022574256
66240000 51.2821856122656
66250000 47.4548344934191
66260000 52.3122251522887
66270000 52.6807149487719
66280000 52.2117586043535
66290000 51.4123202824786
66300000 46.897079890732
66310000 44.0502541292761
66320000 48.215611553074
66330000 49.548617680982
66340000 48.1424002827384
66350000 54.3815297067709
66360000 51.8560913285087
66370000 54.1977956610763
66380000 53.317993655866
66390000 48.3102913679119
66400000 40.2596402633283
66410000 41.9750720617882
66420000 44.4805430984857
66430000 44.3558970043073
66440000 46.2786622795537
66450000 48.4112152785057
66460000 48.2107316476449
66470000 48.1513402642668
66480000 52.2257986721634
66490000 50.8422679683275
66500000 48.8538139863712
66510000 42.5168368806139
66520000 50.1160837767359
66530000 53.4880672212769
66540000 46.3583314977319
66550000 48.0075793913326
66560000 48.2484565728612
66570000 50.7099596849262
66580000 41.431413580223
66590000 49.5258638205207
66600000 49.8123392526732
66610000 53.0020500437946
66620000 50.3792656258431
66630000 54.8231516872929
66640000 51.1522606207725
66650000 49.9606957640258
66660000 54.9176488538826
66670000 47.800049551782
66680000 51.3412000511336
66690000 46.8808834651382
66700000 50.3882540809855
66710000 50.2078192715038
66720000 40.4863509257383
66730000 40.7992541750907
66740000 37.9371052456225
66750000 39.3160796515506
66760000 37.8509789319555
66770000 41.3713444867985
66780000 39.1570681050168
66790000 43.2191624033697
66800000 47.0693478590558
66810000 48.6459862055098
66820000 37.6881835259787
66830000 44.5157274885296
66840000 43.5813503354088
66850000 41.3816301083076
66860000 41.5807126007422
66870000 44.8144717755167
66880000 48.4776144119299
66890000 45.8171921549782
66900000 47.6934766421095
66910000 48.2816166724834
66920000 45.8437679315631
66930000 44.3626896393434
66940000 46.1092964154282
66950000 42.4967981935405
66960000 46.507229387737
66970000 47.5304260325078
66980000 46.9944397763826
66990000 44.4374166149712
67000000 49.6563438238538
67010000 48.5176073046346
67020000 53.7303154044925
67030000 51.528410509383
67040000 48.5288157259463
67050000 49.2803600098576
67060000 45.3114899226917
67070000 46.5069167117414
67080000 47.4590162049104
67090000 43.3489680674469
67100000 47.0977669848314
67110000 43.7881001017184
67120000 40.8072049582169
67130000 45.9358495380171
67140000 46.6912079173751
67150000 47.1181616291162
67160000 40.3136860914636
67170000 34.8130739486197
67180000 33.0468650156382
67190000 37.9679271571905
67200000 34.420657638557
67210000 39.3884663853346
67220000 43.4810081079418
67230000 45.512434612578
67240000 42.8630982074278
67250000 46.7579039162845
67260000 45.4145133743542
67270000 48.278832993659
67280000 45.2725095258633
67290000 39.5999005354478
67300000 47.3411549949303
67310000 44.0286637906319
67320000 47.1050043368948
67330000 44.5749601722446
67340000 37.5797171180399
67350000 42.5832542336352
67360000 48.5696067138827
67370000 44.5572637231154
67380000 45.1690419611379
67390000 45.5449773617034
67400000 48.8844893210534
67410000 49.5212918647886
67420000 49.2381537614475
67430000 47.3944977581081
67440000 48.3528237980285
67450000 43.4284013006809
67460000 42.7841581563449
67470000 41.0771012158547
67480000 37.4795670342434
67490000 42.4370404939544
67500000 40.911113526558
67510000 35.2884429920201
67520000 47.7396189834515
67530000 42.7829987200917
67540000 53.7504134018936
67550000 53.7039010871504
67560000 46.9189251372654
67570000 44.9227970669801
67580000 45.9936091917731
67590000 40.0647972530459
67600000 41.3033007548796
67610000 35.6658423773004
67620000 41.3216782779145
67630000 37.3200864880604
67640000 45.8658129842165
67650000 46.1406131875353
67660000 41.1131482637646
67670000 38.1499064966529
67680000 40.3997122656725
67690000 42.0490921341031
67700000 42.1732547228258
67710000 37.162598844506
67720000 43.3794266764168
67730000 44.6527114319504
67740000 44.4625352425139
67750000 47.3710403362958
67760000 41.0623970701931
67770000 36.6074874967621
67780000 35.3383740980278
67790000 40.8185700234696
67800000 41.3726482097764
67810000 42.1704897649601
67820000 45.3624749763289
67830000 47.5817504155814
67840000 42.9819051886328
67850000 40.1797952178503
67860000 46.9537251427948
67870000 44.5404015833996
67880000 41.2399744765679
67890000 45.0820121037267
67900000 44.2353129673228
67910000 40.9048454588466
67920000 38.8720395189346
67930000 39.544130992189
67940000 35.6402208851692
67950000 38.6535124371438
67960000 40.7787222376834
67970000 44.7377851122462
67980000 44.2303973499513
67990000 45.3804634546682
68000000 44.1214395967406
68010000 48.0102528017826
68020000 49.7116691093883
68030000 51.1347020896918
68040000 52.9169604225359
68050000 54.4827822629836
68060000 44.6087470907647
68070000 46.9583808589205
68080000 47.2015934818572
68090000 44.972435198578
68100000 44.7470929064689
68110000 42.8507210886525
68120000 45.0929812390362
68130000 42.6322981492244
68140000 50.5527366865499
68150000 47.4641830013549
68160000 43.856346056
68170000 46.4430000271078
68180000 46.0377995146296
68190000 52.1620289170303
68200000 49.8644067362651
68210000 44.9689214713197
68220000 51.4026816956958
68230000 50.5175600227966
68240000 47.8689912315757
68250000 47.2351223103235
68260000 44.0553068154662
68270000 37.769040745134
68280000 39.0423189645302
68290000 44.9158998718797
68300000 43.0002833424647
68310000 42.3995552896607
68320000 40.6156990001111
68330000 48.9598682686814
68340000 43.0627393194475
68350000 45.095097912017
68360000 44.271312028281
68370000 41.0334216841654
68380000 41.8567890210187
68390000 35.5112113594108
68400000 37.733770332381
68410000 39.2756281843628
68420000 45.4403366831822
68430000 43.5188447095691
68440000 45.8662609153715
68450000 44.0935053995024
68460000 38.6772712172183
68470000 46.6313537628547
68480000 48.9390039623728
68490000 49.0455498152947
68500000 45.3338309847021
68510000 41.9325589281527
68520000 43.1126012069646
68530000 47.7449134238995
68540000 42.9754129543367
68550000 39.2338805754015
68560000 45.4685372382668
68570000 45.3666783904723
68580000 50.2129849920337
68590000 49.0918523133251
68600000 49.0283213551219
68610000 49.2867227111596
68620000 48.6582244938025
68630000 42.6625246718795
68640000 48.0962419476014
68650000 45.2654777400149
68660000 47.5803046528565
68670000 47.1935081840297
68680000 44.9784087008283
68690000 42.9068006185651
68700000 47.0561737589412
68710000 42.186870058935
68720000 42.5835178717519
68730000 43.196848445199
68740000 37.9163457531471
68750000 37.3589442270003
68760000 40.4081478556326
68770000 43.5093724541463
68780000 42.0886287044822
68790000 46.1461851516298
68800000 44.8174626291425
68810000 47.4581411402817
68820000 50.6844092467249
68830000 50.1637380027188
68840000 50.3679073639178
68850000 48.7137123444813
68860000 45.0949424058134
68870000 49.2314745437523
68880000 47.5988274169074
68890000 51.6027503294557
68900000 50.488067883644
68910000 45.6833317900281
68920000 43.5101343148221
68930000 50.5643583567633
68940000 42.6414806263049
68950000 37.7774405920254
68960000 40.7988416728026
68970000 43.0172393002425
68980000 42.2449919020498
68990000 44.3205579299739
69000000 44.4388687004807
69010000 42.8387460698766
69020000 41.4378441172921
69030000 43.2381174343776
69040000 40.662702999179
69050000 36.6034929255834
69060000 36.184867683022
69070000 35.8451386062316
69080000 37.2865449491063
69090000 41.8956564237041
69100000 39.9959850041465
69110000 39.8365248933404
69120000 35.8538281800303
69130000 39.8355201629746
69140000 39.9746312847396
69150000 46.0897050728904
69160000 42.5220618130631
69170000 44.5300629374399
69180000 40.0370229865175
69190000 39.0979532608745
69200000 38.6054031275539
69210000 41.7106685526022
69220000 40.360977595938
69230000 38.6451803864886
69240000 34.7234920973595
69250000 34.745430079075
69260000 37.599627294386
69270000 39.4581347180405
69280000 41.0502717644229
69290000 38.1233545712425
69300000 31.5300308967304
69310000 30.8340968019704
69320000 37.5975352221437
69330000 37.6321653864346
69340000 41.4174962072054
69350000 41.3920490845283
69360000 36.3767628358086
69370000 40.6604813837426
69380000 33.8812136945415
69390000 41.8973215856664
69400000 43.9194203138235
69410000 43.9675358248484
69420000 40.828245724139
69430000 47.2385356128034
69440000 43.3862918171854
69450000 39.6026782379872
69460000 37.7004146487098
69470000 40.3299279535053
69480000 41.3836326716407
69490000 44.2176622031507
69500000 40.0144175872117
69510000 43.5250819281503
69520000 34.3388986465293
69530000 39.6293646424949
69540000 39.7334814394748
69550000 44.142453953096
69560000 45.4955689748334
69570000 49.2181397253586
69580000 45.5398241461061
69590000 46.1414732510366
69600000 43.9321482152147
69610000 42.7462094903124
69620000 37.5565313621474
69630000 36.5608352352925
69640000 37.2922484814898
69650000 41.5941789434632
69660000 42.0387151474804
69670000 42.1141610465845
69680000 43.7881203273694
69690000 48.1649759902314
69700000 44.9012217199274
69710000 45.8555320596623
69720000 47.8732593916172
69730000 48.6157566214756
69740000 45.2668683092063
69750000 43.6195327403726
69760000 47.6116399155678
69770000 39.5709794071022
69780000 41.6196677686438
69790000 46.7225456639023
69800000 42.7638163593718
69810000 43.7049635312499
69820000 42.8265668614268
69830000 48.1100005526885
69840000 46.9133565017571
69850000 42.8322368162286
69860000 41.5104758193283
69870000 48.6414252637932
69880000 48.8811645104579
69890000 43.9005696470312
69900000 52.3644523866485
69910000 45.1120710944787
69920000 50.4617981006488
69930000 48.0076198548148
69940000 43.5806267839764
69950000 47.6161615498953
69960000 48.0506221406978
69970000 43.7913531294988
69980000 46.53488830597
69990000 51.4180357740489
70000000 50.3824493738786
70010000 51.7491314146025
70020000 42.2349017906732
70030000 43.8198774458155
70040000 39.0204910295651
70050000 42.5004982714071
70060000 40.1603613785384
70070000 48.1110261922898
70080000 50.8737389826978
70090000 48.4401802135487
70100000 43.7882846144098
70110000 44.9010272229131
70120000 42.9953800293167
70130000 46.122024315949
70140000 45.1443184846691
70150000 48.4256584219826
70160000 49.354963864461
70170000 49.1027574241303
70180000 46.1519066155287
70190000 43.9556393540781
70200000 42.9047841306838
70210000 49.1431351776779
70220000 48.8563802800209
70230000 49.1970643791904
70240000 50.5688506527982
70250000 39.6915298858696
70260000 38.897159110993
70270000 40.4225459882732
70280000 37.0841789729019
70290000 42.4140963934269
70300000 52.3428559075302
70310000 46.5411321228215
70320000 48.7571373342967
70330000 41.0862507526955
70340000 40.3909474273855
70350000 37.1728565929185
70360000 45.0051256043175
70370000 41.516884609392
70380000 36.2620079994972
70390000 37.4368883815089
70400000 41.0454543503271
70410000 39.8221166654901
70420000 41.1851856329902
70430000 44.4746699867931
70440000 43.564090054714
70450000 38.3375903554526
70460000 40.828294458121
70470000 42.8650145138785
70480000 40.0073588788416
70490000 43.2474708676492
70500000 46.208906541312
70510000 46.1036911175517
70520000 43.3100989895134
70530000 42.7998863683682
70540000 42.6638295969099
70550000 40.0976941110115
70560000 38.0089526697621
70570000 42.4313536457496
70580000 42.5764034582919
70590000 46.1871015004156
70600000 51.0005737903149
70610000 52.4446661590414
70620000 53.7240376743368
70630000 44.4461624179758
70640000 42.6041457990129
70650000 42.7270944897277
70660000 42.7290643302792
70670000 37.0252333719981
70680000 36.1873636431461
70690000 35.8344106825494
70700000 38.1616066044639
70710000 37.5515717506069
70720000 35.0353393410611
70730000 39.3395984534406
70740000 41.3810533759979
70750000 41.5878829661805
70760000 48.1986862269159
70770000 41.5396010653704
70780000 40.0949508211255
70790000 43.2687324015354
70800000 44.9973639495851
70810000 42.5444300831683
70820000 37.9117791190655
70830000 44.447286612763
70840000 41.1606539375113
70850000 39.0977554313765
70860000 47.3720105892926
70870000 49.8983076105554
70880000 45.6369517514875
70890000 48.2340687195106
70900000 47.5925342293924
70910000 48.5579594601002
70920000 46.4866180781088
70930000 47.2674568912373
70940000 42.1583611795588
70950000 44.5116171423664
70960000 43.1437946822944
70970000 39.5558834982882
70980000 42.8101809923503
70990000 33.9215840187973
71000000 38.5384848943249
71010000 35.8046438937705
71020000 34.3546366656419
71030000 34.7189190280869
71040000 35.2897618617225
71050000 38.7378220305353
71060000 33.0491758256424
71070000 37.9319572577064
71080000 39.6752120329844
71090000 42.8206012057677
71100000 45.7635504961436
71110000 47.8027231484599
71120000 41.5487205652659
71130000 43.7068115963312
71140000 41.3896950865052
71150000 44.7397802620392
71160000 44.5800995157035
71170000 38.0989080240009
71180000 39.0181730126062
71190000 43.0421378657572
71200000 34.9935736712401
71210000 33.1848608759808
71220000 34.8087781976499
71230000 39.254002957096
71240000 36.0846820275337
71250000 37.6630738454189
71260000 33.3852879657276
71270000 34.1265185811292
71280000 34.5905675980813
71290000 40.9384576395529
71300000 42.7236508567653
71310000 40.0492682500252
71320000 36.940346426093
71330000 33.6521510281391
71340000 34.347840667732
71350000 40.4904241129887
71360000 41.8525471933843
71370000 46.7232055415518
71380000 44.9049748822331
71390000 39.0917615085105
71400000 47.2067968510067
71410000 45.517673581651
71420000 46.5186720577508
71430000 46.9354918225067
71440000 45.511001254633
71450000 49.6412208342851
71460000 45.682484263006
71470000 47.1734499488256
71480000 44.5223451246213
71490000 52.4135288223905
71500000 50.6551699200558
71510000 46.1137557799952
71520000 44.911909022523
71530000 45.6985283408712
71540000 45.8491105911025
71550000 46.3557709524074
71560000 46.5236964676582
71570000 42.2548355655993
71580000 49.1187841387501
71590000 48.8864174020894
71600000 43.3293865452399
71610000 50.5460141728071
71620000 49.233257374904
71630000 43.1075701063588
71640000 43.9326176309988
71650000 47.3058644578482
71660000 49.6641536954212
71670000 47.1502146887125
71680000 42.3567866244038
71690000 40.7691506672286
71700000 43.3370560484495
71710000 44.5426210974982
71720000 37.9355018148151
71730000 38.4755421081746
71740000 38.8628724968659
71750000 45.0819139130354
71760000 37.5482191361593
71770000 42.8783393754609
71780000 45.6904159463078
71790000 43.7236785811391
71800000 41.0049356804258
71810000 45.1176106209316
71820000 47.6717768233559
71830000 45.5796094764038
71840000 41.4928167199926
71850000 37.9286456711027
71860000 41.406285110724
71870000 39.9293543125574
71880000 32.2147070325922
71890000 40.4849302591139
71900000 44.5719136947499
71910000 38.1842990860313
71920000 39.6219754371326
71930000 44.5194370050504
71940000 39.2623206355784
71950000 38.2691148944293
71960000 36.872996017333
71970000 36.9945853577979
71980000 37.4404981059531
71990000 36.8112593130656
72000000 42.2945893001807
72010000 39.4011909177736
72020000 40.2094016248703
72030000 42.8328822066998
72040000 47.8575083066376
72050000 49.6353005561982
72060000 49.7797093509802
72070000 42.5344243686733
72080000 50.3763878167373
72090000 48.2409849196521
72100000 45.0347037273255
72110000 44.4662155738638
72120000 44.8013920652621
72130000 41.4816815185806
72140000 37.1599092052393
72150000 37.7655426507034
72160000 42.1609560722129
72170000 41.2786667142437
72180000 44.9080507151389
72190000 46.0461291914544
72200000 42.5724322180222
72210000 40.04375878464
72220000 32.7615650551874
72230000 38.83660558062
72240000 41.616498477178
72250000 42.2876441944888
72260000 46.6588881083143
72270000 42.7043720040647
72280000 45.3664374252937
72290000 47.2146162981641
72300000 45.9252744281288
72310000 43.9618892998387
72320000 38.7714108960283
72330000 40.8667292861165
72340000 49.6562081150493
72350000 49.7361613513103
72360000 48.4831066353743
72370000 47.6772171427457
72380000 48.6343196702298
72390000 50.0330504158327
72400000 54.2763213580251
72410000 48.0514527724866
72420000 45.9545104437495
72430000 40.7679398924014
72440000 44.3229780856448
72450000 43.2133575124117
72460000 40.9763576598967
72470000 41.6872801024182
72480000 40.4165223044508
72490000 39.8122504356341
72500000 41.9683379696122
72510000 39.3449091883817
72520000 39.5931990550715
72530000 33.6776885203972
72540000 41.2794993457719
72550000 48.7279506752066
72560000 40.2021523180571
72570000 45.8055895565467
72580000 38.992216728298
72590000 49.9079930056714
72600000 40.6249324592021
72610000 47.0301037305468
72620000 45.2475706040743
72630000 50.2822413805321
72640000 51.6022938402464
72650000 48.5795227871771
72660000 50.7174885341559
72670000 54.271841036865
72680000 47.8450229380031
72690000 51.9922030949101
72700000 50.1253810438612
72710000 48.3190397643197
72720000 53.9033017705495
72730000 57.5152646562843
72740000 57.5465657651265
72750000 53.9197416675508
72760000 55.0593158014036
72770000 58.5725916583161
72780000 57.7938508494003
72790000 51.339778880268
72800000 55.0359180138973
72810000 50.7047612173001
72820000 55.9435469213672
72830000 54.1510010990374
72840000 50.2943752904364
72850000 51.4017147924176
72860000 58.5952391259044
72870000 56.6345710899882
72880000 53.6269991403487
72890000 51.3746321017958
72900000 46.9022840100031
72910000 45.5902520369839
72920000 49.8750564511656
72930000 51.2201212937274
72940000 45.0756513728332
72950000 44.7414425649914
72960000 48.1341120503216
72970000 45.0095125023046
72980000 44.9467262099064
72990000 44.1791870608834
73000000 42.4107546869633
73010000 45.186863374889
73020000 42.0541896288874
73030000 36.5234693344014
73040000 32.6175560171079
73050000 35.1005164290289
73060000 35.6373216100469
73070000 37.3458886584756
73080000 38.0804413428602
73090000 38.5567720552
73100000 41.982109679373
73110000 48.4015927163248
73120000 41.1687082981479
73130000 38.691974761843
73140000 43.9217083329891
73150000 45.1008138054823
73160000 42.3204001621538
73170000 40.7596403464679
73180000 38.1640063309156
73190000 39.9273211507511
73200000 37.6936433721964
73210000 36.8857533701366
73220000 38.5913783764641
73230000 38.2110803428363
73240000 37.9028257705206
73250000 36.231174505573
73260000 42.1442466768908
73270000 44.7357624927827
73280000 40.8079979300005
73290000 42.0417999897481
73300000 47.9482565633482
73310000 52.7547158099669
73320000 45.9870123692792
73330000 51.5523060435204
73340000 52.3876358588295
73350000 51.2800896138062
73360000 50.980606434946
73370000 51.0346508958698
73380000 44.1408253199048
73390000 36.5111385763009
73400000 47.7935281802838
73410000 46.6279730680799
73420000 45.6505051270962
73430000 47.4900766790121
73440000 42.3376555787943
73450000 39.3243732146503
73460000 46.144578228142
73470000 43.8154528527454
73480000 35.8555912933159
73490000 37.6505914953806
73500000 42.8504417638787
73510000 41.7880882722156
73520000 46.8891229711616
73530000 40.7863496248802
73540000 40.2675599574953
73550000 33.7240984842959
73560000 41.0884674279097
73570000 40.1611367169069
73580000 45.6347000935292
73590000 42.0822605660262
73600000 42.2760559655575
73610000 42.4871107628927
73620000 49.5813817281658
73630000 45.018180084521
73640000 40.2751168740189
73650000 46.6302707434042
73660000 48.281806550267
73670000 45.6346660441372
73680000 39.3263435388156
73690000 41.928814941645
73700000 43.3938053985293
73710000 40.2137886418335
73720000 41.9555767109029
73730000 39.5847771094068
73740000 48.3247689167538
73750000 47.3450408709989
73760000 51.7677220737677
73770000 50.885213465858
73780000 50.3361722614328
73790000 50.7633790340631
73800000 47.4721418920503
73810000 48.4015009817337
73820000 45.1240325891338
73830000 47.9362057298167
73840000 47.0791621435861
73850000 50.5042047390878
73860000 38.6483049834535
73870000 48.3523362453901
73880000 44.2229575821959
73890000 45.4797109112301
73900000 44.3401020616167
73910000 41.6560564324655
73920000 41.6223535330514
73930000 42.4697906603893
73940000 49.5362514530223
73950000 49.0909452151576
73960000 48.1554227509492
73970000 42.3510277043105
73980000 34.8755028509372
73990000 39.0546511696346
74000000 40.3699133208706
74010000 43.9200188243991
74020000 44.2005074201351
74030000 41.0552295667993
74040000 41.4219831585026
74050000 38.6989606873966
74060000 41.4504686082915
74070000 36.6478648430984
74080000 44.5675154207934
74090000 49.2724893120089
74100000 49.6342147003548
74110000 43.9029397745373
74120000 50.0157035006621
74130000 44.3749077580239
74140000 48.0855847926525
74150000 42.8938977645086
74160000 43.724279398962
74170000 44.8484101534902
74180000 47.1571234148047
74190000 40.8159689764748
74200000 46.3706002214568
74210000 49.9154800585471
74220000 49.1193871530828
74230000 50.2863100512601
74240000 48.5255498375215
74250000 46.6734401107134
74260000 53.9816659555561
74270000 52.2333766852236
74280000 50.7874049639361
74290000 52.0916799551759
74300000 53.4354875635387
74310000 51.8631017624426
74320000 51.3148616746895
74330000 46.9778298707394
74340000 50.7383936638689
74350000 47.8733464733164
74360000 46.4577060899537
74370000 44.0258070248306
74380000 43.413885967112
74390000 49.3430912489025
74400000 48.7028765599412
74410000 47.2286232887942
74420000 51.5253886024248
74430000 51.866185744784
74440000 54.2448600045753
74450000 52.1121814101098
74460000 53.5936840524642
74470000 50.5654353447912
74480000 51.6383720908296
74490000 52.7688810516258
74500000 52.1157624349641
74510000 55.3205659572836
74520000 53.4099713171913
74530000 52.4039678784525
74540000 51.7150108063332
74550000 52.9811364283742
74560000 45.9685685695044
74570000 43.6643069108945
74580000 47.8914325939403
74590000 44.9519554141293
74600000 49.2990428546864
74610000 47.4917961944411
74620000 52.7714136201975
74630000 50.0709701898299
74640000 50.8201750002687
74650000 44.5257001026455
74660000 48.2561322143129
74670000 53.0607889632974
74680000 49.2368016300371
74690000 51.3224112864109
74700000 48.6670362216744
74710000 50.7620959714572
74720000 47.6111576082794
74730000 47.1950417182204
74740000 44.1337668296026
74750000 51.2820622561088
74760000 51.7886081677806
74770000 53.9000647284082
74780000 51.3273709833119
74790000 50.9738999887551
74800000 55.3138225270665
74810000 52.9095500824855
74820000 50.678441965733
74830000 52.6306416754298
74840000 51.6101506721104
74850000 50.7781180317482
74860000 50.7846223753976
74870000 54.0515121210178
74880000 52.5234519832226
74890000 54.8965210952335
74900000 52.7670661154689
74910000 52.890573760311
74920000 51.3405859388092
74930000 51.6617744874773
74940000 56.6280601190917
74950000 51.5054666843597
74960000 52.9138797499442
74970000 53.2276644878278
74980000 52.4813462448814
74990000 53.6477553699215
75000000 51.830626914541
75010000 48.8311489336792
75020000 50.2481693051727
75030000 49.8750120269557
75040000 49.872871497429
75050000 53.6838690344782
75060000 53.8966326343293
75070000 52.7348880838901
75080000 54.6649777793908
75090000 53.4568115283363
75100000 53.91466067007
75110000 50.2683212122956
75120000 49.9222334235963
75130000 49.7004117387055
75140000 49.6465202176304
75150000 44.587752291217
75160000 52.6916492616351
75170000 49.9423716842699
75180000 48.0199176860536
75190000 50.7736732341472
75200000 55.3958152274282
75210000 53.8740344007542
75220000 51.9730672114157
75230000 52.9280283209196
75240000 54.9892311238529
75250000 51.0401253818284
75260000 51.1199061827608
75270000 50.937912108985
75280000 47.2830561429645
75290000 47.1336092217868
75300000 48.8367371690167
75310000 46.8644606661654
75320000 41.9842288841257
75330000 40.7082654244891
75340000 36.9726710279024
75350000 45.0349369883528
75360000 44.0731456305061
75370000 43.7205843475308
75380000 39.1837225451899
75390000 44.6600553801372
75400000 42.7086734029396
75410000 39.682968346932
75420000 42.5436045887366
75430000 45.3158922981718
75440000 45.0695959455895
75450000 48.8081122202646
75460000 44.221814435673
75470000 43.4202173634334
75480000 40.7482140857164
75490000 46.0756850087807
75500000 46.6694871700932
75510000 41.6092132162074
75520000 47.4306731488302
75530000 51.2596941349523
75540000 48.8479520054369
75550000 49.0995517740705
75560000 50.8455814879193
75570000 48.5231491805716
75580000 50.923716545209
75590000 45.752970161548
75600000 50.3007536462867
75610000 42.8374299217086
75620000 52.5602797970992
75630000 54.5271562866454
75640000 56.4441716744155
75650000 52.7279536083457
75660000 47.9719809745015
75670000 47.3094596881364
75680000 44.4885176949439
75690000 45.0737378441362
75700000 44.2201967874039
75710000 48.5372063730867
75720000 45.3450441611542
75730000 50.8155058998703
75740000 55.8290280798401
75750000 52.5387778001567
75760000 50.2673027880664
75770000 54.0039777806958
75780000 48.5823087456355
75790000 54.8015930562813
75800000 54.3221611702665
75810000 54.942872010744
75820000 54.4719350900261
75830000 60.4925939481238
75840000 59.6514136203141
75850000 57.6475248657109
75860000 52.7742646404018
75870000 51.2058202363694
75880000 53.4736916777929
75890000 54.8568732963586
75900000 50.4489836228994
75910000 51.7474687481669
75920000 50.5757365085337
75930000 56.3278481349823
75940000 58.1500184561999
75950000 56.5093832651707
75960000 53.0164666312241
75970000 50.2836016508147
75980000 54.3865807168564
75990000 42.926761909757
76000000 45.1440639488054
76010000 46.8905472392431
76020000 44.2184381037367
76030000 43.8868496656005
76040000 39.1295011619803
76050000 42.6871254361013
76060000 46.230381306919
76070000 48.1062040846411
76080000 48.4041260926318
76090000 49.5699779387696
76100000 48.5818245711818
76110000 48.9815330415958
76120000 52.3922460130351
76130000 54.5044408957778
76140000 55.8764942917849
76150000 54.2302162586518
76160000 51.3111528466599
76170000 53.5671899211024
76180000 48.365672976494
76190000 49.0820881475741
76200000 50.3037128722254
76210000 53.3984151448104
76220000 53.0501751639462
76230000 44.3289390650655
76240000 46.8738969681235
76250000 44.7010574332954
76260000 45.2206289383957
76270000 53.6550887496982
76280000 53.0491177307009
76290000 57.1178999064496
76300000 58.4847933962354
76310000 57.0673964838092
76320000 55.3587516564245
76330000 53.1623172185052
76340000 57.5129077964923
76350000 58.1081892103451
76360000 53.3925982334478
76370000 51.3483714823004
76380000 48.3263638421128
76390000 42.8107825578191
76400000 49.4506881927136
76410000 52.2084875712911
76420000 47.5347522067944
76430000 48.6908384808523
76440000 48.6241174201549
76450000 57.3337724222249
76460000 50.1845413700734
76470000 55.5033415245411
76480000 49.5980972195522
76490000 53.7906007081293
76500000 60.991290862221
76510000 61.1231659614902
76520000 52.5584480239762
76530000 55.8439139122207
76540000 59.514061057718
76550000 53.8940206032341
76560000 47.7931724763001
76570000 50.7732142421745
76580000 52.3576824068318
76590000 56.9077146051693
76600000 57.0074986693027
76610000 53.8758672585885
76620000 58.3338496453659
76630000 55.5811767422746
76640000 54.3309347595565
76650000 59.4752292669305
76660000 54.1074149492352
76670000 57.6179096717616
76680000 54.3896840119327
76690000 59.7844299260284
76700000 59.2216273654081
76710000 60.4140212842424
76720000 65.4703641271337
76730000 60.2941197763615
76740000 58.4204907303249
76750000 58.9595531126106
76760000 53.4424788993102
76770000 57.9208849131503
76780000 64.0122610271752
76790000 63.4866435327044
76800000 60.8707903036123
76810000 65.9379521176944
76820000 63.277610672465
76830000 64.6489125554622
76840000 65.7691344728639
76850000 65.1183491965191
76860000 67.0699683492859
76870000 61.6358225399286
76880000 62.658655652244
76890000 68.9321008631638
76900000 67.7158477143915
76910000 70.6780367238741
76920000 62.7044091262359
76930000 63.9569975243407
76940000 64.7841485209249
76950000 61.225699990685
76960000 69.1750274565977
76970000 67.5221483253782
76980000 65.488279697615
76990000 68.7252727240594
77000000 72.8579457511495
77010000 68.7483237747995
77020000 77.0740886171342
77030000 70.1566830922874
77040000 70.1110030290791
77050000 73.2428605164962
77060000 73.0544650818061
77070000 74.2875028481652
77080000 71.3303455216887
77090000 66.7218112706446
77100000 72.146318980165
77110000 69.810599169326
77120000 72.3437038614971
77130000 66.5383791285138
77140000 63.2718895733405
77150000 67.4763505465369
77160000 69.8530924600291
77170000 69.8351292871142
77180000 71.8455521105997
77190000 74.4880129273203
77200000 71.039139375271
77210000 71.0975708329663
77220000 72.9751682827966
77230000 69.508537973468
77240000 68.1523748829175
77250000 65.7029030878313
77260000 72.8491218428255
77270000 64.2948403333887
77280000 67.385779479511
77290000 69.666997264626
77300000 66.9470369346353
77310000 64.9536620294133
77320000 65.2909145109411
77330000 70.7786727336889
77340000 71.0139150359464
77350000 71.728454887473
77360000 73.018480057486
77370000 70.5850516225066
77380000 69.2450139306605
77390000 63.8158107090585
77400000 69.571049336486
77410000 63.1336717866882
77420000 67.9666623709316
77430000 68.4504236646245
77440000 69.898955543574
77450000 71.2079775088511
77460000 65.7341741128095
77470000 68.7719160894939
77480000 72.6322580720773
77490000 71.6775582458391
77500000 71.2722581447826
77510000 73.9701673834304
77520000 72.5021934576401
77530000 72.0900925065923
77540000 72.6002500031353
77550000 67.8371291178843
77560000 68.0564165374341
77570000 71.1271167566708
77580000 73.3113458044887
77590000 69.4048691249019
77600000 67.0823787738093
77610000 71.5829237476354
77620000 60.3562976616022
77630000 65.4100615187348
77640000 65.9521312685868
77650000 64.5477349657363
77660000 65.6016206332077
77670000 68.863777672549
77680000 70.799829956861
77690000 68.6790892778695
77700000 66.3096232354105
77710000 73.3133146640983
77720000 74.0557142840323
77730000 71.0861432040297
77740000 63.1748705933051
77750000 67.1032527834542
77760000 61.3902040390959
77770000 68.0191235992162
77780000 65.7342596244568
77790000 62.1125097086148
77800000 67.8906690738544
77810000 68.5138745062156
77820000 71.2200734222178
77830000 64.1029425055617
77840000 76.9797156057461
77850000 74.5483055938668
77860000 70.4040327056622
77870000 73.570158911593
77880000 68.7848030640205
77890000 68.1783425427498
77900000 71.3706636307281
77910000 67.2377071611561
77920000 72.3396155539707
77930000 70.8612622362494
77940000 71.7998908022323
77950000 75.1123513603519
77960000 71.359230038748
77970000 74.0093123339457
77980000 74.822508311886
77990000 70.7916328262737
78000000 73.3609292368847
78010000 76.2301855445839
78020000 72.3989090217268
78030000 75.2094192748116
78040000 76.180336280713
78050000 71.3671665141862
78060000 72.3447028702935
78070000 67.238517840103
78080000 66.2634156366574
78090000 73.2907512853197
78100000 71.3275334482701
78110000 63.8092854934288
78120000 68.5898514323285
78130000 66.5827605370645
78140000 69.2670444438895
78150000 65.5845577794632
78160000 67.0734840468103
78170000 64.4094112396771
78180000 65.4622206824224
78190000 66.3115418637479
78200000 65.3171948886986
78210000 68.0811667363212
78220000 62.5477047041322
78230000 63.6071222578828
78240000 61.0676468567564
78250000 56.4507058191031
78260000 63.3489393262142
78270000 65.3218672934829
78280000 67.6731001447038
78290000 66.5060596534964
78300000 62.6677553575267
78310000 67.3548001905689
78320000 59.1942132517169
78330000 60.9489742044311
78340000 66.9392566114072
78350000 68.6233019169893
78360000 72.5071071990765
78370000 71.5098079342955
78380000 72.2308717794118
78390000 68.2243817953872
78400000 70.3227609407106
78410000 66.991406118133
78420000 65.661812476861
78430000 67.8919689757887
78440000 65.0721783885853
78450000 63.5627145356357
78460000 61.1122957871669
78470000 59.8484804306264
78480000 64.627691712347
78490000 67.7831944363067
78500000 66.5795625594852
78510000 66.5980750822987
78520000 66.8030602026806
78530000 69.025363341124
78540000 71.4479071239714
78550000 73.5639047406029
78560000 74.1931895810227
78570000 72.9523563714461
78580000 69.2948070317649
78590000 75.4059908160729
78600000 70.5437711935322
78610000 72.0356721443048
78620000 70.7190707889858
78630000 68.2925673366785
78640000 70.4344142641158
78650000 73.4332788092112
78660000 73.5832119155625
78670000 69.6244207904924
78680000 72.3867084487231
78690000 73.8620114847589
78700000 68.3556677476945
78710000 67.1792540929747
78720000 69.5657688133678
78730000 67.3008565858865
78740000 71.0440091941572
78750000 68.1716794607038
78760000 73.2011921011862
78770000 72.9902129531545
78780000 73.1246987427978
78790000 72.9741686013551
78800000 74.937919499938
78810000 72.6953479127847
78820000 73.3187624164547
78830000 70.8133173862468
78840000 70.1023853002829
78850000 75.1516948973787
78860000 71.5024990052229
78870000 69.8426627780635
78880000 74.3769090638598
78890000 74.7724240640989
78900000 78.2765165457806
78910000 77.0576908094602
78920000 73.8166060182891
78930000 77.1198088336439
78940000 75.955843139844
78950000 68.8010832038475
78960000 75.5970411866168
78970000 75.1409972760333
78980000 75.1379798223865
78990000 77.1109276740774
79000000 74.320602464407
79010000 72.6352266955174
79020000 70.8423420005904
79030000 77.0415257129897
79040000 77.0710011402368
79050000 72.2347633982744
79060000 77.7949289113314
79070000 76.2357331853991
79080000 75.6899283832341
79090000 77.5913203938093
79100000 76.5462203561307
79110000 77.394603805443
79120000 81.923649361666
79130000 77.5722170636698
79140000 76.5176381259249
79150000 79.5534057090085
79160000 73.3476925767624
79170000 76.6652705669376
79180000 75.9836879317187
79190000 72.7296357439148
79200000 73.7446553888772
79210000 69.2683567622439
79220000 71.8504152796717
79230000 76.4289472781862
79240000 72.337440633675
79250000 71.8294341503541
79260000 73.1104354677096
79270000 74.5115829715939
79280000 67.4324949093985
79290000 69.4353281715415
79300000 75.8136300957907
79310000 72.9117481072875
79320000 71.910805413467
79330000 75.3535097083068
79340000 68.2699462765004
79350000 76.931273180315
79360000 74.3702349641989
79370000 72.1231888606388
79380000 76.6587919131502
79390000 73.4421281629752
79400000 74.3832456375378
79410000 76.6238013384419
79420000 73.2790264639254
79430000 75.793374879833
79440000 79.3379529564491
79450000 75.9673288547136
79460000 72.7703787778435
79470000 73.7007236822105
79480000 81.7622672522761
79490000 80.2640614075517
79500000 78.852932103174
79510000 77.1404246593425
79520000 77.8437940437723
79530000 75.4855834440393
79540000 73.5320520073164
79550000 68.8480526240126
79560000 68.0331302714738
79570000 78.3406194056107
79580000 77.4040398661776
79590000 72.7662242171872
79600000 74.5335549891872
79610000 75.3497677585781
79620000 77.7148305012627
79630000 76.3891739998797
79640000 73.7724299576325
79650000 62.3296922769181
79660000 65.9689681400984
79670000 60.5717859523115
79680000 67.1419590814243
79690000 68.7368761468361
79700000 63.4253682210987
79710000 68.4666341794647
79720000 69.0369842865529
79730000 71.9211712504075
79740000 71.5028522306853
79750000 68.4316109415208
79760000 64.4618955667315
79770000 71.3210979803205
79780000 70.5874235414212
79790000 71.7616406310205
79800000 67.7539087387548
79810000 70.1859751391417
79820000 71.6864811778483
79830000 68.8075781769732
79840000 67.5713597615336
79850000 65.9233461877844
79860000 69.5124779135633
79870000 69.8004945878541
79880000 68.4983233878199
79890000 66.323864589961
79900000 67.2475238843685
79910000 71.8504727292639
79920000 75.2182982808165
79930000 72.3131351580972
79940000 69.5905973213474
79950000 72.2514643701886
79960000 68.9173469659157
79970000 70.5485253856269
79980000 65.9141934187495
79990000 72.9294511582304
80000000 75.3728653322498
80010000 69.0983309370953
80020000 72.122183410715
80030000 73.5607326917765
80040000 71.2510463237355
80050000 71.1094860142584
80060000 75.4260713728212
80070000 71.5286821261028
80080000 70.6840678402585
80090000 66.1596337166421
80100000 65.5145551531587
80110000 66.6005960870338
80120000 66.5761938370287
80130000 63.8793405272258
80140000 65.573100763357
80150000 63.0547016007712
80160000 63.3240724585684
80170000 61.4057539095414
80180000 60.2779733470344
80190000 55.3123942966579
80200000 68.4530308382174
80210000 71.2595835081314
80220000 66.398050881889
80230000 68.9798079470523
80240000 71.963600478817
80250000 71.9024795915556
80260000 67.8033500968219
80270000 67.4610448709325
80280000 68.5323566056077
80290000 66.0859929210873
80300000 70.9504800543734
80310000 70.6265671205821
80320000 71.9115653071598
80330000 72.2721805400928
80340000 74.2373501221767
80350000 71.3007737235098
80360000 68.871863919547
80370000 66.5038934493373
80380000 66.3679947166055
80390000 66.1255491231673
80400000 68.6975628508746
80410000 72.1949818705286
80420000 71.5782677134912
80430000 74.0939046397322
80440000 72.4091239608204
80450000 75.221411118558
80460000 73.5893701762518
80470000 76.2856374057933
80480000 76.6569558030992
80490000 73.5618402979632
80500000 71.3934060901177
80510000 74.972748814634
80520000 72.1122446068068
80530000 70.4277693910915
80540000 66.8718053462609
80550000 69.3438431164229
80560000 69.8477089138781
80570000 67.1311469823478
80580000 72.5176657137532
80590000 76.5112707874783
80600000 72.0612728826795
80610000 70.8737472046382
80620000 72.4047168258137
80630000 75.428420854675
80640000 70.293645570686
80650000 65.2187685756022
80660000 68.9899015702048
80670000 64.6875057512099
80680000 70.8174420356312
80690000 65.593917340511
80700000 69.6475192675
80710000 71.3205915902036
80720000 73.9239144614257
80730000 70.7120430650891
80740000 72.7064330957425
80750000 69.5188769521159
80760000 72.6085877317234
80770000 73.1340722149174
80780000 72.6960995354568
80790000 69.1667777771672
80800000 69.2034930971137
80810000 72.1334801631385
80820000 71.266463266182
80830000 69.2522860555753
80840000 69.7567347865032
80850000 71.6201192163496
80860000 71.8460184787871
80870000 73.7662207122667
80880000 75.1501006246568
80890000 76.2773147553837
80900000 77.0086059297248
80910000 77.6077942416785
80920000 78.6357623528723
80930000 73.5767827385374
80940000 73.3105996942517
80950000 74.2080504783781
80960000 72.8666890580375
80970000 74.5315703183276
80980000 75.4053070674512
80990000 73.5630990372287
81000000 77.0614982530462
81010000 73.7784564968247
81020000 75.0264966075737
81030000 74.5773981184826
81040000 71.7739832001889
81050000 75.2148359426084
81060000 71.5677480951269
81070000 70.5855651637539
81080000 65.4759090808196
81090000 72.9972117579126
81100000 72.3164398771507
81110000 72.7478526204932
81120000 73.8217181437823
81130000 75.7528601494166
81140000 76.7440822852225
81150000 73.4218773196741
81160000 71.1153167417056
81170000 75.6872796501584
81180000 73.9842146985987
81190000 73.0967272388939
81200000 75.1420811379174
81210000 77.1257204348223
81220000 75.1525158014421
81230000 74.9087382024147
81240000 75.7449442677466
81250000 74.7344172396384
81260000 74.018208201635
81270000 71.2926955699443
81280000 76.1304974658911
81290000 69.0418737945718
81300000 65.3506294098692
81310000 71.5995142173825
81320000 71.281480453679
81330000 69.2588095127903
81340000 73.3673130277541
81350000 74.1064888113753
81360000 72.831069906362
81370000 71.4715812817606
81380000 73.2144360439406
81390000 72.8484012761667
81400000 68.975271346732
81410000 76.1995470214381
81420000 72.6321836227857
81430000 77.1677766372645
81440000 73.0926564778914
81450000 75.9855259733888
81460000 68.0050785770047
81470000 72.3794038516243
81480000 73.4409811213363
81490000 67.6499351372715
81500000 67.9863250300136
81510000 68.7632224993244
81520000 72.3810730166862
81530000 68.1173921180666
81540000 71.8152540214937
81550000 72.9215420800302
81560000 73.9386365548673
81570000 76.6827039449375
81580000 77.8755697089586
81590000 73.6859061181704
81600000 79.3388715527483
81610000 75.4168365007039
81620000 75.168519747496
81630000 71.4005874660108
81640000 75.1415763085048
81650000 71.1590037488416
81660000 78.4147888653997
81670000 77.2861305324802
81680000 80.2390786651392
81690000 80.053604029829
81700000 74.9179521538244
81710000 74.6808919516672
81720000 82.9046037379498
81730000 74.5445154351804
81740000 76.2114045433724
81750000 75.9880870003576
81760000 76.0596373673696
81770000 76.3493908568151
81780000 76.3999111078828
81790000 75.7142638666536
81800000 84.9670958963493
81810000 75.5926245056608
81820000 77.7298870588861
81830000 77.6259229556136
81840000 75.8056810279894
81850000 69.2920553068494
81860000 73.1915594155082
81870000 75.8857052738047
81880000 80.5264408564794
81890000 77.6761713126607
81900000 71.5842251687932
81910000 72.0897131830735
81920000 74.1921205841901
81930000 75.3521017443237
81940000 72.6766487040668
81950000 79.230427227433
81960000 81.1960617988925
81970000 82.725912882056
81980000 78.5514688497772
81990000 85.0320238822791
82000000 81.2351169848923
82010000 73.3972334562972
82020000 69.8917760574534
82030000 72.32413196782
82040000 70.6547457301684
82050000 73.4845379154182
82060000 73.8958503572935
82070000 82.4709091968465
82080000 76.9411035725571
82090000 85.6835359515258
82100000 86.543511961931
82110000 80.4229633641313
82120000 78.1950086559758
82130000 80.7924293716252
82140000 76.7948355939571
82150000 78.7332430819675
82160000 84.2383157515637
82170000 82.4004816123123
82180000 81.3236134961271
82190000 77.0822968012407
82200000 79.2064132696447
82210000 82.6024706064613
82220000 82.5829538744268
82230000 78.4265372027444
82240000 76.2567331940711
82250000 75.9336592435771
82260000 76.4782565571006
82270000 76.4708861224842
82280000 72.8904229805901
82290000 73.0507073231597
82300000 77.8754442188402
82310000 79.3700517502605
82320000 79.1985964827975
82330000 76.8483760857215
82340000 77.3820675085549
82350000 75.5262228059581
82360000 71.7777324323091
82370000 77.4184874074587
82380000 75.0159853024099
82390000 72.5445564678415
82400000 75.0122056347948
82410000 75.8293320403855
82420000 78.2315881294983
82430000 74.1080454901339
82440000 81.8714829598253
82450000 81.8417859086404
82460000 83.0618362693002
82470000 80.4846560834226
82480000 76.4453054179381
82490000 77.4465398818079
82500000 80.2042551242347
82510000 80.7750587346381
82520000 80.2391487944547
82530000 81.8224508389727
82540000 76.7733382263066
82550000 81.1057143071976
82560000 82.0804924194352
82570000 77.1182260812653
82580000 78.3496802677355
82590000 75.1276330670582
82600000 76.1453880840826
82610000 77.1370519371703
82620000 81.4020073502084
82630000 81.2093203577448
82640000 80.0113477978059
82650000 76.013291228326
82660000 76.682900897459
82670000 73.296744147182
82680000 75.0511713331322
82690000 74.0253870733683
82700000 74.8872211322522
82710000 74.2703387991911
82720000 77.4720876232942
82730000 81.2423778238326
82740000 82.4983909190638
82750000 83.0501462442526
82760000 76.1242571392929
82770000 81.7973424737043
82780000 79.3718232886585
82790000 77.4094023063811
82800000 77.3048765691602
82810000 75.9027179612294
82820000 74.8806313229197
82830000 77.0948089554361
82840000 76.517600268714
82850000 79.290448519882
82860000 76.9567704656989
82870000 79.4978422757715
82880000 77.4557786583449
82890000 73.8096959592618
82900000 81.4662588021053
82910000 80.3921567372158
82920000 74.3806202635943
82930000 78.4411592641197
82940000 79.8639163180996
82950000 70.9495592371837
82960000 71.3575210600857
82970000 72.903730513421
82980000 73.194872940247
82990000 75.097529911593
83000000 74.6184085249486
83010000 67.2037178797377
83020000 67.8887930240361
83030000 73.1675076710982
83040000 69.8765901918506
83050000 74.7243995162345
83060000 72.8908725901308
83070000 70.4215049914133
83080000 70.4662127170599
83090000 74.1754276415485
83100000 76.5895815615694
83110000 70.6934218594302
83120000 70.1914607417696
83130000 71.515467923146
83140000 76.5539022356062
83150000 78.2293168688295
83160000 74.7295914628597
83170000 77.0058437010979
83180000 73.2858419172363
83190000 77.1452272437506
83200000 75.1666797971081
83210000 71.1960768563622
83220000 71.4796699767899
83230000 70.7767479844426
83240000 72.150003363882
83250000 70.5502228741545
83260000 73.3824296576953
83270000 76.6358999764477
83280000 75.9146500995553
83290000 79.3570505497208
83300000 75.6251821236301
83310000 76.7502411464175
83320000 68.2147519587105
83330000 70.2970117691929
83340000 69.0287021355076
83350000 65.2127844803464
83360000 69.460566060939
83370000 73.2570621771472
83380000 73.4806407471057
83390000 68.1125741707571
83400000 74.5477125140318
83410000 72.0926495419226
83420000 70.4004611074005
83430000 70.4921976671618
83440000 71.7425269941996
83450000 73.1948265438742
83460000 75.1040854495729
83470000 69.1422481879549
83480000 65.9554767863889
83490000 67.2300488981805
83500000 73.9878388635299
83510000 73.4341848926396
83520000 71.7715671478805
83530000 66.5554122184517
83540000 65.4865751980396
83550000 67.6502759951661
83560000 69.6463358450454
83570000 71.9003371671066
83580000 68.4737284399281
83590000 73.7901328046016
83600000 71.2700967742944
83610000 72.5638646546019
83620000 71.3271894847114
83630000 70.1515865850241
83640000 68.6690395599988
83650000 67.7981418998567
83660000 66.7438864873771
83670000 63.6294696296004
83680000 65.4029768735374
83690000 65.0410023587601
83700000 60.6591125670444
83710000 64.0630059947233
83720000 64.9543643872682
83730000 66.1782309298663
83740000 61.9851476207027
83750000 61.2691422690903
83760000 61.0964271979758
83770000 67.83900536401
83780000 74.18537543018
83790000 72.1211258297838
83800000 66.3025882369564
83810000 73.796140028995
83820000 75.4334993153221
83830000 69.4808108015426
83840000 68.4789723524976
83850000 71.7659259948654
83860000 69.8748849477622
83870000 71.8612527664432
83880000 76.0805401007599
83890000 75.4632626983878
83900000 74.9479274316687
83910000 72.840025373534
83920000 68.3325335674212
83930000 74.7287790422062
83940000 74.9372469449514
83950000 79.6914933634479
83960000 75.9210860241396
83970000 74.0972113931966
83980000 74.8249332984394
83990000 73.7769482911395
84000000 76.4334584487062
84010000 78.6207501140673
84020000 76.1007529016214
84030000 77.4211518942697
84040000 80.0843930015009
84050000 76.2130445322651
84060000 77.6027635714828
84070000 79.4683841807638
84080000 77.5850664254484
84090000 76.9136294269495
84100000 79.5466641537365
84110000 78.249239978694
84120000 81.4745793850462
84130000 79.2823455897161
84140000 83.4212663050457
84150000 80.0748459285499
84160000 80.8654652984009
84170000 81.4546943025185
84180000 82.9315878904606
84190000 79.1362073120195
84200000 79.2807356426158
84210000 83.9280582372472
84220000 83.9345787386254
84230000 86.1114944273547
84240000 84.187471892167
84250000 82.7239759332254
84260000 78.0549322684799
84270000 75.8321422014997
84280000 73.9572850003057
84290000 70.1632601994105
84300000 80.1785827219542
84310000 82.1803839316395
84320000 78.9176978657346
84330000 82.0884691103106
84340000 75.4388454964532
84350000 74.3497177853103
84360000 75.4929918591876
84370000 78.3374730023401
84380000 79.4659071663413
84390000 77.6624109162564
84400000 77.8343564845017
84410000 85.2812853441853
84420000 79.2277187820671
84430000 86.7190998887244
84440000 78.6532883266312
84450000 79.7896583645724
84460000 79.5422498101581
84470000 83.2403866094504
84480000 81.0966495751979
84490000 84.226041311403
84500000 83.3174204471943
84510000 82.639231928589
84520000 82.3475620961775
84530000 81.2396291369714
84540000 86.2255783225077
84550000 79.4941353002176
84560000 82.5399512997739
84570000 82.5886265800922
84580000 80.4585005829265
84590000 78.0481920003698
84600000 81.5215969702413
84610000 84.0995545629718
84620000 85.4312485419469
84630000 87.8143348144785
84640000 86.9446385415818
84650000 86.3483501345106
84660000 87.7944487853964
84670000 89.7420405216829
84680000 94.8014074620552
84690000 91.6515926336085
84700000 90.7809549741719
84710000 91.3127471816974
84720000 93.2472428111955
84730000 93.9635359986088
84740000 97.4156182940312
84750000 98.1161165556452
84760000 100.087244968117
84770000 100.661138784445
84780000 98.5468243417181
84790000 102.55145104399
84800000 96.6484517857689
84810000 95.3393068276991
84820000 95.3651152049332
84830000 102.686694955439
84840000 99.471056352098
84850000 95.1146697660593
84860000 96.627703454719
84870000 95.3158303170864
84880000 91.8296214759745
84890000 101.623608756091
84900000 105.340278037832
84910000 100.871958032607
84920000 100.160112110203
84930000 102.734198520751
84940000 102.804970678235
84950000 105.516779050436
84960000 102.562647387811
84970000 97.6629032427555
84980000 101.492095652805
84990000 92.1164282529423
85000000 105.857161403307
85010000 101.455867661367
85020000 100.709959693119
85030000 100.717610724334
85040000 102.763464825812
85050000 106.45532810893
85060000 102.443667586747
85070000 99.3176226179997
85080000 104.646868666305
85090000 98.9710840772759
85100000 97.6854555323694
85110000 101.686060584742
85120000 99.1302081238932
85130000 96.8885480760834
85140000 103.649721140973
85150000 103.64133052412
85160000 102.813179092669
85170000 103.513741396814
85180000 100.047048459293
85190000 101.208889790209
85200000 104.869362510739
85210000 107.386651156874
85220000 105.979149051859
85230000 107.275044764401
85240000 102.081825670634
85250000 107.619415216574
85260000 102.488775942074
85270000 101.570168703342
85280000 100.23304945869
85290000 99.8144431313609
85300000 100.295534062929
85310000 96.4529869907215
85320000 101.169693094008
85330000 103.609260830241
85340000 102.548769734757
85350000 108.225495308821
85360000 108.119222095624
85370000 109.509466359441
85380000 104.217004045392
85390000 101.910314710617
85400000 106.374896770104
85410000 100.039298969893
85420000 100.60461145274
85430000 99.5634845556205
85440000 104.679067477532
85450000 106.162294421031
85460000 102.016987282712
85470000 104.150672726754
85480000 104.310595048159
85490000 110.742353914362
85500000 106.186183759535
85510000 103.880647598772
85520000 103.69934088143
85530000 104.467228717618
85540000 106.731106637103
85550000 108.558676591968
85560000 104.577566609346
85570000 115.195266194844
85580000 112.309303047469
85590000 105.779868533209
85600000 112.883629298888
85610000 113.040770802356
85620000 108.431502709315
85630000 113.471885127975
85640000 114.268249207827
85650000 110.408851372592
85660000 113.034385222639
85670000 111.483730963103
85680000 109.661277678586
85690000 108.13910191771
85700000 108.369359384087
85710000 109.956945945747
85720000 108.844001043957
85730000 110.289265604873
85740000 106.169963371595
85750000 108.432377297778
85760000 110.852131787066
85770000 106.962835043824
85780000 114.477667284417
85790000 110.703584472189
85800000 113.664535896798
85810000 110.485282809478
85820000 109.483952830836
85830000 109.400647779388
85840000 104.904409569101
85850000 109.407522179011
85860000 109.479712129145
85870000 107.092418365289
85880000 107.52454485971
85890000 113.339305633957
85900000 109.4388689575
85910000 109.502450996957
85920000 102.636923503854
85930000 103.123999199166
85940000 105.860836978988
85950000 108.272543064309
85960000 105.069616338958
85970000 108.486694159264
85980000 110.94988055253
85990000 113.074966043241
86000000 110.09399076189
86010000 110.222354199395
86020000 114.090937484371
86030000 111.781051444008
86040000 114.394636875406
86050000 112.525285309391
86060000 109.679751461787
86070000 115.246828824465
86080000 114.880564843809
86090000 113.515428533183
86100000 109.832991744861
86110000 104.379016169265
86120000 108.607884024505
86130000 110.634558499235
86140000 112.856413861484
86150000 117.033935906381
86160000 115.63158879527
86170000 118.008754201837
86180000 119.991792658122
86190000 119.6955750083
86200000 117.596490065409
86210000 114.734691117435
86220000 117.967074003204
86230000 108.942419823129
86240000 108.26437123466
86250000 109.770274566079
86260000 114.621034805377
86270000 117.107497832142
86280000 119.086116244564
86290000 119.004372203128
86300000 113.399126610317
86310000 112.418179762264
86320000 118.111752915722
86330000 114.859468032455
86340000 111.003266029963
86350000 113.147779600119
86360000 120.501780508054
86370000 114.539392116303
86380000 115.877195833967
86390000 113.669410223397
86400000 115.774009998584
86410000 112.012926625203
86420000 118.624142731776
86430000 118.310346891345
86440000 112.932760644607
86450000 115.00729434368
86460000 115.929208936452
86470000 109.963634758967
86480000 113.311411474616
86490000 113.796674209258
86500000 108.97978651526
86510000 106.740558011687
86520000 107.876138637836
86530000 105.318323927853
86540000 103.347992436761
86550000 103.248205071715
86560000 103.104526321848
86570000 108.956065360324
86580000 103.999511436089
86590000 110.434145244764
86600000 110.57408430521
86610000 109.949924855632
86620000 107.48610614947
86630000 105.833077674971
86640000 109.556592044677
86650000 106.21579846979
86660000 105.930814174668
86670000 104.53709887736
86680000 106.657553642359
86690000 105.895501779512
86700000 102.292263371147
86710000 100.9276240509
86720000 110.761372040393
86730000 107.587354484516
86740000 105.153596348844
86750000 107.511903533494
86760000 107.698354633306
86770000 112.10067916471
86780000 111.583455953961
86790000 109.505569305903
86800000 110.828844734774
86810000 110.35829578356
86820000 109.861717756044
86830000 109.185349328332
86840000 109.935739602281
86850000 110.743213615345
86860000 112.66361875141
86870000 113.019151292793
86880000 105.472996658997
86890000 104.951488294033
86900000 110.686811863534
86910000 106.522366859807
86920000 102.821915512761
86930000 101.067742421504
86940000 100.604243757516
86950000 102.390538027603
86960000 104.089505135991
86970000 106.634124673736
86980000 106.154888516253
86990000 107.012448709139
87000000 109.674558479292
87010000 107.535540826154
87020000 110.326480397061
87030000 106.097320130583
87040000 100.959861751558
87050000 99.5464762618795
87060000 101.23463057797
87070000 103.334901369704
87080000 106.361229476038
87090000 105.621031116072
87100000 108.669802507501
87110000 103.285189433675
87120000 105.083200860748
87130000 109.396675496717
87140000 102.971180383613
87150000 109.123371098309
87160000 109.399254442359
87170000 106.367393143178
87180000 104.946563767201
87190000 108.386833950589
87200000 108.605802814006
87210000 111.28203079973
87220000 105.576761311158
87230000 101.989020922884
87240000 102.69404835554
87250000 106.582312851025
87260000 104.588301850069
87270000 105.455813799133
87280000 105.459876020166
87290000 105.981940692065
87300000 106.683515052852
87310000 104.265297891529
87320000 106.08211670198
87330000 103.507970331115
87340000 107.538197963017
87350000 104.549513320786
87360000 105.567636388769
87370000 107.094647851049
87380000 110.656215595093
87390000 106.788568538186
87400000 104.612808983024
87410000 106.928103706887
87420000 108.6028329324
87430000 105.247371920956
87440000 101.978638244023
87450000 106.167949067326
87460000 105.23860122987
87470000 110.782660069895
87480000 110.62263041089
87490000 109.795929236299
87500000 110.738776620478
87510000 108.584505725397
87520000 109.252223552783
87530000 111.131677775296
87540000 108.107939747983
87550000 107.06291099251
87560000 105.859144098922
87570000 112.596226465442
87580000 110.165309510264
87590000 110.733549149988
87600000 112.034338390733
87610000 111.860682201025
87620000 112.680478807818
87630000 110.353060237252
87640000 114.385900751529
87650000 112.799639933822
87660000 111.751443595074
87670000 116.099659732006
87680000 112.181002869112
87690000 110.006948568579
87700000 113.346823756005
87710000 113.248985964892
87720000 117.356901142427
87730000 115.963389116466
87740000 112.99349192763
87750000 107.861258994119
87760000 110.675398114647
87770000 115.503388679278
87780000 114.453721825589
87790000 113.346555920203
87800000 113.456079864871
87810000 115.875298432058
87820000 121.222505625033
87830000 122.752461235984
87840000 124.551031914959
87850000 119.990577905414
87860000 118.232665580356
87870000 120.317008533431
87880000 117.074683438022
87890000 111.981364567705
87900000 110.728573616199
87910000 109.764477364903
87920000 109.987658982986
87930000 111.373805974822
87940000 109.506409818764
87950000 111.264697909064
87960000 111.700923038796
87970000 110.210140403614
87980000 107.444763898616
87990000 107.782572716573
88000000 107.194872330964
88010000 100.046826916984
88020000 102.812922582044
88030000 105.787748739413
88040000 103.779180725597
88050000 108.008021250372
88060000 105.623881853555
88070000 107.337838348871
88080000 109.506393735264
88090000 113.034939713566
88100000 110.301109481555
88110000 113.741722226819
88120000 110.63184542829
88130000 111.425662531364
88140000 115.601811385998
88150000 110.113976907955
88160000 110.748655370944
88170000 109.658936226549
88180000 115.685656329527
88190000 114.010591030625
88200000 117.529842057759
88210000 107.417953301288
88220000 116.079911123398
88230000 109.540186103696
88240000 105.9540030845
88250000 110.013813384831
88260000 111.78125480422
88270000 112.360925226904
88280000 112.272032821883
88290000 117.892325388425
88300000 115.569555568951
88310000 114.579416477255
88320000 110.084312128983
88330000 110.586721628915
88340000 113.666163529544
88350000 107.622678259629
88360000 110.038407157125
88370000 114.001171104079
88380000 110.925348607188
88390000 113.294151380353
88400000 116.082016008448
88410000 111.981461208601
88420000 107.660743224426
88430000 105.814789357533
88440000 107.723878726702
88450000 104.301810959894
88460000 112.583800464192
88470000 105.608669309569
88480000 106.198018947989
88490000 112.579466410828
88500000 108.301485477777
88510000 109.303287917208
88520000 107.026639489339
88530000 114.728545515327
88540000 107.714969560588
88550000 106.407253809759
88560000 109.504005160785
88570000 103.067728596351
88580000 104.544037383479
88590000 102.16469202559
88600000 111.930574477262
88610000 109.925808937149
88620000 114.922368327055
88630000 110.886427380092
88640000 114.029946431042
88650000 115.298937160286
88660000 113.317293753475
88670000 109.086085615573
88680000 106.051571111321
88690000 108.045633825321
88700000 116.626590893862
88710000 111.531060219719
88720000 113.691424324784
88730000 110.831377548508
88740000 116.158675834025
88750000 114.732142143858
88760000 111.280694176401
88770000 109.768284252352
88780000 104.140131012286
88790000 107.356213702754
88800000 108.608031027134
88810000 100.196776344797
88820000 102.068722435193
88830000 103.121240921531
88840000 105.369027692851
88850000 107.342683024974
88860000 107.975042267237
88870000 95.6752472969245
88880000 110.223314016952
88890000 111.5383664402
88900000 107.142744138422
88910000 114.164845326658
88920000 113.511948596266
88930000 110.868921053794
88940000 107.308469278859
88950000 109.405189325929
88960000 105.157222790952
88970000 104.233827518653
88980000 107.368271230544
88990000 105.927035922444
89000000 105.252560574208
89010000 104.558516291866
89020000 103.909482914422
89030000 109.073931721784
89040000 109.83533248241
89050000 111.707815005761
89060000 111.495598412753
89070000 113.165226932603
89080000 109.726161209181
89090000 104.093498282313
89100000 101.58014274778
89110000 102.427802657986
89120000 99.0609282334083
89130000 98.4580183960007
89140000 101.069060325042
89150000 100.179254642425
89160000 100.539967341082
89170000 100.974297840549
89180000 104.70444006243
89190000 102.414571739745
89200000 103.955091633034
89210000 106.953892894995
89220000 108.749689139325
89230000 110.215709250822
89240000 107.867041250985
89250000 109.378117830714
89260000 109.856697592197
89270000 112.633488756428
89280000 111.806790568212
89290000 105.565297945197
89300000 106.334399172436
89310000 105.820916031173
89320000 104.949191883872
89330000 105.431341296242
89340000 105.254489061952
89350000 110.911318818164
89360000 110.833536898071
89370000 106.900133629342
89380000 106.433937670615
89390000 107.165717467424
89400000 107.256059686785
89410000 106.472584565261
89420000 105.916706323505
89430000 107.763851459779
89440000 103.219491869687
89450000 107.958915087493
89460000 107.666519582965
89470000 99.0282899152447
89480000 95.9704827091197
89490000 95.1960973243205
89500000 99.4896548809904
89510000 101.761001118274
89520000 100.240800780416
89530000 91.2718919466521
89540000 91.8794718714668
89550000 101.509121299249
89560000 100.953872349309
89570000 102.744505985199
89580000 105.602200060584
89590000 104.171464901104
89600000 98.2551192785618
89610000 108.548132647346
89620000 105.666610639173
89630000 104.142341935791
89640000 106.488997463441
89650000 108.580061710865
89660000 108.488358606941
89670000 112.014483510937
89680000 109.693609563663
89690000 107.444295896438
89700000 111.755579306314
89710000 103.078119283123
89720000 109.26552217675
89730000 105.831160616021
89740000 111.964135269418
89750000 112.869809489254
89760000 117.950459244995
89770000 115.635786629302
89780000 110.088756289544
89790000 114.067515786563
89800000 112.817558277758
89810000 109.603683560696
89820000 105.523208292296
89830000 107.093676237729
89840000 105.061753712591
89850000 105.607997308329
89860000 108.299470196095
89870000 110.284899056784
89880000 108.040576506694
89890000 109.874195302304
89900000 109.545306626287
89910000 105.023166019773
89920000 101.936938389828
89930000 104.558446219376
89940000 105.721684480252
89950000 104.093080444698
89960000 105.110710535523
89970000 101.922920437606
89980000 107.574450313252
89990000 107.703959405692
90000000 107.216710872426
90010000 110.960573523743
90020000 106.312531156015
90030000 106.983140806473
90040000 110.281297406373
90050000 104.944739983542
90060000 109.751093841318
90070000 106.941604138095
90080000 110.82492461067
90090000 105.13976880211
90100000 104.700694653025
90110000 105.866936351936
90120000 103.809636259942
90130000 99.8164813305365
90140000 101.833698966705
90150000 101.058118815848
90160000 101.186543887226
90170000 104.344119825442
90180000 109.65626939764
90190000 113.036487759174
90200000 116.678511688785
90210000 112.747862937238
90220000 112.404825295879
90230000 112.025480858622
90240000 108.896737139124
90250000 110.375057241315
90260000 108.765525322768
90270000 108.162410669645
90280000 105.340349556305
90290000 105.425634094489
90300000 101.272597147624
90310000 103.328531460602
90320000 108.443039416319
90330000 107.953047800471
90340000 105.312747758541
90350000 106.652774979408
90360000 106.338740148095
90370000 108.073037772155
90380000 107.153170649197
90390000 106.567843997094
90400000 108.6986268451
90410000 108.218664186071
90420000 107.397492090954
90430000 105.15361835969
90440000 108.386054766348
90450000 104.010091753909
90460000 105.232154471036
90470000 102.710205049361
90480000 103.45784989564
90490000 107.60513706969
90500000 110.491899014808
90510000 104.596864942954
90520000 104.517810907587
90530000 110.208834603572
90540000 112.650927004971
90550000 117.529338670578
90560000 112.062128371657
90570000 111.637735807389
90580000 107.778318483303
90590000 106.361941069442
90600000 109.089273089175
90610000 110.146929072998
90620000 110.14710165203
90630000 109.391652160476
90640000 110.90652470212
90650000 111.747519839861
90660000 113.999866098039
90670000 115.779718806559
90680000 112.11862775791
90690000 109.570045888611
90700000 107.842284366866
90710000 109.008521639697
90720000 108.362709499077
90730000 108.058370365394
90740000 105.434847030281
90750000 107.373318769477
90760000 113.910913318719
90770000 112.218121161025
90780000 114.009981765042
90790000 109.416236878071
90800000 112.874268049793
90810000 116.067390869315
90820000 109.688817789343
90830000 107.161667346373
90840000 107.704021102986
90850000 109.008410897933
90860000 111.204995760289
90870000 106.468553670791
90880000 106.500089950019
90890000 105.884883090115
90900000 105.39594237706
90910000 106.076521136783
90920000 110.781389901841
90930000 111.466890032376
90940000 108.459194838425
90950000 109.010843889789
90960000 103.764523058239
90970000 104.346108017035
90980000 108.662460399641
90990000 99.6294718382217
91000000 102.70963808592
91010000 99.5778373462481
91020000 107.948768762178
91030000 106.673178748754
91040000 105.557889786076
91050000 104.809323319589
91060000 109.563610936539
91070000 104.964423064896
91080000 106.018639798878
91090000 102.96303138347
91100000 102.482925466095
91110000 97.6570771630563
91120000 101.776725558896
91130000 101.325318329607
91140000 104.677097898047
91150000 105.656061440836
91160000 101.649106160123
91170000 105.834541912114
91180000 103.983586882872
91190000 102.152288579413
91200000 105.080950412312
91210000 108.07374249954
91220000 104.828944108507
91230000 106.607799773069
91240000 105.032455433977
91250000 107.242904428177
91260000 111.779483825652
91270000 109.499182547835
91280000 105.118959006244
91290000 100.798439850536
91300000 102.554540359191
91310000 105.508192079768
91320000 109.009735703948
91330000 105.058618115519
91340000 102.719707342156
91350000 102.1425544228
91360000 97.1242916626736
91370000 102.127393689673
91380000 102.099848057082
91390000 103.16045319801
91400000 104.609488944373
91410000 103.794309212771
91420000 105.900901791208
91430000 107.753818948902
91440000 107.372084072859
91450000 113.968481050159
91460000 110.098104141439
91470000 109.749458064256
91480000 112.573780473337
91490000 113.682308319157
91500000 118.599476480482
91510000 123.655153171635
91520000 119.878260570314
91530000 121.826927052998
91540000 113.890497693836
91550000 112.708209154147
91560000 114.169639850424
91570000 114.511697260602
91580000 114.029298074791
91590000 116.055981591202
91600000 113.76104963244
91610000 111.777093195942
91620000 110.220294097547
91630000 109.377952887078
91640000 109.976616729353
91650000 109.856886427904
91660000 110.315995412837
91670000 108.396117185518
91680000 109.905067407052
91690000 113.851865926206
91700000 111.050053697052
91710000 116.112582564322
91720000 114.065408677469
91730000 109.972778504648
91740000 112.185763448788
91750000 113.543424939382
91760000 112.491475335216
91770000 116.375503522323
91780000 114.070689340682
91790000 110.591629602768
91800000 107.864859240279
91810000 106.778981172383
91820000 104.897387986851
91830000 111.912945341419
91840000 110.380292204505
91850000 107.323127138265
91860000 112.847281591801
91870000 106.460318947418
91880000 110.375262261201
91890000 108.333835314339
91900000 107.475152645569
91910000 104.308252980283
91920000 99.3091125355022
91930000 103.637111438591
91940000 108.995265573865
91950000 104.733721537885
91960000 106.644629921943
91970000 105.761432587669
91980000 102.555680247716
91990000 108.766121829395
92000000 112.801867804758
92010000 113.214104135196
92020000 113.813552533731
92030000 118.213032544433
92040000 109.684084610752
92050000 111.116351853784
92060000 115.974014002383
92070000 115.179012808011
92080000 115.65408283882
92090000 114.852618521474
92100000 106.922503924293
92110000 112.935820744375
92120000 113.430203080012
92130000 108.982442681863
92140000 111.176625893822
92150000 114.235230085649
92160000 110.641162016491
92170000 112.373851203862
92180000 106.817637430151
92190000 114.362208058447
92200000 113.321236598743
92210000 115.649102127376
92220000 108.816650305434
92230000 113.318685913336
92240000 116.388630904265
92250000 112.518771881689
92260000 107.387413018765
92270000 113.038382160136
92280000 109.020864275248
92290000 109.359884871235
92300000 108.170552944084
92310000 112.688786630652
92320000 109.030936809991
92330000 106.644347123575
92340000 100.989780265869
92350000 104.806050218009
92360000 107.431721158949
92370000 105.93899310742
92380000 104.118852527115
92390000 105.762834854691
92400000 107.01103962339
92410000 105.138865191216
92420000 101.708255206013
92430000 101.321941831967
92440000 106.013085808272
92450000 109.816781655871
92460000 104.440584656163
92470000 106.726632123548
92480000 113.609833649784
92490000 109.48925156913
92500000 110.56555016552
92510000 106.694991131472
92520000 109.048838565082
92530000 110.231972052601
92540000 106.029494169115
92550000 110.719520501219
92560000 112.02198012673
92570000 108.839557120086
92580000 111.707621918641
92590000 108.049469198794
92600000 110.065341594473
92610000 112.921419993942
92620000 106.387987022639
92630000 106.635455536491
92640000 107.178796330974
92650000 110.081359943489
92660000 109.461068884317
92670000 111.574614222546
92680000 115.075022285673
92690000 115.045953799594
92700000 112.226503269444
92710000 117.374121879535
92720000 111.008690367473
92730000 117.577724677188
92740000 112.278181400616
92750000 113.024369544871
92760000 112.900846456145
92770000 116.994127090466
92780000 110.604035883936
92790000 103.784506749167
92800000 108.271188219412
92810000 107.946411717332
92820000 108.534934996532
92830000 108.316791391235
92840000 111.050837411965
92850000 112.281192828999
92860000 113.552788986146
92870000 110.760188076878
92880000 113.178367096975
92890000 111.602471229047
92900000 105.296102427236
92910000 113.877496157089
92920000 112.258031701177
92930000 108.362502563943
92940000 107.375601519901
92950000 109.815222292559
92960000 109.034817628401
92970000 114.079075764678
92980000 114.535390101181
92990000 112.85715255086
93000000 114.618364495049
93010000 113.277569563829
93020000 115.376803986919
93030000 117.110173897139
93040000 113.034760515571
93050000 115.514250502023
93060000 114.608240717103
93070000 111.837535427207
93080000 112.97617297326
93090000 111.173969329154
93100000 113.693894305666
93110000 117.770841176156
93120000 115.351626851597
93130000 114.713432080384
93140000 115.316802275199
93150000 120.211947403364
93160000 122.533114381197
93170000 120.229731537032
93180000 117.796562712003
93190000 114.538223073417
93200000 110.645673960552
93210000 111.5522619437
93220000 110.643205876559
93230000 110.2319596306
93240000 115.361974076459
93250000 116.774148668689
93260000 111.413753134244
93270000 115.252467170809
93280000 111.48488463341
93290000 111.603174829341
93300000 111.403063357412
93310000 110.163349738767
93320000 102.294502854712
93330000 106.538338888626
93340000 107.49614147633
93350000 100.636421300346
93360000 109.17904191775
93370000 103.354193909252
93380000 108.790975478237
93390000 106.091552968468
93400000 110.704275438906
93410000 108.121243124973
93420000 108.870451901993
93430000 104.573744999092
93440000 104.341257963976
93450000 105.333498121955
93460000 102.028222233636
93470000 101.834102074292
93480000 105.733349354178
93490000 113.717349916574
93500000 110.386667475268
93510000 109.67172311025
93520000 107.590987948803
93530000 110.458637379513
93540000 108.831325991581
93550000 109.447137957081
93560000 108.274101064346
93570000 110.959174846104
93580000 116.268335794988
93590000 106.554399848949
93600000 106.255214310667
93610000 105.672273439295
93620000 105.958010998835
93630000 108.116292300807
93640000 104.925141614341
93650000 102.263164397342
93660000 107.364733947817
93670000 105.029171824371
93680000 109.154444044593
93690000 107.485281162983
93700000 105.998103839151
93710000 114.092748870761
93720000 109.431382344899
93730000 108.073656670143
93740000 105.593401594194
93750000 110.964834056447
93760000 101.089391216815
93770000 107.262612837288
93780000 111.120846810289
93790000 113.144237794096
93800000 105.947613891037
93810000 102.12417170222
93820000 103.691451144776
93830000 105.141995709431
93840000 100.6717773437
93850000 98.2831516490884
93860000 103.624832714076
93870000 103.028953589061
93880000 104.282620922173
93890000 106.051605132739
93900000 105.218623236419
93910000 104.928539683867
93920000 98.9092331340248
93930000 96.9433234779171
93940000 95.466929445229
93950000 99.474128423845
93960000 105.103595455899
93970000 104.786087529298
93980000 105.706529051222
93990000 103.77713303045
94000000 103.591340564315
94010000 100.702393081442
94020000 103.532201567783
94030000 105.334454429156
94040000 98.3601482445014
94050000 101.09095332074
94060000 104.19069818855
94070000 103.549761665172
94080000 100.185431714696
94090000 98.7413485644653
94100000 97.564732876158
94110000 100.466103389906
94120000 104.417700862311
94130000 104.818687167035
94140000 110.179131506172
94150000 104.609516805834
94160000 102.403808070831
94170000 101.008608103629
94180000 102.334551838131
94190000 109.93440881686
94200000 108.101489502415
94210000 108.33981457426
94220000 107.689606119289
94230000 110.117466768369
94240000 106.60531947807
94250000 109.939338579568
94260000 110.240545163843
94270000 106.854353571761
94280000 108.585706350415
94290000 103.775494574055
94300000 108.036018236804
94310000 107.127776083488
94320000 105.663541229476
94330000 107.777146677913
94340000 103.593645807063
94350000 110.606504540832
94360000 110.236866379429
94370000 106.463089562501
94380000 106.009934294775
94390000 103.916888625273
94400000 106.050223363967
94410000 110.888805546572
94420000 111.137785360029
94430000 118.72122978359
94440000 117.146691314141
94450000 117.286191469249
94460000 119.610209054075
94470000 117.633039293842
94480000 117.36721328327
94490000 118.877739100496
94500000 115.77126892086
94510000 116.015898978306
94520000 115.727430592101
94530000 117.663002374885
94540000 124.072111836608
94550000 118.55361144516
94560000 112.708127042566
94570000 112.34254939993
94580000 117.450746598124
94590000 106.239998935879
94600000 108.910574493443
94610000 111.873757328204
94620000 113.401974195818
94630000 116.498784655956
94640000 112.443994109775
94650000 111.397729111115
94660000 113.607019063541
94670000 114.367676539005
94680000 111.679665463681
94690000 113.294945006518
94700000 111.10058665145
94710000 112.665513493638
94720000 110.545586487844
94730000 108.739962547279
94740000 106.371951316033
94750000 105.631896552677
94760000 109.524509296051
94770000 108.893457731074
94780000 107.218983365988
94790000 107.685842734423
94800000 109.090155903232
94810000 108.640294708394
94820000 111.338197012446
94830000 114.100846951045
94840000 107.502664575895
94850000 106.972786930884
94860000 114.493785105932
94870000 114.439723926111
94880000 113.803224674053
94890000 111.805752177596
94900000 111.1574901462
94910000 111.032829575477
94920000 111.5164212509
94930000 116.33052637404
94940000 107.728210495051
94950000 111.092148883003
94960000 109.482977097704
94970000 99.9647049246437
94980000 102.847688324035
94990000 103.165266792136
95000000 104.920249735962
95010000 106.686766775964
95020000 106.172083225882
95030000 110.097692383988
95040000 113.699418225155
95050000 109.156086070939
95060000 107.521134892217
95070000 105.717358855478
95080000 111.585923319962
95090000 108.798997948386
95100000 110.352775544361
95110000 106.068570959191
95120000 109.357315316708
95130000 116.808485818783
95140000 114.12582518835
95150000 109.397706376343
95160000 109.205070063772
95170000 108.545017991704
95180000 111.970603823553
95190000 100.418902593099
95200000 113.446105007116
95210000 110.881093433888
95220000 111.092155859695
95230000 110.164354690062
95240000 111.615285755721
95250000 112.679150246929
95260000 115.147608149835
95270000 103.5939741126
95280000 109.226447362672
95290000 108.91419794952
95300000 118.627916120629
95310000 111.902153633766
95320000 110.004584007023
95330000 108.001343931892
95340000 113.290026527063
95350000 114.521036847107
95360000 115.635703398324
95370000 113.785725514232
95380000 114.172145274866
95390000 109.47973799356
95400000 107.477375064337
95410000 113.327181465514
95420000 110.459664246358
95430000 111.453554046939
95440000 111.113911619004
95450000 111.965074943245
95460000 116.20009302902
95470000 117.138425505359
95480000 114.184349686789
95490000 113.638499763464
95500000 112.029804866923
95510000 108.431536148468
95520000 114.207075217119
95530000 112.204887567483
95540000 119.370060024734
95550000 107.385902907043
95560000 111.937658425056
95570000 110.579622654433
95580000 107.545925336605
95590000 115.283708455897
95600000 114.256320573262
95610000 110.961295920127
95620000 109.487122365693
95630000 110.928851398279
95640000 114.677317063671
95650000 116.760381968984
95660000 114.294824967626
95670000 111.830137336823
95680000 112.873121168832
95690000 108.71317532862
95700000 111.065473627394
95710000 114.750466491666
95720000 113.680418720692
95730000 109.970940052242
95740000 110.489548866198
95750000 116.930466983009
95760000 117.30952215748
95770000 117.810565909115
95780000 118.412757152927
95790000 120.283910037194
95800000 115.64585173261
95810000 119.018961208988
95820000 117.451982737651
95830000 119.887908357215
95840000 124.101482196942
95850000 116.062351150642
95860000 115.802057180722
95870000 111.125055402335
95880000 113.383053249922
95890000 118.353910385379
95900000 110.192344196667
95910000 122.293042113115
95920000 118.242966233307
95930000 116.365464654961
95940000 119.468256086786
95950000 122.148062226545
95960000 119.460955552819
95970000 119.429428376263
95980000 117.028561474203
95990000 117.522976657866
96000000 115.914791470253
96010000 114.633852302802
96020000 109.195547129472
96030000 114.497632409109
96040000 106.07121549044
96050000 112.161932364357
96060000 118.281511165803
96070000 105.898013416357
96080000 116.990688025085
96090000 113.36362724099
96100000 114.335447013537
96110000 115.782072175321
96120000 117.382003255505
96130000 114.444841048408
96140000 111.580168083335
96150000 121.344961908645
96160000 116.615280823013
96170000 117.577773753524
96180000 118.571335457115
96190000 117.466111211787
96200000 114.224571687286
96210000 112.637972943113
96220000 118.175762720835
96230000 118.224761002918
96240000 117.77604068117
96250000 111.853323774949
96260000 116.805358738988
96270000 117.034482892814
96280000 115.421415299456
96290000 114.736867240438
96300000 114.46027795495
96310000 117.099504211851
96320000 112.109425973855
96330000 110.797533979885
96340000 118.523772635751
96350000 119.516421403262
96360000 115.763646090693
96370000 114.853036018178
96380000 112.769066170108
96390000 113.997874062171
96400000 116.451863963044
96410000 114.104793585674
96420000 112.740585785938
96430000 111.773021826183
96440000 107.191023306186
96450000 110.419151779194
96460000 109.669782888175
96470000 112.260115934995
96480000 106.290262825842
96490000 118.771980571438
96500000 116.623233622368
96510000 117.590849827401
96520000 121.355508830986
96530000 117.141063536805
96540000 114.733459515802
96550000 112.036206911511
96560000 112.757359851446
96570000 113.055808956033
96580000 112.09372122103
96590000 115.66179711319
96600000 110.83146160083
96610000 110.761356037925
96620000 112.67058430992
96630000 105.628563916558
96640000 107.623836706282
96650000 108.268198796812
96660000 116.890440910417
96670000 109.433483316834
96680000 117.078309951442
96690000 111.608596969925
96700000 113.124622132289
96710000 115.501553210645
96720000 115.485155439721
96730000 116.662368340787
96740000 117.374348955475
96750000 120.161447863777
96760000 119.065389430991
96770000 119.605858487549
96780000 123.328739890594
96790000 115.716001187074
96800000 122.885620850563
96810000 123.929578685991
96820000 123.1870100207
96830000 122.343227009325
96840000 120.943143480949
96850000 118.829486174736
96860000 115.314251885666
96870000 116.788932331132
96880000 117.025880752573
96890000 117.248982706707
96900000 119.100998312028
96910000 119.182239518103
96920000 119.219871079915
96930000 116.020748859503
96940000 112.649048056454
96950000 105.860796516897
96960000 111.610114968053
96970000 106.918163272488
96980000 109.292201409327
96990000 112.020062460283
97000000 106.256160200057
97010000 112.221626032598
97020000 111.111957144569
97030000 111.375517649617
97040000 114.788818342252
97050000 110.51111570905
97060000 112.220396718337
97070000 110.709736296589
97080000 109.301663119989
97090000 105.680824184457
97100000 106.526528108145
97110000 109.563574953309
97120000 117.924201981541
97130000 112.370681856437
97140000 113.640505361098
97150000 113.973244128475
97160000 114.240951915631
97170000 112.721220910544
97180000 109.517556018356
97190000 112.875482130941
97200000 110.74008324588
97210000 112.556269188536
97220000 108.852728841903
97230000 115.239673509022
97240000 118.231344217584
97250000 115.670953461349
97260000 115.455258221251
97270000 117.127190183519
97280000 111.161430951884
97290000 106.732911204883
97300000 113.520562691179
97310000 113.098455165136
97320000 109.488989928379
97330000 106.873398921536
97340000 104.019995532099
97350000 104.630520280192
97360000 106.302521369634
97370000 108.935449795014
97380000 107.413163205586
97390000 114.511928180688
97400000 110.374432116479
97410000 113.214238069111
97420000 113.695141816583
97430000 116.320781788384
97440000 114.444636608264
97450000 117.300407586846
97460000 115.852666400129
97470000 113.074717344503
97480000 116.620123489912
97490000 116.5615069954
97500000 115.632134364559
97510000 115.956487830996
97520000 114.800534550503
97530000 113.56243218008
97540000 114.218702885577
97550000 114.797405680697
97560000 114.549008193424
97570000 112.919357795349
97580000 108.985787960395
97590000 109.63551262527
97600000 104.086146421709
97610000 111.121513332942
97620000 112.857170128363
97630000 111.859318702302
97640000 110.896548938017
97650000 109.469842307506
97660000 113.31911013406
97670000 108.087250196784
97680000 106.794520880595
97690000 109.446516542902
97700000 112.636890766002
97710000 109.040167554734
97720000 111.036838849022
97730000 110.749680455614
97740000 106.445233806165
97750000 103.995363317349
97760000 107.646205442518
97770000 106.8325693709
97780000 108.003759735944
97790000 105.036003054613
97800000 102.382891598633
97810000 107.881176844023
97820000 107.082206995025
97830000 108.428640522894
97840000 109.429837039188
97850000 112.076693124131
97860000 114.78425390354
97870000 117.300895208145
97880000 118.323312451879
97890000 116.437882363778
97900000 112.565189319886
97910000 111.775298423145
97920000 112.745488069577
97930000 110.190125265767
97940000 113.482619881916
97950000 116.548396295421
97960000 116.948585524609
97970000 116.66919888629
97980000 114.3950929103
97990000 111.657197957396
98000000 110.310333799743
98010000 111.416448097786
98020000 116.777744837297
98030000 114.562166800417
98040000 113.638953312926
98050000 115.193401712016
98060000 112.832815431957
98070000 106.970316535601
98080000 102.710688457659
98090000 112.063791539459
98100000 108.926089040396
98110000 110.377741556866
98120000 111.577590420621
98130000 112.533495501516
98140000 114.150312175918
98150000 116.414802073414
98160000 113.604651433412
98170000 112.829675313856
98180000 105.558749634436
98190000 113.561234879855
98200000 115.908076664417
98210000 111.989302581904
98220000 109.754081973074
98230000 109.445568341593
98240000 104.962478419915
98250000 112.348684195294
98260000 110.172346376174
98270000 108.509391141852
98280000 111.979894763247
98290000 113.454860408505
98300000 109.114558165616
98310000 108.708313872483
98320000 112.861916926741
98330000 111.962628436025
98340000 117.919068800883
98350000 119.548862969395
98360000 118.378025728347
98370000 116.993323499669
98380000 111.787585606241
98390000 109.866685766088
98400000 118.50865094226
98410000 112.622004781833
98420000 111.066243601809
98430000 112.931215525367
98440000 115.270432247722
98450000 117.818025852304
98460000 121.433478300544
98470000 116.950981735149
98480000 115.465368030503
98490000 116.473888938606
98500000 114.208377327385
98510000 113.24634894886
98520000 113.769313867971
98530000 116.250594208665
98540000 109.19383603468
98550000 111.156870802349
98560000 114.136759457656
98570000 112.888205044411
98580000 111.652805146133
98590000 114.558203147059
98600000 111.090258105953
98610000 111.050604835715
98620000 106.970689988094
98630000 107.643446745609
98640000 104.281027049682
98650000 103.960105700087
98660000 100.491651827951
98670000 107.633036249917
98680000 108.145802673933
98690000 107.740016138992
98700000 109.139350517814
98710000 111.670643912723
98720000 106.808617388586
98730000 111.663521354339
98740000 107.360911630311
98750000 104.8468179915
98760000 102.480037287427
98770000 103.096283210859
98780000 103.328702198296
98790000 104.201641953762
98800000 103.796769958157
98810000 104.905338075213
98820000 105.40118518679
98830000 106.259687815892
98840000 109.544117072688
98850000 112.707443240815
98860000 111.383794167407
98870000 112.837864431464
98880000 110.507534619251
98890000 108.426099442897
98900000 106.320122426835
98910000 94.7858718479336
98920000 101.127627193401
98930000 103.565122965214
98940000 104.081357888076
98950000 103.039307855087
98960000 103.48787975762
98970000 103.888380068432
98980000 104.675527698778
98990000 101.399366774722
99000000 103.11633888193
99010000 107.093282872838
99020000 106.834643151594
99030000 106.411968465973
99040000 101.734650234637
99050000 102.840653512504
99060000 101.253889587432
99070000 102.123147439976
99080000 103.953877396141
99090000 104.118679378068
99100000 103.477396955776
99110000 108.965542700139
99120000 102.783398863776
99130000 99.9886849621059
99140000 99.5053732725282
99150000 100.301447906594
99160000 104.323946231482
99170000 103.793993824354
99180000 105.273188852756
99190000 104.742147533761
99200000 101.104239126276
99210000 108.231807006286
99220000 113.612333432623
99230000 115.620618177869
99240000 113.896045877182
99250000 112.547181995112
99260000 112.918889773387
99270000 115.074851794238
99280000 117.503494850363
99290000 117.396647544319
99300000 111.206005308646
99310000 111.667790689312
99320000 111.975738659588
99330000 115.225710412013
99340000 116.355131470127
99350000 115.606139723773
99360000 116.122858219089
99370000 114.17996731584
99380000 116.458818094762
99390000 113.535717305529
99400000 117.900441006586
99410000 120.940544249383
99420000 122.828172158807
99430000 120.349030299717
99440000 117.970755172839
99450000 120.974596502138
99460000 116.606401948486
99470000 120.539151481224
99480000 118.744681428626
99490000 117.58606494328
99500000 121.12287437078
99510000 116.688360703184
99520000 118.5877832214
99530000 114.585617288727
99540000 116.745174243017
99550000 116.355461855569
99560000 115.418399767141
99570000 111.770664516087
99580000 107.169793752412
99590000 108.216389682344
99600000 109.082557971719
99610000 111.535556458478
99620000 110.711188920444
99630000 107.501794391336
99640000 114.965923923692
99650000 111.044299522584
99660000 113.525800860568
99670000 110.510758304645
99680000 111.311653119832
99690000 111.775327230577
99700000 109.719581675172
99710000 108.323473630907
99720000 109.234507685596
99730000 109.677183237957
99740000 108.640567327688
99750000 111.768911181751
99760000 110.646775134081
99770000 113.579690509877
99780000 115.13528795889
99790000 116.245929603946
99800000 114.709251759396
99810000 116.329091238643
99820000 121.960704871065
99830000 121.712559098546
99840000 113.595024307214
99850000 111.783758940635
99860000 112.280523688501
99870000 113.003721331665
99880000 113.754137359946
99890000 115.573767384233
99900000 114.816110847975
99910000 110.516538691762
99920000 107.352165155309
99930000 103.193106465032
99940000 106.963336437362
99950000 103.249603544459
99960000 102.946255493025
99970000 101.161979279515
99980000 102.316918098785
99990000 107.308664508736
100000000 104.541280573953
#timestep 
100010000 99.4287279015861
100020000 103.541379644457
100030000 102.379566880844
100040000 104.269365877322
100050000 104.102491942744
100060000 100.617576935067
100070000 92.6512858215212
100080000 102.825136404704
100090000 103.881779058822
100100000 98.9726216300741
100110000 103.676637833409
100120000 104.296760019516
100130000 100.198701539796
100140000 104.721020683437
100150000 99.7109344400326
100160000 98.1167747528481
100170000 106.865410895284
100180000 107.437638797469
100190000 109.766079414921
100200000 109.75508127855
100210000 111.065640969908
100220000 110.348940248717
100230000 112.697103230624
100240000 114.760884279734
100250000 115.622008855572
100260000 112.741922817078
100270000 112.399543406272
100280000 112.121987014825
100290000 115.449207752835
100300000 115.967031055983
100310000 115.709372230757
100320000 116.296284573081
100330000 117.553393156379
100340000 117.561414549762
100350000 114.19319921842
100360000 110.438950419171
100370000 105.238379842696
100380000 110.366608258695
100390000 110.389829406385
100400000 111.178840913438
100410000 110.931686456121
100420000 104.326570146028
100430000 112.371234895819
100440000 112.167840696961
100450000 116.179916283305
100460000 110.665252654447
100470000 110.585562047742
100480000 113.059218121153
100490000 109.905901047083
100500000 109.505370438407
100510000 111.416669152734
100520000 111.773424879599
100530000 118.22653765171
100540000 115.809477029334
100550000 116.79770271157
100560000 113.138376750966
100570000 112.324245012423
100580000 114.016610847526
100590000 116.202853858944
100600000 117.23571673461
100610000 119.649881092156
100620000 117.295084039758
100630000 115.573849239418
100640000 115.533131005435
100650000 116.367665349942
100660000 117.414215269187
100670000 117.446146285146
100680000 123.186419752788
100690000 121.471390696983
100700000 121.024461116464
100710000 118.631975836953
100720000 116.452854862926
100730000 122.66265323571
100740000 119.289580990767
100750000 118.013765133976
100760000 116.660868018319
100770000 115.795641615692
100780000 116.931961257851
100790000 114.332382555664
100800000 117.775190764096
100810000 119.273115457465
100820000 120.314227652572
100830000 114.13415480037
100840000 112.824182578713
100850000 114.396190189206
100860000 117.754048771403
100870000 114.386782927559
100880000 114.819871160868
100890000 114.819800993585
100900000 116.090074967288
100910000 114.370144426735
100920000 114.667958580883
100930000 116.694580713017
100940000 119.421868186347
100950000 115.813338482185
100960000 120.299305271884
100970000 122.993985281752
100980000 116.784685131639
100990000 117.421091953664
101000000 118.562956927644
101010000 111.168225797989
101020000 119.964483895055
101030000 117.945072508532
101040000 119.819427138759
101050000 117.913528828412
101060000 119.359060078188
101070000 112.630615657683
101080000 113.969488464518
101090000 114.37312731996
101100000 115.93172146649
101110000 116.266552462495
101120000 117.074590898817
101130000 119.894645610728
101140000 118.296825845179
101150000 122.654518048296
101160000 120.012937109155
101170000 125.560924240901
101180000 124.973656348286
101190000 121.601022002197
101200000 125.489469511074
101210000 122.028991324662
101220000 119.014839940188
101230000 117.296612142264
101240000 116.107873671496
101250000 119.444466900934
101260000 119.69752778666
101270000 118.260722201326
101280000 119.34443819528
101290000 115.728260511275
101300000 116.699666532065
101310000 122.005351871117
101320000 119.09136355071
101330000 122.498278555775
101340000 122.096707142744
101350000 119.85299602294
101360000 123.349860968921
101370000 122.520429114182
101380000 116.017803664079
101390000 115.324960184422
101400000 118.880240956287
101410000 113.552730676893
101420000 113.600192641476
101430000 116.677997423953
101440000 116.622541021237
101450000 114.245761576742
101460000 111.997006704786
101470000 116.382379282994
101480000 115.885854682126
101490000 120.870719803473
101500000 115.280155124446
101510000 116.610867604038
101520000 117.713533268569
101530000 115.714294035545
101540000 112.585448936639
101550000 108.324025319046
101560000 115.637969764951
101570000 113.582401555308
101580000 108.357575065383
101590000 110.36136317812
101600000 115.273698337899
101610000 115.646103056628
101620000 118.674755663844
101630000 113.264707364664
101640000 110.955809500019
101650000 112.896266128217
101660000 112.760807187754
101670000 120.54588828964
101680000 120.42748251968
101690000 119.255297466962
101700000 117.237664261689
101710000 109.654338457258
101720000 114.649735955021
101730000 120.420075310196
101740000 121.983206022028
101750000 113.512770033759
101760000 115.687276004117
101770000 119.305632043673
101780000 113.902471350383
101790000 108.207469031043
101800000 115.928265473059
101810000 110.580354194382
101820000 113.933351869655
101830000 109.103048486151
101840000 108.909807293635
101850000 114.157462635298
101860000 112.766640259782
101870000 112.643538100916
101880000 116.991430256296
101890000 108.806985605433
101900000 111.141223652554
101910000 109.065631285673
101920000 111.716293045576
101930000 117.963419010491
101940000 116.962067636798
101950000 113.473042965434
101960000 114.166105608144
101970000 106.753253043087
101980000 107.457902850264
101990000 106.274860470869
102000000 112.106948653601
102010000 117.238923988007
102020000 111.269497003348
102030000 111.855662264781
102040000 112.85712432918
102050000 119.39762059102
102060000 114.850158678692
102070000 118.63428945362
102080000 116.775005926418
102090000 115.674852935977
102100000 113.179458947431
102110000 113.278498590675
102120000 119.093810502767
102130000 117.946766006865
102140000 118.012506748415
102150000 119.102574872052
102160000 114.049036751925
102170000 118.777756696713
102180000 115.667625523762
102190000 116.215572617702
102200000 114.310646236926
102210000 110.408695677302
102220000 109.207121524141
102230000 107.963486950803
102240000 109.539396436691
102250000 108.169402567522
102260000 109.610420692181
102270000 111.080076815089
102280000 106.996836562128
102290000 112.096229620971
102300000 109.637175499762
102310000 114.160432518343
102320000 112.466057752512
102330000 116.104309914853
102340000 115.692934113303
102350000 118.863941470888
102360000 120.498428785484
102370000 117.218669568432
102380000 121.003367102496
102390000 120.357307067479
102400000 119.363553763403
102410000 114.742429749867
102420000 113.482615167179
102430000 111.773244141583
102440000 113.162482251798
102450000 112.748804513989
102460000 116.990493701949
102470000 111.131229550877
102480000 117.547400282151
102490000 116.454733403938
102500000 113.252758359455
102510000 120.765675056495
102520000 117.852201423957
102530000 119.949860356517
102540000 119.966936482426
102550000 117.462078077551
102560000 117.046465325337
102570000 115.777926110762
102580000 119.637048876164
102590000 114.815452869058
102600000 111.650757174777
102610000 111.073478228361
102620000 113.025592210496
102630000 113.857011501767
102640000 107.935673539118
102650000 101.055792206295
102660000 102.605498038651
102670000 104.574591252672
102680000 107.944233827481
102690000 100.022316091748
102700000 103.078101471331
102710000 105.989693059388
102720000 106.159748961541
102730000 110.201735138491
102740000 109.64389423382
102750000 109.502287982045
102760000 114.156833272085
102770000 118.372356632699
102780000 115.124390805474
102790000 115.032800241261
102800000 114.746285432169
102810000 115.473369913638
102820000 116.194606361187
102830000 112.039988330601
102840000 108.084807523907
102850000 114.777633207064
102860000 111.353571169816
102870000 112.420947729908
102880000 114.332058489629
102890000 115.165735562501
102900000 116.903458278169
102910000 116.504527312406
102920000 115.765153770135
102930000 117.656563410912
102940000 114.357843011366
102950000 113.007744240454
102960000 110.451007612722
102970000 117.405417737165
102980000 117.640995560184
102990000 117.269612839666
103000000 109.360604029806
103010000 112.452469825952
103020000 112.731607121811
103030000 113.347317030978
103040000 112.542105433635
103050000 116.531142188458
103060000 112.394592339211
103070000 110.839887132675
103080000 116.043294062125
103090000 110.691416062509
103100000 115.548830150253
103110000 113.456540590763
103120000 114.182061600756
103130000 110.130512599906
103140000 110.188882601703
103150000 112.726698900508
103160000 107.550133756527
103170000 110.585974608606
103180000 107.066993251629
103190000 110.006679781287
103200000 110.809462117652
103210000 106.993657120931
103220000 106.304289751268
103230000 112.370411321608
103240000 112.056959102504
103250000 111.47350173917
103260000 111.837532982296
103270000 113.267697294725
103280000 108.098705926933
103290000 108.229830024403
103300000 108.137736465157
103310000 103.510404784805
103320000 110.976040955543
103330000 112.995048965713
103340000 113.127347243112
103350000 111.100668935803
103360000 108.969082156315
103370000 112.84733626586
103380000 114.166740725697
103390000 114.675433211335
103400000 115.198669107477
103410000 114.641599134537
103420000 117.864291648977
103430000 116.599409903897
103440000 117.974877178542
103450000 116.569792077937
103460000 116.897878028442
103470000 118.831739920883
103480000 110.101572081355
103490000 120.068824992387
103500000 116.920471964648
103510000 115.868850057226
103520000 110.211781821269
103530000 109.453667532993
103540000 109.304482297804
103550000 107.297428255781
103560000 104.171185785794
103570000 105.993440329682
103580000 101.880169600596
103590000 103.951470494211
103600000 116.212267726167
103610000 113.152725760851
103620000 105.323997294151
103630000 112.704894854172
103640000 113.739730678835
103650000 111.108984939116
103660000 105.458721672311
103670000 114.10071560611
103680000 113.450227618251
103690000 112.675320131475
103700000 111.209140293626
103710000 104.020841704411
103720000 106.666168922754
103730000 111.347743326089
103740000 111.630652939597
103750000 113.087469958507
103760000 114.25101327703
103770000 116.167745914549
103780000 113.128526173133
103790000 115.909980529478
103800000 117.275313060699
103810000 113.597214064563
103820000 114.719336662762
103830000 113.168231628287
103840000 110.714324379975
103850000 114.023639796451
103860000 111.610682976754
103870000 114.552371419402
103880000 114.951595915991
103890000 113.411395206076
103900000 118.14875455138
103910000 117.178593490245
103920000 116.173260523843
103930000 117.074553886792
103940000 116.668600627226
103950000 114.953326760076
103960000 111.652899266651
103970000 114.463266309372
103980000 111.618820778425
103990000 108.299608778445
104000000 113.904979759962
104010000 108.545349763621
104020000 108.338039134825
104030000 108.864146644416
104040000 107.545582973535
104050000 105.629383779278
104060000 106.98507265893
104070000 109.568110955998
104080000 114.490178466524
104090000 111.757375578936
104100000 103.773550432434
104110000 107.819483806813
104120000 111.066116945953
104130000 106.192910806041
104140000 110.386460118487
104150000 107.872140651683
104160000 104.709184260349
104170000 109.484865791114
104180000 113.320858784149
104190000 108.614110086267
104200000 111.902338690812
104210000 111.843075167664
104220000 114.337070856188
104230000 111.629915696456
104240000 111.65021362867
104250000 103.970674560528
104260000 108.292098213189
104270000 112.077936302393
104280000 109.167848253261
104290000 107.519539760556
104300000 113.245043276024
104310000 110.45766543338
104320000 113.135699857536
104330000 112.158987540075
104340000 112.205057544883
104350000 111.273466200573
104360000 111.292738391934
104370000 105.777152643097
104380000 111.597836185462
104390000 112.327026151364
104400000 111.474889798183
104410000 110.602582671328
104420000 108.620852392239
104430000 106.676807525928
104440000 110.242657627175
104450000 106.770560990676
104460000 106.852811977291
104470000 112.78873752183
104480000 111.26220015401
104490000 112.757252833888
104500000 113.088261946428
104510000 110.113804930247
104520000 111.370314181739
104530000 118.446869402459
104540000 117.589221852852
104550000 115.216314564424
104560000 115.556228865982
104570000 115.786232414426
104580000 111.688163054374
104590000 111.13553002401
104600000 118.031187134088
104610000 119.722732497419
104620000 114.690084661716
104630000 120.120485098806
104640000 117.613729606284
104650000 111.932052148354
104660000 114.073371519301
104670000 112.737717370913
104680000 115.471531565583
104690000 115.876314274557
104700000 112.591644271397
104710000 115.246487107796
104720000 113.072196916969
104730000 119.108823926284
104740000 113.951712192365
104750000 115.134947850853
104760000 114.990629979276
104770000 116.831331258674
104780000 120.892479797227
104790000 122.451477450119
104800000 120.96894089184
104810000 126.601224142823
104820000 122.91675474984
104830000 127.168991702439
104840000 126.084117792555
104850000 125.931520685594
104860000 126.307485039703
104870000 122.7021206864
104880000 125.932490832244
104890000 121.708619215919
104900000 124.181730565747
104910000 124.279436203626
104920000 118.279954460103
104930000 118.624482052516
104940000 120.664425909695
104950000 121.528182674049
104960000 117.697146587815
104970000 120.651745995464
104980000 113.940060892956
104990000 115.145022853319
105000000 114.188216302431
105010000 115.625281639945
105020000 119.513626015906
105030000 113.91876998522
105040000 112.609634264001
105050000 114.389609478006
105060000 112.145510148661
105070000 113.913852412313
105080000 119.034100986071
105090000 116.391305571244
105100000 117.046100768686
105110000 117.782100956787
105120000 118.805862936026
105130000 119.026290077654
105140000 119.446983672767
105150000 120.455990389193
105160000 118.582168088691
105170000 116.015711644204
105180000 114.969912790726
105190000 113.41166534676
105200000 109.776630452492
105210000 109.817318174656
105220000 106.624755659807
105230000 104.536871205238
105240000 108.711793856349
105250000 111.221771747953
105260000 109.449420374897
105270000 114.516964846002
105280000 117.883595822128
105290000 116.006761699319
105300000 116.882912452126
105310000 118.37165455891
105320000 112.821349111642
105330000 111.410503686511
105340000 110.513987996229
105350000 108.817268655554
105360000 113.616355243888
105370000 115.579942048707
105380000 113.540087731654
105390000 117.061143650083
105400000 115.200699364847
105410000 119.268280369117
105420000 114.200474328907
105430000 114.643459583509
105440000 110.67720507862
105450000 106.59240595421
105460000 112.630964880814
105470000 112.592943479985
105480000 109.019588541635
105490000 106.602505813661
105500000 113.729444336779
105510000 109.770844422727
105520000 110.896627025436
105530000 109.291984289876
105540000 108.167452696864
105550000 108.725230085693
105560000 110.051063603309
105570000 108.362700401663
105580000 109.005343736751
105590000 106.617317374067
105600000 106.141999445675
105610000 109.529325302767
105620000 103.129964977425
105630000 107.183279886996
105640000 105.250312136317
105650000 106.696256926615
105660000 97.7889962866691
105670000 106.569447578844
105680000 107.319877440687
105690000 106.897995495504
105700000 110.415061511437
105710000 110.861829686435
105720000 109.183074930731
105730000 114.879701870273
105740000 112.751871316911
105750000 114.219349103842
105760000 114.433245559108
105770000 110.451808770783
105780000 110.885145405838
105790000 108.11820780878
105800000 106.49117424248
105810000 104.568532861178
105820000 108.911597926589
105830000 109.29566992545
105840000 103.222143869682
105850000 106.436910897616
105860000 103.681136683459
105870000 109.265489443289
105880000 108.295869276042
105890000 107.281795636266
105900000 106.474235655672
105910000 103.451602497356
105920000 103.271649022068
105930000 102.145729708379
105940000 110.913404386992
105950000 109.745587852354
105960000 115.485048283822
105970000 112.0104311293
105980000 110.458461974149
105990000 107.311571477553
106000000 109.46588107981
106010000 114.407634122942
106020000 107.899502786539
106030000 116.192704883271
106040000 114.442344460298
106050000 115.584252002183
106060000 117.519745050286
106070000 111.773822061401
106080000 114.246635935074
106090000 118.925370470897
106100000 115.539588718375
106110000 120.049346776834
106120000 118.547357575149
106130000 120.047752586275
106140000 120.020568442657
106150000 116.587625900254
106160000 117.268919121206
106170000 115.548878366051
106180000 111.788459222991
106190000 112.209383236442
106200000 111.580369719851
106210000 112.994819244016
106220000 114.05570346166
106230000 115.766584135434
106240000 114.943438301887
106250000 110.83822317389
106260000 106.052950303847
106270000 106.098172224048
106280000 101.078006578953
106290000 105.589174925431
106300000 102.837776927452
106310000 104.88528083368
106320000 105.675233939051
106330000 109.027658509428
106340000 111.26461401129
106350000 112.055727173858
106360000 114.043933255952
106370000 117.58808136696
106380000 115.017648843061
106390000 113.696336667145
106400000 110.665374119046
106410000 108.618580103789
106420000 113.473069007118
106430000 111.25176294036
106440000 111.651383393836
106450000 106.939839323202
106460000 102.172997722236
106470000 110.356995891638
106480000 106.461696457883
106490000 116.249815092986
106500000 115.702739970389
106510000 114.485132575165
106520000 119.829296352066
106530000 119.968308094447
106540000 116.552160893144
106550000 116.771118438543
106560000 118.965267718144
106570000 119.172110245404
106580000 116.16339067527
106590000 111.163497665409
106600000 114.258667738457
106610000 111.24127110918
106620000 115.422912801568
106630000 118.433460180385
106640000 116.749994392347
106650000 118.039526010537
106660000 117.724268190525
106670000 110.714575203361
106680000 111.412352721506
106690000 113.058690551465
106700000 115.028877018796
106710000 117.182426567782
106720000 117.969736188334
106730000 115.7798426494
106740000 118.14057533988
106750000 119.555196468271
106760000 115.358146017259
106770000 116.265512295593
106780000 119.175921279359
106790000 116.776093125366
106800000 114.824577683942
106810000 113.120294968508
106820000 110.288081339347
106830000 111.696199851743
106840000 108.478488923738
106850000 108.803711561447
106860000 110.450524735535
106870000 108.190926778428
106880000 114.028548345313
106890000 110.25208540549
106900000 106.837005438635
106910000 105.643779178814
106920000 107.525889018861
106930000 105.117322737193
106940000 105.203154045311
106950000 104.140574965789
106960000 105.24828191468
106970000 107.881935634108
106980000 104.237378810107
106990000 106.538964697892
107000000 110.025359580506
107010000 106.216789636252
107020000 103.737967859731
107030000 106.349105291548
107040000 105.133112492884
107050000 106.656199418269
107060000 112.106156570954
107070000 107.662599789786
107080000 112.212724529982
107090000 116.948161642955
107100000 122.57931261429
107110000 118.233778182944
107120000 111.570964160294
107130000 117.652305281197
107140000 118.545570939865
107150000 118.733479720244
107160000 121.682825410247
107170000 116.571800879074
107180000 113.84454091641
107190000 115.950898489798
107200000 115.582822830241
107210000 113.7392359858
107220000 113.962398072191
107230000 114.394949555908
107240000 113.885643258609
107250000 114.276481459577
107260000 113.249875194335
107270000 110.75568362712
107280000 112.688574099255
107290000 114.44619311975
107300000 113.511944818546
107310000 114.03755268554
107320000 116.047131031933
107330000 114.393780425924
107340000 116.346844727087
107350000 114.036291110205
107360000 109.556060652192
107370000 113.778794976923
107380000 110.988047171631
107390000 112.500614498572
107400000 113.066073991793
107410000 117.974796506021
107420000 120.335407532874
107430000 121.810882750022
107440000 122.552322433028
107450000 122.035004407034
107460000 121.214611625479
107470000 124.16864259946
107480000 119.730060120752
107490000 121.925985499374
107500000 118.563208120794
107510000 122.451634092338
107520000 116.167766491381
107530000 112.983382188233
107540000 113.977294315501
107550000 114.246319413778
107560000 111.228717936253
107570000 116.807336290664
107580000 118.711533482931
107590000 119.44371909411
107600000 119.583560292886
107610000 120.763920584452
107620000 119.24534370391
107630000 118.659252902577
107640000 117.921153027263
107650000 117.146778993258
107660000 115.626072919907
107670000 116.025110856052
107680000 117.381420627213
107690000 126.70370387996
107700000 125.314372742791
107710000 126.15911290416
107720000 118.752287669715
107730000 114.356684003679
107740000 114.899903976696
107750000 121.01941637045
107760000 116.800298173818
107770000 118.470156194156
107780000 115.395938213704
107790000 117.20789002195
107800000 120.740474563345
107810000 114.168297199094
107820000 117.339570771671
107830000 114.549000783514
107840000 115.664980706826
107850000 117.218959144348
107860000 119.544885159304
107870000 114.951343521978
107880000 115.213177081488
107890000 117.980892625152
107900000 114.616977662749
107910000 115.276799006194
107920000 113.056581472771
107930000 112.487971298201
107940000 116.879556248582
107950000 114.115565290307
107960000 112.59923668756
107970000 111.08530894343
107980000 111.372764258599
107990000 116.367770803337
108000000 115.586504263142
108010000 113.789598412344
108020000 112.918041353752
108030000 118.908545301522
108040000 116.402056768696
108050000 114.611097337781
108060000 108.787558146703
108070000 113.635809790865
108080000 105.480367694933
108090000 109.466459773605
108100000 106.761207218665
108110000 113.972493417463
108120000 116.750681477223
108130000 113.101591731341
108140000 107.3443617624
108150000 108.327403080844
108160000 110.948514268595
108170000 108.602947011227
108180000 109.018025575094
108190000 106.116534893319
108200000 109.287752890261
108210000 111.371808151115
108220000 110.310180535588
108230000 114.135881704823
108240000 114.72318676376
108250000 112.115490076557
108260000 115.193264999681
108270000 110.692040408343
108280000 109.438444381653
108290000 114.469676914039
108300000 107.417499681311
108310000 103.04128338446
108320000 105.255594560328
108330000 110.072125244834
108340000 104.274628626708
108350000 112.298051694231
108360000 112.533870842658
108370000 113.928162922592
108380000 114.187319321695
108390000 109.057611586254
108400000 110.381052171001
108410000 109.853483811087
108420000 112.255868351686
108430000 112.316942420907
108440000 115.970476240122
108450000 117.77919949203
108460000 116.121203572274
108470000 114.078230957797
108480000 113.387952697172
108490000 116.400709537378
108500000 117.581077757358
108510000 119.355398516453
108520000 115.063117976046
108530000 115.663559659593
108540000 116.329011253571
108550000 114.269439775136
108560000 113.018370384435
108570000 113.505724609003
108580000 111.230689272062
108590000 111.045097297399
108600000 114.218708078127
108610000 112.889205657402
108620000 112.818263666859
108630000 117.133236818786
108640000 112.489364943516
108650000 110.399867634993
108660000 110.790991335701
108670000 116.243570028352
108680000 115.277225366492
108690000 112.588252544249
108700000 110.471184918933
108710000 108.589076102786
108720000 110.062902259592
108730000 116.888358595137
108740000 111.075037536461
108750000 108.529130608282
108760000 105.288831136998
108770000 110.323529390259
108780000 112.288311264432
108790000 117.099862308067
108800000 117.34507388901
108810000 118.401682924592
108820000 119.990230068477
108830000 119.654183275426
108840000 114.875602308338
108850000 116.205330957752
108860000 115.938566327441
108870000 117.678493652587
108880000 117.86089713673
108890000 119.628484439423
108900000 111.709835042783
108910000 111.091738319398
108920000 109.45728071475
108930000 110.096871554912
108940000 109.602952713615
108950000 104.275347943752
108960000 108.779640431771
108970000 108.748917702777
108980000 110.104904233364
108990000 106.676527967051
109000000 111.512605033302
109010000 110.381244033595
109020000 114.263153715159
109030000 108.500656293824
109040000 106.679943149382
109050000 100.998502541459
109060000 110.103200591102
109070000 113.663476391663
109080000 108.653281977906
109090000 113.99415924874
109100000 110.821345134661
109110000 112.511655930904
109120000 108.690071056264
109130000 114.157130815265
109140000 116.726789111853
109150000 116.2567076819
109160000 113.981771012161
109170000 111.665753278741
109180000 107.74820343881
109190000 112.680334769164
109200000 106.116287981783
109210000 112.233860301089
109220000 109.928239453841
109230000 106.917406448115
109240000 107.030574874735
109250000 109.083114657145
109260000 110.965154587151
109270000 107.909251373519
109280000 104.039465286662
109290000 108.42288858096
109300000 112.22565779887
109310000 108.55310927442
109320000 111.385215019439
109330000 117.779437384563
109340000 117.937070643706
109350000 114.389271372253
109360000 115.470181580536
109370000 114.521363518401
109380000 121.899831653632
109390000 119.330325346063
109400000 119.931572341771
109410000 119.661422716197
109420000 114.834769413821
109430000 115.289402145508
109440000 107.394266002601
109450000 105.540488540199
109460000 102.800370299827
109470000 105.344111266004
109480000 110.031148172282
109490000 111.859010509449
109500000 111.072009216899
109510000 107.324650048882
109520000 116.398313718594
109530000 114.568983983666
109540000 110.96861541517
109550000 109.502433710069
109560000 114.272577702066
109570000 118.763478510017
109580000 112.528456335659
109590000 109.24355944156
109600000 112.53357851355
109610000 113.334554752377
109620000 103.789405395241
109630000 107.201860607942
109640000 112.911366651345
109650000 114.124966911802
109660000 110.352303497236
109670000 114.93784501798
109680000 114.639426738544
109690000 115.500656527085
109700000 113.192558059762
109710000 109.267525299212
109720000 113.113486831398
109730000 112.847793998228
109740000 114.665939601319
109750000 110.876724911866
109760000 113.314223661409
109770000 115.4518628239
109780000 117.661562711252
109790000 113.695271412411
109800000 108.653422888139
109810000 110.147632337564
109820000 111.959387999233
109830000 116.09726133817
109840000 111.928438364237
109850000 109.831048877079
109860000 114.47613601655
109870000 114.764637361135
109880000 113.498327244805
109890000 114.017891389903
109900000 108.682788056329
109910000 113.565196764954
109920000 119.174907710498
109930000 114.792635169505
109940000 113.217428924302
109950000 113.576013465283
109960000 112.466506963613
109970000 118.299163667093
109980000 116.786602398148
109990000 120.461175457877
110000000 121.39595070741
110010000 118.572985763402
110020000 115.125138103793
110030000 118.172681400169
110040000 121.087769173932
110050000 122.050014635803
110060000 122.661270234244
110070000 123.12500951992
110080000 125.093511456501
110090000 122.388681490988
110100000 118.681557578397
110110000 120.188622585227
110120000 117.273013539036
110130000 117.207154033924
110140000 115.000619604387
110150000 115.962721457871
110160000 110.828824081277
110170000 114.352349802436
110180000 112.967100363324
110190000 116.713149720558
110200000 115.605717293565
110210000 113.065413751611
110220000 107.982074250584
110230000 108.283812056603
110240000 114.334042484046
110250000 118.226397013465
110260000 118.764943827383
110270000 120.480137350675
110280000 118.879633496696
110290000 125.424867558907
110300000 126.603551014195
110310000 124.558084922877
110320000 120.165621967409
110330000 120.549612476579
110340000 126.348622057377
110350000 120.640924025132
110360000 125.709611120081
110370000 124.579662624778
110380000 122.560910662122
110390000 120.508733027102
110400000 119.849818184731
110410000 119.279859298066
110420000 125.509724459695
110430000 123.051660032384
110440000 122.198071456877
110450000 119.683737740082
110460000 118.723676386044
110470000 125.66753154309
110480000 118.132460712905
110490000 116.723043271904
110500000 117.251150007853
110510000 115.922193777636
110520000 118.820431861227
110530000 114.822733521442
110540000 117.65002684094
110550000 118.813750016978
110560000 116.880514471529
110570000 120.297086742224
110580000 117.006785975852
110590000 119.382631903982
110600000 117.763597818576
110610000 116.813485908752
110620000 122.910617828753
110630000 118.864478654039
110640000 118.445646171782
110650000 115.730260849906
110660000 118.02035270369
110670000 120.674405487329
110680000 115.451596275482
110690000 116.838895755674
110700000 119.18138913287
110710000 115.407223606397
110720000 120.582878255278
110730000 112.255268081452
110740000 115.078577213787
110750000 115.891168701183
110760000 118.416067810685
110770000 112.212409614784
110780000 109.494587857749
110790000 106.691899116449
110800000 110.982444327503
110810000 110.163451598087
110820000 106.870915677567
110830000 111.244649770223
110840000 112.310054853163
110850000 111.044099814887
110860000 110.492970488681
110870000 118.227569978493
110880000 119.771936300572
110890000 119.216522920506
110900000 123.367952902555
110910000 120.37292578709
110920000 126.632323378567
110930000 120.213736212299
110940000 119.823742424791
110950000 120.91983219668
110960000 117.592774601872
110970000 111.077158124895
110980000 116.705293712725
110990000 115.802285527366
111000000 114.382422225932
111010000 109.069072253811
111020000 107.192117697889
111030000 112.783121565888
111040000 114.051326091506
111050000 115.075035366968
111060000 108.822434649648
111070000 108.829430815709
111080000 106.990029849306
111090000 111.744213553012
111100000 111.358849511451
111110000 108.990504908901
111120000 111.967692086361
111130000 113.784755573315
111140000 115.727577839753
111150000 112.846590881322
111160000 111.052116510144
111170000 110.810735321161
111180000 109.339103492303
111190000 110.516219734384
111200000 110.222979395246
111210000 114.965014637264
111220000 122.285441639213
111230000 117.266485037187
111240000 115.426447546808
111250000 121.756734143311
111260000 121.538090313061
111270000 117.348593335396
111280000 122.071747248868
111290000 122.561969126856
111300000 120.608303247448
111310000 117.523147471909
111320000 114.456809395044
111330000 115.153093164372
111340000 110.147551257938
111350000 106.817923450833
111360000 107.801357051871
111370000 114.410023632719
111380000 114.856374841674
111390000 115.8418069837
111400000 118.660515205208
111410000 112.629116529679
111420000 111.016403349326
111430000 107.929633320671
111440000 110.01673207405
111450000 117.91432489724
111460000 114.727070003759
111470000 113.793173721046
111480000 117.922514585997
111490000 117.548934778649
111500000 111.182299110113
111510000 114.240343307133
111520000 116.909531692755
111530000 117.508735683029
111540000 116.762802421524
111550000 115.320464314977
111560000 111.507435001809
111570000 105.320554613312
111580000 106.706868538889
111590000 109.243938073781
111600000 106.086668444114
111610000 106.429571831936
111620000 107.346039244126
111630000 103.046742818701
111640000 110.488028093372
111650000 107.001262390568
111660000 107.379003797119
111670000 115.256389111787
111680000 109.205527539778
111690000 110.4455499981
111700000 111.295818378045
111710000 107.550881641532
111720000 106.918828731473
111730000 115.307887847666
111740000 112.937121500762
111750000 112.369089214221
111760000 119.787737695531
111770000 116.327895402101
111780000 109.079284056509
111790000 116.072596537648
111800000 111.766642860019
111810000 109.178940615744
111820000 112.685658352373
111830000 113.626997445462
111840000 115.816153933355
111850000 115.89354406918
111860000 115.145035912893
111870000 115.25135727006
111880000 114.05808452205
111890000 112.858418104292
111900000 120.525500068606
111910000 115.558800397646
111920000 109.72738494696
111930000 108.601680538215
111940000 111.335783918317
111950000 111.962135888749
111960000 109.866624049207
111970000 111.564201718215
111980000 111.836559811149
111990000 110.594364822082
112000000 114.275955220963
112010000 112.981605499336
112020000 111.513266876593
112030000 110.605439343884
112040000 108.50168739795
112050000 105.906059527158
112060000 109.206543548592
112070000 111.371206290377
112080000 113.186627882647
112090000 108.616693071166
112100000 113.197592642636
112110000 115.754241289555
112120000 111.80563659541
112130000 108.76065456053
112140000 113.673062036837
112150000 112.589466853149
112160000 108.748897712566
112170000 106.75055941851
112180000 114.260846997479
112190000 110.136097407811
112200000 113.573462157189
112210000 110.59662010867
112220000 106.498277501876
112230000 102.323982247806
112240000 104.56664163217
112250000 105.532854616932
112260000 111.479739754126
112270000 111.415560595044
112280000 112.947752990792
112290000 108.014068122706
112300000 109.052019529918
112310000 107.897783773412
112320000 105.620153686048
112330000 109.921883965649
112340000 108.086413419673
112350000 114.567679874976
112360000 115.713439211018
112370000 116.067058560719
112380000 112.168776194101
112390000 107.522676568567
112400000 111.995203283669
112410000 108.093339889169
112420000 111.930161271677
112430000 112.769351002762
112440000 109.304156191665
112450000 108.041678800135
112460000 109.002029130248
112470000 108.321412390132
112480000 111.943974445364
112490000 113.233911513765
112500000 108.963517743375
112510000 110.532936713261
112520000 105.344649604687
112530000 103.64977840917
112540000 107.74843459215
112550000 110.610982754359
112560000 106.123715581852
112570000 107.874647214099
112580000 106.88060372745
112590000 109.239683738681
112600000 110.587268765375
112610000 111.582436786886
112620000 108.827373722737
112630000 110.571629746731
112640000 113.749394775097
112650000 112.88433566813
112660000 116.160546577259
112670000 116.416122801907
112680000 117.367305661166
112690000 115.119835576557
112700000 113.250406133523
112710000 111.049283245708
112720000 112.82399599193
112730000 118.093006684371
112740000 116.475523030064
112750000 111.485971290605
112760000 113.685301699191
112770000 109.933483801679
112780000 106.592606194261
112790000 105.957788308887
112800000 105.901860454858
112810000 103.871708455762
112820000 111.268186686874
112830000 109.042500458838
112840000 111.308279093671
112850000 108.089670035681
112860000 101.568891244738
112870000 96.9016710159199
112880000 101.141359632896
112890000 105.300612222817
112900000 102.118165627172
112910000 105.951618475304
112920000 108.331549976819
112930000 111.079693436125
112940000 105.236779179213
112950000 114.505614307599
112960000 112.478539995094
112970000 112.556000042794
112980000 111.756741211157
112990000 110.872847751104
113000000 118.80288515533
113010000 114.529930487761
113020000 109.200647235928
113030000 117.486235413139
113040000 118.295317493233
113050000 122.439330961585
113060000 117.7743100716
113070000 119.007346008435
113080000 119.981461094951
113090000 124.125376547642
113100000 118.06399942651
113110000 119.928276585956
113120000 119.863094198854
113130000 118.635016875595
113140000 119.609429691583
113150000 118.189697922704
113160000 118.42605867106
113170000 115.793981225216
113180000 117.280028988097
113190000 117.367666066343
113200000 118.015380157689
113210000 113.919142822693
113220000 112.027936479234
113230000 108.9104846998
113240000 108.837916866929
113250000 111.946116056216
113260000 110.494776080362
113270000 111.492966185355
113280000 115.768082996162
113290000 114.380640258229
113300000 117.873580082277
113310000 114.058426306193
113320000 113.833831618262
113330000 114.650745099375
113340000 116.892201924366
113350000 117.079549820373
113360000 112.84250486574
113370000 114.139112854899
113380000 111.993127045219
113390000 114.545104175054
113400000 110.692467413816
113410000 114.575163836641
113420000 112.321321227511
113430000 115.596445413934
113440000 112.098308704438
113450000 111.665756629831
113460000 111.364878589723
113470000 108.765099465575
113480000 108.607023135552
113490000 109.36064007452
113500000 111.528672388238
113510000 111.012165083771
113520000 112.659584107668
113530000 111.443170633651
113540000 109.979475873332
113550000 111.961569877411
113560000 109.725680210605
113570000 114.029965483383
113580000 111.860799495856
113590000 103.800733924253
113600000 112.812210657223
113610000 112.088681925099
113620000 114.417488991011
113630000 110.985600549102
113640000 110.992926779816
113650000 111.263878564017
113660000 117.065159033432
113670000 107.318975246089
113680000 108.432848939123
113690000 108.371597183439
113700000 107.225713254368
113710000 106.598797335097
113720000 112.578970784261
113730000 113.166809056704
113740000 115.06672250369
113750000 114.893186373691
113760000 115.575808261501
113770000 116.979096472662
113780000 117.448636076743
113790000 115.485532532407
113800000 113.120013738648
113810000 113.080998596861
113820000 112.145723063744
113830000 112.256192343224
113840000 108.674842089159
113850000 113.861131815453
113860000 112.663538508825
113870000 111.179952238394
113880000 112.119562311462
113890000 113.000627066503
113900000 110.028971360686
113910000 110.852027888905
113920000 109.323465030152
113930000 111.327515803282
113940000 108.879532845629
113950000 104.947629232022
113960000 112.285794898311
113970000 114.685264495513
113980000 119.896081899251
113990000 113.015718508382
114000000 115.196093067848
114010000 120.111594534798
114020000 118.574775409168
114030000 118.233152617999
114040000 122.092143757565
114050000 114.411939876127
114060000 115.029010747664
114070000 117.481555766146
114080000 113.45203216777
114090000 121.314572059971
114100000 119.374234978984
114110000 120.393171045332
114120000 116.04351217741
114130000 118.645196522684
114140000 118.987729358186
114150000 117.892466143471
114160000 116.419681866045
114170000 117.68377992064
114180000 119.664570236052
114190000 115.194323411843
114200000 113.105887291944
114210000 112.844483638495
114220000 114.932771808847
114230000 112.807129087819
114240000 114.921870882079
114250000 117.534973115104
114260000 117.390113248528
114270000 113.055656436948
114280000 113.755767180106
114290000 113.588473659808
114300000 115.207996928967
114310000 114.96334409878
114320000 115.396267245875
114330000 117.061974218393
114340000 113.524939621763
114350000 111.689786320584
114360000 117.313373505849
114370000 118.0162885828
114380000 116.164260234868
114390000 110.186202617947
114400000 111.770512070161
114410000 114.138201720558
114420000 113.613539363594
114430000 112.726003573225
114440000 112.465164962222
114450000 116.875481863897
114460000 112.034372218109
114470000 115.033936098277
114480000 113.615689083474
114490000 113.048845410181
114500000 110.306269560246
114510000 111.63067753416
114520000 108.213538553951
114530000 108.776986506489
114540000 112.068199261228
114550000 111.734965260227
114560000 114.917069333114
114570000 117.607474883329
114580000 116.768564079042
114590000 116.862991564569
114600000 115.958207815334
114610000 114.465170311871
114620000 116.002989702532
114630000 113.028977992683
114640000 113.549288506582
114650000 117.066245075922
114660000 113.358723711466
114670000 111.766837063804
114680000 111.692883216089
114690000 114.429462920319
114700000 114.510560343566
114710000 113.750754086367
114720000 117.632327003911
114730000 113.836795406928
114740000 121.545801983543
114750000 121.008918404967
114760000 119.305173118381
114770000 114.414238457222
114780000 117.79061378021
114790000 117.972858322149
114800000 114.595078720917
114810000 118.046250471447
114820000 120.334534752305
114830000 118.475429100352
114840000 122.750674221518
114850000 118.750280120194
114860000 119.142026188798
114870000 123.643889798559
114880000 120.930231726945
114890000 120.817513576934
114900000 112.053114472534
114910000 110.33194133982
114920000 112.566636934125
114930000 113.534760489656
114940000 111.086917932196
114950000 108.377769751248
114960000 113.658660139815
114970000 111.210854629834
114980000 114.380258114024
114990000 113.620047382984
115000000 112.879554775599
115010000 114.246254314281
115020000 113.186992199673
115030000 115.697964831972
115040000 115.480728843671
115050000 111.968265189167
115060000 110.468091947462
115070000 110.942777008494
115080000 113.358615474861
115090000 113.477826857639
115100000 113.509951727648
115110000 112.734886589602
115120000 109.425662468206
115130000 106.788463790196
115140000 107.903236079073
115150000 108.769774902196
115160000 101.838694133981
115170000 102.515348961323
115180000 97.653286523821
115190000 100.925835368233
115200000 104.606699758829
115210000 103.905567875881
115220000 101.906100324065
115230000 105.590482227022
115240000 107.470904920303
115250000 109.74000319093
115260000 106.522206912551
115270000 105.881303329494
115280000 107.496743972618
115290000 103.880086349046
115300000 108.932552109047
115310000 106.516536783493
115320000 104.528469311307
115330000 105.285897655489
115340000 107.900937195218
115350000 105.949964112651
115360000 108.023958504904
115370000 112.038790003978
115380000 110.172928994772
115390000 111.169947732292
115400000 112.927381049334
115410000 112.141957490353
115420000 112.403229431936
115430000 112.56112676124
115440000 109.302522774057
115450000 104.894534425757
115460000 108.271196006116
115470000 112.383701430184
115480000 111.346348621585
115490000 119.626602904406
115500000 117.704198401514
115510000 116.063642938984
115520000 117.386349074958
115530000 119.15323488249
115540000 120.025042018531
115550000 117.99155197504
115560000 112.734106509042
115570000 115.289165385461
115580000 117.85818237332
115590000 113.22234396001
115600000 113.145068048439
115610000 112.958322893546
115620000 117.939018961012
115630000 117.640063534094
115640000 120.330563545719
115650000 121.660159137406
115660000 123.205442431957
115670000 123.421993153829
115680000 127.314704879889
115690000 124.419910031052
115700000 122.818550389079
115710000 121.125411150428
115720000 118.937813628325
115730000 123.764344652978
115740000 114.422459506231
115750000 116.150311723875
115760000 109.828356041733
115770000 110.037856823845
115780000 109.099076877237
115790000 110.318455528295
115800000 113.88631395926
115810000 116.604528716561
115820000 115.546012303849
115830000 118.160970987616
115840000 114.17269996411
115850000 116.246848770441
115860000 114.061684947962
115870000 116.555794749359
115880000 112.582574765491
115890000 113.173330000878
115900000 107.364554954076
115910000 103.339504307851
115920000 110.770821180655
115930000 113.74158873957
115940000 116.758030034078
115950000 115.328025891061
115960000 117.861898354074
115970000 118.498406226582
115980000 118.225233518164
115990000 115.506512113649
116000000 118.155466936436
116010000 118.099461079462
116020000 114.307007506078
116030000 110.524808201882
116040000 107.528873598512
116050000 110.520980234626
116060000 117.007942876577
116070000 114.96333619808
116080000 114.322426877087
116090000 119.665577925128
116100000 121.705844468266
116110000 118.888713235483
116120000 119.170371382024
116130000 119.503110912388
116140000 116.179342698985
116150000 121.278099355135
116160000 119.809393785409
116170000 123.741236384971
116180000 118.906367206992
116190000 120.645979005538
116200000 119.732407360435
116210000 117.459230264784
116220000 117.217875494237
116230000 119.877921331367
116240000 118.102327845789
116250000 117.950727324629
116260000 118.094796599055
116270000 113.701929418786
116280000 114.816252808844
116290000 111.262125315548
116300000 108.93295272793
116310000 114.153115218322
116320000 112.485035856316
116330000 113.782109347006
116340000 115.372735236038
116350000 114.330531404234
116360000 112.691901834675
116370000 113.302661524206
116380000 109.535064295673
116390000 111.236533697974
116400000 112.750610897249
116410000 109.482287364152
116420000 113.181616150394
116430000 116.342555179289
116440000 113.944522472627
116450000 115.462239759119
116460000 114.011211216778
116470000 110.239560799172
116480000 111.70169240065
116490000 112.85180951063
116500000 112.622003451508
116510000 115.02387613842
116520000 112.194766046978
116530000 111.962179650358
116540000 111.144713949593
116550000 115.346345734399
116560000 114.561484298162
116570000 117.928360485082
116580000 113.749613527082
116590000 113.431942704249
116600000 113.779703698802
116610000 110.481294803254
116620000 110.768502737342
116630000 106.538803048617
116640000 108.342417581854
116650000 112.115926709786
116660000 111.246024294212
116670000 107.455327958407
116680000 113.156971159642
116690000 114.254579864414
116700000 115.573823713968
116710000 114.117172967787
116720000 110.049265191999
116730000 109.769501881168
116740000 109.167918010272
116750000 113.214491201019
116760000 111.219727842762
116770000 108.491220103925
116780000 116.350854736605
116790000 111.6249851235
116800000 108.410223515992
116810000 111.644524773318
116820000 111.028676588578
116830000 107.142028558864
116840000 111.78137020189
116850000 114.881188627604
116860000 112.055609194239
116870000 118.413243138253
116880000 119.017215081418
116890000 112.065914849603
116900000 117.848009889839
116910000 114.946835741604
116920000 117.862547964045
116930000 119.468192669711
116940000 117.640412051668
116950000 111.775695467316
116960000 114.768598980226
116970000 114.569818312253
116980000 112.883296509185
116990000 111.995271418939
117000000 106.184029952735
117010000 99.7616165225169
117020000 104.418521680541
117030000 106.441818159861
117040000 102.089876769796
117050000 105.984932507045
117060000 108.267484614207
117070000 109.210751079562
117080000 114.314233011367
117090000 110.54792142579
117100000 116.18753083911
117110000 114.112338030841
117120000 117.632840092686
117130000 110.828256331612
117140000 111.235453679942
117150000 109.774606427997
117160000 110.791637954589
117170000 107.805125226475
117180000 107.746434523847
117190000 111.098516391349
117200000 107.378094176416
117210000 107.313517520805
117220000 110.105378242422
117230000 109.105535875402
117240000 109.824175538996
117250000 116.781994224019
117260000 111.857824727353
117270000 113.34869517974
117280000 110.383375257674
117290000 112.106738151771
117300000 116.225527714361
117310000 114.746839187398
117320000 116.876892071671
117330000 120.4805650133
117340000 122.066490272713
117350000 120.40306351624
117360000 126.790324315739
117370000 124.36698506889
117380000 125.859772762548
117390000 120.363054960607
117400000 121.150710680686
117410000 125.51169709038
117420000 123.89149512606
117430000 118.715787772352
117440000 120.209701444822
117450000 122.749292216171
117460000 121.092872607078
117470000 117.119363122501
117480000 115.340070286007
117490000 114.717817706659
117500000 114.536586751377
117510000 118.495305263762
117520000 116.450847352346
117530000 122.81478459314
117540000 117.865186397206
117550000 116.952282641729
117560000 114.037735774186
117570000 116.002970539918
117580000 111.738821691601
117590000 113.106995622642
117600000 118.966780692309
117610000 116.150835037211
117620000 114.564545956389
117630000 112.578622345156
117640000 114.641335672943
117650000 111.331128432493
117660000 109.109242680767
117670000 111.567829648296
117680000 107.682682460102
117690000 110.59765967582
117700000 109.752502082045
117710000 106.624806477447
117720000 103.401181306287
117730000 105.192237413134
117740000 106.608240782504
117750000 108.014691767212
117760000 108.895593154035
117770000 116.075975205633
117780000 112.463270008337
117790000 110.980750862012
117800000 110.009186432238
117810000 107.868174585957
117820000 108.908299601666
117830000 111.665292352506
117840000 113.023438028413
117850000 107.56202321018
117860000 113.744481817385
117870000 111.128678614133
117880000 110.188308928086
117890000 111.573727474546
117900000 113.636014468354
117910000 113.451220381655
117920000 112.679845434385
117930000 111.742718966705
117940000 113.049072896196
117950000 112.585642016306
117960000 109.071657828629
117970000 108.396655364331
117980000 111.007297810349
117990000 108.347868879504
118000000 105.108168463753
118010000 102.003679749671
118020000 103.885466899504
118030000 105.175156444046
118040000 104.489266611054
118050000 106.82316069337
118060000 107.628941199537
118070000 106.398175512414
118080000 103.144300786633
118090000 104.431820575893
118100000 100.183217188523
118110000 103.024724314339
118120000 96.3970527547216
118130000 97.9535381111808
118140000 103.967300554674
118150000 104.58661533029
118160000 106.717023088454
118170000 107.290970627317
118180000 109.929315917205
118190000 115.168258603674
118200000 115.811042855125
118210000 117.359382504212
118220000 118.895379074851
118230000 118.051111167726
118240000 114.699382087639
118250000 111.960831201283
118260000 112.227639049631
118270000 108.575717826725
118280000 110.605063406807
118290000 111.878654868162
118300000 114.589330079112
118310000 113.645165851796
118320000 113.795354940693
118330000 112.105879533714
118340000 114.99253205251
118350000 119.676527212394
118360000 120.055137534571
118370000 118.36199256859
118380000 114.388319641444
118390000 113.968939175334
118400000 111.056251112018
118410000 110.078607419304
118420000 107.887128911715
118430000 108.921261025636
118440000 106.597161711077
118450000 112.872067676772
118460000 113.800608097582
118470000 116.140255325875
118480000 110.466205799558
118490000 113.857088940348
118500000 108.776690876967
118510000 113.229859225413
118520000 109.774950950251
118530000 108.032234113812
118540000 107.840382664697
118550000 104.162631417167
118560000 106.236889464059
118570000 104.713793004194
118580000 105.778386236211
118590000 104.334386409248
118600000 102.161719357352
118610000 106.389831923178
118620000 111.103731664585
118630000 106.398203907105
118640000 108.61718441262
118650000 110.79807445557
118660000 109.779863046943
118670000 110.676831595001
118680000 113.656332161444
118690000 114.016025535687
118700000 110.685661630111
118710000 118.162116340602
118720000 115.670548075625
118730000 111.834894878049
118740000 111.494621798272
118750000 109.456973037905
118760000 107.714529289958
118770000 109.954262189366
118780000 109.310405580836
118790000 109.238219406582
118800000 101.857262497164
118810000 103.378829133561
118820000 105.660205934704
118830000 111.708762441002
118840000 114.349370405353
118850000 112.111644657609
118860000 117.911737431537
118870000 119.8608997881
118880000 122.636148765372
118890000 123.93110501998
118900000 124.03683141697
118910000 123.676267557486
118920000 115.837538703372
118930000 120.220451701521
118940000 123.168214123456
118950000 122.358606947501
118960000 117.33800657111
118970000 114.74600536783
118980000 120.209557012251
118990000 120.42934134517
119000000 121.188654405466
119010000 117.010974905086
119020000 119.829312671296
119030000 114.816339970775
119040000 118.513126920814
119050000 116.793117643925
119060000 114.796486169295
119070000 120.988805369519
119080000 119.903018348681
119090000 123.061041937269
119100000 123.062736626573
119110000 120.035036360459
119120000 121.816524760194
119130000 121.116327373236
119140000 119.129772158579
119150000 121.669112728806
119160000 120.493470078018
119170000 115.157644684417
119180000 115.8331020899
119190000 117.961797731936
119200000 111.558513363709
119210000 114.401746032444
119220000 113.723455907856
119230000 114.991206615651
119240000 108.091781873495
119250000 109.455615116359
119260000 111.926383072412
119270000 111.249306127219
119280000 110.468717799334
119290000 110.427886103429
119300000 115.669789826998
119310000 112.494954750872
119320000 110.097629472231
119330000 109.782668466991
119340000 107.986932091372
119350000 106.868704334483
119360000 109.097910433959
119370000 112.795416947267
119380000 115.849269897486
119390000 113.825367124423
119400000 111.846697208913
119410000 106.780658965088
119420000 110.374757530423
119430000 114.896576938381
119440000 116.744928657747
119450000 116.541222254755
119460000 113.935954688343
119470000 112.74558804983
119480000 117.376854495896
119490000 114.577004574433
119500000 110.612505208865
119510000 110.767432295356
119520000 113.361202412221
119530000 104.791249028405
119540000 111.414180543081
119550000 111.270961508015
119560000 111.896239399926
119570000 110.294030097178
119580000 114.640924279277
119590000 113.755047430103
119600000 115.239886235924
119610000 114.047206442053
119620000 109.008931123311
119630000 109.756002173238
119640000 108.632575232016
119650000 110.639202672888
119660000 112.346292589487
119670000 114.37678440421
119680000 115.525368761355
119690000 115.845763328639
119700000 113.234948403551
119710000 115.485117297605
119720000 115.724965035719
119730000 109.952252070332
119740000 116.216747254878
119750000 117.39092491524
119760000 114.674655340121
119770000 110.342690711465
119780000 118.12715925695
119790000 119.943121408423
119800000 116.017956268505
119810000 121.012514536907
119820000 122.350410610721
119830000 117.968452004027
119840000 117.750320716595
119850000 112.28660674445
119860000 112.550747037275
119870000 112.738031647828
119880000 114.89832628671
119890000 118.766773798281
119900000 118.649595874195
119910000 116.824202005109
119920000 114.495889233111
119930000 114.994942045761
119940000 114.618389067019
119950000 113.244341778748
119960000 111.066963082932
119970000 108.982506982283
119980000 109.99346772762
119990000 111.150862651629
120000000 114.836923774286
120010000 106.390991095219
120020000 109.610226835615
120030000 110.566886272754
120040000 111.035935575529
120050000 111.639154728591
120060000 115.204708528545
120070000 120.358861081665
120080000 118.849404228993
120090000 115.464659233975
120100000 114.646029982477
120110000 120.741385475633
120120000 120.186723532054
120130000 119.880309659678
120140000 119.490056508633
120150000 116.019815865529
120160000 113.042011456893
120170000 109.807031675891
120180000 110.817223815758
120190000 106.321545677346
120200000 106.456802192862
120210000 108.786139686862
120220000 118.391009860742
120230000 117.806461059722
120240000 119.589203640296
120250000 119.086883838439
120260000 118.468885623146
120270000 118.110170197356
120280000 111.475828778869
120290000 115.631936824046
120300000 113.860078887833
120310000 119.071966498502
120320000 115.616963062967
120330000 114.501099850599
120340000 118.548852724584
120350000 119.566185016745
120360000 122.407561488322
120370000 122.885597372629
120380000 123.796650920002
120390000 124.678763685564
120400000 122.495712373267
120410000 124.367597499316
120420000 119.396443968374
120430000 117.695529554489
120440000 114.168857847944
120450000 121.458758527679
120460000 123.591694769075
120470000 122.515678669791
120480000 126.170488530046
120490000 125.791309759611
120500000 122.982195618633
120510000 121.143368227227
120520000 125.226188798787
120530000 120.409996102066
120540000 120.187552610823
120550000 118.273845296421
120560000 122.790019032005
120570000 125.27247925045
120580000 121.162593336942
120590000 128.173790671031
120600000 124.924278731892
120610000 119.867800091983
120620000 120.51965495258
120630000 114.660331711142
120640000 122.871651079285
120650000 119.296794584622
120660000 119.144656921138
120670000 121.917957821462
120680000 122.010161367798
120690000 116.585893262624
120700000 111.174739945659
120710000 123.06004243083
120720000 123.950874913626
120730000 120.453668634087
120740000 122.798075448377
120750000 124.349164989005
120760000 122.460145490946
120770000 119.890168249706
120780000 115.935183801439
120790000 121.017866415031
120800000 117.434873319117
120810000 119.391772711507
120820000 126.792916088915
120830000 124.755673713445
120840000 123.793164440355
120850000 122.046639573977
120860000 118.710611869287
120870000 122.882133207046
120880000 128.023175545643
120890000 127.148857355163
120900000 121.757391893805
120910000 122.565249621332
120920000 117.844138337152
120930000 116.511710215385
120940000 117.999902963641
120950000 114.847236189042
120960000 120.358871712361
120970000 117.674605345098
120980000 116.360285270979
120990000 118.376028581761
121000000 119.805666878121
121010000 112.374036596105
121020000 115.999630108144
121030000 116.26637833614
121040000 114.12634629058
121050000 117.703897733505
121060000 116.261412643284
121070000 115.378176384769
121080000 115.187672774842
121090000 115.708394220642
121100000 115.663603240561
121110000 113.332245729027
121120000 114.58268824727
121130000 118.269741992525
121140000 111.401414662777
121150000 116.766870229771
121160000 121.288734109973
121170000 115.949318062429
121180000 120.465278637519
121190000 118.749232539477
121200000 112.442096097064
121210000 114.690380124315
121220000 115.068241044664
121230000 124.141986615175
121240000 124.879095535502
121250000 118.247400389386
121260000 117.025554601756
121270000 121.173388518298
121280000 119.652525241832
121290000 122.083377285549
121300000 121.737939772515
121310000 122.200612296671
121320000 118.509083136607
121330000 119.896079413479
121340000 115.392580719514
121350000 117.212742474886
121360000 119.340806478074
121370000 122.808251291096
121380000 126.387949450255
121390000 121.599299144584
121400000 123.250913271014
121410000 120.312530999366
121420000 120.528795332727
121430000 115.423469411908
121440000 116.927809701879
121450000 120.881351532818
121460000 121.666120669636
121470000 119.055885200963
121480000 117.745516221018
121490000 118.708975253579
121500000 121.564964065345
121510000 120.541278108719
121520000 119.091170061752
121530000 116.878111903554
121540000 117.685934102661
121550000 117.55535048516
121560000 115.896089565939
121570000 113.737516092953
121580000 114.280611365247
121590000 114.830174940422
121600000 116.886957296173
121610000 111.61933267109
121620000 109.994105776663
121630000 109.146354731119
121640000 111.11681438376
121650000 114.191146220442
121660000 118.50728027937
121670000 115.532707225917
121680000 119.716264696186
121690000 117.627997953137
121700000 117.251741960901
121710000 120.449991445344
121720000 121.760789723693
121730000 119.297148509965
121740000 119.505205922131
121750000 123.402429976128
121760000 119.060868739956
121770000 119.468205163107
121780000 122.172850983934
121790000 120.32490800365
121800000 119.516746370311
121810000 116.997786974282
121820000 113.359207372116
121830000 117.035498077578
121840000 116.980268829937
121850000 118.867814497441
121860000 117.339714397674
121870000 117.379581564282
121880000 119.509498323134
121890000 117.897384488927
121900000 118.077260293007
121910000 117.909481020161
121920000 111.803104383516
121930000 115.034071400357
121940000 113.904569774471
121950000 115.20153492243
121960000 112.859395016214
121970000 111.639005248362
121980000 114.865149879095
121990000 110.592654534475
122000000 111.727532707976
122010000 115.224991944468
122020000 115.984556201661
122030000 112.829940639932
122040000 110.300850820773
122050000 114.035325859083
122060000 108.773503488743
122070000 111.562294551613
122080000 110.873454133925
122090000 110.55913859894
122100000 113.264999571068
122110000 112.652828934822
122120000 113.843368968587
122130000 112.575879552312
122140000 115.284862092461
122150000 120.110287708722
122160000 120.104927428366
122170000 120.404603957532
122180000 120.747205087546
122190000 116.251083313423
122200000 119.634344680486
122210000 117.858542767419
122220000 119.061286485875
122230000 117.643078629503
122240000 115.257786273231
122250000 111.961582804203
122260000 120.452326385839
122270000 117.818581023999
122280000 118.114129434226
122290000 119.409540570545
122300000 121.707465021269
122310000 120.431717130294
122320000 117.47834299964
122330000 116.894567769694
122340000 118.627546214145
122350000 120.31596297955
122360000 118.968532128074
122370000 116.095740567876
122380000 117.70673071669
122390000 115.837528987259
122400000 117.555057354803
122410000 119.982991334356
122420000 112.939747024879
122430000 113.377022592526
122440000 115.345499272217
122450000 116.281870637587
122460000 117.941750498438
122470000 119.463989018573
122480000 118.073797240629
122490000 114.195024056508
122500000 116.14252697842
122510000 120.07614528317
122520000 115.976585061049
122530000 120.499737940702
122540000 118.704654702792
122550000 118.491295231352
122560000 119.789000055153
122570000 116.192789604491
122580000 113.658104576548
122590000 113.176225625938
122600000 114.904993552771
122610000 118.196801701292
122620000 120.349811175549
122630000 120.800499868546
122640000 120.007590956933
122650000 119.49810213342
122660000 117.858514050339
122670000 118.07693122227
122680000 116.184944873143
122690000 116.927610100221
122700000 119.249572076743
122710000 116.061323025661
122720000 113.322676653037
122730000 118.386892158083
122740000 119.494767193503
122750000 120.190858040403
122760000 122.309085687216
122770000 120.589121168975
122780000 123.028514468944
122790000 119.140848969263
122800000 121.574465360984
122810000 120.755506697469
122820000 120.709364653991
122830000 121.245201710046
122840000 118.936303530025
122850000 117.713306447751
122860000 118.02768466299
122870000 118.446871673721
122880000 114.663825341059
122890000 116.948201214901
122900000 117.465272385385
122910000 120.989003070449
122920000 116.181844829144
122930000 118.605123842009
122940000 121.740146802225
122950000 122.848445698505
122960000 120.723333066676
122970000 112.35193794196
122980000 115.296365850589
122990000 114.378080689911
123000000 117.845669879037
123010000 119.001472329437
123020000 115.024747158691
123030000 117.635427122406
123040000 117.270814484797
123050000 114.967711876916
123060000 117.872336171279
123070000 111.91744359066
123080000 117.533637836954
123090000 118.318979213679
123100000 120.029594061105
123110000 115.738918399749
123120000 118.964042588606
123130000 112.846193271082
123140000 108.793271125798
123150000 116.579402658922
123160000 116.272292136881
123170000 113.160392394581
123180000 113.56877968274
123190000 112.448405319661
123200000 111.176935030535
123210000 107.513840564844
123220000 113.088766813384
123230000 114.625803247591
123240000 112.299032714922
123250000 116.574725288981
123260000 116.671786714103
123270000 119.101468633525
123280000 117.812474325642
123290000 120.241120206211
123300000 119.424897125285
123310000 115.793990922908
123320000 116.006049709718
123330000 116.53119599335
123340000 114.31125033391
123350000 119.936810152212
123360000 114.411299763038
123370000 110.290183780716
123380000 110.389213366618
123390000 105.433370469786
123400000 112.342727838546
123410000 113.452353350412
123420000 114.6722691346
123430000 114.77732207729
123440000 108.696384241546
123450000 114.035701001676
123460000 113.449392163496
123470000 113.159551678268
123480000 111.642582444846
123490000 110.980759706017
123500000 115.651060092954
123510000 112.350750131572
123520000 111.695430969537
123530000 113.059902916204
123540000 108.566027327549
123550000 109.322672753552
123560000 112.669264409896
123570000 114.117001704142
123580000 119.133121556854
123590000 117.947509054085
123600000 107.887968681635
123610000 107.2607919346
123620000 109.580156214118
123630000 110.756072664804
123640000 106.855389420513
123650000 107.816773445924
123660000 109.688493397423
123670000 107.072510043793
123680000 109.765953643532
123690000 110.011785905116
123700000 109.026188876165
123710000 117.209706223623
123720000 112.075405968442
123730000 111.297945568108
123740000 106.928953272707
123750000 108.328798948217
123760000 110.194584391913
123770000 111.526499057061
123780000 113.29922269753
123790000 117.71786034478
123800000 113.902856599373
123810000 111.551797467571
123820000 115.492083640614
123830000 112.000310315042
123840000 114.64180039766
123850000 114.401571337138
123860000 113.017131611047
123870000 105.866474905748
123880000 104.583267672476
123890000 108.42775146384
123900000 109.530300461755
123910000 110.729669568436
123920000 108.644824590492
123930000 105.896271225011
123940000 108.89915849003
123950000 107.173176414504
123960000 110.19012702666
123970000 110.520795869651
123980000 105.77088352956
123990000 105.030437487228
124000000 106.645159249529
124010000 107.535931628337
124020000 101.405350862646
124030000 104.4821194239
124040000 100.859657598704
124050000 104.547365236428
124060000 101.674990391461
124070000 101.184159072719
124080000 102.56007445014
124090000 101.221815499938
124100000 103.620339743801
124110000 102.525685086181
124120000 102.260475853505
124130000 102.612096263452
124140000 103.884670207978
124150000 114.616940079985
124160000 108.824889613694
124170000 109.495755416208
124180000 110.939544576831
124190000 109.868694093365
124200000 111.178030799553
124210000 106.03863274926
124220000 108.435472292024
124230000 111.874925772306
124240000 110.212164546934
124250000 110.066860714615
124260000 111.755572636349
124270000 109.565224163025
124280000 108.698993285764
124290000 112.701404864672
124300000 108.720802784842
124310000 112.989594458335
124320000 110.085939561715
124330000 108.861207304168
124340000 113.450364375762
124350000 110.474379474362
124360000 109.134062348084
124370000 111.983119288268
124380000 114.928981388375
124390000 117.604999761146
124400000 115.551042346055
124410000 111.145407175316
124420000 120.132018855192
124430000 118.430493788079
124440000 114.129411859754
124450000 112.653815155148
124460000 113.024241320505
124470000 110.554117401024
124480000 111.9343489207
124490000 109.00936373849
124500000 111.202553766338
124510000 111.707975925612
124520000 112.734962010096
124530000 112.335878831708
124540000 118.148702549537
124550000 114.579432237026
124560000 114.881250826026
124570000 117.40400223309
124580000 115.456054622697
124590000 113.801663747897
124600000 118.175548330866
124610000 116.252256983564
124620000 114.414559359574
124630000 115.675843680036
124640000 117.860345657971
124650000 118.065608710098
124660000 119.146335538468
124670000 121.457250956102
124680000 116.373842232547
124690000 117.066713997466
124700000 115.170016550973
124710000 119.460808025271
124720000 114.379561746702
124730000 118.263753917744
124740000 119.043766778204
124750000 118.709283939506
124760000 113.179924696926
124770000 118.204599265631
124780000 111.717693454974
124790000 110.719142562893
124800000 115.205784406905
124810000 119.481455830857
124820000 119.720447971328
124830000 121.200990342864
124840000 120.705646031307
124850000 121.279625544963
124860000 118.345284731119
124870000 118.413525310598
124880000 112.074760056
124890000 114.599540373815
124900000 115.052370656673
124910000 114.439647735556
124920000 118.921357593857
124930000 117.892286445059
124940000 122.409391393777
124950000 113.412589889058
124960000 114.942375208543
124970000 113.605462310675
124980000 113.817679614455
124990000 117.314769130665
125000000 117.144857946548
125010000 116.283067444934
125020000 112.897468334729
125030000 113.809893498743
125040000 115.451511646188
125050000 115.001708780339
125060000 123.748494573978
125070000 119.821526180371
125080000 118.107216252924
125090000 118.631620421115
125100000 120.192412302419
125110000 117.784098571954
125120000 112.996679507584
125130000 118.873382060689
125140000 113.752923582306
125150000 116.417274819791
125160000 116.316153311051
125170000 119.238135690137
125180000 121.056347873334
125190000 118.672701231666
125200000 120.278374769756
125210000 117.256439088281
125220000 117.686625710872
125230000 113.25286013976
125240000 115.929757100143
125250000 121.230646395444
125260000 113.797784767347
125270000 112.401003721683
125280000 113.005151910409
125290000 116.693512451028
125300000 115.328375130331
125310000 114.881232753061
125320000 112.803788611598
125330000 113.707271216793
125340000 113.685840735459
125350000 115.738103321921
125360000 115.533986327949
125370000 116.387993016436
125380000 114.058903505118
125390000 110.482238373439
125400000 107.784955924882
125410000 114.90025687489
125420000 114.164104863557
125430000 113.561682228049
125440000 115.369677484958
125450000 115.634913653333
125460000 115.973137640489
125470000 117.501958892875
125480000 116.643349169168
125490000 116.190887958321
125500000 113.282363282771
125510000 115.854194577519
125520000 113.99834578163
125530000 112.700141266489
125540000 115.707590992902
125550000 112.767682597464
125560000 108.85956487033
125570000 116.031516130721
125580000 116.697754811429
125590000 118.968882327781
125600000 115.806830318242
125610000 118.046150959073
125620000 119.857927533927
125630000 120.93000453504
125640000 118.829254390994
125650000 122.794943806678
125660000 114.965815173868
125670000 118.955464918737
125680000 120.450230704017
125690000 120.3986858008
125700000 119.241556126585
125710000 123.240867486616
125720000 123.179604844357
125730000 120.69770871381
125740000 114.218370039312
125750000 118.979068969648
125760000 120.619416797458
125770000 122.558519887153
125780000 119.619517527992
125790000 117.373587463815
125800000 114.425734873098
125810000 117.01733853664
125820000 117.581448266396
125830000 114.603857033107
125840000 110.802185574151
125850000 113.396807647773
125860000 116.432736633645
125870000 113.096929895926
125880000 111.996806584481
125890000 109.873180138983
125900000 109.053999884481
125910000 110.224131076514
125920000 107.346116145036
125930000 109.255248495112
125940000 111.040240469248
125950000 111.709922593635
125960000 114.992471903447
125970000 111.038896009155
125980000 108.736499483634
125990000 110.888106062714
126000000 112.365370722857
126010000 112.70181202593
126020000 117.077999326476
126030000 120.173284970305
126040000 116.375676104325
126050000 115.695364547049
126060000 115.810968356846
126070000 116.89692466224
126080000 119.267195708402
126090000 116.416354751914
126100000 120.102043973421
126110000 114.570905465398
126120000 116.881274614756
126130000 115.847548277761
126140000 117.294836621045
126150000 117.808319089795
126160000 122.969850996878
126170000 119.43770067268
126180000 116.120809694901
126190000 117.797199602735
126200000 115.861499300364
126210000 112.301010018459
126220000 111.219002276935
126230000 115.115127385084
126240000 116.000894210916
126250000 114.369386555159
126260000 117.908366355854
126270000 109.287392206824
126280000 111.621007963036
126290000 115.49614028059
126300000 112.716120184654
126310000 117.280494042138
126320000 114.959592586063
126330000 117.306488518864
126340000 118.204809891586
126350000 117.14825749085
126360000 113.801598972627
126370000 118.985162947055
126380000 116.701349965406
126390000 118.511489743976
126400000 115.83626796828
126410000 114.996530593718
126420000 119.77975725026
126430000 119.957889299305
126440000 120.010929499462
126450000 120.53482083608
126460000 117.272865404156
126470000 117.969909655574
126480000 118.39747235309
126490000 113.596067148043
126500000 119.840810341297
126510000 120.279743776166
126520000 114.310539928787
126530000 113.375803587867
126540000 110.259967997444
126550000 113.070067441398
126560000 115.323465128756
126570000 114.728743893182
126580000 113.57784017399
126590000 115.253633467113
126600000 117.834510946378
126610000 119.514573431107
126620000 119.934111209441
126630000 121.804696020776
126640000 118.404132184919
126650000 115.544202949706
126660000 117.073914230115
126670000 117.978566332317
126680000 121.300625545073
126690000 122.116589711319
126700000 117.669036989152
126710000 121.088270903835
126720000 121.708483402776
126730000 120.043876840465
126740000 119.464226553599
126750000 119.043839563147
126760000 121.540284484897
126770000 116.246713090062
126780000 113.795878117857
126790000 120.147107658028
126800000 118.182083088604
126810000 117.744475838326
126820000 119.596863310804
126830000 118.713491246342
126840000 121.830348139007
126850000 121.859927316378
126860000 124.53780131467
126870000 121.213620110926
126880000 119.640637777276
126890000 118.886364003324
126900000 121.233104990023
126910000 117.764199244324
126920000 117.396586620579
126930000 123.323301359076
126940000 120.412462019868
126950000 120.625788230615
126960000 120.943833359631
126970000 120.13567997952
126980000 118.238022253043
126990000 116.373203765873
127000000 119.264429369856
127010000 113.607267416384
127020000 117.580216745307
127030000 114.302475181655
127040000 116.337109607727
127050000 115.671302153969
127060000 113.251806049308
127070000 117.296759341705
127080000 113.187095442207
127090000 115.827899534425
127100000 115.335807943413
127110000 117.675877687415
127120000 115.85886426591
127130000 112.635514910188
127140000 121.142896152635
127150000 120.776496394497
127160000 122.662604274815
127170000 121.400732679003
127180000 124.053008264468
127190000 125.749739492911
127200000 122.420147731911
127210000 117.96725985054
127220000 117.784108339957
127230000 117.551752289733
127240000 119.904336026017
127250000 122.576326105854
127260000 117.194760051963
127270000 118.080236175254
127280000 120.587595907636
127290000 118.84207005132
127300000 115.294980186117
127310000 116.365997755331
127320000 113.755563418544
127330000 117.080087113399
127340000 119.561925018788
127350000 116.90262360588
127360000 115.801373910002
127370000 113.602362981388
127380000 117.692183063082
127390000 115.735524131394
127400000 121.682672483627
127410000 115.772481449565
127420000 113.81966050251
127430000 106.50392682958
127440000 110.250891478028
127450000 114.128230936368
127460000 118.315471153166
127470000 114.359050484083
127480000 117.915134206954
127490000 113.518308294695
127500000 116.758559373144
127510000 116.292315813113
127520000 116.142934320663
127530000 113.321758056948
127540000 117.936306516835
127550000 120.72757003276
127560000 121.628881971912
127570000 118.620485616748
127580000 117.603848060495
127590000 116.268134307752
127600000 114.735765545375
127610000 114.539652079112
127620000 116.680854235147
127630000 115.374255824822
127640000 113.842900167575
127650000 111.442338701006
127660000 112.057152956572
127670000 110.863514544948
127680000 112.430276718377
127690000 114.465462560413
127700000 115.892277294169
127710000 121.217315487119
127720000 124.463432127445
127730000 124.600031208297
127740000 126.60535209571
127750000 126.752232071238
127760000 124.616858820482
127770000 123.681923280024
127780000 122.858275214688
127790000 117.195556280825
127800000 112.77913542908
127810000 118.103261586029
127820000 113.97475073753
127830000 112.538730793653
127840000 119.757422123793
127850000 116.065734307654
127860000 113.303883066247
127870000 112.305790888913
127880000 113.47070172802
127890000 118.673187835048
127900000 120.820568432306
127910000 122.191689069074
127920000 120.526613759009
127930000 118.391034896786
127940000 116.578191565835
127950000 116.179572299527
127960000 117.518848043266
127970000 114.565790388181
127980000 113.435177895769
127990000 114.377953740052
128000000 110.26523583699
128010000 114.877906137864
128020000 117.234309522397
128030000 116.200293397696
128040000 112.610020087881
128050000 119.5897371667
128060000 116.932533474172
128070000 122.419569608539
128080000 121.766995090753
128090000 116.387026522914
128100000 118.503061033933
128110000 122.053995675495
128120000 123.197239573127
128130000 123.021233374334
128140000 121.416742813166
128150000 120.955112059619
128160000 125.419968875514
128170000 121.81292445303
128180000 123.534064657442
128190000 121.861162308985
128200000 116.717324991918
128210000 116.74860718939
128220000 120.044234844254
128230000 117.458190338489
128240000 115.084811163958
128250000 120.247836945581
128260000 118.100100130538
128270000 115.318492629547
128280000 115.465109941109
128290000 114.584103290981
128300000 119.048174418708
128310000 119.684973197435
128320000 122.417369091332
128330000 122.118388292806
128340000 118.973925197305
128350000 116.835585781057
128360000 123.170448227661
128370000 122.410692802588
128380000 119.496084868576
128390000 118.875021173977
128400000 117.81422259458
128410000 126.138391225529
128420000 125.19056473168
128430000 123.083910187602
128440000 121.617953691795
128450000 125.876835812451
128460000 121.01431576938
128470000 122.113664856398
128480000 124.607959119757
128490000 125.03865556289
128500000 127.194239220938
128510000 123.576978477701
128520000 123.098914133751
128530000 123.590922095136
128540000 122.469593826001
128550000 122.747676392063
128560000 122.823084667279
128570000 122.327518914452
128580000 118.104069441084
128590000 122.167271344067
128600000 122.383354117319
128610000 125.26741441193
128620000 121.325863613422
128630000 116.264900441432
128640000 117.697268455611
128650000 115.18423842193
128660000 113.443672586303
128670000 114.776973895865
128680000 115.412181849022
128690000 123.509603674247
128700000 119.859491492379
128710000 120.90977585068
128720000 116.515074140572
128730000 113.370713195715
128740000 116.57803403603
128750000 116.070928015897
128760000 117.906811462606
128770000 113.177489511791
128780000 115.500765849279
128790000 119.743542487529
128800000 119.038647601282
128810000 125.091392021034
128820000 119.037418482471
128830000 117.325077171641
128840000 114.492960934745
128850000 115.272353980643
128860000 112.174641440241
128870000 116.331614189897
128880000 115.573656645673
128890000 118.749780042343
128900000 115.01441819013
128910000 118.115652104539
128920000 120.555124914022
128930000 115.321495926457
128940000 117.846479796585
128950000 116.950341724142
128960000 119.469900202907
128970000 116.498401876278
128980000 114.830659460978
128990000 114.009741629922
129000000 115.697784169117
129010000 118.933877325471
129020000 118.268272214281
129030000 114.925117450868
129040000 113.811246407484
129050000 115.108952638972
129060000 115.485635037282
129070000 114.763824573685
129080000 120.473418566422
129090000 115.242446987809
129100000 113.315928091749
129110000 119.44197605208
129120000 117.308458581097
129130000 118.786952041007
129140000 118.083226512068
129150000 117.773957075634
129160000 118.507440840932
129170000 121.646807404428
129180000 117.470990693017
129190000 114.038492849473
129200000 116.004983172607
129210000 114.350698161826
129220000 117.953634652728
129230000 113.840293449267
129240000 112.245595744301
129250000 112.968818052653
129260000 110.586645408905
129270000 112.562037268573
129280000 109.346515471731
129290000 115.651280149628
129300000 114.168844776959
129310000 111.187647968692
129320000 111.620777042408
129330000 106.291701685367
129340000 109.981330311359
129350000 112.4325039307
129360000 114.027617883634
129370000 115.383992120734
129380000 114.331640661738
129390000 118.203317961887
129400000 115.5074582074
129410000 122.794333144271
129420000 119.317172642072
129430000 123.809958788261
129440000 118.738313454811
129450000 117.173540169213
129460000 112.08731930486
129470000 111.299898461822
129480000 114.413651458897
129490000 116.727392043509
129500000 116.186763638446
129510000 113.910729669694
129520000 116.966392549363
129530000 117.051660364978
129540000 116.066049347734
129550000 119.360032382666
129560000 119.05913050645
129570000 118.908474781105
129580000 120.035865783186
129590000 118.174596901631
129600000 115.325486545259
129610000 118.881225499003
129620000 115.30065597836
129630000 119.183385097838
129640000 117.050668750529
129650000 116.843562573677
129660000 116.923222667694
129670000 122.699789494993
129680000 122.923120708549
129690000 123.778163395073
129700000 124.153140147408
129710000 122.97521203093
129720000 121.261878630757
129730000 121.462241369981
129740000 118.770101495443
129750000 123.527359720239
129760000 122.904250471316
129770000 122.228422694631
129780000 117.483822102322
129790000 117.262405586863
129800000 118.979018978713
129810000 117.433654991215
129820000 120.435003415954
129830000 119.373213127033
129840000 119.949583842139
129850000 116.622876557545
129860000 118.302884036259
129870000 117.938421394975
129880000 114.581815511776
129890000 112.929578658765
129900000 116.564134316302
129910000 118.945125520905
129920000 113.099808070151
129930000 116.36398140521
129940000 113.562647706435
129950000 114.295808365376
129960000 115.351706046177
129970000 110.065169525762
129980000 110.645763256629
129990000 113.510329698391
130000000 116.490199354231
130010000 115.495367500123
130020000 109.060290510578
130030000 113.177728834976
130040000 115.922379873579
130050000 115.905835145083
130060000 116.629757490062
130070000 115.416379498155
130080000 114.008037480194
130090000 117.97121393752
130100000 117.192143114461
130110000 114.10165092906
130120000 118.201913669801
130130000 118.461396338312
130140000 115.233323596199
130150000 117.77534794872
130160000 117.931122144103
130170000 117.901201906983
130180000 120.162123766862
130190000 114.432181895256
130200000 116.364377089773
130210000 122.067175260027
130220000 116.281242055851
130230000 115.046650662357
130240000 113.196785448522
130250000 112.845646611783
130260000 117.042019822592
130270000 118.011858581845
130280000 115.625773682479
130290000 114.182768765378
130300000 115.773044013884
130310000 115.578402520087
130320000 117.138268750156
130330000 121.028458415271
130340000 116.090503002194
130350000 121.50736693805
130360000 121.49018393343
130370000 117.001487536155
130380000 118.505801703835
130390000 116.289178576867
130400000 115.433063411944
130410000 118.442980922079
130420000 118.698894215869
130430000 119.951881539619
130440000 117.231887063709
130450000 118.774141210364
130460000 117.890513054512
130470000 116.30654191679
130480000 115.20209589117
130490000 117.147767150004
130500000 119.013477426778
130510000 115.290028523441
130520000 109.8589778143
130530000 109.783432074672
130540000 109.441271244329
130550000 108.995790850701
130560000 111.98414312018
130570000 109.22819129358
130580000 113.702075331339
130590000 112.336646316885
130600000 113.842274969238
130610000 110.745362386776
130620000 113.847205825992
130630000 112.180454008962
130640000 112.615317317895
130650000 110.159309722008
130660000 112.392076676768
130670000 111.621429064875
130680000 107.120908393133
130690000 107.880163736196
130700000 105.910315940648
130710000 107.040608775965
130720000 111.298407852037
130730000 114.934892960847
130740000 111.952917649311
130750000 114.953241556904
130760000 112.599974067318
130770000 115.565487123977
130780000 118.395341281899
130790000 114.860282866354
130800000 117.13133323049
130810000 115.049912612885
130820000 117.35754642628
130830000 111.37360843154
130840000 110.676652052765
130850000 114.308292153094
130860000 108.65713267205
130870000 115.258182779853
130880000 116.008352381369
130890000 117.674042891056
130900000 115.892181017629
130910000 116.090797523318
130920000 116.094420752042
130930000 109.991525607828
130940000 112.491074057943
130950000 110.628284270359
130960000 115.27821877803
130970000 117.719524877821
130980000 119.896493022615
130990000 122.701550709529
131000000 125.811276545175
131010000 122.79698990506
131020000 122.077517603705
131030000 117.694784028644
131040000 114.322879247032
131050000 109.582747472612
131060000 108.453125314439
131070000 108.400532452085
131080000 109.974431391897
131090000 111.945059368223
131100000 110.037012693268
131110000 114.557750297424
131120000 114.939681261967
131130000 117.074753387968
131140000 117.734214421449
131150000 114.410052400416
131160000 116.999532263125
131170000 117.512317345259
131180000 119.836860115923
131190000 118.582054604236
131200000 119.902989503695
131210000 118.363797278098
131220000 119.267913679303
131230000 118.632936963733
131240000 118.377411259491
131250000 119.15446837089
131260000 118.548343821336
131270000 118.945314100687
131280000 121.559671370389
131290000 123.358077180338
131300000 119.850206008225
131310000 120.914703053188
131320000 121.249879274208
131330000 124.457135883627
131340000 122.227628386557
131350000 123.52504230011
131360000 121.066214230337
131370000 121.377643928806
131380000 118.295632909537
131390000 120.12672791028
131400000 121.86829686216
131410000 116.561176442794
131420000 114.364530638376
131430000 114.237094496639
131440000 112.332491471855
131450000 111.704571199864
131460000 108.142127258274
131470000 107.984793601899
131480000 107.741517226961
131490000 104.462117210649
131500000 108.250635930962
131510000 108.741294793837
131520000 111.022347051272
131530000 115.114892561669
131540000 114.685601018992
131550000 118.817885520607
131560000 117.077284867232
131570000 120.055563679447
131580000 122.203747491256
131590000 120.893112181727
131600000 118.917884589159
131610000 118.429274158979
131620000 120.386378746812
131630000 120.221323982851
131640000 124.09398981452
131650000 124.230581299177
131660000 118.320938650315
131670000 119.574247891274
131680000 115.712854970846
131690000 125.466041729008
131700000 119.754675133636
131710000 117.790062181849
131720000 120.462174919753
131730000 121.965285480106
131740000 119.572617059526
131750000 120.908488192588
131760000 123.025293855383
131770000 122.699402348659
131780000 121.318799940376
131790000 122.668981328056
131800000 120.075742017267
131810000 120.37272896907
131820000 118.984565771512
131830000 120.208207597203
131840000 123.470240119782
131850000 125.158862491488
131860000 123.893878761484
131870000 123.558689633823
131880000 122.637029717998
131890000 121.976185219427
131900000 121.2088224095
131910000 120.061840696023
131920000 120.709212148591
131930000 120.738477854125
131940000 121.591251883672
131950000 119.505645598018
131960000 114.327712137145
131970000 115.334133633581
131980000 117.824542302172
131990000 115.478691663876
132000000 116.449630596798
132010000 115.325370503492
132020000 118.638450862624
132030000 115.940568854857
132040000 113.885765454966
132050000 115.914215446813
132060000 113.661056330471
132070000 117.40745276483
132080000 116.79487026473
132090000 115.560388749697
132100000 113.651274334346
132110000 121.02061106951
132120000 123.033941741179
132130000 124.107579040771
132140000 122.11615172822
132150000 121.264992511401
132160000 114.683814343859
132170000 117.849984105194
132180000 116.558099640099
132190000 118.509594392386
132200000 115.059048600994
132210000 110.231455487657
132220000 114.819243070859
132230000 115.371422135565
132240000 115.525014718992
132250000 117.558481816188
132260000 118.699894983269
132270000 118.574966707784
132280000 119.088624233581
132290000 119.097181515268
132300000 115.068370382846
132310000 118.319040620607
132320000 118.522467416044
132330000 116.581255560301
132340000 119.140796549819
132350000 121.752371281021
132360000 120.632550676389
132370000 122.684482811308
132380000 123.435901120297
132390000 120.85190864337
132400000 118.751175976338
132410000 116.188161619627
132420000 121.286310790337
132430000 117.829729970855
132440000 120.274045371486
132450000 117.042797881031
132460000 115.566561728415
132470000 116.215177658634
132480000 114.432928276292
132490000 118.693485634686
132500000 118.192334522139
132510000 119.683474695494
132520000 118.039195350897
132530000 120.811507325235
132540000 119.909618084882
132550000 119.133546781478
132560000 123.227617890178
132570000 122.42119409465
132580000 122.239474151283
132590000 122.701110640738
132600000 119.574129184752
132610000 117.657387935529
132620000 117.865525177079
132630000 119.708972476301
132640000 115.22414126422
132650000 118.965195173242
132660000 117.772612926758
132670000 122.001978134152
132680000 120.617827827114
132690000 123.15794435608
132700000 121.475889210658
132710000 118.006260840272
132720000 119.808230784734
132730000 119.38138599433
132740000 118.580830577578
132750000 119.320054371547
132760000 116.016905172328
132770000 116.001218499295
132780000 117.184066655094
132790000 115.453479287841
132800000 114.5376726904
132810000 114.701043685667
132820000 116.017544570797
132830000 117.243544996948
132840000 118.294096981359
132850000 121.27618477799
132860000 121.987098857767
132870000 120.332044196393
132880000 119.158511768143
132890000 117.932000692885
132900000 122.063354258226
132910000 116.435956710909
132920000 117.320952599232
132930000 118.740102277996
132940000 118.921849991527
132950000 112.668337922387
132960000 113.550217680074
132970000 113.377965241506
132980000 109.611470115656
132990000 114.277930499789
133000000 113.734354023235
133010000 111.917930525629
133020000 113.611972755712
133030000 118.410404925914
133040000 110.305654236495
133050000 111.885072292163
133060000 114.516205580673
133070000 117.798645210959
133080000 117.366626781711
133090000 120.446880638884
133100000 113.985439267459
133110000 116.555522361528
133120000 118.727530657673
133130000 117.805079017862
133140000 116.477612401008
133150000 118.16804650705
133160000 119.661111286537
133170000 119.939252351727
133180000 120.607078912732
133190000 119.571232387493
133200000 119.232646067774
133210000 117.978733792027
133220000 116.880555894497
133230000 117.152090976438
133240000 116.651007723864
133250000 115.163665139665
133260000 117.480814859637
133270000 118.336966597829
133280000 119.563275567299
133290000 118.30391474221
133300000 119.189720335047
133310000 120.4678025921
133320000 118.07533123355
133330000 120.492652814465
133340000 120.121458102251
133350000 114.190868116319
133360000 116.442826755448
133370000 115.648358854245
133380000 121.298544002024
133390000 120.907835825218
133400000 119.800795267822
133410000 115.132531124432
133420000 115.631836149499
133430000 113.667982054794
133440000 116.271432471902
133450000 120.458774384969
133460000 122.669291027233
133470000 123.553337973551
133480000 117.820446092507
133490000 119.032338214721
133500000 118.818714488821
133510000 114.025634183284
133520000 123.46210807797
133530000 119.796832393383
133540000 116.894401393322
133550000 119.764824715669
133560000 119.346103248215
133570000 120.453373871285
133580000 117.096494915924
133590000 113.320784982281
133600000 117.289910364869
133610000 115.525423269763
133620000 114.639204084489
133630000 111.56722564966
133640000 109.724506041581
133650000 117.662690356284
133660000 117.973895615251
133670000 118.679218469131
133680000 122.947112952519
133690000 120.487014513891
133700000 119.136569261793
133710000 120.953466291019
133720000 120.597092003236
133730000 117.137398003918
133740000 117.467046339186
133750000 120.12103175266
133760000 115.794389282172
133770000 115.827470187578
133780000 114.366292544396
133790000 113.873233924358
133800000 118.009915130651
133810000 115.06101969595
133820000 118.178595528889
133830000 119.121472673899
133840000 117.582256246935
133850000 117.680766321497
133860000 116.174087135241
133870000 118.299077574972
133880000 121.135188470532
133890000 115.809577155032
133900000 112.840403401205
133910000 115.792903210423
133920000 118.565705440879
133930000 112.51854440319
133940000 118.636017111635
133950000 118.994567991861
133960000 116.85263010836
133970000 117.856644503235
133980000 114.290308346851
133990000 116.342980331741
134000000 118.094169395387
134010000 115.037818909186
134020000 116.847611116177
134030000 114.101043690112
134040000 111.533090630626
134050000 111.480096613433
134060000 114.205875795318
134070000 112.934623145328
134080000 107.131662715342
134090000 112.732618340869
134100000 115.376542261679
134110000 118.996916354429
134120000 117.281479574506
134130000 117.453255308745
134140000 119.223258271135
134150000 115.877569959437
134160000 114.708916613282
134170000 112.703950221061
134180000 118.41717637921
134190000 114.098205441557
134200000 117.953131249326
134210000 113.30109341664
134220000 115.790651649715
134230000 114.578055663049
134240000 110.327756206986
134250000 105.852127184661
134260000 108.340645084895
134270000 110.436441377968
134280000 109.319226955208
134290000 113.157303164104
134300000 113.967469239192
134310000 110.555823282244
134320000 115.269135217597
134330000 111.397912361607
134340000 116.036667350437
134350000 117.642079164642
134360000 119.103850526167
134370000 119.546319971042
134380000 118.224342800246
134390000 120.327945580936
134400000 116.324626619895
134410000 111.864668574649
134420000 111.301712162183
134430000 112.084350876542
134440000 111.276923677223
134450000 114.151959676802
134460000 115.188488214452
134470000 108.914783492781
134480000 115.196774853109
134490000 109.080418512551
134500000 111.646212740647
134510000 111.307609074799
134520000 117.802678103851
134530000 117.604379585788
134540000 119.048930701035
134550000 118.997228913289
134560000 114.224717040717
134570000 118.87215915581
134580000 117.681855161641
134590000 116.06714906155
134600000 117.040550210128
134610000 119.110047096291
134620000 122.259402716321
134630000 119.900976463148
134640000 116.310902303348
134650000 119.166531876669
134660000 117.22621244091
134670000 118.020143793647
134680000 118.353372546677
134690000 120.431136813341
134700000 116.562214818268
134710000 115.350735237537
134720000 114.218210731902
134730000 117.087999485178
134740000 116.854131765798
134750000 120.599876465672
134760000 119.05669637817
134770000 119.904210777377
134780000 122.325099451557
134790000 122.320816971075
134800000 115.979364955905
134810000 113.516916427398
134820000 120.88305949266
134830000 120.202609155214
134840000 119.60291657062
134850000 124.091454412351
134860000 125.320236350604
134870000 126.922490381536
134880000 126.349739692655
134890000 121.387792361942
134900000 121.502747172209
134910000 118.020650002373
134920000 118.316407806902
134930000 117.130353797689
134940000 121.293909229915
134950000 114.621553697821
134960000 117.713108073224
134970000 112.584238487243
134980000 116.994958737742
134990000 113.798564698346
135000000 113.694907142385
135010000 116.688480258761
135020000 116.98560500349
135030000 114.006575134062
135040000 117.272539089826
135050000 118.325264881187
135060000 120.08883529078
135070000 116.90609161641
135080000 114.878387828261
135090000 120.331171517459
135100000 120.02212166458
135110000 115.370814814108
135120000 118.012716181549
135130000 118.864284894933
135140000 117.432798869214
135150000 119.953166254073
135160000 122.876612819228
135170000 119.784416528169
135180000 120.55362457284
135190000 121.90703909369
135200000 119.298642636342
135210000 116.897064306834
135220000 119.684349689744
135230000 114.429645871264
135240000 112.354573202985
135250000 112.595477036744
135260000 117.761377974584
135270000 121.643309187511
135280000 122.5787450934
135290000 117.883386308551
135300000 115.808144334062
135310000 115.572071783271
135320000 117.438439892896
135330000 114.642338218364
135340000 115.139792888727
135350000 118.43091039744
135360000 116.113926093593
135370000 113.674713784744
135380000 117.772444376051
135390000 115.766896546269
135400000 110.343473547487
135410000 115.90194513485
135420000 114.069235391606
135430000 115.312181706771
135440000 111.083595243708
135450000 117.607146282015
135460000 115.673805475044
135470000 116.874016355567
135480000 116.631481569558
135490000 115.941711620569
135500000 119.763115917974
135510000 112.001238491122
135520000 117.964159606051
135530000 111.919185289353
135540000 111.034338889117
135550000 110.594736125003
135560000 113.609771613561
135570000 113.665450903254
135580000 114.788857345952
135590000 111.882423462125
135600000 113.494793675758
135610000 112.752952516484
135620000 112.58243862759
135630000 109.47234634501
135640000 117.873558605039
135650000 116.366122159856
135660000 114.722223504163
135670000 106.805401949869
135680000 108.55980695119
135690000 106.173485731803
135700000 104.375408793851
135710000 107.370899998584
135720000 103.6060535034
135730000 106.532906824582
135740000 109.743664428058
135750000 110.779892855167
135760000 107.860204771747
135770000 106.756388386928
135780000 107.359179861895
135790000 111.226421340209
135800000 111.022165319452
135810000 114.686297098101
135820000 112.91682192986
135830000 118.874027177972
135840000 122.972250300295
135850000 120.568302584313
135860000 122.643625795387
135870000 118.408812425917
135880000 119.421095243566
135890000 123.252156824997
135900000 122.046485923577
135910000 119.233859815402
135920000 118.742155094954
135930000 116.930981586088
135940000 118.870165001362
135950000 121.478956254955
135960000 123.279010036835
135970000 120.368407622035
135980000 120.754086399266
135990000 119.084346677696
136000000 117.239791667547
136010000 122.255517123338
136020000 124.917337424482
136030000 125.212672701566
136040000 122.561825695875
136050000 123.254651415934
136060000 123.842742547234
136070000 128.976503865238
136080000 124.725586377945
136090000 121.735700575971
136100000 122.756077203454
136110000 124.9330654792
136120000 121.097795253965
136130000 122.129182112087
136140000 121.604794892318
136150000 124.522817925233
136160000 119.08879261897
136170000 118.82891997136
136180000 114.880499778865
136190000 120.32855290742
136200000 120.771883570574
136210000 119.577368192216
136220000 118.34266706204
136230000 120.605704709399
136240000 123.06167097464
136250000 125.065635717141
136260000 126.930030726132
136270000 122.10864647947
136280000 120.3858601265
136290000 124.606053477207
136300000 128.49760735544
136310000 124.717641852542
136320000 119.882911490343
136330000 121.361722671179
136340000 123.611701581577
136350000 123.910103471168
136360000 123.689802497139
136370000 128.037471990735
136380000 124.701392242253
136390000 123.453231459578
136400000 126.911945520249
136410000 125.568829770536
136420000 124.873224975644
136430000 125.3393891677
136440000 123.587124074602
136450000 129.412536323982
136460000 128.04810198722
136470000 123.487802444514
136480000 120.531015999136
136490000 124.034166560787
136500000 119.024255004505
136510000 127.410957438258
136520000 122.623296165907
136530000 122.121382375356
136540000 119.66206198027
136550000 120.734416784835
136560000 120.5639143337
136570000 121.309851903952
136580000 123.165397999675
136590000 119.920788352183
136600000 117.995866812147
136610000 120.149240390384
136620000 119.980206370877
136630000 119.031142209626
136640000 124.610299491444
136650000 119.268329683381
136660000 115.238987936057
136670000 116.007165343339
136680000 114.981181333453
136690000 117.441049603442
136700000 115.725079571199
136710000 118.655911117983
136720000 114.317916752121
136730000 119.149221444793
136740000 114.716206802028
136750000 119.315151167273
136760000 120.279779500787
136770000 121.134028192003
136780000 116.874736444874
136790000 115.517933441156
136800000 119.64563096537
136810000 117.357685232288
136820000 119.766985361716
136830000 114.407043420012
136840000 115.533176723295
136850000 116.920766951259
136860000 117.991335007475
136870000 113.231888413978
136880000 111.577946316344
136890000 111.067323905064
136900000 113.936082250151
136910000 108.03375711676
136920000 107.494898192548
136930000 109.054782551064
136940000 112.514026019899
136950000 114.57648919203
136960000 115.158331062472
136970000 111.029637661229
136980000 110.263302824592
136990000 111.836104852237
137000000 113.390360046639
137010000 115.303338207937
137020000 117.650289677094
137030000 116.388219698681
137040000 115.225916395358
137050000 115.091277957924
137060000 118.488193165812
137070000 116.350414835321
137080000 112.618306471812
137090000 116.469770475086
137100000 115.628768928885
137110000 112.763839660878
137120000 117.992304724737
137130000 122.655104693976
137140000 122.271577673198
137150000 119.740334127416
137160000 119.400960884883
137170000 117.378092781522
137180000 120.02842360838
137190000 116.798003430947
137200000 115.237312981521
137210000 115.703308609691
137220000 116.005296823045
137230000 113.384225585475
137240000 113.503208079154
137250000 111.277512049927
137260000 111.634964541379
137270000 111.048717808875
137280000 114.174787154767
137290000 113.196187263486
137300000 117.129835402978
137310000 122.975095256642
137320000 119.001263508083
137330000 121.983520739546
137340000 124.992997751631
137350000 124.767527152422
137360000 123.040911652511
137370000 117.582559074445
137380000 121.621728427183
137390000 121.831991879295
137400000 124.980271752579
137410000 123.044798935495
137420000 123.443440215329
137430000 119.740175166176
137440000 118.910114370102
137450000 121.593053395618
137460000 119.545610097286
137470000 113.864554861863
137480000 121.201459111006
137490000 119.235941236503
137500000 117.276622742329
137510000 116.537261271571
137520000 120.318958527468
137530000 125.329984332388
137540000 121.098257747353
137550000 122.795704516379
137560000 126.315427753359
137570000 126.62954399192
137580000 124.543773033233
137590000 120.641810111476
137600000 122.806630326538
137610000 120.122168058253
137620000 117.804157894445
137630000 119.87684628342
137640000 115.727547586
137650000 118.523115679851
137660000 114.625130487297
137670000 122.726040158372
137680000 122.450548456049
137690000 121.868874801469
137700000 120.730413841817
137710000 117.159719694263
137720000 114.210998087854
137730000 110.492808513042
137740000 114.782598961463
137750000 115.212867457666
137760000 112.246010562143
137770000 116.373409755231
137780000 113.404221012546
137790000 114.1928954423
137800000 115.041539601084
137810000 118.95566009912
137820000 118.268360177046
137830000 119.757026273843
137840000 121.773730894337
137850000 119.435493951312
137860000 117.160891965754
137870000 115.594732279135
137880000 116.900796629864
137890000 115.53083591323
137900000 113.487547073661
137910000 119.743442948146
137920000 120.324864288151
137930000 114.81955315094
137940000 115.254779128909
137950000 117.43107155275
137960000 110.942078209177
137970000 113.23528351128
137980000 117.217081645965
137990000 117.995977063704
138000000 119.497887417385
138010000 118.826675187004
138020000 116.576892951005
138030000 119.41224056129
138040000 117.241834536133
138050000 120.81369696613
138060000 115.177370641729
138070000 117.078954643864
138080000 119.890731070638
138090000 117.582042434108
138100000 121.662092572248
138110000 120.357420577231
138120000 120.330399215845
138130000 127.121788306259
138140000 119.698997236869
138150000 121.428949821916
138160000 118.435305783723
138170000 117.213052617564
138180000 116.445551082134
138190000 117.764308472043
138200000 117.824695091671
138210000 121.482187122087
138220000 122.108134273484
138230000 120.671959862832
138240000 119.249514551466
138250000 123.324292862862
138260000 125.46235180491
138270000 123.163528912775
138280000 119.402710711425
138290000 121.029732405802
138300000 124.969719767469
138310000 125.468689238298
138320000 123.094156175497
138330000 123.886561953331
138340000 121.050355090813
138350000 123.441708198954
138360000 121.580611479775
138370000 119.904679449939
138380000 124.912165383301
138390000 126.235519264788
138400000 125.317500849991
138410000 125.937370132341
138420000 126.109297013331
138430000 126.073255983087
138440000 121.764709782739
138450000 124.152082450362
138460000 124.195981298814
138470000 121.415216791026
138480000 121.26152937819
138490000 121.310998762928
138500000 115.651233234365
138510000 119.946692369839
138520000 123.808430702232
138530000 122.955092096593
138540000 120.264233371093
138550000 123.351075364902
138560000 117.908212204144
138570000 120.551220209198
138580000 125.249578242298
138590000 128.289623600626
138600000 127.336810939061
138610000 125.480682313669
138620000 125.236946275699
138630000 124.340604208034
138640000 126.486826162614
138650000 124.03773497849
138660000 121.863712475392
138670000 122.839631457116
138680000 121.080965252882
138690000 120.022567211838
138700000 118.84790793732
138710000 109.983741247272
138720000 113.274710597643
138730000 113.638600515704
138740000 108.209304235671
138750000 114.666048583931
138760000 109.674490982339
138770000 112.479215341049
138780000 109.075394436527
138790000 116.759522242629
138800000 116.51058758073
138810000 116.169126657084
138820000 119.938296804719
138830000 119.050237090572
138840000 121.067559665242
138850000 119.509043180583
138860000 118.986495131426
138870000 121.855510193334
138880000 123.481381368151
138890000 116.919853646492
138900000 120.849857055656
138910000 117.038662872996
138920000 122.713043529455
138930000 118.231696047076
138940000 118.381853135506
138950000 116.040156403125
138960000 116.335937719325
138970000 120.648023027345
138980000 120.011746648544
138990000 121.197284242342
139000000 124.185512824176
139010000 125.496632064967
139020000 122.755125722834
139030000 125.141354512206
139040000 125.475267644194
139050000 125.241170154871
139060000 123.751903968722
139070000 124.195615306114
139080000 120.597809568781
139090000 123.953644973406
139100000 122.89964874919
139110000 118.970702426321
139120000 116.019304275394
139130000 114.35503553594
139140000 112.298672763161
139150000 116.834005526781
139160000 119.617468624579
139170000 118.030297403483
139180000 118.770079195172
139190000 117.545094273504
139200000 117.20030341941
139210000 111.083508750604
139220000 107.174899536295
139230000 109.668763147771
139240000 115.009969599491
139250000 111.941387503968
139260000 111.823489983747
139270000 109.214813352546
139280000 107.033699161394
139290000 110.598783844664
139300000 112.245516923501
139310000 109.262817965044
139320000 109.84529728837
139330000 109.96274758225
139340000 108.522892581766
139350000 108.8017678267
139360000 112.561819456934
139370000 110.030169817926
139380000 113.599451813224
139390000 114.543599600139
139400000 117.108979972191
139410000 111.784141594153
139420000 113.702676419056
139430000 116.65153627437
139440000 113.359201285156
139450000 117.033988606311
139460000 119.468807161777
139470000 114.527789254591
139480000 113.919669930233
139490000 113.219579345219
139500000 109.481291989715
139510000 111.388270271686
139520000 112.947924509865
139530000 112.068688981015
139540000 116.786267091182
139550000 116.834258260747
139560000 118.041659809936
139570000 117.439469633032
139580000 115.295585910118
139590000 114.355098827659
139600000 119.863524665647
139610000 121.313422349376
139620000 116.883378242392
139630000 116.275508283902
139640000 114.685328032468
139650000 113.097651359526
139660000 114.407094882225
139670000 112.109112940625
139680000 114.653802073531
139690000 115.841536020364
139700000 113.396386589788
139710000 114.077368869945
139720000 117.429179811561
139730000 119.089483925247
139740000 118.233543368218
139750000 119.048419264512
139760000 119.002158135296
139770000 121.206105593322
139780000 120.5846779506
139790000 117.210098377618
139800000 116.895406640858
139810000 111.960884619536
139820000 114.781491108018
139830000 120.048745627525
139840000 117.842367534469
139850000 116.341117947629
139860000 121.702394821091
139870000 119.720364955202
139880000 120.174195023203
139890000 120.704546671823
139900000 121.20176374189
139910000 123.683101961669
139920000 123.131329371291
139930000 122.898914775383
139940000 122.691788238826
139950000 120.061962898687
139960000 122.980060604758
139970000 120.285361261951
139980000 123.390457727585
139990000 117.509201211502
140000000 113.198683820872
140010000 120.129672600946
140020000 120.296777878355
140030000 118.169338768637
140040000 117.719336595819
140050000 119.007492152959
140060000 115.428416660339
140070000 114.095191677257
140080000 114.427463047146
140090000 111.298128295297
140100000 118.709866468943
140110000 115.843259958794
140120000 115.600524936001
140130000 115.103703668682
140140000 122.45253355838
140150000 115.997984592068
140160000 116.830008096245
140170000 117.444849232769
140180000 114.674892602787
140190000 113.77265460233
140200000 119.524579219991
140210000 118.679917205439
140220000 117.027293020902
140230000 109.065586825784
140240000 114.086015769961
140250000 109.456651716659
140260000 110.363601574346
140270000 114.985092063128
140280000 114.169258199137
140290000 119.390183749459
140300000 119.611502533553
140310000 118.449447272765
140320000 118.994527155238
140330000 117.625974997539
140340000 115.886754901422
140350000 117.270919820562
140360000 117.290317452497
140370000 118.28635335865
140380000 121.806359600284
140390000 119.845744646396
140400000 120.671001787415
140410000 120.025160998292
140420000 117.421058567629
140430000 119.900644787494
140440000 118.840036622903
140450000 122.279813954732
140460000 122.809658851094
140470000 123.365118763374
140480000 123.914882375628
140490000 119.79765095504
140500000 120.262461002801
140510000 120.402997789885
140520000 121.958886351894
140530000 119.796990062611
140540000 121.80492372718
140550000 116.845908654393
140560000 116.92805223371
140570000 115.933745595258
140580000 118.239925315378
140590000 119.007165313779
140600000 117.333321003224
140610000 119.014586424556
140620000 118.394548021845
140630000 118.660534002239
140640000 123.259675193918
140650000 119.461936164842
140660000 118.847983082963
140670000 116.167592261682
140680000 117.509394737833
140690000 119.611418525135
140700000 117.876392185184
140710000 116.133636272671
140720000 117.037332334319
140730000 121.489840362766
140740000 120.935544145496
140750000 119.377663376759
140760000 116.929403927851
140770000 117.9031075593
140780000 117.22496767781
140790000 112.976415044613
140800000 107.309494241887
140810000 113.588393489079
140820000 113.73449037482
140830000 115.954362684477
140840000 110.849133232599
140850000 112.499992876053
140860000 116.520076677772
140870000 115.008566261872
140880000 118.751088161039
140890000 118.097889756592
140900000 120.188618168025
140910000 117.335849533195
140920000 120.105991787654
140930000 117.676764679901
140940000 117.58389354896
140950000 118.436501432293
140960000 116.679166525184
140970000 116.697171983734
140980000 115.514967099913
140990000 115.049787946987
141000000 109.551288419105
141010000 105.958625015276
141020000 109.440761696559
141030000 103.152617952908
141040000 105.635271500697
141050000 103.056973162394
141060000 113.044476921118
141070000 114.260608341567
141080000 111.912318230849
141090000 111.884306413005
141100000 115.94502452798
141110000 114.921359657808
141120000 112.995734598653
141130000 115.580245604796
141140000 115.981396644445
141150000 114.872788794956
141160000 113.669711996153
141170000 113.755558078266
141180000 115.758286325341
141190000 122.16363421458
141200000 119.102020855495
141210000 114.928713335261
141220000 121.507965182861
141230000 121.014114910294
141240000 119.072468699527
141250000 117.010687773135
141260000 116.342619372317
141270000 113.203897682662
141280000 116.728129132833
141290000 111.88978552671
141300000 118.711024354387
141310000 121.77148104455
141320000 123.951220844233
141330000 119.811554733386
141340000 123.568563544949
141350000 122.068919310747
141360000 120.880832999137
141370000 121.241840521869
141380000 117.78042888492
141390000 118.772826416158
141400000 113.412579874144
141410000 114.590114218782
141420000 115.521340875572
141430000 112.716522366072
141440000 114.46431746593
141450000 114.919221149441
141460000 115.876432830602
141470000 114.365807967728
141480000 117.440151588143
141490000 112.294441267073
141500000 116.478332917327
141510000 116.732963982216
141520000 117.785028484061
141530000 117.699000507803
141540000 116.551373534859
141550000 116.377277039289
141560000 116.237927855996
141570000 114.575772489156
141580000 116.092598054447
141590000 113.794221508798
141600000 118.574071641316
141610000 126.131293063382
141620000 122.007918147646
141630000 120.905059594023
141640000 123.337045176187
141650000 120.022425027087
141660000 118.095307679403
141670000 120.446448392384
141680000 114.90312133728
141690000 120.353413163808
141700000 117.560945821602
141710000 117.186575548408
141720000 117.095132734565
141730000 118.156334434002
141740000 114.546638262304
141750000 113.605595916095
141760000 119.099290358376
141770000 123.990176192295
141780000 122.721874884266
141790000 117.235869352939
141800000 120.21448376867
141810000 117.859420614539
141820000 118.707429101216
141830000 118.737418023569
141840000 117.749751363016
141850000 117.456938429439
141860000 115.257176099775
141870000 113.00652620597
141880000 113.539915470413
141890000 111.782647860798
141900000 112.4089320334
141910000 113.75003551036
141920000 108.399438921535
141930000 109.836102861996
141940000 109.196624025591
141950000 107.479279253882
141960000 112.215771830616
141970000 111.068108875565
141980000 112.032080147348
141990000 108.811611595144
142000000 111.606383619583
142010000 114.151765486504
142020000 113.194736761602
142030000 112.532689858415
142040000 113.292301366179
142050000 111.391642856155
142060000 115.073842062864
142070000 112.763119688504
142080000 113.411557986044
142090000 110.10985643558
142100000 110.212126873677
142110000 110.098392972788
142120000 116.449420844064
142130000 113.794742198759
142140000 113.359151977099
142150000 116.234783270822
142160000 114.074277239526
142170000 116.719809987553
142180000 115.612359223652
142190000 118.542001693235
142200000 120.253647561015
142210000 122.105968852422
142220000 116.474129049487
142230000 120.393465521702
142240000 118.831270136872
142250000 116.451910448843
142260000 112.449149008456
142270000 114.787066927977
142280000 115.914691594802
142290000 114.289382233729
142300000 111.022605936958
142310000 115.004928086695
142320000 117.6585323031
142330000 117.540182750333
142340000 116.743647941055
142350000 117.096026522726
142360000 115.692589250662
142370000 116.442933252787
142380000 120.674867105916
142390000 122.317277081488
142400000 118.243453539864
142410000 119.789499689262
142420000 117.86404901667
142430000 114.816675985686
142440000 110.485482779891
142450000 114.982403269378
142460000 114.392049713217
142470000 118.261882216976
142480000 116.489764219311
142490000 116.776793265647
142500000 113.88118836887
142510000 117.259918582789
142520000 116.695934590457
142530000 115.73158964345
142540000 116.525610105881
142550000 119.50879211385
142560000 118.275203194458
142570000 119.121217681066
142580000 113.586465669801
142590000 117.694064301291
142600000 121.058826107535
142610000 120.610845763902
142620000 116.69572200618
142630000 117.449534570708
142640000 117.327142267767
142650000 116.560735535506
142660000 119.074419813369
142670000 113.789389804628
142680000 110.576972411944
142690000 114.970085910457
142700000 114.542332514962
142710000 111.558415069528
142720000 113.623534363366
142730000 115.025687860619
142740000 112.569697336245
142750000 111.057427008333
142760000 108.173308280937
142770000 109.076593816152
142780000 110.445674988155
142790000 110.011710146064
142800000 113.948751713691
142810000 115.220571581728
142820000 114.195991615418
142830000 109.013440945057
142840000 111.906559060281
142850000 109.273442859235
142860000 109.34283175231
142870000 111.882840859794
142880000 115.413390650941
142890000 111.136007373376
142900000 108.23282222021
142910000 111.414979052146
142920000 113.601882695535
142930000 115.287657782788
142940000 117.58985721861
142950000 117.444324419047
142960000 114.67386504637
142970000 116.960328984597
142980000 112.492961009093
142990000 112.210232616276
143000000 114.179623093104
143010000 113.600966844253
143020000 115.719288866564
143030000 115.817451988237
143040000 113.783180250643
143050000 115.072728088249
143060000 109.907573563765
143070000 106.36227346783
143080000 110.102675410166
143090000 111.341492921767
143100000 112.699229709977
143110000 114.71411985747
143120000 115.958380966215
143130000 119.172280172918
143140000 110.326272560668
143150000 116.155275175443
143160000 118.606873599388
143170000 113.353288564981
143180000 116.135174677068
143190000 115.913779118989
143200000 110.892390244773
143210000 116.027650321092
143220000 116.452906828243
143230000 112.187352249828
143240000 113.493935226764
143250000 116.25344625787
143260000 115.180728534761
143270000 117.220788229892
143280000 115.26607233856
143290000 118.771197269011
143300000 116.691387906355
143310000 114.575309408001
143320000 116.080890535333
143330000 116.033571307228
143340000 118.317136758603
143350000 120.374009378603
143360000 124.123698922973
143370000 122.798461469172
143380000 126.242070125431
143390000 123.009545461351
143400000 125.241605704819
143410000 122.377157286901
143420000 126.101348120536
143430000 125.780219098888
143440000 123.471989292455
143450000 126.334451068101
143460000 122.19842760338
143470000 123.559750079429
143480000 123.944589740558
143490000 126.038627735767
143500000 121.510039666663
143510000 123.844771407727
143520000 120.111644976886
143530000 126.593122989043
143540000 124.612819245206
143550000 122.171274248574
143560000 124.112478918754
143570000 125.171149744935
143580000 121.916973658534
143590000 124.377271286916
143600000 124.649313628084
143610000 121.34189692113
143620000 122.113567409054
143630000 122.615086042444
143640000 116.956180393505
143650000 113.351903966506
143660000 119.738764408299
143670000 119.82838666013
143680000 117.986660711398
143690000 114.184613173728
143700000 115.020508247457
143710000 112.350186714459
143720000 116.0104764797
143730000 116.815090147003
143740000 120.223671147959
143750000 116.583826170452
143760000 119.496244044126
143770000 121.073384985773
143780000 115.66033904323
143790000 116.914555782537
143800000 119.352432915422
143810000 120.903836978517
143820000 119.706939373949
143830000 120.820869187944
143840000 117.367641789269
143850000 117.508763707876
143860000 113.695473429848
143870000 119.911464335252
143880000 117.034896377438
143890000 114.108408992766
143900000 116.059877842293
143910000 121.596605373581
143920000 124.455585590595
143930000 119.03080151723
143940000 119.881380928968
143950000 121.051708810903
143960000 122.143034234537
143970000 121.820422792611
143980000 119.949244673302
143990000 120.832017725107
144000000 122.884521829714
144010000 127.500553259302
144020000 123.975343876112
144030000 118.624482530343
144040000 119.348088383588
144050000 120.695958188547
144060000 119.370006566205
144070000 121.536185930491
144080000 117.357389381249
144090000 114.543258409029
144100000 120.611448223709
144110000 122.863406647707
144120000 122.192498604743
144130000 120.192783284958
144140000 121.934243984782
144150000 121.746868631268
144160000 118.976870584698
144170000 119.571908631556
144180000 120.884461714972
144190000 120.741602472943
144200000 120.275651263682
144210000 117.741223546926
144220000 121.20041605525
144230000 120.905457160635
144240000 117.71488652192
144250000 119.579410930032
144260000 122.961458774325
144270000 123.669709127252
144280000 123.048654541842
144290000 120.215822450457
144300000 123.302532769414
144310000 118.178778497541
144320000 121.279393333132
144330000 117.474401302673
144340000 121.476941402047
144350000 122.474899322716
144360000 117.809090618762
144370000 113.68449102007
144380000 112.885963810254
144390000 116.212836283757
144400000 122.488011351889
144410000 119.000362924243
144420000 119.719531366513
144430000 121.949215897113
144440000 121.195754408531
144450000 122.119001778228
144460000 123.282287932378
144470000 126.98647437286
144480000 122.211356028079
144490000 117.280072116026
144500000 117.358378298338
144510000 117.760574336407
144520000 114.762074900482
144530000 112.681580564889
144540000 118.043383299345
144550000 117.678101236038
144560000 119.893506754139
144570000 119.262784187784
144580000 113.676545025813
144590000 113.524672346472
144600000 116.180608943623
144610000 116.40250801971
144620000 116.876091472226
144630000 118.362978644975
144640000 121.358025083838
144650000 121.257628505674
144660000 122.914412251208
144670000 125.454594082537
144680000 121.105603980633
144690000 120.085445246647
144700000 120.458823823107
144710000 117.91194890862
144720000 120.078402364825
144730000 115.961137532987
144740000 119.54750949121
144750000 117.399455764138
144760000 110.899267217735
144770000 116.759330505935
144780000 115.95725631767
144790000 113.066047379946
144800000 110.90941375904
144810000 116.864738594435
144820000 114.274722460966
144830000 117.601880483136
144840000 114.82182513932
144850000 116.881592650077
144860000 116.600439779728
144870000 117.613997625389
144880000 117.234240348212
144890000 113.886898589865
144900000 118.118530691869
144910000 120.673579233921
144920000 118.981941902829
144930000 118.646479389379
144940000 119.589141828349
144950000 122.327549847138
144960000 117.654357787296
144970000 118.389856231095
144980000 118.960942149943
144990000 116.068521608358
145000000 117.667096415424
145010000 122.12854750254
145020000 119.495557814837
145030000 123.105355815859
145040000 120.580068866723
145050000 123.373046444785
145060000 116.012986525809
145070000 122.932117289835
145080000 120.238859919271
145090000 121.148520073683
145100000 119.408929412235
145110000 120.431914409287
145120000 123.531973953231
145130000 117.813893893881
145140000 122.280297316571
145150000 123.554516229411
145160000 117.233866870356
145170000 118.42571682048
145180000 119.238476380883
145190000 115.808416946069
145200000 113.647892000612
145210000 116.702052781075
145220000 114.932348822339
145230000 120.19483564123
145240000 121.416603620803
145250000 119.244618616234
145260000 115.780032757634
145270000 114.116235611402
145280000 115.369079899227
145290000 120.071689334239
145300000 121.660490714843
145310000 125.116872965962
145320000 122.196107134395
145330000 125.783770167501
145340000 121.761562384427
145350000 123.832783840188
145360000 123.719137624422
145370000 123.955226112759
145380000 118.196331899324
145390000 120.537962174946
145400000 118.784374714002
145410000 122.759653786414
145420000 121.659237647743
145430000 117.920626364565
145440000 113.328775634144
145450000 118.264729745714
145460000 117.168993634859
145470000 122.1865537074
145480000 117.863483766708
145490000 121.174351247817
145500000 115.818134258353
145510000 115.812985257197
145520000 119.297668871656
145530000 120.528682054903
145540000 122.270016794137
145550000 117.648943985826
145560000 119.454499595365
145570000 115.275994284671
145580000 118.279491281005
145590000 116.414756437343
145600000 116.898999006536
145610000 114.157312316936
145620000 118.31751937964
145630000 119.914100183482
145640000 117.35728857434
145650000 114.031810657261
145660000 116.033842178792
145670000 115.675692172175
145680000 117.845062559351
145690000 121.701081312013
145700000 122.204314695273
145710000 118.253374669766
145720000 119.517255113049
145730000 118.3693130811
145740000 118.219346558089
145750000 119.433408224864
145760000 118.146228466841
145770000 119.749734143086
145780000 118.044680620171
145790000 116.431313231013
145800000 115.091091514883
145810000 118.036246100943
145820000 117.436345249986
145830000 121.025603213829
145840000 117.653044547544
145850000 115.757531837459
145860000 117.546057729048
145870000 120.447255523881
145880000 119.471823951775
145890000 122.175050319377
145900000 118.28577373628
145910000 124.218630604749
145920000 123.224790270893
145930000 123.127831296699
145940000 119.812587552675
145950000 124.687235411455
145960000 116.917392173897
145970000 124.373498515714
145980000 117.305952214978
145990000 119.651833983983
146000000 115.077553299047
146010000 116.181294758943
146020000 111.5105119304
146030000 112.320409938346
146040000 116.095669510607
146050000 119.206240039708
146060000 117.883225116896
146070000 120.199461004615
146080000 122.855682008202
146090000 119.494642095916
146100000 118.807668303449
146110000 123.211685997582
146120000 123.970123123518
146130000 120.954539422924
146140000 123.462315298805
146150000 124.350989378375
146160000 118.942127976622
146170000 119.43207687559
146180000 121.420755499833
146190000 120.402879365087
146200000 119.523979926414
146210000 119.061501965186
146220000 115.314428048987
146230000 115.94639873712
146240000 117.909692521087
146250000 122.362240789577
146260000 120.629761531524
146270000 117.839226165927
146280000 119.714236745897
146290000 121.146784108832
146300000 121.850102957718
146310000 126.610394904513
146320000 124.283222127676
146330000 122.287871457386
146340000 118.467272278283
146350000 115.83866175742
146360000 120.254104444924
146370000 116.468296686898
146380000 115.406519973299
146390000 117.302216209122
146400000 121.737046044699
146410000 120.241561945524
146420000 118.038833576006
146430000 118.760092060128
146440000 114.646600492073
146450000 115.578060031353
146460000 112.451032853629
146470000 114.571919225634
146480000 112.25486526895
146490000 112.063685487482
146500000 115.594194790583
146510000 116.34538300795
146520000 117.058937852469
146530000 119.448024467485
146540000 119.183531092744
146550000 111.234233363982
146560000 117.875061265122
146570000 117.056470949146
146580000 118.762395521964
146590000 115.847268190475
146600000 118.735310262759
146610000 117.96112857532
146620000 117.607879219815
146630000 117.421873646461
146640000 116.881658159618
146650000 113.161589913774
146660000 115.661087749662
146670000 113.820580908251
146680000 114.939329232871
146690000 116.107763439612
146700000 115.648487192292
146710000 115.18297175373
146720000 116.437635468584
146730000 114.021078681209
146740000 114.922774110826
146750000 119.368773016462
146760000 119.640092970023
146770000 119.053636826653
146780000 124.912971356433
146790000 121.736852114807
146800000 117.819589189943
146810000 115.774161798528
146820000 118.671443279059
146830000 116.309178905688
146840000 115.838415413363
146850000 119.585922992807
146860000 119.179845219859
146870000 116.75391686199
146880000 120.805468575119
146890000 120.35864434494
146900000 123.131381793574
146910000 122.78995974219
146920000 123.341518028745
146930000 119.965798202782
146940000 118.513245376476
146950000 117.214397830472
146960000 116.753833532561
146970000 116.687740223708
146980000 119.96575687441
146990000 117.457361268949
147000000 113.87251701131
147010000 118.708575741637
147020000 119.831209326236
147030000 119.767026588777
147040000 116.69924602468
147050000 116.301122487247
147060000 121.515145533625
147070000 118.9379153308
147080000 117.631153146112
147090000 119.493198483422
147100000 115.959741481062
147110000 114.378163964063
147120000 117.551864050323
147130000 119.19864393653
147140000 122.014661849413
147150000 126.960799438681
147160000 125.074220328035
147170000 119.741977878369
147180000 117.25094324767
147190000 121.090493871806
147200000 124.623005324504
147210000 119.404078060648
147220000 117.297434743072
147230000 119.863924305194
147240000 115.652386321379
147250000 120.495543533949
147260000 119.232122528501
147270000 118.140147878414
147280000 116.868912475226
147290000 114.481174078457
147300000 113.824192339665
147310000 118.023761440046
147320000 118.826169321475
147330000 117.511666746734
147340000 119.810454255766
147350000 122.814377087989
147360000 119.667379188114
147370000 118.304914714682
147380000 118.953254434449
147390000 119.174440848609
147400000 121.709223859817
147410000 119.837781978131
147420000 119.403953335851
147430000 121.772028007452
147440000 122.393667867267
147450000 120.286549896825
147460000 118.62804665757
147470000 117.531626862193
147480000 110.233705922949
147490000 113.750490841212
147500000 110.714819167344
147510000 111.282118876137
147520000 113.201362727741
147530000 109.967050253589
147540000 110.44337615045
147550000 111.061924240701
147560000 110.9051239238
147570000 117.312546360271
147580000 114.101154638715
147590000 110.612390728951
147600000 117.787770411237
147610000 115.549701959474
147620000 112.00715359042
147630000 115.919920733866
147640000 106.418661335004
147650000 112.083176590241
147660000 111.750063392328
147670000 112.407455025673
147680000 111.918569377012
147690000 107.460348590611
147700000 109.306973335438
147710000 110.573948133977
147720000 110.008343079359
147730000 112.610609467358
147740000 112.254059515394
147750000 111.420655390797
147760000 110.280618970878
147770000 114.859039038501
147780000 115.267960659325
147790000 112.312841536878
147800000 110.579246257014
147810000 111.710742652833
147820000 115.731588629996
147830000 115.274187939155
147840000 117.290865660719
147850000 118.758224067553
147860000 118.951040621198
147870000 117.078690440852
147880000 116.556029391326
147890000 114.251600602529
147900000 115.134040999555
147910000 116.18963861165
147920000 116.980936551704
147930000 118.967638210031
147940000 113.785316979759
147950000 116.457696559283
147960000 113.898565888088
147970000 116.979015703428
147980000 116.331551313151
147990000 113.935052781388
148000000 114.047068587999
148010000 111.700840420043
148020000 115.121700888708
148030000 112.288423168696
148040000 107.825177979705
148050000 105.353289111531
148060000 105.429652737501
148070000 104.881102559248
148080000 102.407728843836
148090000 109.554453410135
148100000 110.845149295949
148110000 115.931325680285
148120000 111.156648954592
148130000 115.094561936154
148140000 109.505358423153
148150000 113.413752388763
148160000 114.600345807444
148170000 114.592396920396
148180000 113.633805909613
148190000 111.712390898505
148200000 111.688673282713
148210000 115.309779916228
148220000 112.568358199097
148230000 112.332664722911
148240000 111.458474361076
148250000 114.990439702522
148260000 115.639765634359
148270000 118.287928882716
148280000 115.65517889314
148290000 120.487735097819
148300000 116.04334262007
148310000 111.274057494968
148320000 116.971815509839
148330000 120.890279212046
148340000 122.295980700073
148350000 122.572768478656
148360000 124.490850372428
148370000 125.774807024657
148380000 119.188469084605
148390000 121.639625449618
148400000 117.979637833162
148410000 118.330116904011
148420000 117.980539630715
148430000 119.27206019105
148440000 118.048366645236
148450000 120.762822688482
148460000 117.611698916082
148470000 122.144871004972
148480000 122.177211775075
148490000 124.1223586301
148500000 125.077810181788
148510000 119.636187742304
148520000 123.783868795981
148530000 123.98793264667
148540000 121.003014232284
148550000 124.816340421461
148560000 124.781109111272
148570000 128.20150081337
148580000 124.356376885338
148590000 123.81743949451
148600000 121.744112446174
148610000 123.351574762518
148620000 117.605479475762
148630000 119.465321362009
148640000 118.111718042291
148650000 119.314047453801
148660000 122.059891033552
148670000 118.765525082913
148680000 119.756914753825
148690000 116.274356947003
148700000 121.242003029854
148710000 125.121976620879
148720000 124.717960372565
148730000 118.67574522178
148740000 120.642898574521
148750000 123.579905000672
148760000 123.700505033057
148770000 125.145811511531
148780000 125.013952107159
148790000 119.040748606109
148800000 122.082581127319
148810000 122.360145817682
148820000 121.149016491795
148830000 122.58940926541
148840000 117.871792641543
148850000 121.585871251839
148860000 120.683153852672
148870000 120.442640270528
148880000 120.442462943
148890000 121.08880007693
148900000 119.174130958931
148910000 121.19085415887
148920000 119.798227592327
148930000 121.341342512287
148940000 123.302536953549
148950000 124.168952193764
148960000 116.94071792824
148970000 126.021388941175
148980000 125.127338462937
148990000 122.441698714769
149000000 124.175042816309
149010000 122.188614272514
149020000 121.04855119346
149030000 119.311808970968
149040000 115.389006769482
149050000 122.058268783949
149060000 115.500068819478
149070000 112.921368917945
149080000 115.612563169098
149090000 118.798921813607
149100000 113.843888817217
149110000 114.437297414199
149120000 111.823473915049
149130000 113.857615163751
149140000 114.359671060711
149150000 114.215537846704
149160000 116.066881748295
149170000 113.961812605491
149180000 114.843891372701
149190000 105.962014347721
149200000 113.158477311932
149210000 113.999175522808
149220000 118.512731555543
149230000 121.335132811462
149240000 116.394677131385
149250000 118.703163027582
149260000 119.532708435311
149270000 119.963493437447
149280000 120.127846950474
149290000 121.624436025928
149300000 120.90888456068
149310000 124.317485927475
149320000 126.176266032977
149330000 122.840392849803
149340000 119.40627559051
149350000 122.587395287134
149360000 124.365719383079
149370000 128.194814833107
149380000 127.683908933019
149390000 128.919418821957
149400000 121.655545375359
149410000 124.966945926949
149420000 123.442787556651
149430000 123.397835756806
149440000 122.591216887344
149450000 123.685134064958
149460000 121.612186940215
149470000 125.709285217034
149480000 122.22359147333
149490000 127.190777921569
149500000 127.055273194546
149510000 121.314849112569
149520000 120.111440656208
149530000 118.67370822014
149540000 119.46804553535
149550000 122.224512868972
149560000 124.059520863091
149570000 121.351978113924
149580000 118.579698009888
149590000 120.146032188785
149600000 120.724400080237
149610000 119.199067240808
149620000 121.598549339852
149630000 117.436455351606
149640000 120.173660390713
149650000 118.81213179155
149660000 117.182698832142
149670000 117.303411413307
149680000 120.323606885587
149690000 116.843288353222
149700000 116.703926956746
149710000 117.523337271194
149720000 120.461801724077
149730000 121.268934504403
149740000 117.840139010908
149750000 118.158678151517
149760000 118.709579088359
149770000 117.113083112414
149780000 115.2983821296
149790000 119.015391560561
149800000 119.086984472907
149810000 121.017840031804
149820000 120.59033876304
149830000 115.412286431157
149840000 122.156773698277
149850000 115.432293741577
149860000 110.44663408192
149870000 116.286914067337
149880000 113.247472148075
149890000 116.820648121544
149900000 117.43489164374
149910000 114.071942389794
149920000 118.456808788026
149930000 120.314369686382
149940000 118.954015273979
149950000 118.952736050839
149960000 116.444704886805
149970000 113.592613827781
149980000 115.12456695133
149990000 116.923068306516
150000000 114.623966692867
#timestep 
150010000 118.342568523474
150020000 120.05296457679
150030000 120.750876553992
150040000 121.519419090847
150050000 120.304644029768
150060000 118.061993085629
150070000 122.231025529648
150080000 119.544169198107
150090000 121.904744406428
150100000 124.854456138211
150110000 119.592359357974
150120000 125.054279355266
150130000 124.439696764683
150140000 126.91359906215
150150000 123.322862929489
150160000 122.44774118353
150170000 121.269251801035
150180000 123.028839707573
150190000 122.184547825336
150200000 119.935000933434
150210000 123.226090519857
150220000 121.057085879025
150230000 123.333278745891
150240000 121.330152637905
150250000 121.198505264431
150260000 123.931395750638
150270000 124.58471452458
150280000 128.458010996299
150290000 127.004013539043
150300000 125.195504867422
150310000 124.336370536006
150320000 120.64433464208
150330000 121.272569959156
150340000 119.257732758564
150350000 116.444854882214
150360000 118.278340061812
150370000 123.247278960309
150380000 120.953124010628
150390000 119.86546578431
150400000 122.693776610997
150410000 118.938111465094
150420000 122.482736642893
150430000 125.752437381027
150440000 122.757699425057
150450000 123.675202963445
150460000 120.402476402221
150470000 119.387924539846
150480000 120.415780513183
150490000 123.82039360127
150500000 126.279949743035
150510000 123.911324239646
150520000 122.381689208412
150530000 122.84724392081
150540000 123.270505951712
150550000 123.877792683683
150560000 123.440800226321
150570000 123.061474331615
150580000 121.802208940237
150590000 121.347036706389
150600000 120.548668216924
150610000 124.148576923575
150620000 122.757376714565
150630000 121.418865413345
150640000 123.33141254609
150650000 120.011456085192
150660000 119.911653499811
150670000 116.066801237999
150680000 118.505311002352
150690000 117.314680097012
150700000 117.41048577042
150710000 115.543206863387
150720000 112.800636348674
150730000 114.853943473879
150740000 119.141711156624
150750000 121.027582037729
150760000 118.102245219137
150770000 119.077045601332
150780000 116.886889026199
150790000 120.008873814012
150800000 123.254835387988
150810000 127.375647425957
150820000 125.80136403948
150830000 121.566083499028
150840000 121.999188025041
150850000 120.876908344944
150860000 119.245739371092
150870000 118.342619054951
150880000 116.74323119367
150890000 120.625225008925
150900000 122.693391497325
150910000 126.122793443903
150920000 122.209629750102
150930000 127.987223471262
150940000 125.924725322352
150950000 127.768620912692
150960000 125.010374220888
150970000 124.725746185485
150980000 124.986119697561
150990000 123.558809719314
151000000 124.881029046509
151010000 125.363209894714
151020000 125.123652693678
151030000 123.951538257422
151040000 125.834366394066
151050000 121.634962438656
151060000 125.091280531793
151070000 121.205914342828
151080000 121.672611101989
151090000 124.047015818947
151100000 120.654937459071
151110000 128.637954458401
151120000 120.804840110807
151130000 117.890198336718
151140000 117.396939365359
151150000 121.625721403039
151160000 120.32660165785
151170000 120.454737158662
151180000 120.170936078577
151190000 120.355363172025
151200000 115.324953997934
151210000 121.141563595405
151220000 119.746489948506
151230000 121.506038970708
151240000 124.571152699306
151250000 124.576909914932
151260000 124.312293503919
151270000 125.727927210139
151280000 121.983841985553
151290000 122.512177158565
151300000 126.672420248356
151310000 124.513301595764
151320000 122.214214081821
151330000 122.148720094962
151340000 118.138712955394
151350000 116.289985313796
151360000 116.623963729828
151370000 117.686624595396
151380000 115.198431284679
151390000 123.194697859916
151400000 122.221137283684
151410000 122.848772745818
151420000 119.471806797974
151430000 123.945621994452
151440000 122.535844887836
151450000 119.035048405055
151460000 123.376153163511
151470000 118.63941338586
151480000 117.028751333487
151490000 117.527822981425
151500000 118.562869308933
151510000 115.321594824817
151520000 120.67911264499
151530000 119.079849634307
151540000 117.884843181371
151550000 120.37484423968
151560000 120.964641495088
151570000 123.869803468903
151580000 119.929532144154
151590000 123.196016075044
151600000 120.954882072359
151610000 120.499045531465
151620000 121.594893536273
151630000 122.109852983182
151640000 122.549882178911
151650000 125.90420714432
151660000 122.510811719403
151670000 127.629514414318
151680000 125.018055363316
151690000 127.229806847934
151700000 128.132221725899
151710000 125.681755513147
151720000 125.234594766021
151730000 125.371389043534
151740000 124.733308278344
151750000 119.69183395025
151760000 122.623710926364
151770000 121.536648620772
151780000 116.773270500656
151790000 120.808217356614
151800000 119.488896193374
151810000 122.230595357929
151820000 120.893910008281
151830000 120.569319571959
151840000 122.2692367039
151850000 118.624132389865
151860000 119.94191189369
151870000 119.802989178074
151880000 117.652826138582
151890000 116.306601428938
151900000 117.636606712772
151910000 120.966603838982
151920000 121.968102033756
151930000 122.390806434578
151940000 121.445611382683
151950000 120.480174052687
151960000 114.847888354111
151970000 117.781903297197
151980000 117.644378017457
151990000 113.431871097154
152000000 111.329229506373
152010000 114.538418569256
152020000 115.929699626359
152030000 115.459779962249
152040000 118.192136416604
152050000 117.690940059613
152060000 116.434260402828
152070000 119.924195006134
152080000 125.90115265865
152090000 126.761836029344
152100000 124.997410354707
152110000 126.366470377389
152120000 121.799465283342
152130000 125.774667397323
152140000 124.662032334362
152150000 125.84486773172
152160000 121.520473358341
152170000 123.795649168029
152180000 123.131356580211
152190000 126.416479781467
152200000 122.91221466109
152210000 120.605679579257
152220000 119.899166592701
152230000 125.116910184272
152240000 128.198237587409
152250000 123.332613126872
152260000 123.526190111218
152270000 124.831502843363
152280000 123.859729383588
152290000 123.339067707809
152300000 128.290975265681
152310000 123.99457099757
152320000 124.700329315627
152330000 120.866949811703
152340000 122.793474662729
152350000 115.91803451928
152360000 115.054213583578
152370000 112.332317868929
152380000 113.851656929315
152390000 117.41278345675
152400000 119.135374007242
152410000 119.918971113742
152420000 115.399408406596
152430000 118.226266960319
152440000 116.960801164435
152450000 112.645652275527
152460000 117.535281217553
152470000 113.438526194081
152480000 113.43739143933
152490000 117.775394808755
152500000 120.98783548062
152510000 114.722400074878
152520000 116.240125896331
152530000 112.936941217949
152540000 115.557822086811
152550000 114.247127877969
152560000 113.92781630624
152570000 108.81360460202
152580000 111.653328469691
152590000 112.628474901756
152600000 109.621920296257
152610000 112.902404612263
152620000 113.601155664259
152630000 114.813462453936
152640000 110.36856257187
152650000 114.816045448203
152660000 113.679538958248
152670000 111.785456159
152680000 109.59457999863
152690000 113.675084959495
152700000 110.978621982401
152710000 116.448312530976
152720000 117.609774340226
152730000 116.053607587985
152740000 119.41882849448
152750000 113.849302790078
152760000 118.332899470384
152770000 116.661241120896
152780000 120.475725043557
152790000 120.253547408309
152800000 115.676034020803
152810000 116.576938129771
152820000 116.734734042829
152830000 117.300682643591
[truncated: 261,370 more chars]
