# Supplementary material for: Directional translocation resistance of Zika xrRNA
Source: Nat Commun. 2020 Jul 27;11:3749. doi: 10.1038/s41467-020-17508-7 (PMC7385498; doi:10.1038/s41467-020-17508-7)
Supplement: Supplementary file 4 — Source Data [file 41467_2020_17508_MOESM4_ESM.zip › Source_Data_Figures/Fig2B/stretching-rate_r0-T300K/r_10_Ree_parallel.dat]

10000 27.7294822306309
20000 23.4530096805755
30000 22.9704491724612
40000 18.5503267495936
50000 21.524162781952
60000 18.6227857878893
70000 19.9585655193228
80000 22.8777521946025
90000 13.9329201182956
100000 15.6554289675065
110000 6.35655299489122
120000 7.80723484225956
130000 18.2449228724397
140000 12.3485730810324
150000 14.6667822539941
160000 13.8847384104949
170000 13.9046044167923
180000 14.8966551829675
190000 16.3542250781551
200000 13.5572467441751
210000 6.83704409130598
220000 2.5420119925509
230000 9.93943825785897
240000 10.4924457249176
250000 9.53083749065064
260000 6.32936673661112
270000 11.1315804797969
280000 5.18959685031717
290000 5.18598270733406
300000 9.54382005365949
310000 15.5161124450374
320000 16.9877299839621
330000 5.59855775377855
340000 2.55897433370194
350000 15.8127744104777
360000 14.1700873627946
370000 11.4978615830013
380000 13.4626525295787
390000 18.4265766079202
400000 15.0627673102854
410000 8.6328715077882
420000 11.8617056467064
430000 19.4953392790345
440000 14.0893045160923
450000 13.5462478375334
460000 12.8303015228498
470000 7.06359866829592
480000 14.0157798816406
490000 5.18739564478335
500000 8.55544328270378
510000 10.7198333402784
520000 1.57977235691931
530000 6.63609701321286
540000 9.01239419077297
550000 10.8613786031895
560000 13.9171612161477
570000 17.0341386647518
580000 14.5975610997795
590000 24.2382957823626
600000 17.5616777451417
610000 21.6196034355009
620000 22.0299940005635
630000 15.8563331562974
640000 18.6107667529188
650000 11.8773721299651
660000 12.1631968874031
670000 12.9189913271472
680000 11.8432161823511
690000 7.73159834335928
700000 17.4267507780651
710000 9.84238504098437
720000 12.2871558666584
730000 9.85486554963728
740000 15.9405031328043
750000 13.3350941950434
760000 6.62856808531382
770000 12.0899710664387
780000 10.6234110196175
790000 6.80563120290418
800000 6.833929148251
810000 2.39078231169907
820000 3.43690385364329
830000 2.90906773234349
840000 3.5297830729113
850000 7.7665959554684
860000 5.25971954486153
870000 5.66222624588744
880000 2.29435817228261
890000 9.04961810905894
900000 4.5862824890072
910000 2.24186740659718
920000 3.10419103509628
930000 7.68364732438869
940000 15.6625351075547
950000 13.2109714345814
960000 13.7668075213454
970000 9.92962301766033
980000 9.85646719002517
990000 17.7115307123862
1000000 19.9006215536771
1010000 18.133699987832
1020000 12.6852125998957
1030000 15.9217464814984
1040000 17.2932444630337
1050000 12.7971174694644
1060000 8.7792481751377
1070000 8.19603695875418
1080000 14.0450110272077
1090000 11.6141705857141
1100000 15.0561330180904
1110000 15.5780188372214
1120000 10.310769173293
1130000 11.9780944679321
1140000 11.3999709651314
1150000 8.50418828076249
1160000 8.36075835524878
1170000 9.3219579600958
1180000 8.84961038226857
1190000 8.50423267673551
1200000 6.80915804915111
1210000 2.91419953343626
1220000 12.4053162986546
1230000 10.0482440720466
1240000 4.56094318575339
1250000 4.72542110862389
1260000 1.08999255951517
1270000 7.217109662437
1280000 0.68401702002808
1290000 12.2686599734883
1300000 14.6512277760639
1310000 7.38234759551199
1320000 11.4246073166759
1330000 10.9122941533105
1340000 8.17455592699673
1350000 9.27338321582522
1360000 3.9135034376356
1370000 5.91530569864682
1380000 2.21465132096046
1390000 2.67747635884518
1400000 3.28699946691296
1410000 5.88333626342387
1420000 1.30644388373759
1430000 7.44831765067914
1440000 7.72445304839721
1450000 6.58672711358787
1460000 4.30043447139832
1470000 9.28895876791154
1480000 9.50569791829366
1490000 8.54868036001494
1500000 13.6241140902772
1510000 8.5949061160328
1520000 10.5700755274391
1530000 10.529339658496
1540000 11.5258850073225
1550000 13.5537252990081
1560000 13.4542983614935
1570000 13.2281856740016
1580000 15.5495920838262
1590000 11.4587657455847
1600000 16.8328996157453
1610000 12.3029669349859
1620000 12.7235575156546
1630000 8.14631951805575
1640000 12.3379555743465
1650000 18.9577392868864
1660000 5.25416857183438
1670000 9.248551068734
1680000 3.95067697002571
1690000 8.39941071659837
1700000 12.0060127258107
1710000 15.5006747084536
1720000 14.4748972741012
1730000 10.3508453230614
1740000 18.7060878184456
1750000 12.2819030329346
1760000 13.9548288846919
1770000 18.8869163588551
1780000 17.716499636433
1790000 10.20883036761
1800000 15.2462589427133
1810000 11.7271241657824
1820000 9.59483830276491
1830000 19.995648400548
1840000 18.3560776332997
1850000 17.993449991387
1860000 15.0994498245605
1870000 9.95320405071976
1880000 11.503431702285
1890000 19.4862014326049
1900000 13.6155133995015
1910000 14.7348326638227
1920000 16.5859312965636
1930000 11.0954111976294
1940000 17.4506532800741
1950000 23.3014655379431
1960000 22.6427197233698
1970000 21.7387211012527
1980000 24.5262403046293
1990000 27.224621802293
2000000 23.5247929976949
2010000 23.1262921533823
2020000 16.9330704293594
2030000 17.2642298992988
2040000 21.8690822885434
2050000 19.0519903298427
2060000 23.0880292488332
2070000 17.9991415760733
2080000 13.6695304955023
2090000 16.9022835290091
2100000 11.481941279643
2110000 11.0016185000665
2120000 18.4581771248959
2130000 16.0280406168102
2140000 23.0459610617406
2150000 9.27111395503601
2160000 10.7388890919008
2170000 11.5159765467493
2180000 14.8464214532364
2190000 14.6525374705956
2200000 21.9827231989947
2210000 16.0419703559822
2220000 13.4070888653326
2230000 13.3939280862136
2240000 16.8706276841755
2250000 22.5371790792307
2260000 21.3330220269929
2270000 15.2165981209446
2280000 16.4581111185109
2290000 14.8531981910029
2300000 18.0455336773562
2310000 20.4754115856458
2320000 25.6704493080102
2330000 20.4228927629009
2340000 25.5841658082079
2350000 26.9116404320589
2360000 22.1459771147769
2370000 19.1368113652749
2380000 15.5076348330579
2390000 21.8385233333206
2400000 24.7990345646767
2410000 24.4958070420586
2420000 23.1304828196295
2430000 29.7162788381933
2440000 22.0887749828408
2450000 24.2732469044473
2460000 24.7816212906282
2470000 24.8959416698135
2480000 28.9959580537798
2490000 28.9282010947757
2500000 27.1237532331029
2510000 26.4776907851755
2520000 23.5277711821228
2530000 26.7469069441656
2540000 29.9564332325207
2550000 33.286016012654
2560000 26.708397719183
2570000 30.3687692180315
2580000 32.3475893993704
2590000 30.5181241854036
2600000 25.1740375003689
2610000 26.9706709029139
2620000 24.5483273091927
2630000 31.0898398968466
2640000 21.2441964568956
2650000 26.926489885294
2660000 28.5858315961737
2670000 25.4694008495269
2680000 31.3403194616637
2690000 27.1384134759855
2700000 28.7282525369052
2710000 29.4079128918423
2720000 28.8263326721733
2730000 31.0096751816348
2740000 33.1920573974384
2750000 34.4426722744572
2760000 33.9022444289217
2770000 32.747599456618
2780000 28.4605075417517
2790000 25.5458880131718
2800000 22.0327984561107
2810000 21.0475424470255
2820000 13.1995725558874
2830000 20.5922131360381
2840000 29.9262210683826
2850000 28.3598542760353
2860000 20.1615869174682
2870000 13.8190578185103
2880000 10.9863960513713
2890000 13.2363380101084
2900000 19.7110338794762
2910000 18.1488356593655
2920000 19.0618053687066
2930000 20.8712854739266
2940000 26.2867393040527
2950000 19.4388791467397
2960000 26.6472114994714
2970000 28.6507744841285
2980000 28.9893504858411
2990000 20.6718668430208
3000000 18.579491549151
3010000 13.7238932312566
3020000 11.1176011675461
3030000 15.1485451294183
3040000 15.2539246908894
3050000 17.4600566787616
3060000 17.2812347794615
3070000 21.1113879671637
3080000 17.1671237816018
3090000 11.8714452309741
3100000 10.8909025797229
3110000 16.4993322239885
3120000 8.29266276985345
3130000 6.55188897854271
3140000 18.5667622494453
3150000 14.6791691011461
3160000 19.3675664858507
3170000 18.6722193925561
3180000 22.0783578293514
3190000 22.1488558683859
3200000 22.29141162032
3210000 22.1098030970655
3220000 26.9613117840959
3230000 19.3911934472376
3240000 18.2803559396309
3250000 8.25336989020963
3260000 10.168959390222
3270000 10.6060631579818
3280000 11.9385159794724
3290000 6.69689873433634
3300000 11.9203953065278
3310000 7.57926086066044
3320000 3.02762341369009
3330000 3.73283451935305
3340000 2.13573216152429
3350000 11.9147001138744
3360000 9.94608479108069
3370000 13.9964184112085
3380000 16.0331987717661
3390000 19.7025558951299
3400000 23.1194954847169
3410000 22.33907605333
3420000 20.6527640752341
3430000 20.8817200669443
3440000 26.3776548601141
3450000 26.8525762632082
3460000 30.090604368494
3470000 28.1155698660384
3480000 26.9391734181918
3490000 26.1968416684693
3500000 22.929691786654
3510000 26.5985628853915
3520000 15.7719495616952
3530000 22.2031656232262
3540000 22.077417330877
3550000 27.9326152375854
3560000 22.5629056152976
3570000 26.2488796655365
3580000 22.8381718331816
3590000 20.4949027932755
3600000 33.009751671911
3610000 25.910508695736
3620000 22.6685733287821
3630000 21.2868555294838
3640000 23.5021507779236
3650000 20.7606338830199
3660000 13.8185580710564
3670000 23.7702134525426
3680000 20.5067081647974
3690000 22.8176624161239
3700000 20.0661998325132
3710000 24.7566794980933
3720000 12.5830168590899
3730000 13.1267868009209
3740000 18.9747786200588
3750000 16.8299088748056
3760000 13.0755037859533
3770000 15.1453113563461
3780000 13.8524947739665
3790000 16.2546441360893
3800000 23.7071915582874
3810000 23.944805096372
3820000 13.6847788958286
3830000 17.744987748617
3840000 31.9606909884674
3850000 28.7957656343893
3860000 26.0354296024689
3870000 20.7791895464283
3880000 22.7140698084565
3890000 27.5290722160669
3900000 20.1139850135103
3910000 22.9726221504407
3920000 25.915891018486
3930000 31.5765083307175
3940000 25.3765103432874
3950000 30.0187986232484
3960000 25.6318567102089
3970000 26.5937715860624
3980000 26.8961155273958
3990000 30.1279225399874
4000000 25.2784131115224
4010000 18.6548938612323
4020000 20.2159328255161
4030000 17.651482715816
4040000 19.007754543941
4050000 25.494354826646
4060000 22.1897602333136
4070000 24.2599414431685
4080000 18.7793405257893
4090000 22.3752920032877
4100000 27.5470520036758
4110000 23.6447381499963
4120000 22.2038193887507
4130000 23.0106416651983
4140000 23.7134568496373
4150000 22.8629211554952
4160000 25.7191863702951
4170000 26.0236851110071
4180000 29.61562188087
4190000 30.4659397595958
4200000 22.5756628695955
4210000 29.220154967558
4220000 22.8480881623803
4230000 19.0966988239568
4240000 19.8265026378515
4250000 18.8907190950123
4260000 21.44464037438
4270000 20.8821184335069
4280000 19.0750892607657
4290000 19.4646343003419
4300000 20.7718699102003
4310000 20.6405991032632
4320000 27.9357972373165
4330000 21.5778208376766
4340000 28.463511160517
4350000 27.3495954781916
4360000 26.2509949007482
4370000 24.1154357886695
4380000 24.2740999283774
4390000 7.47909918474267
4400000 8.57935180375227
4410000 9.59050686077609
4420000 17.8279942066165
4430000 23.2874556412031
4440000 18.1403394205834
4450000 15.3295242112708
4460000 5.71411528756732
4470000 9.30298852299882
4480000 11.868546210524
4490000 16.8612827912428
4500000 20.9223879839365
4510000 21.4053809292606
4520000 11.4637031292452
4530000 13.1479533658984
4540000 14.8244124365672
4550000 24.748828839077
4560000 24.8136834668102
4570000 22.9701706437755
4580000 26.5199170023751
4590000 20.602215013457
4600000 16.5554109855999
4610000 20.5734731723299
4620000 22.9679532937383
4630000 26.7374600947088
4640000 26.8996552698709
4650000 28.7802536865547
4660000 31.9722792612833
4670000 19.2464012882836
4680000 25.4557778723442
4690000 25.225932548144
4700000 21.9271647709772
4710000 24.0102548382484
4720000 18.2839786140953
4730000 13.1013175926473
4740000 9.71236423644962
4750000 7.52143506547174
4760000 7.44222492373581
4770000 4.21304485593629
4780000 6.71306470277341
4790000 8.82049949089918
4800000 9.56690815658658
4810000 9.58423260957261
4820000 12.5976356148778
4830000 15.8428447680876
4840000 18.393337751949
4850000 18.4785335346886
4860000 18.9188651220201
4870000 26.2632119016841
4880000 29.1327295865198
4890000 22.8208972156227
4900000 24.9141225978249
4910000 26.1247700654469
4920000 22.294184946435
4930000 24.6597208564354
4940000 26.1410518286958
4950000 23.791403251335
4960000 25.8625782805898
4970000 26.679333098881
4980000 24.0665658731023
4990000 19.8120939055387
5000000 19.2910403721842
5010000 24.0419023841865
5020000 22.8541277485641
5030000 18.4494111348184
5040000 19.1462072405081
5050000 16.2753421647483
5060000 25.7435205603984
5070000 22.9057511216849
5080000 25.2341888021063
5090000 28.4920942809885
5100000 31.0894911665157
5110000 29.2674838156009
5120000 28.4284642896159
5130000 22.1294699220718
5140000 28.4353642481813
5150000 24.7689352869431
5160000 28.5348483915828
5170000 22.7428958046179
5180000 24.4450200553482
5190000 24.1845175529285
5200000 27.8596834548852
5210000 23.4414843600158
5220000 24.9871201748088
5230000 30.1093857919603
5240000 32.3538250097759
5250000 34.2319481998279
5260000 30.991957725749
5270000 29.1551776938796
5280000 33.4103507810322
5290000 34.963500656496
5300000 32.4874882991355
5310000 29.6775700327696
5320000 22.332284132916
5330000 19.3273855962423
5340000 28.8123717544158
5350000 26.4729630598971
5360000 31.7009548600398
5370000 30.7993925568783
5380000 35.6438646866894
5390000 36.8844967617698
5400000 38.7237486104315
5410000 35.7901505972621
5420000 30.1495358852902
5430000 39.2626335761281
5440000 39.3500034129245
5450000 35.2623833380935
5460000 31.7724492491792
5470000 32.7605301289092
5480000 26.1960973016801
5490000 32.3794185977331
5500000 33.2769155304564
5510000 30.0427359054425
5520000 33.3318035674677
5530000 34.48822027583
5540000 29.2576788394546
5550000 25.6111993036407
5560000 25.5798506054189
5570000 25.2943067069547
5580000 28.0639431981198
5590000 29.181402204789
5600000 27.1867177234906
5610000 29.7811914980646
5620000 22.5466254851867
5630000 29.3790273457926
5640000 32.4554807311378
5650000 33.9656399320046
5660000 34.8252499769229
5670000 24.8924976677779
5680000 28.274329755262
5690000 21.0354703238233
5700000 19.7937006624091
5710000 20.021420623093
5720000 25.9316134719151
5730000 24.7391587642358
5740000 18.915657522995
5750000 22.20308878354
5760000 27.7277073055583
5770000 25.9731780624891
5780000 25.7813568292547
5790000 21.6740885403692
5800000 15.0675251271326
5810000 14.150045391809
5820000 15.4277666716762
5830000 21.2071742043567
5840000 27.7767177680012
5850000 23.4805845452387
5860000 26.4385982271852
5870000 23.5539903305707
5880000 23.5622466006601
5890000 31.0631399855172
5900000 35.0259515825734
5910000 24.9309334167437
5920000 22.1608684549132
5930000 16.1698161853932
5940000 23.4740848718038
5950000 27.7633681920216
5960000 28.809278405381
5970000 28.1421527878027
5980000 29.691841800235
5990000 21.8088716067197
6000000 29.3752034485006
6010000 21.9697128196977
6020000 22.3761997302426
6030000 20.3041207710106
6040000 11.754584238785
6050000 23.5728962374565
6060000 21.9383762440602
6070000 26.5157019610493
6080000 26.1674416744078
6090000 12.6660269636076
6100000 9.71772364395241
6110000 16.5925452540055
6120000 17.65011616558
6130000 17.9508042797188
6140000 14.1911835355399
6150000 17.9702516771344
6160000 17.0805574767548
6170000 12.0887404561059
6180000 18.7586262692762
6190000 19.4079106289794
6200000 17.1400519553375
6210000 19.5830256689702
6220000 17.0108314091982
6230000 13.2115510437187
6240000 17.046059679389
6250000 12.8820602093199
6260000 9.78338999563027
6270000 11.8472537678683
6280000 19.7902093851338
6290000 18.2395357144785
6300000 14.2027811299683
6310000 20.8275343606959
6320000 22.454562686167
6330000 17.9675979863572
6340000 16.0171277353591
6350000 18.8934833381524
6360000 16.3086089485088
6370000 9.92055388062005
6380000 10.58560242067
6390000 7.63970078981851
6400000 3.31516336374943
6410000 9.59502332186156
6420000 9.53012131770981
6430000 17.7147974371055
6440000 24.895826372466
6450000 26.0529149126092
6460000 16.1250455964584
6470000 10.6688806719209
6480000 19.5606470551373
6490000 17.5506428960774
6500000 23.1741107312026
6510000 23.9412330358248
6520000 23.449885549369
6530000 22.443870802267
6540000 17.3252842803433
6550000 19.5970081321095
6560000 24.6418244602454
6570000 26.5493100511298
6580000 25.5312441535097
6590000 25.2067006089026
6600000 22.5442210692975
6610000 25.0571602507119
6620000 21.5572768437659
6630000 22.1799876039135
6640000 24.9214962089854
6650000 35.4961389378018
6660000 34.1694523635625
6670000 39.6916386128663
6680000 35.2858564652109
6690000 34.2709765558719
6700000 28.5627078957073
6710000 34.7361364561251
6720000 34.3362435056204
6730000 35.2945009854591
6740000 21.6530467061534
6750000 29.2344353210594
6760000 27.8264752134377
6770000 27.4914279362133
6780000 32.1591894569123
6790000 29.0326866031214
6800000 27.934773245002
6810000 29.5247299024049
6820000 35.1998750515332
6830000 34.950444158337
6840000 32.3117323062864
6850000 30.0750677336706
6860000 28.5171189773245
6870000 34.8985957207315
6880000 28.7578535936145
6890000 25.0464837590807
6900000 27.7221529977896
6910000 31.5830398301484
6920000 35.966492964513
6930000 34.5861607832844
6940000 37.2792588049235
6950000 37.2578897269697
6960000 35.7617271238722
6970000 39.4861529982397
6980000 31.7584389443961
6990000 28.2744852464718
7000000 21.7689316050689
7010000 21.2599028786916
7020000 28.9140026275787
7030000 33.0374429890609
7040000 23.0111879567469
7050000 19.3680220784804
7060000 13.5094978319215
7070000 15.6908562506475
7080000 21.1089264488996
7090000 17.1343100138877
7100000 25.2323236252528
7110000 28.9344450096991
7120000 35.0696095748254
7130000 30.1510983256487
7140000 33.4589990525801
7150000 31.6874589640379
7160000 37.0377388249043
7170000 35.739810556755
7180000 32.2803838393701
7190000 35.7800667532183
7200000 36.4333178131243
7210000 30.74131418807
7220000 24.2240038723124
7230000 36.3997779065041
7240000 34.3614372939672
7250000 30.6225418843784
7260000 29.0818989213224
7270000 34.0987311178772
7280000 26.9194509084646
7290000 29.2497614035409
7300000 28.8518548718425
7310000 26.1629963322943
7320000 23.4545743307323
7330000 20.1331762986168
7340000 19.0578646081498
7350000 15.9187487435737
7360000 19.033956212392
7370000 24.5345375830111
7380000 26.2492749589669
7390000 24.6370099220204
7400000 21.2558739028981
7410000 15.0368658317824
7420000 21.1545521009382
7430000 26.1970024333039
7440000 25.7850631431436
7450000 24.9487224211732
7460000 19.5743549099305
7470000 22.148768638351
7480000 20.5689024972668
7490000 16.0982008573008
7500000 18.2715180566253
7510000 25.9939716668505
7520000 19.2349973595159
7530000 23.2805351422294
7540000 14.8623960123516
7550000 19.9814068750345
7560000 18.9831187117948
7570000 28.4386863876695
7580000 31.2616988684742
7590000 18.2765202453593
7600000 20.3046748338463
7610000 19.8087598174004
7620000 24.8242010029844
7630000 26.4215814747212
7640000 27.7756692668323
7650000 17.5420444932445
7660000 18.353996540069
7670000 24.8463383643751
7680000 27.2078904528207
7690000 26.699110328773
7700000 21.9088590169646
7710000 20.5205434623151
7720000 17.851231880766
7730000 21.919613076724
7740000 23.8982571280178
7750000 27.3900851962856
7760000 31.6264500871864
7770000 24.218073485086
7780000 28.4612847190436
7790000 27.4345843723577
7800000 19.46807636522
7810000 21.650958466995
7820000 28.4723075755948
7830000 31.6479332873964
7840000 33.083140379284
7850000 32.4548504447083
7860000 33.9607229122852
7870000 41.0350961611007
7880000 38.0076686835419
7890000 35.4822272735541
7900000 35.9897050949586
7910000 26.7981481526318
7920000 29.3724520767793
7930000 34.7699694536298
7940000 27.0515238411783
7950000 27.1221073518997
7960000 31.5314265576421
7970000 33.0869475367993
7980000 31.1299926098819
7990000 39.4533424969498
8000000 41.3818309271427
8010000 43.1469407581177
8020000 41.4786763535676
8030000 39.4201500239502
8040000 31.0457360802557
8050000 33.5917610626046
8060000 36.3506235268395
8070000 32.397619280486
8080000 35.5861443599738
8090000 39.634356251017
8100000 29.0862359444
8110000 31.8195261062263
8120000 34.9773652858784
8130000 29.389740125744
8140000 30.2580484738562
8150000 33.7077392693922
8160000 32.5687151857467
8170000 34.2710864027366
8180000 26.0174692772417
8190000 28.2231461534052
8200000 34.0559561556112
8210000 32.0862013063782
8220000 27.4543532732627
8230000 31.0672770594772
8240000 34.1612265745121
8250000 30.4469872092503
8260000 29.3973784090786
8270000 24.1006309175552
8280000 24.3683218740711
8290000 29.8699180474493
8300000 32.125192310453
8310000 29.3188504125795
8320000 32.307965440167
8330000 30.6231990959784
8340000 30.1525003623278
8350000 26.5042625703699
8360000 25.901670774574
8370000 27.1040257711717
8380000 34.0910732180594
8390000 36.0740236843953
8400000 27.871336751333
8410000 36.5587689424839
8420000 34.5974558086729
8430000 29.1842673605752
8440000 35.376477807441
8450000 28.7797718114788
8460000 37.8867281983635
8470000 35.3676177609552
8480000 36.4752351732291
8490000 40.4348184405111
8500000 40.4659086914137
8510000 38.5616163273834
8520000 40.6846311132004
8530000 38.150363230654
8540000 38.2069981016701
8550000 42.3390572394425
8560000 46.6349746410031
8570000 42.4673141518444
8580000 40.084832420191
8590000 39.7134415971437
8600000 46.8570787126737
8610000 46.3454300914177
8620000 37.9946715141494
8630000 42.3709011261698
8640000 44.3179595359433
8650000 38.4628750087949
8660000 34.131570571874
8670000 37.3980977188647
8680000 37.8823378405827
8690000 37.1322310850093
8700000 40.6220982213956
8710000 27.9970756479244
8720000 31.6143218914655
8730000 35.6852695971596
8740000 39.1336506214586
8750000 35.7062336106808
8760000 34.560621048257
8770000 37.7028740148264
8780000 33.595489440229
8790000 42.0348382685488
8800000 46.183158888652
8810000 48.8502361642092
8820000 42.9027006177806
8830000 43.6406275635628
8840000 40.9669619849468
8850000 44.7527452568849
8860000 54.645520386936
8870000 55.7374328459712
8880000 53.9122228926192
8890000 49.7431991568384
8900000 40.9770409671128
8910000 38.0635969009479
8920000 39.8377302859431
8930000 38.6529734331831
8940000 35.779755232072
8950000 38.9530086409575
8960000 37.4161165614278
8970000 34.8305228032417
8980000 35.3020197461805
8990000 36.7789021767264
9000000 38.9218977552451
9010000 39.9517974734981
9020000 35.0507070433028
9030000 36.1283926340058
9040000 41.0808640828383
9050000 34.4383143417518
9060000 40.4281856273092
9070000 29.6385527286955
9080000 35.2566020443008
9090000 33.6571689291178
9100000 32.5709732138874
9110000 28.2026931185051
9120000 32.0812653191396
9130000 45.9770556369654
9140000 45.726453214967
9150000 50.0723238062452
9160000 46.5405247990271
9170000 43.8514955538645
9180000 46.4685974599119
9190000 45.4673029761562
9200000 46.0114266798229
9210000 46.3598634707216
9220000 51.75513648251
9230000 39.6059710385475
9240000 39.2618270909753
9250000 39.7340231246504
9260000 38.6357628310732
9270000 38.1487381914476
9280000 39.1960147808651
9290000 45.5443492066331
9300000 37.4630294659887
9310000 36.9605680529116
9320000 37.7454653266979
9330000 43.9131560882061
9340000 39.269131645508
9350000 35.5789418809123
9360000 43.7123467476099
9370000 44.3173400526658
9380000 46.5904315953669
9390000 37.3262955199108
9400000 35.0703849788283
9410000 38.6075670590613
9420000 32.2187751560701
9430000 37.0751775320351
9440000 37.3247697583141
9450000 36.3265240121913
9460000 42.1359351287347
9470000 43.4648127260036
9480000 41.8674843717966
9490000 51.5341069190583
9500000 48.8962912947013
9510000 48.50975399907
9520000 43.5057287749277
9530000 39.6884946058932
9540000 35.3477086794588
9550000 31.4198233362438
9560000 31.784327623132
9570000 28.8465090563965
9580000 24.8855199541893
9590000 30.2312554917636
9600000 30.526830639836
9610000 33.9507143160656
9620000 27.1201035185478
9630000 32.3178777659266
9640000 35.9441894163287
9650000 36.4460044042465
9660000 36.3133952499267
9670000 40.7018281665982
9680000 31.8925127973391
9690000 33.2341180220158
9700000 31.406226617527
9710000 34.1080026884753
9720000 27.2982935083332
9730000 21.1561232381374
9740000 23.9047379326573
9750000 27.0049308969748
9760000 30.2286114123306
9770000 25.3451142003305
9780000 29.005872109695
9790000 34.9133243386489
9800000 33.8164798426578
9810000 34.3111170258459
9820000 30.2054469862478
9830000 27.5551572107206
9840000 32.0536872602702
9850000 38.4827821826919
9860000 32.7990869439681
9870000 33.1469847277292
9880000 31.1303523859544
9890000 31.3699999512372
9900000 32.4878743028599
9910000 33.4777716436234
9920000 29.3584194049716
9930000 35.2484271132878
9940000 38.4982936529871
9950000 34.2023583967679
9960000 32.3446784312063
9970000 29.8821445585966
9980000 29.1920883639827
9990000 22.5628451546489
10000000 25.7362312718524
10010000 27.2239145933135
10020000 26.2300157910333
10030000 20.5598596047865
10040000 23.6400545019018
10050000 25.421165629128
10060000 32.6401358278262
10070000 37.2815622842501
10080000 37.9914999772479
10090000 36.4475356301459
10100000 27.8969872094522
10110000 32.2176088301285
10120000 31.5952869046587
10130000 25.9554258028934
10140000 29.4718778783832
10150000 24.9282570981431
10160000 27.8327487973978
10170000 29.9060405745468
10180000 31.1956487635682
10190000 29.058426819498
10200000 28.2745341566902
10210000 32.9638853114218
10220000 37.1835641398673
10230000 43.2454737938376
10240000 43.5360742654594
10250000 42.160522123563
10260000 38.9938347527196
10270000 34.3464590659573
10280000 38.3237490391002
10290000 34.0046935379183
10300000 44.6690053356944
10310000 41.2376350153146
10320000 39.6483040069566
10330000 37.8619576272031
10340000 34.522578378948
10350000 26.821558728239
10360000 30.5775417541785
10370000 30.619284627846
10380000 35.3494045121045
10390000 32.2713058187085
10400000 30.5812616174651
10410000 31.6480586685347
10420000 25.5912959397454
10430000 24.814795231995
10440000 30.2240638279895
10450000 28.7703435478008
10460000 22.6510547209359
10470000 32.0577067440107
10480000 30.6095112989842
10490000 26.1858227216907
10500000 24.8393750358933
10510000 27.611448889477
10520000 28.51513704525
10530000 26.4001689324148
10540000 33.4927083591704
10550000 33.1929178163381
10560000 25.3748866403289
10570000 24.4756009265447
10580000 26.1774815930258
10590000 22.0581497691683
10600000 24.1398896851081
10610000 23.1232684336417
10620000 24.4855825973704
10630000 32.3946309260701
10640000 25.1171257192376
10650000 30.1015846295047
10660000 27.451870897419
10670000 29.7306972386594
10680000 31.7074888379757
10690000 30.8884662051148
10700000 34.7728399798226
10710000 28.4827965745733
10720000 37.1419167781955
10730000 31.652284616638
10740000 36.0931356443384
10750000 37.2100881951379
10760000 35.0961202066011
10770000 36.7769516317505
10780000 30.7632210054282
10790000 35.4629832415307
10800000 35.5800419134885
10810000 25.8138268005586
10820000 25.1342145723933
10830000 25.9451035480587
10840000 29.9987430536332
10850000 34.3027103129726
10860000 31.5841513147963
10870000 26.5771534143595
10880000 28.0003254634457
10890000 31.8791985197649
10900000 25.9547217958785
10910000 24.5339907168466
10920000 22.8758791621475
10930000 22.7511355412126
10940000 32.3436564131212
10950000 31.9072696888483
10960000 28.6253006494945
10970000 29.2009871831731
10980000 33.1968879006728
10990000 36.9805999395334
11000000 35.8722073336608
11010000 33.411722603885
11020000 32.2555674063785
11030000 37.1999831995946
11040000 41.4901049227042
11050000 37.9867460718595
11060000 36.5352146584954
11070000 37.5717672389098
11080000 33.0209671286819
11090000 32.7238387158733
11100000 34.5831627285802
11110000 31.2161878561032
11120000 31.6051255068263
11130000 22.8741025675338
11140000 31.2095440077539
11150000 25.1313175981733
11160000 29.5919201902083
11170000 30.905685669182
11180000 33.5318282734289
11190000 35.15352613679
11200000 33.7849877841552
11210000 46.9246657563866
11220000 44.3907079834004
11230000 38.3372593577146
11240000 34.8789409341165
11250000 34.2763612758588
11260000 38.2082642687026
11270000 37.658906016874
11280000 31.5851061884163
11290000 31.0778089986658
11300000 36.2320698348763
11310000 42.1185218909991
11320000 39.0211878470759
11330000 30.8011226098632
11340000 32.5830148426603
11350000 30.5427209099596
11360000 28.6893762226532
11370000 34.8282484043496
11380000 33.9503494717994
11390000 32.8599236613403
11400000 39.1958525455988
11410000 40.2886813418411
11420000 34.0745378795662
11430000 33.8085207875055
11440000 38.9531583007661
11450000 38.8665713712266
11460000 27.5809546124055
11470000 32.0761376853843
11480000 27.8112065411356
11490000 24.342659206013
11500000 20.1992869500593
11510000 19.135208956716
11520000 15.1459513045835
11530000 18.7851784689561
11540000 27.5620416745447
11550000 21.0696121230835
11560000 19.6466040839088
11570000 25.7929713614258
11580000 31.4546822145536
11590000 26.0007444059553
11600000 22.6525467651286
11610000 23.4438979594336
11620000 27.5127182547232
11630000 27.9599966711977
11640000 29.6553454710396
11650000 28.2512625489051
11660000 35.8665609712634
11670000 39.3738468294338
11680000 28.5949972977382
11690000 30.8577142525973
11700000 23.1425256666062
11710000 22.8897454136687
11720000 24.2843065100757
11730000 28.5802790167159
11740000 33.1110449841901
11750000 32.2084352333136
11760000 32.4041249448126
11770000 31.0855436344143
11780000 33.0509903433942
11790000 35.7383420089021
11800000 32.8729261220719
11810000 29.572972828435
11820000 30.9443757756768
11830000 32.3017244572054
11840000 33.7507394168227
11850000 33.9992759545198
11860000 26.7406984533467
11870000 27.919154945813
11880000 31.613350901858
11890000 32.6862488019931
11900000 21.8058172583947
11910000 28.9454280440858
11920000 32.5885535479425
11930000 24.4249899729033
11940000 23.9212995089673
11950000 23.5246151770077
11960000 25.9378467244323
11970000 25.5154964746093
11980000 27.0443648949911
11990000 27.3912529012448
12000000 28.1951274309234
12010000 26.8221700554676
12020000 35.2270740335385
12030000 38.3880007324652
12040000 37.9520206081314
12050000 23.9033298074572
12060000 29.7546849810147
12070000 29.0428632940982
12080000 28.951254323784
12090000 30.4229759104057
12100000 33.7103692342626
12110000 35.7226242329069
12120000 31.6887174505028
12130000 36.9662478179165
12140000 32.6209071262253
12150000 38.4060413591271
12160000 37.026044137598
12170000 32.7972023761623
12180000 35.3871794629245
12190000 33.2372183353058
12200000 24.9451314160079
12210000 24.0427134513985
12220000 25.4030863996974
12230000 28.0701770762977
12240000 34.4884680549841
12250000 35.3607839433553
12260000 32.8345009009746
12270000 28.593908781649
12280000 32.2859389434466
12290000 32.8542466645605
12300000 35.0408418454098
12310000 35.9893692325543
12320000 35.0648429024563
12330000 31.5582667587258
12340000 29.4988658118727
12350000 28.6200773516247
12360000 28.0520303955334
12370000 29.7828851161759
12380000 30.3254987122833
12390000 25.9903179249446
12400000 22.8504437653527
12410000 26.8091429566916
12420000 23.1424492765759
12430000 17.5769706812731
12440000 26.3365205317546
12450000 25.0593290227886
12460000 26.0707275165879
12470000 27.6422829355864
12480000 30.8446088267965
12490000 33.3234748291518
12500000 35.7047194438528
12510000 34.6090631977206
12520000 37.466726943651
12530000 35.1935621346564
12540000 35.8317770833519
12550000 31.3309102773742
12560000 32.7904466632051
12570000 33.7589662890084
12580000 32.288324476611
12590000 35.6466910140334
12600000 39.8667364986341
12610000 34.7970103575682
12620000 38.0599321808695
12630000 37.9696116295302
12640000 32.524331499839
12650000 36.8521476881735
12660000 32.8074618063838
12670000 23.4780669435644
12680000 26.9625511917711
12690000 30.091086901737
12700000 19.4498101630122
12710000 21.6712395302278
12720000 22.9774788346177
12730000 25.4737303857411
12740000 19.0321166192725
12750000 19.4507578047858
12760000 21.1941518409329
12770000 19.7322802969023
12780000 20.9892774577847
12790000 25.1227083140593
12800000 17.3699902995349
12810000 22.0608603342151
12820000 20.7056380518009
12830000 26.3005140850921
12840000 28.6186577435743
12850000 32.6445066415043
12860000 31.5933622253131
12870000 33.4170070008595
12880000 36.8530728117092
12890000 27.5888583259041
12900000 34.9857016578531
12910000 33.1255336232735
12920000 25.4426855470297
12930000 19.5727043719441
12940000 31.7273115285577
12950000 26.9086689428902
12960000 28.9269897427548
12970000 36.2407571969136
12980000 37.1816937441265
12990000 38.2492543576589
13000000 35.223562853858
13010000 30.652267630499
13020000 30.8915612693999
13030000 28.4329042454913
13040000 25.5285981481895
13050000 30.0041472047099
13060000 33.1694634340437
13070000 36.8565587815841
13080000 36.309085347319
13090000 40.2067935181921
13100000 37.0559323513291
13110000 32.3351454124979
13120000 35.7590883489532
13130000 42.1420243736014
13140000 39.6601628827486
13150000 38.3946477803784
13160000 32.4302695051797
13170000 32.1384105479478
13180000 27.434684714226
13190000 31.405380838221
13200000 27.5455690101589
13210000 33.9406283530557
13220000 33.1135673646356
13230000 32.8858213655973
13240000 34.3442047685761
13250000 31.5152613445974
13260000 30.5856705030885
13270000 29.7437859998262
13280000 26.6987413932118
13290000 28.5587640505829
13300000 29.365573408464
13310000 21.4042086316869
13320000 18.0452334490765
13330000 23.7126809457397
13340000 31.8666577669331
13350000 26.0554970008509
13360000 33.6343115912651
13370000 35.8541085641281
13380000 35.8782914606379
13390000 31.2043455976706
13400000 28.175474107242
13410000 34.6814664744165
13420000 31.8843661577783
13430000 29.0923851932638
13440000 23.0966596199463
13450000 25.5651255661455
13460000 26.0477236134556
13470000 22.3651172760796
13480000 28.6407774165697
13490000 33.3282347658412
13500000 34.6234843174998
13510000 35.2605152798421
13520000 31.1545791719229
13530000 27.3861332071361
13540000 28.0854998543318
13550000 32.2951914208153
13560000 35.5077611329806
13570000 33.2846562794286
13580000 29.8173620458069
13590000 23.6654679155858
13600000 30.0157452865611
13610000 30.8577535950744
13620000 30.4430641056388
13630000 28.7131265883698
13640000 27.7657229848102
13650000 27.9627967802149
13660000 23.2422918640036
13670000 25.2309646703369
13680000 20.5287498054938
13690000 22.7669591962398
13700000 20.1947803948087
13710000 18.294601160563
13720000 19.5295976759842
13730000 24.3388609372684
13740000 18.4966277565858
13750000 28.1235303849052
13760000 23.6713015182193
13770000 21.7804266217942
13780000 28.8895228150815
13790000 30.7372743340389
13800000 28.863225678815
13810000 30.8022961201477
13820000 26.5107850442862
13830000 26.3376518224319
13840000 28.7516798210716
13850000 30.3246944578886
13860000 30.2828056578574
13870000 24.6302078937044
13880000 23.5690771734603
13890000 22.7131122355012
13900000 21.4037618725143
13910000 25.2822446895693
13920000 19.8918238231595
13930000 28.0448500300289
13940000 28.2799843961115
13950000 24.1612252074895
13960000 28.4788715891729
13970000 20.3637237109835
13980000 19.4514014562666
13990000 22.5163650469935
14000000 23.1473453574632
14010000 22.0832720719688
14020000 13.5506090672839
14030000 14.391401608466
14040000 22.3158928697992
14050000 22.4274508821603
14060000 25.3164488135405
14070000 24.8666168192256
14080000 26.395190912358
14090000 26.2125674158228
14100000 20.8311921821223
14110000 21.208985495613
14120000 28.9341574380167
14130000 24.1061059837675
14140000 21.8420389547851
14150000 21.210734327564
14160000 21.9108241913715
14170000 15.8241009533205
14180000 17.1658243550549
14190000 11.9005530125334
14200000 12.4691623146153
14210000 16.6120202826486
14220000 16.2251243509127
14230000 19.5395177035765
14240000 23.5249437471106
14250000 31.4292150965032
14260000 27.3030924760322
14270000 31.2909297483071
14280000 25.6150288778886
14290000 21.3872361565117
14300000 31.8613662965356
14310000 21.7151745054588
14320000 19.5099609034028
14330000 29.1961144793512
14340000 22.7444705764289
14350000 19.4306101438111
14360000 21.4805390844256
14370000 23.4239174642184
14380000 29.6091906990243
14390000 27.2005352617539
14400000 20.6683146918705
14410000 24.4707206704795
14420000 24.8183391768446
14430000 22.6433271677883
14440000 21.6448389870491
14450000 25.7218736720732
14460000 32.0093128421857
14470000 37.2254972983842
14480000 38.2726841038305
14490000 38.1889909027712
14500000 31.682782427287
14510000 23.5684934129238
14520000 26.3513258607534
14530000 31.0846145208119
14540000 32.2959266449492
14550000 32.4985192762168
14560000 34.2323541006406
14570000 28.9117119520129
14580000 31.4796778767302
14590000 31.0097577191243
14600000 32.5804820578621
14610000 36.3871176360733
14620000 39.9927031483732
14630000 36.4114328411381
14640000 25.3641564462146
14650000 25.5466884782152
14660000 32.4475247468681
14670000 33.4132004089257
14680000 31.1135381153256
14690000 28.3537022227834
14700000 30.5145928607429
14710000 35.2016886499482
14720000 35.5578019693286
14730000 33.8113477342982
14740000 35.7871735139647
14750000 34.8870605480488
14760000 32.885196311047
14770000 33.3195840117743
14780000 31.7972625007128
14790000 29.2959951542722
14800000 33.9342843946685
14810000 34.186187658197
14820000 35.744017544262
14830000 35.1232605275961
14840000 41.3634947125307
14850000 37.5537060405175
14860000 30.3303792736721
14870000 31.8927842993293
14880000 33.046816017869
14890000 29.6198116421239
14900000 21.8496655753397
14910000 22.5571162967953
14920000 27.3644598232607
14930000 35.5241511930878
14940000 30.6762598861624
14950000 27.765652198131
14960000 27.1323503669615
14970000 31.7045860167824
14980000 31.4880629826507
14990000 31.3443799292066
15000000 21.5989490140994
15010000 26.7714023591481
15020000 36.50950982227
15030000 34.2959788982239
15040000 35.0593091022823
15050000 21.8854016334533
15060000 18.4358067099885
15070000 27.2764147767905
15080000 24.2660377184473
15090000 22.678655700518
15100000 23.9513338959612
15110000 21.5193372023101
15120000 35.6788758732865
15130000 31.8949778456225
15140000 38.9198166256832
15150000 25.6374220530328
15160000 31.8033258039685
15170000 37.478822944369
15180000 31.9837600484723
15190000 34.6614031842278
15200000 35.3978985242593
15210000 32.1689162658872
15220000 28.5337723491002
15230000 31.9802299277144
15240000 26.1090903930025
15250000 26.055307160958
15260000 22.753120367024
15270000 24.7022405326579
15280000 33.0832188214413
15290000 37.0103402266506
15300000 35.0136372329675
15310000 28.8290434593524
15320000 30.6517816623107
15330000 34.7868578344664
15340000 31.2628748055849
15350000 30.2555581951486
15360000 29.8481849782749
15370000 24.9426999387112
15380000 27.339597493102
15390000 28.2061465118361
15400000 22.9804546356173
15410000 27.3860330693205
15420000 31.015675064232
15430000 22.3909055902159
15440000 25.5595305121257
15450000 24.2774664733163
15460000 26.6670057752066
15470000 27.6021668207969
15480000 32.912158832784
15490000 23.9610928903919
15500000 36.2853191624804
15510000 37.1935060114764
15520000 30.2435583212454
15530000 30.5805630383808
15540000 30.2545641626161
15550000 14.4361982277769
15560000 23.7052895422823
15570000 23.25509069374
15580000 26.7077720021517
15590000 22.43297921842
15600000 23.0850597379923
15610000 25.3403693964545
15620000 29.7374009403914
15630000 23.6861516128577
15640000 26.3722575960616
15650000 26.3011796189045
15660000 29.0495661107908
15670000 28.2453439479672
15680000 30.0301269145123
15690000 28.8536604165957
15700000 27.9539126122358
15710000 29.208984779031
15720000 26.7079556870863
15730000 23.4540631664686
15740000 22.3422036647447
15750000 24.6156108086305
15760000 25.297922661026
15770000 20.5877053623346
15780000 21.96394562745
15790000 22.4730195222003
15800000 22.1976047215653
15810000 22.1861725358951
15820000 26.0830335260073
15830000 21.9058666385303
15840000 21.2432873511819
15850000 20.9368378743658
15860000 22.4640270025778
15870000 17.4337489114161
15880000 28.9230342979639
15890000 29.4763020307667
15900000 27.8787587500343
15910000 34.7182193050406
15920000 32.1429689393897
15930000 29.2029532364488
15940000 34.5584226451717
15950000 29.4791654452121
15960000 25.2924696313588
15970000 25.7634841556933
15980000 24.8145413512143
15990000 26.3784441251673
16000000 28.0914395497545
16010000 27.574677150554
16020000 20.3007012727518
16030000 26.2048999520125
16040000 26.8644980625912
16050000 30.3501430287681
16060000 35.4676146584373
16070000 31.6776481169549
16080000 22.3064993538923
16090000 28.6932386529658
16100000 21.745485853257
16110000 27.6111040553766
16120000 27.7612570081483
16130000 23.8608626401611
16140000 23.6594441939617
16150000 26.2657221088871
16160000 19.5133094772058
16170000 25.6623117417214
16180000 28.8301371396623
16190000 28.142947265276
16200000 30.2658072157574
16210000 21.5665426514997
16220000 24.7268231608988
16230000 17.5874580462763
16240000 24.4594178239468
16250000 29.4200652583726
16260000 26.018228088314
16270000 25.7541697363756
16280000 30.7625734717585
16290000 31.0004145466623
16300000 31.2287305112077
16310000 31.9017664181085
16320000 31.589664529355
16330000 30.9434494257436
16340000 33.7594004269075
16350000 33.4738570465268
16360000 28.9307934133055
16370000 28.9145165755202
16380000 36.54374137093
16390000 25.4438792069766
16400000 26.8136066830714
16410000 30.0078532943767
16420000 33.1950750407396
16430000 32.2764204102081
16440000 28.7470551679497
16450000 30.2276098086844
16460000 29.2614544091674
16470000 31.9519782516389
16480000 28.194782306665
16490000 24.6692465271399
16500000 27.9552003621826
16510000 27.4063886644873
16520000 29.7672216152896
16530000 21.3459252623588
16540000 25.0933642546028
16550000 24.4770118188098
16560000 23.8580384658483
16570000 31.0213381673959
16580000 20.8151621063161
16590000 19.1772317019489
16600000 27.7043885828841
16610000 23.8981016871582
16620000 22.1671632079691
16630000 27.125647843611
16640000 31.5136400195
16650000 31.1512389991105
16660000 37.1521714708641
16670000 21.2673479085799
16680000 29.4551228347956
16690000 28.6866459388376
16700000 28.2193464137121
16710000 29.8456921469576
16720000 21.3060003037329
16730000 22.4373416185444
16740000 21.2598031445397
16750000 19.2462569277004
16760000 16.7700204739496
16770000 19.4935448592129
16780000 24.1962679349344
16790000 27.029917232822
16800000 28.3754737336936
16810000 28.1787289964955
16820000 26.9350406403059
16830000 23.3179823163826
16840000 28.4443910784454
16850000 23.3798146418192
16860000 31.4091516097383
16870000 31.5109346867197
16880000 32.2746351609572
16890000 29.0757857688095
16900000 25.4005866360347
16910000 21.5094020933608
16920000 20.2758090504094
16930000 26.112156190161
16940000 26.1689034392695
16950000 31.3183855012789
16960000 30.0915330504213
16970000 28.5832955554223
16980000 36.0323422856751
16990000 36.3206399291662
17000000 30.858115214034
17010000 28.4918455786602
17020000 33.2444700497924
17030000 28.2417294896962
17040000 39.6396261007407
17050000 37.6842998969562
17060000 32.8292532705317
17070000 42.4732559463634
17080000 35.5724790121365
17090000 36.3759253231407
17100000 35.3675937185718
17110000 40.4595437190601
17120000 34.0674841684499
17130000 30.8883064475136
17140000 28.8958416841663
17150000 29.7874589275486
17160000 35.1998941730328
17170000 27.2831552874449
17180000 25.9196746087134
17190000 29.3630797819064
17200000 35.1538925320796
17210000 33.9415340690769
17220000 34.0838627425932
17230000 31.0086920161577
17240000 41.6577831520633
17250000 35.8094228359726
17260000 27.4138881792972
17270000 31.3588215129118
17280000 37.4989878887428
17290000 47.5233180968505
17300000 44.6924634684746
17310000 41.3636158636231
17320000 40.9168450569337
17330000 38.0616587269592
17340000 34.6011688071305
17350000 34.4649959941041
17360000 33.41995442617
17370000 34.7292281240705
17380000 35.0128927382045
17390000 35.0398949114609
17400000 36.4734872373201
17410000 36.9022075684508
17420000 33.7047687979484
17430000 29.6014423565236
17440000 29.8853179832932
17450000 34.8924385856188
17460000 35.4972662590967
17470000 34.8023355674363
17480000 35.9505816885993
17490000 32.4957172702496
17500000 33.9311469468284
17510000 36.8080625937039
17520000 32.3203917267231
17530000 26.6228408615059
17540000 21.40833448598
17550000 25.309339757677
17560000 32.2061190232449
17570000 31.0606484291664
17580000 25.4218745922032
17590000 25.363799206026
17600000 27.3903673289785
17610000 16.7657430427812
17620000 17.41545385884
17630000 25.4651883244123
17640000 26.2483910738384
17650000 33.7662200479136
17660000 29.208027929597
17670000 25.1653255596144
17680000 26.5589923584655
17690000 30.3165406800362
17700000 29.8583178878711
17710000 26.3492857497754
17720000 27.4711062766276
17730000 31.120387830769
17740000 36.5589794034379
17750000 34.380436039567
17760000 23.047592803161
17770000 26.8060208247627
17780000 22.7963920869707
17790000 27.9845702818795
17800000 35.4609178943265
17810000 29.417170223822
17820000 29.9312593943823
17830000 26.0990553501427
17840000 26.7443897556424
17850000 33.652778530576
17860000 29.1924591588667
17870000 26.5709329850391
17880000 21.7443748927623
17890000 27.8224825392118
17900000 29.4916784898475
17910000 25.2634314166091
17920000 34.6961108402184
17930000 28.1791564988812
17940000 30.0841039479819
17950000 33.6574245553271
17960000 34.9266480834141
17970000 35.7245731779061
17980000 37.1266552228095
17990000 37.2186982825937
18000000 33.0182038864256
18010000 25.5852402989326
18020000 29.3700146026616
18030000 35.7245744175183
18040000 33.7691025459084
18050000 39.4578227405808
18060000 42.68772422857
18070000 46.1708757524453
18080000 36.8654605345524
18090000 37.0903172718903
18100000 35.5378743094624
18110000 39.5925391138394
18120000 30.5184665229396
18130000 38.0895019869213
18140000 30.9167411717663
18150000 27.5551576622938
18160000 29.4986319211656
18170000 28.6597255457734
18180000 35.9923308540857
18190000 28.7234595470548
18200000 26.6361614118244
18210000 22.8538167578153
18220000 30.3282755558118
18230000 27.296935635648
18240000 27.9048868184723
18250000 31.6688709513613
18260000 25.9292900933305
18270000 25.8545977628395
18280000 25.7178141144228
18290000 28.5298422770249
18300000 28.5601547543656
18310000 29.7035178525205
18320000 27.4742335895876
18330000 25.4147978296272
18340000 25.2821372091697
18350000 25.9157679025849
18360000 29.0852201974632
18370000 40.2726862433246
18380000 31.8929266998389
18390000 30.3801130990462
18400000 26.4585247206128
18410000 26.001120267398
18420000 31.4302988623533
18430000 28.0118386283876
18440000 29.4216305941831
18450000 28.9087136630772
18460000 31.8251663589202
18470000 31.1781471431779
18480000 32.6837110483938
18490000 28.6370765454255
18500000 29.7770806004729
18510000 28.5563016292677
18520000 31.0191108628081
18530000 31.4651508131606
18540000 25.6209126803104
18550000 36.5842687710044
18560000 31.9114418741047
18570000 35.7711091693553
18580000 32.5903457620784
18590000 25.5001619031907
18600000 28.8457586831057
18610000 22.6935101173589
18620000 29.790481562605
18630000 25.0616123698015
18640000 23.9309695518357
18650000 28.4817593284862
18660000 30.0272712510262
18670000 28.7725226148671
18680000 23.9257300546224
18690000 14.4340689561432
18700000 18.5084756560899
18710000 19.7510308576614
18720000 23.6809899132605
18730000 29.1177470897502
18740000 27.4430663499113
18750000 25.9167838691431
18760000 30.5559759364107
18770000 27.8847148608898
18780000 27.1846106977519
18790000 30.4941709353783
18800000 31.6639669831571
18810000 29.2568605997309
18820000 37.6050616126923
18830000 29.9275598524166
18840000 35.7293661491626
18850000 32.7497340707552
18860000 33.753138772745
18870000 38.2273179308013
18880000 39.5678543812886
18890000 32.2687407438411
18900000 37.7848876413884
18910000 32.7156491094428
18920000 29.1063823568988
18930000 30.1042103530032
18940000 32.5156931513737
18950000 30.7950928113407
18960000 21.5532804458653
18970000 26.9831119845562
18980000 30.7508151711978
18990000 30.6043208227872
19000000 35.2696584534957
19010000 34.4198632979538
19020000 35.7580867465598
19030000 35.6012211893579
19040000 31.1585523869421
19050000 27.3766175696012
19060000 30.9840844631336
19070000 32.1995201395351
19080000 40.5682189085703
19090000 40.7520509821604
19100000 38.2143975630005
19110000 34.203717400164
19120000 25.9221249038679
19130000 28.0492944088224
19140000 30.2717909120827
19150000 31.3538537415905
19160000 33.9604209763464
19170000 35.2650775520111
19180000 35.8633909970193
19190000 36.3084821636302
19200000 38.729619015966
19210000 40.1081940618637
19220000 42.4596924095271
19230000 40.840011231011
19240000 35.8708519401108
19250000 37.6087148625648
19260000 30.4935259801737
19270000 36.4580315219174
19280000 36.3101349951328
19290000 37.7260321740335
19300000 35.418975008087
19310000 29.8231786263248
19320000 31.843804189673
19330000 34.2693855943032
19340000 33.7722530015344
19350000 25.510187700235
19360000 26.4484622137484
19370000 27.2719448652635
19380000 32.019992838435
19390000 34.6771003772602
19400000 35.005140833072
19410000 37.3458390626914
19420000 28.5693745668396
19430000 29.1674644558863
19440000 22.1858166989413
19450000 28.0717062598452
19460000 38.0435026275486
19470000 31.433335135799
19480000 31.7316270653644
19490000 29.5828529845185
19500000 33.7958677617889
19510000 34.3728208915268
19520000 26.6216159049736
19530000 36.197443027157
19540000 31.9125423045537
19550000 36.1512287913959
19560000 38.4758784912225
19570000 38.3006922210977
19580000 40.2926497655231
19590000 33.7099794821875
19600000 37.3449119547231
19610000 42.0551546946415
19620000 40.4212942013121
19630000 40.7879290348307
19640000 42.8696209692118
19650000 30.132537571096
19660000 33.7155717450874
19670000 38.8903054401018
19680000 30.0361003812002
19690000 30.5792787408256
19700000 30.4075735327513
19710000 28.9340027869573
19720000 30.8366867994085
19730000 28.0273631877162
19740000 30.1981994196487
19750000 29.9000602436413
19760000 24.7351170590973
19770000 24.8468534716038
19780000 24.9835786634413
19790000 27.9163746075596
19800000 23.5267817234408
19810000 25.2865206335217
19820000 34.9367949163048
19830000 34.5412514220152
19840000 36.853049241731
19850000 28.4344994897014
19860000 30.6051197701698
19870000 38.611782221962
19880000 41.8185354137846
19890000 41.7486538889832
19900000 35.5500533710067
19910000 31.0438149806121
19920000 32.2565649668273
19930000 35.9458783822778
19940000 31.0355753077784
19950000 33.7094701146547
19960000 43.6254485133084
19970000 36.0178288627242
19980000 33.857224924089
19990000 38.2095376133505
20000000 34.5458487730741
20010000 36.9902400724698
20020000 41.3940196851986
20030000 39.2446663786766
20040000 34.7794355162334
20050000 33.247081994696
20060000 38.2375412239857
20070000 36.4898208135136
20080000 33.9049938921574
20090000 24.4358473184981
20100000 26.8907962783322
20110000 27.9543104784069
20120000 29.0323429840772
20130000 32.6151737391259
20140000 38.8130024213962
20150000 41.1262128786349
20160000 42.0856864789792
20170000 41.2282296481923
20180000 43.2282881562689
20190000 39.3025077697886
20200000 44.0295912484165
20210000 36.2351426435918
20220000 28.265557489122
20230000 31.4435460923883
20240000 29.0037838373216
20250000 28.5581186939854
20260000 37.7125943612066
20270000 31.3500404246547
20280000 33.597995034248
20290000 36.8489304285325
20300000 34.0681095916065
20310000 20.9839824503039
20320000 20.7513839795803
20330000 23.2195875917657
20340000 26.8732128144592
20350000 27.6764099066993
20360000 30.9679836786153
20370000 32.0574311408877
20380000 27.1466616636758
20390000 29.5091900251598
20400000 36.6357013476513
20410000 33.9774792554327
20420000 39.0386362940706
20430000 28.8494254452947
20440000 27.9080338206325
20450000 34.5899320089139
20460000 31.6390814168929
20470000 38.436468428133
20480000 39.7225469359525
20490000 38.3333032090093
20500000 39.9609917185597
20510000 39.9012462252929
20520000 39.7221618870582
20530000 39.9401890848416
20540000 42.5890172279565
20550000 39.7564593500545
20560000 36.0164074552119
20570000 38.2491289211273
20580000 39.0654032321949
20590000 31.4770420898319
20600000 27.648902620758
20610000 23.5537751768876
20620000 28.0319251980806
20630000 27.6398283976745
20640000 25.4741986738094
20650000 31.3365160148052
20660000 32.9398179173644
20670000 32.9768983959947
20680000 36.3581905811845
20690000 37.4033372989168
20700000 33.2167458440861
20710000 31.1254897995155
20720000 29.8838409403077
20730000 27.5017511245803
20740000 29.8042832182302
20750000 30.966547640806
20760000 35.0985459324775
20770000 41.1852534401499
20780000 39.9561169392233
20790000 35.002297791375
20800000 34.2387146460598
20810000 33.5996280097026
20820000 27.6837852835158
20830000 27.121408479478
20840000 32.3278534495248
20850000 35.5155479746226
20860000 32.8064046974546
20870000 35.1781622429694
20880000 33.8769922611663
20890000 34.930682874281
20900000 42.8152965168649
20910000 34.9774009248928
20920000 36.187019430909
20930000 37.1125627696788
20940000 35.3640082690864
20950000 39.2632313230064
20960000 40.7244901565712
20970000 37.9199576697196
20980000 42.6296072693475
20990000 43.6703262543337
21000000 38.6617407377417
21010000 38.4212346821083
21020000 41.8944112691321
21030000 45.1478969339838
21040000 35.3048598544721
21050000 31.9276817315597
21060000 35.7368486096493
21070000 36.706463367681
21080000 39.3832179225248
21090000 40.4650100279188
21100000 39.4990037500604
21110000 31.2585672487978
21120000 38.8290171300764
21130000 40.2307894715751
21140000 38.2809189608394
21150000 44.8294784608991
21160000 42.168729695394
21170000 34.902234758458
21180000 33.3385427588501
21190000 31.9379483852229
21200000 34.9065656728234
21210000 36.3528651981084
21220000 40.8778430198578
21230000 39.1657570129992
21240000 38.6907188324993
21250000 37.7916116982864
21260000 34.8167570553779
21270000 31.1560493136789
21280000 45.4075415441413
21290000 37.4248143170918
21300000 47.2855723772687
21310000 41.7761533305073
21320000 39.5753642418634
21330000 44.493316073376
21340000 44.4260870828034
21350000 45.3794743781291
21360000 42.9349528539954
21370000 44.7931123256419
21380000 44.3927780141604
21390000 45.0655345930574
21400000 38.6486313365524
21410000 39.4923405838822
21420000 39.095853510042
21430000 36.8495497037996
21440000 45.4811929044991
21450000 48.5416220629841
21460000 43.3225155071726
21470000 47.521976941967
21480000 49.8188664389923
21490000 47.930242994979
21500000 43.7237619299012
21510000 42.7733356412482
21520000 43.2590786660164
21530000 37.9288265485319
21540000 39.4348658771632
21550000 37.7930414955973
21560000 37.6665915320183
21570000 34.8913420414681
21580000 40.2014920334069
21590000 41.1824096105332
21600000 42.6737602230367
21610000 32.6962236185008
21620000 43.4237277959817
21630000 35.9785521702546
21640000 31.0822740605597
21650000 38.4307730802558
21660000 32.1485877531273
21670000 34.9214492488006
21680000 33.3786850254759
21690000 33.6433475212207
21700000 36.2379588076853
21710000 36.737323875124
21720000 39.06270185738
21730000 33.0897800208131
21740000 32.0326529215269
21750000 35.5977557090876
21760000 39.1088308134057
21770000 38.9636350676417
21780000 34.0612169107612
21790000 31.6124947899991
21800000 35.730318024997
21810000 38.2364779468851
21820000 42.2757365886198
21830000 43.6135295500309
21840000 46.4733322749467
21850000 47.083891562551
21860000 43.1947723695197
21870000 41.6804074716526
21880000 43.5242201826206
21890000 41.4981593731262
21900000 46.3836594181719
21910000 50.0822919289827
21920000 41.3365604295998
21930000 41.2136649225311
21940000 37.803243253044
21950000 37.0982646508083
21960000 35.5244829738036
21970000 36.0470994712667
21980000 34.6013868450867
21990000 41.1164900803584
22000000 36.1981993438979
22010000 35.4934538289992
22020000 32.8921185554494
22030000 37.2814158529072
22040000 38.2147302807569
22050000 32.7298752589846
22060000 38.2384434522283
22070000 39.2971663421377
22080000 31.0568538971875
22090000 43.8581809866756
22100000 44.2030431959237
22110000 41.9718682526021
22120000 47.5883678200345
22130000 40.0469696733615
22140000 42.0172635477568
22150000 44.3419398931864
22160000 44.2564264518855
22170000 32.8821934722172
22180000 43.6027551793013
22190000 32.4525627770338
22200000 31.691297232557
22210000 27.2311427706986
22220000 31.063908158055
22230000 29.0590449554875
22240000 30.9834879577223
22250000 34.8534311127773
22260000 30.2559024877054
22270000 40.5417206508134
22280000 36.8646934821467
22290000 41.0225075289409
22300000 37.0621968490607
22310000 37.6935698235109
22320000 33.094912677515
22330000 28.8357649338215
22340000 38.6812904493128
22350000 39.4143180834454
22360000 37.3643798618334
22370000 33.8988570149415
22380000 33.9814732000196
22390000 36.7935881580398
22400000 38.0702341235381
22410000 29.7533759177099
22420000 32.2086166420139
22430000 31.7560256676435
22440000 37.4684679491685
22450000 34.2243824283638
22460000 34.5095686552658
22470000 36.1763748969409
22480000 31.0894762628189
22490000 37.4154121013119
22500000 36.8536158994509
22510000 34.4577073971662
22520000 34.716056085075
22530000 33.0209822470104
22540000 38.8462821507662
22550000 38.896297614633
22560000 32.1697509424539
22570000 36.5292695223832
22580000 32.0363664686211
22590000 31.6063241644082
22600000 33.8165837868325
22610000 33.919652207643
22620000 34.9155335082638
22630000 32.4714433376575
22640000 36.9606510041825
22650000 31.3749019396103
22660000 35.0987458898912
22670000 34.6389837451096
22680000 30.9502063338962
22690000 27.9647164659496
22700000 34.7099587809612
22710000 29.5584558757088
22720000 33.7686652996916
22730000 38.8434014757082
22740000 44.3827522876859
22750000 42.0857964055702
22760000 39.0366297599828
22770000 37.3090580165944
22780000 38.524705742271
22790000 40.6233561607154
22800000 43.6644321005134
22810000 48.0139892546043
22820000 46.6330941596453
22830000 46.900066694219
22840000 37.3597017889006
22850000 34.6201574071042
22860000 29.4941713117318
22870000 31.1144905347551
22880000 38.8293973045897
22890000 41.6636024714143
22900000 37.4580079499793
22910000 30.1091447943255
22920000 37.5465522679785
22930000 33.854763680837
22940000 32.5342991076489
22950000 30.6169967385745
22960000 34.5888166791286
22970000 37.1727232569496
22980000 24.6940293913204
22990000 23.0791913543333
23000000 35.1564642104422
23010000 31.3211277190176
23020000 35.2865199395043
23030000 39.8730848044434
23040000 27.3265080231463
23050000 32.7735911318462
23060000 43.1853571007896
23070000 36.3975234256825
23080000 38.6112402909319
23090000 36.8637867838436
23100000 31.1248625127354
23110000 41.2504250194258
23120000 44.5946570072788
23130000 42.7555293233068
23140000 48.2986109403985
23150000 45.1062905751712
23160000 40.5818599987009
23170000 49.8126659571159
23180000 38.3330190418454
23190000 38.0809436104346
23200000 35.6923036202462
23210000 35.4131754425961
23220000 33.3821453832614
23230000 31.7642447201995
23240000 39.9935290182692
23250000 41.9607635595775
23260000 40.7020783904514
23270000 41.1910044083957
23280000 40.9843474956748
23290000 35.9857394836406
23300000 41.1374464177506
23310000 43.7114119631939
23320000 45.9544425945787
23330000 44.7995198686306
23340000 37.6095494327043
23350000 32.0706085171034
23360000 34.240984771133
23370000 35.0813180809728
23380000 37.9885303236968
23390000 38.2018565597928
23400000 28.1894541977227
23410000 35.189417264108
23420000 33.1263395451386
23430000 35.324082484766
23440000 30.6996298482297
23450000 37.1184306486073
23460000 38.5123454769527
23470000 36.9520138382435
23480000 37.8329853572144
23490000 39.7143565716372
23500000 38.4253458308407
23510000 46.0180903803116
23520000 43.484628410079
23530000 46.0883324936008
23540000 39.3278647823309
23550000 43.5702933340547
23560000 44.2679357384926
23570000 39.3281921216346
23580000 35.6026089714061
23590000 32.8065717814288
23600000 40.8991780181378
23610000 43.8855741266285
23620000 42.3915095065465
23630000 42.9414995270878
23640000 40.596073784624
23650000 36.4107031946457
23660000 38.7414459483647
23670000 40.695674565311
23680000 45.2563925948762
23690000 44.0236034122631
23700000 45.5272434409155
23710000 44.8722268313308
23720000 42.7892667905004
23730000 39.2273897881382
23740000 38.4041688369803
23750000 35.2082948038808
23760000 36.408193496489
23770000 42.530558189477
23780000 46.9701854656068
23790000 33.2609112719102
23800000 38.1436986362176
23810000 41.9343504836948
23820000 46.0255039791323
23830000 39.0509370853987
23840000 36.9980271904153
23850000 32.7796733149563
23860000 35.7331159384033
23870000 35.1040697934559
23880000 35.6070982778767
23890000 41.3771518088984
23900000 37.883455336949
23910000 46.4881625573014
23920000 38.3112008789307
23930000 39.7857524676203
23940000 31.4682972557337
23950000 35.112186717368
23960000 35.6079063504563
23970000 37.7680617922314
23980000 36.4576750509384
23990000 37.4568471259211
24000000 35.1444695680955
24010000 41.726002286657
24020000 33.5720133507865
24030000 40.2351509395669
24040000 34.5409034015916
24050000 29.5397021989556
24060000 36.436848343562
24070000 35.9096597334877
24080000 41.9483138461774
24090000 36.6244273714353
24100000 33.3708446955328
24110000 33.2244006375236
24120000 42.3892649792458
24130000 38.7774352361284
24140000 35.2690008433682
24150000 37.9686712063734
24160000 35.916453912054
24170000 34.0621436460858
24180000 38.5792007069487
24190000 37.0787096290647
24200000 42.7777413004272
24210000 35.2912817495041
24220000 36.7491874038224
24230000 42.8128285414263
24240000 38.8637436729755
24250000 40.3169946041386
24260000 36.4257518365422
24270000 37.0484496559708
24280000 32.7771510403329
24290000 33.9261802440524
24300000 32.7729704108147
24310000 38.1775003383306
24320000 41.5932729210517
24330000 41.8923034969631
24340000 41.4872273086788
24350000 41.6781973486628
24360000 47.2994454980704
24370000 49.0429118742175
24380000 46.1393015579603
24390000 43.644481209294
24400000 40.6305957343396
24410000 43.4848772002005
24420000 36.908444005811
24430000 29.9125080475069
24440000 27.6545823307465
24450000 30.264823538122
24460000 30.1745799717831
24470000 33.1536875940382
24480000 32.4545629038075
24490000 30.4949305012957
24500000 33.6619222274538
24510000 38.547042664402
24520000 39.233271624713
24530000 35.8471090774731
24540000 34.6663237094116
24550000 40.9073810743031
24560000 44.1968351054479
24570000 46.0334088604303
24580000 36.1616780083744
24590000 37.0791273193548
24600000 35.9171588019708
24610000 32.5114291514944
24620000 40.4250474416448
24630000 39.4070990950773
24640000 41.2883447160505
24650000 38.9159797767811
24660000 35.9703277114231
24670000 31.3647968377836
24680000 26.7696088901768
24690000 27.3287920430162
24700000 32.4659500227738
24710000 36.6781452391713
24720000 40.8539150587218
24730000 39.4410084421902
24740000 31.5111868240778
24750000 39.4890620382707
24760000 36.2722752370599
24770000 28.7427609518975
24780000 28.666408336275
24790000 36.7581766840241
24800000 35.4595840431145
24810000 35.4095726983477
24820000 40.0186899018782
24830000 39.5917791540177
24840000 30.4350431058749
24850000 31.5920380208032
24860000 28.4050871217914
24870000 30.642575027848
24880000 27.6494522606561
24890000 31.3852094400726
24900000 26.4799903931568
24910000 27.6555629792949
24920000 34.4163165793112
24930000 33.0816048983108
24940000 34.3397608697321
24950000 39.8946243603129
24960000 42.0577128813133
24970000 39.1942168278836
24980000 33.6405695236117
24990000 38.5230363195426
25000000 33.4992341787869
25010000 39.0245162332259
25020000 37.3011576015588
25030000 33.0594671544964
25040000 33.9870973091924
25050000 27.0325252085009
25060000 37.2150167894261
25070000 38.4681584862065
25080000 38.4292912748882
25090000 41.895383539435
25100000 31.3140918441728
25110000 37.4377674046173
25120000 34.4720721115254
25130000 33.4978598979591
25140000 34.8947812521055
25150000 37.1247965011185
25160000 32.3749696810252
25170000 28.8664582133781
25180000 32.1189500587478
25190000 24.6911567589087
25200000 32.9452419657503
25210000 30.068552592742
25220000 32.6516155436411
25230000 33.2430569567118
25240000 29.1278880747347
25250000 24.9127558117672
25260000 27.235877281854
25270000 31.3499798878066
25280000 27.3349526444966
25290000 33.887217481683
25300000 23.1797612584703
25310000 28.2423012631962
25320000 26.1810900523682
25330000 30.5024250756724
25340000 27.247001078362
25350000 29.3870130792109
25360000 36.6006751180536
25370000 38.507932904537
25380000 45.0832678356986
25390000 41.8890620495613
25400000 32.572265736542
25410000 47.1306086875975
25420000 40.0014916098797
25430000 36.4086871248935
25440000 34.3719388661311
25450000 36.3121412880832
25460000 32.7561467339096
25470000 30.4542361065677
25480000 29.8158125758902
25490000 26.7842260463814
25500000 27.7559594012353
25510000 26.1161028216538
25520000 26.3201593558101
25530000 36.9286338919769
25540000 33.7343011255845
25550000 31.5448681035099
25560000 27.6621063019458
25570000 28.4217123322322
25580000 25.7248205556975
25590000 29.7986446059046
25600000 30.7107575657045
25610000 28.7192992826338
25620000 24.2624935450665
25630000 25.0213658447844
25640000 39.4586379967939
25650000 40.5132896610573
25660000 34.624960175918
25670000 39.4680089949678
25680000 36.2842583979465
25690000 32.7458164088687
25700000 26.7566539880127
25710000 37.2884707339196
25720000 30.7844693100859
25730000 35.6919934631171
25740000 34.3445508189168
25750000 39.7657355869355
25760000 30.2583498886606
25770000 31.9859602049355
25780000 35.8785233569095
25790000 34.9208393123072
25800000 34.808354497454
25810000 39.7520134032934
25820000 45.9581982776396
25830000 46.5917144950471
25840000 45.9238392910489
25850000 42.2531403244602
25860000 44.5040136742343
25870000 41.2275384520439
25880000 37.8722715397009
25890000 41.2587635725155
25900000 39.8687338383842
25910000 43.5363408561228
25920000 41.462332317386
25930000 37.530146691134
25940000 30.3788359277655
25950000 26.8033952604221
25960000 27.5434876472192
25970000 33.6973228716861
25980000 32.5365139065153
25990000 34.4193913520372
26000000 41.1875743245732
26010000 29.9542065854502
26020000 34.9917518501022
26030000 36.6500774348076
26040000 36.4178435612271
26050000 28.9271538729819
26060000 31.0610457658034
26070000 28.9897249178126
26080000 31.0733830873901
26090000 27.3871819656317
26100000 32.5737662365683
26110000 21.7840777755933
26120000 22.8690872157185
26130000 20.602405844314
26140000 27.4319363229339
26150000 30.7848633226899
26160000 35.9065318576546
26170000 40.5641025601604
26180000 36.827730997462
26190000 30.6163892670792
26200000 31.7911029756419
26210000 36.7218974115373
26220000 41.2722865506968
26230000 37.3776951640054
26240000 37.9989733443217
26250000 39.6134511843446
26260000 39.3066322331271
26270000 38.6008244565186
26280000 31.0082673325346
26290000 32.2278257036847
26300000 41.5971790478557
26310000 39.2060937150347
26320000 43.4434133061903
26330000 39.5364930563109
26340000 48.2060714635626
26350000 47.3665714133204
26360000 49.496014893176
26370000 46.5518911940205
26380000 43.9851324078035
26390000 34.29013473048
26400000 35.6765627529986
26410000 35.0027551597897
26420000 33.7019742443931
26430000 40.996726894479
26440000 42.6599276769657
26450000 39.7851001994625
26460000 36.0347510124716
26470000 39.324627611693
26480000 34.8790230244782
26490000 32.7823110581064
26500000 42.8444638257937
26510000 41.3066933855962
26520000 29.0687463994914
26530000 29.4514056906804
26540000 35.4592857926943
26550000 34.2227789862952
26560000 39.2848450016585
26570000 42.0353033814602
26580000 42.5296928796979
26590000 41.5116079072749
26600000 43.3867207653144
26610000 40.3952356210614
26620000 42.8145197007061
26630000 32.7241025971987
26640000 39.8100682217152
26650000 36.9933749855863
26660000 36.5334326674909
26670000 29.4913379573472
26680000 35.402797682624
26690000 36.0618077205584
26700000 35.0739292997545
26710000 39.8578380473365
26720000 41.2964643776366
26730000 42.8689360861971
26740000 44.8382933213485
26750000 42.4724618535899
26760000 40.9291431333391
26770000 38.3410631498142
26780000 34.1356898626476
26790000 38.4719933178431
26800000 29.2089617035475
26810000 34.0140169458571
26820000 30.3113196282663
26830000 25.4142884354787
26840000 26.2855166937093
26850000 34.3467555912417
26860000 36.6685243157843
26870000 28.8726784379373
26880000 24.8551804149264
26890000 29.5605297303022
26900000 32.9118435784853
26910000 36.5110493614114
26920000 37.9442128899036
26930000 30.7401180459455
26940000 31.9425194473283
26950000 37.5877670898977
26960000 22.5748206028638
26970000 31.3143045439506
26980000 27.7682428175617
26990000 29.3433111823911
27000000 33.3230218300488
27010000 28.5141014609206
27020000 29.6709881345734
27030000 27.2983123788832
27040000 36.3373759151283
27050000 35.341200754082
27060000 44.8704906223456
27070000 46.9196378886307
27080000 47.8106131945918
27090000 41.9742518713726
27100000 44.5087879945469
27110000 45.1354132888059
27120000 43.6046706826564
27130000 41.6896646047114
27140000 40.4390665302383
27150000 32.5740733753794
27160000 33.1475264257572
27170000 27.1865786530225
27180000 25.5166520593182
27190000 22.8194198953677
27200000 22.1856146233139
27210000 24.0896044097432
27220000 20.5921046498027
27230000 22.2972334060331
27240000 22.6831411872261
27250000 30.934828328451
27260000 28.6113454407184
27270000 27.7084777055732
27280000 36.4586201711032
27290000 34.4101896258232
27300000 35.9313101427919
27310000 36.3944600133116
27320000 29.4894292267647
27330000 29.9314499531402
27340000 36.0202873170878
27350000 34.4490794537886
27360000 33.9469491404922
27370000 38.0587185590791
27380000 36.5124503575422
27390000 38.1707940015808
27400000 41.747182572368
27410000 41.5872006406825
27420000 38.5798350043312
27430000 44.3947385222636
27440000 42.6592316581807
27450000 45.3896919380277
27460000 41.5069751189753
27470000 37.8927828199438
27480000 38.7552668308797
27490000 38.4861892928299
27500000 36.5515763832187
27510000 42.4453778359305
27520000 37.1386518011956
27530000 30.8254293334825
27540000 32.796616524068
27550000 45.7440396718967
27560000 43.5081263078178
27570000 44.3374536613885
27580000 41.3378388471515
27590000 45.6111903611381
27600000 42.6853345142607
27610000 42.186091263865
27620000 38.1264775495541
27630000 35.1596436801397
27640000 26.5090184077471
27650000 29.0742468462575
27660000 33.7922284975336
27670000 31.4019238175443
27680000 37.2943917488611
27690000 29.5967601766995
27700000 27.8864181808187
27710000 35.6779619453441
27720000 34.4706755833445
27730000 30.2533436953254
27740000 33.8102509156923
27750000 32.0630224902762
27760000 24.1444761319515
27770000 29.0578954487526
27780000 30.8303488762963
27790000 28.3697232544272
27800000 25.9505675583919
27810000 29.3667453342922
27820000 21.0043152742572
27830000 26.8519099957866
27840000 24.9589047243794
27850000 29.8124488256715
27860000 24.4309222088434
27870000 22.4607507985116
27880000 23.0503367853636
27890000 24.7988766837691
27900000 23.1086570161362
27910000 27.7198079837274
27920000 29.2485210907571
27930000 26.467218533199
27940000 20.1186285179706
27950000 20.7914749650647
27960000 27.8088772393968
27970000 24.9647622230382
27980000 31.7300510892802
27990000 37.0120122962601
28000000 38.9083535674913
28010000 35.5082964056237
28020000 34.5778681417472
28030000 34.1189404376202
28040000 42.5062271294699
28050000 35.1388851945366
28060000 36.0340391848247
28070000 42.6663942579922
28080000 37.1304969955598
28090000 35.4433983003437
28100000 41.1747646298659
28110000 35.2321143930638
28120000 39.8086159552213
28130000 35.151295150775
28140000 28.979069750763
28150000 34.3015323932274
28160000 34.2334827617734
28170000 29.211033301151
28180000 34.3246272900089
28190000 35.2576134991235
28200000 30.5863379595438
28210000 27.5481403691865
28220000 23.6863388047354
28230000 23.9443680309189
28240000 32.4118200339324
28250000 29.7727136836849
28260000 26.7523532440699
28270000 31.4617192830002
28280000 33.8067440517362
28290000 38.6988778923755
28300000 39.2030519842954
28310000 37.1008701566202
28320000 33.5755887675396
28330000 40.0836146034677
28340000 29.5741476799816
28350000 32.9690338539402
28360000 28.0337334384482
28370000 33.430665062925
28380000 27.7017190406725
28390000 29.0954919283132
28400000 23.3627534375956
28410000 24.7853310938046
28420000 22.3129800266158
28430000 23.2479775136904
28440000 25.1922507780797
28450000 23.0620552999613
28460000 28.1218456917516
28470000 31.3571278780959
28480000 29.612515356131
28490000 31.3348651718778
28500000 40.3294055145422
28510000 32.22368042063
28520000 33.0656836515628
28530000 36.9905033342987
28540000 29.796657853105
28550000 34.4067025085644
28560000 33.8741299701973
28570000 29.7159566311947
28580000 30.0859928929094
28590000 36.2630823423809
28600000 31.4035543770859
28610000 37.6303947110602
28620000 31.316941645783
28630000 30.4500597089385
28640000 34.7437818619283
28650000 35.2176740808837
28660000 32.6094053871825
28670000 40.0664463550511
28680000 35.6396588694739
28690000 31.0844675563728
28700000 33.8660295369677
28710000 34.413937986293
28720000 32.6881022390296
28730000 31.5677620528176
28740000 31.5234873475949
28750000 34.6958113380227
28760000 34.1363768696512
28770000 31.8169150098454
28780000 28.8641393209398
28790000 32.2444951863029
28800000 34.2048931036403
28810000 33.7586591937565
28820000 35.4888105739743
28830000 38.4024790186531
28840000 33.6968371376901
28850000 37.0325702281701
28860000 35.390498246892
28870000 37.4946056948708
28880000 42.12796113921
28890000 42.6894398730773
28900000 35.4461822115289
28910000 35.995434193127
28920000 41.6705681532314
28930000 42.8995481019372
28940000 37.9245489874737
28950000 37.3081248616464
28960000 34.49054564893
28970000 41.2497382536735
28980000 34.0537737504602
28990000 39.0756441787221
29000000 34.997358278952
29010000 38.6358315722806
29020000 39.3336886594645
29030000 40.0318032589456
29040000 39.2949301503037
29050000 34.3020803672522
29060000 43.4493698145541
29070000 36.7384444371856
29080000 33.3879004185487
29090000 35.1002276376219
29100000 31.833732732028
29110000 37.9733139777971
29120000 37.7962750712151
29130000 35.6765982793067
29140000 33.9951862990396
29150000 31.4082138439228
29160000 36.2084249362026
29170000 34.0517309963697
29180000 38.6665507088512
29190000 36.8885991489159
29200000 41.3365876677868
29210000 37.7873612505991
29220000 40.8364113937769
29230000 42.3087361635084
29240000 38.8780296340839
29250000 43.8093198927986
29260000 43.1640532600981
29270000 43.544438781554
29280000 41.543688921743
29290000 38.0681708280677
29300000 30.5780096669503
29310000 33.4872351204455
29320000 31.0337612840214
29330000 36.1346273318409
29340000 38.1362857392097
29350000 28.7353935894378
29360000 37.5357247040693
29370000 36.1836679761157
29380000 40.1265823726598
29390000 42.2251728238061
29400000 43.640935616513
29410000 35.9538800067659
29420000 40.2421146044783
29430000 41.5822259959523
29440000 40.3055144799884
29450000 37.4975103632553
29460000 38.1111811632213
29470000 30.9046320337375
29480000 34.2736561619878
29490000 37.0991778256066
29500000 38.0327233412909
29510000 37.345232663565
29520000 42.4876907695237
29530000 42.5570816565489
29540000 39.5905225933393
29550000 34.1987854221266
29560000 32.6525120749478
29570000 40.6355416363311
29580000 34.0196870795978
29590000 27.4974304554278
29600000 32.0321615014573
29610000 35.4340861966878
29620000 39.1847149387413
29630000 38.5845053327884
29640000 40.1331449624268
29650000 32.2838142401166
29660000 36.250185890834
29670000 29.5982561928889
29680000 30.187074783136
29690000 27.890893277956
29700000 32.3004459942744
29710000 34.5054448507415
29720000 33.1264956908651
29730000 34.3618935038613
29740000 34.734439927105
29750000 35.8699822616335
29760000 33.2174777128133
29770000 31.4856756353354
29780000 31.761956041566
29790000 30.0085216899032
29800000 32.5821110034817
29810000 25.8779585567663
29820000 28.4811890058746
29830000 30.2904824536243
29840000 30.1931898643797
29850000 23.5309456597586
29860000 21.8782604881357
29870000 24.3535317584825
29880000 32.8230525869475
29890000 27.9315578243655
29900000 32.1153142867375
29910000 40.3675065734658
29920000 39.8853919613975
29930000 33.6988891816329
29940000 35.4505111968688
29950000 39.4488636077002
29960000 42.0113068583555
29970000 37.8110510363022
29980000 31.6943917609805
29990000 43.9552962227002
30000000 39.8921349709701
30010000 40.1471047923563
30020000 45.4022881747949
30030000 41.2895357512119
30040000 43.1858144419626
30050000 41.7335480349171
30060000 45.6345095237609
30070000 42.4326842085464
30080000 45.9090761175225
30090000 40.9299594554628
30100000 39.1652829405039
30110000 31.4927102807393
30120000 34.3064366716391
30130000 41.0956768533416
30140000 41.8522530480241
30150000 36.1105914188078
30160000 39.5617616265891
30170000 36.8628603377338
30180000 33.226414347554
30190000 32.8688070335768
30200000 34.4529468260626
30210000 32.3595678302031
30220000 28.293613717441
30230000 33.7169729245331
30240000 35.4615865168317
30250000 37.3864982501289
30260000 34.7050745244941
30270000 34.2162034661148
30280000 39.2722884242907
30290000 38.8953529837895
30300000 35.6804596875056
30310000 34.853265565746
30320000 28.6377444505413
30330000 38.1409432683428
30340000 36.3845330571284
30350000 37.3019721236374
30360000 40.4281521477072
30370000 42.4599550158528
30380000 37.3288879543987
30390000 37.470144981426
30400000 33.0058153721611
30410000 38.6096942866225
30420000 42.279037761543
30430000 50.1145938495616
30440000 37.6205705235383
30450000 37.4595329915588
30460000 39.9608041145389
30470000 33.3166752536122
30480000 25.7810296077869
30490000 27.8971134683513
30500000 35.6871815544089
30510000 34.3485947169743
30520000 35.733770159245
30530000 37.2201424638628
30540000 33.3771997627045
30550000 30.1814933328631
30560000 30.1578335991867
30570000 35.1017539179548
30580000 27.9956738927829
30590000 28.7436598369731
30600000 30.891422244031
30610000 24.8350842192289
30620000 30.2875803460314
30630000 33.8072607593008
30640000 25.1918893539903
30650000 27.0075993301625
30660000 33.1193182601313
30670000 31.5893093373525
30680000 34.9434394158769
30690000 38.8060114853561
30700000 43.00331986344
30710000 41.6935584050747
30720000 43.0551128056779
30730000 44.8491825095673
30740000 40.8499117248788
30750000 39.5010899424941
30760000 38.1997205529347
30770000 29.9583825797934
30780000 35.2202987340482
30790000 32.7638230006762
30800000 40.6473519454602
30810000 35.2296188107507
30820000 37.2254259555658
30830000 35.0219480840977
30840000 37.4166820472108
30850000 42.8487403779476
30860000 33.3639823410946
30870000 36.3095436893624
30880000 33.1243539959584
30890000 38.3783155666246
30900000 36.5358118008464
30910000 30.2165929980318
30920000 29.586340002413
30930000 30.3594212210143
30940000 33.4965916957528
30950000 29.815706117765
30960000 25.5694267155104
30970000 29.2839037715642
30980000 24.4529537849375
30990000 33.2203452171345
31000000 31.9152253068317
31010000 34.5664729344558
31020000 36.8023306377616
31030000 36.9929287394164
31040000 36.2011402104221
31050000 35.6320775210364
31060000 38.7452482542495
31070000 32.0588937909933
31080000 43.9976087159621
31090000 40.8595954909949
31100000 44.8784379040292
31110000 43.6600003336006
31120000 44.9701819255936
31130000 47.3337672407773
31140000 46.4497411844186
31150000 42.1966227301389
31160000 46.5950218580294
31170000 42.4553433602285
31180000 41.3074531875627
31190000 39.1465180385036
31200000 40.85306719458
31210000 36.4378658249289
31220000 35.7283836292646
31230000 43.4923393460198
31240000 44.7305928877492
31250000 44.6193385927319
31260000 42.5393776289792
31270000 37.17995236958
31280000 41.9294139302185
31290000 41.6780535626085
31300000 42.0812953625687
31310000 37.2413065477949
31320000 32.5520867840871
31330000 36.676772847919
31340000 39.8677762400084
31350000 41.0041807315937
31360000 37.1229280917652
31370000 31.0339327156115
31380000 38.7914390020936
31390000 32.5682867973479
31400000 32.2637377658681
31410000 37.937204651487
31420000 35.0115727095978
31430000 35.3610064261659
31440000 47.7650615201657
31450000 35.8436947722344
31460000 42.603843072342
31470000 39.0523587719949
31480000 42.5396555241025
31490000 39.4826790087158
31500000 43.7969279257288
31510000 42.9967232176632
31520000 36.3596381411624
31530000 31.1387632092274
31540000 31.9750369115293
31550000 45.5044933154056
31560000 42.5347596800672
31570000 40.8245585654714
31580000 35.2051508739132
31590000 41.7059983039703
31600000 36.4510057972785
31610000 35.3031831242985
31620000 37.6891688818295
31630000 33.9434664593278
31640000 36.6667795618678
31650000 28.7715812974303
31660000 37.145715598126
31670000 36.1634639235226
31680000 40.9361595563926
31690000 35.6938096058086
31700000 38.0279682314309
31710000 37.14331625748
31720000 38.2229499341189
31730000 38.4056365749518
31740000 31.5708135858976
31750000 30.8581255000915
31760000 27.9318198063566
31770000 33.6387928358809
31780000 36.9165405492318
31790000 38.7224603521299
31800000 38.0823404665657
31810000 35.6234364092676
31820000 34.8416180556436
31830000 34.6835009504735
31840000 37.1894126648598
31850000 37.3604667938796
31860000 40.3981030598221
31870000 33.3931126028692
31880000 28.2221930714437
31890000 33.8409554504054
31900000 30.058606102616
31910000 41.0253693491804
31920000 45.6727394098543
31930000 40.7998618504136
31940000 36.2305025154003
31950000 36.5538748137547
31960000 43.0555488300283
31970000 37.0020016120575
31980000 40.0927627894811
31990000 35.5489883104
32000000 35.3784512941245
32010000 44.3164954774099
32020000 43.8600494896178
32030000 39.5606127465817
32040000 43.8932434523734
32050000 44.3762722152263
32060000 34.31741597261
32070000 38.2133689541328
32080000 32.7476591054788
32090000 45.164490621922
32100000 50.3958566908429
32110000 43.974492188169
32120000 42.8438122945902
32130000 48.3953875335157
32140000 44.838209487383
32150000 40.3017983200033
32160000 50.4442654442042
32170000 46.6294065792796
32180000 45.8504825274557
32190000 47.9987465050187
32200000 46.2171255200849
32210000 47.7809196440001
32220000 41.1667874823961
32230000 46.9227473246713
32240000 36.7338306976753
32250000 36.6953130899489
32260000 34.8492601459028
32270000 28.2722784226651
32280000 34.6637876399637
32290000 38.2525384225295
32300000 30.9801897042342
32310000 32.7404635810048
32320000 37.5325719706989
32330000 30.1279556593366
32340000 34.5128611856918
32350000 32.1847249989511
32360000 38.3607121870716
32370000 33.58481201413
32380000 37.4378356657387
32390000 35.2953258886495
32400000 32.842923593957
32410000 45.0632612810624
32420000 45.4762181358016
32430000 43.0325611147952
32440000 46.7390668003157
32450000 46.8532089545681
32460000 48.5016899825821
32470000 46.007758711411
32480000 46.4128904815087
32490000 44.6454822665435
32500000 45.6824313089452
32510000 47.2728186934995
32520000 41.4207258674597
32530000 33.927958779965
32540000 34.6541804377183
32550000 37.8717177378706
32560000 35.6416252598716
32570000 36.0568412819758
32580000 40.1390827621571
32590000 34.4549179673425
32600000 32.6594181667205
32610000 39.3752840549882
32620000 37.5454757705465
32630000 43.2730640832454
32640000 32.494631390522
32650000 34.2101045065554
32660000 33.8999870202738
32670000 35.064860927512
32680000 30.4309659891951
32690000 30.8492121536319
32700000 30.8666667462024
32710000 36.4642215026465
32720000 35.5132718327935
32730000 31.6132049380195
32740000 39.2010941792173
32750000 40.7643142615002
32760000 42.3746040303087
32770000 41.4984525635681
32780000 42.3212508729539
32790000 43.0023168831467
32800000 41.8181620209558
32810000 42.7307724188102
32820000 36.6904239924979
32830000 42.2191205698208
32840000 29.4361922686103
32850000 31.4031939363096
32860000 36.7662042465985
32870000 38.2745890273648
32880000 45.5211690055382
32890000 43.4168966859525
32900000 43.177445514319
32910000 37.1668078103814
32920000 38.5614009742645
32930000 38.7575655396469
32940000 45.0581945703634
32950000 41.3132795225345
32960000 37.92018753613
32970000 34.1029659303286
32980000 35.2812720074339
32990000 36.8920759575974
33000000 34.6486426583787
33010000 41.5113047601233
33020000 41.1011941256069
33030000 36.730216182703
33040000 31.3276206379263
33050000 28.8942432856331
33060000 34.3546593715441
33070000 34.248492178242
33080000 37.587014153949
33090000 36.4520964654953
33100000 27.4793261683413
33110000 30.334588699267
33120000 28.1525275451182
33130000 27.1051421253397
33140000 21.5187612471062
33150000 24.4770204433924
33160000 31.3276112834666
33170000 26.2841098793069
33180000 34.8931593440852
33190000 34.2893227042384
33200000 24.9281262881146
33210000 31.76544383396
33220000 25.2733182200432
33230000 25.2924606638446
33240000 25.7158756952848
33250000 27.1438581678798
33260000 28.9448784888438
33270000 28.1027842061802
33280000 26.3870589105806
33290000 28.2936083577353
33300000 29.9154619471117
33310000 35.6571994746176
33320000 35.3554036006026
33330000 34.5714454551935
33340000 26.9850113050737
33350000 31.3511265479925
33360000 33.1798017209439
33370000 28.0071467701701
33380000 24.1545816320913
33390000 21.4968284164514
33400000 25.7699223620394
33410000 34.095365549535
33420000 36.7429936665498
33430000 36.673058836175
33440000 32.2447244818474
33450000 31.7872619806178
33460000 29.9236124080498
33470000 32.1532131899841
33480000 33.0795463882473
33490000 36.4470298895139
33500000 37.2120702432463
33510000 35.8825691374645
33520000 33.3165411948763
33530000 36.862568946749
33540000 35.0356817898115
33550000 33.0621184950796
33560000 32.5252057871659
33570000 29.4925491926078
33580000 32.184542786394
33590000 30.9679619190899
33600000 35.0446279404302
33610000 29.7529171030265
33620000 31.4227665624362
33630000 27.2556671939731
33640000 32.8074595153951
33650000 30.6456348376699
33660000 30.7169160170581
33670000 25.1070154964824
33680000 28.0457899338239
33690000 22.7632750484713
33700000 28.9754980288021
33710000 32.0624270251718
33720000 30.4204976952941
33730000 35.3516844626415
33740000 34.1531099427013
33750000 30.6341617681529
33760000 37.270356543198
33770000 38.4837716141815
33780000 37.6324013706405
33790000 39.8102477614305
33800000 41.1935688377774
33810000 34.9175154966916
33820000 31.4197988980515
33830000 26.0783952804757
33840000 28.4995975356094
33850000 40.6580296009514
33860000 37.2624602119929
33870000 42.9901239036963
33880000 42.1634677927811
33890000 39.4560493063564
33900000 32.2654318397664
33910000 44.4327525521802
33920000 43.9871164741169
33930000 50.4039992098366
33940000 43.836647062603
33950000 44.2183303875605
33960000 42.1310198926221
33970000 46.0872198507178
33980000 41.0757065290401
33990000 45.1661430176872
34000000 55.0549079504905
34010000 51.486184360516
34020000 50.7864419370135
34030000 49.7854916785005
34040000 45.7587043142978
34050000 36.941243975822
34060000 39.2495620522284
34070000 41.1801363889768
34080000 32.1261858629468
34090000 41.965274737416
34100000 40.576771110227
34110000 37.7071077242294
34120000 35.1170063139162
34130000 41.5983631023347
34140000 31.0223927037146
34150000 35.8352765808125
34160000 37.0615445238185
34170000 35.8304994594268
34180000 38.7499661521877
34190000 39.2270326982106
34200000 33.3776954560841
34210000 30.2065257499384
34220000 32.4916108115975
34230000 39.5459634704754
34240000 31.8500673304953
34250000 36.7744559711253
34260000 39.089769934695
34270000 36.5898363173089
34280000 40.9350511543738
34290000 42.5953149594248
34300000 38.0776133382276
34310000 38.3289581510517
34320000 36.344919145502
34330000 34.2923360963867
34340000 33.8715176550341
34350000 42.5162549652954
34360000 40.7181140839907
34370000 44.4235172646742
34380000 37.9352233680341
34390000 38.00417727601
34400000 37.2351845442832
34410000 32.6992736582494
34420000 36.5214476720822
34430000 33.1716159967336
34440000 30.3169391257633
34450000 28.9035840029356
34460000 29.3326252060335
34470000 31.1948056898221
34480000 23.899636083363
34490000 26.7716381285147
34500000 29.4105010574815
34510000 30.8724598913408
34520000 35.2328538235143
34530000 29.4862590665145
34540000 30.4378816211161
34550000 28.8537093335332
34560000 32.5419476410955
34570000 27.8928294638902
34580000 32.2300419842387
34590000 33.5428824247113
34600000 30.4294707798576
34610000 31.6071304379317
34620000 35.3541123740092
34630000 31.0321309419492
34640000 32.7306849161871
34650000 24.4414093408246
34660000 25.4013297518973
34670000 24.0893458845752
34680000 25.540776681145
34690000 31.7695351728662
34700000 36.071274130599
34710000 34.7450458319177
34720000 34.6004694534135
34730000 30.7758429711864
34740000 33.4669984559272
34750000 31.8773205546109
34760000 30.0415268837951
34770000 30.4435424899168
34780000 24.9071237669616
34790000 37.9325967010982
34800000 40.2990119757436
34810000 37.6341321274342
34820000 35.7050256350828
34830000 39.8298175893077
34840000 40.1482108433162
34850000 36.4165457861077
34860000 37.1401853612866
34870000 37.7336090665358
34880000 43.2026503676659
34890000 41.5297554906372
34900000 45.3327241850093
34910000 48.7679073800204
34920000 44.1736552917083
34930000 40.5829108167653
34940000 45.2406521937618
34950000 44.5419672073144
34960000 46.8288096275601
34970000 50.2818968015486
34980000 48.5351974180946
34990000 43.2817429682563
35000000 42.5027088690888
35010000 39.0930360658851
35020000 39.960239521436
35030000 42.2343611598066
35040000 33.8340495690902
35050000 43.3484446985178
35060000 42.0700604653655
35070000 39.9760931475687
35080000 34.1715604343984
35090000 34.2548473349135
35100000 32.913298293123
35110000 30.4872662200671
35120000 36.6856040503021
35130000 30.6561597915607
35140000 32.3997001176751
35150000 37.9025938589783
35160000 36.7375506629868
35170000 38.258714760009
35180000 36.0600360172385
35190000 33.8731030794347
35200000 42.828078795458
35210000 45.1309700508298
35220000 34.7871378830042
35230000 34.8119768155841
35240000 40.3421074845045
35250000 41.139415296938
35260000 35.6928522935355
35270000 38.2897242826774
35280000 42.3621312452992
35290000 35.5967780752057
35300000 35.7124580660901
35310000 31.1190068915145
35320000 29.820519558878
35330000 33.6602447343557
35340000 34.886950182055
35350000 36.6239034272942
35360000 36.3786615254476
35370000 32.7797105540865
35380000 35.8593546174451
35390000 37.2264812012564
35400000 31.338554492694
35410000 26.0751097569591
35420000 28.848949076892
35430000 34.5503869422198
35440000 31.1595058985168
35450000 34.6153851234286
35460000 27.2188953428798
35470000 33.1019084572156
35480000 30.3407723328115
35490000 27.0665719847829
35500000 38.7114341344657
35510000 40.5301126001991
35520000 41.0583265635894
35530000 39.5900972389273
35540000 35.6258099451824
35550000 37.2097907576906
35560000 37.6995846826786
35570000 30.3550432254919
35580000 36.0513127270403
35590000 36.6804999189637
35600000 38.3907242547636
35610000 40.1535739041769
35620000 37.7920063851355
35630000 34.9738409799816
35640000 27.1059516940747
35650000 27.0134247572486
35660000 26.3278029912311
35670000 28.1905644755379
35680000 22.3183195993371
35690000 23.6738204813063
35700000 32.2164045323054
35710000 32.0847343452566
35720000 30.5932382580118
35730000 36.2712530242455
35740000 31.8558325441184
35750000 24.6971481969127
35760000 33.1530868036065
35770000 32.8147547100531
35780000 34.5576380839129
35790000 34.6947625326633
35800000 39.1340412159612
35810000 33.2211578777299
35820000 32.123668845544
35830000 31.501567474035
35840000 28.7792312824147
35850000 31.0600387470401
35860000 30.6841590659873
35870000 29.5515851455752
35880000 25.095503501383
35890000 24.5234654097445
35900000 27.0128739960095
35910000 25.2728404595157
35920000 26.4253553516838
35930000 27.3765634004084
35940000 30.7165158282476
35950000 31.5524788191298
35960000 32.1471474040727
35970000 33.184051915487
35980000 25.4805092308871
35990000 20.6852116205924
36000000 17.2857236048014
36010000 17.762817881202
36020000 24.62928504617
36030000 23.8485749610227
36040000 25.6073458260566
36050000 26.5937265589577
36060000 32.3345479854963
36070000 37.0180149291146
36080000 34.6811589624413
36090000 35.5735221487761
36100000 38.9255951976856
36110000 37.9802173366557
36120000 33.6100440738045
36130000 32.3167966205507
36140000 36.7480603304548
36150000 39.3050743020705
36160000 41.7399825651234
36170000 36.4301532620249
36180000 37.6959725257398
36190000 31.5794204749971
36200000 30.2632037750997
36210000 30.5597542903557
36220000 29.7843438344617
36230000 33.286971638521
36240000 42.7907929399859
36250000 42.1952393830023
36260000 44.4963040990405
36270000 37.9104797173061
36280000 40.2315713034084
36290000 34.0003017590083
36300000 38.576558958567
36310000 36.0107376610594
36320000 35.6849903873893
36330000 37.7034509957359
36340000 34.673984877714
36350000 36.3353196465829
36360000 30.2106895819031
36370000 28.7632023281408
36380000 32.6961767387626
36390000 34.4050354077634
36400000 27.8787903360557
36410000 27.0234770126112
36420000 30.0196924174301
36430000 28.7656581900856
36440000 31.6983372306121
36450000 35.9692898722344
36460000 35.8702769383621
36470000 31.2925427304012
36480000 35.4101434587404
36490000 37.5217614799735
36500000 35.60939380388
36510000 34.0578893385429
36520000 36.2547769926815
36530000 42.0960763191189
36540000 38.1510592668486
36550000 38.7485943273979
36560000 38.112024738254
36570000 32.1925409985825
36580000 31.7514107597282
36590000 43.1783926332478
36600000 36.6125495260695
36610000 28.0724584253771
36620000 30.6514259628256
36630000 33.9050396497781
36640000 26.3706420794063
36650000 29.9648168671471
36660000 34.6990795653042
36670000 35.9333517926369
36680000 37.3595389194151
36690000 36.4765785043084
36700000 32.9736146034618
36710000 36.0044155465586
36720000 33.0730174239078
36730000 29.5659285397646
36740000 37.0174753045928
36750000 29.2610345634367
36760000 32.3988518257765
36770000 32.20835905065
36780000 32.579293834283
36790000 33.6256353002777
36800000 32.474332896538
36810000 26.5038918233647
36820000 27.2243795808047
36830000 31.9750324117426
36840000 32.7411801273374
36850000 38.773982165583
36860000 30.7232889406228
36870000 33.7359636826773
36880000 36.7228035686617
36890000 33.8834767169636
36900000 24.4639813843212
36910000 26.9260312080356
36920000 18.7190205576501
36930000 21.5698608608567
36940000 28.9652127142556
36950000 33.8090465857833
36960000 41.3316382841597
36970000 46.0100853648026
36980000 43.2123705713892
36990000 39.7235810680679
37000000 40.7457116249025
37010000 42.4308997673065
37020000 48.9407536434037
37030000 48.6719220877303
37040000 47.2035511802218
37050000 44.4458857027959
37060000 44.4803523525293
37070000 40.3197318013054
37080000 39.6762887251874
37090000 41.9467762093092
37100000 36.9166337688289
37110000 32.8353519248239
37120000 32.8992788743086
37130000 37.9252911149439
37140000 41.3340167589758
37150000 36.3331095817294
37160000 38.4663190715527
37170000 37.3578655800317
37180000 35.2326743229304
37190000 37.8119391520113
37200000 35.5752233094062
37210000 34.7190270097779
37220000 35.8111817055818
37230000 39.2102977378194
37240000 30.0443502662128
37250000 33.5192765463867
37260000 29.9035658857953
37270000 31.865777684215
37280000 28.0650647052546
37290000 22.6382321352115
37300000 27.0885759271133
37310000 37.3416310150301
37320000 35.4677984795462
37330000 37.6533835196055
37340000 34.5580868704804
37350000 42.9859416406617
37360000 43.60899376859
37370000 42.3099644933877
37380000 43.2288155504302
37390000 51.4784622551949
37400000 47.164722576654
37410000 47.2731793026098
37420000 36.7864665539572
37430000 43.3939787832861
37440000 46.4018277728682
37450000 46.9113514251989
37460000 41.5814167794508
37470000 46.2887262717669
37480000 38.5208057491303
37490000 34.3786821106796
37500000 35.8975396495156
37510000 39.4701110870158
37520000 46.4839719777945
37530000 45.3446120645748
37540000 43.8920494315237
37550000 46.4428144952182
37560000 41.4333853651787
37570000 33.5306239487213
37580000 40.841558858712
37590000 34.6087405991398
37600000 30.2491295011087
37610000 38.9348179636125
37620000 33.7032328694044
37630000 40.6519673432197
37640000 40.5710284669566
37650000 39.4183942535253
37660000 42.9414014143543
37670000 39.059509263626
37680000 39.0977125357717
37690000 38.4606954149822
37700000 40.4036164883061
37710000 42.9859476946826
37720000 41.0708621725298
37730000 30.9209772747305
37740000 37.6902820703854
37750000 30.4234217943208
37760000 34.2060222385369
37770000 39.8035528641568
37780000 38.7136288178024
37790000 30.978114614151
37800000 35.2967397262747
37810000 33.055405818036
37820000 31.7961079146463
37830000 35.5963799619525
37840000 38.2063933011933
37850000 33.6391997645218
37860000 31.2744471604622
37870000 25.4417276903928
37880000 27.3966575704197
37890000 27.9254725495092
37900000 29.1991538673113
37910000 30.8767284145233
37920000 31.1735880514195
37930000 31.0863152775074
37940000 38.49601017108
37950000 38.6906464493867
37960000 43.3956622157531
37970000 40.5147623699152
37980000 41.8664513968448
37990000 40.1614262420047
38000000 36.3681346843416
38010000 41.3248260722875
38020000 39.9585441939266
38030000 29.2984777084054
38040000 28.3340631677193
38050000 26.9388771087428
38060000 21.1471325717151
38070000 23.2149172405068
38080000 18.6455897682126
38090000 22.9941832155764
38100000 21.6435209087217
38110000 32.7891464604797
38120000 29.5818112921728
38130000 27.829739079546
38140000 30.3584515322211
38150000 31.5655980882512
38160000 29.735860541284
38170000 29.1560510480513
38180000 34.5406236905915
38190000 42.1612413638668
38200000 37.0974070219947
38210000 34.4580109320474
38220000 34.7195844278802
38230000 33.8933372487587
38240000 33.8932120886973
38250000 36.5849764690968
38260000 38.7253172916872
38270000 37.4271916145655
38280000 37.8563124316257
38290000 28.1283088631036
38300000 26.1050217265579
38310000 27.1294144957895
38320000 27.0223959428897
38330000 25.7051272418777
38340000 29.3404473457331
38350000 30.379394242305
38360000 20.8499041295523
38370000 28.7418149430299
38380000 33.3592259905135
38390000 30.8535179614256
38400000 30.0096067266878
38410000 35.7873106301719
38420000 37.6304399970461
38430000 43.3961469221094
38440000 41.6689334707093
38450000 35.6047790274367
38460000 32.4765226549105
38470000 36.649518502022
38480000 36.7862064807699
38490000 35.4221515646485
38500000 28.6034016959754
38510000 27.2806964571433
38520000 32.1245211390198
38530000 34.746811820725
38540000 34.3624870671994
38550000 31.6618030192747
38560000 30.3292030005682
38570000 25.1950295828646
38580000 26.4917151996439
38590000 26.7685197642535
38600000 27.3594264829924
38610000 31.2067873870534
38620000 34.4158507220778
38630000 30.6075983992117
38640000 25.7199863239723
38650000 34.3256343311544
38660000 29.7835851246033
38670000 35.8203957286782
38680000 34.4214578767329
38690000 48.0615666070788
38700000 48.5365506157297
38710000 43.5284151999124
38720000 44.8165029874758
38730000 39.7909276838704
38740000 44.4987558616882
38750000 40.7380820311511
38760000 45.3717544133619
38770000 48.8571404058408
38780000 42.2947453898436
38790000 43.1854311824377
38800000 46.641394360917
38810000 40.6617280630352
38820000 36.3103605223096
38830000 34.3759868159423
38840000 43.7186458453373
38850000 49.1927175144874
38860000 44.0659234438619
38870000 37.5427396876713
38880000 40.1318669187892
38890000 39.1326730771929
38900000 43.9117177582152
38910000 39.2603281620812
38920000 34.2234651036678
38930000 38.6438530268646
38940000 29.6122596726348
38950000 38.8042875413889
38960000 34.9665868435673
38970000 45.0811181673143
38980000 41.5049761979583
38990000 46.0416905668466
39000000 39.1554258807756
39010000 49.8882594859183
39020000 44.7210353977026
39030000 44.769468395847
39040000 47.135682648806
39050000 44.6902648323962
39060000 40.3373843645566
39070000 40.0248928800911
39080000 40.5726239265701
39090000 41.9019306970906
39100000 43.9354706055654
39110000 44.3657980622036
39120000 40.6945944402557
39130000 52.0324391340149
39140000 45.8671626651325
39150000 45.5525474548065
39160000 41.7707208694191
39170000 46.3119916492826
39180000 42.6461430478058
39190000 41.4304656037223
39200000 35.6551778280268
39210000 36.807990807026
39220000 36.7673687056476
39230000 31.8864531323454
39240000 32.72412041538
39250000 38.2423727242648
39260000 40.7390716685231
39270000 41.9024733911873
39280000 43.6709344514893
39290000 44.4501133673392
39300000 42.8968898984697
39310000 42.0620186129619
39320000 47.6293099199553
39330000 40.8160974916181
39340000 46.2304687808647
39350000 41.5273611722066
39360000 44.6534068207329
39370000 45.6029172762453
39380000 47.5473098697053
39390000 41.3105751016396
39400000 44.6125054586059
39410000 39.3228895300067
39420000 39.0743050625518
39430000 38.8526715954778
39440000 32.3729827763036
39450000 38.6670705685755
39460000 34.9369711365787
39470000 41.5689574289061
39480000 37.193291131868
39490000 44.7118115531603
39500000 36.2018328725449
39510000 39.0971975248275
39520000 39.7762393778842
39530000 39.1166446549909
39540000 42.3834882288454
39550000 41.7180651983433
39560000 42.0065567186084
39570000 43.6124897345689
39580000 39.208947655263
39590000 43.9419413064565
39600000 38.635040090408
39610000 40.306028510151
39620000 36.2970001147996
39630000 38.900400109179
39640000 35.8519194672468
39650000 42.35515844054
39660000 40.798801052681
39670000 38.9435267146617
39680000 41.9418593035841
39690000 41.4697402607217
39700000 47.1007772979649
39710000 42.5119828099295
39720000 45.507453655402
39730000 42.3058730545797
39740000 46.0130186335468
39750000 37.9836218399303
39760000 37.6265699621428
39770000 32.5859293140822
39780000 37.4859282331745
39790000 48.8450093760115
39800000 48.2288616237261
39810000 47.9970059061941
39820000 47.3379744008869
39830000 47.8279778106623
39840000 50.0559503939178
39850000 44.1174474369317
39860000 52.3985985470093
39870000 48.4795341507278
39880000 46.1793014319263
39890000 48.8710557254047
39900000 52.1992629882538
39910000 49.3022078599697
39920000 46.7186862053653
39930000 47.5987327590011
39940000 46.2046704100018
39950000 47.725306372395
39960000 46.5197456278645
39970000 52.1577957288908
39980000 48.3877524445269
39990000 50.0042099904794
40000000 47.5560150757774
40010000 47.7838099371696
40020000 42.6179908727536
40030000 38.8507607187389
40040000 38.1755300493552
40050000 41.2548686749124
40060000 44.5931134348309
40070000 45.594074599792
40080000 46.1361838604591
40090000 45.785803482428
40100000 46.6120499516357
40110000 44.0649631542395
40120000 39.8282648403775
40130000 46.2320402414563
40140000 46.753413756032
40150000 44.0365437585634
40160000 40.872456612974
40170000 42.4075133801552
40180000 42.2394530382087
40190000 42.8523602232453
40200000 41.0352004345602
40210000 45.5835519403073
40220000 43.7215834445485
40230000 36.7791014962824
40240000 33.2636265866154
40250000 37.9188517464268
40260000 36.5489908025305
40270000 34.9857071504794
40280000 36.8699094404389
40290000 34.0157123386861
40300000 32.0315318270277
40310000 38.6288070446917
40320000 33.5370533208645
40330000 37.2286070612778
40340000 36.3952407116329
40350000 38.3696586207462
40360000 38.7513746644102
40370000 38.5422727214174
40380000 40.8910782384496
40390000 41.3069192324542
40400000 33.9352753057377
40410000 30.9581388243021
40420000 24.7661860881993
40430000 30.7042575296314
40440000 32.2845449251465
40450000 30.9112132052928
40460000 34.2256180444513
40470000 26.1839833464803
40480000 32.3717632072029
40490000 36.4137699415509
40500000 41.243055069522
40510000 40.9759773159974
40520000 35.0618550041337
40530000 40.8568171611902
40540000 36.3084233422786
40550000 32.8639100680398
40560000 27.4871369246699
40570000 35.3280306873278
40580000 35.5843502987132
40590000 35.5380123275448
40600000 37.1993811110812
40610000 31.9292791321828
40620000 33.1151016928181
40630000 38.1673579372494
40640000 33.7110650049488
40650000 38.233163369047
40660000 33.3212476695006
40670000 33.9879683325024
40680000 34.0157859402532
40690000 27.9247980547309
40700000 29.4225652112966
40710000 32.7236131638004
40720000 36.7656473785236
40730000 39.2610337091386
40740000 40.0036499676922
40750000 38.2675244165023
40760000 43.3375691359487
40770000 43.5334334078834
40780000 36.6923305775168
40790000 43.8437470928649
40800000 35.7256865138266
40810000 35.2743317181358
40820000 44.5469820933804
40830000 45.3576605816248
40840000 45.8536108990342
40850000 40.8566910054255
40860000 45.0920550045059
40870000 41.2031021578415
40880000 42.5503088469416
40890000 38.7435423186753
40900000 37.2167844402401
40910000 37.5994547497592
40920000 40.2730536935001
40930000 39.050098220188
40940000 44.3526727432792
40950000 43.3890960108006
40960000 43.952473616394
40970000 40.5169922502998
40980000 45.470934752535
40990000 43.9962908294014
41000000 46.047088823824
41010000 44.6690466650492
41020000 45.4519367603587
41030000 46.9977712928115
41040000 46.9206966647445
41050000 44.2458677022701
41060000 45.2310360090293
41070000 51.1367115054337
41080000 51.6786120723451
41090000 44.888222925601
41100000 48.4879972118496
41110000 44.3735365579328
41120000 50.0191336249859
41130000 41.8752987609928
41140000 35.9818754964874
41150000 49.7889046962951
41160000 47.3011293836319
41170000 45.6264211966588
41180000 43.9774926948347
41190000 44.7353930110356
41200000 43.9053653193048
41210000 44.4268229838876
41220000 48.8696449962738
41230000 51.3007733500498
41240000 41.0488642499221
41250000 50.3716515862039
41260000 41.3224320712811
41270000 41.5644327065128
41280000 47.7576302670365
41290000 47.3157985994386
41300000 48.22968196073
41310000 44.5031532397135
41320000 42.7263674016905
41330000 42.7757558750113
41340000 40.8632982914469
41350000 33.9089397741128
41360000 38.720396066014
41370000 38.6728890340343
41380000 41.1043724292904
41390000 39.8255813953303
41400000 35.5810118764047
41410000 35.2665670492303
41420000 36.2303513886753
41430000 36.9356657533285
41440000 42.8182914967265
41450000 45.3726007374532
41460000 42.4858519090336
41470000 40.4585890505886
41480000 43.5122888495192
41490000 41.1316961996646
41500000 42.0325972583631
41510000 41.0189152692171
41520000 40.2246459091812
41530000 38.2914825513236
41540000 43.519331414966
41550000 48.5132441442298
41560000 39.8529172704814
41570000 42.3590044206723
41580000 49.6850210055971
41590000 48.6943744583112
41600000 43.1030483840914
41610000 40.3751109119199
41620000 44.7970277849806
41630000 41.3993196917561
41640000 40.4230216702697
41650000 44.8856351608974
41660000 41.0507302222437
41670000 34.7495117040843
41680000 29.1944232360533
41690000 27.4519836870551
41700000 35.3963677607523
41710000 32.8172773605919
41720000 33.8950170149491
41730000 26.6144083304075
41740000 27.5479852444003
41750000 29.0883561788832
41760000 31.0956404857513
41770000 33.4547847849167
41780000 30.1612964781593
41790000 35.8827232816245
41800000 29.621995199481
41810000 26.9337200058524
41820000 30.8652096714742
41830000 30.583523047151
41840000 29.6092160374873
41850000 35.5992656473114
41860000 31.8249191148213
41870000 29.6247618067982
41880000 31.7572019357552
41890000 36.8270046333432
41900000 35.0115579249926
41910000 40.0480623933951
41920000 37.0120766667824
41930000 29.6181585847791
41940000 33.0225925323268
41950000 30.8295426622673
41960000 29.0267960930994
41970000 31.1612042397348
41980000 29.1952629353089
41990000 39.8380073458745
42000000 37.9622690606618
42010000 32.6654806234219
42020000 38.3409633856179
42030000 42.4167052307606
42040000 39.5183474803356
42050000 37.2636277101766
42060000 42.0559727959665
42070000 43.6518391494882
42080000 45.9320223585902
42090000 37.8176076567313
42100000 33.0878968262205
42110000 38.1803571240433
42120000 32.8089943440433
42130000 35.8808397755362
42140000 26.8000118819218
42150000 29.931397577136
42160000 26.9629429361402
42170000 25.0879722088504
42180000 34.0718769508582
42190000 38.3047178108691
42200000 39.2645531307908
42210000 37.8614376922813
42220000 39.1896496027171
42230000 36.4274337947895
42240000 38.2849040282582
42250000 30.9805004016625
42260000 30.567111346536
42270000 30.1198395780779
42280000 39.7779804611513
42290000 41.8214422188888
42300000 39.5258434695385
42310000 37.4051824649263
42320000 37.9618614138257
42330000 31.4896636007356
42340000 34.9391109477056
42350000 33.7902299665125
42360000 32.812799607054
42370000 35.3802713637618
42380000 38.2746654550343
42390000 37.2435925266794
42400000 32.0756655838987
42410000 31.0024705687579
42420000 37.5542311266844
42430000 32.5127565144779
42440000 33.6254444673136
42450000 30.6747667746475
42460000 31.0164960575483
42470000 36.9454605449549
42480000 35.0369528207076
42490000 30.5241082216248
42500000 30.0738320918978
42510000 36.0054982989979
42520000 38.66697880974
42530000 36.7260262775056
42540000 42.190034002943
42550000 41.5385915055662
42560000 35.7597014942874
42570000 35.2915299328755
42580000 38.486006563988
42590000 36.5104130051246
42600000 36.1182740089355
42610000 34.7383609705871
42620000 38.068970526788
42630000 29.2943582857436
42640000 28.4700957075751
42650000 38.4129003102767
42660000 34.5384501283497
42670000 36.6115110996013
42680000 34.7444239927737
42690000 39.2892506207023
42700000 40.4801282237626
42710000 35.5647468857476
42720000 31.4959054634281
42730000 32.7021686193393
42740000 27.9988754622736
42750000 31.0982784039356
42760000 30.8326818192331
42770000 25.6266115293162
42780000 24.1388706668703
42790000 29.1428619027679
42800000 27.786766394865
42810000 34.5319477888578
42820000 35.6216837325672
42830000 34.4944316042593
42840000 34.5675627403951
42850000 35.9181857078961
42860000 38.9944052890564
42870000 33.7042221763627
42880000 37.732503607224
42890000 40.5358832178797
42900000 44.7572549501305
42910000 42.3966946625988
42920000 41.4993409355133
42930000 46.2909570224793
42940000 42.4554764752147
42950000 39.5832105614587
42960000 41.9298911519377
42970000 43.2108211943217
42980000 39.7537381444889
42990000 41.0660599235738
43000000 40.9554137766426
43010000 38.7304284410284
43020000 45.333533792354
43030000 43.6445912249616
43040000 39.2983820048001
43050000 39.838040813033
43060000 40.3552994313861
43070000 37.248612788897
43080000 40.182457204066
43090000 33.3574281620818
43100000 41.7771096817281
43110000 34.6914583706852
43120000 37.7002490577745
43130000 41.4666924213923
43140000 40.6668212474066
43150000 43.5197257055559
43160000 42.6980315496751
43170000 45.8612421707973
43180000 48.6858205376797
43190000 46.0719645672484
43200000 43.1103548122534
43210000 39.2895418498217
43220000 42.2256758818301
43230000 46.9332578655101
43240000 41.2586977874924
43250000 46.2201101253373
43260000 44.7407649820268
43270000 38.9406133348759
43280000 39.7352174827146
43290000 46.7667074741445
43300000 49.2821919750282
43310000 46.395039543186
43320000 44.0023035364578
43330000 42.3848334756605
43340000 44.0194562663607
43350000 39.1005947321677
43360000 41.5300711004061
43370000 45.7384606601931
43380000 44.4692405904161
43390000 42.6818796876778
43400000 43.2699331721753
43410000 40.7384088643766
43420000 43.2168829883598
43430000 45.0420019025038
43440000 46.7111711285081
43450000 48.2768356697882
43460000 44.313419117133
43470000 49.5842316024573
43480000 47.2114705086066
43490000 40.59553577229
43500000 36.6078465492199
43510000 38.9195436313353
43520000 40.9753049276001
43530000 46.5054074573982
43540000 41.8053824643309
43550000 41.4903813632039
43560000 43.3134748943876
43570000 45.0985750870771
43580000 41.9456254463552
43590000 39.4642288467817
43600000 46.2718735118995
43610000 44.6407274704554
43620000 45.4820204708381
43630000 44.5737349832066
43640000 43.9918080732499
43650000 34.0418638475256
43660000 43.8596974222974
43670000 51.2845221947497
43680000 46.1374741604042
43690000 47.71451881397
43700000 54.2189381290684
43710000 54.0545882508325
43720000 56.3889419958483
43730000 54.6353401327501
43740000 51.2311438225807
43750000 55.828473975736
43760000 51.562263232221
43770000 48.1485343730533
43780000 54.9763068311632
43790000 49.7479860142163
43800000 53.6344809121077
43810000 50.0552542251706
43820000 52.3930702676402
43830000 52.4804153572217
43840000 52.0718834057007
43850000 52.0166072795772
43860000 49.5992992363624
43870000 51.7335646055331
43880000 49.4604739006185
43890000 47.070431170054
43900000 45.6246856400203
43910000 45.1483354833412
43920000 46.8944754368048
43930000 38.8234613683143
43940000 48.3183949180931
43950000 43.2213368329977
43960000 47.2950220074963
43970000 40.383820653129
43980000 44.4074071607922
43990000 41.7156399841667
44000000 39.0956406676551
44010000 37.1625436793868
44020000 44.8046900266734
44030000 48.9806481750346
44040000 42.4875054409987
44050000 40.866502104379
44060000 45.4724116005847
44070000 41.7509065222416
44080000 38.9832868711358
44090000 39.8983461218682
44100000 40.7939366117625
44110000 42.4769012136731
44120000 37.6077742983111
44130000 40.058688200096
44140000 44.5173423382161
44150000 47.1970311759214
44160000 43.2078259395004
44170000 46.1014998868841
44180000 49.2404581380063
44190000 46.9750680739783
44200000 40.5727024491799
44210000 45.9545527076761
44220000 46.5336533220207
44230000 47.2203911051528
44240000 49.4973601330057
44250000 47.0892484399491
44260000 46.2519842416008
44270000 45.6475435756083
44280000 49.1405624309486
44290000 49.1020832948797
44300000 46.6541344849716
44310000 47.4310482547181
44320000 41.415983174309
44330000 48.9877142381254
44340000 41.0144617482326
44350000 45.3743450183757
44360000 48.3880093304284
44370000 43.5741956309308
44380000 45.0386072434784
44390000 42.4727720787787
44400000 45.232390048527
44410000 39.5149401215978
44420000 40.6526815936404
44430000 42.0140284352719
44440000 41.2280395521423
44450000 38.8194988724268
44460000 36.6529786586452
44470000 34.7251925246376
44480000 35.9539491146045
44490000 29.8080000875142
44500000 26.3346334024004
44510000 33.7348429762646
44520000 37.8549302480677
44530000 34.3761991756219
44540000 33.9289007915276
44550000 34.3182362263202
44560000 32.4648767500692
44570000 38.5868680702537
44580000 38.9150325676731
44590000 39.608553736999
44600000 35.3681282755855
44610000 38.9453017434247
44620000 36.8483674063153
44630000 34.6126717222855
44640000 32.5937418265521
44650000 34.5951738873346
44660000 38.8502052126833
44670000 40.2634877490464
44680000 34.2285252816172
44690000 37.4090312990971
44700000 39.0466561383648
44710000 40.8713408821615
44720000 38.3218259493241
44730000 40.917316142432
44740000 31.363122267141
44750000 32.8073971402068
44760000 30.8710230238102
44770000 36.6194604799161
44780000 34.2677785705463
44790000 34.5082436703676
44800000 41.8029163866729
44810000 40.0894960378138
44820000 39.029024498977
44830000 36.5906891461148
44840000 40.4332643765937
44850000 41.3427371278453
44860000 43.5117606336143
44870000 43.5852281999435
44880000 44.3583888161375
44890000 42.1212474617958
44900000 39.4928147414929
44910000 37.8724976402537
44920000 25.8194148081527
44930000 27.3622540592927
44940000 33.3760295532712
44950000 35.1099698841012
44960000 29.9513760038672
44970000 35.1122699174834
44980000 38.9726515518285
44990000 37.7073166541758
45000000 35.4424307067993
45010000 33.3858967846409
45020000 39.4048923601828
45030000 38.5165816129962
45040000 35.1075754873497
45050000 32.1225648116599
45060000 26.5899306781802
45070000 35.2120874569575
45080000 40.5175132273108
45090000 37.4541250047131
45100000 36.1390602704892
45110000 37.067004288275
45120000 41.662260226391
45130000 39.5390425441435
45140000 42.7374197396489
45150000 43.9911546482749
45160000 41.2299458082496
45170000 44.7166816007226
45180000 41.2831139654884
45190000 42.6389369677693
45200000 42.1317933940377
45210000 30.2299721233704
45220000 28.6071340170535
45230000 33.9168349908928
45240000 44.5437293530187
45250000 42.8226363968768
45260000 37.0133170594459
45270000 39.2155788887333
45280000 40.640559605705
45290000 36.9748205537308
45300000 41.3053689684293
45310000 42.4102129754667
45320000 43.5896827128732
45330000 40.0071721979053
45340000 35.865941506685
45350000 35.7808953155086
45360000 36.9154210972954
45370000 37.6205638605482
45380000 38.6885304282157
45390000 38.7396897359495
45400000 43.714287323133
45410000 44.1282223054426
45420000 37.6239754738758
45430000 41.8519854216407
45440000 36.1949134026394
45450000 38.3983702411078
45460000 40.6684747343333
45470000 37.579225002653
45480000 44.6221906566926
45490000 43.0701348186089
45500000 46.3523100005103
45510000 44.2157028435268
45520000 49.3065624008927
45530000 44.7383464896657
45540000 42.4350449619144
45550000 42.8364821850823
45560000 45.4121016980995
45570000 45.1373808752406
45580000 41.6646143290939
45590000 39.0110685612407
45600000 39.5016593387591
45610000 38.5357405170598
45620000 42.1217798801993
45630000 42.9471273475822
45640000 44.8832839019028
45650000 42.8361860493794
45660000 43.3337098494947
45670000 44.4347014881529
45680000 35.2732291887993
45690000 36.678995086532
45700000 36.1140621229619
45710000 36.9949007802468
45720000 36.5938990015827
45730000 37.0611702294916
45740000 31.7923667179629
45750000 35.8066325886647
45760000 38.1736069843388
45770000 39.5856450462651
45780000 42.9887201186722
45790000 36.898151409028
45800000 43.9402734727166
45810000 46.4328599818013
45820000 46.0472318200368
45830000 40.3725045868152
45840000 39.557942249596
45850000 42.9758313919389
45860000 36.987270230432
45870000 35.5021681587496
45880000 39.3102156302684
45890000 38.0532082565858
45900000 42.0241517763105
45910000 35.2458873017561
45920000 30.9789320993962
45930000 42.8505646935153
45940000 37.3896837906259
45950000 36.6466471048116
45960000 33.3285004433542
45970000 35.1874035337935
45980000 38.9004152796279
45990000 37.2004408064313
46000000 36.8639010612735
46010000 37.2306406728564
46020000 41.3292149392666
46030000 38.9995255661549
46040000 41.3398655208239
46050000 34.5226330419808
46060000 35.6319037586672
46070000 37.403941709914
46080000 42.2820712770626
46090000 37.3224699519963
46100000 37.3747154076908
46110000 39.4591054012885
46120000 40.9017498688791
46130000 42.0957788504729
46140000 43.6341686113835
46150000 39.3535038797513
46160000 39.7510922416235
46170000 37.5108098203808
46180000 41.6065579526274
46190000 41.6821262456446
46200000 39.4912609915402
46210000 37.4021702080342
46220000 39.0059490248535
46230000 36.6635305064262
46240000 31.838628529542
46250000 33.3239971961187
46260000 34.4123855210097
46270000 29.3471702657768
46280000 25.3240199227469
46290000 28.4824595438452
46300000 30.0748890018286
46310000 27.3893579190025
46320000 36.4205523186752
46330000 30.8920448316423
46340000 30.3483244909303
46350000 36.9185987136848
46360000 36.9824245548657
46370000 44.9421232221054
46380000 41.317790313444
46390000 40.4903602222136
46400000 43.8595707059902
46410000 47.9900971759245
46420000 47.0659297039415
46430000 43.8440974611303
46440000 45.3781804041381
46450000 44.7997231242612
46460000 43.0089957156698
46470000 42.0718562711461
46480000 35.4099793777856
46490000 43.1377541921694
46500000 49.8020126047831
46510000 52.2696870405222
46520000 51.4052112996408
46530000 42.2521475117973
46540000 47.2186905217769
46550000 47.8259951202366
46560000 50.557594809094
46570000 53.5749182080848
46580000 48.239863050912
46590000 38.0870133548863
46600000 42.8420111265577
46610000 40.4104912860319
46620000 45.9433744667607
46630000 44.000472579763
46640000 34.9517111153341
46650000 39.2827313973357
46660000 28.3354242211386
46670000 38.2491708054559
46680000 41.965061928075
46690000 35.5980039305621
46700000 37.4202441597427
46710000 46.5458469908537
46720000 39.3905513104514
46730000 40.0039731301714
46740000 40.1961512529348
46750000 39.8870478254333
46760000 39.4994504180896
46770000 47.2049401498019
46780000 42.581261426259
46790000 45.0151142268652
46800000 45.1432517478548
46810000 43.2103035338384
46820000 43.8885772307384
46830000 44.1468041556948
46840000 42.4507498978963
46850000 38.4802399411483
46860000 41.0703163231307
46870000 45.2099834026926
46880000 33.6825392628595
46890000 37.3541240257895
46900000 45.4379500829175
46910000 40.7493624729406
46920000 37.5365804739956
46930000 44.1801973260513
46940000 54.2443190271486
46950000 45.2182116049925
46960000 45.617578116328
46970000 52.8058023741009
46980000 51.9014316781771
46990000 53.1920534920357
47000000 48.451232340654
47010000 48.7088094792207
47020000 48.310871970769
47030000 41.5423851129947
47040000 38.8560415857575
47050000 41.0781759696192
47060000 37.6241053884001
47070000 45.1193219244124
47080000 41.4444000324779
47090000 45.4260110836237
47100000 44.8952926369286
47110000 44.3773906818631
47120000 45.8287939505309
47130000 46.199062838461
47140000 45.5712413359233
47150000 44.9150344230905
47160000 50.2890495590187
47170000 46.5586503302178
47180000 46.3782603228628
47190000 45.8059241085908
47200000 47.4982323045054
47210000 47.735595856097
47220000 50.4851036891389
47230000 52.5553949394634
47240000 48.5438954467115
47250000 49.7478523652642
47260000 58.660431048066
47270000 49.1943210413562
47280000 49.2785167572217
47290000 57.9406216056005
47300000 53.5581145088738
47310000 48.9882714645694
47320000 47.0292133680113
47330000 48.7122455161797
47340000 50.5809589398313
47350000 53.0907353096613
47360000 55.2257528784652
47370000 52.5330667818383
47380000 52.4963509280845
47390000 54.1408581616765
47400000 48.9408221923847
47410000 51.879374850313
47420000 51.02322690739
47430000 45.1662385346273
47440000 55.9047126699962
47450000 56.5133098989483
47460000 50.1808591996761
47470000 51.3158767090791
47480000 52.8464455399119
47490000 53.9717336902473
47500000 60.6431381482136
47510000 62.5880834667082
47520000 60.4768669993818
47530000 55.9112533994874
47540000 63.2115846768773
47550000 66.0964641543509
47560000 61.0721442031888
47570000 68.2494306789042
47580000 59.5651995147918
47590000 61.1034200544898
47600000 68.051386124684
47610000 63.8346185224781
47620000 63.7587772554297
47630000 66.3037936047717
47640000 67.2198924580282
47650000 65.2968091745824
47660000 68.1836801252853
47670000 65.9948539288479
47680000 70.3310236621726
47690000 65.8170201753082
47700000 69.4161329836534
47710000 64.9060063671992
47720000 66.7517350060891
47730000 64.2573025531262
47740000 55.5178284521735
47750000 61.2511979087789
47760000 63.2008499696801
47770000 61.7872975686577
47780000 69.3592052715709
47790000 63.6167520210684
47800000 65.1491477015477
47810000 64.47263349297
47820000 67.6174119451303
47830000 72.3331724179072
47840000 67.7892815035256
47850000 60.1910842480945
47860000 59.1151728892532
47870000 59.9203149148294
47880000 67.9276044931833
47890000 65.0774644380704
47900000 65.4746018136277
47910000 69.4225238713408
47920000 70.823517975257
47930000 67.2953443893908
47940000 70.131208321377
47950000 72.0641267363625
47960000 75.2907828456899
47970000 75.649917643949
47980000 73.1699487523676
47990000 76.0731428317146
48000000 74.9259549132469
48010000 79.1098322985336
48020000 72.9263818576867
48030000 72.4888566868831
48040000 66.0217692367819
48050000 74.3628050974941
48060000 76.6990386203464
48070000 75.9340702307909
48080000 78.2103344514501
48090000 81.3688390101921
48100000 77.6627870695006
48110000 74.8731561528154
48120000 76.5342061605255
48130000 68.8776837024307
48140000 71.2559323844539
48150000 67.5982926548327
48160000 72.7553061314615
48170000 69.9731435417772
48180000 73.8871427638412
48190000 75.7044456573674
48200000 77.8139725551094
48210000 72.5547375361388
48220000 70.9923164109102
48230000 66.9527485863965
48240000 68.9937717390734
48250000 67.0475833691954
48260000 60.0431747106372
48270000 54.7064601940463
48280000 61.967714479467
48290000 65.5671131225952
48300000 64.836005255199
48310000 68.2631787118819
48320000 73.2296593513912
48330000 68.1079197173893
48340000 71.0801810505645
48350000 69.726725016582
48360000 66.2634379444108
48370000 66.0368781051158
48380000 65.3311137315336
48390000 57.4224210059688
48400000 62.0532362224402
48410000 56.8440664383812
48420000 70.5018493370256
48430000 69.8447472286379
48440000 75.1233315131495
48450000 74.9725303795622
48460000 72.4507744514154
48470000 72.1954966629243
48480000 75.4178747729962
48490000 74.7243036557948
48500000 74.3571584494928
48510000 77.0478052166741
48520000 83.7430215922176
48530000 79.3326168741212
48540000 77.540040144815
48550000 74.5382002476142
48560000 76.2366184261551
48570000 73.5354323486176
48580000 77.268723373962
48590000 77.382851864888
48600000 75.2789839392036
48610000 70.9980144351651
48620000 72.4168951677139
48630000 75.7717560612447
48640000 72.3929830173637
48650000 68.7975281461202
48660000 70.2158843533585
48670000 70.9622937994191
48680000 68.1456177664704
48690000 68.7703712907428
48700000 70.7180859323441
48710000 68.9492289137609
48720000 71.1885251710727
48730000 73.7048809940655
48740000 73.0541043733278
48750000 71.5069415784225
48760000 70.208189397292
48770000 73.1825345346257
48780000 70.5312351538964
48790000 68.9098127042153
48800000 68.8861315238344
48810000 69.8195945734435
48820000 73.0178216290551
48830000 72.080630216301
48840000 78.9781272941835
48850000 78.4649338218903
48860000 72.4395841373327
48870000 73.076499333938
48880000 75.8972960817407
48890000 69.7241724408012
48900000 76.2181865036476
48910000 73.8246172498811
48920000 75.0752017133908
48930000 68.1487152951302
48940000 66.4127551193234
48950000 64.8673038289054
48960000 70.5230579643109
48970000 61.5898595554206
48980000 66.170656069966
48990000 65.8845362414696
49000000 63.6979485230996
49010000 60.8959124729108
49020000 62.0357973563172
49030000 63.8841157758816
49040000 64.3530539236502
49050000 61.1579766681209
49060000 58.2075890922331
49070000 65.1762156327136
49080000 65.0734811340702
49090000 70.3625243505932
49100000 72.3505411528807
49110000 67.9708898527091
49120000 68.553091218927
49130000 71.9655085741761
49140000 69.5302109786392
49150000 70.2769616107978
49160000 69.4149890716691
49170000 70.0435977059758
49180000 68.3946963182008
49190000 62.0771610647662
49200000 71.4810012127565
49210000 64.5575603879233
49220000 65.5215452156282
49230000 61.9840577501575
49240000 60.8203358437412
49250000 65.3020616408166
49260000 63.6839169165735
49270000 68.8014141537618
49280000 74.9265840393845
49290000 73.0068098147955
49300000 72.59165413636
49310000 76.2629736101994
49320000 75.7892508137996
49330000 76.3920529657189
49340000 72.4730774749444
49350000 62.7191809176581
49360000 69.9155581626316
49370000 74.2398491405156
49380000 67.562057131871
49390000 69.2254053102311
49400000 65.6832318931664
49410000 71.110486892305
49420000 70.4678536294805
49430000 71.9169019855703
49440000 68.6082536124117
49450000 67.9249708423891
49460000 60.51158020111
49470000 63.0944020160018
49480000 58.300353687905
49490000 70.3021609858284
49500000 67.729041857804
49510000 68.1099809524264
49520000 68.9455791211763
49530000 69.8949877024135
49540000 66.0856815296894
49550000 70.5354315358963
49560000 70.2450912353933
49570000 73.4508025493663
49580000 69.456389418576
49590000 71.9034129224065
49600000 75.7110090680952
49610000 76.3698853167588
49620000 71.5581271254969
49630000 69.000789590611
49640000 70.6625466388088
49650000 69.6612516462696
49660000 71.27778412652
49670000 74.1476668668811
49680000 77.6362866204809
49690000 73.9745135796958
49700000 74.9495592228384
49710000 73.0762033676912
49720000 74.4046964090502
49730000 68.7972059493203
49740000 74.7082275446342
49750000 72.5308708620549
49760000 73.8901957675381
49770000 69.8666339846585
49780000 74.5609487022086
49790000 69.6346714270558
49800000 61.7239301961359
49810000 69.4001986948308
49820000 71.0730029267959
49830000 65.6622288367813
49840000 68.9582897777932
49850000 75.0525698118848
49860000 69.8861807814399
49870000 72.2804626723316
49880000 73.2521220826405
49890000 76.0782695686451
49900000 71.4594896148839
49910000 72.810256868929
49920000 76.9396499272773
49930000 76.2836929181303
49940000 77.948376888179
49950000 75.5112632695918
49960000 75.4548471445094
49970000 73.901852894102
49980000 71.6483752400429
49990000 68.3942463593422
50000000 69.6545749213227
#timestep 
50010000 72.1120888062437
50020000 70.3954875846303
50030000 72.1451392003872
50040000 74.1499351399273
50050000 70.3014759823732
50060000 72.3507692216298
50070000 74.2319567811631
50080000 73.829556689783
50090000 70.6798281009407
50100000 71.7545371141384
50110000 72.6719481174856
50120000 68.2099227506342
50130000 66.6962401805307
50140000 71.2301264446772
50150000 71.8609671317298
50160000 71.2501341419313
50170000 58.1330475945451
50180000 62.2385913732743
50190000 63.3179384937859
50200000 63.6730611227634
50210000 61.9391072857852
50220000 62.6608105083105
50230000 65.4178063977373
50240000 68.7210057437371
50250000 58.7897867663426
50260000 64.3190798788152
50270000 59.0813487299038
50280000 58.0096656195297
50290000 52.5061894733264
50300000 59.4601857395747
50310000 61.6581292032585
50320000 58.3607785909679
50330000 57.1233854629765
50340000 55.9950662854064
50350000 58.8186170695564
50360000 65.0412587555414
50370000 69.3746011870156
50380000 71.4487993965766
50390000 69.8830825189149
50400000 73.6747006097978
50410000 75.2288752071901
50420000 73.9008295802647
50430000 76.3366025404379
50440000 76.8093575006428
50450000 72.5750378320186
50460000 67.9926346484878
50470000 66.239290875826
50480000 71.8845057129501
50490000 69.3068950540928
50500000 69.5926545155605
50510000 74.4716915020172
50520000 74.9494410823797
50530000 74.6853267081956
50540000 75.2968153756154
50550000 72.7747147294753
50560000 74.3675420178736
50570000 71.1117889695902
50580000 74.5146512179446
50590000 74.5617494135905
50600000 70.2981912687518
50610000 73.5040056964629
50620000 71.1361848101337
50630000 68.8884920854929
50640000 70.612856327055
50650000 71.0281508106131
50660000 70.4022271388037
50670000 69.3225608818775
50680000 72.6491989860514
50690000 70.4858040851641
50700000 69.8330471614395
50710000 70.7498394063534
50720000 72.2638543868086
50730000 72.8698649686877
50740000 75.0922597016959
50750000 74.4558281328576
50760000 74.94614912541
50770000 76.7955996080291
50780000 76.1769658258057
50790000 68.9583397457209
50800000 69.6523168148282
50810000 75.2087552160143
50820000 72.1777383511285
50830000 67.0660057457405
50840000 74.4349664908715
50850000 68.990567659664
50860000 72.8999951704785
50870000 73.8396544060517
50880000 75.8255283435711
50890000 78.8681741740265
50900000 78.1696609856325
50910000 70.1358897064496
50920000 72.8355197885612
50930000 73.1443310388834
50940000 64.2607365436774
50950000 71.3828605552175
50960000 69.9350611539979
50970000 64.406497561529
50980000 72.4310632320801
50990000 68.4579788625177
51000000 65.9826261208552
51010000 72.4057531539693
51020000 70.4182126308138
51030000 69.051909345599
51040000 68.542807629668
51050000 69.6543188594127
51060000 65.4026684210772
51070000 62.5260825976315
51080000 74.5823076026915
51090000 69.8178056447088
51100000 66.2411420880484
51110000 64.3981776306992
51120000 61.4525925956655
51130000 68.0972558526632
51140000 68.7276813941232
51150000 75.5819759846128
51160000 75.2717721273198
51170000 74.2421112587655
51180000 73.5292427583547
51190000 71.473228923553
51200000 75.3475222740613
51210000 71.5086400182828
51220000 66.2326740162177
51230000 78.7595264805093
51240000 78.2148197249243
51250000 76.0535863820213
51260000 72.9205754283107
51270000 76.9522719603954
51280000 76.8647764898623
51290000 76.6141801714268
51300000 77.0806759284461
51310000 73.8126983531924
51320000 77.5341080014468
51330000 68.7931259179371
51340000 68.9611247084283
51350000 74.70513398768
51360000 72.0571641122118
51370000 71.2035987194574
51380000 70.805699531517
51390000 69.122872273346
51400000 69.729925956289
51410000 68.5851316383187
51420000 65.302622563612
51430000 62.3566588202496
51440000 57.4863333043982
51450000 58.4577546322334
51460000 64.8499729479188
51470000 66.2727214781581
51480000 68.2983700602769
51490000 68.3547358389974
51500000 65.1364349589467
51510000 64.0881100857873
51520000 58.8046975032947
51530000 55.6098275836396
51540000 64.19553943232
51550000 62.4065801382853
51560000 58.822307099362
51570000 58.0757446958571
51580000 62.7579977337381
51590000 68.7078019163886
51600000 62.8521124148867
51610000 61.7085496905267
51620000 67.1136842150938
51630000 68.4643248567762
51640000 73.6986753524876
51650000 70.7303745447527
51660000 67.3429651197189
51670000 58.7284090351228
51680000 62.6940278058669
51690000 67.3736516924644
51700000 64.1390656247544
51710000 69.2384060224068
51720000 67.9187210960705
51730000 63.5839619144382
51740000 57.8817803679777
51750000 65.5206129839397
51760000 63.0670971916007
51770000 63.1973393296834
51780000 60.3224107078773
51790000 69.5550748440035
51800000 64.8171847641638
51810000 61.9040073560085
51820000 61.461920289612
51830000 62.0935171336578
51840000 67.9992925875375
51850000 60.8039206292346
51860000 63.9831419999368
51870000 60.2895725493323
51880000 50.8611395993502
51890000 62.8887742805875
51900000 59.5043194226232
51910000 62.4855471393309
51920000 60.0411220468034
51930000 61.3574212743162
51940000 64.611188953822
51950000 72.4617067590575
51960000 69.0472678157868
51970000 74.6775311113708
51980000 74.1604848065735
51990000 70.7820079383387
52000000 71.1137175460247
52010000 70.4347231105745
52020000 78.9531508259975
52030000 76.069225419729
52040000 75.1342820097287
52050000 75.0995889058405
52060000 66.6792962044401
52070000 73.9753738979219
52080000 74.0208189853226
52090000 77.8251542253112
52100000 78.8230678148002
52110000 80.0542119693692
52120000 80.1155868430576
52130000 78.5538071069261
52140000 80.6931381291895
52150000 77.8917873364751
52160000 81.9862287943676
52170000 83.4929143788955
52180000 80.169148690015
52190000 76.3105880268852
52200000 79.5238547500948
52210000 83.139207490822
52220000 86.7209303567077
52230000 85.5613733085411
52240000 85.2283739064646
52250000 87.5958990446737
52260000 81.0391218882758
52270000 81.2774682759966
52280000 85.0496761720187
52290000 76.8158655068984
52300000 76.2947548334243
52310000 80.2566964108327
52320000 81.3162393234165
52330000 80.2064752193832
52340000 74.6760412023099
52350000 85.0545621578923
52360000 91.3739576751998
52370000 85.1418374350006
52380000 85.2230385743311
52390000 87.9010813308423
52400000 90.3334914211641
52410000 85.6500836376351
52420000 91.6158386102568
52430000 85.4371519459871
52440000 81.4415441362604
52450000 87.7192134999287
52460000 91.7546194611299
52470000 91.66532548686
52480000 92.2762433947851
52490000 93.8428698625388
52500000 92.3509940424772
52510000 94.9251635929841
52520000 91.5978741343766
52530000 90.7494107506515
52540000 88.5567654235719
52550000 86.4911057637281
52560000 82.9917617036904
52570000 85.6511575414751
52580000 80.328729760964
52590000 77.149667374423
52600000 77.31596888908
52610000 72.3598643789692
52620000 77.0520002066131
52630000 82.5922878018146
52640000 74.5958691298227
52650000 82.4732270126768
52660000 79.3586459166019
52670000 74.259400061533
52680000 79.9425205840028
52690000 87.7732277383694
52700000 82.7875621802501
52710000 83.4146008458637
52720000 86.4803515584319
52730000 86.4793215233204
52740000 82.2190144221864
52750000 87.6356313081676
52760000 79.6078929297237
52770000 80.1123987311051
52780000 84.646931958025
52790000 88.1102803148912
52800000 92.1147713550222
52810000 85.2871630878439
52820000 90.6080656856063
52830000 90.6959146635036
52840000 91.9895020905865
52850000 88.8298878692876
52860000 80.2371922338309
52870000 82.6916689806828
52880000 80.788228622685
52890000 89.9590889499876
52900000 90.9859476050808
52910000 93.9785212929046
52920000 97.39255223407
52930000 99.6935173904226
52940000 99.1348149467734
52950000 93.0895611288161
52960000 100.030560607303
52970000 104.491673952953
52980000 102.208957347542
52990000 100.565342724629
53000000 99.8385819233801
53010000 95.2926766030373
53020000 91.902289917994
53030000 98.0999900449448
53040000 94.3265118252664
53050000 97.6305025490063
53060000 94.1148339768752
53070000 92.3324858862733
53080000 98.2380380190127
53090000 100.26612667664
53100000 98.7045384812374
53110000 96.5232810046217
53120000 95.526108249495
53130000 93.7104221035096
53140000 92.6395819809508
53150000 87.1678887865938
53160000 98.2026473900978
53170000 89.4529521191988
53180000 93.9107500670659
53190000 99.692681737077
53200000 95.2435574340117
53210000 95.9569402216945
53220000 94.8801625951679
53230000 97.0857660307377
53240000 97.4317240391798
53250000 95.7837569495742
53260000 101.712881868293
53270000 107.541162090038
53280000 107.463031014872
53290000 106.158128386192
53300000 103.790693535129
53310000 103.24902948105
53320000 105.660512242507
53330000 105.013111129946
53340000 103.960545942642
53350000 103.63414399348
53360000 103.256305061982
53370000 101.697404595356
53380000 97.0814085817514
53390000 97.8386031435921
53400000 85.9661535131553
53410000 98.420258765652
53420000 93.8052472652387
53430000 97.9567202115631
53440000 98.8966966454518
53450000 98.7177650839491
53460000 97.5957905921718
53470000 94.1673770589858
53480000 94.8916645694036
53490000 88.9214903587637
53500000 86.2188883743833
53510000 87.4238866592901
53520000 93.7477270042965
53530000 88.5076015340229
53540000 87.6481463134996
53550000 83.7534026956869
53560000 89.0615873893464
53570000 93.2453167393073
53580000 85.8995286160627
53590000 81.4040820658815
53600000 81.9047822660742
53610000 78.6835775466395
53620000 77.4529105317823
53630000 82.3208215411838
53640000 86.5846994070049
53650000 90.5356343586956
53660000 92.4528635634379
53670000 90.4249168938944
53680000 96.283854809528
53690000 95.202190223139
53700000 97.200474754017
53710000 95.8390967580428
53720000 95.7300286051436
53730000 93.1689604045962
53740000 95.5286226720104
53750000 93.5940297172912
53760000 85.3496468793736
53770000 90.4160858050552
53780000 97.7413903179404
53790000 93.0593775271555
53800000 99.0322661164623
53810000 105.003482637395
53820000 99.435166419118
53830000 102.714555907857
53840000 101.801067508368
53850000 95.7978289600307
53860000 96.749180294119
53870000 96.4761581321687
53880000 97.3659804735831
53890000 97.6456919298918
53900000 90.9413465660149
53910000 92.5995230805075
53920000 95.452325923034
53930000 90.4913997373048
53940000 86.9850470516874
53950000 90.3563433250442
53960000 92.9120579364915
53970000 92.6338124627011
53980000 93.2561826237508
53990000 88.658031193315
54000000 88.9825412444835
54010000 87.1489182841406
54020000 87.7166400284173
54030000 82.3665322268835
54040000 83.6966543852068
54050000 84.7508762028091
54060000 81.6478199258908
54070000 79.2507857385807
54080000 81.4321048846906
54090000 84.4596619536359
54100000 77.5891441584338
54110000 71.2472993685789
54120000 73.1953690056133
54130000 90.0856621360701
54140000 89.3483359706663
54150000 85.5505484702284
54160000 87.1539930930939
54170000 89.2778390894999
54180000 88.0727207098245
54190000 93.3297789926672
54200000 88.5071105716831
54210000 92.5194443386512
54220000 87.4620189517087
54230000 86.4845109687957
54240000 97.778360757296
54250000 99.858346561104
54260000 97.0231848286492
54270000 94.1147985831135
54280000 91.3501195333103
54290000 97.9176617722429
54300000 100.259487595543
54310000 102.679512099032
54320000 101.270876073687
54330000 96.5889205749412
54340000 90.3256084416863
54350000 88.4918810025875
54360000 89.0774013242752
54370000 93.8908228690618
54380000 88.6628480230733
54390000 95.3999775320377
54400000 92.8972347291108
54410000 89.8478222879842
54420000 92.6313254120251
54430000 93.1966534747145
54440000 94.1890899023169
54450000 90.9465217106601
54460000 98.0037274120452
54470000 92.313884522938
54480000 90.6517004450973
54490000 93.1346386682688
54500000 98.4577931527559
54510000 98.9392446031128
54520000 101.185081793462
54530000 95.0082980465812
54540000 94.1280114021226
54550000 94.650751732734
54560000 93.5478659801678
54570000 92.2072903685144
54580000 83.8965003232201
54590000 92.1991954837401
54600000 92.6487645888148
54610000 88.6468235361958
54620000 88.1485996213785
54630000 90.2811221205968
54640000 90.1774263492614
54650000 86.0632318541782
54660000 92.4795786193751
54670000 89.9802246230152
54680000 86.4449438711392
54690000 91.295237898602
54700000 93.4430069600058
54710000 89.3892477127505
54720000 93.8401770245197
54730000 96.1170050835151
54740000 92.0317098955072
54750000 94.0977814701628
54760000 92.4882354758369
54770000 87.2218396607826
54780000 80.5423744596182
54790000 92.6539111878221
54800000 94.4583081447784
54810000 89.8505349783498
54820000 92.240728873817
54830000 90.0138005990943
54840000 90.2917606571843
54850000 96.3515153083682
54860000 98.0115483268189
54870000 90.9384730773367
54880000 88.5551947620567
54890000 88.8707399004877
54900000 90.6686213622605
54910000 91.2177458101391
54920000 92.6624840612179
54930000 92.81557391109
54940000 91.2305625300103
54950000 93.2934701029541
54960000 93.1678545969995
54970000 93.0813822309442
54980000 92.1918682005087
54990000 89.2412097232007
55000000 94.3970107244293
55010000 97.1847805981635
55020000 100.412087565096
55030000 98.0546379122844
55040000 99.409255746285
55050000 97.060053028309
55060000 95.1252050243269
55070000 102.791764329523
55080000 100.993995327269
55090000 102.808804255719
55100000 103.039303615035
55110000 99.9218767544422
55120000 102.919351797863
55130000 109.820813471779
55140000 105.533115399863
55150000 101.704781679803
55160000 105.951546914218
55170000 105.971514252818
55180000 104.07352038251
55190000 101.799521851238
55200000 94.5132447559809
55210000 101.76438032914
55220000 106.910156378606
55230000 104.583490160161
55240000 102.769972382316
55250000 98.7330998107564
55260000 98.8470006225992
55270000 102.974304700824
55280000 107.802305007962
55290000 110.580878390407
55300000 115.961918581616
55310000 111.093253344275
55320000 111.685162708833
55330000 103.677449415206
55340000 104.56757013862
55350000 107.997026610569
55360000 109.42893576797
55370000 109.748367416213
55380000 109.11434698817
55390000 105.84343250545
55400000 101.800444179589
55410000 100.625246920722
55420000 100.51516110028
55430000 101.505116335677
55440000 102.896613749441
55450000 104.987000948067
55460000 102.57347260692
55470000 103.988980494753
55480000 101.813418902875
55490000 97.2020801580828
55500000 99.4416404462868
55510000 92.3599687717364
55520000 94.0944436837208
55530000 100.994601586056
55540000 98.2717864617698
55550000 97.3924976795568
55560000 99.8500273233325
55570000 94.8113591591206
55580000 99.9646445058688
55590000 95.1643642549026
55600000 93.6152268536962
55610000 94.4488387278253
55620000 92.9446545293956
55630000 96.3009188779019
55640000 99.7833836128612
55650000 102.18663763791
55660000 100.435089907297
55670000 92.5013399314883
55680000 95.717501992213
55690000 98.8459383201873
55700000 91.7013287249388
55710000 90.6233395117449
55720000 90.5656018085841
55730000 90.6235206540882
55740000 85.6168059733025
55750000 80.9227797239175
55760000 80.1919647428397
55770000 78.1693499915099
55780000 78.0983475646864
55790000 81.5866145117387
55800000 80.1172718170203
55810000 80.2377413058544
55820000 82.001808990251
55830000 81.9352346659348
55840000 82.7825309886297
55850000 82.1161193183738
55860000 84.5447295100156
55870000 80.8456978914753
55880000 77.0821531287816
55890000 78.2694691973708
55900000 78.4852116736078
55910000 82.061728694934
55920000 84.3218202498012
55930000 87.2568612564135
55940000 85.2225767346103
55950000 85.9240820558201
55960000 86.7983868351437
55970000 86.5925690118143
55980000 81.5441982575715
55990000 85.4344652404665
56000000 86.1138344623796
56010000 86.7812873399498
56020000 83.4803435699489
56030000 85.9856098375357
56040000 83.3150108372667
56050000 80.8674164111623
56060000 88.7509055965981
56070000 88.5438317735292
56080000 88.4136577480887
56090000 79.6286437193758
56100000 88.0565498522315
56110000 86.1641920118354
56120000 87.8615323974543
56130000 93.891093832313
56140000 93.0040539449664
56150000 89.0669691057942
56160000 89.0464087344278
56170000 84.6500024492646
56180000 88.2755869400295
56190000 85.6414195709057
56200000 93.8215294150427
56210000 92.100435298968
56220000 87.2875881631544
56230000 95.6118128585774
56240000 96.984359999553
56250000 97.8372655713857
56260000 89.5681073339593
56270000 90.3267845696708
56280000 93.7036770906133
56290000 95.3805271147968
56300000 96.6034643417915
56310000 99.0694375731207
56320000 96.9073699102274
56330000 90.2838606213246
56340000 92.8562391956113
56350000 95.767694679494
56360000 98.51133194055
56370000 98.819290163952
56380000 100.423044659441
56390000 95.2521763592585
56400000 97.736021660629
56410000 94.3107789259447
56420000 92.7664698362037
56430000 96.2852429319241
56440000 93.4379173100537
56450000 95.1005122656886
56460000 100.381404165228
56470000 96.8280264710544
56480000 99.7988523980922
56490000 100.723698422876
56500000 101.231069828508
56510000 104.31051696427
56520000 103.2715019952
56530000 94.4764211209552
56540000 100.502201551998
56550000 103.153880024586
56560000 98.3913092774757
56570000 103.590830448841
56580000 92.2539737053954
56590000 96.6058797382854
56600000 98.5186796764865
56610000 99.1420278805959
56620000 102.039176564407
56630000 101.041921389666
56640000 98.994679306634
56650000 99.1238038472436
56660000 95.8822812251801
56670000 96.9028626911489
56680000 97.1319990698778
56690000 92.5183821542387
56700000 105.147561309874
56710000 102.017787182518
56720000 100.089105017608
56730000 94.6430488491028
56740000 96.4259286132576
56750000 95.5586870839222
56760000 94.5140713991521
56770000 97.7917821186032
56780000 92.6112375648193
56790000 93.2915495434287
56800000 101.379267659779
56810000 101.248984744838
56820000 100.491653425074
56830000 95.2334266262677
56840000 98.4824477014259
56850000 102.308560868726
56860000 98.5851712899529
56870000 102.811561739486
56880000 105.788343683742
56890000 101.97729546373
56900000 105.369934811126
56910000 100.262412002182
56920000 95.6048871674331
56930000 95.6465559261092
56940000 98.6245126037962
56950000 100.817832089107
56960000 101.852721317408
56970000 99.3269910124665
56980000 100.795486110819
56990000 99.7603766824791
57000000 104.31769899154
57010000 103.146127839766
57020000 100.809963313561
57030000 105.573224449425
57040000 105.484403578962
57050000 103.346194260093
57060000 103.91157188053
57070000 106.899047565452
57080000 105.617389863738
57090000 110.490996441811
57100000 108.049449860128
57110000 109.097797030491
57120000 114.761387020728
57130000 111.359281286978
57140000 115.760252233056
57150000 111.662117623894
57160000 110.744822782823
57170000 112.750661591627
57180000 114.314705889923
57190000 111.918991244688
57200000 109.594395069651
57210000 106.345464264771
57220000 101.897655469664
57230000 105.352907229591
57240000 105.876396765829
57250000 107.044383444323
57260000 105.507470909662
57270000 101.602023755187
57280000 103.135349960091
57290000 100.599291082277
57300000 104.298047132123
57310000 101.07658093366
57320000 103.24588084195
57330000 100.634772451116
57340000 101.465207399191
57350000 106.867272036551
57360000 101.77452196831
57370000 108.515192122935
57380000 102.896481866994
57390000 98.3379612587822
57400000 105.283692083048
57410000 100.354286993135
57420000 101.444157684578
57430000 102.820347071099
57440000 98.9389686825106
57450000 100.927186605633
57460000 99.0391886770648
57470000 103.037817937226
57480000 102.944380865236
57490000 98.7798268838017
57500000 102.277389589163
57510000 102.301876176309
57520000 106.757307719802
57530000 103.802845410145
57540000 110.075086586456
57550000 112.299482040119
57560000 115.522522516346
57570000 113.458519483344
57580000 112.010626344809
57590000 106.356164909339
57600000 109.454641657027
57610000 108.689799301392
57620000 104.239715516619
57630000 105.779869165213
57640000 106.644109501303
57650000 102.363984525187
57660000 104.587085805992
57670000 106.88391568873
57680000 97.9043858273114
57690000 102.65303643371
57700000 101.099497170816
57710000 102.880975021587
57720000 104.968135715805
57730000 98.2171110275928
57740000 101.990156723499
57750000 105.272775280744
57760000 101.002497774331
57770000 102.09288408221
57780000 102.008889787572
57790000 104.99017324615
57800000 108.14690383451
57810000 107.302341784254
57820000 111.610242674908
57830000 111.112263731258
57840000 106.291357824634
57850000 104.338759332902
57860000 109.491484867881
57870000 111.175634716812
57880000 106.459859805041
57890000 105.919037613117
57900000 99.8474299421827
57910000 105.544521958191
57920000 106.857300137262
57930000 105.520035223653
57940000 110.378656403763
57950000 111.251024527212
57960000 108.585208091507
57970000 109.643974645502
57980000 106.385240559705
57990000 110.384582410975
58000000 111.18775108547
58010000 101.521855308588
58020000 105.045005399142
58030000 110.275448515259
58040000 111.510924546894
58050000 109.855919942736
58060000 103.294007247853
58070000 106.885030539878
58080000 106.382143961132
58090000 101.989033079974
58100000 102.188664418013
58110000 103.677850692463
58120000 104.701701120924
58130000 104.042367597789
58140000 100.060137497483
58150000 97.8959517770898
58160000 101.260382571716
58170000 99.9592017163177
58180000 95.5009365160275
58190000 100.084623962615
58200000 96.5076942399127
58210000 104.694155745574
58220000 101.472034029294
58230000 95.4094702305289
58240000 98.2456549972953
58250000 99.1291440639104
58260000 99.4863561515397
58270000 100.178145983793
58280000 101.852255658817
58290000 103.29714864229
58300000 99.1924128521435
58310000 104.282140045872
58320000 106.366374628266
58330000 105.235659612163
58340000 104.757440662261
58350000 102.219497401912
58360000 103.355844427935
58370000 104.085404207355
58380000 108.311386144553
58390000 110.045095116233
58400000 113.758790021399
58410000 116.87687575233
58420000 113.125271484747
58430000 112.937166001693
58440000 115.018655492543
58450000 110.376583978901
58460000 114.624597698296
58470000 117.903715080824
58480000 115.044655713618
58490000 112.220008156059
58500000 113.554992369221
58510000 109.936024151226
58520000 109.769323889689
58530000 107.820497851628
58540000 104.766703161453
58550000 104.082424366032
58560000 107.56081313526
58570000 105.89546373294
58580000 106.164663885625
58590000 99.6127618334513
58600000 103.688371161051
58610000 107.703131046065
58620000 108.773917552992
58630000 110.807409389323
58640000 108.36937806892
58650000 110.935433268454
58660000 102.864681204162
58670000 107.982697097871
58680000 105.585748216562
58690000 105.065366681211
58700000 101.911169096188
58710000 109.421090584158
58720000 110.6903023068
58730000 107.186295366611
58740000 106.628241124465
58750000 101.520801739078
58760000 103.787986701671
58770000 106.541221132758
58780000 95.1846116641051
58790000 93.4541655951573
58800000 100.005938312458
58810000 100.256902830941
58820000 92.7208016282107
58830000 99.399673577105
58840000 97.1951632790473
58850000 104.348471960447
58860000 103.584105758252
58870000 105.615816032657
58880000 103.907630126742
58890000 95.9358868480015
58900000 101.599898836572
58910000 99.9014271717527
58920000 92.9562167937931
58930000 95.7035856776822
58940000 92.3420559196273
58950000 88.0566294034438
58960000 86.2593239906346
58970000 90.0426484844812
58980000 84.1318055788873
58990000 90.3807498613306
59000000 92.6516881234205
59010000 80.4325611747563
59020000 85.1969945127561
59030000 93.3824185790703
59040000 89.5670489970124
59050000 91.3530827670021
59060000 89.0821707441156
59070000 93.5141621685186
59080000 99.6373507459418
59090000 98.6686721843568
59100000 100.202128741459
59110000 95.9520944108345
59120000 97.7728031736356
59130000 95.2583962795113
59140000 95.3239244543519
59150000 95.2669173820743
59160000 99.4287128479373
59170000 102.542566900535
59180000 100.667733817221
59190000 99.5890772260626
59200000 102.649214189269
59210000 99.9216605642267
59220000 102.628352178571
59230000 95.11947234743
59240000 101.224516227179
59250000 103.637327231902
59260000 105.381495814385
59270000 107.125609479489
59280000 104.201946592697
59290000 107.488223066624
59300000 108.96564969814
59310000 106.118581588386
59320000 103.72253246107
59330000 103.605874548844
59340000 106.095827288582
59350000 108.534297074085
59360000 110.947489166591
59370000 106.933334718708
59380000 113.297926857928
59390000 114.106933566525
59400000 111.604759239701
59410000 116.738759962741
59420000 109.919457601038
59430000 113.130635635085
59440000 103.598211682294
59450000 111.609169755713
59460000 114.831503235362
59470000 106.561437061944
59480000 111.545442513632
59490000 110.324254282274
59500000 107.14506725453
59510000 102.028303745645
59520000 109.152736622915
59530000 105.358721544952
59540000 107.256812679865
59550000 102.802156001215
59560000 102.340544871234
59570000 102.704142849051
59580000 100.972306630122
59590000 109.238574062838
59600000 111.291018859082
59610000 106.582554318043
59620000 109.033630270527
59630000 110.969891651849
59640000 108.804782033066
59650000 106.053510687116
59660000 106.523996647923
59670000 107.89606043095
59680000 102.873580848655
59690000 105.544683203454
59700000 106.102163084421
59710000 102.588505585435
59720000 101.195369616153
59730000 107.707153209718
59740000 107.130975660723
59750000 100.203766153367
59760000 107.175581288426
59770000 103.06458561813
59780000 96.5253577682055
59790000 98.7168177746778
59800000 102.78250696333
59810000 106.71243750898
59820000 103.305262974254
59830000 103.923879208177
59840000 101.123381351492
59850000 103.528980923856
59860000 106.112206550709
59870000 108.228123301096
59880000 108.124392478971
59890000 109.406010850249
59900000 101.339668097896
59910000 107.53323463231
59920000 106.483965474846
59930000 108.833596463685
59940000 106.712843172934
59950000 102.235696490135
59960000 100.904586557412
59970000 101.30793668032
59980000 107.375181996504
59990000 102.762689669858
60000000 105.6605665913
60010000 105.852604980325
60020000 104.427244263225
60030000 100.084822712765
60040000 103.553959188072
60050000 96.2694321927813
60060000 103.648188255945
60070000 110.703036741708
60080000 107.251499822344
60090000 105.134710813373
60100000 101.834614422022
60110000 102.495893945808
60120000 104.211842288464
60130000 106.624357505667
60140000 104.408108674662
60150000 102.116258020234
60160000 100.774836502311
60170000 99.2247160206392
60180000 101.093501787188
60190000 96.9895413019327
60200000 97.3600871479968
60210000 96.5057590507647
60220000 93.8390595722215
60230000 95.083918616144
60240000 94.2901706974632
60250000 97.6201416578353
60260000 100.358724608799
60270000 106.725489882616
60280000 100.858265068433
60290000 105.856227720372
60300000 104.836111967145
60310000 99.7896422034274
60320000 94.3144456123773
60330000 94.8668485567781
60340000 100.342729195268
60350000 98.4420717423553
60360000 101.530576087579
60370000 98.3022692202358
60380000 106.413894098227
60390000 104.432517386762
60400000 95.7465171807044
60410000 101.563928470827
60420000 106.074364865733
60430000 107.610096091244
60440000 107.344125962877
60450000 99.8890584053412
60460000 100.598229362527
60470000 97.10576121788
60480000 101.041831243395
60490000 107.308494426953
60500000 106.848043923106
60510000 109.427744346133
60520000 105.330888537481
60530000 101.355475911053
60540000 103.175428708567
60550000 104.106822113251
60560000 103.041853721019
60570000 102.457920207625
60580000 100.376054073855
60590000 100.076620548419
60600000 100.881029183229
60610000 98.7546794714729
60620000 100.217501409708
60630000 108.549272646291
60640000 105.4371949599
60650000 106.810425445217
60660000 109.311562539767
60670000 104.672469592637
60680000 110.968144653978
60690000 110.257381063263
60700000 109.795561650836
60710000 106.88689689886
60720000 108.518585438486
60730000 108.906916820575
60740000 105.722624411606
60750000 107.932589124924
60760000 102.385742734654
60770000 100.76082152676
60780000 102.321954440905
60790000 102.961712018596
60800000 109.386597441439
60810000 112.210048427972
60820000 108.053525023596
60830000 104.772271264556
60840000 106.596375975678
60850000 107.003663297386
60860000 102.064050159959
60870000 105.58768922981
60880000 102.896512898375
60890000 98.2767160141128
60900000 107.577589039028
60910000 107.314841535976
60920000 104.205570832042
60930000 107.177336622572
60940000 99.8618822770265
60950000 107.650991961485
60960000 97.5133543147554
60970000 102.735918199223
60980000 103.393154615928
60990000 106.144925795164
61000000 99.8850057964673
61010000 102.690099557926
61020000 109.033622995362
61030000 106.129699542137
61040000 109.401335954404
61050000 107.730248300815
61060000 103.002321775831
61070000 106.041972117834
61080000 106.205396888632
61090000 98.4940395544689
61100000 94.4652155967379
61110000 104.308896631867
61120000 102.074723493296
61130000 106.170695556312
61140000 108.432500239745
61150000 111.46188025197
61160000 109.162289999774
61170000 101.999422188652
61180000 103.45684752662
61190000 105.278785516063
61200000 107.989085092738
61210000 105.830670420606
61220000 105.279086123305
61230000 105.043540259733
61240000 106.287845677624
61250000 106.990944621007
61260000 102.816974748812
61270000 105.582316216721
61280000 110.856296254677
61290000 101.680881697426
61300000 105.563088010285
61310000 104.953307597141
61320000 98.4468591152557
61330000 101.513823672863
61340000 93.9826249567831
61350000 101.645265011441
61360000 98.7915072853837
61370000 90.8261152990314
61380000 98.2864231507712
61390000 97.5823380946925
61400000 103.420618279565
61410000 104.500182545889
61420000 101.141753279455
61430000 95.1462622560633
61440000 93.5574648650256
61450000 91.7521832404533
61460000 90.1851861391594
61470000 86.5003073972459
61480000 86.052533967055
61490000 89.8421067279651
61500000 86.616993885391
61510000 88.3631742679855
61520000 98.1825132214093
61530000 95.6196098326772
61540000 95.0881595368892
61550000 93.7124861575796
61560000 89.1010401919771
61570000 97.9904490510693
61580000 101.854913176356
61590000 97.4390261177654
61600000 100.528038758333
61610000 103.3655029351
61620000 101.081509323273
61630000 104.975134824761
61640000 106.756218975231
61650000 108.449652728568
61660000 102.53544866405
61670000 105.303707345497
61680000 106.467923938935
61690000 100.602995908528
61700000 99.5894866930289
61710000 103.910743081039
61720000 94.6285750035395
61730000 96.8316556413217
61740000 96.8726212744967
61750000 99.4695756041504
61760000 105.161255296777
61770000 101.910532216859
61780000 102.825102406014
61790000 99.770754335497
61800000 99.4409342348522
61810000 100.804075562794
61820000 105.329271329793
61830000 108.171858252033
61840000 104.812663411534
61850000 107.899689591365
61860000 107.589322136471
61870000 106.701812895075
61880000 110.482863310785
61890000 108.818944766902
61900000 112.816598419056
61910000 112.164985438927
61920000 108.762063181896
61930000 107.219666550814
61940000 113.273903415144
61950000 108.232481833678
61960000 110.07205117023
61970000 111.739879802928
61980000 106.494446286254
61990000 109.48549878595
62000000 104.441365620655
62010000 108.695931843097
62020000 107.930342090215
62030000 106.922489689748
62040000 112.19737127248
62050000 110.645329398722
62060000 111.997397189316
62070000 116.105663299728
62080000 118.227615477045
62090000 115.689411504144
62100000 115.761476710879
62110000 117.002651690033
62120000 115.976231766713
62130000 115.582531053154
62140000 117.512849712042
62150000 116.342193888927
62160000 108.779225208422
62170000 108.649133419616
62180000 105.962596683633
62190000 106.548424535172
62200000 106.47775991242
62210000 103.773569643308
62220000 105.530228415056
62230000 105.099641197745
62240000 105.395729137507
62250000 104.272464278595
62260000 103.005844651898
62270000 104.531028249959
62280000 102.943403138538
62290000 103.937267613941
62300000 96.9119738052588
62310000 95.3548268617537
62320000 94.5288207682938
62330000 90.9563132711926
62340000 89.0035196772575
62350000 91.6482967561294
62360000 95.5327260001036
62370000 92.4290626132786
62380000 101.376264726205
62390000 100.686209198936
62400000 106.520286444868
62410000 104.412727473675
62420000 101.452055028041
62430000 105.591507259665
62440000 105.075510570975
62450000 105.14691632018
62460000 107.227895744203
62470000 113.945599505259
62480000 105.742628193302
62490000 103.568657470976
62500000 101.686036488845
62510000 106.546622280872
62520000 106.095136619269
62530000 110.309801940033
62540000 104.3382645089
62550000 106.302673419037
62560000 110.644181574147
62570000 111.248094670305
62580000 110.129825072722
62590000 109.257911374167
62600000 106.888807130121
62610000 110.14831067275
62620000 107.458869293047
62630000 107.77856369678
62640000 108.171115040071
62650000 110.044462292824
62660000 107.132778789491
62670000 103.213107415066
62680000 104.48443782598
62690000 103.87600411947
62700000 104.469817014412
62710000 101.206450327108
62720000 100.335810905439
62730000 100.352722204047
62740000 107.997541742002
62750000 106.490831905823
62760000 106.49250388194
62770000 106.42496098288
62780000 103.008200026408
62790000 103.912827650622
62800000 103.734424439425
62810000 104.226800709358
62820000 98.5609384417201
62830000 102.453326904437
62840000 102.624021877284
62850000 108.293459658486
62860000 101.142672708791
62870000 100.076973452781
62880000 97.0627630001093
62890000 99.0722334016771
62900000 101.323333983257
62910000 99.0792701508079
62920000 105.455153509608
62930000 106.798430453165
62940000 110.081954310971
62950000 108.958197631549
62960000 109.440763625289
62970000 110.752716090467
62980000 106.540945573845
62990000 104.901953357636
63000000 105.61354361973
63010000 103.695882393707
63020000 98.0279455909428
63030000 106.264242089516
63040000 105.353985486081
63050000 107.475283712119
63060000 105.315158452581
63070000 108.238335478443
63080000 104.91565631635
63090000 103.581050275401
63100000 106.674846934403
63110000 103.707742290083
63120000 105.361866092081
63130000 105.527570154615
63140000 103.206301056953
63150000 98.954813610219
63160000 104.662158947204
63170000 109.691291895383
63180000 106.032811470419
63190000 102.570878597699
63200000 102.199822078627
63210000 98.3489594770978
63220000 95.191864138007
63230000 87.9069770456449
63240000 88.4565773577781
63250000 96.7427561735758
63260000 97.0021508078585
63270000 92.060805290445
63280000 98.207386347118
63290000 101.76089351438
63300000 104.007998132592
63310000 98.8486588485997
63320000 97.9349443920503
63330000 99.3559299404394
63340000 97.5985404629152
63350000 93.6579552540146
63360000 98.0258274805407
63370000 99.7966104623296
63380000 93.4623448650635
63390000 95.9547532368624
63400000 90.7082641389302
63410000 93.4634649712579
63420000 90.6090115978001
63430000 90.2744091760264
63440000 93.2559412527426
63450000 92.798021339589
63460000 90.2189775138598
63470000 94.2741534082202
63480000 92.6037360508054
63490000 91.3411524823537
63500000 90.8549432833073
63510000 85.7152216068343
63520000 92.3919999668088
63530000 91.3723456672667
63540000 94.3943976132369
63550000 96.6038997936166
63560000 99.0830744055004
63570000 93.5403037481171
63580000 93.9785440132759
63590000 93.4984055410374
63600000 93.9457595324979
63610000 94.7674112953087
63620000 86.7335997092994
63630000 90.8817336971035
63640000 93.0714094932457
63650000 90.1650787221026
63660000 89.8301218729282
63670000 85.0975147174275
63680000 80.681916372156
63690000 80.8456861380027
63700000 90.4858627383037
63710000 88.4701574848085
63720000 86.9758291660952
63730000 94.3638270322709
63740000 96.9082046846989
63750000 90.2807388911844
63760000 92.779216835281
63770000 93.4084132659137
63780000 90.7867010824465
63790000 89.7640681483994
63800000 88.4577064695313
63810000 86.9729619706314
63820000 89.2456500028779
63830000 86.2555661977991
63840000 92.5939945424528
63850000 86.5967290621675
63860000 86.0795200235817
63870000 87.5792894984799
63880000 82.1031759817346
63890000 84.831495771542
63900000 94.4116768861286
63910000 98.5809196591107
63920000 97.3139536654591
63930000 108.180951004312
63940000 105.00999387031
63950000 103.222574311178
63960000 103.387973511533
63970000 101.839620920297
63980000 96.5091518037447
63990000 97.5250839422197
64000000 96.5788535890691
64010000 96.751273870226
64020000 99.0114597312819
64030000 102.925350904598
64040000 101.845335921589
64050000 103.339270848212
64060000 104.167732614645
64070000 99.6491436328508
64080000 96.0946745139053
64090000 99.7335805301167
64100000 97.4250208509316
64110000 105.096077510424
64120000 102.920607258269
64130000 103.28589862984
64140000 103.270570370627
64150000 108.452004387799
64160000 108.196826259001
64170000 105.538787078675
64180000 109.187380565379
64190000 112.13239540562
64200000 106.747889894444
64210000 108.282158441569
64220000 108.841785865175
64230000 103.216309936793
64240000 107.70631154587
64250000 103.554519192505
64260000 103.398429693169
64270000 101.888627141402
64280000 95.2804012152384
64290000 103.485549561522
64300000 100.248844843285
64310000 95.1434788522521
64320000 96.8609128013807
64330000 90.1010449874641
64340000 98.0604425579659
64350000 91.9756258015686
64360000 93.08376040426
64370000 94.5255640395452
64380000 101.107744917494
64390000 93.9461753138416
64400000 97.4100207234977
64410000 101.728310465715
64420000 104.341493811299
64430000 106.464715744264
64440000 106.674857958941
64450000 106.982425993042
64460000 101.692334924717
64470000 101.927651572632
64480000 99.8594873328715
64490000 97.9784373965222
64500000 99.1689172389983
64510000 101.77885786358
64520000 101.725375178018
64530000 102.734488909651
64540000 105.145870166945
64550000 99.4258449504052
64560000 100.65480978613
64570000 103.462400369601
64580000 97.0234829623029
64590000 97.2982113248656
64600000 94.7653638286256
64610000 96.5473450908362
64620000 90.1366455590426
64630000 87.7365401837299
64640000 90.3347708718452
64650000 89.5599815785283
64660000 90.7983476154612
64670000 81.3559263669457
64680000 88.6093956569504
64690000 91.4124012495142
64700000 84.4439959524539
64710000 89.2357144920721
64720000 87.0251784265004
64730000 88.6979649115615
64740000 90.1133851392991
64750000 90.1409989373772
64760000 87.0614508560138
64770000 85.6946415765193
64780000 88.7191966301756
64790000 86.7025823533831
64800000 80.3879250987682
64810000 75.2825482488968
64820000 85.860757920314
64830000 85.0612189501251
64840000 83.9817364085632
64850000 80.3197246473599
64860000 86.5292190078541
64870000 90.8638357894939
64880000 88.8139360669321
64890000 89.783481938717
64900000 88.2852963766888
64910000 97.7048908007765
64920000 98.4005604766595
64930000 100.183323740639
64940000 98.8443281352612
64950000 99.299176617264
64960000 98.5791860759411
64970000 94.4528539304999
64980000 97.1619699834357
64990000 93.0961168891238
65000000 98.5736757447548
65010000 96.4423225918484
65020000 96.2608724820111
65030000 95.6064494702301
65040000 94.615161956727
65050000 92.2367263007865
65060000 88.8591279763614
65070000 90.2797413648184
65080000 88.0521324840712
65090000 94.8244271669303
65100000 93.9583278782206
65110000 86.4164165500484
65120000 84.627619987127
65130000 90.1936308006307
65140000 88.2924256439558
65150000 83.9850644306266
65160000 91.3455370652107
65170000 86.3280766988082
65180000 84.7620147187397
65190000 88.1888021601328
65200000 91.1181366187256
65210000 80.7794813049136
65220000 82.2617917953268
65230000 81.4107008807183
65240000 83.7863335223632
65250000 89.5975398476995
65260000 88.8102563549485
65270000 82.8560482998402
65280000 87.9580161606088
65290000 91.4398933409924
65300000 94.6805536360599
65310000 102.780936423982
65320000 100.779723818992
65330000 99.4951967470776
65340000 96.4294165207459
65350000 98.9089242965753
65360000 100.617801327258
65370000 102.068637163993
65380000 97.9098591210295
65390000 99.7209789904583
65400000 97.222853368499
65410000 97.9041276470106
65420000 98.2467802424232
65430000 98.6326023868951
65440000 104.135647468201
65450000 107.826484801166
65460000 107.724664945882
65470000 105.376261978708
65480000 104.176648724924
65490000 105.535389149686
65500000 103.21811105449
65510000 104.706653673135
65520000 105.681508979969
65530000 106.137213839688
65540000 108.965050894585
65550000 104.911272301019
65560000 112.929102047197
65570000 114.936251990377
65580000 112.124113103513
65590000 110.288909902634
65600000 105.372084473674
65610000 103.527368390114
65620000 107.793762810121
65630000 105.694574324538
65640000 102.452764192097
65650000 107.103218756265
65660000 108.235568441023
65670000 109.585365696825
65680000 108.861616949835
65690000 110.206275857927
65700000 109.999314255428
65710000 110.168805996406
65720000 111.917534317482
65730000 110.422506784203
65740000 111.003500342322
65750000 113.829336855156
65760000 102.646894384301
65770000 107.060228736303
65780000 110.186967620348
65790000 109.703487245666
65800000 98.152291188041
65810000 108.093843999709
65820000 107.783795347982
65830000 108.492214966168
65840000 106.311767168374
65850000 103.886836748757
65860000 100.8086223435
65870000 104.766452366927
65880000 98.3932903527626
65890000 96.7606905393836
65900000 98.0947642545302
65910000 106.903080639081
65920000 101.408638964548
65930000 100.694822671737
65940000 99.3570923667717
65950000 107.42160225344
65960000 99.3662884753798
65970000 107.59660891433
65980000 98.4846023528969
65990000 107.227426905756
66000000 106.900209380955
66010000 111.652032751602
66020000 110.966633992098
66030000 101.17604185068
66040000 101.213518118243
66050000 112.325056366496
66060000 111.039537502286
66070000 109.686468102523
66080000 105.324811600055
66090000 104.230550099211
66100000 103.179680145256
66110000 104.567423968984
66120000 105.436192078942
66130000 102.368563222311
66140000 102.495282075737
66150000 104.854029739437
66160000 105.317926891029
66170000 106.239385722753
66180000 102.477376012382
66190000 100.975132725545
66200000 98.3175806940746
66210000 102.266775266506
66220000 100.454058119016
66230000 98.3874660036279
66240000 96.1705447067171
66250000 99.1868997102987
66260000 93.9400813009341
66270000 100.161605871075
66280000 101.579866786802
66290000 93.9756552350208
66300000 102.098347095161
66310000 98.3253257234296
66320000 95.7414476390918
66330000 96.8717757806762
66340000 98.9915181901952
66350000 99.7887664557392
66360000 99.7952359007368
66370000 98.9888434199938
66380000 105.25110004495
66390000 103.137533805083
66400000 104.898696017034
66410000 105.84563829395
66420000 113.534082449298
66430000 105.449464857265
66440000 109.679029085578
66450000 104.044350718778
66460000 98.741072908985
66470000 102.228735132242
66480000 106.635373678536
66490000 109.03775280592
66500000 108.63443336954
66510000 108.096030013741
66520000 107.626265564547
66530000 109.541848192515
66540000 108.63780874021
66550000 109.513998636912
66560000 115.759399587451
66570000 115.069954660152
66580000 112.826593442549
66590000 105.22249044264
66600000 103.543235298945
66610000 106.703372901062
66620000 107.154933879962
66630000 111.727897473252
66640000 111.466764775372
66650000 103.028284366962
66660000 102.557905788792
66670000 99.240557281157
66680000 97.2854217826477
66690000 97.9721753564575
66700000 100.353800510387
66710000 98.2575795804923
66720000 99.2752553695717
66730000 94.0352648508223
66740000 90.9153108526387
66750000 94.5185599266808
66760000 82.0873189227937
66770000 87.1671126856511
66780000 80.6339568158861
66790000 89.5684211482221
66800000 89.2160742154784
66810000 86.7337383128447
66820000 88.0392814487498
66830000 88.0521280452064
66840000 89.2642646255865
66850000 95.2939522836148
66860000 95.3059897284842
66870000 86.8610732356251
66880000 90.1743090817452
66890000 88.2991048201843
66900000 84.1489201014745
66910000 87.2791900502579
66920000 89.289284770728
66930000 91.41344614536
66940000 90.6767682071892
66950000 96.760707271882
66960000 100.357875623261
66970000 94.1713091632282
66980000 90.3791912529602
66990000 89.7061192607996
67000000 101.44780217845
67010000 102.675512313403
67020000 100.517106118673
67030000 99.0065295965746
67040000 100.499084298631
67050000 104.001483656818
67060000 101.40556321579
67070000 92.7232131161354
67080000 100.617825272939
67090000 100.966166278977
67100000 106.608044694041
67110000 100.083815651636
67120000 103.907699455439
67130000 96.8676754314377
67140000 99.4939140433152
67150000 98.0295984753918
67160000 99.5778276682632
67170000 97.5885575705753
67180000 108.482580631625
67190000 106.871580424762
67200000 114.234905894176
67210000 110.974058235559
67220000 105.398804788926
67230000 107.89297183635
67240000 110.640693187719
67250000 111.048176630477
67260000 107.374671855349
67270000 102.522460376387
67280000 104.949441075806
67290000 104.282578374245
67300000 108.118795855751
67310000 103.838794267177
67320000 103.496790879672
67330000 102.655798405652
67340000 108.914277141484
67350000 103.567101729834
67360000 105.868572342673
67370000 104.379649671183
67380000 112.50740222428
67390000 105.421889273486
67400000 111.031366120733
67410000 103.892299140962
67420000 110.250899494319
67430000 111.190615366782
67440000 106.353336608527
67450000 108.384556739458
67460000 106.939611518441
67470000 106.811480413295
67480000 105.610569365463
67490000 105.077731202335
67500000 108.270939642634
67510000 104.72300685204
67520000 101.925401562454
67530000 103.34024046258
67540000 104.754260362693
67550000 104.436554504612
67560000 102.910528975459
67570000 102.594807318831
67580000 102.286695947073
67590000 98.6119707935712
67600000 98.143909397396
67610000 104.331273010696
67620000 102.943924879996
67630000 104.540607354662
67640000 109.796777532927
67650000 109.193904807526
67660000 110.418176658486
67670000 117.526406049603
67680000 114.581011892381
67690000 109.144279191628
67700000 104.309401709891
67710000 109.52453781214
67720000 111.929942037494
67730000 109.413334362074
67740000 109.795147647954
67750000 110.647669786529
67760000 106.878073458902
67770000 108.598965409272
67780000 109.017700284881
67790000 110.899898223917
67800000 112.774874047238
67810000 113.780963755235
67820000 108.40672596774
67830000 109.357834550472
67840000 109.568511374819
67850000 105.258919543375
67860000 100.757548557805
67870000 100.380635757935
67880000 101.402033572134
67890000 103.75627432597
67900000 96.6768110103358
67910000 104.236845516521
67920000 99.4114073111352
67930000 92.934989080147
67940000 99.2759021642904
67950000 100.705039184772
67960000 97.5612136850845
67970000 101.432206457397
67980000 95.6039227481947
67990000 98.8341964425024
68000000 103.502856248486
68010000 99.1580733540309
68020000 101.334011676047
68030000 101.656234267253
68040000 96.7917909272599
68050000 98.9420612270642
68060000 98.7032520224723
68070000 100.309091645061
68080000 102.059599075979
68090000 105.971170001941
68100000 100.667593052732
68110000 101.616612379923
68120000 109.476539676505
68130000 108.116413981706
68140000 102.098117919894
68150000 106.760450095472
68160000 105.430456215402
68170000 100.482173741872
68180000 103.436653855185
68190000 107.603411074783
68200000 104.838143885895
68210000 108.630026673022
68220000 106.389884413914
68230000 109.628452394796
68240000 106.589512468722
68250000 111.143791598048
68260000 111.76886438877
68270000 112.602780543234
68280000 106.853601004925
68290000 106.182428702558
68300000 107.483178338859
68310000 107.502491457945
68320000 107.445516286592
68330000 108.726954273095
68340000 104.150809972138
68350000 104.450563099648
68360000 100.144566695321
68370000 96.9801837335737
68380000 92.3839447540313
68390000 95.2846399924493
68400000 96.820818713072
68410000 97.9167317277943
68420000 95.7918453852239
68430000 90.8365665651953
68440000 89.2281270699825
68450000 89.9605426123607
68460000 94.1655909821768
68470000 99.3633522700408
68480000 100.838762403245
68490000 99.3450497971271
68500000 95.7825093262654
68510000 93.1901673304254
68520000 93.1915879788994
68530000 95.1670953498377
68540000 90.8456742730517
68550000 85.9888612801352
68560000 92.779010031208
68570000 93.953286387644
68580000 94.0353303533282
68590000 88.8511110312646
68600000 82.3548772489625
68610000 88.2505494447698
68620000 89.2812384551703
68630000 94.5904994742345
68640000 101.261217370001
68650000 99.9888457977361
68660000 102.958238181331
68670000 94.4491907463831
68680000 96.333985342419
68690000 87.2712248147028
68700000 88.5593174839214
68710000 86.5251798519187
68720000 87.9712793164978
68730000 96.2484829954906
68740000 99.0811401216358
68750000 99.9295091016657
68760000 100.291769604345
68770000 90.3373972421458
68780000 92.3718071088783
68790000 91.3885516778553
68800000 87.8261953168213
68810000 87.051255086149
68820000 84.9690638292631
68830000 82.4006047209339
68840000 92.0767160949199
68850000 95.9615454244184
68860000 88.8260648832376
68870000 92.2001096257872
68880000 88.903741185756
68890000 97.0651259498715
68900000 101.170277498324
68910000 98.4992092352702
68920000 93.147533983867
68930000 99.7337661181961
68940000 99.2582502655897
68950000 95.3023001045523
68960000 96.5183436611712
68970000 95.7677726948359
68980000 103.772096898291
68990000 109.535498017505
69000000 108.864381566431
69010000 105.341994708922
69020000 100.765769299761
69030000 106.332071141877
69040000 97.9785277130489
69050000 106.072255355481
69060000 108.929634939181
69070000 107.705688307964
69080000 103.915046634756
69090000 108.406926944118
69100000 102.112220046145
69110000 106.509725410356
69120000 102.043534059746
69130000 106.018746068523
69140000 105.014858782697
69150000 104.15751544249
69160000 105.393246929424
69170000 103.242733245042
69180000 104.686219427699
69190000 103.897672338455
69200000 102.114467602271
69210000 99.9050639078068
69220000 98.9469547638748
69230000 102.075193999575
69240000 101.509768676648
69250000 106.991356079281
69260000 108.48989045704
69270000 107.445352957433
69280000 109.637579637014
69290000 101.431460166567
69300000 105.886947505587
69310000 102.403509437715
69320000 106.726615321743
69330000 104.549355581708
69340000 106.120398175016
69350000 102.916722788919
69360000 104.223970292714
69370000 106.527659928938
69380000 100.19420299748
69390000 109.936677277026
69400000 108.801064639893
69410000 114.071028182765
69420000 115.766980157642
69430000 114.010389276982
69440000 107.182152535105
69450000 112.965190406373
69460000 114.829106283637
69470000 110.087823342706
69480000 108.12075280235
69490000 115.981146473249
69500000 113.64710838722
69510000 115.242792517279
69520000 112.116110556301
69530000 107.113319676961
69540000 105.331993995516
69550000 107.700796017718
69560000 101.116877604797
69570000 105.770564610286
69580000 107.663695115813
69590000 102.869886931266
69600000 100.754206689522
69610000 104.745118578154
69620000 102.537187580184
69630000 100.518109947206
69640000 101.151383527101
69650000 101.780842039098
69660000 101.366679422826
69670000 103.535306809565
69680000 99.4797774976104
69690000 97.5591295316908
69700000 104.50424747972
69710000 99.2730817053772
69720000 100.906341767595
69730000 102.543606210133
69740000 96.5361387885671
69750000 106.169089005658
69760000 101.738442880224
69770000 101.180894211539
69780000 101.80170880321
69790000 100.507537857167
69800000 101.267502431556
69810000 103.319090947815
69820000 102.991650763334
69830000 102.276621535503
69840000 105.209867597091
69850000 108.612945220976
69860000 105.708108992964
69870000 109.64811889073
69880000 109.577627191948
69890000 105.824908555147
69900000 104.664724886494
69910000 102.070569545526
69920000 102.978437710087
69930000 102.046052250658
69940000 101.472870935568
69950000 102.338599504235
69960000 100.32268174435
69970000 98.8506756927943
69980000 102.320769072216
69990000 104.457398244476
70000000 99.2876369637825
70010000 95.0012778591244
70020000 97.4312699465788
70030000 95.7403733988267
70040000 95.1680991935667
70050000 102.972918624795
70060000 104.567759668389
70070000 105.256444393506
70080000 107.827723561096
70090000 108.182154239069
70100000 103.408489022307
70110000 104.489816617078
70120000 105.667485936562
70130000 103.761851511907
70140000 107.770719812224
70150000 104.130957214541
70160000 104.436570649217
70170000 104.143163000406
70180000 104.204523756387
70190000 104.190352845905
70200000 103.928076520615
70210000 106.975415371913
70220000 105.653602636592
70230000 108.347334292641
70240000 111.859706936181
70250000 107.977783590758
70260000 106.557500150692
70270000 106.328470402893
70280000 105.21577343256
70290000 105.555661392544
70300000 105.764193492619
70310000 107.813367406602
70320000 105.267211922776
70330000 101.541748785041
70340000 101.671040765554
70350000 107.459800443628
70360000 106.283422209259
70370000 105.85770782291
70380000 104.641512311947
70390000 103.004247609978
70400000 98.2886994927024
70410000 97.5486651270448
70420000 101.065383611149
70430000 104.919232835885
70440000 102.607529019401
70450000 103.704085546303
70460000 103.91188673509
70470000 104.968966665758
70480000 108.425009078874
70490000 105.818708950446
70500000 95.9706270916678
70510000 105.857201294017
70520000 106.342483647805
70530000 103.722149245939
70540000 108.270780175718
70550000 105.299024178645
70560000 102.525703371709
70570000 106.429282727822
70580000 103.811290137832
70590000 105.551769571789
70600000 101.500450225037
70610000 107.566849910007
70620000 106.54445895813
70630000 112.916246722528
70640000 110.592719518631
70650000 107.987427711883
70660000 113.044923672286
70670000 111.69693130516
70680000 106.808822402703
70690000 107.44123600225
70700000 101.848698716097
70710000 105.956152016869
70720000 104.113972125321
70730000 100.22181749172
70740000 102.465257096477
70750000 105.257708352516
70760000 102.905467558584
70770000 106.407125305241
70780000 105.688691963148
70790000 108.691435802928
70800000 106.716378229979
70810000 112.100559490022
70820000 111.197972567811
70830000 115.119241908519
70840000 108.960775453146
70850000 112.877178462801
70860000 116.278768690637
70870000 111.60806755991
70880000 118.056919768742
70890000 114.448646871272
70900000 112.357143063454
70910000 112.694730306699
70920000 109.799733858893
70930000 113.548139789388
70940000 115.263057127898
70950000 116.387742937961
70960000 113.819593265354
70970000 111.680027688619
70980000 120.571617509987
70990000 107.728832016885
71000000 106.131861787612
71010000 108.595596237213
71020000 112.76750063856
71030000 111.500914692661
71040000 111.334139587349
71050000 109.633744779493
71060000 116.436812710301
71070000 115.505434840375
71080000 112.190880752764
71090000 106.745320606316
71100000 112.373328492829
71110000 112.243134224446
71120000 108.502207379684
71130000 108.870186496566
71140000 112.954072363134
71150000 109.7119792915
71160000 110.842592322587
71170000 110.759331846679
71180000 110.737763943648
71190000 103.716221564467
71200000 107.61960244308
71210000 106.375220475665
71220000 102.084463515449
71230000 106.538352773234
71240000 108.709702844264
71250000 107.014785447579
71260000 101.579350959697
71270000 104.989702853743
71280000 101.631279584158
71290000 100.995875152123
71300000 102.566100946975
71310000 97.7596532546879
71320000 98.7933149519289
71330000 98.2860229553448
71340000 94.7159783027134
71350000 99.8898067750675
71360000 96.989747192846
71370000 95.611366950223
71380000 100.884589143078
71390000 99.7171783793999
71400000 95.4555725050795
71410000 96.6405292342349
71420000 94.7543227489413
71430000 97.4018400133522
71440000 97.6261895727928
71450000 95.149721669643
71460000 92.290111261391
71470000 90.8202234199268
71480000 94.7913965581506
71490000 98.8794727792633
71500000 102.111450257116
71510000 97.9318767894885
71520000 100.168223942263
71530000 105.620236104355
71540000 104.94228127858
71550000 104.933431048652
71560000 102.139185736694
71570000 106.07799009469
71580000 105.845782175376
71590000 107.509434143328
71600000 104.338809979783
71610000 103.060387239863
71620000 100.422927376486
71630000 101.436900414879
71640000 100.834689140874
71650000 105.819986498997
71660000 99.453594970449
71670000 101.150693047287
71680000 107.304168777933
71690000 105.666423936951
71700000 104.001888793436
71710000 99.8336279280676
71720000 98.5423390730179
71730000 96.5654574543015
71740000 101.336255867998
71750000 103.009086972067
71760000 102.32969037638
71770000 103.245850388925
71780000 101.071316610446
71790000 99.0998874977911
71800000 101.402919427638
71810000 96.8200770868908
71820000 101.221146821812
71830000 99.4383063744709
71840000 100.821975486421
71850000 100.171267426829
71860000 96.5637423699964
71870000 96.948288149943
71880000 97.1957507002868
71890000 101.24789118124
71900000 102.448551941589
71910000 101.399812102083
71920000 102.988690735347
71930000 100.377056156704
71940000 103.294539971644
71950000 104.134147683652
71960000 105.202777018097
71970000 104.335833390675
71980000 102.548641932628
71990000 106.622013879478
72000000 104.717922699581
72010000 107.013854235338
72020000 107.090407817453
72030000 107.449205279673
72040000 107.687130116321
72050000 102.129145473395
72060000 104.804683156378
72070000 102.799312947055
72080000 102.274559161041
72090000 100.684696701966
72100000 105.256106551518
72110000 99.2739376071354
72120000 105.136856356096
72130000 106.871601902091
72140000 106.32546719374
72150000 104.859171550963
72160000 104.647006793551
72170000 99.9804865317741
72180000 101.317500614701
72190000 100.187767646208
72200000 99.8001930767336
72210000 101.019325840003
72220000 95.1167906251998
72230000 95.0154024708914
72240000 97.5586735820328
72250000 100.248956923642
72260000 99.7510816517992
72270000 104.693786076337
72280000 100.893486458271
72290000 104.419148531075
72300000 102.756889306814
72310000 102.039391715996
72320000 106.191158429886
72330000 104.180322529842
72340000 103.391658429652
72350000 99.775003839726
72360000 104.661727923601
72370000 105.626141876963
72380000 103.175737953304
72390000 102.694872271814
72400000 102.180160743052
72410000 102.810470162896
72420000 99.6884254449794
72430000 102.280319250415
72440000 101.207173922374
72450000 98.1297173601582
72460000 102.568632551571
72470000 100.145842557756
72480000 97.7123945379416
72490000 102.437865796661
72500000 98.1180981664231
72510000 99.7922760709629
72520000 99.5486205743288
72530000 93.734104955192
72540000 98.302790525487
72550000 100.107777221335
72560000 100.600820739498
72570000 98.0387441063251
72580000 100.270472761613
72590000 100.82451625963
72600000 105.305273302703
72610000 99.2086878508971
72620000 108.863567822502
72630000 103.252775257633
72640000 101.59113771361
72650000 104.441333344561
72660000 104.291106769666
72670000 104.123545676208
72680000 107.759980167841
72690000 108.923461358476
72700000 106.114647037448
72710000 105.946090984769
72720000 108.108636882829
72730000 107.812820512714
72740000 102.457087987264
72750000 96.8189455734693
72760000 98.2696197952108
72770000 101.872644782746
72780000 104.284648138182
72790000 107.95741247871
72800000 107.462807015081
72810000 102.101096365803
72820000 105.689775603887
72830000 107.311169944706
72840000 103.535147750948
72850000 107.0996052412
72860000 109.976023164153
72870000 111.654997306831
72880000 114.209741048428
72890000 103.367224126035
72900000 106.698826680276
72910000 112.106807097708
72920000 114.74801047279
72930000 117.568720379409
72940000 114.180136924897
72950000 117.96485675681
72960000 118.892696588629
72970000 113.331132876047
72980000 109.127111336812
72990000 108.88482294171
73000000 107.966903214154
73010000 108.186558762319
73020000 102.847263954509
73030000 106.983226616378
73040000 104.494889368766
73050000 104.877976208205
73060000 103.378796885249
73070000 101.597155849278
73080000 110.956787404239
73090000 114.459166299624
73100000 110.410276616638
73110000 112.752461617269
73120000 116.161829118766
73130000 109.771531737106
73140000 104.223086771671
73150000 114.182852590003
73160000 109.411744136171
73170000 106.985872682329
73180000 107.009673353115
73190000 103.97209040501
73200000 107.177131041772
73210000 109.331141528649
73220000 105.852402220236
73230000 108.302803194979
73240000 109.320662242648
73250000 106.440745175016
73260000 106.141969496691
73270000 107.902284537008
73280000 103.05024598995
73290000 102.932852905897
73300000 103.428683340801
73310000 106.655528018295
73320000 108.695731567944
73330000 101.223729336177
73340000 103.524380669112
73350000 98.8605251738962
73360000 98.8551204832531
73370000 95.806218330524
73380000 101.633779752209
73390000 101.616135314283
73400000 104.994820849735
73410000 103.812093662638
73420000 108.11228837271
73430000 99.1290763230677
73440000 102.636696398345
73450000 105.620383998186
73460000 106.768122495157
73470000 102.229872575856
73480000 103.897830383622
73490000 96.9887958300334
73500000 99.9425012191017
73510000 99.3138289310772
73520000 100.21341884512
73530000 99.4784111702268
73540000 102.656680154651
73550000 103.692478409619
73560000 96.7390032107571
73570000 101.167760235107
73580000 93.288936204318
73590000 92.0001762303935
73600000 98.3280903047821
73610000 101.243669215728
73620000 100.560149646959
73630000 101.99858888887
73640000 101.655355943073
73650000 105.308783004421
73660000 106.601097922262
73670000 100.279717220037
73680000 97.5217611467718
73690000 106.351786659391
73700000 109.056792095028
73710000 110.335999419892
73720000 109.987977410812
73730000 106.856406816928
73740000 103.259880904501
73750000 98.2547396291862
73760000 100.658526724132
73770000 105.998159138068
73780000 105.808663090441
73790000 102.711725138586
73800000 107.301243884617
73810000 108.045694874771
73820000 103.98847215693
73830000 105.597830215356
73840000 101.436624217931
73850000 104.135948179069
73860000 112.409352043293
73870000 104.65711324606
73880000 107.063766166395
73890000 110.17057896555
73900000 109.954551115372
73910000 113.905743638579
73920000 113.35370682303
73930000 114.248397113068
73940000 114.691944429243
73950000 112.104886041261
73960000 102.733027718283
73970000 102.273666870392
73980000 104.71691729815
73990000 94.7381147516093
74000000 91.5630270593666
74010000 96.9094264707738
74020000 96.9162702226279
74030000 103.343814196714
74040000 96.7110605128386
74050000 100.094061757549
74060000 103.26664828248
74070000 100.325961982898
74080000 95.3602422640968
74090000 99.4326199398307
74100000 92.6697957811705
74110000 100.472672986536
74120000 97.7248806626722
74130000 102.757690687806
74140000 104.57055331497
74150000 104.863325568822
74160000 104.304167068511
74170000 97.3785489560296
74180000 105.612571386401
74190000 110.775067104019
74200000 107.950006008563
74210000 107.958299452717
74220000 105.96131586311
74230000 109.057166301215
74240000 112.599230402984
74250000 112.058298199589
74260000 118.591784621837
74270000 113.781462334043
74280000 106.189475812759
74290000 105.588575840353
74300000 108.641324798542
74310000 110.873353184955
74320000 112.673557225356
74330000 113.696387377554
74340000 113.157454833949
74350000 110.982765088551
74360000 102.644172579516
74370000 104.255654463455
74380000 105.027498676339
74390000 104.069706579096
74400000 102.661857176279
74410000 102.987764212959
74420000 102.608076109669
74430000 103.861490130727
74440000 106.450363382227
74450000 104.932605191418
74460000 105.841899185037
74470000 104.784638986702
74480000 103.367264709714
74490000 104.30835540301
74500000 103.43726749699
74510000 108.166373351301
74520000 103.986202342696
74530000 103.723859193446
74540000 96.6319456491566
74550000 100.807850646972
74560000 96.8708191986863
74570000 97.4695924245491
74580000 103.562944003177
74590000 102.420794901668
74600000 103.114001676215
74610000 99.9272284043898
74620000 97.1980820889968
74630000 100.986907018317
74640000 99.0552795506157
74650000 98.7571189523433
74660000 92.893214732649
74670000 92.9128045143119
74680000 96.2784950659976
74690000 94.512869349041
74700000 94.7908140869561
74710000 99.6242008334761
74720000 94.4119392989326
74730000 91.6718427758856
74740000 97.3991455840059
74750000 92.8580331590981
74760000 98.1816988663414
74770000 95.9492087974344
74780000 95.0845127336404
74790000 96.0813977739816
74800000 106.110736091387
74810000 104.039716635804
74820000 101.15652355294
74830000 101.363371514256
74840000 100.522781596052
74850000 101.323366289892
74860000 101.114814839444
74870000 100.831225851538
74880000 101.869530166675
74890000 103.598849844169
74900000 105.666043825738
74910000 104.237980876373
74920000 104.750759277081
74930000 108.248104392764
74940000 106.834684411974
74950000 106.349141775106
74960000 102.165593456017
74970000 106.245441030243
74980000 105.58995753666
74990000 111.706040350277
75000000 111.362234407784
75010000 110.749629093044
75020000 111.76840667606
75030000 103.991405580543
75040000 111.426188500831
75050000 113.06224438401
75060000 111.909073780443
75070000 111.142461487612
75080000 112.457512958429
75090000 111.151304819833
75100000 104.059701748099
75110000 113.818455840465
75120000 114.562110703889
75130000 112.392010522716
75140000 111.077667157158
75150000 115.647749361653
75160000 115.565662367412
75170000 112.791511621744
75180000 113.232433502424
75190000 111.927926334855
75200000 106.408180705677
75210000 106.110817827669
75220000 102.568787030934
75230000 104.423920662903
75240000 104.105664699051
75250000 101.938337239312
75260000 106.471315419859
75270000 107.329849047975
75280000 105.774964886055
75290000 105.788889457127
75300000 110.770024176738
75310000 107.500077130538
75320000 104.337366082501
75330000 104.736023034872
75340000 102.765081247254
75350000 110.482592577861
75360000 105.740772996751
75370000 105.952543066347
75380000 104.658188287566
75390000 107.211586767435
75400000 108.301507104317
75410000 112.40335249362
75420000 111.352294141619
75430000 111.810057870831
75440000 110.713595180095
75450000 109.663699852059
75460000 112.298873569498
75470000 109.861987311447
75480000 105.943628304918
75490000 113.575699225484
75500000 111.409617813404
75510000 114.348667273554
75520000 104.59988129332
75530000 101.363885310371
75540000 106.292309316604
75550000 103.44088489602
75560000 108.82451032722
75570000 111.032464081173
75580000 112.170192563218
75590000 113.166053689757
75600000 113.763630532431
75610000 115.339985134713
75620000 113.689065658096
75630000 114.278112807781
75640000 118.634387303812
75650000 118.654295119786
75660000 116.059206602798
75670000 110.30813043221
75680000 110.652355304522
75690000 113.629586665756
75700000 113.91220889096
75710000 113.97844723976
75720000 114.88551500052
75730000 117.911497351835
75740000 112.886512168325
75750000 111.87536660016
75760000 111.201900698665
75770000 112.884428199607
75780000 110.454497233991
75790000 114.153633677717
75800000 118.095629109247
75810000 111.222031546512
75820000 110.206076446521
75830000 115.746862191747
75840000 113.672998018628
75850000 109.735849319295
75860000 116.29977664966
75870000 112.429585226872
75880000 113.118678636701
75890000 112.499270964592
75900000 115.69365680468
75910000 113.938788314075
75920000 103.738884892421
75930000 98.3352816070191
75940000 105.68779806291
75950000 114.306385371641
75960000 106.774889249125
75970000 104.599742658733
75980000 108.128469418521
75990000 107.663478717736
76000000 106.062305737828
76010000 105.461989229972
76020000 109.087192532362
76030000 111.121373258543
76040000 106.920285297363
76050000 105.942830077087
76060000 104.658543330251
76070000 106.829826496166
76080000 101.852317268891
76090000 104.415554243554
76100000 106.49790923916
76110000 100.08740129895
76120000 97.1671305876322
76130000 108.889853845982
76140000 106.124104109539
76150000 101.534365816112
76160000 106.280693873378
76170000 106.906933653764
76180000 111.747216755069
76190000 108.844424235149
76200000 104.822903753863
76210000 106.947901784155
76220000 112.860893801348
76230000 110.863680613839
76240000 111.352541721959
76250000 109.43547469253
76260000 111.632689031969
76270000 110.033329638097
76280000 111.723238166467
76290000 113.209550162842
76300000 112.80262663103
76310000 115.592255684007
76320000 109.448355962408
76330000 108.094274757024
76340000 104.095462553669
76350000 103.281783826791
76360000 106.194310539908
76370000 106.414337566847
76380000 109.075444673469
76390000 109.610399269298
76400000 108.257319160258
76410000 110.240715342809
76420000 119.342848702589
76430000 115.234817133034
76440000 113.274616141551
76450000 106.607754868491
76460000 108.169597123153
76470000 109.081521308637
76480000 117.852373962537
76490000 108.615004738801
76500000 105.928969186828
76510000 107.160988772469
76520000 107.82488152958
76530000 106.488813422886
76540000 108.055839262736
76550000 105.931549611661
76560000 110.602419283695
76570000 109.381920761861
76580000 114.761080672632
76590000 109.654446452624
76600000 108.945458191554
76610000 112.910817310675
76620000 114.475756725662
76630000 113.782541661683
76640000 115.744645653292
76650000 113.205916443554
76660000 113.703328128497
76670000 113.123176756913
76680000 114.545155945461
76690000 112.847820734294
76700000 110.883493705434
76710000 108.511405384418
76720000 106.026389212604
76730000 113.550624981573
76740000 113.961499696131
76750000 110.684420761452
76760000 110.77866109107
76770000 111.789525450023
76780000 106.956900242271
76790000 107.807914545078
76800000 109.281141195327
76810000 110.745278245597
76820000 114.114440464722
76830000 113.839445498576
76840000 111.73647908177
76850000 107.85552922068
76860000 106.911614160127
76870000 109.17245728693
76880000 112.868875352899
76890000 116.455236838029
76900000 115.631420628585
76910000 108.126698346518
76920000 108.824179713339
76930000 112.572295210504
76940000 114.36444787641
76950000 110.265315872015
76960000 115.085980256901
76970000 112.811051220604
76980000 111.80708786711
76990000 113.456762316822
77000000 113.26567272134
77010000 114.896408628901
77020000 114.983194450405
77030000 111.662375819737
77040000 110.983300035072
77050000 117.087267844346
77060000 116.824326229923
77070000 114.000391862633
77080000 119.921520951044
77090000 115.91079171194
77100000 118.435640463041
77110000 118.393483524239
77120000 114.554412093454
77130000 117.090915300476
77140000 117.205309533913
77150000 113.046697722662
77160000 111.941485459135
77170000 111.310157490066
77180000 115.438944604363
77190000 118.3289581451
77200000 110.292427759317
77210000 113.616424420685
77220000 115.398065318354
77230000 114.419075678828
77240000 114.992548907243
77250000 112.507512246936
77260000 112.01597424731
77270000 110.1221795836
77280000 108.181723191615
77290000 110.649681894692
77300000 106.060659918257
77310000 108.586986345697
77320000 108.866490020843
77330000 111.266046748731
77340000 107.151386665623
77350000 104.221376358315
77360000 104.967016394577
77370000 104.413939398835
77380000 103.512274457459
77390000 104.389722984135
77400000 104.62922389344
77410000 109.743894245123
77420000 116.078163309074
77430000 110.206356369201
77440000 110.492561188446
77450000 103.831586499082
77460000 103.111094234687
77470000 100.795201461493
77480000 105.426036556215
77490000 103.633975419173
77500000 108.503836197181
77510000 109.175996828848
77520000 109.91356060017
77530000 113.942315435901
77540000 110.829658403072
77550000 107.396796032876
77560000 105.229880103219
77570000 105.989209185222
77580000 105.906187020679
77590000 110.614777747048
77600000 112.059656204728
77610000 112.406143233122
77620000 111.653166070902
77630000 107.967373304861
77640000 105.937725870569
77650000 112.193172544718
77660000 107.531155500341
77670000 101.872401267344
77680000 103.768713513599
77690000 108.808105081841
77700000 106.57747074845
77710000 111.179570743521
77720000 109.941578912992
77730000 108.138137769418
77740000 108.582936382311
77750000 112.954671051938
77760000 113.679958985975
77770000 114.113425262421
77780000 112.118431190742
77790000 112.650800013302
77800000 115.897467667281
77810000 108.829942528894
77820000 112.188889535866
77830000 113.802128576979
77840000 111.365111796363
77850000 111.825157215273
77860000 111.017879898941
77870000 111.943493718767
77880000 109.757291275144
77890000 108.874786842493
77900000 107.078436360026
77910000 105.866965629534
77920000 111.225158230406
77930000 107.391718825483
77940000 107.931578353247
77950000 106.659354681494
77960000 111.672324586534
77970000 112.691581251366
77980000 112.886281753504
77990000 112.708587857794
78000000 114.941718296033
78010000 109.853873582712
78020000 110.09590761554
78030000 104.254491813005
78040000 105.004091581184
78050000 99.363603485811
78060000 106.465424744064
78070000 110.51933112627
78080000 109.274348210759
78090000 112.314998014151
78100000 107.75196385538
78110000 106.612537719106
78120000 107.327609366969
78130000 109.31789545362
78140000 111.031103360006
78150000 104.000020692588
78160000 107.497497130965
78170000 110.559334891617
78180000 107.677018892075
78190000 104.804892147063
78200000 107.258778361581
78210000 107.734511365218
78220000 113.17507498315
78230000 114.62428765035
78240000 109.611635468279
78250000 112.18924630328
78260000 108.944936893115
78270000 110.906860032521
78280000 108.066875917975
78290000 109.157772983582
78300000 108.899710184802
78310000 106.636099208083
78320000 108.938686767828
78330000 109.381030928498
78340000 107.64990987249
78350000 103.518793595734
78360000 100.438433671062
78370000 109.73263096584
78380000 110.523201840976
78390000 109.343579122561
78400000 109.076075559501
78410000 105.829728005679
78420000 108.393902715905
78430000 107.841587707007
78440000 103.879156554311
78450000 110.496558800421
78460000 114.891791679668
78470000 111.185818563821
78480000 112.984894117639
78490000 111.959274258912
78500000 112.916585428257
78510000 113.117494653336
78520000 113.23714074636
78530000 110.258880200445
78540000 107.931743346541
78550000 108.898483522509
78560000 110.596739499037
78570000 108.513209774376
78580000 105.011374422388
78590000 107.464402746348
78600000 111.19555841297
78610000 112.310943420728
78620000 110.122605310871
78630000 112.422822992866
78640000 111.679016770755
78650000 115.123440635811
78660000 111.495316238946
78670000 112.269845079037
78680000 107.412071861055
78690000 108.300298566369
78700000 106.923283411795
78710000 105.559519171839
78720000 104.144504252873
78730000 105.835171100347
78740000 107.299112453788
78750000 106.549106702597
78760000 103.409093352809
78770000 106.397058893835
78780000 104.393939450858
78790000 107.49608076615
78800000 101.530861478708
78810000 102.922140871437
78820000 102.280510594223
78830000 103.92997184154
78840000 103.033608678444
78850000 101.438178513369
78860000 103.027143284564
78870000 111.031944384736
78880000 110.633537949689
78890000 110.12852460124
78900000 108.030744282998
78910000 109.518024195894
78920000 107.476354029436
78930000 104.562630797515
78940000 107.036764378221
78950000 102.575465264105
78960000 102.859072735253
78970000 101.271054762312
78980000 101.705372457973
78990000 110.840283501816
79000000 111.92830249527
79010000 109.288077130864
79020000 111.633965573534
79030000 112.437380840586
79040000 110.600326797811
79050000 112.574042828858
79060000 114.890545876979
79070000 108.660165501958
79080000 110.115747816436
79090000 105.372992534627
79100000 106.642898577081
79110000 97.952811770289
79120000 102.651343581326
79130000 103.858582155536
79140000 102.5980559074
79150000 98.836345914599
79160000 106.169964371222
79170000 110.593491978198
79180000 113.034565840339
79190000 112.557823703672
79200000 116.400261863572
79210000 115.592951519283
79220000 112.057055888348
79230000 112.835706535954
79240000 107.735572444698
79250000 105.874358927368
79260000 103.895957372857
79270000 100.420146400607
79280000 97.6831009090207
79290000 102.026093531374
79300000 103.965843058212
79310000 104.725431885795
79320000 100.900526389871
79330000 105.371868136194
79340000 108.76120086035
79350000 108.125196203873
79360000 107.772095828796
79370000 104.83399474994
79380000 106.966964235396
79390000 95.9464948394878
79400000 96.7625091758438
79410000 98.938545626117
79420000 107.336709292448
79430000 109.417709869439
79440000 111.315708893127
79450000 111.397069407895
79460000 111.134824249629
79470000 120.869600530399
79480000 116.49552248599
79490000 114.719485918157
79500000 108.897131724707
79510000 116.781466643678
79520000 116.504172893837
79530000 118.176898079231
79540000 116.392126338817
79550000 115.527779890146
79560000 107.626384906461
79570000 114.854633403361
79580000 119.949259795142
79590000 117.096790407098
79600000 115.422793015871
79610000 120.004385424972
79620000 118.641160278921
79630000 114.895075839152
79640000 114.281853039336
79650000 106.308337658699
79660000 106.173207723216
79670000 107.531111456407
79680000 103.228344335798
79690000 106.977368544227
79700000 105.015627441421
79710000 107.964264095492
79720000 108.58783264527
79730000 110.041613402698
79740000 108.85577472832
79750000 113.050008970963
79760000 109.691638579392
79770000 112.019532905872
79780000 112.727415913728
79790000 109.514915359246
79800000 111.308029154405
79810000 113.192830330641
79820000 111.752412378549
79830000 115.957228041475
79840000 106.521611083789
79850000 107.516798250548
79860000 109.302535667334
79870000 109.762024851055
79880000 111.416509304021
79890000 115.590528334214
79900000 103.882961999257
79910000 105.639114480485
79920000 110.002835716449
79930000 103.485494576916
79940000 105.000595115842
79950000 100.523243364335
79960000 103.416337151259
79970000 100.539280934928
79980000 100.361909499172
79990000 107.981678579953
80000000 109.194213942049
80010000 113.339926388078
80020000 110.62258976169
80030000 110.236210193159
80040000 105.681677432695
80050000 106.899057922033
80060000 98.7035885676416
80070000 107.786881222081
80080000 105.937278715165
80090000 102.158913945011
80100000 98.1194528198887
80110000 106.323492171466
80120000 102.062613154688
80130000 104.942894028014
80140000 103.839517082339
80150000 102.197288334299
80160000 98.2669797848233
80170000 97.0423042159744
80180000 100.8319108124
80190000 101.322799802015
80200000 105.819223388
80210000 109.062063185545
80220000 112.563843957724
80230000 107.921868392382
80240000 107.921752274355
80250000 109.375072951915
80260000 99.7169169748693
80270000 103.315112555987
80280000 103.375288122881
80290000 105.034157896728
80300000 106.292888213058
80310000 102.158111026309
80320000 106.037008983004
80330000 106.220972024988
80340000 107.740615655863
80350000 105.086826513004
80360000 97.9374673046872
80370000 98.6219894272828
80380000 98.2364456272703
80390000 98.5478210509317
80400000 100.26698412994
80410000 100.609270493561
80420000 98.937098332684
80430000 100.460919885069
80440000 102.910042275304
80450000 101.205568448705
80460000 105.01428445926
80470000 109.276624081476
80480000 109.220121556923
80490000 107.274960915809
80500000 109.417094985636
80510000 108.960662864463
80520000 110.170052199247
80530000 109.285669644791
80540000 108.492438437547
80550000 109.19072159277
80560000 111.606270756972
80570000 106.378715492412
80580000 106.048896063192
80590000 108.93722040843
80600000 106.497179724346
80610000 103.065640555153
80620000 108.421306840088
80630000 108.741592419137
80640000 104.523693410649
80650000 104.647549377481
80660000 99.9934039472337
80670000 104.615453555817
80680000 110.73115209634
80690000 107.418018136942
80700000 101.265830714499
80710000 104.912356981119
80720000 107.146202446482
80730000 93.1129521711325
80740000 104.940405686738
80750000 106.429517356304
80760000 103.750727644227
80770000 105.657054769643
80780000 109.263072740243
80790000 111.535068325836
80800000 108.381747059765
80810000 100.055269919857
80820000 106.179576299686
80830000 109.645396166406
80840000 115.211626262494
80850000 113.364745774817
80860000 111.626844529084
80870000 111.760213150227
80880000 115.650298520611
80890000 116.95311767817
80900000 115.068710436391
80910000 114.237197786882
80920000 112.318024800919
80930000 109.895678304242
80940000 102.026593704706
80950000 105.896937436502
80960000 108.910750138011
80970000 109.587152209471
80980000 110.404439003668
80990000 108.2722134761
81000000 108.474758915421
81010000 102.029902801452
81020000 110.961653463346
81030000 110.581861006175
81040000 113.448483636122
81050000 115.276971484749
81060000 115.919624239101
81070000 112.88836695963
81080000 110.605548958252
81090000 110.277422384991
81100000 109.51744694799
81110000 116.051676402528
81120000 112.744580681563
81130000 114.233216736929
81140000 110.07394097282
81150000 114.563854445436
81160000 107.712362103697
81170000 112.897901004123
81180000 109.186112227063
81190000 109.88174119782
81200000 104.85238976299
81210000 100.881684230479
81220000 102.900961340432
81230000 107.499721170987
81240000 112.653404527048
81250000 116.632635619908
81260000 117.499703451448
81270000 114.672497979667
81280000 110.009862725612
81290000 108.980046389629
81300000 113.158437624912
81310000 98.5973313717466
81320000 108.765626494659
81330000 114.899843401052
81340000 113.14751147664
81350000 111.242742884527
81360000 115.509105413895
81370000 110.777897461782
81380000 108.181206783365
81390000 108.659026580233
81400000 114.930611214927
81410000 108.986429651316
81420000 113.677334431191
81430000 113.573992950051
81440000 111.119435935187
81450000 111.381664566828
81460000 102.423636439516
81470000 105.249638095537
81480000 100.711062349484
81490000 105.16929077283
81500000 102.129718636084
81510000 108.114026819534
81520000 105.480499099766
81530000 102.190911145113
81540000 101.457265347398
81550000 100.969036709424
81560000 100.320708159803
81570000 95.7124934176799
81580000 92.8409853098392
81590000 95.5893514681629
81600000 97.6235622482956
81610000 99.6524037953486
81620000 90.5913735577488
81630000 99.270390095643
81640000 98.6488176842113
81650000 98.7949268311698
81660000 98.6213618440416
81670000 106.061305975314
81680000 102.573581230609
81690000 104.599291181959
81700000 101.838017925759
81710000 98.6653166906885
81720000 105.626524575735
81730000 105.424812398501
81740000 109.41783391089
81750000 108.672915922239
81760000 107.598228841063
81770000 103.251177872538
81780000 104.116259186025
81790000 100.85978932807
81800000 105.164129680951
81810000 105.460404506422
81820000 105.368369995239
81830000 110.440163612678
81840000 105.959313099691
81850000 105.253603845295
81860000 104.638243965322
81870000 107.00338650438
81880000 110.835684834866
81890000 116.636413148173
81900000 117.58967129052
81910000 114.491055654622
81920000 110.838682698515
81930000 114.221007228537
81940000 116.844387292471
81950000 114.354040173933
81960000 111.98439289088
81970000 114.688840783092
81980000 111.229431531141
81990000 115.050114487979
82000000 118.692644312939
82010000 115.007207327755
82020000 115.244405066106
82030000 114.555727801845
82040000 117.838591894824
82050000 112.541150761306
82060000 115.617268282041
82070000 116.051468399137
82080000 122.452458338136
82090000 118.877376116324
82100000 119.380582668408
82110000 119.674029525313
82120000 120.396185261742
82130000 120.715820131586
82140000 116.735024646519
82150000 120.457224652329
82160000 114.293110089586
82170000 115.325945088071
82180000 112.914501327724
82190000 119.674375160811
82200000 117.413961844829
82210000 110.816869927936
82220000 111.475668707986
82230000 112.703991324018
82240000 109.426484501716
82250000 113.765536860816
82260000 110.762742624849
82270000 116.456517959335
82280000 113.287950549629
82290000 108.949096462878
82300000 104.08082915066
82310000 104.379721357654
82320000 106.010038014405
82330000 105.840291890287
82340000 108.825864173776
82350000 112.782809440484
82360000 111.412489894928
82370000 105.842857292983
82380000 111.573891091948
82390000 110.201207291103
82400000 107.925211391892
82410000 114.284156745091
82420000 107.83398634676
82430000 109.992162117319
82440000 109.050778935701
82450000 106.089934620917
82460000 106.865548193865
82470000 105.618204597684
82480000 108.915347530351
82490000 110.69107483512
82500000 111.534400623705
82510000 110.353775326761
82520000 111.873908382376
82530000 114.87602718168
82540000 106.769035372862
82550000 108.055049483426
82560000 108.451686429074
82570000 110.866974480241
82580000 116.489586079273
82590000 110.197346705847
82600000 116.731362798436
82610000 113.612391843292
82620000 106.170486802672
82630000 109.137299591585
82640000 108.090754790637
82650000 113.362843527452
82660000 110.18241937825
82670000 105.923057354104
82680000 107.247828995514
82690000 108.854114232852
82700000 108.010206501508
82710000 112.434399221192
82720000 109.890923338187
82730000 110.162366927372
82740000 110.670749031682
82750000 112.858520966065
82760000 105.848197282103
82770000 104.529805288308
82780000 109.465685306587
82790000 108.56223033823
82800000 104.178102296011
82810000 105.547499195728
82820000 111.848734340784
82830000 112.166377460577
82840000 106.889710585867
82850000 109.746530221534
82860000 108.723998436386
82870000 104.912886617446
82880000 104.253605304326
82890000 104.72929588682
82900000 102.905480055675
82910000 106.695175503565
82920000 104.282458170395
82930000 108.83017051461
82940000 111.953927882576
82950000 106.255834490818
82960000 102.690904266901
82970000 101.217790563077
82980000 101.997481567216
82990000 103.78319367206
83000000 97.6493068324441
83010000 95.6276438616312
83020000 98.3481816812813
83030000 101.297057452629
83040000 97.4385006994511
83050000 97.446712732825
83060000 103.63907896704
83070000 101.063674280707
83080000 95.4457572173359
83090000 98.6083527400319
83100000 103.493959374449
83110000 97.9304795894834
83120000 101.00698542545
83130000 94.9301673975146
83140000 96.1000645085011
83150000 96.926582014166
83160000 95.2433249567713
83170000 88.4504703900493
83180000 94.9920478483784
83190000 99.8327109654482
83200000 98.0182182954442
83210000 99.7320722435398
83220000 97.9923196586926
83230000 100.238384304461
83240000 101.089576057448
83250000 105.017098956872
83260000 104.931968007636
83270000 102.530809263361
83280000 102.281907630266
83290000 101.472789097005
83300000 100.255664719173
83310000 100.416358682079
83320000 101.527371245556
83330000 104.938578474053
83340000 110.24385938696
83350000 110.386615624126
83360000 108.309118941145
83370000 104.208075075833
83380000 104.853448143475
83390000 106.204164283648
83400000 101.219144398378
83410000 108.496694730679
83420000 105.343944528938
83430000 109.286649849291
83440000 106.755794531641
83450000 115.000346725203
83460000 110.6475441844
83470000 108.323732622709
83480000 108.920023175723
83490000 105.164154342483
83500000 101.070721901742
83510000 109.275459020746
83520000 111.627036116364
83530000 103.033204284569
83540000 103.898752385982
83550000 104.916499630045
83560000 109.372494804139
83570000 112.878982113277
83580000 108.178953462856
83590000 109.333965020893
83600000 110.282215209611
83610000 111.233190827531
83620000 106.880808090839
83630000 102.229539611324
83640000 108.840418176317
83650000 106.708057125279
83660000 110.753966068629
83670000 111.275350773709
83680000 109.316219139748
83690000 106.527181839614
83700000 110.904277743554
83710000 106.30230104303
83720000 109.349771974724
83730000 106.042643101044
83740000 99.6021646775715
83750000 105.198781140982
83760000 102.070825985285
83770000 107.167786736532
83780000 107.556471024786
83790000 99.8985562500955
83800000 97.4464824578846
83810000 97.3199959393925
83820000 104.346283253363
83830000 98.2148406939897
83840000 96.0051268277583
83850000 94.634904438559
83860000 99.1947343491152
83870000 95.5708005792185
83880000 96.1971793172484
83890000 96.9330449388293
83900000 96.2479024367393
83910000 98.9093807251152
83920000 96.4180733001598
83930000 95.816957647674
83940000 95.8470766311615
83950000 99.3526443283779
83960000 101.560868604684
83970000 99.2693169321931
83980000 100.898494155573
83990000 94.73620574641
84000000 96.127846670857
84010000 99.777491144287
84020000 99.1730002062657
84030000 97.2367291672168
84040000 94.1239571426348
84050000 100.20661806828
84060000 99.4244039184912
84070000 105.596630530443
84080000 98.363685712305
84090000 103.766690557049
84100000 99.4998636679852
84110000 105.003283272468
84120000 107.457571486309
84130000 107.108441619125
84140000 112.839162204738
84150000 113.769955745493
84160000 106.68615665353
84170000 110.207467668611
84180000 112.040233742815
84190000 110.915331831087
84200000 110.853227145232
84210000 109.18980176047
84220000 116.029559335078
84230000 108.898245698037
84240000 113.310900574007
84250000 111.301913319815
84260000 110.411808825829
84270000 115.437063049025
84280000 116.615301693745
84290000 117.459388636814
84300000 111.574600952627
84310000 115.207739456165
84320000 113.214452030414
84330000 114.52380533489
84340000 112.984286284341
84350000 115.008725804901
84360000 115.511405433559
84370000 115.270414072188
84380000 117.063831665844
84390000 109.610076701498
84400000 110.846636637352
84410000 107.451250804816
84420000 109.621479867465
84430000 110.13901580143
84440000 111.573185201512
84450000 109.358283899914
84460000 115.016475891059
84470000 112.906590990938
84480000 109.697566009388
84490000 115.461116749071
84500000 109.575999885009
84510000 107.78885918263
84520000 110.294575668577
84530000 109.730198178834
84540000 109.436684812085
84550000 105.506946697664
84560000 104.890054913154
84570000 105.35073470073
84580000 99.9915709932332
84590000 103.833736256091
84600000 104.937098798628
84610000 103.828031937976
84620000 99.579205353955
84630000 99.8165978770562
84640000 103.009369035726
84650000 102.01713032374
84660000 101.739457689119
84670000 104.87053919917
84680000 107.30833710625
84690000 106.085448713143
84700000 108.607681180572
84710000 108.129451828875
84720000 102.588269571082
84730000 108.499317834722
84740000 112.570095319191
84750000 117.170451926907
84760000 112.632756151628
84770000 119.486664611864
84780000 119.371873905264
84790000 117.924545445618
84800000 116.47454079113
84810000 115.725921602515
84820000 114.617232079775
84830000 111.877556593461
84840000 105.348104652645
84850000 106.093932514401
84860000 108.865751967857
84870000 106.207298621281
84880000 113.909956798184
84890000 110.764112363316
84900000 107.879935254626
84910000 108.1648976881
84920000 108.762552526225
84930000 113.561332528585
84940000 110.63543014622
84950000 114.809059279581
84960000 115.607499345011
84970000 122.232460305141
84980000 116.338503556597
84990000 116.270802800724
85000000 120.330446564299
85010000 116.788739565614
85020000 120.290404075027
85030000 119.021418830147
85040000 115.648701220229
85050000 113.124334224728
85060000 120.089911322427
85070000 114.589376333546
85080000 111.850395289715
85090000 114.880392522834
85100000 115.097930144538
85110000 108.580824223398
85120000 105.552747855236
85130000 108.698885000575
85140000 105.801260121804
85150000 108.105598851503
85160000 109.046288988782
85170000 109.640101804737
85180000 118.185255356766
85190000 116.724310732932
85200000 112.776556702803
85210000 115.480095663823
85220000 110.717112157936
85230000 112.757314292266
85240000 111.516063270926
85250000 111.458435306729
85260000 115.843646847879
85270000 115.15086093067
85280000 118.672425978843
85290000 118.68865234491
85300000 116.48311264793
85310000 113.372654391505
85320000 116.455627682762
85330000 112.731136982643
85340000 113.061523681044
85350000 112.52976985632
85360000 108.157448441559
85370000 113.218779760128
85380000 116.822706869343
85390000 117.374109211549
85400000 108.559720926581
85410000 112.888600873381
85420000 110.145757450799
85430000 115.472789055161
85440000 109.969485150483
85450000 112.370869933902
85460000 113.497063172416
85470000 116.426902649865
85480000 115.456399908589
85490000 118.730215616804
85500000 116.470615522467
85510000 112.446752962542
85520000 116.034802950272
85530000 110.274701195067
85540000 112.685416252254
85550000 111.428295930665
85560000 109.103672068831
85570000 101.216347743526
85580000 106.784531270892
85590000 105.331046360636
85600000 109.13568063305
85610000 110.849680199031
85620000 112.501906174386
85630000 111.594410888049
85640000 112.525629689596
85650000 107.016018902328
85660000 111.737157984357
85670000 111.589440478577
85680000 115.439367880316
85690000 111.025852677771
85700000 108.27301594557
85710000 109.713522671964
85720000 102.957040954954
85730000 104.800176074648
85740000 102.146121616032
85750000 104.908409921233
85760000 109.44722613777
85770000 107.931951004035
85780000 110.485259187982
85790000 113.723177071461
85800000 114.844681037477
85810000 114.472192404561
85820000 116.732409465258
85830000 114.56673070959
85840000 115.729138568529
85850000 117.198183795758
85860000 115.386288920507
85870000 114.165753584112
85880000 111.497028782624
85890000 112.400104654209
85900000 114.117090247747
85910000 118.383221257351
85920000 115.384981780971
85930000 116.082321015941
85940000 117.114726493568
85950000 115.8940700439
85960000 113.421987147172
85970000 114.243037379412
85980000 117.1867135622
85990000 117.538656445579
86000000 118.477394406234
86010000 114.809016142453
86020000 118.16179752051
86030000 116.488549336186
86040000 112.871245957994
86050000 119.905444711546
86060000 119.301729123721
86070000 120.345388576747
86080000 116.22479758065
86090000 116.991644867532
86100000 113.954794238191
86110000 114.474763277803
86120000 115.475958787516
86130000 111.124962479436
86140000 109.748940365331
86150000 113.49486085305
86160000 115.166431394514
86170000 112.888010152424
86180000 118.661603637963
86190000 122.036952021758
86200000 118.042974856233
86210000 118.428140300072
86220000 112.997040005889
86230000 112.893167809879
86240000 107.465486420772
86250000 108.631610248281
86260000 108.718495519816
86270000 107.461417986729
86280000 106.614393481694
86290000 109.038859787938
86300000 109.268032209601
86310000 110.001829277484
86320000 105.862247841078
86330000 110.219687192243
86340000 110.289577447412
86350000 105.253342996497
86360000 106.982977732315
86370000 107.542489556261
86380000 110.660185925321
86390000 112.560401230847
86400000 111.861610740251
86410000 111.452634988603
86420000 111.271230493907
86430000 107.293392338675
86440000 109.664158579845
86450000 107.437819933081
86460000 105.701505452759
86470000 106.98644881411
86480000 103.681063547537
86490000 106.545072366672
86500000 107.090746687371
86510000 111.349878779453
86520000 108.639334566381
86530000 108.907752985338
86540000 106.009436310833
86550000 108.308292181778
86560000 113.706115599178
86570000 111.260848756697
86580000 109.009749296854
86590000 109.795768391667
86600000 106.637935208549
86610000 107.87495064352
86620000 108.365644142571
86630000 113.755792475035
86640000 113.101662102345
86650000 111.897006500736
86660000 116.50154198094
86670000 114.463881996951
86680000 119.038039992985
86690000 115.121819185358
86700000 113.992920324488
86710000 113.07194781868
86720000 120.243946055478
86730000 111.733254831063
86740000 111.571158919703
86750000 115.664071676853
86760000 112.067133396296
86770000 107.581701233368
86780000 109.187168976304
86790000 112.123596659501
86800000 111.099635069983
86810000 110.023226481859
86820000 111.64996972426
86830000 112.548149077065
86840000 107.917640621797
86850000 109.2146241247
86860000 106.720344166209
86870000 108.871954941669
86880000 109.465524264965
86890000 111.480070148009
86900000 112.544897782743
86910000 108.534975675263
86920000 104.764521143129
86930000 103.270403400214
86940000 106.695069471405
86950000 104.9081465616
86960000 106.400016563426
86970000 107.124408031837
86980000 101.67646218722
86990000 106.002184958593
87000000 105.708589620282
87010000 109.299751754004
87020000 109.913813073867
87030000 113.710433431177
87040000 117.326950084339
87050000 117.435595934187
87060000 120.359650756442
87070000 116.181481465992
87080000 112.88603631771
87090000 116.010253910959
87100000 114.008770150446
87110000 115.068136071557
87120000 116.977936019844
87130000 113.601501683271
87140000 116.138371744498
87150000 115.00066090095
87160000 115.166375190853
87170000 111.723147629933
87180000 120.78871567744
87190000 117.095261780072
87200000 114.35175734602
87210000 118.27252431849
87220000 112.203910691367
87230000 109.169547171716
87240000 109.178835626375
87250000 112.561759928984
87260000 112.248949630942
87270000 114.759721844553
87280000 115.467430225839
87290000 111.769026055896
87300000 116.479082785755
87310000 110.731791365036
87320000 110.906023613314
87330000 110.992556580443
87340000 113.388583921216
87350000 113.696355275451
87360000 106.831504057596
87370000 112.00238455684
87380000 107.153833512904
87390000 106.292707424119
87400000 103.393084947992
87410000 106.801073185518
87420000 98.5578206051609
87430000 101.586683844569
87440000 99.9050012548572
87450000 106.849086861807
87460000 105.426870762793
87470000 111.218333400541
87480000 108.085408087775
87490000 104.354559367504
87500000 114.462721575583
87510000 110.524671071756
87520000 111.201119480103
87530000 106.341249530792
87540000 116.974181000163
87550000 109.571293617065
87560000 111.253197611347
87570000 104.592324830365
87580000 111.931121908658
87590000 114.240419245758
87600000 113.414891804245
87610000 114.838414005572
87620000 109.263133107319
87630000 110.468439329961
87640000 113.128143534502
87650000 106.657446394427
87660000 109.436910950744
87670000 104.862691741244
87680000 107.637395521365
87690000 111.276472075266
87700000 109.095647728318
87710000 112.731602287399
87720000 115.363916606654
87730000 113.502060264647
87740000 112.435003025247
87750000 104.98163981925
87760000 107.782921751132
87770000 111.408134167959
87780000 112.818286341604
87790000 113.051410881516
87800000 109.521186337351
87810000 112.257088153271
87820000 108.083112026353
87830000 113.773211279119
87840000 110.948626744546
87850000 109.972960640392
87860000 118.445390316945
87870000 111.391560927441
87880000 111.167097293645
87890000 112.883952769704
87900000 108.503393195641
87910000 111.516047162593
87920000 112.579973940218
87930000 106.218480749109
87940000 107.068596267388
87950000 115.592387398787
87960000 117.976583388217
87970000 117.963566957837
87980000 113.917446780389
87990000 110.632963074203
88000000 115.080342610434
88010000 111.16144511995
88020000 113.374477701357
88030000 117.730498891565
88040000 116.930975440994
88050000 113.120594236292
88060000 111.020916467848
88070000 116.634482880837
88080000 118.955383822105
88090000 120.150494063901
88100000 113.95634531292
88110000 117.551220993676
88120000 113.797304279987
88130000 115.894478723633
88140000 115.107291004931
88150000 112.133456674251
88160000 116.930907159224
88170000 114.7544031117
88180000 114.905320604234
88190000 110.041857335748
88200000 114.847056530355
88210000 106.630876302695
88220000 114.026767498651
88230000 108.599556856535
88240000 104.774520462867
88250000 100.920603429777
88260000 101.969490356662
88270000 103.398297349633
88280000 109.526976017049
88290000 111.16893021939
88300000 110.867801243449
88310000 106.019796541149
88320000 103.768659366353
88330000 109.100958163269
88340000 108.155066127853
88350000 103.302884054323
88360000 105.446546510668
88370000 109.595487968852
88380000 111.191426872861
88390000 108.231161673392
88400000 112.958521475073
88410000 112.011056052831
88420000 110.807981088195
88430000 114.270463845259
88440000 110.656865280649
88450000 114.506018903805
88460000 115.957112915893
88470000 116.070857621686
88480000 121.120301561812
88490000 119.145538856239
88500000 121.462240780178
88510000 119.342279427218
88520000 117.201945007957
88530000 119.829696982081
88540000 117.984903991538
88550000 116.918187238826
88560000 115.415685624062
88570000 120.24173567134
88580000 120.149500794084
88590000 125.476767987355
88600000 122.929532185457
88610000 123.274648939378
88620000 127.260803676675
88630000 125.084024506142
88640000 122.199292374133
88650000 117.232714466658
88660000 121.490938522972
88670000 119.10175267431
88680000 123.69881689055
88690000 120.683390414643
88700000 120.818302184927
88710000 123.933027519142
88720000 122.653484621143
88730000 118.301255373071
88740000 121.288357179342
88750000 120.681468215228
88760000 119.39783073507
88770000 119.64779920813
88780000 122.240378535911
88790000 120.457585845681
88800000 120.91656939477
88810000 119.77073090975
88820000 120.230427575764
88830000 119.319769776818
88840000 116.734427753635
88850000 113.40371503726
88860000 115.61378796608
88870000 115.293309536951
88880000 119.013525621038
88890000 118.463091969513
88900000 113.975483667063
88910000 117.258043499652
88920000 119.225518828527
88930000 120.160746269231
88940000 115.621134183045
88950000 114.710568702841
88960000 115.87697078074
88970000 117.600496426284
88980000 112.412322891233
88990000 109.915919589843
89000000 108.381358027704
89010000 106.989138178872
89020000 108.550296136125
89030000 109.889762830251
89040000 110.734369291274
89050000 111.735119323457
89060000 114.19185347686
89070000 113.664950529549
89080000 111.485049162828
89090000 109.631745832048
89100000 108.365979858342
89110000 107.507022950934
89120000 101.312757090158
89130000 106.04287047108
89140000 107.58030486369
89150000 100.935498000519
89160000 99.5756607834922
89170000 110.338778031575
89180000 109.738834768307
89190000 106.410982670934
89200000 104.199670666659
89210000 108.656761683481
89220000 111.984048243099
89230000 109.147475189469
89240000 108.235216981229
89250000 101.597178219377
89260000 104.355551573709
89270000 104.830834863445
89280000 103.542823832004
89290000 101.785918901705
89300000 104.777600516665
89310000 100.156083150046
89320000 97.9921233346229
89330000 103.665812247419
89340000 103.757233860379
89350000 108.046859673873
89360000 103.355286264322
89370000 104.254949370361
89380000 104.469487907921
89390000 106.717247922868
89400000 105.305247012831
89410000 105.716577995974
89420000 107.860632527612
89430000 110.399453172872
89440000 110.616953391001
89450000 107.693820278103
89460000 108.667718450566
89470000 105.85704283918
89480000 103.847075282147
89490000 107.581952839686
89500000 109.850233162057
89510000 108.185516144505
89520000 109.641717754275
89530000 108.470063386585
89540000 105.878119245538
89550000 105.30121653672
89560000 110.53713783367
89570000 110.715415779827
89580000 112.57242576676
89590000 118.442852140542
89600000 117.100723142078
89610000 116.154838266722
89620000 108.342830438166
89630000 112.131951744888
89640000 111.059474771802
89650000 113.351143087858
89660000 110.762863155716
89670000 113.362849437163
89680000 111.977977496191
89690000 115.482032375985
89700000 117.670730462303
89710000 111.836502417385
89720000 109.912000024115
89730000 109.426282455219
89740000 109.478789598233
89750000 108.881165596328
89760000 101.032516640832
89770000 100.712226480189
89780000 102.101609566855
89790000 103.371359267791
89800000 95.2716065172378
89810000 103.135399748558
89820000 104.325708699145
89830000 107.091101333711
89840000 102.507245565953
89850000 109.407312221479
89860000 109.724944336651
89870000 111.281330389132
89880000 114.682018224784
89890000 112.873886458761
89900000 110.419909773322
89910000 111.353134685775
89920000 111.175577417822
89930000 112.682147596013
89940000 112.099474685605
89950000 108.224258693797
89960000 113.494710984544
89970000 111.10726541077
89980000 114.901174674305
89990000 113.699715818051
90000000 109.163710507388
90010000 106.286193279005
90020000 107.00260443691
90030000 106.299012233313
90040000 113.121488509612
90050000 119.541206160643
90060000 113.921830769186
90070000 120.688442774829
90080000 121.063204585855
90090000 119.024404550886
90100000 121.774860713578
90110000 111.880355376986
90120000 115.776365045544
90130000 113.287300861185
90140000 117.023099584147
90150000 120.783918091627
90160000 117.45684228094
90170000 117.840956216018
90180000 117.228933634235
90190000 116.050524030908
90200000 116.811255508314
90210000 112.2221163462
90220000 110.346831614899
90230000 108.36050753474
90240000 106.720354626368
90250000 109.16526264307
90260000 108.231390971562
90270000 116.064754030944
90280000 113.429323921642
90290000 114.325010397661
90300000 110.817215604993
90310000 115.059697785658
90320000 112.617260759917
90330000 115.533020404169
90340000 110.200642475359
90350000 108.811158664232
90360000 107.621233777675
90370000 110.099880625145
90380000 110.843694075853
90390000 108.240576993124
90400000 108.956599740968
90410000 114.678616113157
90420000 109.45486915856
90430000 110.821343388839
90440000 105.589143336474
90450000 105.181682080544
90460000 106.838471893248
90470000 108.285294179015
90480000 105.810085574003
90490000 104.361071502998
90500000 106.919627873365
90510000 106.072982487514
90520000 110.838341679105
90530000 105.294582029137
90540000 108.693238360305
90550000 114.093208083119
90560000 112.955822563153
90570000 111.662782606127
90580000 114.37234233666
90590000 114.385458691564
90600000 111.681026082436
90610000 112.61621048016
90620000 113.110597228286
90630000 115.032240255388
90640000 118.616369629058
90650000 116.186953574046
90660000 113.05086293652
90670000 113.116537078778
90680000 118.000346325341
90690000 117.968744201658
90700000 111.615764150811
90710000 110.922857360251
90720000 112.279365174119
90730000 104.135127332565
90740000 113.919147774703
90750000 116.252128092394
90760000 113.256199394516
90770000 116.882815644189
90780000 114.064919571169
90790000 116.611164677706
90800000 112.031676431206
90810000 117.6912640151
90820000 112.506460684843
90830000 114.72742498099
90840000 112.577416262361
90850000 114.83177846726
90860000 111.934465578416
90870000 116.12650845
90880000 121.519804287891
90890000 119.628067778448
90900000 115.990986992226
90910000 112.484708598583
90920000 116.182582377372
90930000 116.16529844446
90940000 115.030305581886
90950000 116.172066945084
90960000 116.268946483715
90970000 120.360622565516
90980000 111.328423007232
90990000 113.763412377085
91000000 111.965396941025
91010000 117.856078856138
91020000 119.132358900817
91030000 117.054160415173
91040000 119.482666494529
91050000 122.298290413989
91060000 119.435190209013
91070000 116.958449693336
91080000 118.991660060157
91090000 118.842125867013
91100000 113.787210766044
91110000 115.713955466506
91120000 112.002638605102
91130000 106.755548556735
91140000 110.910020880499
91150000 108.01614797359
91160000 109.102440034885
91170000 105.20217517817
91180000 105.720660664222
91190000 106.930400074064
91200000 109.215839874175
91210000 105.705703102482
91220000 110.456304742667
91230000 109.544143094757
91240000 112.101710720303
91250000 109.61054246048
91260000 109.873211982727
91270000 110.177802147107
91280000 105.461753143099
91290000 101.83672993103
91300000 103.614950521099
91310000 104.423937104796
91320000 103.79138927523
91330000 107.715891295419
91340000 105.979729701322
91350000 108.721665572561
91360000 110.036715825866
91370000 113.573520926157
91380000 109.382564023307
91390000 112.14725935992
91400000 108.782504027416
91410000 110.572530011873
91420000 108.878850186929
91430000 106.172390006864
91440000 103.396368611084
91450000 109.071943136711
91460000 105.941718472652
91470000 104.54861563827
91480000 112.509782901287
91490000 111.130106909563
91500000 110.251802014454
91510000 110.836960275311
91520000 112.760757823868
91530000 108.588206546004
91540000 113.208526839564
91550000 116.189949192787
91560000 116.345973093638
91570000 115.042218253024
91580000 103.597533893294
91590000 109.180635321092
91600000 105.187750395396
91610000 101.517063225962
91620000 101.52973992463
91630000 102.041963581347
91640000 103.364682486388
91650000 106.485854295274
91660000 106.866986268674
91670000 105.02128526123
91680000 108.908986393162
91690000 110.361489790441
91700000 104.340926030542
91710000 108.244190658154
91720000 108.612023803569
91730000 107.903746906781
91740000 111.075861017063
91750000 106.494948281751
91760000 107.200233733016
91770000 113.101200309673
91780000 107.667834643535
91790000 113.71631947116
91800000 106.785298570518
91810000 104.991157303142
91820000 103.422700738454
91830000 111.322262642252
91840000 114.477312285941
91850000 110.460831066736
91860000 112.485259883814
91870000 113.786345924174
91880000 112.655698293106
91890000 114.491126138665
91900000 114.710551536385
91910000 115.975300836179
91920000 117.324934349651
91930000 117.54315323069
91940000 117.49542961025
91950000 112.446471274502
91960000 110.302524880694
91970000 111.806565267098
91980000 105.319991310082
91990000 111.276130350895
92000000 111.729255755673
92010000 108.307879100032
92020000 110.237636594278
92030000 109.077201102401
92040000 110.169023383194
92050000 111.492334033811
92060000 111.593708097042
92070000 116.579071212067
92080000 113.607863926101
92090000 111.482767380734
92100000 114.765985620383
92110000 118.803019455508
92120000 117.238510318948
92130000 115.00979548236
92140000 114.044884387307
92150000 113.385754446874
92160000 110.544064846043
92170000 103.81934046031
92180000 111.548741236854
92190000 111.804552096387
92200000 111.875081646685
92210000 114.600046709835
92220000 109.692277433188
92230000 112.774358302016
92240000 109.571757821348
92250000 114.412027064113
92260000 113.631076108418
92270000 114.008542803124
92280000 117.657292601784
92290000 116.564819119444
92300000 115.505764060837
92310000 119.70352939454
92320000 112.622473287964
92330000 114.945235164721
92340000 115.935599583114
92350000 113.925195423506
92360000 116.82068771984
92370000 116.51930802535
92380000 121.439428022144
92390000 124.36120489893
92400000 123.91602302232
92410000 118.757190534032
92420000 120.862515638241
92430000 118.068653971968
92440000 114.620325256726
92450000 114.835602733332
92460000 115.501636570734
92470000 114.631672919076
92480000 111.300707940915
92490000 109.173085568346
92500000 107.720756189501
92510000 110.519281621374
92520000 112.536562354854
92530000 102.614915248114
92540000 108.106821833352
92550000 111.262347867172
92560000 110.772576809777
92570000 111.305816999792
92580000 107.530100152311
92590000 109.095006490635
92600000 111.238201846407
92610000 107.499752910676
92620000 110.90428062352
92630000 107.367610607417
92640000 109.950998444331
92650000 109.846178443695
92660000 102.502226886689
92670000 109.821128915331
92680000 111.261342979036
92690000 109.73871196252
92700000 107.284086128371
92710000 113.847732159476
92720000 115.84981133093
92730000 120.53246746499
92740000 118.255901378175
92750000 117.12559303381
92760000 118.521238581411
92770000 118.747637042309
92780000 117.86640245842
92790000 114.477100690588
92800000 113.271694523271
92810000 112.095953109254
92820000 111.063723116068
92830000 111.364346928188
92840000 112.324517158323
92850000 109.621703043526
92860000 109.894072937263
92870000 110.311528892422
92880000 108.8902893839
92890000 110.773121203927
92900000 107.678097217348
92910000 108.840524263587
92920000 107.844454177208
92930000 106.654947099681
92940000 108.336156194207
92950000 113.015037233591
92960000 113.162683580882
92970000 109.441636896003
92980000 105.102457620985
92990000 104.459365180081
93000000 111.131321335996
93010000 105.462730636694
93020000 109.031887917483
93030000 112.387307845412
93040000 113.556324064983
93050000 112.711065367
93060000 112.682760947992
93070000 104.483168734882
93080000 103.432296850165
93090000 105.47692882523
93100000 104.113550606327
93110000 112.600453659799
93120000 111.054872281269
93130000 109.713745258929
93140000 104.445170854472
93150000 106.083319977601
93160000 109.265668137542
93170000 101.440533001888
93180000 108.410646764154
93190000 104.586098467397
93200000 104.982252502454
93210000 103.088298700188
93220000 101.557723839725
93230000 102.898333774265
93240000 103.859208123246
93250000 102.080879077515
93260000 100.175461596797
93270000 94.5293742493877
93280000 100.051960904899
93290000 93.4325733064424
93300000 98.0042227427182
93310000 93.990965266919
93320000 95.3003734522292
93330000 94.2671457392618
93340000 98.6074183397566
93350000 103.741803744432
93360000 107.050753187724
93370000 103.418668152207
93380000 108.611331668552
93390000 106.080125099755
93400000 106.613352539064
93410000 104.080796595685
93420000 109.989177251561
93430000 108.674860748932
93440000 110.390098945445
93450000 110.407028584667
93460000 109.566377046556
93470000 112.12992329775
93480000 109.943603914457
93490000 110.989734166521
93500000 112.097048979287
93510000 115.62303372606
93520000 120.259992859352
93530000 121.844128857242
93540000 114.18522883981
93550000 112.62100900735
93560000 114.345288878857
93570000 116.357569639906
93580000 113.757527899194
93590000 115.927150244955
93600000 112.20153580175
93610000 113.061379125933
93620000 110.061589520245
93630000 110.538814149944
93640000 111.658842122906
93650000 110.907171919847
93660000 108.962848762058
93670000 100.81543181131
93680000 98.6513327767831
93690000 105.929917433336
93700000 108.987503039339
93710000 108.686379489432
93720000 112.568219823603
93730000 114.008288545213
93740000 110.995666703912
93750000 119.165753683276
93760000 117.253996383049
93770000 113.422960270457
93780000 110.349240645315
93790000 112.719094523715
93800000 114.183255627535
93810000 113.832379679505
93820000 109.73514766622
93830000 114.137686745177
93840000 105.142537386799
93850000 107.1119582573
93860000 114.395282139185
93870000 104.174346318217
93880000 107.23659257261
93890000 110.932021391164
93900000 112.027143583977
93910000 112.101439300698
93920000 112.853177668977
93930000 115.68290533653
93940000 115.25935626867
93950000 112.135166828991
93960000 108.91369094806
93970000 105.906727065548
93980000 110.37780522822
93990000 109.994166146446
94000000 110.671952102602
94010000 110.241862121203
94020000 107.185332900337
94030000 102.401978119185
94040000 106.642295228285
94050000 110.785613174644
94060000 112.90278770674
94070000 114.978376425061
94080000 112.820400337438
94090000 111.682894036467
94100000 113.703392098184
94110000 112.23222854022
94120000 115.949940882729
94130000 114.481088492259
94140000 110.247011064112
94150000 116.456389115223
94160000 110.829554261909
94170000 112.181601191167
94180000 111.627985661709
94190000 116.06920878841
94200000 109.868099366023
94210000 110.683774051594
94220000 109.914797964657
94230000 109.569116158913
94240000 109.958207818681
94250000 105.790431235119
94260000 112.289467040861
94270000 114.563879920913
94280000 112.577698599203
94290000 111.669359664099
94300000 110.493684533775
94310000 110.793845789487
94320000 105.018822213665
94330000 108.566801966768
94340000 103.164520739784
94350000 106.549632569182
94360000 109.811463236721
94370000 113.110712636419
94380000 114.705557229479
94390000 111.764463737843
94400000 116.573061811973
94410000 116.809095187804
94420000 115.713262702663
94430000 116.341502324148
94440000 113.363458587083
94450000 115.699163474661
94460000 114.050486898235
94470000 108.703480245532
94480000 112.91233768923
94490000 108.512047534787
94500000 108.144682535672
94510000 108.880998170493
94520000 112.590905227037
94530000 111.108487864706
94540000 111.230317220441
94550000 111.299403454685
94560000 105.187347834533
94570000 112.450719930527
94580000 109.634751758065
94590000 110.70475085036
94600000 111.12823076499
94610000 112.446780037194
94620000 119.017839732411
94630000 122.220080125439
94640000 115.662596737572
94650000 115.713701903501
94660000 117.75736139563
94670000 114.471889039938
94680000 117.028724249244
94690000 117.77540499594
94700000 119.330091798628
94710000 113.989371494926
94720000 111.598866160244
94730000 108.329970632411
94740000 112.772334612601
94750000 113.74670941441
94760000 118.511906705667
94770000 119.405125181829
94780000 117.992197230884
94790000 113.807551106792
94800000 119.445463909215
94810000 115.256359751579
94820000 113.228323561257
94830000 118.417013238876
94840000 117.142149928458
94850000 112.351692654539
94860000 116.001065013413
94870000 117.863269251801
94880000 116.001687543086
94890000 114.403616128852
94900000 115.276138086458
94910000 107.287120529614
94920000 108.94496192553
94930000 107.997282190289
94940000 105.198450573126
94950000 105.016698794581
94960000 106.461372140938
94970000 107.182940534794
94980000 108.368338865623
94990000 108.184821783066
95000000 109.696373815002
95010000 106.383512752072
95020000 106.643846232214
95030000 113.295267163013
95040000 111.917152230687
95050000 112.748052603726
95060000 112.032030239649
95070000 111.536143819683
95080000 113.056105166457
95090000 112.421147863495
95100000 109.433139124012
95110000 110.911914862363
95120000 107.732888006186
95130000 103.213522417687
95140000 98.9925293440726
95150000 101.646470504174
95160000 101.410578057378
95170000 95.9047041152408
95180000 101.923467195115
95190000 102.525220834464
95200000 104.178578560267
95210000 103.889076766915
95220000 100.752174881539
95230000 99.5257227144583
95240000 104.619946693581
95250000 102.671315140483
95260000 104.50811716747
95270000 98.8153792008569
95280000 102.341924365667
95290000 95.7217297194588
95300000 101.182030369991
95310000 98.9246117729674
95320000 96.6802753883461
95330000 97.9030197489486
95340000 96.7386349172978
95350000 99.2728900425532
95360000 99.3470911062616
95370000 98.6223627637996
95380000 93.1545255089341
95390000 97.7238448174236
95400000 98.5980546963013
95410000 100.327284940529
95420000 98.712815695015
95430000 100.61468514541
95440000 97.1242949721033
95450000 103.769181103656
95460000 107.004573948761
95470000 103.926003815235
95480000 108.847214347737
95490000 105.611743967345
95500000 105.603472971755
95510000 109.787660879539
95520000 116.02375545495
95530000 120.202184728053
95540000 116.312022246878
95550000 115.168914448781
95560000 118.539981574658
95570000 124.041005834475
95580000 118.294344776959
95590000 115.853594772374
95600000 118.476369894813
95610000 121.313574362366
95620000 120.910451000129
95630000 119.081703898189
95640000 111.493522426902
95650000 112.5076932143
95660000 113.126856014071
95670000 111.957411845581
95680000 112.157604984313
95690000 113.498563237155
95700000 113.237693385077
95710000 113.780675130909
95720000 109.559122822105
95730000 110.109093207824
95740000 113.547822509853
95750000 113.984314647523
95760000 114.281152548512
95770000 111.343084535274
95780000 113.766719109559
95790000 112.676448375934
95800000 108.177418831947
95810000 111.386719006033
95820000 107.678604988117
95830000 107.180830851059
95840000 111.389763444191
95850000 110.956888287928
95860000 109.297889957021
95870000 114.147133404679
95880000 112.281004208968
95890000 114.886824819791
95900000 112.272222291798
95910000 109.701545870826
95920000 110.044789208582
95930000 109.521940244271
95940000 115.991426493485
95950000 116.23239659743
95960000 113.197899463718
95970000 116.269819628011
95980000 114.668996649189
95990000 114.589527010095
96000000 116.966952453366
96010000 111.496074794751
96020000 108.175856704517
96030000 108.998821312445
96040000 114.603064451561
96050000 113.625360675018
96060000 109.395936876371
96070000 114.966708341677
96080000 115.232096126295
96090000 112.472778383358
96100000 113.634373198283
96110000 115.805808248135
96120000 110.977285767047
96130000 114.142322108992
96140000 111.550654537719
96150000 117.074679711227
96160000 119.489696820238
96170000 121.473657948636
96180000 122.133907234148
96190000 120.2254261586
96200000 118.147088625215
96210000 117.507374509558
96220000 122.550442988542
96230000 122.099741634302
96240000 117.87080298959
96250000 118.927536915196
96260000 114.999269096643
96270000 115.482276474236
96280000 115.274412557522
96290000 116.325004620771
96300000 111.218287774061
96310000 115.065002728101
96320000 118.05631832111
96330000 111.996423132206
96340000 116.851619606025
96350000 117.967400079688
96360000 119.254497132785
96370000 114.304662900577
96380000 116.211660706471
96390000 117.430462559783
96400000 115.918391343708
96410000 118.585719929663
96420000 115.948094789283
96430000 111.906419976061
96440000 112.508999743768
96450000 111.942939056185
96460000 110.054502139243
96470000 110.24711825117
96480000 116.318754852882
96490000 114.564187113891
96500000 111.568409482018
96510000 109.235805555552
96520000 111.268940907979
96530000 110.370511992081
96540000 111.477503204802
96550000 111.238605649421
96560000 110.734503611322
96570000 108.692305407833
96580000 108.587635513861
96590000 112.256665848234
96600000 113.539885123243
96610000 113.090712661212
96620000 112.247229026751
96630000 108.955522483723
96640000 109.412970742682
96650000 112.627851497197
96660000 113.326759879595
96670000 108.994422620676
96680000 116.065957760443
96690000 117.143326913696
96700000 115.694653519626
96710000 113.980313544167
96720000 118.514254497989
96730000 117.189197148352
96740000 115.119779976111
96750000 117.461338586468
96760000 116.892793543682
96770000 112.251093787548
96780000 111.834042776995
96790000 115.909906272993
96800000 114.8946846229
96810000 114.272699156292
96820000 117.17113866196
96830000 112.865406902449
96840000 113.138180188917
96850000 108.676916767547
96860000 117.15730363388
96870000 114.189675473521
96880000 110.069788982166
96890000 111.980634571562
96900000 109.990911129997
96910000 117.172007947794
96920000 115.234791054436
96930000 120.244334907331
96940000 117.592473729997
96950000 115.073486407176
96960000 113.425308169639
96970000 112.824844106334
96980000 114.910273825454
96990000 111.034279159385
97000000 117.316923871751
97010000 118.213070119701
97020000 114.186490255073
97030000 119.934354707423
97040000 116.622236399095
97050000 114.174086271524
97060000 113.991471135853
97070000 113.616908186273
97080000 114.651874248775
97090000 114.336430666837
97100000 108.72584870039
97110000 114.032851653678
97120000 111.201529159478
97130000 116.722444058299
97140000 116.262007490445
97150000 117.620160445302
97160000 115.409291132166
97170000 113.985282444166
97180000 109.906487069592
97190000 103.557914119557
97200000 109.06515799756
97210000 111.396926711623
97220000 104.007013166219
97230000 108.019156702327
97240000 108.017708344476
97250000 111.720062334373
97260000 113.984458122666
97270000 113.772874790402
97280000 113.960528105641
97290000 111.89777732541
97300000 114.083679495245
97310000 114.378481971948
97320000 113.589345620375
97330000 110.798005187961
97340000 106.540054098308
97350000 107.459762481072
97360000 109.570285244802
97370000 103.281597220947
97380000 103.12268717475
97390000 104.133107756404
97400000 106.198438600196
97410000 104.653676604185
97420000 110.151548554894
97430000 110.163068732768
97440000 112.11812768008
97450000 104.172922262741
97460000 105.348163484015
97470000 111.298969872112
97480000 112.107833499494
97490000 108.617300487598
97500000 112.569123971757
97510000 107.715648636611
97520000 110.785889363542
97530000 110.505477936766
97540000 108.964552570453
97550000 103.093596615459
97560000 107.959395560816
97570000 111.31141959248
97580000 108.593859977063
97590000 110.555121091106
97600000 111.157844430278
97610000 107.215974344915
97620000 110.362392117461
97630000 107.74162155885
97640000 112.982614366099
97650000 107.540452026071
97660000 109.638180052518
97670000 111.235342952416
97680000 116.553392287373
97690000 112.412143805259
97700000 115.370831477812
97710000 113.810913457722
97720000 112.166122677726
97730000 108.761808163697
97740000 103.206450514654
97750000 108.296287421841
97760000 103.954517313555
97770000 106.410318996474
97780000 104.985260478236
97790000 112.216099389881
97800000 111.082825675852
97810000 113.002460822413
97820000 109.382913345352
97830000 105.154836678637
97840000 107.769897164872
97850000 107.25573795938
97860000 104.357796777807
97870000 107.107838409082
97880000 102.040081335395
97890000 107.353375557169
97900000 107.524106843601
97910000 103.421924663097
97920000 103.08446962128
97930000 102.890074001995
97940000 105.921430724232
97950000 99.7625438265554
97960000 98.0692978989002
97970000 96.6326971133705
97980000 100.356752715369
97990000 100.436723968706
98000000 102.936675715038
98010000 106.32938245448
98020000 107.34448769365
98030000 103.533899759805
98040000 105.68585803289
98050000 105.188354797725
98060000 106.617317301323
98070000 106.185646136799
98080000 107.567906038559
98090000 113.103567473254
98100000 109.971666679259
98110000 104.829200897771
98120000 100.228115213643
98130000 103.614508697464
98140000 109.876202558648
98150000 112.378661650304
98160000 106.159053120779
98170000 107.021847137056
98180000 106.897720544172
98190000 114.403726838243
98200000 117.358490902571
98210000 113.534042266018
98220000 108.972625427288
98230000 114.302056177986
98240000 113.770834380055
98250000 112.712923716264
98260000 108.49445446899
98270000 115.386487345254
98280000 107.734807617039
98290000 110.272448042674
98300000 113.812731017013
98310000 114.179499223906
98320000 114.206444703784
98330000 115.591542662312
98340000 114.21272329847
98350000 116.471483184658
98360000 112.427908585614
98370000 118.033134278385
98380000 112.858274761005
98390000 118.453966080356
98400000 115.489056113904
98410000 116.054100849716
98420000 118.039536849667
98430000 115.890180410471
98440000 115.417912076552
98450000 113.560271882686
98460000 116.118534388393
98470000 115.713059157136
98480000 114.586568875656
98490000 113.139915549905
98500000 114.731286080279
98510000 113.554185352068
98520000 117.685149128894
98530000 121.068753079997
98540000 119.866070738552
98550000 119.219898247571
98560000 116.153474514821
98570000 112.020087676117
98580000 117.907877924701
98590000 123.997837720864
98600000 121.094861050759
98610000 118.458161618775
98620000 113.090975222912
98630000 112.61940228202
98640000 113.305606681539
98650000 112.48998390306
98660000 115.433987182805
98670000 112.67949881082
98680000 113.195171092928
98690000 113.205316538544
98700000 113.749438547225
98710000 116.085945904517
98720000 114.492776632405
98730000 115.831995023005
98740000 115.529378686527
98750000 116.225869704148
98760000 116.438119316834
98770000 116.360868614104
98780000 119.0922590332
98790000 123.337146318323
98800000 119.890289229503
98810000 119.647538616078
98820000 116.559061760859
98830000 115.867587889841
98840000 119.867229808979
98850000 122.714102848641
98860000 121.660038318074
98870000 122.921105769252
98880000 123.059627254194
98890000 122.166759838011
98900000 126.52726323689
98910000 122.980634229334
98920000 118.163814712901
98930000 118.270619349642
98940000 120.415210794446
98950000 116.513704766445
98960000 113.917412968826
98970000 119.186327961436
98980000 111.887067941806
98990000 116.304177764897
99000000 120.74862604761
99010000 118.243711538754
99020000 121.196451422254
99030000 115.446128033971
99040000 107.608625144559
99050000 110.283341296821
99060000 110.787007553933
99070000 112.43800331897
99080000 114.453010550207
99090000 114.885946168057
99100000 108.412813999012
99110000 106.215623120993
99120000 107.009246507927
99130000 107.892395991691
99140000 112.283007953062
99150000 109.909379975047
99160000 115.835059114948
99170000 109.996852774692
99180000 110.027145935899
99190000 112.203697467058
99200000 107.299548765553
99210000 110.303802085802
99220000 110.75412177556
99230000 112.810142079961
99240000 111.773337320357
99250000 110.390409965161
99260000 113.170943295058
99270000 109.546311302459
99280000 114.650630718233
99290000 111.322609777272
99300000 112.586253311061
99310000 114.127689716501
99320000 113.150857926935
99330000 115.008556446789
99340000 112.397058719077
99350000 110.376571683389
99360000 117.846216238004
99370000 118.16809716827
99380000 115.479100206584
99390000 113.739838680705
99400000 117.459891057791
99410000 113.748668206057
99420000 118.587625325442
99430000 117.162149474865
99440000 113.128145101288
99450000 112.004574874713
99460000 109.287955402764
99470000 109.08583971934
99480000 115.146780920956
99490000 112.55679273112
99500000 117.512246781051
99510000 107.990858088512
99520000 111.162580609803
99530000 108.429825953124
99540000 110.361561414267
99550000 114.825874430957
99560000 106.279390550357
99570000 109.991897776225
99580000 107.99106880976
99590000 109.469550198447
99600000 102.972005940435
99610000 110.432093601095
99620000 108.732547345893
99630000 110.998567280732
99640000 110.146111232633
99650000 110.295258030173
99660000 114.80363471349
99670000 109.002109513812
99680000 111.284683558046
99690000 106.459904862615
99700000 113.188145026555
99710000 111.867015285133
99720000 112.794325563745
99730000 107.142828335216
99740000 109.234743660341
99750000 113.282722150054
99760000 113.392849364037
99770000 114.817873772534
99780000 113.42599994743
99790000 112.455488897592
99800000 117.390050734315
99810000 112.343070042251
99820000 116.050936308465
99830000 116.68225746992
99840000 114.068689847219
99850000 113.329962311379
99860000 110.438344877223
99870000 110.118071998865
99880000 107.827434155459
99890000 113.702976997092
99900000 108.361690999449
99910000 112.522520998756
99920000 111.023134005869
99930000 111.160222649198
99940000 111.678621731677
99950000 113.532130060488
99960000 107.486144973623
99970000 106.686749234137
99980000 111.933888417486
99990000 116.406232296767
100000000 120.723747818959
#timestep 
100010000 119.612521372609
100020000 116.300034262821
100030000 119.732802957298
100040000 120.052250371297
100050000 115.260791203869
100060000 113.523021476366
100070000 109.534926585885
100080000 115.566831876507
100090000 118.354430649965
100100000 117.704308542725
100110000 116.194970652576
100120000 119.509450730803
100130000 118.773952705547
100140000 115.908665100038
100150000 112.772543783188
100160000 116.556526580642
100170000 118.075976212824
100180000 114.427663694839
100190000 111.316302273324
100200000 113.636898245692
100210000 107.294887811908
100220000 104.722948905602
100230000 109.272274020091
100240000 109.487680239352
100250000 114.771539698706
100260000 115.717970418299
100270000 108.843547553621
100280000 118.512872179539
100290000 117.717754449281
100300000 115.628337426986
100310000 111.732531296298
100320000 117.658669195955
100330000 114.354938928228
100340000 119.773754176406
100350000 121.408674912803
100360000 121.40993629559
100370000 122.477880622127
100380000 118.705263435258
100390000 119.740508150726
100400000 119.083785179668
100410000 116.380718784881
100420000 117.497675871697
100430000 111.804976022982
100440000 116.43154191317
100450000 115.375380488068
100460000 112.668274499435
100470000 113.895488429147
100480000 110.322797803018
100490000 113.512827119084
100500000 113.333741600194
100510000 113.741777417247
100520000 113.815585744183
100530000 114.299886159186
100540000 111.058966566268
100550000 115.490364790003
100560000 118.156472484989
100570000 116.218161600938
100580000 118.118505805932
100590000 119.307863247508
100600000 119.999035899056
100610000 114.857920273122
100620000 116.785669969516
100630000 115.064588786663
100640000 114.107109764854
100650000 116.65592292192
100660000 113.948577472313
100670000 113.762995981932
100680000 112.243324949815
100690000 114.462137786177
100700000 114.939536741885
100710000 112.898485168349
100720000 116.023398694202
100730000 111.508642586248
100740000 110.955038354666
100750000 111.01074403527
100760000 113.866337933148
100770000 114.141953721713
100780000 112.803130687262
100790000 108.130280813924
100800000 108.432999496729
100810000 114.205341545682
100820000 114.5037897225
100830000 118.4839709112
100840000 118.151245118656
100850000 112.840947347192
100860000 117.747865539888
100870000 111.271323579026
100880000 119.22750041709
100890000 109.303525436605
100900000 110.834612403468
100910000 109.29748189199
100920000 111.413229726912
100930000 110.517644575239
100940000 112.333630039812
100950000 116.415678644229
100960000 114.595388842537
100970000 115.381435092352
100980000 116.843914217007
100990000 111.537938264678
101000000 111.686538570726
101010000 108.204842628924
101020000 111.091788864589
101030000 114.084096334884
101040000 113.126867190484
101050000 118.622446993602
101060000 118.041693880846
101070000 116.665331371595
101080000 117.390607211627
101090000 114.054203465504
101100000 110.08156126924
101110000 110.688607605186
101120000 107.604537538794
101130000 108.91019944902
101140000 108.268014795972
101150000 109.063569354797
101160000 106.583020446892
101170000 104.768678565075
101180000 109.711036247508
101190000 106.16230112539
101200000 104.318439984589
101210000 103.732303506208
101220000 104.734666619747
101230000 110.026218231419
101240000 106.526522088573
101250000 107.459596190009
101260000 104.795567203101
101270000 108.246306570222
101280000 111.929621479173
101290000 112.965815131047
101300000 109.402145934664
101310000 111.127550313014
101320000 114.490169137024
101330000 117.886367250151
101340000 115.728939632928
101350000 118.360340862984
101360000 116.732933601649
101370000 116.54177379622
101380000 114.725633631167
101390000 116.274765497258
101400000 107.132444905948
101410000 114.574764248153
101420000 112.035665672082
101430000 109.881500826401
101440000 113.366954865068
101450000 114.594207182083
101460000 117.626517469339
101470000 118.748515815452
101480000 118.670701246216
101490000 118.463438805754
101500000 115.031522801671
101510000 114.562339759296
101520000 112.696444124057
101530000 113.305257128314
101540000 111.171615800245
101550000 108.492724904031
101560000 110.076061633942
101570000 109.478679280058
101580000 111.863200285632
101590000 109.843741943641
101600000 110.929915029846
101610000 108.910926179903
101620000 110.539010363051
101630000 107.559443672942
101640000 111.539271686533
101650000 112.182689733553
101660000 113.438917941602
101670000 111.538219829439
101680000 114.382925861261
101690000 110.561541813502
101700000 113.27576041304
101710000 116.290683549074
101720000 118.920665090547
101730000 120.275158414731
101740000 116.454556657807
101750000 117.20382626419
101760000 113.053526347419
101770000 116.079700293896
101780000 114.074025367635
101790000 112.847823494893
101800000 112.506367040922
101810000 114.199792029507
101820000 113.337046166374
101830000 108.965120983115
101840000 111.666171055734
101850000 106.453478512661
101860000 107.576244072869
101870000 109.377154910368
101880000 109.844057520801
101890000 101.636491105381
101900000 106.777392585908
101910000 108.995657486969
101920000 109.074816269445
101930000 107.868341728143
101940000 108.09147810862
101950000 108.474418003243
101960000 107.817787687867
101970000 109.141885867956
101980000 114.817809101524
101990000 118.971331650678
102000000 114.790632211128
102010000 117.317028081764
102020000 117.860522557859
102030000 120.965262117867
102040000 117.308776135869
102050000 111.831998674356
102060000 112.312595230874
102070000 113.077664352709
102080000 104.767399171522
102090000 106.586021343707
102100000 112.950141053234
102110000 117.683805890939
102120000 114.722839997776
102130000 113.483454562481
102140000 114.673964146994
102150000 115.294013878445
102160000 117.393274884355
102170000 113.700386236491
102180000 117.399196950612
102190000 116.946352716237
102200000 119.30643068244
102210000 117.097395766635
102220000 116.965680247778
102230000 113.217781854431
102240000 113.092181358579
102250000 114.299485972085
102260000 106.701577445966
102270000 103.670576967092
102280000 102.681767365872
102290000 107.949266915851
102300000 106.795632002403
102310000 105.532117427214
102320000 105.31741742028
102330000 108.958568625913
102340000 112.221860049611
102350000 109.374513020601
102360000 110.739848985134
102370000 112.477151101351
102380000 110.915819954473
102390000 121.19402266277
102400000 120.489904928889
102410000 118.015452187995
102420000 119.831356042029
102430000 118.916496846461
102440000 115.247547907364
102450000 115.828846133348
102460000 118.326842853731
102470000 121.103259557264
102480000 118.491077938962
102490000 120.122623268027
102500000 123.229785100912
102510000 117.448695755046
102520000 117.276928076784
102530000 119.276942323339
102540000 118.706431109939
102550000 115.157845975391
102560000 113.582341190629
102570000 117.043279801948
102580000 117.72561689771
102590000 116.458235884145
102600000 114.730484684421
102610000 112.770194759537
102620000 110.493116957682
102630000 110.954256668005
102640000 114.576766936357
102650000 116.591430926812
102660000 111.55464399891
102670000 112.609001105897
102680000 112.63168780441
102690000 113.220293721469
102700000 114.611766350444
102710000 119.207305626651
102720000 120.090522676728
102730000 114.200899600571
102740000 112.789823436477
102750000 111.503537611595
102760000 118.990332755348
102770000 119.569624598717
102780000 119.370103328276
102790000 116.456819183897
102800000 116.316400332821
102810000 115.062274874973
102820000 114.967351157327
102830000 114.098909172896
102840000 117.169836155656
102850000 110.692514786724
102860000 114.777360373678
102870000 115.001354499017
102880000 114.709197172492
102890000 112.743803935659
102900000 116.439999447054
102910000 112.334570836769
102920000 112.016650932702
102930000 108.528513282429
102940000 112.881494528481
102950000 110.799469857035
102960000 109.957584393539
102970000 109.4600397815
102980000 113.753508013228
102990000 108.842909575427
103000000 109.615168276825
103010000 108.199366158336
103020000 106.691800614835
103030000 109.740670781243
103040000 107.588736429818
103050000 106.729458952599
103060000 106.1066874544
103070000 106.60218563442
103080000 110.600617814986
103090000 117.315214247581
103100000 112.896077099657
103110000 112.90533183723
103120000 110.204575287671
103130000 108.854238342077
103140000 110.545199614912
103150000 110.768497566692
103160000 110.839081214436
103170000 110.896795539734
103180000 112.305767545637
103190000 111.826765634657
103200000 107.904987654655
103210000 107.041647625975
103220000 110.647475145525
103230000 113.758504662128
103240000 106.340436301301
103250000 96.9636318708544
103260000 98.9682336208785
103270000 102.912648959815
103280000 111.549672738385
103290000 104.606010807221
103300000 109.355597385407
103310000 109.440871887296
103320000 109.112324545224
103330000 109.315892068912
103340000 106.236111700164
103350000 107.457789993843
103360000 107.077134397194
103370000 108.790857693965
103380000 108.388693990495
103390000 107.932405407421
103400000 107.16726376938
103410000 104.564264440503
103420000 100.293033751628
103430000 99.7275848031425
103440000 105.965722994977
103450000 97.5962024815247
103460000 99.5257678476437
103470000 104.807266829749
103480000 104.310407272432
103490000 101.330853040762
103500000 111.052267216115
103510000 109.691531775649
103520000 113.589207940343
103530000 108.729527716002
103540000 106.360377637626
103550000 107.865881877616
103560000 112.164008433601
103570000 111.522903492624
103580000 110.860420985586
103590000 110.058290019188
103600000 112.264489481576
103610000 111.643227529856
103620000 112.731769948446
103630000 113.531049708131
103640000 106.735171721733
103650000 109.680251572358
103660000 107.055844496368
103670000 111.613074508761
103680000 111.030862174072
103690000 110.003462446424
103700000 112.523489804304
103710000 114.198712747013
103720000 113.083161040237
103730000 112.803298709653
103740000 110.235099198833
103750000 109.269337931857
103760000 110.705171962179
103770000 113.996933038139
103780000 110.537350425477
103790000 117.095231512791
103800000 110.529722206048
103810000 113.683309283003
103820000 117.373179197803
103830000 117.352010996705
103840000 119.409643780107
103850000 116.579697217772
103860000 117.553923751812
103870000 117.765919916329
103880000 116.372899585681
103890000 116.878454045247
103900000 116.639818904884
103910000 113.18245454389
103920000 111.366059169763
103930000 117.215115493362
103940000 114.21260909058
103950000 114.738960493251
103960000 110.166529266534
103970000 105.382327118117
103980000 100.197423171594
103990000 108.046770721861
104000000 108.187792692139
104010000 111.591316575758
104020000 109.187944193459
104030000 111.35401968758
104040000 109.292029563235
104050000 112.637761010516
104060000 110.119312593156
104070000 112.222942266946
104080000 115.478102282368
104090000 112.830439955874
104100000 116.72317794104
104110000 113.973414677311
104120000 114.258872062187
104130000 122.092535444127
104140000 115.351382046416
104150000 117.58557377292
104160000 114.621845544361
104170000 117.247400620443
104180000 114.661494066885
104190000 112.431504470932
104200000 114.243568413932
104210000 113.742494410514
104220000 112.639101901254
104230000 114.616183909947
104240000 114.286621970796
104250000 110.368901040044
104260000 114.074843713693
104270000 113.062947111069
104280000 111.677466720445
104290000 114.00923843685
104300000 119.969301394519
104310000 117.317985898206
104320000 123.024370959175
104330000 120.217542332148
104340000 122.174754207526
104350000 120.028461814611
104360000 117.770422368867
104370000 117.117915985174
104380000 112.023299756243
104390000 115.07597086426
104400000 111.533386696452
104410000 111.755971796212
104420000 114.82940696586
104430000 118.193880395286
104440000 114.426293810091
104450000 116.136396361183
104460000 109.351870655054
104470000 109.68936330719
104480000 114.551606132197
104490000 108.730775791713
104500000 104.819247737999
104510000 107.598604511099
104520000 106.833115526047
104530000 107.58178088986
104540000 100.598998116734
104550000 104.393917662564
104560000 106.926944531755
104570000 110.805336988417
104580000 111.397640012781
104590000 116.48695083501
104600000 117.259466995429
104610000 119.165452293192
104620000 117.944105656992
104630000 118.695576501187
104640000 118.986339407283
104650000 119.290388104051
104660000 118.375886907585
104670000 117.806797152854
104680000 114.685492714798
104690000 117.17900211173
104700000 119.02067851079
104710000 116.606112633571
104720000 116.451132985156
104730000 115.340356737622
104740000 115.975342491569
104750000 118.533988928935
104760000 118.505955612024
104770000 123.193518902487
104780000 121.077324660212
104790000 123.998490455662
104800000 124.445200144331
104810000 123.714201056147
104820000 119.942999871323
104830000 118.23108657295
104840000 116.547826989544
104850000 115.717950776853
104860000 114.915623589685
104870000 112.459114844307
104880000 112.797912748201
104890000 106.880189753194
104900000 110.3137723876
104910000 110.225121119671
104920000 109.0163402145
104930000 113.060093912878
104940000 106.994224649345
104950000 111.719859746503
104960000 108.583088283828
104970000 111.948698868715
104980000 115.034997188932
104990000 114.293664893945
105000000 113.761042844799
105010000 113.480614214605
105020000 112.675442914041
105030000 115.901620878751
105040000 115.179391599091
105050000 116.774422788905
105060000 116.564399883972
105070000 122.305866179101
105080000 118.905511584058
105090000 116.991813574624
105100000 119.231936587016
105110000 118.072304541551
105120000 113.944806191783
105130000 111.258343746532
105140000 109.819213832393
105150000 110.518810163372
105160000 114.610869900754
105170000 111.782206695641
105180000 110.860640299074
105190000 109.238067572701
105200000 108.093077694882
105210000 109.297769978481
105220000 106.292549238793
105230000 103.522145300576
105240000 107.334198600931
105250000 100.593572941339
105260000 104.074330391239
105270000 104.768976206649
105280000 108.90216046849
105290000 108.02967381834
105300000 106.671563456657
105310000 105.426237232383
105320000 104.142835657857
105330000 103.809371105968
105340000 101.711583997696
105350000 103.599557373703
105360000 107.644225416718
105370000 107.220403574763
105380000 108.751142828617
105390000 106.531814798094
105400000 108.05859425847
105410000 108.973032597326
105420000 112.012165889573
105430000 111.647803012967
105440000 113.938103375541
105450000 118.328422674535
105460000 110.814647982816
105470000 111.926864097837
105480000 112.871675279779
105490000 112.623312507919
105500000 117.838222530621
105510000 117.497406259538
105520000 108.270852642549
105530000 116.022414123872
105540000 113.435638089467
105550000 111.965529887036
105560000 118.100810348385
105570000 119.233594575454
105580000 112.175454759318
105590000 114.480870766785
105600000 107.592719855012
105610000 111.015115562457
105620000 115.346801804286
105630000 113.774677520381
105640000 115.017290282922
105650000 114.388264557747
105660000 115.874737797479
105670000 121.413702247695
105680000 118.659564747887
105690000 109.533335123731
105700000 117.445993760361
105710000 110.26730865012
105720000 114.585921045995
105730000 112.093441470814
105740000 110.166269662184
105750000 111.535879645764
105760000 111.291362200888
105770000 110.884981330908
105780000 115.409443322249
105790000 113.89780712138
105800000 110.416786060826
105810000 113.055016731906
105820000 109.435076691446
105830000 111.453949382705
105840000 115.313206645233
105850000 111.332883865731
105860000 112.535192640699
105870000 113.858982464269
105880000 110.773236145648
105890000 116.23238946929
105900000 114.746184886453
105910000 116.030851759866
105920000 119.063497768105
105930000 118.199648375848
105940000 110.402993242345
105950000 112.082065417265
105960000 112.69173668872
105970000 112.414610551961
105980000 109.156150466248
105990000 106.483302233007
106000000 107.343651546263
106010000 102.039151576779
106020000 100.130260759404
106030000 99.3157842732332
106040000 104.008474440864
106050000 100.830863637876
106060000 107.492098099958
106070000 111.752957138898
106080000 110.171235249692
106090000 108.938449510553
106100000 113.256526618456
106110000 113.623924444789
106120000 111.548620701214
106130000 108.488599581647
106140000 110.863723062365
106150000 107.852136574318
106160000 108.995069293217
106170000 108.978452240887
106180000 109.785699701544
106190000 106.588525284614
106200000 107.586013961832
106210000 112.826178206115
106220000 108.975149723976
106230000 108.429812783349
106240000 109.206705659136
106250000 114.316953647398
106260000 115.183265618994
106270000 112.669198414
106280000 110.182919048299
106290000 110.816968241667
106300000 110.546278479953
106310000 112.549419758086
106320000 105.563763617904
106330000 102.522624521202
106340000 106.351367031034
106350000 105.817034676034
106360000 102.157793127179
106370000 108.256082588737
106380000 108.542397726931
106390000 107.835780886445
106400000 112.159761396548
106410000 112.977500995859
106420000 117.477340669539
106430000 112.54975558384
106440000 108.716495665238
106450000 105.462779576713
106460000 110.634281118798
106470000 106.188798964094
106480000 106.24310027534
106490000 104.476308721945
106500000 103.455494494941
106510000 107.915789655707
106520000 106.118478114006
106530000 106.303823182507
106540000 106.345407887914
106550000 109.577787698493
106560000 112.316379042652
106570000 112.074869964041
106580000 108.81303346551
106590000 109.718092222335
106600000 117.645108099688
106610000 117.012911396292
106620000 108.088524763279
106630000 117.810596548761
106640000 119.081897514487
106650000 116.231413500328
106660000 114.52068386472
106670000 116.885810928556
106680000 120.828476652198
106690000 119.17616155464
106700000 121.502615677159
106710000 119.279620917936
106720000 119.134744750346
106730000 117.332361010094
106740000 116.132668168281
106750000 118.723910927983
106760000 116.28372390298
106770000 116.478996726413
106780000 119.207951872923
106790000 123.454843313162
106800000 123.508876250496
106810000 114.967367909512
106820000 115.048669198207
106830000 116.14618751898
106840000 115.628142886804
106850000 115.139118345425
106860000 117.406211455344
106870000 118.862683659342
106880000 121.520388663929
106890000 114.977889052711
106900000 113.974800665026
106910000 109.23010396972
106920000 110.159603255918
106930000 110.86525033408
106940000 105.256481317397
106950000 103.695170050648
106960000 105.451203679017
106970000 107.020363120674
106980000 104.102650528545
106990000 110.894057184562
107000000 106.388946808075
107010000 110.770142936385
107020000 114.353825484334
107030000 116.076868929377
107040000 110.980785590715
107050000 110.239238300459
107060000 110.098169471877
107070000 115.177168929828
107080000 112.41782159966
107090000 111.916522014489
107100000 108.778993594478
107110000 110.02988168468
107120000 114.022131756315
107130000 112.262009632595
107140000 108.307569346602
107150000 102.313431751515
107160000 104.19366691696
107170000 103.026284090345
107180000 109.403886334234
107190000 110.487506894041
107200000 106.039964690556
107210000 109.522137807854
107220000 109.896529143277
107230000 109.296056275573
107240000 112.179097673525
107250000 110.746001990448
107260000 112.939760792466
107270000 106.826300207603
107280000 114.488547586766
107290000 114.156988119339
107300000 113.912888707063
107310000 115.485345416713
107320000 113.830473598242
107330000 114.968117932743
107340000 113.258820313115
107350000 110.788177943055
107360000 106.744558763794
107370000 108.512634710287
107380000 110.529002956234
107390000 110.636478901806
107400000 114.834564794835
107410000 116.494276563595
107420000 115.437912449083
107430000 116.315479091235
107440000 112.018234968556
107450000 114.455875846238
107460000 112.300571922631
107470000 112.975551593753
107480000 112.51094279858
107490000 111.641759466036
107500000 115.627222529819
107510000 114.096165396894
107520000 106.916922591533
107530000 114.955267476243
107540000 113.022007296398
107550000 116.203332133832
107560000 115.120552781101
107570000 116.963465961265
107580000 113.539925751717
107590000 111.159033244655
107600000 111.574858430534
107610000 110.607806203007
107620000 109.934551525599
107630000 111.905743747563
107640000 118.438477013867
107650000 115.940901747448
107660000 113.374829877713
107670000 121.226701097664
107680000 115.13294648104
107690000 115.869294636402
107700000 120.901227850984
107710000 120.685203916349
107720000 114.606963653427
107730000 113.837522574402
107740000 113.401817386478
107750000 117.811329401139
107760000 113.796617460148
107770000 113.811310807162
107780000 112.866179364758
107790000 116.125771773036
107800000 112.593678001903
107810000 117.523618974991
107820000 114.904475974003
107830000 115.988926204653
107840000 117.813785372599
107850000 121.233964198893
107860000 118.621856247303
107870000 119.871119483925
107880000 117.222473126563
107890000 114.032875349794
107900000 112.713970277725
107910000 114.431384161236
107920000 111.357970745777
107930000 117.043814682294
107940000 110.720452285597
107950000 112.422722574842
107960000 114.444616450803
107970000 116.159868649696
107980000 119.127487048501
107990000 116.108730355141
108000000 115.765315852838
108010000 118.991776126883
108020000 113.815268472289
108030000 113.468056633015
108040000 114.951393198192
108050000 118.70764186397
108060000 118.511398378993
108070000 115.942700543155
108080000 114.37226222821
108090000 116.528274755824
108100000 120.167930453939
108110000 120.016390562304
108120000 121.151965027569
108130000 117.248123302301
108140000 115.499009125793
108150000 122.766153539534
108160000 120.77469850353
108170000 119.9165317169
108180000 119.134885415806
108190000 117.073888097121
108200000 123.007662775024
108210000 119.203806742176
108220000 123.398674326218
108230000 124.222743117479
108240000 117.909725979259
108250000 109.577300838792
108260000 109.623395767144
108270000 107.74267020959
108280000 105.788962852421
108290000 108.906730265566
108300000 109.421058688625
108310000 107.52697005101
108320000 110.498212994164
108330000 108.67407875189
108340000 115.01291060605
108350000 111.660050737183
108360000 111.446744976137
108370000 108.190202926348
108380000 110.843313662561
108390000 110.441234022581
108400000 115.537064114046
108410000 117.786639391942
108420000 118.028283531968
108430000 111.216134052888
108440000 113.154150554535
108450000 116.712920056306
108460000 113.929409728514
108470000 109.504916658167
108480000 113.371321359176
108490000 115.731131862712
108500000 115.243939432238
108510000 111.811932060378
108520000 114.077617225625
108530000 114.324997329081
108540000 113.4821615003
108550000 112.513555095993
108560000 113.61897484423
108570000 110.249365753194
108580000 111.09232375558
108590000 112.986620605369
108600000 115.760903888678
108610000 115.170733026811
108620000 114.798494159496
108630000 113.232996321825
108640000 112.231731842894
108650000 113.166947344214
108660000 111.499763594781
108670000 112.553627027514
108680000 116.665620100502
108690000 120.007062272574
108700000 122.747814280157
108710000 120.806317822954
108720000 113.304882077508
108730000 115.518428955621
108740000 115.423787968343
108750000 112.75382092377
108760000 116.656939950198
108770000 115.78944796991
108780000 113.526997884203
108790000 112.528322192132
108800000 112.844503877071
108810000 115.426782587181
108820000 105.761184045492
108830000 106.347160440456
108840000 107.472431701328
108850000 106.270873400334
108860000 108.006469451004
108870000 109.490063845431
108880000 113.503627623798
108890000 114.968456153338
108900000 119.097122382941
108910000 119.926396473084
108920000 120.163717238004
108930000 123.965430694815
108940000 121.724646850069
108950000 112.998864085306
108960000 113.407393770045
108970000 119.405591234189
108980000 118.593886339711
108990000 114.550303778567
109000000 115.253576440329
109010000 111.599648203
109020000 109.602437997796
109030000 111.90270164775
109040000 114.60580766098
109050000 117.61706649535
109060000 111.731247527104
109070000 113.376605110338
109080000 113.671771622014
109090000 115.865697061303
109100000 119.923656824014
109110000 114.82075856677
109120000 117.525519677498
109130000 119.822758674199
109140000 122.130885560133
109150000 116.598746961953
109160000 121.33153963664
109170000 118.358723725781
109180000 118.108738334237
109190000 111.999975444204
109200000 116.943260584285
109210000 112.262852935807
109220000 114.752476096606
109230000 117.904455359468
109240000 115.306233388396
109250000 119.403619169613
109260000 119.368784477418
109270000 117.860300658659
109280000 118.34059726379
109290000 116.981390597235
109300000 113.884479570446
109310000 114.067687729608
109320000 111.84111604753
109330000 117.7984918754
109340000 112.139844749732
109350000 115.051813346311
109360000 112.263220847664
109370000 110.413034073463
109380000 111.927890251096
109390000 109.650516182773
109400000 114.300145585772
109410000 111.442643439764
109420000 107.080420030137
109430000 113.030694865756
109440000 111.237163328216
109450000 115.013969895078
109460000 113.110483649059
109470000 116.551103027095
109480000 122.89086273855
109490000 125.652594764102
109500000 118.414844164617
109510000 115.616476702946
109520000 121.430267252463
109530000 112.854043788399
109540000 113.165931692399
109550000 116.642623889058
109560000 120.682412731408
109570000 116.122359266012
109580000 111.540679337554
109590000 109.119866650359
109600000 105.767396483619
109610000 109.284459499602
109620000 109.021217734652
109630000 107.73161614469
109640000 109.307894510825
109650000 109.917319121307
109660000 107.008734636644
109670000 112.36923660321
109680000 114.255523810557
109690000 115.267528131453
109700000 114.029846631233
109710000 113.165028955394
109720000 111.303054582533
109730000 116.277246862529
109740000 109.574708416603
109750000 112.663220859909
109760000 110.362358997123
109770000 113.849424186179
109780000 117.425922971521
109790000 111.550535097548
109800000 114.850691231672
109810000 109.326132981132
109820000 114.645383368661
109830000 114.42400616312
109840000 113.806341156033
109850000 118.574246809679
109860000 120.482970526652
109870000 118.346096877254
109880000 112.560539434454
109890000 114.487072952615
109900000 113.829537508566
109910000 112.100854526456
109920000 116.74691372659
109930000 118.715368149778
109940000 116.526653687354
109950000 116.148215793891
109960000 109.799831964272
109970000 113.35538401616
109980000 118.133060979576
109990000 120.155753667153
110000000 118.289608157828
110010000 112.050254229029
110020000 108.824568805193
110030000 113.326932353417
110040000 119.180230464901
110050000 123.394603133835
110060000 117.196608906939
110070000 117.715968092102
110080000 114.186615494321
110090000 115.14350813411
110100000 120.940937362283
110110000 116.447295067613
110120000 117.611343478271
110130000 115.657896441832
110140000 115.953765838634
110150000 116.299967665756
110160000 112.399884347277
110170000 119.034712520869
110180000 117.822441914816
110190000 123.313962079083
110200000 120.5976420451
110210000 120.012829655873
110220000 112.505990051734
110230000 113.37468211096
110240000 118.795880750781
110250000 118.357428107187
110260000 120.89991325121
110270000 117.32051575263
110280000 112.335150895958
110290000 121.205842391642
110300000 115.109970933364
110310000 116.096292431754
110320000 116.650890944863
110330000 111.998201866404
110340000 113.078954258665
110350000 113.04317082683
110360000 109.188369225924
110370000 110.814636649915
110380000 110.547410841709
110390000 117.258625778285
110400000 118.857391398883
110410000 121.770416973836
110420000 119.206308801279
110430000 114.310908642875
110440000 111.957695687278
110450000 111.244365225136
110460000 110.383197093791
110470000 107.569696845579
110480000 109.502855017806
110490000 111.340667895029
110500000 113.354193189837
110510000 110.992659838485
110520000 108.241626066525
110530000 111.586888807409
110540000 117.048514970749
110550000 112.29339831682
110560000 117.80863931539
110570000 114.217946847531
110580000 108.860071286754
110590000 109.417070442927
110600000 111.747008915781
110610000 107.720002595179
110620000 118.120984420342
110630000 117.092306007345
110640000 117.7084903095
110650000 118.163395210365
110660000 121.784792830088
110670000 114.923299387483
110680000 112.656556226533
110690000 113.814633617421
110700000 114.986211585575
110710000 114.719898904455
110720000 108.393234610047
110730000 110.643763707918
110740000 116.856245057576
110750000 112.913012796415
110760000 116.617830551248
110770000 119.80719444741
110780000 121.449052538509
110790000 117.757654812245
110800000 115.065244976868
110810000 116.045454884399
110820000 117.501945826661
110830000 118.551842346935
110840000 118.165413931776
110850000 113.301541590292
110860000 119.686262854184
110870000 110.386607962565
110880000 116.180958786241
110890000 116.674864604339
110900000 116.863589314591
110910000 120.419082887527
110920000 116.302333733816
110930000 110.557373411032
110940000 110.31857022892
110950000 107.192351512894
110960000 112.515763829352
110970000 117.054553051018
110980000 115.581253705939
110990000 119.648511467539
111000000 117.684603902059
111010000 116.545408864857
111020000 110.395429269392
111030000 102.455355830461
111040000 106.754028069439
111050000 110.396403165816
111060000 112.576037510981
111070000 117.971467787126
111080000 120.958991141253
111090000 113.329677369002
111100000 116.059541228093
111110000 117.087672135138
111120000 115.566379372837
111130000 112.683991802138
111140000 110.140233355406
111150000 113.990517677175
111160000 120.862089775921
111170000 116.465714888953
111180000 120.840471599163
111190000 117.643649416068
111200000 110.275985681868
111210000 108.265475739584
111220000 119.487749405375
111230000 117.103066371929
111240000 114.500898979461
111250000 118.526371947953
111260000 113.680687560739
111270000 112.185037154941
111280000 106.231063501122
111290000 114.780958706119
111300000 112.625630086542
111310000 111.800648475267
111320000 112.222909629141
111330000 114.02267823985
111340000 107.687023071473
111350000 111.21317314891
111360000 106.938380026956
111370000 109.176206024079
111380000 110.557584856231
111390000 108.364420824852
111400000 110.472791077836
111410000 106.224993554462
111420000 106.599847903798
111430000 111.068201596298
111440000 107.492708464025
111450000 114.764214866815
111460000 111.448120819129
111470000 116.82033550041
111480000 109.221687214631
111490000 108.97688370091
111500000 107.444794834096
111510000 112.941679773066
111520000 113.623437852495
111530000 115.377519956476
111540000 119.031709754238
111550000 115.879151913365
111560000 117.525976879425
111570000 114.793602516937
111580000 114.767799601088
111590000 114.734612599872
111600000 117.278035250941
111610000 117.569691842951
111620000 118.519630494648
111630000 117.517549496157
111640000 117.767701068514
111650000 116.044227204129
111660000 112.301073096443
111670000 111.097009458237
111680000 111.625492862748
111690000 105.726125520119
111700000 106.58898402186
111710000 108.268347104923
111720000 104.564890540559
111730000 101.736498258972
111740000 105.702289060952
111750000 105.77212267158
111760000 108.948040206946
111770000 111.391237350592
111780000 115.402814423546
111790000 118.845673728926
111800000 116.30669073885
111810000 111.883680956219
111820000 115.169526089586
111830000 113.894180044797
111840000 112.685549891234
111850000 117.537447219016
111860000 117.737430257431
111870000 122.258500247636
111880000 120.280481816106
111890000 118.95619079415
111900000 116.71874905197
111910000 117.981506767723
111920000 119.978248722262
111930000 119.415682650975
111940000 116.25924429926
111950000 122.122992991623
111960000 122.250590308444
111970000 122.307217682924
111980000 120.51311551296
111990000 123.405042685401
112000000 121.044009609128
112010000 117.271153104604
112020000 114.708297424785
112030000 120.752651675252
112040000 119.054622349475
112050000 115.595183437508
112060000 119.645875943218
112070000 116.474039389708
112080000 112.879930613467
112090000 112.858119960505
112100000 114.437322803475
112110000 113.532196316781
112120000 115.102819565148
112130000 113.372202507712
112140000 118.979131938885
112150000 120.884715853946
112160000 120.886844818386
112170000 118.523988141252
112180000 121.307558792414
112190000 120.683608668911
112200000 121.043843670441
112210000 122.470478743833
112220000 122.689712858696
112230000 120.323015885858
112240000 125.096811191389
112250000 120.503220478326
112260000 125.785783069784
112270000 122.655570133831
112280000 122.385787748419
112290000 114.630921990127
112300000 111.359455687562
112310000 114.498370291768
112320000 112.430413271688
112330000 112.897215532818
112340000 107.07318076403
112350000 114.724028869867
112360000 112.16962317439
112370000 112.728240698055
112380000 115.267695968074
112390000 115.285914334149
112400000 117.137885095995
112410000 111.880187430488
112420000 114.010299220069
112430000 110.633058393173
112440000 113.009378472988
112450000 114.0908024655
112460000 112.96996460002
112470000 117.780503663816
112480000 118.558307787338
112490000 118.708546269392
112500000 115.031399658029
112510000 112.721705904186
112520000 112.715896455774
112530000 111.307883558227
112540000 111.984020080574
112550000 111.887737953982
112560000 118.229086215739
112570000 121.675118287977
112580000 121.104987398377
112590000 117.333862194618
112600000 115.461493215756
112610000 121.129961572718
112620000 118.852211214395
112630000 117.301129222221
112640000 119.724895213696
112650000 119.774955107104
112660000 122.138321930539
112670000 115.444593558297
112680000 113.092500570885
112690000 113.32967880626
112700000 112.735144693246
112710000 111.200813280348
112720000 108.295988576234
112730000 110.50004111041
112740000 108.284229527072
112750000 107.918399996975
112760000 113.330343697816
112770000 114.756247918229
112780000 109.96376978419
112790000 105.168645902162
112800000 105.055904500143
112810000 111.541092228864
112820000 105.878462222152
112830000 108.925039508462
112840000 108.21098787338
112850000 105.303178587252
112860000 107.182563346146
112870000 104.875128939125
112880000 113.883540002951
112890000 113.610958979981
112900000 111.097774212278
112910000 116.07398238866
112920000 113.673121842502
112930000 113.508544124861
112940000 109.459659319663
112950000 109.018196669343
112960000 116.51508995506
112970000 118.624937009186
112980000 120.551849983093
112990000 119.129089495203
113000000 113.946345212397
113010000 116.366700412722
113020000 117.024710578568
113030000 114.424704570052
113040000 117.583439736903
113050000 115.700486369255
113060000 114.365515293009
113070000 114.862388401141
113080000 110.138766779874
113090000 113.02959592705
113100000 111.067642812619
113110000 114.810001320842
113120000 117.188555342056
113130000 117.411055251539
113140000 120.629766794606
113150000 120.671389461502
113160000 117.832494588522
113170000 118.38838989278
113180000 121.671865871247
113190000 117.5170979064
113200000 116.213636601936
113210000 117.065177023172
113220000 113.210464303655
113230000 116.27332412749
113240000 120.581139323535
113250000 116.398536429594
113260000 115.848192854467
113270000 117.158191558541
113280000 115.914541484539
113290000 112.499705494792
113300000 113.096503964829
113310000 113.251816409156
113320000 115.623438966851
113330000 114.728657700028
113340000 118.160649294682
113350000 116.467425908583
113360000 117.168188360316
113370000 116.766682192142
113380000 116.148938811744
113390000 117.14261809317
113400000 113.085744955918
113410000 117.61239835438
113420000 110.668302960845
113430000 113.582403496911
113440000 111.107605465756
113450000 110.493233915937
113460000 113.782392064731
113470000 112.567131242138
113480000 117.504416266013
113490000 107.966210800749
113500000 109.500844056777
113510000 108.086065518755
113520000 106.81949161665
113530000 112.974611717817
113540000 110.86075188736
113550000 107.61156809039
113560000 117.600070839055
113570000 112.936922515828
113580000 117.040531192635
113590000 114.503997354652
113600000 116.032536689642
113610000 118.687986129268
113620000 116.203567423644
113630000 114.403941381984
113640000 113.050923874098
113650000 106.917497154882
113660000 113.51737074532
113670000 115.56500297362
113680000 116.88734449887
113690000 113.875334927963
113700000 117.995854594887
113710000 115.975427077475
113720000 113.575188248134
113730000 121.615544421763
113740000 112.537062104142
113750000 114.84483642671
113760000 114.880776141692
113770000 118.450717174369
113780000 115.146295199579
113790000 116.815855242991
113800000 114.965932515293
113810000 116.192852870404
113820000 115.256255282965
113830000 118.11083084513
113840000 120.435064845826
113850000 123.416433761915
113860000 126.235499909965
113870000 126.00850280489
113880000 123.497360730875
113890000 120.171649421615
113900000 122.510358398515
113910000 118.039469708456
113920000 117.301409775994
113930000 115.183419332529
113940000 120.859213330161
113950000 120.748135939522
113960000 124.85931212207
113970000 118.528132940954
113980000 118.537783170821
113990000 117.462006103272
114000000 118.78938851382
114010000 119.657615964655
114020000 118.015105135577
114030000 118.810988953544
114040000 119.048602763453
114050000 112.471759831789
114060000 114.853804893963
114070000 116.344576628311
114080000 118.433112655175
114090000 117.775147862438
114100000 116.716889828068
114110000 121.84347495508
114120000 116.900499174344
114130000 115.896292491682
114140000 116.883128765875
114150000 114.012438141961
114160000 112.975194952075
114170000 113.895460699555
114180000 118.594457357096
114190000 110.054068152644
114200000 111.192158517666
114210000 116.15613289562
114220000 113.767860148996
114230000 113.210545708183
114240000 115.317494832577
114250000 116.574841981531
114260000 113.929560864169
114270000 115.635412177545
114280000 117.351505132722
114290000 116.91597982332
114300000 115.949038802262
114310000 117.141458256962
114320000 118.777904490606
114330000 115.005366041695
114340000 113.21953456051
114350000 113.901495285854
114360000 119.335749690657
114370000 113.889726244232
114380000 108.58627771541
114390000 110.224548331294
114400000 114.428510774679
114410000 116.148591939398
114420000 114.13915639124
114430000 114.285109437002
114440000 108.890807871369
114450000 114.403074390995
114460000 114.42722525095
114470000 117.074606106081
114480000 119.230433755585
114490000 118.285242367709
114500000 115.837284371895
114510000 116.029730829048
114520000 116.319646461198
114530000 114.891744978725
114540000 115.709379383899
114550000 117.199713993548
114560000 118.028432428702
114570000 115.581385924593
114580000 115.172863108156
114590000 117.269960823943
114600000 118.255789905541
114610000 120.093663754196
114620000 118.062945808581
114630000 114.446924930287
114640000 119.983675401822
114650000 116.022833596562
114660000 114.535759745043
114670000 112.628266043188
114680000 107.051459960581
114690000 115.358273108361
114700000 116.871033977946
114710000 112.230308892161
114720000 116.061585820724
114730000 113.436521271955
114740000 119.625001957553
114750000 121.230637520191
114760000 121.236848233123
114770000 115.855974876139
114780000 117.360274539079
114790000 112.696385735517
114800000 117.165171315129
114810000 116.179914940811
114820000 116.661272015651
114830000 116.069079736351
114840000 113.753200298546
114850000 117.317208921938
114860000 115.705270290084
114870000 120.007690742204
114880000 118.999857215196
114890000 112.127234143849
114900000 109.604271483118
114910000 109.540152563788
114920000 109.512958149386
114930000 106.767261346987
114940000 110.285340304416
114950000 109.72462835795
114960000 114.201497338871
114970000 111.597050021182
114980000 113.794198612121
114990000 108.001396499821
115000000 112.785268631613
115010000 112.289707615997
115020000 112.90681974879
115030000 112.432542973362
115040000 114.241517538373
115050000 117.235503354277
115060000 118.983913662123
115070000 122.323921791694
115080000 120.972085238083
115090000 118.311434990416
115100000 119.499415088061
115110000 116.411841098348
115120000 121.791604931527
115130000 120.52387629558
115140000 118.396563536033
115150000 116.817424234858
115160000 114.973382706897
115170000 114.120581118325
115180000 118.434659348542
115190000 117.700428785428
115200000 114.127373501188
115210000 115.001827256836
115220000 117.178254390221
115230000 114.433598305213
115240000 110.206749540381
115250000 114.192000502927
115260000 113.064456238451
115270000 116.966187849062
115280000 113.922223327083
115290000 106.199081348244
115300000 115.281963061108
115310000 115.892413118835
115320000 117.303726631243
115330000 112.378065834334
115340000 115.141915109137
115350000 111.924889460629
115360000 112.400642144095
115370000 116.738850460609
115380000 112.996379225004
115390000 113.772301005026
115400000 116.680251684915
115410000 115.869138318188
115420000 117.07534773319
115430000 112.099276287109
115440000 114.555413903043
115450000 116.677921347464
115460000 116.114391592372
115470000 116.430390948868
115480000 122.417939014284
115490000 117.83311289212
115500000 122.17958626157
115510000 122.78525024774
115520000 122.321904518994
115530000 122.537245365996
115540000 122.032255696392
115550000 122.07013870771
115560000 120.015509055286
115570000 119.379456942943
115580000 115.202813232006
115590000 117.419040547816
115600000 118.050490364498
115610000 122.518872355494
115620000 121.179347847195
115630000 120.533625664627
115640000 120.272874544622
115650000 117.085842984867
115660000 115.515251368819
115670000 111.882306185538
115680000 115.962044088651
115690000 114.692747164957
115700000 116.172011271266
115710000 117.06565103502
115720000 120.614901477029
115730000 114.468452553157
115740000 117.319766542269
115750000 120.542008373793
115760000 115.92818108663
115770000 114.999390117225
115780000 116.34801842663
115790000 114.187374147012
115800000 119.320443805768
115810000 117.984356633046
115820000 115.638947389624
115830000 119.529613264805
115840000 119.227051533276
115850000 113.844250511392
115860000 113.090557379784
115870000 114.905263773094
115880000 116.564619640784
115890000 117.671171234976
115900000 120.092614307138
115910000 122.344776312452
115920000 121.331146764388
115930000 118.825832064945
115940000 119.363495566406
115950000 119.164812348136
115960000 116.450094825497
115970000 120.015250883314
115980000 124.928490468206
115990000 122.88731445165
116000000 114.948120259493
116010000 119.062443068759
116020000 117.158684274656
116030000 116.266361516415
116040000 113.884088342431
116050000 119.685803278323
116060000 118.963670886513
116070000 115.378321436445
116080000 117.988652150342
116090000 115.451119221219
116100000 116.350034395241
116110000 119.348585434245
116120000 116.6724286669
116130000 117.404396988159
116140000 118.230569974357
116150000 117.10796131248
116160000 116.785136741032
116170000 117.721517845807
116180000 116.572930949838
116190000 117.680007129497
116200000 118.703630241958
116210000 119.769234852272
116220000 118.61026020128
116230000 120.435717368646
116240000 114.32430588721
116250000 111.63216790071
116260000 115.297388236736
116270000 115.005951644842
116280000 116.613688306352
116290000 118.494458484128
116300000 117.426435679401
116310000 116.748825482128
116320000 117.7350029606
116330000 119.357072152778
116340000 118.166303810011
116350000 114.470622667526
116360000 119.740907580339
116370000 120.274573015687
116380000 116.596603331583
116390000 114.765890042478
116400000 121.216655026421
116410000 123.233216890783
116420000 120.862172711825
116430000 124.220733217983
116440000 118.913399959453
116450000 121.226853196578
116460000 120.3602982484
116470000 115.5935320506
116480000 114.065760050316
116490000 116.606336848845
116500000 112.44606875876
116510000 111.098028461415
116520000 107.444493604705
116530000 112.334662860046
116540000 116.11369435282
116550000 117.758143078837
116560000 117.422166590423
116570000 118.285379375731
116580000 119.806958853406
116590000 121.333538144254
116600000 116.440854153376
116610000 115.918616439751
116620000 120.444347807817
116630000 120.769244546919
116640000 120.760857695723
116650000 120.768403539147
116660000 113.81540793632
116670000 117.542727797421
116680000 114.726491242033
116690000 111.937173411644
116700000 114.334941464228
116710000 115.244635857615
116720000 112.510118781775
116730000 114.924258805117
116740000 114.809123113621
116750000 113.822165227221
116760000 112.51901656382
116770000 112.687914103926
116780000 114.024287894925
116790000 111.984890680061
116800000 106.774661653404
116810000 106.903557354282
116820000 108.01540207368
116830000 109.12596720587
116840000 114.187814451205
116850000 118.815128683081
116860000 116.415447315664
116870000 112.057136591961
116880000 111.140282428045
116890000 115.642929933021
116900000 109.745582371055
116910000 110.327885463365
116920000 111.561592422496
116930000 116.584325528653
116940000 115.00776363254
116950000 116.696810134979
116960000 111.155863711961
116970000 107.94210531257
116980000 110.614761189025
116990000 115.815333817247
117000000 110.599390215632
117010000 114.344862871535
117020000 111.883367781118
117030000 112.822051871665
117040000 110.995332615952
117050000 110.609538302242
117060000 110.474381265941
117070000 110.005558973511
117080000 110.114815099988
117090000 111.32513485026
117100000 108.498865228792
117110000 109.923343792806
117120000 110.518050194703
117130000 114.511373371169
117140000 110.709338832817
117150000 110.568612384656
117160000 110.821227211453
117170000 112.021143404747
117180000 110.810846884262
117190000 111.353379009324
117200000 108.727598336892
117210000 108.589443014355
117220000 111.668251959325
117230000 111.83732662038
117240000 111.564738277003
117250000 110.797084967445
117260000 117.019535118344
117270000 119.428324812393
117280000 118.194763310771
117290000 116.870363045453
117300000 119.095508547634
117310000 120.416616228058
117320000 119.265330375037
117330000 118.311845759464
117340000 122.630878912789
117350000 117.27921005462
117360000 111.839758029406
117370000 115.049842949309
117380000 118.455408542736
117390000 120.586145458562
117400000 116.072231003743
117410000 117.994195250434
117420000 118.056165621815
117430000 115.227575826276
117440000 115.2824528645
117450000 112.004030674923
117460000 115.554774556684
117470000 114.6451445194
117480000 107.94410840259
117490000 109.960052353527
117500000 112.150127594597
117510000 116.428882072085
117520000 118.13539831186
117530000 112.84834761065
117540000 112.036951255484
117550000 112.298931019942
117560000 113.111937649851
117570000 107.885117729424
117580000 112.630063672814
117590000 110.786681420864
117600000 115.451032581665
117610000 111.253525248418
117620000 114.512071104702
117630000 110.633845343383
117640000 108.900862831501
117650000 109.402422356938
117660000 106.296245617711
117670000 106.878455278769
117680000 114.164331311896
117690000 113.257158915059
117700000 117.30064941186
117710000 115.427295250081
117720000 113.09740015532
117730000 114.165010233777
117740000 117.115907209932
117750000 112.426703698522
117760000 118.151715140146
117770000 116.397763293546
117780000 116.076723213703
117790000 112.396504155714
117800000 112.978916336627
117810000 117.366698284236
117820000 118.908411516809
117830000 115.73974100064
117840000 116.654604889904
117850000 115.703699805301
117860000 116.3375889552
117870000 112.378604222206
117880000 110.248343862078
117890000 110.664619130974
117900000 110.562124213013
117910000 110.980978147911
117920000 115.60394062397
117930000 114.781501345793
117940000 117.117165566586
117950000 111.91102528818
117960000 109.71810378904
117970000 111.003409017819
117980000 113.530420193013
117990000 115.991432705366
118000000 112.075063105932
118010000 112.85641091437
118020000 111.165828129023
118030000 106.684126400119
118040000 107.857482943762
118050000 106.334595251281
118060000 107.205199951363
118070000 104.10755624825
118080000 102.749471149688
118090000 103.450129729666
118100000 110.447826960957
118110000 108.963702061945
118120000 108.765222724379
118130000 110.180249834012
118140000 115.449573531108
118150000 111.504147195151
118160000 114.486254478746
118170000 114.169036490641
118180000 114.241569012426
118190000 114.62335636482
118200000 108.051408465137
118210000 103.909900181726
118220000 104.931109970356
118230000 109.790692861699
118240000 108.746014481225
118250000 105.784615594983
118260000 110.782899961509
118270000 111.139590900944
118280000 104.085585528644
118290000 109.42978074436
118300000 114.107697881057
118310000 116.990457309005
118320000 111.717457912985
118330000 113.528862636754
118340000 110.253647480731
118350000 113.803716256391
118360000 110.324598335623
118370000 112.553473155001
118380000 111.074190843798
118390000 112.187741806603
118400000 108.80221365275
118410000 106.946015250756
118420000 112.736178026194
118430000 107.840629811509
118440000 113.286009291625
118450000 114.93540457558
118460000 112.814169299846
118470000 113.441283751732
118480000 111.723748588
118490000 114.857523308869
118500000 110.025179811551
118510000 114.563932360158
118520000 114.156662046661
118530000 108.596097143701
118540000 114.583915663309
118550000 117.103645804076
118560000 112.568023399777
118570000 116.59771009485
118580000 117.579850433097
118590000 111.28760834163
118600000 113.883420772049
118610000 108.677929720529
118620000 113.677276561623
118630000 117.913581254169
118640000 119.950566119867
118650000 115.486762633054
118660000 115.462339943491
118670000 116.749282486527
118680000 116.377015219706
118690000 115.389061679978
118700000 116.131538769396
118710000 117.573862630705
118720000 114.616044645529
118730000 120.989739279671
118740000 121.442533242605
118750000 122.896549158592
118760000 120.635221574418
118770000 118.023328895273
118780000 113.213556092531
118790000 116.043798868453
118800000 112.073230687575
118810000 110.850916766303
118820000 114.398137001529
118830000 112.142143194261
118840000 117.449763894891
118850000 115.662314018329
118860000 115.693069590526
118870000 117.498118599726
118880000 119.930949661925
118890000 116.169994662828
118900000 115.354182790001
118910000 114.793433041087
118920000 110.070287891749
118930000 118.031763450082
118940000 115.618165616741
118950000 113.35894816058
118960000 113.851675845012
118970000 119.429571509755
118980000 117.061702337625
118990000 114.713052432264
119000000 114.843713086293
119010000 115.963004707302
119020000 113.815472223287
119030000 118.437456529739
119040000 118.88751904738
119050000 114.493073932328
119060000 117.422766355777
119070000 114.819568697637
119080000 116.807366652029
119090000 121.001471612648
119100000 121.629564766522
119110000 119.950646845032
119120000 119.793986977709
119130000 122.064195240719
119140000 123.012367890714
119150000 120.296504703579
119160000 120.357763431343
119170000 122.13299272758
119180000 117.048340577316
119190000 116.795514398191
119200000 119.398865939038
119210000 117.656397875891
119220000 120.376039589825
119230000 121.702774796233
119240000 121.028636313382
119250000 115.997955737894
119260000 118.583496089788
119270000 114.190660948646
119280000 115.501203575921
119290000 120.987226259988
119300000 119.333416409356
119310000 123.260519049329
119320000 116.93369515801
119330000 116.704296599599
119340000 121.058874730297
119350000 118.679748743497
119360000 116.429809873631
119370000 116.616603793322
119380000 117.605955572005
119390000 113.054884585054
119400000 113.297064482531
119410000 112.370101238687
119420000 109.391580339865
119430000 113.317534700688
119440000 115.550908846838
119450000 114.2113893935
119460000 117.436940950902
119470000 114.460264262344
119480000 117.726441691961
119490000 115.923907358665
119500000 117.031739655068
119510000 115.370770143087
119520000 114.691940432696
119530000 117.426662186106
119540000 119.888240105951
119550000 115.922477389133
119560000 117.444529752022
119570000 119.993581427936
119580000 119.535539911788
119590000 120.084360508017
119600000 117.858896403827
119610000 111.911494944382
119620000 115.793778438242
119630000 122.933226769266
119640000 119.662378282892
119650000 114.468210402849
119660000 113.486291484746
119670000 118.193733453091
119680000 112.704170856858
119690000 111.823446116182
119700000 112.470317001709
119710000 110.767383092031
119720000 113.151599883683
119730000 118.970841893578
119740000 113.437451819449
119750000 117.390924563994
119760000 118.103597122303
119770000 113.420777544272
119780000 115.170132740243
119790000 116.586682251982
119800000 117.876888234594
119810000 121.12229169937
119820000 112.84314799454
119830000 118.47308077627
119840000 122.156999291801
119850000 115.202079158775
119860000 117.689253374122
119870000 118.042839101013
119880000 119.28351311407
119890000 117.368865804132
119900000 116.740022213079
119910000 112.949038924098
119920000 112.950087711644
119930000 114.977444139389
119940000 119.44355490889
119950000 112.528044434185
119960000 119.278414158132
119970000 119.838517710685
119980000 116.311604912959
119990000 117.839516824828
120000000 117.090170964955
120010000 116.129826166679
120020000 122.057043740065
120030000 113.789506657564
120040000 115.148940621828
120050000 113.073156710159
120060000 117.575105925141
120070000 117.976419561881
120080000 117.163064567534
120090000 121.50725261752
120100000 119.655192019637
120110000 116.344554580277
120120000 119.668325964768
120130000 121.311983685219
120140000 118.128883632403
120150000 120.167810708703
120160000 119.325294225105
120170000 121.172111199521
120180000 113.331335310302
120190000 115.522637168763
120200000 116.92289967756
120210000 107.251605638343
120220000 107.03758866419
120230000 102.730834684196
120240000 104.74393942855
120250000 110.36577996692
120260000 108.404825895291
120270000 111.866413458449
120280000 105.282352610315
120290000 109.691154414358
120300000 108.781550872145
120310000 108.959340183764
120320000 115.201563831989
120330000 118.141274924528
120340000 121.842419542528
120350000 120.718043334463
120360000 121.529806632172
120370000 121.481031434256
120380000 118.000996343278
120390000 119.518246784894
120400000 118.698278610612
120410000 115.982577576886
120420000 118.135625256602
120430000 120.33400785486
120440000 114.56226459183
120450000 117.432556324071
120460000 113.413385158216
120470000 115.55147834263
120480000 111.758518512386
120490000 112.132515913913
120500000 113.889959131555
120510000 114.20731683383
120520000 114.573565658554
120530000 112.477469259817
120540000 116.780971837969
120550000 112.957894597162
120560000 115.712134373687
120570000 117.565597060026
120580000 116.008476895286
120590000 112.473612896224
120600000 112.566682941039
120610000 119.447836221529
120620000 116.457068740156
120630000 120.246732345496
120640000 118.4009731908
120650000 118.529767808668
120660000 113.96545642541
120670000 115.664113351385
120680000 113.584332071347
120690000 118.450979037825
120700000 112.526810579214
120710000 111.132144642763
120720000 116.024780658705
120730000 119.491698487867
120740000 114.171087788389
120750000 109.784430892172
120760000 109.710553514862
120770000 106.607001225232
120780000 110.343706938054
120790000 107.478132534584
120800000 102.905898850144
120810000 106.807808112559
120820000 114.573564708608
120830000 112.710173194508
120840000 118.799687812204
120850000 112.68068078434
120860000 115.978668236527
120870000 117.15382724987
120880000 118.504539882492
120890000 120.866489815586
120900000 121.4494457676
120910000 114.280321124227
120920000 116.53033193805
120930000 116.484621553679
120940000 116.637197627143
120950000 112.859901228712
120960000 115.643169543886
120970000 114.247346327077
120980000 115.265017307653
120990000 114.442799919192
121000000 118.595353316196
121010000 115.333650202421
121020000 114.781439834672
121030000 116.250360758583
121040000 111.404370155639
121050000 118.459091220867
121060000 115.535279264345
121070000 113.523351525498
121080000 111.830317164452
121090000 112.281955858278
121100000 111.948089995935
121110000 112.663342197516
121120000 112.971360036578
121130000 114.095349991722
121140000 111.687789119068
121150000 117.288928399852
121160000 112.841394332675
121170000 113.189528972819
121180000 114.29366422436
121190000 114.060585238616
121200000 113.570860238992
121210000 110.242515793327
121220000 114.776386672542
121230000 115.118285482023
121240000 114.856199890696
121250000 111.902519361114
121260000 115.268741015136
121270000 116.875380189657
121280000 115.49742517456
121290000 109.533058810933
121300000 111.275104653486
121310000 109.580489979463
121320000 110.629168318153
121330000 114.008634937466
121340000 114.16898724746
121350000 115.344205896804
121360000 110.797207322107
121370000 114.287661583686
121380000 115.400396170163
121390000 115.634327829599
121400000 117.752254135897
121410000 114.537187466294
121420000 114.803982742615
121430000 114.751184240005
121440000 117.993985460847
121450000 118.036074772011
121460000 118.33336102028
121470000 113.207021728411
121480000 119.61310130368
121490000 118.391281817077
121500000 119.089692644649
121510000 117.796444013821
121520000 119.461382996451
121530000 115.470399545989
121540000 113.783876417232
121550000 115.112201312436
121560000 120.601166689531
121570000 118.478526703986
121580000 114.135873778199
121590000 111.709930221565
121600000 113.017202683779
121610000 119.419350982108
121620000 120.065976426898
121630000 118.278834622226
121640000 120.185832647
121650000 123.43090142385
121660000 124.009390201362
121670000 118.564910573722
121680000 118.711081636857
121690000 123.028355980996
121700000 121.839979457908
121710000 121.354817950419
121720000 118.489050826562
121730000 124.410140895653
121740000 126.055837671288
121750000 129.7440468837
121760000 127.425280127475
121770000 125.305348040202
121780000 125.156647140858
121790000 124.970926915863
121800000 121.57044761774
121810000 122.22486210521
121820000 119.426452499752
121830000 118.37561957341
121840000 122.482943286181
121850000 115.463453003648
121860000 115.306364466312
121870000 117.329094578391
121880000 110.552558303091
121890000 117.018011704201
121900000 117.038730570488
121910000 119.574800835679
121920000 113.074446135809
121930000 113.892478334538
121940000 120.459471004366
121950000 116.695489328609
121960000 118.384436362738
121970000 115.990176749227
121980000 111.095415667636
121990000 116.737015633892
122000000 119.947938812799
122010000 118.615045575341
122020000 114.844594110921
122030000 117.694759692174
122040000 118.507908115165
122050000 120.383486007476
122060000 118.401663173892
122070000 117.444834106605
122080000 115.347640840948
122090000 115.9683309245
122100000 123.23488837272
122110000 117.540395242479
122120000 119.145051748218
122130000 117.117541344765
122140000 117.783611628397
122150000 114.303555703649
122160000 117.086569634738
122170000 120.699059596673
122180000 115.594513180952
122190000 116.189718735687
122200000 116.508529541898
122210000 114.318206725129
122220000 118.087367784229
122230000 113.019825772669
122240000 111.530593005506
122250000 120.306257652852
122260000 112.228092496686
122270000 116.512061982912
122280000 118.393490699072
122290000 113.868186725435
122300000 108.634235967494
122310000 112.660897784812
122320000 112.593447812792
122330000 112.512356966864
122340000 112.673441841842
122350000 104.813665910991
122360000 107.045815071245
122370000 103.266414480311
122380000 103.283648379942
122390000 103.226839327859
122400000 105.829191501524
122410000 102.945532262348
122420000 100.784715236462
122430000 107.638921658709
122440000 106.816472563696
122450000 113.866098015355
122460000 114.964907712045
122470000 113.765232912692
122480000 106.771910441163
122490000 109.989423920133
122500000 111.519485253521
122510000 105.390369933002
122520000 104.363521389755
122530000 106.572902193111
122540000 107.160808686689
122550000 108.950811248619
122560000 107.384322666643
122570000 108.12454219098
122580000 109.949849010585
122590000 107.008499515089
122600000 107.729585781174
122610000 105.70360913127
122620000 104.704712288259
122630000 107.92500047222
122640000 111.730015446067
122650000 115.759566902071
122660000 112.256991490839
122670000 111.363321688037
122680000 110.366296330679
122690000 112.673256547063
122700000 116.705278145575
122710000 116.58239239917
122720000 113.157928164583
122730000 116.071074271502
122740000 113.290456916011
122750000 116.121901229236
122760000 116.049020011981
122770000 114.864667422911
122780000 115.785472300813
122790000 118.159224551868
122800000 114.672453848979
122810000 117.398256075386
122820000 117.370914835919
122830000 114.531740444213
122840000 116.46888744195
122850000 115.470188877481
122860000 119.201170253995
122870000 114.363676277589
122880000 117.637416487332
122890000 121.011037181804
122900000 123.559129666564
122910000 119.426393227059
122920000 122.963223291454
122930000 118.036512627999
122940000 112.693989890792
122950000 121.085169971051
122960000 122.486406454367
122970000 121.916486965758
122980000 120.680859316635
122990000 123.499956542636
123000000 124.794007992858
123010000 127.223366731772
123020000 116.023999706197
123030000 122.114880914899
123040000 125.947363301981
123050000 121.457186805147
123060000 119.078784917058
123070000 119.472052706519
123080000 116.157425507204
123090000 115.655659794948
123100000 113.90375031638
123110000 116.384708288813
123120000 120.537453198592
123130000 120.801387330241
123140000 118.839338395118
123150000 118.324972040816
123160000 117.191363241366
123170000 119.015706627828
123180000 115.965097239358
123190000 115.728985913695
123200000 120.194709920106
123210000 117.63896463296
123220000 115.774124613507
123230000 109.934704529571
123240000 116.772562429282
123250000 115.169065596526
123260000 119.41225190764
123270000 117.223948574786
123280000 119.875707613292
123290000 122.335420471497
123300000 115.807935387018
123310000 115.661387259339
123320000 115.066668354847
123330000 113.912510700719
123340000 113.366298693576
123350000 118.187894066771
123360000 115.692646714432
123370000 117.90585037774
123380000 114.341754067525
123390000 117.237824434528
123400000 110.426853646046
123410000 114.880719250043
123420000 115.718081899781
123430000 114.314580807611
123440000 110.175787793372
123450000 111.283714749053
123460000 112.634922444153
123470000 108.937117511443
123480000 114.857317513141
123490000 115.589117456085
123500000 119.436315032771
123510000 120.502341382431
123520000 123.845443271401
123530000 118.439638761882
123540000 120.198837414518
123550000 114.012096844301
123560000 124.328888639455
123570000 122.895951459113
123580000 118.594574835383
123590000 120.494586139976
123600000 116.997656417827
123610000 112.253621486
123620000 112.814959592825
123630000 118.269881634139
123640000 122.675474934076
123650000 121.540205260223
123660000 120.274853196589
123670000 118.638760134516
123680000 119.675811849831
123690000 119.568717050132
123700000 122.099421976764
123710000 116.567295327278
123720000 116.628224438502
123730000 120.687421258861
123740000 120.498009227054
123750000 123.313331704042
123760000 123.586426465581
123770000 120.982163830856
123780000 124.224735799656
123790000 124.686974093227
123800000 126.225269573641
123810000 127.112539026444
123820000 124.233924065889
123830000 123.666416244855
123840000 120.200207302794
123850000 119.406762890513
123860000 117.898511690538
123870000 119.066091176803
123880000 114.201706353392
123890000 109.938993095234
123900000 115.79339573161
123910000 110.331911270859
123920000 111.38990709938
123930000 112.367207733958
123940000 112.715512045155
123950000 111.612048109322
123960000 112.941918630027
123970000 115.202495443443
123980000 115.504534661593
123990000 115.328998580816
124000000 117.143876385801
124010000 113.667864807557
124020000 109.684118974327
124030000 114.707433340288
124040000 114.024368865227
124050000 109.480758957557
124060000 110.574457113229
124070000 108.543555229184
124080000 112.886274688113
124090000 114.415731953317
124100000 108.905569973663
124110000 114.631649680494
124120000 113.943485037437
124130000 114.564236626285
124140000 114.388445848803
124150000 117.303757081983
124160000 116.413370477915
124170000 115.812001465378
124180000 118.970930836517
124190000 117.805924851791
124200000 119.015946579448
124210000 115.775416551893
124220000 116.665380320368
124230000 116.158050486861
124240000 110.26579566828
124250000 116.830738814613
124260000 119.340442992653
124270000 117.642457966965
124280000 114.940859993889
124290000 116.844474891775
124300000 112.225690364362
124310000 113.105151008042
124320000 115.056228000954
124330000 112.177190660952
124340000 116.786303638159
124350000 111.660094085057
124360000 126.385988698668
124370000 126.919670256821
124380000 126.073793732241
124390000 126.847410185537
124400000 127.771055631065
124410000 121.622067725622
124420000 119.126026862744
124430000 120.596083083339
124440000 123.262441621065
124450000 126.37090658854
124460000 123.371011832856
124470000 123.376373133706
124480000 123.355597177991
124490000 126.417785201871
124500000 125.490678933894
124510000 125.450052436507
124520000 125.041717011895
124530000 120.598114968051
124540000 117.143875784378
124550000 116.340341865278
124560000 116.497454467601
124570000 116.032871908042
124580000 118.973427664439
124590000 123.41859508575
124600000 117.321540468944
124610000 120.425956885345
124620000 127.311171109941
124630000 123.325445981494
124640000 121.888742191028
124650000 122.718977131881
124660000 118.493347598477
124670000 118.923030511647
124680000 121.390532488638
124690000 122.268872490256
124700000 120.939026583435
124710000 122.786570077126
124720000 117.741807913388
124730000 116.607994344097
124740000 114.380345802888
124750000 114.835934026356
124760000 114.5056191341
124770000 119.617363887045
124780000 115.880029014937
124790000 113.193662936863
124800000 115.10763670582
124810000 114.172983107509
124820000 116.916286827213
124830000 116.000488778185
124840000 120.440705779839
124850000 119.880539242969
124860000 122.211912122968
124870000 123.043941595019
124880000 121.62970203373
124890000 118.406356231075
124900000 117.110243931304
124910000 120.15503005828
124920000 118.320646928085
124930000 117.975996861405
124940000 120.39889033511
124950000 115.985823745722
124960000 120.288183584417
124970000 123.506629632689
124980000 126.866809258805
124990000 121.69316425681
125000000 120.905178856023
125010000 121.71849517796
125020000 118.429158456523
125030000 120.467065306089
125040000 118.356980091763
125050000 114.697781214471
125060000 118.990989817064
125070000 121.956498180845
125080000 119.157458523651
125090000 121.203201392925
125100000 117.66738729135
125110000 119.299513573305
125120000 117.086527634749
125130000 117.960913473309
125140000 114.502296603431
125150000 111.823689836294
125160000 115.041774409653
125170000 108.670234789484
125180000 111.086733988138
125190000 113.47742710921
125200000 121.140240406444
125210000 118.58300121276
125220000 116.861516451381
125230000 122.02098889502
125240000 125.775900661131
125250000 123.309350981247
125260000 120.410994215902
125270000 119.236923309145
125280000 122.717781642639
125290000 123.494302365891
125300000 120.705798362683
125310000 120.861683623567
125320000 119.661708461875
125330000 114.521558349948
125340000 118.433167724723
125350000 116.65909557727
125360000 120.153495229461
125370000 119.165455881574
125380000 113.109195548734
125390000 116.749881569507
125400000 115.658714816144
125410000 110.984222948516
125420000 114.456011572835
125430000 111.302448213504
125440000 112.069197731292
125450000 113.387030230436
125460000 113.71779229132
125470000 107.474729497061
125480000 110.10044559302
125490000 109.764562883511
125500000 108.949267649586
125510000 108.893969867061
125520000 112.689480298024
125530000 111.801245897915
125540000 112.201987304166
125550000 113.146906200092
125560000 108.035009936758
125570000 112.574599020985
125580000 115.133367113988
125590000 110.048524436545
125600000 110.77119213795
125610000 115.911088776636
125620000 115.536282510498
125630000 116.366156722212
125640000 113.785473670168
125650000 116.6398397324
125660000 112.670385402847
125670000 117.984595493255
125680000 119.028523888488
125690000 116.274903758305
125700000 117.647303722687
125710000 116.074939783879
125720000 107.733438291604
125730000 109.667568522115
125740000 110.538170752521
125750000 106.86962420825
125760000 108.787279494701
125770000 108.931413897913
125780000 108.664699566611
125790000 108.540614593077
125800000 108.961287028677
125810000 114.749742491883
125820000 111.674707461979
125830000 117.998792786993
125840000 117.959272053313
125850000 120.307998488719
125860000 118.91495367165
125870000 118.395832422906
125880000 120.10532618677
125890000 118.767914017494
125900000 117.937920910282
125910000 119.426248229136
125920000 113.941956417185
125930000 113.270866133195
125940000 112.324202145489
125950000 117.656609830317
125960000 118.540781317915
125970000 112.750718258375
125980000 114.478812580151
125990000 116.295425481884
126000000 115.949381770218
126010000 118.386719347774
126020000 118.267522875221
126030000 118.35096442804
126040000 121.972132157579
126050000 122.889545093066
126060000 120.850055592482
126070000 126.776643536391
126080000 124.164891373859
126090000 124.124838534976
126100000 121.454463014444
126110000 117.611489609685
126120000 120.73467875964
126130000 125.147939316484
126140000 120.189648852004
126150000 121.416023379741
126160000 120.117290698556
126170000 120.782412898911
126180000 119.528240002709
126190000 116.030385893037
126200000 120.598531825369
126210000 118.592280532825
126220000 116.168509981249
126230000 116.899563705392
126240000 114.965982044869
126250000 114.13385271788
126260000 117.04853018254
126270000 112.871177079087
126280000 113.168296248479
126290000 115.370052436906
126300000 115.779039130028
126310000 112.348846503962
126320000 117.462426134612
126330000 118.593607147582
126340000 117.618431908673
126350000 116.178465900442
126360000 115.34491653808
126370000 111.841653007061
126380000 112.382605487154
126390000 110.020435094733
126400000 114.508946573109
126410000 117.488004839016
126420000 113.941234019891
126430000 114.05397450834
126440000 112.730510165778
126450000 118.898221471762
126460000 118.424500497801
126470000 115.344187065495
126480000 117.000361675058
126490000 114.10811868112
126500000 111.405031825923
126510000 115.403795077508
126520000 110.843897490758
126530000 112.868397945686
126540000 112.326781716387
126550000 111.534163297227
126560000 114.552068500481
126570000 114.009695543393
126580000 113.135517778269
126590000 112.106199505689
126600000 109.643422819052
126610000 109.585638964756
126620000 112.973123906168
126630000 115.966812950398
126640000 118.942400645979
126650000 115.2965854073
126660000 114.645383271054
126670000 114.987467617766
126680000 112.408564865849
126690000 113.236910225875
126700000 114.221049482805
126710000 120.985879560637
126720000 117.598626148554
126730000 117.131344259868
126740000 116.17172647012
126750000 121.158410682249
126760000 114.814972398597
126770000 116.304545722289
126780000 117.552541535183
126790000 119.901136786514
126800000 116.345132044899
126810000 118.250265198143
126820000 115.46760160433
126830000 118.547010003769
126840000 122.808384852228
126850000 121.810912254427
126860000 116.197645257797
126870000 114.086527408781
126880000 119.091762902238
126890000 119.025584553144
126900000 118.325989874515
126910000 117.598656497368
126920000 114.985827756492
126930000 113.504917177878
126940000 115.901246361813
126950000 116.404052376714
126960000 114.581336461304
126970000 116.202071263934
126980000 113.898248669686
126990000 112.46354167519
127000000 110.160019430409
127010000 108.516726536473
127020000 110.119485446398
127030000 113.361753801556
127040000 111.879116942816
127050000 111.578486333906
127060000 116.236922158601
127070000 114.420979839311
127080000 115.266377689232
127090000 116.023899628081
127100000 114.425364698942
127110000 115.821227908776
127120000 112.501589768269
127130000 115.008118804348
127140000 116.955668052715
127150000 111.969320418455
127160000 117.919882858708
127170000 113.204301816078
127180000 113.470041669934
127190000 116.910800422404
127200000 116.147789206009
127210000 116.609156179389
127220000 114.460632114342
127230000 114.623450273108
127240000 110.698692680794
127250000 104.11298990176
127260000 102.724004228064
127270000 106.887155348481
127280000 108.307962661163
127290000 109.728348957721
127300000 109.110888622821
127310000 110.680107050016
127320000 109.929233049294
127330000 113.633233623766
127340000 108.347854335624
127350000 108.648435781168
127360000 107.030389043301
127370000 107.055913724194
127380000 113.620789163946
127390000 114.149099026988
127400000 113.765567394995
127410000 115.290437733799
127420000 113.033322631968
127430000 112.293343954238
127440000 117.944716842276
127450000 113.817254888995
127460000 113.799702437506
127470000 117.135599881956
127480000 112.854578712392
127490000 113.065358494399
127500000 113.428521729406
127510000 112.570249839433
127520000 116.636687236357
127530000 114.807030200707
127540000 110.399786903451
127550000 109.15555077203
127560000 109.56809792245
127570000 110.22665600376
127580000 111.472917621221
127590000 109.160431154592
127600000 116.206155468663
127610000 111.466402506247
127620000 115.865760763009
127630000 112.495493281866
127640000 111.292614395428
127650000 112.237726376091
127660000 115.783278247878
127670000 116.309124562634
127680000 112.792631409873
127690000 112.584972633238
127700000 118.920057082444
127710000 117.739638063386
127720000 115.939270267116
127730000 117.314133646662
127740000 118.91800275185
127750000 113.794387968164
127760000 112.142836639016
127770000 110.715404572962
127780000 110.663352809854
127790000 112.507354557596
127800000 111.937076344719
127810000 112.02880362357
127820000 111.220983648953
127830000 117.406098393149
127840000 115.446328470353
127850000 111.134902534213
127860000 111.805082729444
127870000 112.778845287732
127880000 114.404687549051
127890000 111.533863716841
127900000 114.629828747108
127910000 112.49954201124
127920000 118.678469598881
127930000 114.644869309739
127940000 114.772397886325
127950000 112.500890901295
127960000 113.710872497125
127970000 108.829087303173
127980000 110.726607675686
127990000 110.578990875963
128000000 114.289137575686
128010000 117.623608224345
128020000 119.899971543553
128030000 121.205722473986
128040000 118.044339979498
128050000 123.655345777872
128060000 118.529454989484
128070000 118.632991917557
128080000 120.692918924469
128090000 117.869126629475
128100000 119.289374595868
128110000 116.870258776757
128120000 116.435013619743
128130000 115.591901280721
128140000 114.342369645404
128150000 114.323444874106
128160000 116.082994424296
128170000 115.441786091459
128180000 123.615220912394
128190000 116.966649422147
128200000 120.519530686684
128210000 123.142270649316
128220000 117.047082944226
128230000 119.129419985895
128240000 120.461370121102
128250000 120.061033481068
128260000 122.880232525473
128270000 124.158683587416
128280000 122.392561355465
128290000 120.65250885557
128300000 121.720437844166
128310000 117.468191007627
128320000 123.196407345218
128330000 116.335017330033
128340000 122.814547455745
128350000 121.442352063019
128360000 125.792118550688
128370000 122.195432941211
128380000 121.128067048917
128390000 128.254301870836
128400000 124.318355207868
128410000 123.528204186462
128420000 125.416434294401
128430000 119.838145819408
128440000 118.250450726891
128450000 120.095499821763
128460000 122.358437848994
128470000 121.283215376275
128480000 122.374884284245
128490000 120.569096409581
128500000 119.716709575578
128510000 112.42769277072
128520000 118.52674088706
128530000 118.691818784307
128540000 121.116592825153
128550000 119.518260696301
128560000 116.980410472877
128570000 115.833767298066
128580000 117.988830215013
128590000 114.554422978516
128600000 115.78094598134
128610000 113.729038324814
128620000 112.81955227244
128630000 114.254303256064
128640000 115.995119388469
128650000 110.054883827795
128660000 117.27114742872
128670000 114.465322953626
128680000 111.840435396234
128690000 114.679285514768
128700000 108.012853837775
128710000 110.267521535329
128720000 108.563203345181
128730000 111.571348791559
128740000 110.157945008701
128750000 108.416449817058
128760000 112.327809910142
128770000 108.409873103353
128780000 111.288312155278
128790000 115.148612667085
128800000 113.337692764058
128810000 115.75431517458
128820000 115.317974245555
128830000 112.853165382337
128840000 115.94052169615
128850000 116.515817334329
128860000 112.56195109293
128870000 117.573597273449
128880000 114.337741074074
128890000 120.511897081759
128900000 119.350914394588
128910000 117.594012554459
128920000 116.877610027494
128930000 115.335031211691
128940000 115.05208144112
128950000 117.276498379359
128960000 110.97595370447
128970000 112.365837620655
128980000 116.781541071341
128990000 118.72728593676
129000000 120.995767192358
129010000 119.416826018844
129020000 121.935501814818
129030000 121.896022426643
129040000 116.476203022564
129050000 110.179929120064
129060000 114.755602387145
129070000 118.517983632442
129080000 117.198987314212
129090000 117.007808578005
129100000 120.968762535792
129110000 112.656988840347
129120000 115.935420480897
129130000 116.913694636167
129140000 116.002695775547
129150000 115.894679837342
129160000 111.760141169908
129170000 115.116122009161
129180000 111.198705570754
129190000 112.795761015283
129200000 113.530265499787
129210000 116.473758509776
129220000 114.441046217451
129230000 112.393379796666
129240000 111.913377491368
129250000 114.185963404527
129260000 111.215854688531
129270000 111.361036821508
129280000 114.28114747948
129290000 110.5256439313
129300000 107.904159281011
129310000 105.37844772096
129320000 113.451225695816
129330000 111.679270364717
129340000 113.986845651156
129350000 111.368405547025
129360000 112.375075100013
129370000 116.56231868831
129380000 120.979303914878
129390000 120.920738690965
129400000 116.186193964467
129410000 118.931209172617
129420000 118.731980196547
129430000 117.998190711819
129440000 119.198549231196
129450000 118.902499169176
129460000 121.754471293799
129470000 116.504972312627
129480000 115.247358120431
129490000 113.050438822888
129500000 110.063742176426
129510000 109.992480487129
129520000 106.956448188521
129530000 109.324286964051
129540000 110.466956200277
129550000 107.359685886614
129560000 110.401576673655
129570000 108.844507761128
129580000 109.440889113754
129590000 110.861383751479
129600000 113.788480767868
129610000 110.376253567824
129620000 114.773825884923
129630000 117.579456023361
129640000 117.333205940851
129650000 120.541208624504
129660000 121.243181419627
129670000 120.265145054482
129680000 120.453231025841
129690000 119.778371897207
129700000 119.906977873036
129710000 120.317903021853
129720000 117.311007471696
129730000 118.170198702257
129740000 116.241580742052
129750000 113.999200891702
129760000 112.745819609783
129770000 119.065630151351
129780000 118.305673407331
129790000 118.918833553021
129800000 121.882458567314
129810000 121.229156757662
129820000 117.641905824039
129830000 122.328500982006
129840000 122.467403375041
129850000 114.835423794752
129860000 118.936336744871
129870000 116.696617089535
129880000 119.760786512892
129890000 116.318797172161
129900000 118.067354520196
129910000 116.169893129714
129920000 119.728367402435
129930000 121.614186139067
129940000 116.732642920487
129950000 121.381323097903
129960000 124.286813223088
129970000 118.868886833749
129980000 119.997132349263
129990000 120.873961741497
130000000 121.52333447598
130010000 117.63119412001
130020000 123.771553747182
130030000 122.775115515181
130040000 122.569909407115
130050000 121.053058583622
130060000 114.12392836981
130070000 115.453533490761
130080000 115.5113501427
130090000 114.000247642642
130100000 113.259863007805
130110000 114.670109582937
130120000 113.643553276144
130130000 114.633301473659
130140000 113.204329649523
130150000 120.341562259406
130160000 113.79625814808
130170000 116.885650975542
130180000 118.17095533454
130190000 116.605906570515
130200000 123.000275937589
130210000 119.692813062044
130220000 118.024832219704
130230000 115.314634207833
130240000 118.699362977832
130250000 121.079140841027
130260000 120.697629645235
130270000 120.345190010646
130280000 124.570426957219
130290000 123.159052147285
130300000 122.745031477895
130310000 118.321558648318
130320000 116.14452327332
130330000 116.410796083424
130340000 118.286347864729
130350000 114.908002958302
130360000 118.519332432378
130370000 119.893282287581
130380000 121.144323071593
130390000 117.685231567822
130400000 120.936443508682
130410000 118.084166261087
130420000 115.36361357727
130430000 119.772176326507
130440000 116.444612454871
130450000 115.714331330743
130460000 118.729573917907
130470000 123.245157021886
130480000 122.784620747408
130490000 119.055976233746
130500000 118.215598366505
130510000 112.653586159039
130520000 113.768542219449
130530000 119.7012170129
130540000 121.032379501197
130550000 117.384139998623
130560000 122.868281656507
130570000 124.879769069122
130580000 125.359192889452
130590000 118.194938406839
130600000 116.623986183488
130610000 115.884824945375
130620000 115.492957352902
130630000 116.794355654249
130640000 110.823708984414
130650000 115.02821469431
130660000 112.617352681032
130670000 118.583555226906
130680000 114.195594297739
130690000 116.156672186628
130700000 121.268164549338
130710000 120.90371222281
130720000 119.431874843335
130730000 119.241181534234
130740000 120.571739209322
130750000 119.374882181451
130760000 117.497526490578
130770000 119.736149809087
130780000 117.351930951404
130790000 123.780099879454
130800000 121.261900233008
130810000 121.423754305487
130820000 118.22286280926
130830000 119.101180047353
130840000 116.27797469989
130850000 116.57313406526
130860000 118.377411176667
130870000 122.138880366637
130880000 124.471201104867
130890000 121.485514531028
130900000 119.200995672018
130910000 115.103845152672
130920000 119.162585855397
130930000 123.863067654995
130940000 120.957738462532
130950000 121.52184546144
130960000 122.867389948654
130970000 124.26667557094
130980000 123.390203222646
130990000 124.800006447573
131000000 122.043890189615
131010000 118.628165219564
131020000 120.462961047523
131030000 123.378218267292
131040000 122.789075783193
131050000 123.482658025976
131060000 119.582313618873
131070000 120.631204485384
131080000 115.251249368426
131090000 118.729796930383
131100000 121.827897055542
131110000 121.382622166742
131120000 119.601877327326
131130000 122.303237528372
131140000 119.783999102341
131150000 122.923552521849
131160000 121.509559496781
131170000 121.176253911154
131180000 119.857218242992
131190000 124.119337044293
131200000 123.559472143545
131210000 122.401646894091
131220000 126.511121836869
131230000 126.447361916002
131240000 122.382891146236
131250000 121.889316022331
131260000 123.020928825601
131270000 125.251494310431
131280000 122.344769626266
131290000 122.414022553036
131300000 115.722141875075
131310000 120.464928137972
131320000 115.572910476278
131330000 115.566202456456
131340000 115.124157752039
131350000 113.886244792467
131360000 116.098179992236
131370000 121.175565526138
131380000 118.64926152136
131390000 118.90513420251
131400000 117.168012866289
131410000 121.202493467813
131420000 115.575382993073
131430000 116.874403455348
131440000 113.629710809665
131450000 119.540136487455
131460000 118.659560020672
131470000 123.489287318167
131480000 123.494788538225
131490000 118.123105515952
131500000 116.14849318385
131510000 116.282289677425
131520000 121.785490537682
131530000 116.682450142096
131540000 118.240466694359
131550000 117.710585247146
131560000 120.590477861541
131570000 115.576376546203
131580000 116.520073914877
131590000 117.922867825435
131600000 114.491989034801
131610000 117.767411676196
131620000 113.753730944292
131630000 116.182360453393
131640000 118.017709467135
131650000 118.940095742758
131660000 119.957794257737
131670000 120.528399970838
131680000 124.900003478015
131690000 123.075682229129
131700000 116.408348167638
131710000 115.736049840621
131720000 117.301109659901
131730000 115.158895997953
131740000 121.442238789793
131750000 121.188458153661
131760000 120.259941148564
131770000 120.084630842738
131780000 123.259034428626
131790000 123.488193959604
131800000 119.926449200724
131810000 118.980989686514
131820000 122.368998239798
131830000 120.96482700963
131840000 117.432848060859
131850000 113.582274286718
131860000 112.661184110323
131870000 114.948282577738
131880000 115.921952566471
131890000 117.087712565128
131900000 116.010436845026
131910000 118.372187179703
131920000 116.715260573042
131930000 117.272807344443
131940000 120.447667398931
131950000 115.389578555057
131960000 107.861082636626
131970000 108.082367935577
131980000 113.725438891185
131990000 121.784200420358
132000000 120.665394865277
132010000 122.127276894341
132020000 117.812819228283
132030000 116.432192574601
132040000 117.359142601304
132050000 117.288238244589
132060000 116.139818897591
132070000 113.53744432466
132080000 115.801798162331
132090000 117.846802491999
132100000 119.564635344206
132110000 119.388644986467
132120000 122.630513822601
132130000 121.08233042337
132140000 115.794783711938
132150000 115.18185432896
132160000 113.811636446755
132170000 121.549266648098
132180000 118.669339443033
132190000 120.99957738354
132200000 120.138535897758
132210000 120.494104777885
132220000 113.360325704387
132230000 118.587775600083
132240000 119.793588143148
132250000 122.540193521616
132260000 116.175340771337
132270000 111.89005889271
132280000 113.901863892937
132290000 117.588085013155
132300000 119.419483362768
132310000 117.460165406171
132320000 112.699018645216
132330000 120.77631806628
132340000 117.618712956142
132350000 116.560434010688
132360000 122.899807635374
132370000 123.58032826838
132380000 123.882706287011
132390000 119.285046922447
132400000 118.047472985834
132410000 116.012140521042
132420000 116.324149540662
132430000 114.787419759586
132440000 117.282734809094
132450000 117.77155745675
132460000 117.46564126604
132470000 116.123833676203
132480000 120.82820799519
132490000 120.683188555843
132500000 118.75614042128
132510000 121.220221614142
132520000 122.326293203054
132530000 120.718364594202
132540000 120.718826062798
132550000 122.321780581457
132560000 121.38230515233
132570000 120.616878486214
132580000 118.746135814504
132590000 116.446462809839
132600000 114.108726903646
132610000 117.540807275146
132620000 119.301786232152
132630000 115.880064710954
132640000 114.320007070171
132650000 116.014618849323
132660000 118.86069773592
132670000 117.718109787843
132680000 120.923505110594
132690000 120.61436029743
132700000 122.580662547188
132710000 117.105904098586
132720000 112.97473601443
132730000 114.226395325482
132740000 116.312994140218
132750000 115.550654423703
132760000 115.930933797475
132770000 115.805406787681
132780000 114.517832043733
132790000 116.189374619168
132800000 115.930311215182
132810000 112.95595333433
132820000 112.954723117904
132830000 114.602298857343
132840000 111.602300879926
132850000 114.249345614303
132860000 115.531139811712
132870000 117.976791651083
132880000 116.319730904931
132890000 116.214392830878
132900000 112.246422470742
132910000 120.375665551252
132920000 121.469514036451
132930000 117.467325947636
132940000 122.74010101911
132950000 114.871612289071
132960000 116.19704882888
132970000 116.104915389002
132980000 112.324006412196
132990000 108.836616696984
133000000 112.351286634905
133010000 111.920067130773
133020000 115.990910300516
133030000 109.812106374552
133040000 113.081064735132
133050000 112.779108056766
133060000 114.363796692442
133070000 114.203512239407
133080000 117.025207232264
133090000 113.144229563759
133100000 116.102612836309
133110000 111.414542570032
133120000 113.871648933035
133130000 112.644515055905
133140000 115.260735455808
133150000 115.928015954725
133160000 113.719559744774
133170000 111.315183111848
133180000 109.112398287963
133190000 115.220440661727
133200000 112.024228165691
133210000 109.806462145276
133220000 113.322082627838
133230000 112.828793606336
133240000 110.672202148311
133250000 107.282614707024
133260000 107.922999586847
133270000 114.303064292181
133280000 114.973099792978
133290000 116.138817212481
133300000 117.191966036128
133310000 117.286083756567
133320000 119.300351587096
133330000 119.638694946019
133340000 114.517034954587
133350000 112.521361327165
133360000 115.904041394464
133370000 113.534284273545
133380000 113.16495595259
133390000 114.812602186345
133400000 117.332353264265
133410000 114.575896646786
133420000 114.577769243058
133430000 118.240236225947
133440000 119.304776407846
133450000 119.584274315328
133460000 121.648212640444
133470000 123.890629519779
133480000 122.829982652651
133490000 126.497848175097
133500000 126.590333501353
133510000 124.451276922563
133520000 122.460847016931
133530000 125.10493342239
133540000 128.918022728444
133550000 124.257400904074
133560000 123.751910467306
133570000 121.091536870776
133580000 120.154406434823
133590000 126.595728282878
133600000 126.193648080096
133610000 124.107795770171
133620000 122.251093417557
133630000 122.911942077077
133640000 119.899127296595
133650000 120.789963576445
133660000 118.668342621183
133670000 120.402255148136
133680000 118.766853992474
133690000 116.523240720445
133700000 118.931167419928
133710000 118.393690539587
133720000 116.720965892239
133730000 112.897185968636
133740000 116.038120794266
133750000 117.68246795695
133760000 113.186308117301
133770000 113.33355930681
133780000 113.574462508251
133790000 111.508212205224
133800000 117.95201801048
133810000 113.876287197492
133820000 114.440117353655
133830000 117.315383211014
133840000 109.145674406557
133850000 114.93408292146
133860000 115.955463713223
133870000 116.957823503271
133880000 116.16254989709
133890000 114.810905282584
133900000 114.622993789899
133910000 114.108094650286
133920000 112.395275576328
133930000 110.764308601744
133940000 109.155398112582
133950000 113.243174722235
133960000 113.652540114451
133970000 108.430880464225
133980000 107.961521569857
133990000 109.449560485091
134000000 113.564598216188
134010000 107.776475354286
134020000 112.040743344774
134030000 114.667860242755
134040000 115.403888623121
134050000 119.085897955438
134060000 117.588702933652
134070000 115.508505029777
134080000 112.708138394776
134090000 117.000732335456
134100000 115.024725357286
134110000 114.60844737672
134120000 117.448859902093
134130000 118.257363602049
134140000 118.980205136836
134150000 122.508159897072
134160000 122.688052041889
134170000 125.329610990835
134180000 117.175646118151
134190000 120.812741451235
134200000 123.655028369688
134210000 122.213990695824
134220000 122.994589079277
134230000 121.676193447942
134240000 120.398698852029
134250000 114.856784671655
134260000 114.348950013115
134270000 116.148437290364
134280000 115.23651870284
134290000 113.998766234286
134300000 112.228713888001
134310000 114.633464993387
134320000 111.528016156266
134330000 107.636779715239
134340000 113.165366913344
134350000 114.257864015891
134360000 116.262716165099
134370000 121.299798042597
134380000 119.042383984861
134390000 120.570109345721
134400000 116.515783601437
134410000 114.855092634592
134420000 117.642593501189
134430000 114.44046659091
134440000 111.821391880239
134450000 112.764528719799
134460000 118.782854804715
134470000 115.425652645495
134480000 116.874569725358
134490000 118.024463253472
134500000 114.670529238866
134510000 116.176880397255
134520000 118.80228845046
134530000 118.390096975349
134540000 113.389500655196
134550000 116.976727046477
134560000 115.410338392452
134570000 117.119951012256
134580000 118.341755468782
134590000 120.412444833323
134600000 118.332954452385
134610000 120.057922914565
134620000 119.151386883899
134630000 119.342212249289
134640000 119.854333357378
134650000 119.145474510153
134660000 119.42417511278
134670000 119.393427818236
134680000 117.629448845877
134690000 121.075486090871
134700000 116.757965679855
134710000 116.035588967922
134720000 121.117560466409
134730000 117.317563769816
134740000 116.523928709185
134750000 112.077789799182
134760000 113.7816505941
134770000 109.042193355467
134780000 116.256920039688
134790000 116.394242984342
134800000 116.851081650229
134810000 120.778289757283
134820000 119.069476624937
134830000 117.728860212755
134840000 115.908919113154
134850000 118.540070314387
134860000 115.572166266235
134870000 114.864904904653
134880000 114.309951700585
134890000 117.485831721839
134900000 115.654195879817
134910000 116.8447130098
134920000 115.652417979294
134930000 119.062611116901
134940000 117.699284831337
134950000 117.421936561143
134960000 118.547018731475
134970000 116.882954206234
134980000 117.562758003041
134990000 120.852687338571
135000000 123.981734870412
135010000 118.56950099089
135020000 114.005010111861
135030000 116.517664572612
135040000 114.809735928903
135050000 111.329226947886
135060000 109.977358386241
135070000 113.82277290035
135080000 115.481843640241
135090000 110.882362269499
135100000 110.395345556523
135110000 108.565810759488
135120000 108.347827562367
135130000 111.259657619595
135140000 115.221896705114
135150000 109.391546016751
135160000 111.376395048709
135170000 108.699070423295
135180000 116.819237654238
135190000 112.550860673938
135200000 115.207861904283
135210000 117.078452021749
135220000 115.264896837291
135230000 113.007056162428
135240000 116.125391353792
135250000 111.780737341319
135260000 113.732757337505
135270000 109.899177427571
135280000 107.283140288428
135290000 113.932774603247
135300000 114.004220286734
135310000 118.808983289976
135320000 116.395710117324
135330000 120.818358603577
135340000 119.970652182164
135350000 112.188025226547
135360000 116.995825435289
135370000 117.268662778968
135380000 117.399639785711
135390000 120.365279473248
135400000 118.342658775642
135410000 118.476653750766
135420000 122.787007622733
135430000 117.936335569101
135440000 118.881567818937
135450000 117.479488691269
135460000 117.717351442703
135470000 119.367774331971
135480000 119.964050116448
135490000 121.026816899026
135500000 121.456781592531
135510000 119.055778200905
135520000 117.632196454109
135530000 120.625696602337
135540000 116.798945338602
135550000 113.815920489965
135560000 118.581395976403
135570000 122.30715328966
135580000 124.446377327531
135590000 123.319733059421
135600000 119.022906495436
135610000 120.32053276843
135620000 117.119097379648
135630000 116.258832318419
135640000 116.564011439231
135650000 114.947566993387
135660000 115.277672457502
135670000 119.494775416344
135680000 117.833538718696
135690000 114.851736214881
135700000 115.93753885195
135710000 114.187778551185
135720000 117.270793247205
135730000 115.520379198302
135740000 116.265089430437
135750000 113.301743299535
135760000 118.946663185388
135770000 121.352580785055
135780000 118.544474798472
135790000 120.585305199787
135800000 117.828693231146
135810000 120.660316157951
135820000 118.800253569273
135830000 114.126811998781
135840000 114.095557422784
135850000 114.115251513621
135860000 112.854105523616
135870000 115.431548766522
135880000 115.990260517782
135890000 112.598691942673
135900000 115.82726892573
135910000 112.753755163513
135920000 114.31558218887
135930000 117.664474172347
135940000 118.497705946789
135950000 119.839635653656
135960000 120.61694094625
135970000 120.170294207201
135980000 120.489870064484
135990000 116.371563397062
136000000 114.547908383051
136010000 116.059742438491
136020000 116.512316067872
136030000 118.99169843266
136040000 119.992778906332
136050000 121.34484494974
136060000 119.100865582519
136070000 119.583611208811
136080000 120.838787594774
136090000 117.394770755627
136100000 116.590611836268
136110000 117.348093658275
136120000 119.721488865133
136130000 114.940890918313
136140000 114.4616063368
136150000 114.039285314042
136160000 116.592362596079
136170000 116.88140908526
136180000 116.811365966397
136190000 110.77697384458
136200000 112.642589712984
136210000 111.342476162848
136220000 108.903027590383
136230000 112.060487694231
136240000 111.554902522121
136250000 112.124341007807
136260000 115.870520976998
136270000 115.708440353863
136280000 119.095346902539
136290000 118.600503061641
136300000 113.649334312209
136310000 116.27900829905
136320000 116.007758173041
136330000 115.777838285424
136340000 115.924434867982
136350000 114.292261863002
136360000 116.527880013168
136370000 118.781689662866
136380000 118.389779071452
136390000 118.188358424969
136400000 113.371386348923
136410000 116.509396106856
136420000 115.858242005837
136430000 115.763405177416
136440000 118.127917635823
136450000 116.307189632861
136460000 116.499216178
136470000 109.824751382794
136480000 113.160911675771
136490000 108.642942027076
136500000 111.947354586478
136510000 115.817010518844
136520000 119.773424006984
136530000 118.636561748323
136540000 119.034326050043
136550000 117.961243322985
136560000 119.542559723674
136570000 118.213844552
136580000 112.603945485122
136590000 112.695832681223
136600000 115.008872418609
136610000 117.560859921294
136620000 119.260715995139
136630000 119.41317157272
136640000 116.865256970324
136650000 116.024555405956
136660000 115.343384808806
136670000 116.739441481646
136680000 115.806067283021
136690000 114.17740239391
136700000 118.112407232098
136710000 118.81339288977
136720000 117.873434603342
136730000 118.121464934947
136740000 116.504118656155
136750000 115.256302783256
136760000 114.153687722552
136770000 107.677402078388
136780000 116.345871487577
136790000 116.383635663931
136800000 114.291312740319
136810000 115.175831991492
136820000 117.847864998785
136830000 116.185599905854
136840000 116.177826918268
136850000 118.033150303923
136860000 118.312544706015
136870000 117.639088873528
136880000 116.867495513465
136890000 118.7986024229
136900000 120.838601508485
136910000 120.026743764952
136920000 116.975463388487
136930000 120.352930548623
136940000 118.011618432607
136950000 116.154174736831
136960000 114.475726427921
136970000 118.130952984032
136980000 115.152748828774
136990000 113.728075003504
137000000 113.913838448066
137010000 115.320775258417
137020000 116.35355884686
137030000 115.489396305913
137040000 114.890954670341
137050000 118.233628061341
137060000 116.713703216016
137070000 115.316461129027
137080000 115.082217595869
137090000 114.111206799264
137100000 116.115485393779
137110000 114.787855031876
137120000 113.632494705556
137130000 112.53522959391
137140000 111.101661721757
137150000 112.276360716195
137160000 116.400660468209
137170000 115.213610580633
137180000 113.161395871813
137190000 112.213643385756
137200000 113.813708020043
137210000 114.801622072591
137220000 115.018908256603
137230000 114.782372818362
137240000 115.335183304673
137250000 118.521671483386
137260000 117.885567454098
137270000 115.723116315196
137280000 121.251239254948
137290000 113.84930646586
137300000 111.291702408398
137310000 120.109398021132
137320000 120.750744827921
137330000 121.002616351812
137340000 117.199710671773
137350000 122.692892888335
137360000 120.715080576075
137370000 119.665234817479
137380000 121.081602581476
137390000 118.943474594845
137400000 118.037904232121
137410000 116.847332531326
137420000 117.706356858166
137430000 116.901940111033
137440000 116.995449445583
137450000 117.513531558495
137460000 119.685520125399
137470000 118.739432479756
137480000 118.459647694146
137490000 116.092583433554
137500000 113.227829730276
137510000 118.481434896451
137520000 114.995009908497
137530000 120.61094291516
137540000 117.36756788901
137550000 113.381356153969
137560000 114.801467455397
137570000 115.333710715158
137580000 106.392590526269
137590000 110.172687532041
137600000 112.60159438319
137610000 112.472216617171
137620000 109.090892508401
137630000 109.748044211244
137640000 113.4143962933
137650000 113.539152554728
137660000 112.970101849821
137670000 109.213066890983
137680000 108.029565626689
137690000 112.830377808145
137700000 112.369817982385
137710000 109.644937098891
137720000 110.08703227396
137730000 114.465354682954
137740000 111.993571093738
137750000 113.551218271474
137760000 112.701016284448
137770000 114.759804270075
137780000 116.881808293883
137790000 112.15271256994
137800000 110.246953114433
137810000 110.22531299182
137820000 110.825767967817
137830000 111.598477431159
137840000 111.678485547551
137850000 113.674794005648
137860000 116.489546347377
137870000 117.682307097114
137880000 118.155549471005
137890000 115.757712006148
137900000 117.733293382909
137910000 121.369613026844
137920000 118.908135185665
137930000 120.243550721073
137940000 117.569484035292
137950000 116.762555941298
137960000 116.766426079102
137970000 115.039302763884
137980000 118.272807017839
137990000 119.383960948972
138000000 119.111087163653
138010000 121.364764496501
138020000 123.98319189229
138030000 117.725616827356
138040000 121.013558177858
138050000 118.226716768143
138060000 117.371789875887
138070000 115.560663570822
138080000 118.753881791389
138090000 115.925186835945
138100000 118.677198328385
138110000 119.27062397043
138120000 116.383219533514
138130000 118.613674135533
138140000 118.661988067571
138150000 118.476137876307
138160000 118.040194019893
138170000 114.57875139288
138180000 115.592902950534
138190000 117.079452598946
138200000 117.351096235219
138210000 117.331003963895
138220000 117.094980833158
138230000 113.105610911694
138240000 112.86457162952
138250000 115.807336159338
138260000 115.08583050751
138270000 115.524763732289
138280000 112.315939886972
138290000 116.245967601193
138300000 116.473919771387
138310000 111.148784209479
138320000 117.634205802662
138330000 119.939976802516
138340000 118.647613058424
138350000 120.088298298794
138360000 120.159568749978
138370000 123.020460672536
138380000 122.212001712704
138390000 118.170766387351
138400000 114.099108048636
138410000 113.733281027076
138420000 117.4192497427
138430000 111.117024688282
138440000 108.445685182116
138450000 112.209975867173
138460000 111.748518271615
138470000 112.675071317061
138480000 109.964822074069
138490000 115.058724693728
138500000 111.90993563188
138510000 111.091194260728
138520000 117.010996859613
138530000 113.89195466075
138540000 115.827028073694
138550000 108.120893170468
138560000 114.857089258725
138570000 121.431467087637
138580000 121.185651596178
138590000 118.904301191346
138600000 121.448300834083
138610000 118.754792519376
138620000 118.628209315993
138630000 118.333198410645
138640000 117.74628899735
138650000 114.389684286701
138660000 119.054591581632
138670000 114.735629410306
138680000 117.577293590411
138690000 116.446285880566
138700000 113.769097916064
138710000 116.506375554631
138720000 117.121123205799
138730000 120.819116599006
138740000 121.773848907204
138750000 113.520179736615
138760000 115.363863463986
138770000 112.031956961739
138780000 111.40246013402
138790000 111.649647752972
138800000 111.868205213913
138810000 113.168197059883
138820000 116.182539903661
138830000 117.2621624658
138840000 118.770758111829
138850000 117.559782617135
138860000 117.37488168082
138870000 117.420670439515
138880000 121.50385169702
138890000 120.895844122756
138900000 113.268077949379
138910000 119.457616193134
138920000 118.012888460766
138930000 117.217792006957
138940000 115.616818547084
138950000 119.314264300411
138960000 116.879548859924
138970000 115.861810366726
138980000 117.558479727666
138990000 116.761234387094
139000000 119.285565195174
139010000 118.045843670576
139020000 114.782211382848
139030000 112.771162168915
139040000 111.371024230944
139050000 115.109999849835
139060000 116.495653410754
139070000 118.707418996412
139080000 118.938389088242
139090000 120.226757171069
139100000 117.408683114542
139110000 119.1573231179
139120000 114.732756363812
139130000 117.215438035534
139140000 108.616937974113
139150000 107.602542511043
139160000 110.336620730033
139170000 113.001399191662
139180000 111.60373005562
139190000 111.557095705296
139200000 109.4000748861
139210000 112.089092836836
139220000 113.996452868624
139230000 116.62305127014
139240000 117.654727207116
139250000 118.567595707082
139260000 118.308671583098
139270000 120.291556515412
139280000 121.756618507301
139290000 121.204686029804
139300000 117.884364108562
139310000 117.571052785118
139320000 119.926167419901
139330000 118.442663920055
139340000 112.21548621154
139350000 117.174331846065
139360000 113.970567249495
139370000 117.488910186544
139380000 116.701354167967
139390000 113.933620550081
139400000 118.774325446606
139410000 115.785554557751
139420000 119.694298086796
139430000 125.15072773607
139440000 120.765040118207
139450000 124.216233372737
139460000 123.40224756999
139470000 118.626988223626
139480000 115.889898540856
139490000 118.932458850428
139500000 119.305491361579
139510000 122.852997352193
139520000 113.77016250519
139530000 118.528130910009
139540000 120.123197195926
139550000 119.015508172656
139560000 121.622243716015
139570000 119.145743464751
139580000 117.863906692771
139590000 117.018127679342
139600000 116.585479629129
139610000 116.664262449025
139620000 111.669358032057
139630000 117.663170438535
139640000 114.889576240077
139650000 117.404613687397
139660000 118.565297200844
139670000 114.921870417235
139680000 115.727151240715
139690000 120.72245137692
139700000 119.444513309275
139710000 119.228340424397
139720000 122.329000271128
139730000 115.848656297417
139740000 123.811870525606
139750000 121.95984769575
139760000 123.178123215858
139770000 122.85205033818
139780000 120.077439547798
139790000 120.752896984513
139800000 119.23493134805
139810000 116.80654663418
139820000 117.125048109544
139830000 121.483660677574
139840000 118.749982538858
139850000 121.578607900764
139860000 125.607806998042
139870000 123.441642311249
139880000 120.571714923652
139890000 121.873590686569
139900000 121.362355154771
139910000 116.10200988365
139920000 122.256903912029
139930000 121.005499414274
139940000 123.21286153593
139950000 122.798450786358
139960000 119.828901939505
139970000 117.685964407517
139980000 122.90407310375
139990000 123.021292488083
140000000 119.592154221295
140010000 120.915763199029
140020000 120.639047121017
140030000 116.629801268973
140040000 112.348751041861
140050000 118.800975539072
140060000 118.606603035149
140070000 120.28696305521
140080000 113.9102585779
140090000 120.58352504714
140100000 117.131847810316
140110000 118.357974949891
140120000 113.373189770523
140130000 115.596374856253
140140000 117.718500134018
140150000 116.222896957021
140160000 113.139793197348
140170000 114.903418146845
140180000 114.89044645789
140190000 115.981963854563
140200000 111.175425551904
140210000 111.706638925218
140220000 115.97933538366
140230000 117.046274463039
140240000 121.245336809325
140250000 118.025185924945
140260000 117.427236975565
140270000 117.606155021137
140280000 115.724221541513
140290000 121.283478631628
140300000 118.654062853474
140310000 119.543956317555
140320000 116.676089276732
140330000 117.835870314239
140340000 115.805962926098
140350000 120.798684955355
140360000 118.095226046886
140370000 123.113199499833
140380000 122.290861289598
140390000 126.511521355762
140400000 119.571303926516
140410000 118.947955421934
140420000 120.35937032222
140430000 117.171524242281
140440000 119.349393710232
140450000 120.884706548185
140460000 119.604276393646
140470000 121.280404718871
140480000 121.13478876632
140490000 121.682763310661
140500000 123.132390267049
140510000 118.982856657697
140520000 115.123682725442
140530000 114.603440507202
140540000 117.743437725467
140550000 118.865394394393
140560000 117.221465634338
140570000 114.713834014499
140580000 118.790661040263
140590000 122.4535760507
140600000 121.659508929446
140610000 126.80476283988
140620000 123.3216255571
140630000 124.144384456553
140640000 124.074966833583
140650000 120.854914024626
140660000 123.496473114945
140670000 123.997612086902
140680000 116.564410616034
140690000 117.913771968936
140700000 121.002325874513
140710000 119.82665088842
140720000 119.167619074613
140730000 125.281396060504
140740000 118.901145954798
140750000 121.400633100829
140760000 121.900873322034
140770000 115.855542764173
140780000 115.276794193642
140790000 114.664050920993
140800000 116.504802197729
140810000 115.078131753238
140820000 110.573767488833
140830000 114.897231852797
140840000 113.811078291923
140850000 114.278711689557
140860000 116.086345181935
140870000 119.043522446236
140880000 117.892909594506
140890000 117.880762351615
140900000 121.164744814648
140910000 118.787568236846
140920000 118.16186576898
140930000 120.335740803602
140940000 120.595756206689
140950000 119.492800774955
140960000 121.639838985516
140970000 120.218782300321
140980000 119.301361780646
140990000 123.137224880985
141000000 123.503071811539
141010000 122.124805061692
141020000 122.932580248292
141030000 123.446883312712
141040000 121.480790356668
141050000 119.19022629817
141060000 119.261267686871
141070000 120.661190022467
141080000 122.021286709081
141090000 123.601770168607
141100000 121.809972826463
141110000 122.675387658724
141120000 124.285634735576
141130000 119.786051417488
141140000 123.43949040982
141150000 122.417752760509
141160000 120.992777314355
141170000 122.76086816151
141180000 122.784636836521
141190000 120.960396538822
141200000 122.593805039139
141210000 119.135260962237
141220000 118.80763194039
141230000 118.289035836977
141240000 123.566611380776
141250000 120.886107811873
141260000 123.929010884671
141270000 120.164997025661
141280000 119.656866604716
141290000 111.597893551969
141300000 114.249683233084
141310000 116.756928713196
141320000 113.64223337029
141330000 114.912379839608
141340000 117.100910927432
141350000 115.274282862523
141360000 117.465535734413
141370000 117.350641437001
141380000 118.872237199973
141390000 118.108186614124
141400000 120.112830825448
141410000 117.001411705907
141420000 118.56953523109
141430000 117.234829475104
141440000 116.403045571635
141450000 115.481201191275
141460000 111.901850202038
141470000 109.612279087542
141480000 112.114443881147
141490000 108.206592079862
141500000 108.876325406975
141510000 113.255183639815
141520000 112.014117736342
141530000 116.356829498709
141540000 114.181120995796
141550000 117.335156246521
141560000 115.277170682325
141570000 118.063125436768
141580000 117.7836041737
141590000 119.610999011291
141600000 117.843199264357
141610000 117.789005584455
141620000 118.478490548033
141630000 117.228482425
141640000 114.506192170958
141650000 120.747968226995
141660000 116.674544643724
141670000 116.952009747679
141680000 117.548101294777
141690000 122.213455710243
141700000 122.143740776668
141710000 125.317927057482
141720000 119.999379101318
141730000 119.038552862765
141740000 116.976486433786
141750000 115.954642692123
141760000 120.181870827494
141770000 115.368134700573
141780000 110.121096531214
141790000 119.618525290975
141800000 120.977115641272
141810000 115.265429978486
141820000 116.170344091002
141830000 113.620428219468
141840000 111.852785219339
141850000 113.718219030525
141860000 116.520622586134
141870000 114.165476192548
141880000 110.86521237923
141890000 112.904670679829
141900000 117.677364056414
141910000 116.985932362639
141920000 115.262635289303
141930000 118.470451065777
141940000 117.058096925265
141950000 118.700705059013
141960000 116.997386198631
141970000 116.283236749064
141980000 114.502339033355
141990000 114.742441596037
142000000 113.839479434729
142010000 112.710953167899
142020000 114.009116533482
142030000 115.315640682533
142040000 116.896417939856
142050000 121.005628650963
142060000 116.121684392722
142070000 116.74830034931
142080000 114.862660773801
142090000 111.352281321611
142100000 111.011706821833
142110000 108.257607626241
142120000 107.210311029116
142130000 111.350749644186
142140000 105.114091748434
142150000 110.471743606279
142160000 110.081696589924
142170000 114.24497246471
142180000 114.33725389738
142190000 117.905603227707
142200000 116.182953117987
142210000 119.317037530148
142220000 117.896062460848
142230000 117.431975862351
142240000 117.314006640379
142250000 118.118751661152
142260000 119.152485867076
142270000 116.950879212129
142280000 115.908194367316
142290000 121.222352627938
142300000 118.023328197691
142310000 124.24150094773
142320000 123.435844519659
142330000 116.213069245773
142340000 123.024647460056
142350000 125.512240191977
142360000 124.649357105581
142370000 121.245442917107
142380000 119.560098909129
142390000 124.111498208991
142400000 123.407181531297
142410000 124.675372144462
142420000 120.445060310826
142430000 123.215629099756
142440000 119.911027620562
142450000 120.986886488361
142460000 121.955512647043
142470000 119.40269449559
142480000 119.163982304483
142490000 116.779601743321
142500000 115.452012066351
142510000 116.54342872132
142520000 121.605711854697
142530000 120.750448283722
142540000 119.482821704538
142550000 118.576938779491
142560000 120.743700995534
142570000 125.312759962609
142580000 121.347048856366
142590000 123.070656382912
142600000 124.066521809432
142610000 125.386431726594
142620000 124.617471644664
142630000 122.703418624804
142640000 121.055329359779
142650000 122.159425637332
142660000 122.844002835057
142670000 123.05122712419
142680000 116.755149660991
142690000 121.515840842984
142700000 112.268431759797
142710000 119.09785307795
142720000 116.599021614168
142730000 116.632763852273
142740000 117.298700618415
142750000 116.446533743612
142760000 115.287735383594
142770000 119.191965317077
142780000 122.476261574281
142790000 120.224710141082
142800000 120.181603421116
142810000 118.939921885322
142820000 117.603661286389
142830000 119.71228150338
142840000 116.783394894661
142850000 117.726815155766
142860000 115.579495893484
142870000 118.993602243429
142880000 119.105545105493
142890000 118.209759076555
142900000 116.894513166495
142910000 109.269393628306
142920000 105.186189239522
142930000 111.11841097757
142940000 113.715286848856
142950000 118.238328939304
142960000 115.045328748392
142970000 117.559005468602
142980000 114.240144001888
142990000 114.281518531668
143000000 113.665461704038
143010000 118.74382833586
143020000 113.305458614931
143030000 111.967272834338
143040000 115.935438840655
143050000 109.845598990388
143060000 102.232982264114
143070000 113.328089849275
143080000 115.270793195852
143090000 119.693579110065
143100000 117.607015057068
143110000 117.333530454365
143120000 120.798937695599
143130000 124.04371943104
143140000 121.52119674367
143150000 117.903821002299
143160000 120.667514364751
143170000 116.987028616722
143180000 119.959324436928
143190000 121.393551729342
143200000 122.307243861682
143210000 118.382750798791
143220000 117.823035617092
143230000 115.941957308517
143240000 116.746759100555
143250000 116.305423086655
143260000 115.400336499941
143270000 115.807723409514
143280000 119.873952088554
143290000 119.591637311111
143300000 121.451710750217
143310000 113.73842837776
143320000 117.493027153536
143330000 110.911311503513
143340000 117.200664848199
143350000 120.235428410242
143360000 118.084928651324
143370000 115.903164978034
143380000 120.907690755873
143390000 120.220752419353
143400000 120.003315656884
143410000 116.487607565003
143420000 121.735028848307
143430000 121.299306668438
143440000 115.294070612315
143450000 114.797257585504
143460000 123.448858147661
143470000 121.970471574954
143480000 119.203919023841
143490000 119.354323485761
143500000 119.599036652453
143510000 120.736409053263
143520000 122.229243377736
143530000 120.22604450919
143540000 120.596095932122
143550000 117.770615373935
143560000 118.856024924408
143570000 119.56583757316
143580000 115.085685246302
143590000 116.304851315945
143600000 119.989028239078
143610000 120.558025783658
143620000 117.228044981221
143630000 118.545741775043
143640000 115.600917515998
143650000 118.208133413074
143660000 117.885955426751
143670000 120.64710053907
143680000 119.498635994465
143690000 116.648362234176
143700000 116.945271774249
143710000 122.244955635271
143720000 118.865746964951
143730000 119.291972278218
143740000 117.733370485455
143750000 120.13272615994
143760000 118.237472653622
143770000 119.354971946062
143780000 116.846887779838
143790000 116.919130267209
143800000 120.393452604048
143810000 117.411032563157
143820000 118.267379259916
143830000 115.863916791207
143840000 117.476634170615
143850000 115.975884983933
143860000 117.187824367306
143870000 117.956792473589
143880000 119.926058526927
143890000 118.207772378091
143900000 123.449279197431
143910000 121.792770293736
143920000 118.948774096906
143930000 116.677270011861
143940000 114.043807578813
143950000 113.647043270201
143960000 116.002995981843
143970000 120.646577051198
143980000 118.0572900667
143990000 116.98600324985
144000000 118.869956904211
144010000 116.21534021316
144020000 113.069596639187
144030000 118.996761938643
144040000 119.575636688459
144050000 119.119809301891
144060000 120.177256632626
144070000 122.411789383301
144080000 123.297765099056
144090000 122.206453590855
144100000 121.858449104527
144110000 119.414746872453
144120000 118.859190299058
144130000 120.783337722426
144140000 122.064528989823
144150000 117.823490762153
144160000 121.003685283991
144170000 118.811321333099
144180000 117.600704929061
144190000 119.763965054495
144200000 119.628779938777
144210000 116.602540446762
144220000 121.251245121461
144230000 120.897916644569
144240000 121.640440562477
144250000 122.715067977325
144260000 123.973995196657
144270000 117.850330328385
144280000 115.968315505447
144290000 119.543704893065
144300000 119.444340695438
144310000 120.173763811065
144320000 121.227199927613
144330000 122.534113907139
144340000 122.867422112656
144350000 124.427541586289
144360000 124.242738868505
144370000 125.2907170251
144380000 122.046816056476
144390000 125.447176964842
144400000 125.584256227434
144410000 120.385138884276
144420000 121.38548919149
144430000 122.125381014047
144440000 117.814714199917
144450000 116.488931574783
144460000 119.112503328899
144470000 123.591464982517
144480000 121.613527687413
144490000 123.301265217129
144500000 121.407817922191
144510000 115.815665727004
144520000 118.187796192255
144530000 117.446749479342
144540000 111.792242615449
144550000 114.178929516615
144560000 112.948972823064
144570000 109.140155468014
144580000 114.987832984763
144590000 111.876049387571
144600000 117.996487952144
144610000 120.254628662483
144620000 118.791684539852
144630000 119.53206055492
144640000 116.417123622431
144650000 119.068307215066
144660000 119.414903921469
144670000 119.096848675155
144680000 115.995313528038
144690000 120.49040315799
144700000 122.317976774678
144710000 120.746664634651
144720000 120.283900297285
144730000 120.740026512692
144740000 120.36518066264
144750000 117.595956484591
144760000 114.974457230702
144770000 119.010680298891
144780000 119.350282161086
144790000 120.62542018021
144800000 121.347516390292
144810000 119.727166013166
144820000 124.753184756864
144830000 125.618018722273
144840000 124.416407495339
144850000 126.097400548467
144860000 123.707816703085
144870000 118.209849711318
144880000 119.134012982092
144890000 123.240800204206
144900000 121.730919242798
144910000 118.300608990757
144920000 117.644792728574
144930000 117.225536303615
144940000 122.198970411441
144950000 117.496193519952
144960000 121.844990060399
144970000 120.854823612723
144980000 120.43912695348
144990000 113.604833193703
145000000 110.605375264256
145010000 109.901235811429
145020000 114.16863335688
145030000 116.002946086944
145040000 113.916890532868
145050000 114.366826992231
145060000 114.928857369365
145070000 116.265377647785
145080000 118.291652602542
145090000 118.94461981083
145100000 121.64975828332
145110000 124.572579954332
145120000 122.984347067731
145130000 126.176406739722
145140000 123.628289130272
145150000 122.184473824521
145160000 122.467592444008
145170000 118.576002777996
145180000 119.82609155334
145190000 121.180821859742
145200000 122.137425064357
145210000 120.502009272788
145220000 124.304129972989
145230000 122.26073479471
145240000 122.146495279314
145250000 123.082964659073
145260000 121.20492639843
145270000 124.435138953715
145280000 119.622407262645
145290000 119.113142858535
145300000 118.612541981638
145310000 124.083656015579
145320000 122.514660735539
145330000 123.925056643743
145340000 123.300605187679
145350000 122.835087730584
145360000 125.635270351213
145370000 123.020680317397
145380000 126.827934133775
145390000 125.337561090319
145400000 126.541317574
145410000 125.155845684196
145420000 123.875602191445
145430000 121.954219812505
145440000 120.773266535467
145450000 121.271265122888
145460000 120.852083028417
145470000 123.745348646444
145480000 121.696977182477
145490000 119.641099046711
145500000 120.379899697672
145510000 118.134976457473
145520000 117.16875070694
145530000 121.129568285648
145540000 117.523119619084
145550000 119.719804122495
145560000 113.748552533707
145570000 119.574189018979
145580000 118.131968840168
145590000 119.482746227352
145600000 118.390844631994
145610000 119.276440652499
145620000 119.872992082038
145630000 118.584061576145
145640000 122.969975175966
145650000 116.003187974857
145660000 118.693269154379
145670000 119.525844572121
145680000 118.193316715983
145690000 116.85553125397
145700000 112.844259845794
145710000 115.63055347956
145720000 115.667142335701
145730000 113.850141764915
145740000 115.309413503823
145750000 118.90202149167
145760000 116.984423274538
145770000 118.194804112989
145780000 119.427076172295
145790000 119.291411831575
145800000 121.276755890188
145810000 120.743158415258
145820000 119.642830964605
145830000 113.941033035419
145840000 116.712640255289
145850000 115.228508503114
145860000 112.634881324534
145870000 111.413943088449
145880000 109.988545114651
145890000 116.624574333841
145900000 112.569680774853
145910000 110.809787235088
145920000 113.620325324941
145930000 111.411396893736
145940000 114.24256647911
145950000 115.407702707175
145960000 113.842914837804
145970000 112.980306120418
145980000 115.291351647051
145990000 108.287352013264
146000000 114.361462712659
146010000 117.225410883722
146020000 116.319746695904
146030000 116.314633888117
146040000 116.605532287013
146050000 115.692095819545
146060000 115.76110926317
146070000 116.668302139556
146080000 121.036390536917
146090000 119.080203105249
146100000 119.869270328944
146110000 117.251709950154
146120000 118.902396144556
146130000 120.362736532286
146140000 119.274367420676
146150000 120.516195595969
146160000 121.142870331188
146170000 117.468357443355
146180000 115.664493071765
146190000 111.709237285571
146200000 115.350262395993
146210000 120.901783776087
146220000 120.328449560663
146230000 122.556328263057
146240000 120.658533980172
146250000 123.825328249407
146260000 123.633788954957
146270000 121.893159358596
146280000 126.120523828986
146290000 120.037551402336
146300000 120.255496687627
146310000 121.298349288029
146320000 119.691192762525
146330000 117.448526062736
146340000 117.698889192578
146350000 120.533041343408
146360000 123.043449183935
146370000 121.743425567319
146380000 119.300192200729
146390000 120.947142311253
146400000 114.537468501786
146410000 109.276456642082
146420000 108.178586838268
146430000 110.121656791871
146440000 112.1515261489
146450000 111.892856514714
146460000 112.847785528853
146470000 112.506182920281
146480000 113.538588063618
146490000 113.681642188066
146500000 114.751169835912
146510000 118.331532117269
146520000 117.406330910556
146530000 116.518740528267
146540000 118.246603008643
146550000 119.232939099301
146560000 121.092365518675
146570000 115.913788711639
146580000 117.065431093146
146590000 120.839984031541
146600000 118.439820725526
146610000 119.518762334497
146620000 119.103076013668
146630000 116.062550108021
146640000 107.363271768543
146650000 104.406630581975
146660000 110.154006245195
146670000 118.034610666729
146680000 115.697656155663
146690000 114.337098065076
146700000 115.967895026714
146710000 117.305784887953
146720000 118.759047811498
146730000 117.004770868695
146740000 111.258409295094
146750000 111.4701053525
146760000 116.552246732243
146770000 114.338873008468
146780000 114.091391140224
146790000 115.04252382367
146800000 108.95683059493
146810000 113.94136151079
146820000 115.750108012416
146830000 116.359592744317
146840000 115.986103288088
146850000 117.728695189636
146860000 118.129864300466
146870000 119.580128937868
146880000 120.998564491357
146890000 115.64241867252
146900000 122.448372551958
146910000 122.476800886937
146920000 122.897218789937
146930000 120.962355686283
146940000 117.970870585419
146950000 116.801280290999
146960000 119.607175859298
146970000 119.186248649871
146980000 123.729486494334
146990000 122.651808359877
147000000 124.200200568601
147010000 124.90093537815
147020000 121.651830267172
147030000 122.316461235798
147040000 119.368508018679
147050000 121.520416703749
147060000 118.69152495425
147070000 122.084021666113
147080000 119.556089875255
147090000 119.330766062646
147100000 128.291858606386
147110000 122.192251705681
147120000 121.445809281739
147130000 119.625051558442
147140000 117.432943340955
147150000 116.105248584989
147160000 118.921600491397
147170000 118.233519242449
147180000 117.31704667046
147190000 113.625432000496
147200000 114.105265640886
147210000 116.202058434859
147220000 109.790363173819
147230000 116.71633839796
147240000 112.622425080052
147250000 115.785072042414
147260000 113.82767709264
147270000 112.643247301143
147280000 111.396885199094
147290000 111.847349950738
147300000 112.131573025653
147310000 109.015003895964
147320000 115.990278864267
147330000 114.450140791637
147340000 116.115463247335
147350000 115.389323362101
147360000 114.904527998269
147370000 113.821574973368
147380000 114.236258130901
147390000 111.540362482296
147400000 114.4718434403
147410000 111.712706874934
147420000 112.747216045588
147430000 106.670737835554
147440000 107.592438283023
147450000 113.123573044794
147460000 108.57387847593
147470000 107.283694319278
147480000 108.601334799144
147490000 112.424515812951
147500000 117.310019371738
147510000 113.428310964668
147520000 114.493004258645
147530000 120.402953779081
147540000 117.109564764512
147550000 119.155342721734
147560000 118.476876248388
147570000 117.065312452864
147580000 120.194915610236
147590000 117.115065134557
147600000 120.02127366421
147610000 116.239271930759
147620000 112.743437982484
147630000 118.776728989908
147640000 114.251997156556
147650000 113.980645221809
147660000 117.059678780622
147670000 115.923828595198
147680000 117.855647210974
147690000 116.761368327574
147700000 122.809448824735
147710000 122.395279703809
147720000 124.293799095305
147730000 124.448833831988
147740000 120.407161487321
147750000 121.211775533384
147760000 122.191219787189
147770000 120.632245134454
147780000 124.178089645117
147790000 114.426264738471
147800000 118.151821169195
147810000 119.561832968603
147820000 118.079433346514
147830000 121.556290652415
147840000 123.408769126463
147850000 119.031304695721
147860000 117.110299164195
147870000 121.02711581268
147880000 119.716793308036
147890000 123.644350873144
147900000 123.011025932057
147910000 119.818729262542
147920000 114.072438770845
147930000 116.467902195725
147940000 122.166048232286
147950000 118.566074962303
147960000 120.226652148961
147970000 122.223958244506
147980000 125.1361004028
147990000 121.468024317015
148000000 123.738803659754
148010000 121.794633753362
148020000 119.272081468927
148030000 120.911015728437
148040000 119.181185138939
148050000 118.725851824743
148060000 123.198892698912
148070000 122.249722271489
148080000 121.118564167498
148090000 120.04303747785
148100000 119.64946244778
148110000 122.136743836498
148120000 119.002250831221
148130000 115.60117306301
148140000 114.518977763097
148150000 118.859073548746
148160000 119.339239085609
148170000 120.365949481995
148180000 119.730794648252
148190000 119.031047393355
148200000 121.228115581923
148210000 115.849286511356
148220000 110.771479778668
148230000 111.875496050261
148240000 118.49312655962
148250000 120.854291404913
148260000 120.748941588754
148270000 125.562742929416
148280000 123.912470262713
148290000 120.965850013947
148300000 121.787223584631
148310000 118.531679584792
148320000 119.977303538923
148330000 117.160389656284
148340000 109.357314594574
148350000 115.356278312326
148360000 115.765205879698
148370000 119.53386303389
148380000 109.6359873193
148390000 109.227747444264
148400000 115.800692769969
148410000 114.72778033113
148420000 109.982057271928
148430000 115.310926368164
148440000 112.603576748975
148450000 115.554014791436
148460000 112.999339429911
148470000 112.062888395642
148480000 113.426668746378
148490000 113.931628021923
148500000 118.779198296898
148510000 115.152045359405
148520000 117.254477632253
148530000 115.105774063688
148540000 114.165315262273
148550000 114.5145567537
148560000 118.28894005708
148570000 116.231438634267
148580000 113.192409937092
148590000 114.251865803752
148600000 122.304792142529
148610000 119.902296742708
148620000 117.820187691175
148630000 116.808641116215
148640000 117.651943453831
148650000 115.833453474399
148660000 119.095858693495
148670000 115.736046598223
148680000 118.681691779156
148690000 118.391841287056
148700000 115.743836528869
148710000 119.204554283893
148720000 118.991989573785
148730000 116.340129642246
148740000 115.864488871325
148750000 121.697534767113
148760000 123.769430113551
148770000 126.959644667304
148780000 126.105832878819
148790000 121.045885295949
148800000 124.755065133355
148810000 120.321982726386
148820000 124.054645887065
148830000 126.651605568931
148840000 123.438945910024
148850000 123.312056196285
148860000 127.448895661495
148870000 121.937365452296
148880000 120.322097012131
148890000 119.754398148587
148900000 116.965270794432
148910000 117.003376237945
148920000 118.61947842925
148930000 119.86697132558
148940000 112.375573946514
148950000 120.296325318789
148960000 123.992246029981
148970000 122.094660592327
148980000 122.90810582072
148990000 120.567587480689
149000000 118.508009449921
149010000 122.585031764913
149020000 121.059588617193
149030000 120.540879126528
149040000 125.889904954208
149050000 121.866113526325
149060000 126.675901046934
149070000 122.945914925456
149080000 121.525030694529
149090000 117.877508304931
149100000 120.550775304661
149110000 119.030904854012
149120000 121.815082344755
149130000 119.615559971869
149140000 120.903966080872
149150000 119.686158890194
149160000 120.746864048002
149170000 121.600985264244
149180000 120.529375556714
149190000 114.667395993641
149200000 117.711035582197
149210000 117.2446284964
149220000 119.389195690479
149230000 121.99248392929
149240000 120.23671930608
149250000 120.136931281275
149260000 114.932857620045
149270000 118.298572956087
149280000 115.307637373257
149290000 119.786871531101
149300000 115.663699670343
149310000 114.971920328783
149320000 113.26818078519
149330000 114.519869460342
149340000 116.491043037853
149350000 116.465204289032
149360000 112.88642622531
149370000 115.628430583018
149380000 115.726301939229
149390000 113.153556937501
149400000 107.705876803954
149410000 111.259821953872
149420000 110.892870081476
149430000 112.666594030863
149440000 112.020597330031
149450000 112.83970618781
149460000 112.52541731215
149470000 115.231764375125
149480000 114.503598363524
149490000 111.095247777878
149500000 113.95654506399
149510000 116.715990803109
149520000 114.591640135926
149530000 113.550759188515
149540000 115.231709638056
149550000 115.994740475251
149560000 117.411353489782
149570000 116.77205844269
149580000 112.651786570767
149590000 111.606730986254
149600000 116.007231359673
149610000 116.679375361806
149620000 114.295357225989
149630000 114.099462677266
149640000 118.483918724952
149650000 118.392217769251
149660000 117.087840799666
149670000 116.37617317306
149680000 118.807989696771
149690000 115.668202962861
149700000 120.550613119222
149710000 116.291406481002
149720000 120.038808010684
149730000 120.710428893427
149740000 123.304192502302
149750000 124.051373733017
149760000 120.64440974229
149770000 118.964552574525
149780000 118.759606831244
149790000 116.015188109313
149800000 117.387792276696
149810000 122.055939119595
149820000 121.126222706592
149830000 119.493462884602
149840000 118.674398958049
149850000 113.512269120942
149860000 117.339533369983
149870000 112.167129760415
149880000 115.058729779421
149890000 116.18593327535
149900000 118.368751487159
149910000 119.4522910446
149920000 119.314127251926
149930000 118.831454793695
149940000 117.876706688162
149950000 117.753882777551
149960000 116.814108265989
149970000 116.464342231437
149980000 114.918862415213
149990000 113.767519967705
150000000 114.549724169083
#timestep 
150010000 116.382383179258
150020000 118.882905569865
150030000 113.938847856598
150040000 114.900901169794
150050000 118.433913487398
150060000 118.367952816179
150070000 116.742754929441
150080000 117.582732210292
150090000 121.358087315599
150100000 121.297742691073
150110000 119.660533748117
150120000 119.041076174558
150130000 120.46131419569
150140000 121.756495990055
150150000 120.113742794776
150160000 121.918819183355
150170000 120.531065959133
150180000 123.369450323408
150190000 118.110567901506
150200000 115.214308261434
150210000 119.143751485058
150220000 113.863990191197
150230000 112.639426700766
150240000 116.529025057501
150250000 118.827585000885
150260000 121.652496729601
150270000 119.984049576877
150280000 121.571584340126
150290000 115.618433579842
150300000 118.170798787114
150310000 117.425296981021
150320000 117.368606298009
150330000 116.611571366342
150340000 115.206786888189
150350000 117.578112252256
150360000 116.131746055747
150370000 118.7422559979
150380000 120.660439493567
150390000 118.630879073715
150400000 125.061768122537
150410000 120.961072530128
150420000 123.29319063103
150430000 120.698914267854
150440000 124.566297503517
150450000 124.566011534594
150460000 119.636855755594
150470000 124.925058745175
150480000 120.548579955104
150490000 124.154415826467
150500000 127.483672457604
150510000 128.633621521091
150520000 126.30598624231
150530000 121.737737425759
150540000 120.054614653964
150550000 119.397602500075
150560000 120.300840701131
150570000 118.687122488308
150580000 116.201365766733
150590000 119.57934770173
150600000 117.838462050851
150610000 121.10888306492
150620000 116.818308799245
150630000 116.666683006777
150640000 118.671875853798
150650000 119.070128155142
150660000 117.390424527187
150670000 124.415646583304
150680000 119.292371645991
150690000 121.472343316482
150700000 120.899833744986
150710000 118.732890792004
150720000 120.700766631182
150730000 117.474367240302
150740000 115.988043725913
150750000 115.020446947507
150760000 115.885677433479
150770000 118.644188021604
150780000 118.722339562416
150790000 117.876495450754
150800000 115.487703558254
150810000 115.186652602975
150820000 114.620171686464
150830000 117.723356658727
150840000 116.882163356938
150850000 116.237139487385
150860000 114.644462476408
150870000 115.726997223684
150880000 116.710988924355
150890000 121.037094842057
150900000 122.167683739244
150910000 122.874634705483
150920000 124.672408442029
150930000 121.884542457874
150940000 122.317651679547
150950000 120.629983842406
150960000 119.270136354688
150970000 119.526862571412
150980000 122.677530543915
150990000 118.768882080158
151000000 116.831577688938
151010000 121.088490134159
151020000 120.840990329939
151030000 121.538541429806
151040000 120.451763583971
151050000 122.186157702916
151060000 124.709069120416
151070000 122.168625650442
151080000 121.643061199318
151090000 121.225841591333
151100000 117.602227010174
151110000 116.850755982508
151120000 117.451546477458
151130000 117.284034589336
151140000 119.768682936641
151150000 119.744473225297
151160000 119.559950541654
151170000 119.408891662406
151180000 121.001216295007
151190000 123.171175604261
151200000 121.213172745039
151210000 122.528134908072
151220000 121.723002853995
151230000 118.726467227152
151240000 118.769401176562
151250000 118.586415353075
151260000 120.758799253829
151270000 120.993092747801
151280000 118.175272288832
151290000 123.00787149988
151300000 119.4514920934
151310000 120.962073350217
151320000 120.095085156869
151330000 124.209790937051
151340000 121.056292618131
151350000 123.29853193285
151360000 124.341652889383
151370000 124.25928888504
151380000 123.483454966811
151390000 125.070866637741
151400000 126.685539263748
151410000 126.810848974072
151420000 122.276317597381
151430000 123.697337106636
151440000 122.251985635576
151450000 121.039906965943
151460000 118.201228725107
151470000 117.208046901231
151480000 116.90902853377
151490000 117.425418110423
151500000 117.51236124524
151510000 116.004584200895
151520000 121.698540835198
151530000 119.948230415842
151540000 113.747319541131
151550000 119.022756795548
151560000 117.033087877944
151570000 120.140364909503
151580000 117.765812824186
151590000 120.355852585565
151600000 118.44895278899
151610000 116.792995557731
151620000 112.632080658926
151630000 113.038559910284
151640000 112.55170715434
151650000 107.502648731509
151660000 108.6483557086
151670000 110.870658925095
151680000 112.048575017568
151690000 111.027010854038
151700000 112.02630784182
151710000 115.571062547105
151720000 109.200290020132
151730000 110.304277629575
151740000 114.131226953929
151750000 110.095183439686
151760000 113.600158250806
151770000 114.056646525085
151780000 118.178184146857
151790000 119.087171558502
151800000 120.440759108732
151810000 115.075652474178
151820000 116.631388792805
151830000 117.793662604379
151840000 116.522371695769
151850000 110.483060387641
151860000 105.740813712303
151870000 110.23055972957
151880000 111.653937867896
151890000 111.298873517698
151900000 114.83320637784
151910000 109.940672380743
151920000 111.940721452354
151930000 110.846330474955
151940000 113.314805548192
151950000 116.357006989545
151960000 115.581638303299
151970000 118.369854685717
151980000 121.097683803997
151990000 117.3347250589
152000000 110.56701670008
152010000 120.500555226636
152020000 121.55068220895
152030000 126.927354615521
152040000 123.329109024315
152050000 121.365021855629
152060000 120.34921602394
152070000 121.719889085009
152080000 121.226738044215
152090000 123.857591525805
152100000 119.079384921343
152110000 116.883868021729
152120000 117.162265591441
152130000 117.573104885699
152140000 118.040705088131
152150000 113.644610674522
152160000 113.583996915183
152170000 116.396951153476
152180000 116.534185979173
152190000 118.773994966817
152200000 115.341567969811
152210000 114.562715102211
152220000 117.006738308055
152230000 115.039813959318
152240000 114.165588130812
152250000 114.546522010705
152260000 121.187368279612
152270000 124.749212839202
152280000 125.69230782708
152290000 117.619543791811
152300000 125.11682612661
152310000 123.788019831194
152320000 128.861213541341
152330000 126.409866844732
152340000 121.380702282147
152350000 121.29617390032
152360000 123.73966211419
152370000 125.699097826531
152380000 122.725003925945
152390000 123.089791998888
152400000 123.722817959832
152410000 121.220934720513
152420000 121.226284137828
152430000 119.892245465988
152440000 123.198943425639
152450000 122.274006831766
152460000 120.740494244389
152470000 120.868205263507
152480000 125.63069235617
152490000 120.76318395245
152500000 119.53552266915
152510000 120.424150834427
152520000 123.641411229328
152530000 123.834287563905
152540000 120.269580356142
152550000 124.193865733319
152560000 126.399482703204
152570000 129.535965991005
152580000 130.803084557011
152590000 129.352276634826
152600000 124.097658638705
152610000 128.999972967174
152620000 129.835201890055
152630000 131.904289802479
152640000 126.76186188586
152650000 126.933036844822
152660000 125.180610163667
152670000 125.408876942593
152680000 123.393914937466
152690000 119.718560831051
152700000 121.998657622502
152710000 121.745794528819
152720000 118.662829215624
152730000 119.777034732177
152740000 119.641835008427
152750000 117.261366498321
152760000 119.882513581943
152770000 115.572336499571
152780000 117.183045152139
152790000 116.338354675955
152800000 120.768782797131
152810000 121.864336520625
152820000 115.467627677367
152830000 116.727271035905
152840000 114.583009764971
152850000 115.403919906705
152860000 115.964894055057
152870000 117.434879020603
152880000 114.171745665326
152890000 116.011185661552
152900000 113.405319900212
[truncated: 395,577 more chars]
