# Supplementary material for: Directional translocation resistance of Zika xrRNA
Source: Nat Commun. 2020 Jul 27;11:3749. doi: 10.1038/s41467-020-17508-7 (PMC7385498; doi:10.1038/s41467-020-17508-7)
Supplement: Supplementary file 4 — Source Data [file 41467_2020_17508_MOESM4_ESM.zip › Source_Data_Figures/Fig2B/stretching-rate_r0-T300K/r_14_Ree_parallel.dat]

10000 10.1702301154922
20000 19.4600096419969
30000 23.6521629679107
40000 19.6781630367778
50000 19.6159576586725
60000 23.1166105171676
70000 18.2370442046463
80000 18.2075603570002
90000 18.2146816656223
100000 19.2807393811261
110000 17.7962484718678
120000 12.4276299955783
130000 10.2703012389822
140000 8.5823467109397
150000 7.87917398501651
160000 5.18201609221359
170000 7.66339381827953
180000 7.47049432383278
190000 10.5387871220148
200000 11.0939398587994
210000 8.78180110243102
220000 3.86818496410012
230000 6.87893598022453
240000 9.10896940396032
250000 8.83040799107499
260000 17.2482423641969
270000 17.3832331490103
280000 6.69702731481794
290000 8.57386358335538
300000 9.87379346446431
310000 15.0526468603393
320000 13.5321060857212
330000 9.49198559816068
340000 3.98476535824847
350000 6.21353338107036
360000 9.51573086194816
370000 14.9358482753419
380000 11.3882662385001
390000 8.76478665554288
400000 9.74709399279425
410000 9.61408236860024
420000 8.60935420284261
430000 12.4710447805774
440000 9.09633738637524
450000 7.54471410800096
460000 8.41487086521869
470000 11.7509439057843
480000 11.1479310404132
490000 4.78167891323028
500000 4.42310827925746
510000 4.91774032099329
520000 4.20015816192017
530000 2.78938039113001
540000 2.66017575890015
550000 1.07822753871437
560000 2.92369836640768
570000 1.55606083933776
580000 3.5075627980238
590000 1.62897955946124
600000 3.29716974225363
610000 3.67971348931474
620000 3.68388993468977
630000 0.240693217001933
640000 2.30502603569067
650000 1.81846184573232
660000 4.99848884398261
670000 3.13406472599013
680000 2.13016409619127
690000 2.78098430247456
700000 0.640891513958422
710000 0.355853595090935
720000 0.771399854978085
730000 3.36372862013741
740000 3.17415220512657
750000 0.0600374694259926
760000 0.452717667436275
770000 1.54126176563756
780000 0.63009411110778
790000 1.08834888296201
800000 0.972467425597983
810000 8.16473912253474
820000 3.16075396002236
830000 3.41061312550141
840000 3.89744016598968
850000 1.58730096015199
860000 5.26058601121434
870000 2.80260151511152
880000 5.55833605812444
890000 9.25501427545009
900000 10.1254781104044
910000 4.91567029624662
920000 0.178579852503049
930000 3.80276457223408
940000 6.09029615244913
950000 6.39786707322025
960000 3.86844943278174
970000 2.02678779977145
980000 7.30005820215251
990000 2.6766978776156
1000000 0.475505987962151
1010000 3.20869388631127
1020000 12.7966726312812
1030000 17.488423287614
1040000 14.888657928999
1050000 14.9261569419764
1060000 12.2913410051335
1070000 17.7481177566466
1080000 13.8596465517666
1090000 8.36318791245259
1100000 13.3632915859835
1110000 13.2171390390561
1120000 11.7976158790236
1130000 18.3315884194539
1140000 20.09354056003
1150000 21.4939796826188
1160000 15.4880235314815
1170000 14.4356637021482
1180000 13.4324026690569
1190000 19.8954931093235
1200000 10.3502580999766
1210000 12.2916602477924
1220000 10.4967599044185
1230000 4.03481138096731
1240000 11.2976545147088
1250000 9.75716321942019
1260000 10.2193035056646
1270000 10.0560430931984
1280000 14.9223405770778
1290000 14.0504819260174
1300000 18.4080541564912
1310000 13.4729360523794
1320000 13.96316430899
1330000 10.2551309677971
1340000 16.1192270903398
1350000 18.9473541769454
1360000 20.6770992242414
1370000 23.1738671448896
1380000 24.7105562720952
1390000 18.0103281956847
1400000 28.983654961167
1410000 13.4370501534601
1420000 20.6068198824247
1430000 17.8793382238472
1440000 17.7458499409247
1450000 18.0466334123448
1460000 21.1208933578035
1470000 23.4650754640311
1480000 26.2587538368515
1490000 22.311038198962
1500000 28.2733964314284
1510000 20.2742417244118
1520000 22.787108580156
1530000 17.7694350147473
1540000 14.7589279811007
1550000 16.8983510690715
1560000 11.5486581094134
1570000 17.9492489070431
1580000 23.3705779105962
1590000 12.3226289030725
1600000 17.9267160338537
1610000 23.283975606233
1620000 24.1898476282987
1630000 16.5330121078211
1640000 13.470945481231
1650000 23.3594724752326
1660000 18.6840092781995
1670000 19.7162857513291
1680000 15.7536817587105
1690000 20.2978911605841
1700000 24.8763808995002
1710000 20.5226692071333
1720000 14.5671278058765
1730000 23.1928696045096
1740000 15.5279981704949
1750000 14.0743418240345
1760000 23.1053372753977
1770000 30.9450847015915
1780000 24.5488968198586
1790000 30.3077488868012
1800000 27.9699154383803
1810000 30.4484895768749
1820000 32.4116324499367
1830000 26.8448489350534
1840000 21.7736874906848
1850000 23.9670507465532
1860000 21.2115866477409
1870000 15.2777544385459
1880000 20.2740399345237
1890000 10.8017486869
1900000 15.4371753076873
1910000 20.9545236674941
1920000 23.4221422215726
1930000 24.2102719213204
1940000 21.6853288450758
1950000 14.3952655277551
1960000 16.3986676421949
1970000 17.1184003078714
1980000 17.3134396489124
1990000 25.0115778981649
2000000 26.2968413640597
2010000 23.4940645974012
2020000 21.3902624790212
2030000 20.5637902982376
2040000 23.4255778763039
2050000 20.6766538278676
2060000 22.8920855959793
2070000 19.7204311852911
2080000 27.6182433930219
2090000 35.3519342105015
2100000 34.7301556914363
2110000 33.3890256645363
2120000 19.1786846736755
2130000 20.1398463496527
2140000 19.1720160590025
2150000 24.3524394413151
2160000 21.8225626233401
2170000 20.2035875898572
2180000 18.8180400720166
2190000 26.5067945193343
2200000 25.4466544464611
2210000 35.9118346265853
2220000 32.1526782142924
2230000 33.939803304909
2240000 30.2425550360858
2250000 36.6683197309951
2260000 32.1083456957691
2270000 33.0454355986456
2280000 27.8541881130074
2290000 25.340046158669
2300000 34.5728232191177
2310000 33.6660507177358
2320000 31.287269456051
2330000 32.4531064064485
2340000 34.0284684225351
2350000 29.2420919989597
2360000 28.421179884095
2370000 27.1541884844298
2380000 22.7078883993428
2390000 25.8988228599096
2400000 31.977534623121
2410000 25.8069304802899
2420000 22.0358818466485
2430000 20.8355932531105
2440000 24.637176322248
2450000 30.1146298534613
2460000 23.6828527014417
2470000 30.9464347534345
2480000 37.1599013216957
2490000 38.6400465428964
2500000 33.7689462719155
2510000 32.6868842308442
2520000 31.3714977232646
2530000 37.4212396304312
2540000 33.3486132193782
2550000 33.2160629867012
2560000 29.1242231828283
2570000 24.4447673512241
2580000 26.6153587992356
2590000 27.8251430367562
2600000 25.6509219929375
2610000 22.8733705192095
2620000 28.9762637493072
2630000 25.4730077919771
2640000 36.4144582783989
2650000 39.9449650806731
2660000 33.9041307410673
2670000 33.4433201956396
2680000 33.2633621761111
2690000 27.4668212520752
2700000 28.5465529532065
2710000 23.4490531828509
2720000 36.6586891896889
2730000 28.0684700700054
2740000 26.0081385012166
2750000 19.719642876632
2760000 15.1342991868099
2770000 15.530752276663
2780000 22.4590212198822
2790000 24.9084697927021
2800000 23.1804651700893
2810000 21.5562233191719
2820000 28.361896414466
2830000 24.8535063812247
2840000 20.7248778162282
2850000 27.7815025156413
2860000 26.5114595997885
2870000 28.4754997710314
2880000 31.6506580095772
2890000 28.4215424970831
2900000 30.76802950632
2910000 32.6340967710127
2920000 33.9373797261279
2930000 32.1993744970181
2940000 28.7142240682036
2950000 25.5032209380959
2960000 19.9742446365134
2970000 25.2602675407813
2980000 30.3720224169734
2990000 27.8231190043551
3000000 32.212608141642
3010000 25.3746019787835
3020000 28.8601560731019
3030000 30.8424703266317
3040000 26.0478368072646
3050000 28.4832168989575
3060000 23.3269255392585
3070000 23.2148598958186
3080000 21.2549994612056
3090000 26.2013565041277
3100000 26.4067496588697
3110000 26.8002619067851
3120000 27.4517725010014
3130000 24.7999203931507
3140000 25.7617748379635
3150000 26.9731810373142
3160000 22.1785654277467
3170000 29.1795681869128
3180000 29.6001413021951
3190000 33.721717728188
3200000 29.3038563761341
3210000 26.364528883654
3220000 27.940911911645
3230000 29.8334348146917
3240000 19.1055896780979
3250000 23.9336678958388
3260000 29.3461298379439
3270000 22.8014440106169
3280000 20.0554338654774
3290000 19.5883627105607
3300000 14.7986207429531
3310000 15.8776866728771
3320000 18.2444450501174
3330000 17.2515295826129
3340000 24.9575050115607
3350000 24.3809567277843
3360000 23.7173153202796
3370000 25.4557612696158
3380000 25.8187614777057
3390000 22.8647004941838
3400000 28.3316213146608
3410000 34.2978641178041
3420000 28.1841918560992
3430000 34.2395171190453
3440000 33.0566072711009
3450000 29.9441099441609
3460000 30.6898252103021
3470000 23.7802745636297
3480000 21.0351465727036
3490000 19.7912230826567
3500000 12.5221428064677
3510000 15.2260856593846
3520000 16.7697448425831
3530000 16.6619652814891
3540000 14.0373762952023
3550000 9.23332582040484
3560000 13.357537433898
3570000 20.2457898033007
3580000 11.1198630367601
3590000 8.93215984799031
3600000 11.8082786272174
3610000 7.79788281660882
3620000 8.50086776423558
3630000 6.19704294283952
3640000 5.59070687609938
3650000 20.3644660144556
3660000 12.0983466276548
3670000 13.0272810349777
3680000 15.157758780754
3690000 20.4935588658959
3700000 17.0270645487063
3710000 16.878697214519
3720000 14.3705988955762
3730000 18.5363823703809
3740000 17.2273442477822
3750000 17.1058326757226
3760000 19.8042437171183
3770000 27.2420168704426
3780000 22.3120994051689
3790000 26.0474117025685
3800000 23.4484248285717
3810000 23.4304502423173
3820000 20.2908832325117
3830000 22.8021128643828
3840000 13.7984522378154
3850000 18.8607542862505
3860000 8.17677579954403
3870000 23.375913171104
3880000 25.7696185729365
3890000 16.8016418155933
3900000 24.2332006147911
3910000 18.1269114354601
3920000 14.1583951620406
3930000 13.7801661419392
3940000 15.8885740157081
3950000 14.2870977422976
3960000 22.9745384233901
3970000 29.2511883807246
3980000 16.7757987762673
3990000 16.9326345346473
4000000 22.9314346513966
4010000 16.765963576063
4020000 10.3304994568489
4030000 8.04790000757589
4040000 10.2504530735216
4050000 18.0945776578968
4060000 21.9598799926782
4070000 26.919240717256
4080000 23.0518320418497
4090000 23.086634123629
4100000 18.8272678017408
4110000 25.1190864537239
4120000 19.2036884185106
4130000 25.8805657494052
4140000 16.2608441849248
4150000 24.2574124456467
4160000 23.092808698457
4170000 16.2062880402302
4180000 15.8143442373635
4190000 10.9635685689788
4200000 14.2369779419579
4210000 15.647094932759
4220000 10.1446545688145
4230000 11.2216311762886
4240000 12.2312393808437
4250000 13.7459971718342
4260000 12.0568802788308
4270000 17.6719716386581
4280000 21.2146275862796
4290000 21.0622947801372
4300000 22.8537881246352
4310000 22.3991156189787
4320000 19.0882451550302
4330000 19.282579193307
4340000 15.4118304301373
4350000 10.3677566042919
4360000 13.5563508015036
4370000 15.6470554387828
4380000 18.6125295045956
4390000 16.9588092561292
4400000 16.4931195409897
4410000 20.5260243600753
4420000 29.0494562435569
4430000 23.8900400497014
4440000 19.306611175183
4450000 15.0940186992217
4460000 19.067193705848
4470000 18.3754905747993
4480000 23.145236369293
4490000 12.7386618500508
4500000 23.2948980497779
4510000 15.3915570673044
4520000 22.1595584551783
4530000 16.1514608129482
4540000 15.7378828374947
4550000 10.6405143713544
4560000 14.3876405945778
4570000 12.9810251647355
4580000 16.7136322958016
4590000 15.0704683524746
4600000 11.7776175134854
4610000 8.9453929517087
4620000 7.72389756989685
4630000 9.55309519778228
4640000 7.69277753727357
4650000 8.6375733733758
4660000 9.02955031060827
4670000 10.4070666784874
4680000 10.6996089185345
4690000 6.46145714510601
4700000 7.41987801587618
4710000 9.95088281204011
4720000 13.4187731827512
4730000 13.5385654544549
4740000 16.4854195976626
4750000 17.2752568881655
4760000 15.0472334702266
4770000 19.104829636717
4780000 17.5541081098785
4790000 12.9782803058841
4800000 11.7398910828429
4810000 12.4754342699339
4820000 13.9664275077848
4830000 13.6185170269921
4840000 12.6323259565646
4850000 13.0707479040443
4860000 14.8139191045203
4870000 14.5170385123399
4880000 18.4362073509179
4890000 18.0206681665161
4900000 16.6032737507193
4910000 18.6438244861885
4920000 22.168378232271
4930000 22.8016998275477
4940000 15.2385132115264
4950000 10.145366511842
4960000 22.9975107634817
4970000 28.9423438024679
4980000 16.6054274266135
4990000 23.3374461032872
5000000 25.9943913705041
5010000 19.8665235977671
5020000 21.1592792692892
5030000 18.4720733219128
5040000 19.8569907023908
5050000 20.398884025508
5060000 17.5852574137978
5070000 16.6777403935725
5080000 23.9283608727725
5090000 31.1342838225378
5100000 23.5328656782587
5110000 25.2386918442261
5120000 27.6986772859682
5130000 19.773468785473
5140000 20.2055900903412
5150000 16.1231579024756
5160000 14.9629294308897
5170000 11.0850668764926
5180000 12.8986876208457
5190000 11.3017429075803
5200000 10.3869480527959
5210000 16.0863629606344
5220000 15.6249639046334
5230000 16.1104844203701
5240000 14.2123402918581
5250000 20.3281463461158
5260000 19.1531551606228
5270000 14.9344850991606
5280000 19.8657502846848
5290000 11.8696523801884
5300000 10.520093825257
5310000 14.829457911596
5320000 14.9492749542837
5330000 7.98474713224397
5340000 11.7375068531659
5350000 13.1668137081022
5360000 14.7045198731403
5370000 20.3300240384597
5380000 24.9705609498172
5390000 21.6825840822223
5400000 24.2728658923191
5410000 23.5451840767267
5420000 20.0584390855438
5430000 12.3741656028604
5440000 20.2275128350192
5450000 22.903228469051
5460000 27.5911260940827
5470000 31.6675911244296
5480000 31.4998606053463
5490000 32.981057767034
5500000 24.2872700017448
5510000 24.6095168468782
5520000 18.7766656466316
5530000 20.5471326483004
5540000 19.4344636707309
5550000 17.4411323634384
5560000 23.2491294156854
5570000 19.5983654523919
5580000 18.4707287774258
5590000 17.036592859242
5600000 22.0803947227299
5610000 21.0504046468297
5620000 17.9407577268412
5630000 20.1581260551479
5640000 24.5155576379686
5650000 31.0667940480746
5660000 33.738590384193
5670000 32.4895163303714
5680000 33.5821553101101
5690000 38.8907682915918
5700000 35.0460877135649
5710000 35.8020595016969
5720000 39.974984827903
5730000 34.1073931640106
5740000 25.1136132138564
5750000 28.6280911761507
5760000 21.3878518867281
5770000 21.8446025938989
5780000 26.5270784376443
5790000 25.9298351364671
5800000 28.365759195275
5810000 32.2160367728961
5820000 33.0751380954988
5830000 35.7160990356815
5840000 34.0204492719649
5850000 29.4340493299542
5860000 28.5344575204202
5870000 25.8843689547551
5880000 25.2331581332069
5890000 18.0379913371405
5900000 13.404855091308
5910000 17.8513533450304
5920000 23.0836376714056
5930000 26.3741774366925
5940000 26.6318763473892
5950000 32.6234922533293
5960000 23.6625438113415
5970000 20.4975203949981
5980000 19.4615916591931
5990000 14.7370782409991
6000000 15.5038178655655
6010000 20.2792816072012
6020000 20.188989236297
6030000 18.678240821204
6040000 21.2046135072569
6050000 26.972292869714
6060000 24.1906893185936
6070000 24.3191494092659
6080000 32.1196376205272
6090000 19.6813628478002
6100000 28.3632640348233
6110000 28.8219541283057
6120000 33.6423408685868
6130000 27.1274490988555
6140000 32.27357050328
6150000 38.5998129815823
6160000 40.1124906476043
6170000 35.0117578609065
6180000 33.6708724205785
6190000 36.941136393993
6200000 37.7034439452682
6210000 32.1093159024119
6220000 38.8644480366739
6230000 38.3004071928052
6240000 36.2871640488285
6250000 32.996427414412
6260000 35.2172471641884
6270000 39.1123667787382
6280000 36.9642179780664
6290000 29.6975255628978
6300000 28.8937238131765
6310000 25.9057608674266
6320000 25.6079287175888
6330000 35.3159517683509
6340000 37.945958138278
6350000 35.3063214084598
6360000 30.7260998667014
6370000 29.1113455703421
6380000 24.5436252080373
6390000 36.7132340757006
6400000 36.6731791189045
6410000 34.5522697421897
6420000 43.0700406994656
6430000 40.3285935485933
6440000 37.8392139310445
6450000 35.6672957571992
6460000 41.5632454288424
6470000 46.230280198772
6480000 41.8754189874513
6490000 41.4179651668661
6500000 42.6152558956834
6510000 30.7617517137286
6520000 31.6802858062191
6530000 26.3047853791628
6540000 32.844247364668
6550000 39.259693323731
6560000 35.5756443661929
6570000 33.4482032381398
6580000 37.0411827353568
6590000 34.2374331471934
6600000 39.4059265026102
6610000 40.8616040835116
6620000 38.6066648887109
6630000 39.8946054293651
6640000 41.6603782568952
6650000 37.7605504418681
6660000 35.728885021771
6670000 38.8325464908649
6680000 39.3188422465673
6690000 37.3463732355108
6700000 33.3249778571589
6710000 32.5728144973456
6720000 30.725190783089
6730000 33.7218202699247
6740000 30.9485794958321
6750000 25.1615142895436
6760000 22.1153151264991
6770000 21.7874203230029
6780000 26.5281948406282
6790000 23.0269720771774
6800000 21.2073163390071
6810000 23.0530531781559
6820000 31.0398711231372
6830000 28.7607226107286
6840000 23.7405105769352
6850000 31.0514938492112
6860000 30.2977161104831
6870000 29.4322775795141
6880000 33.5993539645805
6890000 31.7773433852755
6900000 36.118887198619
6910000 29.2100315306724
6920000 32.5444045883662
6930000 31.4394119057457
6940000 27.1103346246199
6950000 31.4688706594892
6960000 32.6156804373545
6970000 26.0823254738332
6980000 28.63071908667
6990000 36.4771150944157
7000000 36.2589727889915
7010000 30.5692303007014
7020000 24.3958372438379
7030000 21.6216647365949
7040000 17.2096366508806
7050000 20.5079538617324
7060000 17.9588887420903
7070000 22.6159222366972
7080000 15.9934879820228
7090000 22.0940023784211
7100000 18.0782536215157
7110000 29.3783094703413
7120000 30.6764149345393
7130000 29.9157934664053
7140000 28.8485109777482
7150000 29.6291095799484
7160000 33.3486791917769
7170000 33.7385162465679
7180000 23.2435576330403
7190000 27.3163972245399
7200000 19.9580026873427
7210000 23.1760920223186
7220000 27.5489586471157
7230000 28.4975456176763
7240000 31.4630185528436
7250000 27.5301419409046
7260000 25.5734216522927
7270000 22.2479027894931
7280000 25.1882834321594
7290000 23.7350583374023
7300000 25.7695428441062
7310000 24.7881130118222
7320000 24.6866471975661
7330000 20.979596143152
7340000 23.7830710581876
7350000 26.2487344599633
7360000 26.0788839353399
7370000 32.4078382508474
7380000 34.9244435640452
7390000 33.553372926182
7400000 30.3380984409175
7410000 28.7560900066385
7420000 32.4331503663676
7430000 31.9189943901517
7440000 34.5465068784201
7450000 29.4780865596227
7460000 24.9709001230887
7470000 31.2880858107056
7480000 22.7481578183526
7490000 19.854497437348
7500000 22.3253084069679
7510000 24.3370791214115
7520000 27.0562308802502
7530000 29.095477975336
7540000 30.986222141785
7550000 38.5119231701283
7560000 39.9404324051449
7570000 38.6645069868272
7580000 32.9828969614142
7590000 37.0069480187132
7600000 34.3877629794404
7610000 30.4085021515625
7620000 29.2195767508525
7630000 31.9193822906325
7640000 34.1864836136948
7650000 38.5046128469692
7660000 30.2264021564201
7670000 21.3343074843587
7680000 23.7342867704944
7690000 35.8221264905064
7700000 34.4064040773289
7710000 30.1565570535429
7720000 26.9104274695692
7730000 22.8783789039996
7740000 27.1797644241603
7750000 24.7845194072525
7760000 24.6597351645169
7770000 29.6847368710052
7780000 22.6163551767573
7790000 26.8991445429783
7800000 29.6086934236911
7810000 29.1233965157272
7820000 26.2216450011355
7830000 23.092894453273
7840000 34.5768210054638
7850000 38.3087274925402
7860000 30.8686701822691
7870000 34.3001670475909
7880000 33.9862797061261
7890000 30.6827496980769
7900000 33.943717590762
7910000 32.2114616090357
7920000 37.237459099519
7930000 33.8245268960175
7940000 31.7938989681703
7950000 25.305994167656
7960000 34.8386876131018
7970000 37.3139928331158
7980000 30.5188355121952
7990000 37.9869350211037
8000000 29.7547304877584
8010000 32.2435097803585
8020000 30.8153360077732
8030000 22.921407270227
8040000 27.0469262194353
8050000 31.8741137077164
8060000 33.1148784170645
8070000 36.1329500415706
8080000 32.3426554598321
8090000 29.7666618361425
8100000 26.9935255693688
8110000 32.8588385580553
8120000 37.626724918396
8130000 39.1897068505322
8140000 37.8854368779892
8150000 44.8591465895888
8160000 47.3540804384538
8170000 41.8694854675855
8180000 42.3619335488154
8190000 34.5385042564467
8200000 33.0929611256359
8210000 32.7511660500972
8220000 37.5100562632923
8230000 29.8474757727423
8240000 33.3564035184584
8250000 35.0413411424022
8260000 32.1895262080216
8270000 42.6498871747061
8280000 40.7256434109343
8290000 35.4337507719321
8300000 28.9188612649232
8310000 27.2010938444328
8320000 28.0260977110834
8330000 22.38490888567
8340000 22.0600866394183
8350000 23.5485425490746
8360000 29.8369414675872
8370000 29.4223004028545
8380000 28.4226397747125
8390000 25.6902481774685
8400000 27.4934963904205
8410000 30.7725857398165
8420000 27.8454932971584
8430000 25.8003031442185
8440000 26.5467060597906
8450000 26.557607834115
8460000 31.5669705223099
8470000 33.5891695132021
8480000 24.1853762901637
8490000 23.2272557501148
8500000 25.7147113786012
8510000 30.3559223009033
8520000 30.9100287807656
8530000 27.6423221459106
8540000 28.7291725514064
8550000 28.193291943201
8560000 21.9036724452018
8570000 23.0493069812174
8580000 25.0159611736369
8590000 27.0717607112635
8600000 30.1052264360927
8610000 31.6524902460078
8620000 29.5632779511531
8630000 22.0658794936
8640000 25.4701499977594
8650000 29.6082120619459
8660000 27.8402986533243
8670000 27.4487628509467
8680000 27.0568117517357
8690000 25.0519424800448
8700000 23.3219369655259
8710000 26.1704492478247
8720000 26.7511454473518
8730000 22.5658345825705
8740000 24.1521820721857
8750000 28.3519310483457
8760000 29.4879591270359
8770000 37.1650052839802
8780000 34.6043754930209
8790000 31.4806925273598
8800000 32.6693246419267
8810000 32.8932277211097
8820000 33.4645791297072
8830000 25.8251332927589
8840000 28.9240299309373
8850000 29.2671088683662
8860000 29.4362363168991
8870000 34.0760225635665
8880000 34.5874674377255
8890000 32.3719485807371
8900000 42.4993396330387
8910000 38.007034468304
8920000 35.2136608462757
8930000 37.8809694623843
8940000 38.680497805009
8950000 37.5189014828617
8960000 35.0662837259043
8970000 36.1518887849654
8980000 25.4384649754054
8990000 24.3596795412814
9000000 33.9878423396883
9010000 38.1818195052821
9020000 35.635967455952
9030000 31.2128346203338
9040000 33.8283337691495
9050000 33.9970987787526
9060000 33.8551591061172
9070000 37.999458842809
9080000 40.1555699543121
9090000 39.6943605829305
9100000 34.9139545632441
9110000 40.2778751622929
9120000 36.2198505527738
9130000 39.8340521077624
9140000 38.5655957486011
9150000 34.5763423786722
9160000 33.9624126257332
9170000 39.8717878002342
9180000 33.9542565765341
9190000 43.4346363098604
9200000 38.1579968939058
9210000 33.7162209245917
9220000 41.4777824432583
9230000 43.8147616573373
9240000 39.3766920763775
9250000 39.6670056153704
9260000 30.3058818640865
9270000 35.2037842898291
9280000 33.3048889926038
9290000 25.3476895851336
9300000 25.9644982759647
9310000 29.8735020173741
9320000 28.5248037748721
9330000 29.9185215786001
9340000 26.8325846710183
9350000 30.6879796748697
9360000 28.4496663211843
9370000 26.9190388652232
9380000 17.1238586890094
9390000 20.5966782183582
9400000 25.2507827774789
9410000 27.3771607523247
9420000 33.5033873020674
9430000 32.1086256702865
9440000 39.8323039447737
9450000 32.1029811592463
9460000 35.7364566028159
9470000 33.6199259620639
9480000 41.1618268906867
9490000 43.3341009502004
9500000 41.4021664946885
9510000 37.3215816900164
9520000 38.4762482093217
9530000 31.1380764902944
9540000 30.5042000471145
9550000 38.2938931887302
9560000 32.5013109383457
9570000 38.4282497469961
9580000 42.0849226667291
9590000 36.3019872251461
9600000 28.4429422583798
9610000 33.2570943878266
9620000 37.0730252062064
9630000 35.8767359605046
9640000 37.2443854905794
9650000 34.4572676265178
9660000 36.6126565160434
9670000 30.8616982201011
9680000 28.8417590360007
9690000 27.0571880655934
9700000 27.8477141181309
9710000 29.2069842638998
9720000 32.4773973047976
9730000 43.296932317836
9740000 35.7417812896904
9750000 33.9285143527979
9760000 36.088858052549
9770000 29.71685307772
9780000 26.1595650833033
9790000 27.6721954528277
9800000 24.9377451012342
9810000 29.0642088240335
9820000 26.5953416757393
9830000 20.0407593319412
9840000 18.1646614664527
9850000 24.1236969954274
9860000 26.9417103580091
9870000 27.8496029956991
9880000 27.2071427746777
9890000 33.0251896461955
9900000 27.5905888538402
9910000 27.0202181064785
9920000 21.9473176236406
9930000 20.9952673834646
9940000 28.3311964033882
9950000 22.5876597807252
9960000 26.4433247019135
9970000 25.3569251166323
9980000 23.8036616434215
9990000 27.9385383984665
10000000 29.2994035417612
10010000 33.6855087420039
10020000 27.2230708648095
10030000 29.8165614101862
10040000 25.5224276278097
10050000 31.0707879349245
10060000 34.3446812367668
10070000 33.5691646772113
10080000 25.2763697668741
10090000 27.2208362616123
10100000 25.7466444549919
10110000 20.0478280343164
10120000 20.7816610505651
10130000 23.9417958688305
10140000 30.0680444397409
10150000 29.1527676775355
10160000 22.1399389790393
10170000 25.6705440388945
10180000 22.3264975048241
10190000 25.1436656684907
10200000 24.999483989534
10210000 19.0368346651258
10220000 17.8425690948085
10230000 24.6846187936567
10240000 25.9041603538121
10250000 29.9579952871679
10260000 26.9877819179528
10270000 32.4303124206209
10280000 33.2944544735131
10290000 34.7944242626398
10300000 30.9879955070247
10310000 26.8205364287765
10320000 26.4912336086749
10330000 30.198861817898
10340000 36.1482371665322
10350000 34.6441647995046
10360000 32.6989106479097
10370000 30.633970539798
10380000 38.2620531306482
10390000 28.348292785903
10400000 26.8382298932187
10410000 23.9848275789581
10420000 26.0375427864932
10430000 25.8331365179426
10440000 28.5781845436908
10450000 23.8387352280269
10460000 26.9257760107035
10470000 25.5005737294734
10480000 32.9788502028583
10490000 36.7261411346233
10500000 32.2838269742716
10510000 28.0300551007758
10520000 32.8727304440059
10530000 32.50491179201
10540000 32.328395313456
10550000 21.2377768136506
10560000 14.2292335744432
10570000 17.4775904214467
10580000 17.0395677141112
10590000 22.088622515139
10600000 22.2058550091407
10610000 23.6107185901454
10620000 28.3774209048963
10630000 26.628060781605
10640000 19.2386226183126
10650000 18.3624068077278
10660000 28.9622119359894
10670000 22.1181311136202
10680000 27.421777650376
10690000 29.4486527178123
10700000 25.984569457417
10710000 30.5969467924648
10720000 35.0235115817794
10730000 27.2997448387047
10740000 19.1594746358011
10750000 23.3181714185717
10760000 25.2329000955314
10770000 17.0176484962342
10780000 20.3069379172666
10790000 27.7910925787729
10800000 29.0072371080669
10810000 26.2496911232238
10820000 31.3582282819871
10830000 33.8193965236464
10840000 34.1272252232246
10850000 36.1039612387281
10860000 30.1389609564715
10870000 31.6360547807362
10880000 25.5247465340848
10890000 30.7904971475484
10900000 31.5083537641939
10910000 29.3769653333808
10920000 27.8193875491315
10930000 24.2655932927891
10940000 22.7356572659174
10950000 16.808132737756
10960000 20.0175137639943
10970000 18.0055813483256
10980000 18.7539550496964
10990000 22.1183454263107
11000000 30.269886676511
11010000 23.8075822543469
11020000 23.0061371114104
11030000 32.0225555770145
11040000 28.3533733101077
11050000 25.0926592931428
11060000 25.2521861303011
11070000 21.2276310253364
11080000 21.5172672762192
11090000 22.1533434846291
11100000 16.7892876078849
11110000 15.3036529132014
11120000 15.8352448572558
11130000 20.7385321895361
11140000 19.5264548707935
11150000 26.9679250379947
11160000 20.7583309183766
11170000 17.7258154566282
11180000 25.6322507169443
11190000 34.3521935467406
11200000 37.1897149073995
11210000 37.2643697553058
11220000 38.6587819458886
11230000 40.7595717993119
11240000 31.8180780931665
11250000 29.9227527123901
11260000 37.952947771142
11270000 37.8625929559315
11280000 39.9332924459884
11290000 35.4513359490358
11300000 24.8861893281271
11310000 23.0712429444412
11320000 24.0640321685389
11330000 28.0711350234503
11340000 24.6737987749545
11350000 26.1583148820893
11360000 30.0726890343897
11370000 28.3893757414688
11380000 31.5856652482632
11390000 21.1776903710456
11400000 31.2778193800797
11410000 30.8897044583549
11420000 30.2899610747137
11430000 30.5209621577083
11440000 35.0078257699899
11450000 35.748869274741
11460000 33.9551849315579
11470000 28.9484629592714
11480000 31.8276152690646
11490000 31.2576817044482
11500000 32.5355700853545
11510000 39.4346741756748
11520000 35.9676280216508
11530000 31.663914588618
11540000 33.0756345348885
11550000 38.7997214736838
11560000 30.4588135921092
11570000 33.0871839627473
11580000 34.7346653476487
11590000 32.0708929540453
11600000 33.0177639612915
11610000 36.9911259407318
11620000 38.0856166994906
11630000 34.1835151006534
11640000 33.2068505102097
11650000 30.0915452077239
11660000 37.699327816358
11670000 27.3250836570592
11680000 32.7648248068098
11690000 34.8947091921279
11700000 37.4213567222641
11710000 29.6590624019285
11720000 31.7951460516443
11730000 34.7026170299217
11740000 30.4680370193664
11750000 29.3444888988378
11760000 30.3197504574193
11770000 24.5074289506459
11780000 25.7696959150715
11790000 22.1154591354073
11800000 20.1946372484372
11810000 20.1689606293434
11820000 23.1765013319742
11830000 28.6079746138356
11840000 26.5504710012572
11850000 27.2761675212034
11860000 30.8611525434843
11870000 28.4161365248793
11880000 16.1062947814141
11890000 17.7809641844121
11900000 20.3040997015964
11910000 25.643529804522
11920000 17.9912995701454
11930000 17.7860901118526
11940000 28.78681410011
11950000 29.1062932293917
11960000 28.1327116109511
11970000 28.9218615380407
11980000 22.5398611273923
11990000 22.5073634233402
12000000 20.2186460671055
12010000 18.7576059176744
12020000 19.7982676089578
12030000 21.0229830355607
12040000 23.2597152890964
12050000 21.2475091828851
12060000 25.1538387380978
12070000 26.3546880771609
12080000 28.1917095552849
12090000 19.6985018270385
12100000 25.0707255591839
12110000 23.7738728448726
12120000 26.4041806289084
12130000 22.5691421518018
12140000 20.1863397247274
12150000 16.5825724679998
12160000 21.7055105571246
12170000 22.017961757516
12180000 16.1732075872772
12190000 17.3736261145046
12200000 21.9904382988265
12210000 21.8312111245773
12220000 27.0609601684499
12230000 13.3779122308824
12240000 14.8566295731805
12250000 21.9503110113639
12260000 24.7951116248569
12270000 24.8172610339381
12280000 19.5725732050084
12290000 21.2244364972562
12300000 16.4974092501615
12310000 23.942143503133
12320000 21.4747584211374
12330000 23.7826595936436
12340000 28.3789529279094
12350000 24.2948104084409
12360000 24.7339338464459
12370000 27.5655777506983
12380000 30.0390346790109
12390000 27.7276891477879
12400000 26.9513609552399
12410000 25.7218346885962
12420000 27.2187114504449
12430000 19.3030794805969
12440000 20.0764403862471
12450000 24.0221092495113
12460000 21.7103466555286
12470000 14.4554144238212
12480000 23.3452606389004
12490000 19.6710853739106
12500000 27.8156196723423
12510000 26.4570172709408
12520000 22.273949945704
12530000 21.5299345180985
12540000 27.0398882169599
12550000 23.0346872002245
12560000 29.1781815875334
12570000 27.0837024302255
12580000 25.105409206039
12590000 29.4312197731219
12600000 18.5255000143383
12610000 30.1404518478435
12620000 29.026446103468
12630000 28.180960050208
12640000 28.2780370723102
12650000 20.2860887237044
12660000 24.8726814065856
12670000 15.3814082458043
12680000 11.9643082531738
12690000 21.1169350535606
12700000 31.55392316762
12710000 31.882157342904
12720000 30.9949584136975
12730000 24.6705941020267
12740000 22.9714731839334
12750000 25.5983545896799
12760000 28.7854007109771
12770000 26.045223324079
12780000 26.7500925627123
12790000 23.5884703614481
12800000 32.3588131608467
12810000 28.5155333211607
12820000 25.8339421133404
12830000 20.5864250073591
12840000 21.1570449957676
12850000 18.0054051231593
12860000 22.5503157339477
12870000 18.2098698024932
12880000 22.0229796255687
12890000 21.9026692438705
12900000 21.3593892680904
12910000 24.8779057021869
12920000 32.7058690028264
12930000 31.6963605942258
12940000 30.8686893071387
12950000 31.7744276943013
12960000 33.4785245277159
12970000 31.4563514120845
12980000 29.389286555471
12990000 30.0663312915866
13000000 27.9515889928365
13010000 30.0094139046666
13020000 25.9488715868683
13030000 25.9004677397602
13040000 21.4530406896685
13050000 24.4177019874033
13060000 27.2552059493648
13070000 27.0387299097291
13080000 25.4527385152923
13090000 28.3926890570557
13100000 24.1738468408274
13110000 16.3121406481069
13120000 21.467696334198
13130000 21.3497062291685
13140000 20.871979029228
13150000 26.9746638139368
13160000 28.0737772147147
13170000 18.6233899239618
13180000 21.5344601025113
13190000 18.1433270061432
13200000 22.7045808296688
13210000 22.1546513909872
13220000 17.5491176875172
13230000 15.4493792474686
13240000 19.7763137165424
13250000 27.4967115110877
13260000 21.8368260259114
13270000 21.7194002437629
13280000 24.1121146051924
13290000 27.0074419500177
13300000 13.1556046363499
13310000 18.7812490402082
13320000 22.6783671007233
13330000 17.531583372908
13340000 19.9381333230288
13350000 19.2870459763556
13360000 20.4494275809841
13370000 15.9130381424467
13380000 20.0150794777769
13390000 17.492287981399
13400000 12.1265705260456
13410000 13.3150378405683
13420000 11.1294845646565
13430000 13.4288128971229
13440000 22.2986857243633
13450000 15.4794574016601
13460000 17.2800608266905
13470000 14.1626704256867
13480000 8.34366122989798
13490000 7.60742085880673
13500000 12.4241019235756
13510000 13.1275128329135
13520000 7.95584824217042
13530000 12.0047978746044
13540000 10.5820577150973
13550000 14.9171597954652
13560000 17.8774834750209
13570000 13.8475033437057
13580000 18.4833131018942
13590000 13.1040653878241
13600000 12.8686585910691
13610000 21.8547559077233
13620000 18.6701541327184
13630000 15.1532987745888
13640000 21.8073578634374
13650000 18.5947213437836
13660000 15.4187935041175
13670000 20.1824733735084
13680000 21.208617779057
13690000 22.9977385276071
13700000 26.8633557422123
13710000 23.5467188407178
13720000 22.5539668932447
13730000 18.9231159532134
13740000 15.3842214303008
13750000 13.2385712923854
13760000 13.0739263015483
13770000 17.4631668798765
13780000 19.8051675399743
13790000 16.0444071116649
13800000 13.8091961458123
13810000 14.6276261050521
13820000 18.3100456852424
13830000 15.7346644473814
13840000 27.262397293407
13850000 24.6159572313373
13860000 23.209163758423
13870000 20.6550988808052
13880000 22.0475847027276
13890000 12.4970722546677
13900000 15.6697188584517
13910000 22.5872903841574
13920000 27.067167368504
13930000 24.8460320569394
13940000 23.9531837733999
13950000 25.1221124829164
13960000 26.9911914189813
13970000 27.7338175000538
13980000 22.7517039327819
13990000 25.5225175720419
14000000 23.3659307429436
14010000 24.1393128890651
14020000 20.7194133183568
14030000 19.4939785319098
14040000 19.998310479848
14050000 18.44197677163
14060000 20.3337765013556
14070000 18.8115334474048
14080000 24.0360933974877
14090000 27.9794881793264
14100000 18.0151355934869
14110000 13.9464228699305
14120000 17.8265850602517
14130000 18.3546898638282
14140000 22.0208223734091
14150000 19.5380341514915
14160000 17.4034452743464
14170000 13.5529616130772
14180000 16.6637665866089
14190000 15.1395805588638
14200000 19.8404231586645
14210000 15.8040880676069
14220000 14.6017115653206
14230000 13.7267593343295
14240000 13.4328115186561
14250000 22.8215639967394
14260000 15.7635617235721
14270000 13.5638142480935
14280000 17.4678799347066
14290000 17.5319894398968
14300000 19.86125885383
14310000 11.9661810068438
14320000 14.8628764805766
14330000 11.9827603098811
14340000 14.6551600782565
14350000 17.8006583989824
14360000 18.50865906018
14370000 12.5893852421422
14380000 15.4909198228766
14390000 13.2387048453442
14400000 9.70560625664166
14410000 13.8799654061931
14420000 12.2472993708831
14430000 7.054068678482
14440000 8.33540415993605
14450000 8.56011868051672
14460000 9.90038737268281
14470000 15.2053060403778
14480000 11.3191047207982
14490000 7.28859404411833
14500000 10.1026165884853
14510000 6.91027667332048
14520000 6.30376649706568
14530000 5.54803550040936
14540000 2.27618220617757
14550000 5.6095080222475
14560000 8.19904893378612
14570000 16.1712582535376
14580000 16.7853786953695
14590000 8.40901353083234
14600000 13.1277350531186
14610000 19.8667562580428
14620000 21.3917863885198
14630000 23.2636949450753
14640000 22.3049571672805
14650000 28.8847776764003
14660000 21.6873000052829
14670000 26.4393784621134
14680000 22.6779105715456
14690000 17.0280487529587
14700000 24.4620528381126
14710000 30.9051532814783
14720000 28.3819872724214
14730000 23.3432663842349
14740000 20.6259992698934
14750000 27.544415018759
14760000 27.5294822819554
14770000 29.620456632117
14780000 32.9338430389219
14790000 31.1837912180889
14800000 29.8772050126206
14810000 27.7243047784497
14820000 30.0347887600143
14830000 35.3751243502173
14840000 38.9056725905446
14850000 34.2099061224504
14860000 36.6976667065537
14870000 37.4930959211807
14880000 34.730037480689
14890000 32.2709228315636
14900000 34.9472315380916
14910000 26.1275211457756
14920000 26.4331062935665
14930000 31.3094283214825
14940000 35.5316020815644
14950000 32.1679095165227
14960000 28.3163370803744
14970000 26.3649339588837
14980000 27.0113216357419
14990000 20.9027667897015
15000000 15.9477417665814
15010000 14.7214548229653
15020000 10.4818011947602
15030000 17.7644685682522
15040000 22.7414063327036
15050000 21.3761541294289
15060000 26.0809634351414
15070000 20.2544937989283
15080000 17.8594570087579
15090000 18.620905690589
15100000 31.7743154788349
15110000 32.8941235017389
15120000 35.7747288160458
15130000 27.1911292379941
15140000 25.8197184403047
15150000 28.2832346324253
15160000 27.845918073505
15170000 31.126083441624
15180000 29.6089324553756
15190000 24.8876313704191
15200000 25.0007481184778
15210000 24.5185849074655
15220000 26.8745141162553
15230000 23.4620167825053
15240000 22.1188882808393
15250000 19.5628195591592
15260000 20.1558000719133
15270000 14.5809704187013
15280000 25.5957338667031
15290000 25.0443499006327
15300000 25.8034580586463
15310000 27.2115218941129
15320000 27.1073281195973
15330000 27.4874563068775
15340000 28.3657088458563
15350000 29.2637836421789
15360000 25.2743252332869
15370000 34.2928408549583
15380000 25.7277619725406
15390000 29.8538619263775
15400000 25.640415637491
15410000 27.2902359567423
15420000 23.7055998919663
15430000 22.7482948182037
15440000 26.5138995979984
15450000 25.9057453647038
15460000 30.5501261509237
15470000 30.2034218032313
15480000 20.9454139048236
15490000 27.4690095697205
15500000 22.5273945227644
15510000 29.5148490277235
15520000 30.2180523031933
15530000 25.514408565346
15540000 23.3248558641383
15550000 31.3591905586838
15560000 31.8688360180604
15570000 30.2097026278211
15580000 26.3595745635538
15590000 25.8186492000355
15600000 23.0581876513777
15610000 23.8865984619162
15620000 15.0212270325347
15630000 17.5886414015669
15640000 18.4959553957686
15650000 14.903785579244
15660000 19.6610940952457
15670000 16.5950614666257
15680000 25.492497298582
15690000 15.0728112847165
15700000 18.1947973654601
15710000 18.2322967920463
15720000 20.8206987529013
15730000 16.7197454309785
15740000 11.3899152747273
15750000 10.7371017690263
15760000 18.0495690885866
15770000 19.0588803549771
15780000 24.252117129327
15790000 28.9293332132806
15800000 25.902570039823
15810000 20.9074694938477
15820000 24.9670377736487
15830000 27.2598792524729
15840000 26.4544777022878
15850000 22.3388088590321
15860000 21.0606610241701
15870000 17.2083404413519
15880000 15.9660285980307
15890000 9.23370066063012
15900000 8.21735736439507
15910000 16.4324934969777
15920000 21.9104396941975
15930000 25.1726428536431
15940000 22.7022241941708
15950000 22.1358496979881
15960000 14.3824095187395
15970000 16.5557413600486
15980000 19.6213285520557
15990000 15.4509485310136
16000000 14.8860173963344
16010000 21.9823102353398
16020000 25.3537668904657
16030000 24.8434036185595
16040000 28.3141214438185
16050000 23.9132318924476
16060000 19.1748073529723
16070000 24.4395582763181
16080000 21.4112745123755
16090000 15.2169533072539
16100000 17.9200251321014
16110000 19.3889099377524
16120000 18.9129583723364
16130000 22.9916137506003
16140000 20.1693586870682
16150000 19.6335010226425
16160000 17.150508493351
16170000 16.8895309522056
16180000 21.466346275362
16190000 22.637352682707
16200000 20.7763609237378
16210000 18.0731478158738
16220000 12.2071079861756
16230000 7.29336158923172
16240000 2.79647328936744
16250000 13.7337474237789
16260000 13.6086399203323
16270000 20.1706294051639
16280000 22.5242668913082
16290000 21.4008089966238
16300000 22.6281125592307
16310000 19.2328026537944
16320000 17.952067517928
16330000 18.7264601055987
16340000 17.6591631439438
16350000 22.0778260059216
16360000 16.0125591521406
16370000 21.2395725023238
16380000 23.2552846528911
16390000 20.19107915961
16400000 22.3970084820029
16410000 21.8288478138633
16420000 19.53421137601
16430000 18.2449254943618
16440000 15.3952338151853
16450000 15.1255439880298
16460000 10.6477550640112
16470000 22.7708367200349
16480000 23.7551615925071
16490000 22.9327911617498
16500000 15.2237741200763
16510000 16.9313109148907
16520000 20.738807213077
16530000 17.264246081847
16540000 20.1916287757105
16550000 22.7813970950455
16560000 17.5049829861102
16570000 22.4926494105877
16580000 18.497940484655
16590000 20.0312950195289
16600000 23.756275496996
16610000 17.9845189623153
16620000 21.7082066593616
16630000 21.3147925548923
16640000 19.7919138523114
16650000 27.3103926507981
16660000 28.2127488132238
16670000 28.2579090038871
16680000 18.7929451507515
16690000 21.1935632634999
16700000 27.1854909436108
16710000 25.6100377231072
16720000 28.2756199884569
16730000 30.4598453144325
16740000 27.0124508620713
16750000 26.6152780394501
16760000 29.1281893723753
16770000 29.1622874861717
16780000 27.3342033682876
16790000 28.5545106500714
16800000 28.8454040427095
16810000 27.752643021643
16820000 21.677380682157
16830000 20.3106522174855
16840000 27.7287988055049
16850000 22.8704989006546
16860000 19.6198183623295
16870000 20.1286428089959
16880000 23.9131902925187
16890000 21.407321852042
16900000 24.9347570466342
16910000 24.6945903451236
16920000 28.3511013338581
16930000 28.5287834602738
16940000 28.2918584449904
16950000 27.2161348977977
16960000 21.5794871166953
16970000 16.6169014336443
16980000 16.0447095146612
16990000 19.6392844024865
17000000 22.9553832674305
17010000 21.2264809613986
17020000 21.9599871375138
17030000 28.237634871744
17040000 25.5106382460426
17050000 20.7901516281615
17060000 19.0252904574535
17070000 9.20280753833663
17080000 9.6054700672301
17090000 20.9852432682149
17100000 16.4067175884295
17110000 11.0470757952581
17120000 10.2886241356557
17130000 14.164294584541
17140000 20.532143439103
17150000 24.3903292636688
17160000 22.5310619489673
17170000 20.9104361460585
17180000 15.7327239300398
17190000 24.5659137052156
17200000 25.4941225605315
17210000 24.0112187426428
17220000 19.8534767805551
17230000 25.2463914985125
17240000 23.3235357247262
17250000 30.8480874521611
17260000 21.5980581570412
17270000 28.634592096042
17280000 24.8852158316895
17290000 25.7861753763905
17300000 19.8524293022114
17310000 24.1763425339331
17320000 18.6157060902565
17330000 19.3607358637983
17340000 17.4093661757477
17350000 19.7745653259217
17360000 19.3302707342414
17370000 21.7246983558173
17380000 22.3543956512091
17390000 17.9599758894736
17400000 19.8020062198116
17410000 15.6131312507858
17420000 18.6350061052492
17430000 19.3151721734434
17440000 18.8442498659772
17450000 24.5799833455258
17460000 19.7775051002849
17470000 21.9056375217017
17480000 20.1956384686814
17490000 23.2231191381024
17500000 17.8752949168228
17510000 20.433612622646
17520000 13.6911394873078
17530000 14.1646474993863
17540000 19.0307579526502
17550000 18.7975146193479
17560000 16.2896386925426
17570000 15.8441312366895
17580000 14.7869933377813
17590000 11.9766760859745
17600000 12.9705821746314
17610000 17.2157130508455
17620000 16.6949372370446
17630000 17.1103502007014
17640000 12.8308806987462
17650000 16.3949992113511
17660000 15.9762732384766
17670000 9.61433855486047
17680000 10.0726004238528
17690000 10.626686364355
17700000 14.1184390801823
17710000 15.6770956227101
17720000 12.8784967950605
17730000 15.1606648042323
17740000 12.5078046976544
17750000 12.3357074702904
17760000 8.78132288448512
17770000 12.2205896939519
17780000 6.53837267051682
17790000 11.3477902576963
17800000 11.0137207289108
17810000 15.3488485613889
17820000 14.7432080806967
17830000 15.5567668365229
17840000 12.9552928120143
17850000 9.83275623325318
17860000 18.6335273142847
17870000 12.9376000762293
17880000 13.3865238203265
17890000 16.8868185545573
17900000 18.9880292783577
17910000 23.8316688283474
17920000 18.0573814017521
17930000 15.9574533709639
17940000 12.4212993552325
17950000 13.1722416160326
17960000 23.7957987446078
17970000 24.9720896883725
17980000 20.1550156700218
17990000 17.8356193161124
18000000 17.4863809799457
18010000 23.5046677551266
18020000 12.0567286964617
18030000 8.06253000987721
18040000 14.5563744095386
18050000 16.9028879163888
18060000 16.3883363338446
18070000 10.938257474692
18080000 15.3484918130807
18090000 18.9037813706386
18100000 22.3755950666643
18110000 20.5142138174394
18120000 21.9562597188178
18130000 22.873620477157
18140000 21.7207070729797
18150000 20.7282176124294
18160000 22.5565606119529
18170000 25.1495584638932
18180000 13.4246015338499
18190000 21.3400156378397
18200000 21.529535290026
18210000 20.9799434842587
18220000 18.4158777377264
18230000 17.9344413393125
18240000 10.0846257285988
18250000 15.6916963949353
18260000 14.0191157595659
18270000 11.1733558378731
18280000 12.949679874617
18290000 11.1949085074898
18300000 18.549644240371
18310000 12.9714876320677
18320000 5.89961034121393
18330000 16.6795972545842
18340000 22.2520646071576
18350000 17.2706901472707
18360000 16.2195338489834
18370000 19.7921730625482
18380000 18.2377711698633
18390000 13.8661049284307
18400000 22.2388129856768
18410000 19.5559565191455
18420000 14.8681536236446
18430000 18.7330251188364
18440000 16.641622556919
18450000 14.1628814807793
18460000 13.4261259716289
18470000 18.1552520458084
18480000 17.275338789422
18490000 17.9587563295069
18500000 15.163702996131
18510000 16.2737383374658
18520000 13.964766563274
18530000 9.61779890175063
18540000 17.3738004306884
18550000 12.5268072824122
18560000 12.4869114054285
18570000 20.0187647476908
18580000 23.8448335886268
18590000 19.3293606249027
18600000 19.2448447237629
18610000 22.8603018823163
18620000 16.9532627770873
18630000 23.3617087134909
18640000 17.9219480436811
18650000 23.0101043321806
18660000 22.8486802097408
18670000 22.0352227421054
18680000 16.4118706978149
18690000 10.6415385849289
18700000 16.018177891203
18710000 20.2453927397999
18720000 15.4663556080523
18730000 13.6502685486257
18740000 10.2414760257743
18750000 15.4381813326399
18760000 23.0023138012271
18770000 19.0761434916301
18780000 22.4317280242958
18790000 25.4009339741502
18800000 19.3210211655192
18810000 24.3467403816071
18820000 24.372644602049
18830000 29.0571139274493
18840000 28.3954139745331
18850000 28.7599932680931
18860000 27.4982794908054
18870000 29.0772876376798
18880000 31.4096860636499
18890000 32.3878972495218
18900000 38.7748352763123
18910000 31.8488596905781
18920000 26.7729041921646
18930000 26.2430480083804
18940000 26.6961242686498
18950000 26.7600283738321
18960000 23.7840727869695
18970000 18.5329883050707
18980000 25.5197772064994
18990000 26.1607776405052
19000000 22.4934020286825
19010000 25.1976834813916
19020000 27.505050726002
19030000 26.8054785451832
19040000 25.2901150819222
19050000 27.1321871031222
19060000 18.6206500250453
19070000 27.9515637078222
19080000 17.4733219437036
19090000 19.1250530782098
19100000 27.793930300033
19110000 29.0170604846716
19120000 25.9435643347877
19130000 27.0482631647509
19140000 25.6833609737197
19150000 28.4221760843461
19160000 24.845293307241
19170000 22.8646031200057
19180000 22.3419296010751
19190000 25.2021666390874
19200000 27.5423937446573
19210000 18.5739694510536
19220000 26.3324897124816
19230000 25.9600099376676
19240000 26.8461101783046
19250000 28.4368579993591
19260000 30.2384928655508
19270000 26.9888991868637
19280000 32.3330077224475
19290000 28.1818875845217
19300000 26.4036811401789
19310000 30.2511490717806
19320000 32.2678742519375
19330000 33.6952145398385
19340000 30.4725416218375
19350000 32.1050387521794
19360000 28.0749065554984
19370000 28.5072514542885
19380000 25.9591500811954
19390000 24.0130462170455
19400000 26.4251610494246
19410000 25.7533114259573
19420000 25.8534339466319
19430000 30.1282974940512
19440000 25.3573289627825
19450000 22.2897658836429
19460000 24.1187285133348
19470000 21.9078639281515
19480000 27.7767566357946
19490000 28.9549804416219
19500000 25.4042359283353
19510000 26.0778203064839
19520000 28.476405000345
19530000 22.6797124307859
19540000 27.6857075071431
19550000 27.1553169776398
19560000 30.5968322501193
19570000 35.0335219901676
19580000 31.5770256337586
19590000 28.320620385067
19600000 24.4258325250304
19610000 29.1466469474665
19620000 24.5390266736138
19630000 27.2541175127556
19640000 28.4417891703085
19650000 29.6438530689882
19660000 25.8035871564427
19670000 18.7325849724368
19680000 16.6312031814431
19690000 23.2693293244807
19700000 23.2707013076061
19710000 23.4327331474942
19720000 28.0288792275791
19730000 28.8371915350187
19740000 23.8950334520216
19750000 26.2774628864605
19760000 26.1144329800317
19770000 23.6456954567626
19780000 24.0540463110846
19790000 21.6027437647131
19800000 23.2416998844744
19810000 20.0511281773735
19820000 27.6318691141365
19830000 21.2478558079488
19840000 15.0793642015146
19850000 17.5110791432567
19860000 14.3258658180389
19870000 7.18095220764621
19880000 16.8632720836936
19890000 15.803790103874
19900000 13.0126112513578
19910000 16.2763400248365
19920000 10.3846319710004
19930000 20.1047377274818
19940000 22.3194980697398
19950000 28.8529949815823
19960000 26.5366271903341
19970000 31.7304019218552
19980000 26.3688504022496
19990000 22.8025958335803
20000000 27.7997381765554
20010000 18.8760130698041
20020000 19.3580762908935
20030000 14.984748786234
20040000 22.9004674444435
20050000 23.4584719910515
20060000 28.5185653527307
20070000 22.4708553176892
20080000 26.2384539711346
20090000 32.8105117647708
20100000 20.9091470654614
20110000 19.9209458173449
20120000 26.1525697658511
20130000 22.4854010389578
20140000 29.2824003575145
20150000 32.1363740045691
20160000 28.4806370187219
20170000 17.963648834995
20180000 26.7662695850489
20190000 25.9304751411737
20200000 27.4195904300176
20210000 26.0489398986255
20220000 19.9941524744987
20230000 12.8492829159991
20240000 14.3242751193953
20250000 15.1880922085648
20260000 17.0366255446605
20270000 17.458375289942
20280000 17.8515850616271
20290000 20.6877113586712
20300000 22.2124833925704
20310000 18.1338622221918
20320000 19.3867935036986
20330000 19.6918932454422
20340000 13.885104947128
20350000 15.3163131646461
20360000 19.5300099185462
20370000 17.2085453831801
20380000 14.4285698857629
20390000 16.7664045108729
20400000 17.2003745988863
20410000 15.8555458484682
20420000 11.1085690728922
20430000 7.29686321968774
20440000 11.3732736859499
20450000 17.1555547446346
20460000 15.1866084276488
20470000 7.6008921539123
20480000 10.6526536730455
20490000 15.7747901909854
20500000 16.906440139871
20510000 23.7610853773389
20520000 23.5211673296586
20530000 24.0714192289294
20540000 21.5143338626642
20550000 22.3220770079673
20560000 20.4116570729155
20570000 27.6782877263919
20580000 28.9960693208483
20590000 31.2644734571831
20600000 25.4235392673248
20610000 21.4213779701217
20620000 21.6197690305441
20630000 32.389421648854
20640000 23.178855872644
20650000 30.220415124598
20660000 27.9357745017479
20670000 26.5356452771294
20680000 27.1660778459264
20690000 33.9894621066614
20700000 31.3958977749635
20710000 30.0900284381514
20720000 31.7596556065666
20730000 33.9379637077072
20740000 22.3517863836869
20750000 33.4717101023163
20760000 26.9551110814916
20770000 23.4682422982292
20780000 22.4892774483408
20790000 23.1930353882737
20800000 21.851093829564
20810000 24.3610196502666
20820000 30.2112384659447
20830000 23.3797480551513
20840000 18.5822413058688
20850000 17.6630745016909
20860000 18.190917682154
20870000 17.9071382137693
20880000 17.5231412405153
20890000 24.889449956723
20900000 17.63743680719
20910000 25.2532842966802
20920000 20.8917440099691
20930000 26.5827862323373
20940000 27.3542947622915
20950000 27.3099445055554
20960000 25.6733093056115
20970000 21.3158619992224
20980000 19.7220378774171
20990000 14.4885651868252
21000000 14.6442978736899
21010000 22.7629592409178
21020000 21.5895737519646
21030000 24.2141722148078
21040000 26.9743350468008
21050000 26.6268111549468
21060000 24.5224127226405
21070000 34.7194481673749
21080000 33.9955211528915
21090000 34.4221285994179
21100000 36.8414754597359
21110000 41.0782132781563
21120000 37.75999336287
21130000 40.1207438662368
21140000 38.0914861858286
21150000 34.8063322702358
21160000 27.1015169894781
21170000 30.2587806228848
21180000 23.0224066955981
21190000 22.4545465782194
21200000 22.1521487738577
21210000 27.1937838114992
21220000 27.8009088617677
21230000 27.1642390348698
21240000 21.7269203468198
21250000 21.2140580751546
21260000 19.7628533973598
21270000 14.1018077312142
21280000 10.6037506062843
21290000 17.9176727027175
21300000 19.1339215826703
21310000 26.779273834623
21320000 26.6148329286607
21330000 28.5754301761763
21340000 23.2878880743117
21350000 21.2056277333285
21360000 23.8302386858099
21370000 22.3489728616894
21380000 23.9047209286334
21390000 28.229790902952
21400000 32.5654837137038
21410000 32.3623359261873
21420000 38.1275966366505
21430000 33.0769140967588
21440000 34.7941651761216
21450000 31.9775813558517
21460000 28.6119328231838
21470000 30.8686859431976
21480000 34.5555129721028
21490000 29.2496645184631
21500000 27.8131734472568
21510000 30.2301579908467
21520000 30.2086786778776
21530000 37.2900963394931
21540000 29.7024270678065
21550000 36.2000072811356
21560000 40.2522652861479
21570000 37.6043719081417
21580000 40.0251114641845
21590000 39.1925533519806
21600000 40.8309188822478
21610000 42.9311786980709
21620000 42.8973542495722
21630000 36.8108437988786
21640000 42.677670199464
21650000 37.5367440771698
21660000 34.6192366250089
21670000 38.232638701103
21680000 37.3346746055551
21690000 36.1756732032329
21700000 34.764596785959
21710000 33.0125585739461
21720000 44.3871930960438
21730000 48.4597851649808
21740000 38.521933883976
21750000 41.2224538223157
21760000 33.254463654704
21770000 38.1940476528893
21780000 31.8206437955718
21790000 26.5309402503801
21800000 25.6778835335791
21810000 25.3085580289799
21820000 27.5136991252758
21830000 36.3565814090354
21840000 38.1717166829004
21850000 34.3794449969757
21860000 36.2129798570726
21870000 33.62501888154
21880000 39.3719169701486
21890000 32.0315265474923
21900000 27.5498004273563
21910000 36.7070428809614
21920000 26.7997749518494
21930000 27.180183346119
21940000 31.6225584971169
21950000 22.922134743809
21960000 29.8487713321714
21970000 34.3656117551826
21980000 24.7850458325233
21990000 26.7768920993362
22000000 28.6570477149722
22010000 32.7342778776333
22020000 36.3942208145162
22030000 39.4626119805368
22040000 31.5680054952248
22050000 28.6594898455378
22060000 31.0196379168361
22070000 26.8025683433093
22080000 33.9012542384297
22090000 33.8007069791801
22100000 36.3751363556408
22110000 37.0290505979232
22120000 36.1737787957805
22130000 38.4096451460161
22140000 35.4223873306589
22150000 37.4105751450358
22160000 35.1383493168666
22170000 39.4058188456474
22180000 30.0370646627788
22190000 35.405752015223
22200000 36.6840635888687
22210000 34.9451807705381
22220000 35.2706950905194
22230000 32.6698047026704
22240000 28.7854795348517
22250000 38.2306157539815
22260000 33.3838882131935
22270000 37.3984857482847
22280000 41.0082943707571
22290000 37.9033978155159
22300000 38.6272676663043
22310000 38.9346345000639
22320000 40.98977256032
22330000 33.5906804789494
22340000 33.3193073553145
22350000 36.3964712320372
22360000 35.2672206840629
22370000 41.6746824375619
22380000 33.2737108920322
22390000 32.5806743729648
22400000 36.7637382758948
22410000 38.8971211155594
22420000 29.3040093100172
22430000 35.7070900734189
22440000 39.7097133396599
22450000 40.0657943788182
22460000 35.5881793888939
22470000 34.5396028736415
22480000 33.3378341480949
22490000 35.7126574533253
22500000 34.6764468570514
22510000 37.7292846333401
22520000 30.68031777325
22530000 30.892625710605
22540000 28.3146241252596
22550000 33.6414013398188
22560000 34.6493509309301
22570000 29.4648228875149
22580000 27.2684456164327
22590000 31.7401795843524
22600000 32.1856075262008
22610000 27.4352989550682
22620000 23.8594764605513
22630000 28.1652845407095
22640000 31.5110246723062
22650000 36.6607176859799
22660000 37.2291004233221
22670000 38.4658503345752
22680000 35.8068276961642
22690000 36.3605448576507
22700000 31.9330617202659
22710000 37.0267718977325
22720000 30.7988763106435
22730000 38.0418960557561
22740000 44.809833424836
22750000 44.2071152846957
22760000 40.2059121697271
22770000 38.4599312257533
22780000 43.3156873680294
22790000 42.1792076409672
22800000 37.5989587696938
22810000 38.7608129489126
22820000 39.3900553147352
22830000 42.2216543266844
22840000 47.0832831016135
22850000 38.712676247004
22860000 34.5884485097439
22870000 32.5605366898951
22880000 32.3598802902256
22890000 35.7800772200861
22900000 40.862956793449
22910000 38.9056448098913
22920000 45.897202353535
22930000 42.6940845947834
22940000 37.669475701547
22950000 44.9076501889074
22960000 39.1719164175528
22970000 44.5377901646477
22980000 42.9034213008624
22990000 40.7988368572223
23000000 38.4454551907073
23010000 47.8258079359171
23020000 46.0811706437277
23030000 45.2653977182753
23040000 42.4068698048061
23050000 38.0712505434734
23060000 45.762094568942
23070000 51.4715800360381
23080000 46.949292840732
23090000 38.4024742516223
23100000 42.2292127350399
23110000 53.6750614923425
23120000 46.0386857541357
23130000 49.4487726819518
23140000 42.9173306516284
23150000 49.0725600804213
23160000 49.9509948748624
23170000 46.4309943413942
23180000 41.9539886092345
23190000 41.5969439831998
23200000 43.5087263248324
23210000 37.8359247040697
23220000 36.6150958296629
23230000 32.2112458193507
23240000 36.003815892757
23250000 41.5309217605432
23260000 41.1351507340994
23270000 41.6794314146201
23280000 43.313903478694
23290000 39.6787788533437
23300000 33.4791239537218
23310000 37.4528149314975
23320000 40.2094500839371
23330000 35.0333955400896
23340000 37.3961690883001
23350000 40.8667826005999
23360000 33.3833973623359
23370000 39.0883578979895
23380000 45.2810639303406
23390000 40.8705898386254
23400000 43.119020918723
23410000 42.7044546561082
23420000 45.6996415472359
23430000 47.544044654586
23440000 47.0516680168518
23450000 47.5731761213476
23460000 43.4952509310037
23470000 32.1908022980974
23480000 32.363403966479
23490000 34.4394105145512
23500000 41.9522166247954
23510000 43.8679183634019
23520000 37.695846995052
23530000 34.9752129865736
23540000 28.3190930400342
23550000 32.0226972596042
23560000 31.8714066934626
23570000 35.7819171468329
23580000 42.5622944621789
23590000 46.5712855681199
23600000 38.7287686448121
23610000 32.7095971471167
23620000 34.1776771814617
23630000 28.7588890108553
23640000 36.4841768633511
23650000 38.6462007923152
23660000 33.8441465658645
23670000 38.4969759473711
23680000 41.8476027592692
23690000 41.8164322509571
23700000 41.1271942211063
23710000 41.4040643259721
23720000 42.6162474838024
23730000 40.2052663357467
23740000 42.4806849547664
23750000 38.7420852318893
23760000 41.6832511342279
23770000 39.0701318356262
23780000 41.2152587193327
23790000 42.808497827711
23800000 42.5584401990746
23810000 41.9618181489032
23820000 39.2214901954034
23830000 37.2963999251397
23840000 38.3728141843389
23850000 41.4948130772722
23860000 38.9838140458274
23870000 31.5324497187302
23880000 33.9163973957667
23890000 33.4433558625631
23900000 37.1215641483552
23910000 35.4549509059833
23920000 40.1918957892634
23930000 42.0641447511862
23940000 43.3368984095666
23950000 41.5770415545495
23960000 42.8452755354923
23970000 42.2330477207695
23980000 38.1116625268198
23990000 30.6243440247619
24000000 28.9852571229526
24010000 32.9937814064869
24020000 30.0514179208383
24030000 31.7122093884331
24040000 25.7342015803273
24050000 26.3999517959127
24060000 31.885639799543
24070000 26.3156260071239
24080000 27.4187324092787
24090000 27.059061618308
24100000 31.5079414818198
24110000 32.0259164526859
24120000 35.9906257400081
24130000 29.1659482995157
24140000 36.9491500152707
24150000 37.4373160031612
24160000 31.5793295013082
24170000 32.0834856820169
24180000 31.8762536425816
24190000 38.8374204798565
24200000 35.406502354455
24210000 40.7263577510923
24220000 41.4412015957325
24230000 36.0705198445347
24240000 32.1231942003083
24250000 32.4976944795345
24260000 26.9190913014042
24270000 25.0313891391964
24280000 30.160937065159
24290000 26.6063592609171
24300000 28.4816379971849
24310000 31.9363781050281
24320000 30.5914170305797
24330000 32.525896868844
24340000 37.9839936704516
24350000 40.341639228788
24360000 35.6114049925546
24370000 27.6461361160122
24380000 35.1284486254246
24390000 34.5131187784001
24400000 34.8024837821554
24410000 37.5898709782387
24420000 37.1306424486817
24430000 32.2134677392438
24440000 35.8757949201477
24450000 41.7783513358905
24460000 41.9913403764519
24470000 38.8750002856544
24480000 33.319951661169
24490000 33.5782020658306
24500000 37.8309504183919
24510000 36.687332536632
24520000 43.7999472920042
24530000 44.4491650128464
24540000 41.9909429503376
24550000 39.370508061732
24560000 42.3882347283924
24570000 45.0877175247762
24580000 45.6690879713505
24590000 46.6672619921831
24600000 39.1475085573703
24610000 46.3629067323577
24620000 50.5356750598866
24630000 44.9312657323637
24640000 45.4648813758278
24650000 46.816050982385
24660000 53.4773226866106
24670000 47.6715980091213
24680000 43.7489945236855
24690000 47.9469250370697
24700000 48.1614922347176
24710000 44.9970631693704
24720000 46.6681406172881
24730000 46.2716325623727
24740000 52.5175036900698
24750000 53.9888868156382
24760000 55.4587391753407
24770000 56.5463942016693
24780000 51.4065672397149
24790000 41.7579531625151
24800000 36.1484765545451
24810000 45.6908415560649
24820000 42.6880926116565
24830000 41.7377754030566
24840000 42.0359443138514
24850000 43.0991621728339
24860000 44.1358212108044
24870000 40.9129811922122
24880000 32.4641567409192
24890000 27.698692162111
24900000 34.9071678203666
24910000 35.9492950098214
24920000 35.5807036018913
24930000 34.2312663506293
24940000 35.2125993977093
24950000 35.4328415395474
24960000 46.123378122498
24970000 38.8302864112217
24980000 37.9449704522048
24990000 40.5624387203803
25000000 31.3136068414311
25010000 38.6318963055531
25020000 35.1693422480535
25030000 30.9429691859709
25040000 31.714126706248
25050000 34.7309575987344
25060000 33.7004998627921
25070000 32.594902181354
25080000 29.2155199098782
25090000 25.6530988640577
25100000 30.9021171601593
25110000 28.1821269486216
25120000 27.644129159106
25130000 35.9190050321002
25140000 36.9314634058454
25150000 43.8524878614306
25160000 44.0495692675004
25170000 41.573248891639
25180000 42.1641293182241
25190000 43.7355264217924
25200000 46.6377831422542
25210000 35.4399742934619
25220000 35.4627662888166
25230000 37.9077084181942
25240000 39.5199137769351
25250000 34.9898406759525
25260000 40.0888499638448
25270000 40.857423445612
25280000 38.6793813369063
25290000 34.2265565554688
25300000 39.4840291303994
25310000 39.6585579278054
25320000 38.6986797366516
25330000 35.6776952780619
25340000 34.1753755004326
25350000 35.8972297372185
25360000 37.0588392030252
25370000 29.2461925543885
25380000 28.7564888296046
25390000 28.9313072321499
25400000 25.7708950918245
25410000 26.4937487456927
25420000 21.81877135305
25430000 30.1284253303672
25440000 32.0123291667303
25450000 36.4233924347737
25460000 29.7197622422235
25470000 33.5862262223619
25480000 31.6822282200293
25490000 29.1223480842869
25500000 38.8266446919415
25510000 35.393608906647
25520000 36.1545376922458
25530000 28.3155575029442
25540000 25.0653556799796
25550000 25.6446776356742
25560000 24.559857798236
25570000 21.591566331919
25580000 27.092292213194
25590000 25.0487299032382
25600000 28.6526082641069
25610000 29.4477368735038
25620000 29.2756351369932
25630000 30.5566372571596
25640000 28.4466580734563
25650000 31.9156286181708
25660000 30.5571455550963
25670000 35.0245195592661
25680000 39.8368663218064
25690000 43.1101619041463
25700000 36.837682100201
25710000 38.2176482636027
25720000 41.358564253706
25730000 40.475653335859
25740000 40.3499506191904
25750000 43.7671236547761
25760000 31.6350758487266
25770000 37.4124147312432
25780000 41.4769703838714
25790000 43.0021561687423
25800000 34.0344440191358
25810000 39.3330929059407
25820000 39.7913631392437
25830000 38.3417512289301
25840000 44.9133847937487
25850000 44.3138636027267
25860000 39.0324694778411
25870000 38.2191864058306
25880000 40.7995571067344
25890000 39.67312839524
25900000 41.587702586808
25910000 36.4065888694474
25920000 41.6224570168695
25930000 39.3693927788713
25940000 40.2244745762038
25950000 32.318816616795
25960000 37.3617133415589
25970000 37.5406038340041
25980000 39.951002371651
25990000 36.9434262019031
26000000 35.8336696263773
26010000 42.2882525222284
26020000 44.5370265017352
26030000 45.4687079781933
26040000 44.1866179975067
26050000 41.6644986939687
26060000 36.7629545596309
26070000 36.5159532305374
26080000 43.8456208109358
26090000 48.1822450318821
26100000 46.2518335424418
26110000 50.7033842634871
26120000 40.6571194142771
26130000 37.4406402243765
26140000 40.1796348415311
26150000 48.759573843864
26160000 48.7490617758055
26170000 54.4968556335908
26180000 57.543321372474
26190000 53.0352326185293
26200000 50.2255888362141
26210000 54.1948642165878
26220000 50.1047963796372
26230000 54.5359327753883
26240000 49.8298351697416
26250000 40.8896194830901
26260000 34.8642881854009
26270000 37.1691028172951
26280000 41.7730694861201
26290000 47.3808366975704
26300000 47.1496700713926
26310000 47.5292158746956
26320000 44.4784468900141
26330000 44.7336092236147
26340000 38.6997626195049
26350000 42.6623729218286
26360000 40.2824447638075
26370000 43.5662943704685
26380000 41.6331035108237
26390000 40.2024532487162
26400000 41.8825090489775
26410000 43.8413075262087
26420000 42.9909523840817
26430000 30.0421471591214
26440000 35.7403826907052
26450000 38.5380935276388
26460000 33.2964137310115
26470000 39.6038039157605
26480000 36.8813553938723
26490000 36.99034023807
26500000 39.7351198191089
26510000 42.0744058986392
26520000 42.9744274774543
26530000 47.076252172193
26540000 44.0566586853903
26550000 52.6961081577494
26560000 45.9191796839901
26570000 49.465559894696
26580000 45.2457232203884
26590000 44.261365594436
26600000 44.9867645964223
26610000 44.2950619647298
26620000 39.5531326969692
26630000 35.3714570627787
26640000 38.3761250877074
26650000 45.6867008571486
26660000 45.0574845435487
26670000 45.5934441975887
26680000 37.3016421504203
26690000 34.8391597261845
26700000 39.2870607645738
26710000 41.5547392039217
26720000 37.1490057894758
26730000 36.1494953499079
26740000 42.8240998861355
26750000 39.4842610444793
26760000 36.0069133956794
26770000 40.4653844043817
26780000 44.042020774713
26790000 48.095788119537
26800000 40.776673210304
26810000 41.0460226755137
26820000 41.9757533420114
26830000 34.5718440204793
26840000 35.0205129679635
26850000 38.5375679244824
26860000 37.0645941385397
26870000 40.2891544878883
26880000 36.1375139165274
26890000 41.4934264734777
26900000 42.7084709157213
26910000 38.1183310627236
26920000 43.0126952865107
26930000 47.035714528898
26940000 45.8517147049063
26950000 39.8426642198565
26960000 40.8319804370596
26970000 43.3843588826771
26980000 41.1695620887947
26990000 47.1265194756247
27000000 42.9501475094791
27010000 42.8457700699529
27020000 41.5416905934236
27030000 31.20380813592
27040000 40.3262553669289
27050000 38.2418166155132
27060000 38.0311084263525
27070000 45.3216531013052
27080000 43.8733552253515
27090000 34.6407065680181
27100000 34.8837059987927
27110000 34.2608248410501
27120000 35.0262112263506
27130000 38.8394248501469
27140000 38.9085744321017
27150000 35.3074370253188
27160000 30.7968994935491
27170000 32.4875012885995
27180000 32.2409903205266
27190000 33.6968093246844
27200000 27.720816191351
27210000 20.8098579982586
27220000 25.7858403923901
27230000 27.6598402642583
27240000 29.8201301451389
27250000 28.9951793237978
27260000 37.9203768662585
27270000 34.207314127724
27280000 37.765931785371
27290000 39.9133056386189
27300000 42.9830653807306
27310000 41.5616431651661
27320000 34.1778944037436
27330000 42.7255996911708
27340000 34.6418038166338
27350000 33.2703946067122
27360000 33.6051487554064
27370000 30.2487383734895
27380000 29.4841994272435
27390000 37.7011869876483
27400000 40.2519106529353
27410000 30.8110017569217
27420000 32.9505575470716
27430000 33.5597478496905
27440000 44.5134473684528
27450000 48.4157014765012
27460000 46.3981923074113
27470000 45.9198301457826
27480000 40.4049590350319
27490000 34.559878171729
27500000 40.689196693927
27510000 39.4646801707631
27520000 44.2207615031375
27530000 36.3447340853142
27540000 36.3522348317111
27550000 38.5672499937051
27560000 43.53877223925
27570000 43.5616465323147
27580000 48.7498869062154
27590000 47.2270593178093
27600000 48.2278157754213
27610000 48.0687250818965
27620000 40.3719274415947
27630000 44.9426781292934
27640000 48.8188409926198
27650000 44.8730964294955
27660000 39.8294069373032
27670000 39.422582290999
27680000 40.8904816098087
27690000 34.3021294375482
27700000 32.2515192605031
27710000 32.2938508996632
27720000 25.8610302313991
27730000 32.2521400151523
27740000 30.4532999407775
27750000 30.8071845776578
27760000 29.1905467704221
27770000 36.4530420400345
27780000 30.3555101951226
27790000 30.2921080181792
27800000 30.4210238150437
27810000 30.1938620485211
27820000 27.1940911107002
27830000 29.983808644908
27840000 32.2045946850272
27850000 37.9820455596101
27860000 41.1409513733281
27870000 40.3509801167757
27880000 38.9992254367153
27890000 41.7155851708508
27900000 29.8283911155512
27910000 38.9280666928422
27920000 33.6411504053748
27930000 33.818787662393
27940000 26.2223491510654
27950000 28.7455384727155
27960000 26.3126380374939
27970000 29.1352664653035
27980000 30.2179869549712
27990000 33.0217999325805
28000000 30.9838833825258
28010000 23.2695425522114
28020000 34.321939454058
28030000 35.2099957759293
28040000 39.7557820502257
28050000 39.975897382856
28060000 35.7802094660642
28070000 38.496906106787
28080000 33.3546196327102
28090000 36.3421648792483
28100000 35.9626912056834
28110000 33.2637342736534
28120000 31.3366348769222
28130000 26.3550587010838
28140000 32.1276850803619
28150000 33.1228774021711
28160000 34.7970956528769
28170000 39.2419368159622
28180000 34.0841934310645
28190000 33.9917194551326
28200000 32.1970155430323
28210000 26.1757685893688
28220000 27.1149400935284
28230000 39.5537283655859
28240000 36.017888670949
28250000 23.4866930314128
28260000 26.6397178910341
28270000 27.4534131584039
28280000 26.3125074722685
28290000 22.5514069535444
28300000 25.2331377793766
28310000 26.6733252784388
28320000 25.4079001590118
28330000 32.0684866065829
28340000 26.8878638569233
28350000 22.7478233290281
28360000 31.2824078743544
28370000 31.7228072522709
28380000 33.4064851977627
28390000 28.9695472467706
28400000 23.2632742602574
28410000 27.7212249932272
28420000 25.1223746426548
28430000 25.0074959945684
28440000 28.4586446134741
28450000 30.963310583788
28460000 34.6862472672208
28470000 36.4501483182839
28480000 35.7663821236065
28490000 34.4146313144009
28500000 28.5902799821854
28510000 27.7414501390617
28520000 34.163953699729
28530000 32.3754982213812
28540000 31.2378684614168
28550000 25.8501634205529
28560000 31.3409611622086
28570000 36.5858772088738
28580000 33.9536216966121
28590000 36.0675138134905
28600000 37.0893117201437
28610000 31.2580684581403
28620000 37.9984471932395
28630000 39.2823023627506
28640000 37.90561626381
28650000 42.0953150030965
28660000 39.9507312365303
28670000 30.0340426430957
28680000 34.9957973380171
28690000 30.8743392697609
28700000 34.5178737804707
28710000 36.3943503630265
28720000 41.1363490868139
28730000 37.9218003988553
28740000 33.8425133434572
28750000 34.7153374439426
28760000 30.0038480330124
28770000 30.5096382075495
28780000 34.6059688347968
28790000 32.9679173528461
28800000 34.0401160105738
28810000 36.7757874326525
28820000 29.8299731950627
28830000 34.5585243459429
28840000 29.5965835810848
28850000 33.996632805194
28860000 35.0486579431355
28870000 34.9168722961238
28880000 38.4983684004059
28890000 36.2106881685938
28900000 38.1099453877091
28910000 39.7221957080458
28920000 41.9894827395169
28930000 43.1641442029896
28940000 39.6729250033604
28950000 39.3398048127371
28960000 36.5006648183489
28970000 33.8763329387719
28980000 37.2693723138165
28990000 34.0417546219368
29000000 36.1660956432174
29010000 40.7488555071575
29020000 38.5632108880165
29030000 38.4248639842797
29040000 34.6692444796268
29050000 39.7105828830568
29060000 39.7617072968571
29070000 34.8698162571532
29080000 31.5898598061988
29090000 34.2306364296684
29100000 30.9946710712636
29110000 34.5801221824187
29120000 37.8922640548893
29130000 38.457595742734
29140000 38.3829496058967
29150000 33.4427496390875
29160000 39.1979261867042
29170000 42.4929995157594
29180000 44.1023652275767
29190000 44.3264292912876
29200000 43.9810362969558
29210000 40.6490181778942
29220000 38.3824405452561
29230000 43.7816267714109
29240000 39.6915077366079
29250000 39.1986745928068
29260000 33.9468973460501
29270000 39.7085895239135
29280000 33.1430316562423
29290000 35.6853386442362
29300000 36.6420161304169
29310000 28.4251222987631
29320000 26.0878844037913
29330000 26.9246909028325
29340000 34.8101841151745
29350000 41.8323927226361
29360000 36.6454314701261
29370000 38.6116404184213
29380000 41.3934820854778
29390000 43.4364504022913
29400000 41.8260097319723
29410000 44.2354127427243
29420000 46.6206413015985
29430000 50.6937599895211
29440000 45.9952984592261
29450000 46.5387217398049
29460000 40.5315855442145
29470000 45.8774908435889
29480000 41.7537552669484
29490000 39.7609648508835
29500000 44.0266745330583
29510000 35.9019728355813
29520000 34.5331144865962
29530000 42.3882811856341
29540000 35.0653235346109
29550000 30.0224626274421
29560000 29.8067553871763
29570000 28.4175048514593
29580000 34.5967002148111
29590000 23.5624341746495
29600000 17.859092978043
29610000 22.9438714087833
29620000 34.0430803742672
29630000 25.5230611576508
29640000 32.5871725022894
29650000 33.0201552006022
29660000 29.0899696050988
29670000 29.4810357400377
29680000 35.3439236398206
29690000 36.9252584510107
29700000 39.430936281219
29710000 39.7812247226806
29720000 40.9209262394691
29730000 34.4370387492579
29740000 27.5104913064541
29750000 29.9920459305387
29760000 33.6799521948925
29770000 32.6237682502914
29780000 34.7159417344429
29790000 34.2418385845558
29800000 35.3225726648457
29810000 38.8250877963209
29820000 36.1852311726169
29830000 37.3073083655472
29840000 34.6729031021769
29850000 25.7312405319406
29860000 34.387468675329
29870000 32.9819790718865
29880000 31.7553356491837
29890000 33.4624280010451
29900000 26.4010515777974
29910000 27.3169865295964
29920000 28.4707957944704
29930000 31.5846640875718
29940000 35.1098338806548
29950000 26.1761443830043
29960000 26.8477059079206
29970000 30.0374088360818
29980000 35.6649094455071
29990000 37.3126544596549
30000000 36.4252134318871
30010000 33.6609798434152
30020000 30.532620401583
30030000 31.2075251012901
30040000 36.1093869758533
30050000 31.118492264158
30060000 30.3211779561685
30070000 29.4162991109299
30080000 34.1917774513324
30090000 26.7356736232464
30100000 30.7129534179305
30110000 35.7619183233214
30120000 34.2297352082396
30130000 28.798661902417
30140000 33.7618574442474
30150000 33.3979407192024
30160000 30.5828942908934
30170000 28.4403165419516
30180000 25.5237076478806
30190000 29.338332378358
30200000 27.31153053708
30210000 35.6784179783534
30220000 38.1898523362511
30230000 38.6680586309282
30240000 36.872149864967
30250000 34.2028088798442
30260000 37.165158489669
30270000 40.2010068596463
30280000 40.5168500361114
30290000 36.9715645777604
30300000 33.8297845614869
30310000 29.6907950627121
30320000 30.5654643487691
30330000 34.1174261192467
30340000 36.223539488956
30350000 33.4828750226848
30360000 33.826466610786
30370000 38.444224833891
30380000 39.4491681614131
30390000 43.2670470423029
30400000 45.1020018856396
30410000 50.5520641732181
30420000 47.8378918932064
30430000 46.538890468956
30440000 40.8116723952522
30450000 41.3558271482332
30460000 44.1061086182329
30470000 39.147167038135
30480000 44.5845697519248
30490000 47.552238237834
30500000 40.3402074111568
30510000 37.2138651339541
30520000 37.4908567817628
30530000 32.6166413809657
30540000 36.9134632816837
30550000 36.6900242670779
30560000 41.152678459979
30570000 30.0717017019741
30580000 33.2635071886907
30590000 35.8991355256287
30600000 34.4829361827307
30610000 39.1912480931794
30620000 44.8964595787672
30630000 45.4719050702798
30640000 38.5576667788191
30650000 35.0069425385412
30660000 36.292764166835
30670000 40.7836205810447
30680000 37.0107626824872
30690000 38.1526035971117
30700000 36.0893428801097
30710000 36.755765444481
30720000 41.1478899274979
30730000 34.4153232221522
30740000 32.2464328695026
30750000 32.3674954470486
30760000 29.8745040120288
30770000 36.9064135884446
30780000 31.4026681222058
30790000 25.0848991704611
30800000 31.0899793525207
30810000 27.6367796938655
30820000 22.2183443339281
30830000 30.9667235368967
30840000 29.1080993585342
30850000 40.1790848836883
30860000 32.1343026496476
30870000 37.4786716848192
30880000 29.6536704504929
30890000 31.142913089924
30900000 35.7597425872059
30910000 38.1492400192234
30920000 41.446466646809
30930000 44.3399737010444
30940000 47.0966739207927
30950000 41.3739714419573
30960000 37.3092292410994
30970000 34.9564301275635
30980000 32.9422432869931
30990000 38.8637534265011
31000000 38.3122973668636
31010000 41.3963581742145
31020000 46.8017502290558
31030000 40.6081239339109
31040000 40.9145596860793
31050000 37.3337791468259
31060000 41.6941277439641
31070000 44.9286846872558
31080000 46.0667210656636
31090000 40.4920183734293
31100000 43.9357923126518
31110000 44.3968902818003
31120000 44.9826626184123
31130000 39.2962543663648
31140000 40.6664721223622
31150000 41.0529232329659
31160000 39.3383510303397
31170000 39.0282486246075
31180000 36.2707026067345
31190000 38.2545799720431
31200000 38.5692652146307
31210000 34.8855682560371
31220000 42.1233409595309
31230000 37.4781633295273
31240000 34.6711453495773
31250000 31.9242477668806
31260000 36.0726703319165
31270000 40.8310773678107
31280000 44.2129287760725
31290000 38.6801074466779
31300000 47.1196128186116
31310000 42.599901122779
31320000 35.9219274482235
31330000 36.5401619296239
31340000 40.9252443642955
31350000 41.341485331929
31360000 34.7074236235364
31370000 39.6442705572434
31380000 49.5722891031468
31390000 41.0475618724691
31400000 45.4518825329012
31410000 34.4226542060911
31420000 35.1659909794325
31430000 35.4749694855452
31440000 43.7890468244733
31450000 40.3619102648846
31460000 38.8188941881559
31470000 37.6168558100098
31480000 32.5666551372987
31490000 31.1564610108034
31500000 31.5188260848789
31510000 36.8641390842837
31520000 38.6170695306465
31530000 38.7849542700336
31540000 43.0773112684077
31550000 38.6348465770576
31560000 39.5582930861723
31570000 40.2020178352734
31580000 39.5487618470135
31590000 40.9025476645843
31600000 43.5660374862287
31610000 40.9081075038661
31620000 38.0681953241449
31630000 37.3092124022666
31640000 35.8589385803588
31650000 43.58764675351
31660000 44.6324353647097
31670000 40.5711056255384
31680000 38.600560928628
31690000 40.4080378865041
31700000 39.7201427591772
31710000 39.5269975667903
31720000 39.5658478134205
31730000 38.2469701819245
31740000 36.8167922179468
31750000 32.6270517780226
31760000 31.8254913550043
31770000 38.6514814271637
31780000 42.9334495995272
31790000 35.6897607549425
31800000 34.167926558657
31810000 29.0195408316392
31820000 28.1457210975374
31830000 30.996518587578
31840000 40.4654699408634
31850000 38.6273224554631
31860000 37.7633902655077
31870000 36.1042699703461
31880000 40.2948680078919
31890000 39.3596624078428
31900000 38.6161941454227
31910000 33.8929732654619
31920000 32.6445864269329
31930000 38.9956119844051
31940000 36.9770500688068
31950000 36.2128927035491
31960000 39.4766359157084
31970000 36.3071214105716
31980000 36.4296840359921
31990000 42.5620307777108
32000000 35.7770858780916
32010000 42.1484006158213
32020000 43.0609517142056
32030000 34.9480206241199
32040000 31.5907707882004
32050000 34.2276443493284
32060000 30.6542006188045
32070000 33.8965027303623
32080000 27.2492871582772
32090000 26.6831150567636
32100000 28.5290042654204
32110000 35.189643663244
32120000 32.5142749311815
32130000 37.1658542786796
32140000 35.6065231834897
32150000 24.7612417093255
32160000 34.0274284544363
32170000 40.0990575193155
32180000 39.5459046996432
32190000 34.0547345508232
32200000 28.9733808515954
32210000 38.9083236558591
32220000 29.7268838069176
32230000 36.3687180112586
32240000 31.8299722061592
32250000 35.2428530185844
32260000 28.0056384849148
32270000 39.5016105333353
32280000 39.4309153754282
32290000 38.5304050089549
32300000 36.6892585724021
32310000 34.2564700343963
32320000 38.7861805664937
32330000 38.1484330039687
32340000 41.7190171791975
32350000 39.1639644314429
32360000 41.9786634667593
32370000 34.3965363450135
32380000 30.6299682654561
32390000 39.0934865053538
32400000 38.5254247994411
32410000 37.1647428436239
32420000 35.9258943867486
32430000 36.921508405386
32440000 39.6962303014358
32450000 43.2413977050512
32460000 45.1926454486679
32470000 44.8468685571088
32480000 42.3646552270627
32490000 37.0078199294485
32500000 32.046043426302
32510000 31.2043816151467
32520000 30.1265562637151
32530000 26.4645584929826
32540000 34.1339975982077
32550000 30.149705107418
32560000 32.1019412419702
32570000 30.0231249669794
32580000 33.9896250973594
32590000 35.8917195386236
32600000 30.4849441462193
32610000 33.8775940150323
32620000 34.7294513925546
32630000 33.5243978226906
32640000 32.483708031887
32650000 27.952644369686
32660000 33.5961827225053
32670000 38.6337247043061
32680000 47.1792433283406
32690000 45.5507803504077
32700000 44.4088737544841
32710000 39.4323803407437
32720000 44.4504023086207
32730000 47.1394831365911
32740000 45.9377344362566
32750000 37.0985511741605
32760000 47.0225859075341
32770000 43.3029786460694
32780000 48.0036134222154
32790000 33.8974677944136
32800000 38.1623006244834
32810000 34.3989778850517
32820000 35.0915826115291
32830000 32.3077494373567
32840000 42.8622578097574
32850000 40.6846335636516
32860000 44.593006770131
32870000 45.9761269751623
32880000 42.8417158603593
32890000 38.4882003845859
32900000 41.5100553178793
32910000 40.9593094846144
32920000 34.8719351864267
32930000 36.4150728428489
32940000 30.0176207975966
32950000 30.1906470897887
32960000 37.407786622191
32970000 33.4861960576217
32980000 36.7915193425654
32990000 41.3966152170734
33000000 41.5827550477274
33010000 39.1308433058645
33020000 38.7233246526472
33030000 38.1238868939096
33040000 38.2614094519024
33050000 29.6332690994321
33060000 33.167934859268
33070000 33.3033748727085
33080000 23.4237036549154
33090000 24.1723868632862
33100000 27.9372559880657
33110000 30.2101022930771
33120000 35.6584412635297
33130000 39.1532754708214
33140000 33.1971950883466
33150000 27.5632427852299
33160000 25.5148849857699
33170000 29.3767287647634
33180000 34.9230148964092
33190000 33.0636957675954
33200000 35.7811695712285
33210000 39.7912243194699
33220000 35.0449481630698
33230000 28.9428628428102
33240000 23.0906836672112
33250000 21.5947639764028
33260000 25.7675869973588
33270000 22.0159457916183
33280000 26.0567476745007
33290000 27.591647390397
33300000 27.789630056447
33310000 22.0867153147854
33320000 25.1491403215488
33330000 26.0170770458897
33340000 33.1709132619161
33350000 27.4751194705607
33360000 32.2619235916351
33370000 33.5450003504672
33380000 30.5657373117265
33390000 26.016564714345
33400000 23.1481963682265
33410000 34.6703543155985
33420000 28.7739562592792
33430000 21.1566209366002
33440000 16.0270911693373
33450000 17.1404238768471
33460000 12.7874858573664
33470000 22.8700787442301
33480000 19.7131195333414
33490000 30.1611051862212
33500000 25.6072953772319
33510000 22.620929330704
33520000 29.3934680509277
33530000 26.279687218215
33540000 31.5387142070292
33550000 35.1700392610053
33560000 31.5162103435119
33570000 33.3670134337827
33580000 38.297132609222
33590000 42.0580515035476
33600000 35.9900232693444
33610000 37.7168080787327
33620000 28.4654885246848
33630000 30.2037647936697
33640000 37.0451168204951
33650000 32.9159177269963
33660000 25.7571720016311
33670000 28.9393695465488
33680000 24.819637964085
33690000 25.398187846977
33700000 24.5888498766045
33710000 26.0534773756132
33720000 24.8854604985089
33730000 31.1838579450474
33740000 24.7352395824781
33750000 28.3054927343965
33760000 30.8186819987
33770000 31.0011580899373
33780000 36.0581679300106
33790000 37.3974811513692
33800000 38.4357391599974
33810000 32.3460350346865
33820000 36.6463235514902
33830000 30.9130518550274
33840000 34.3702918090239
33850000 38.9145229796782
33860000 33.6004850251689
33870000 34.8400340519213
33880000 30.6679518662199
33890000 32.5802234684749
33900000 36.0208048308025
33910000 38.7428475460389
33920000 37.2247098352025
33930000 41.4035380879047
33940000 39.6234480055895
33950000 43.9261683140679
33960000 41.3431718432212
33970000 40.5742854947827
33980000 40.539489775459
33990000 41.8590665032083
34000000 38.418898854511
34010000 37.3965945331891
34020000 40.6949686457397
34030000 41.7663439744463
34040000 38.1220755782311
34050000 40.2456333850126
34060000 35.9830288799146
34070000 34.7857076568712
34080000 29.0764054208113
34090000 35.007116660099
34100000 43.1495010104572
34110000 45.1315316301556
34120000 48.7483748630409
34130000 37.4211046713402
34140000 37.5063778166654
34150000 40.5928976920555
34160000 38.6193032885305
34170000 40.9805242430925
34180000 35.9990128097981
34190000 37.147868602223
34200000 40.4038584214921
34210000 38.7702748887769
34220000 36.0575539737424
34230000 46.5177730871999
34240000 48.7185660476129
34250000 40.2168502819534
34260000 38.8524728876363
34270000 37.2869905564922
34280000 46.2807283240357
34290000 46.4906105836895
34300000 44.9373644982391
34310000 43.4046732964994
34320000 41.4811112490851
34330000 33.9096165019669
34340000 36.8951153090403
34350000 41.3356487002218
34360000 44.9048692833576
34370000 47.7810989800064
34380000 46.8802333938994
34390000 41.7794946477924
34400000 45.4883894884521
34410000 38.0764523098188
34420000 31.5523467727185
34430000 29.2376240749148
34440000 31.355194776777
34450000 50.2321581165864
34460000 45.8121118145704
34470000 50.319796804081
34480000 49.0505381225022
34490000 35.8548502358927
34500000 45.1511914099046
34510000 47.0525166574965
34520000 48.6797155760764
34530000 49.6175534887785
34540000 45.5542554519466
34550000 45.2047824875619
34560000 42.3111279101568
34570000 40.9738600894225
34580000 40.9512192863401
34590000 41.9113360314007
34600000 40.0998233723034
34610000 39.9297805623073
34620000 37.7382043576206
34630000 36.0809944873818
34640000 39.1870392606526
34650000 34.1194277637481
34660000 34.4252938755491
34670000 27.6738589141168
34680000 29.1768699411875
34690000 24.8469248751591
34700000 27.3393763974752
34710000 33.3265387656904
34720000 36.7889564337932
34730000 32.7446967220952
34740000 41.3167062428147
34750000 43.7092257049737
34760000 41.9234016126244
34770000 44.2947943077881
34780000 46.7926923383186
34790000 43.4899962860098
34800000 43.6595576650468
34810000 42.6018218047477
34820000 37.7944834667444
34830000 38.2796450028316
34840000 42.4357622173961
34850000 46.2595285014669
34860000 45.4477705677676
34870000 45.2374616361093
34880000 41.6328290111441
34890000 31.387584277334
34900000 34.5647058284718
34910000 28.4102116413371
34920000 38.0831212049568
34930000 31.527112055777
34940000 34.2079676258161
34950000 38.3390479640918
34960000 47.2063835250783
34970000 41.5151353276211
34980000 39.7467280313809
34990000 42.6762848912506
35000000 42.3409920829343
35010000 44.4815034170776
35020000 39.3978958006341
35030000 35.2793400602179
35040000 37.0055302383819
35050000 38.3632428829738
35060000 40.5127489314722
35070000 38.4083123025478
35080000 33.7245296951028
35090000 42.5960451225471
35100000 40.1109895240092
35110000 36.2053473130695
35120000 35.5771285964686
35130000 35.8294613588771
35140000 43.7636690769286
35150000 42.9754916683433
35160000 42.302655811158
35170000 37.5967985232364
35180000 40.5113317515795
35190000 38.2903161906499
35200000 49.9762091623465
35210000 43.8913820266177
35220000 38.1263459504424
35230000 41.8050147032236
35240000 38.1635900486701
35250000 28.8766389499637
35260000 32.4269405342485
35270000 28.0171003295204
35280000 30.3985537327632
35290000 39.0163478318808
35300000 39.4050182064482
35310000 34.0143655981319
35320000 33.3930240727646
35330000 41.6021113031639
35340000 44.2280077271659
35350000 43.1699718698187
35360000 40.6355580786645
35370000 43.7335877102108
35380000 35.0255324219276
35390000 37.7462162745356
35400000 41.6686161604188
35410000 33.2855099378095
35420000 39.3334297591969
35430000 37.701592993133
35440000 40.0354909880098
35450000 31.7200997423479
35460000 34.342788624728
35470000 35.762757309013
35480000 41.4896175094343
35490000 34.9220214525412
35500000 40.8055466389783
35510000 44.9748265321762
35520000 49.2010009043998
35530000 45.5487258228841
35540000 38.8631516205252
35550000 38.5146653966578
35560000 45.4639822107272
35570000 46.4115571235143
35580000 33.8079974452374
35590000 38.455559535677
35600000 46.5888674945017
35610000 40.2707223085059
35620000 42.4707894439474
35630000 44.930469837488
35640000 48.171635385458
35650000 43.1360093130045
35660000 40.8559118923927
35670000 41.5326797885323
35680000 34.8473445523963
35690000 36.658204736101
35700000 44.0518773904503
35710000 37.575703920624
35720000 41.1125851599204
35730000 42.1996692447937
35740000 41.2605601302956
35750000 44.1236831882546
35760000 39.6685283151222
35770000 36.0066530911881
35780000 39.2232081874089
35790000 34.9266782825533
35800000 33.4127251716776
35810000 35.9260294933138
35820000 37.7793324480191
35830000 36.2526481005264
35840000 37.3613127692899
35850000 36.8054456897109
35860000 44.4106209938192
35870000 40.2918126373223
35880000 43.7345500085817
35890000 36.4993022432587
35900000 37.8026207997864
35910000 40.3967107151939
35920000 36.4382752368964
35930000 42.346454629207
35940000 36.3742558626833
35950000 31.4173728085113
35960000 36.0877798287923
35970000 36.562118446666
35980000 35.978315909758
35990000 43.8581429539304
36000000 38.7946949120256
36010000 38.64167327362
36020000 40.1674896758177
36030000 38.2139656291846
36040000 41.6186481194212
36050000 31.4164593444535
36060000 39.7536854364798
36070000 41.4880799013708
36080000 34.5469680329048
36090000 35.091879928441
36100000 31.0788693817678
36110000 30.4532960635781
36120000 29.1330327668734
36130000 31.3901471122764
36140000 35.4377541576782
36150000 35.9011014966272
36160000 41.7947544826382
36170000 46.0173213067587
36180000 45.9939808079844
36190000 41.6525305217158
36200000 41.4879075330579
36210000 41.4954156809089
36220000 42.2692394105801
36230000 44.8860717584665
36240000 45.6589471177556
36250000 43.1386960299268
36260000 43.4909984271943
36270000 41.9195588356073
36280000 42.2210067246818
36290000 40.4594700863836
36300000 42.2422100176886
36310000 43.0879789132771
36320000 45.5925833636772
36330000 43.0536672872842
36340000 44.3815447546006
36350000 45.375454270382
36360000 44.0945569805298
36370000 40.9665096518165
36380000 50.8103345075323
36390000 59.0142315156038
36400000 57.7131308252771
36410000 50.3772047905753
36420000 50.6715245469317
36430000 50.7110127763423
36440000 48.4200867906619
36450000 52.1697228517432
36460000 42.6908640673757
36470000 38.3972624618028
36480000 47.0590140598326
36490000 45.9814206155309
36500000 51.0287744373762
36510000 45.74303085759
36520000 49.1730583916889
36530000 44.0383445976047
36540000 40.0873368753942
36550000 41.0128898761239
36560000 42.2436599400916
36570000 39.3225714639429
36580000 42.9709542226753
36590000 34.1924388004277
36600000 43.9878451405483
36610000 34.9658704684491
36620000 36.7247719472793
36630000 32.8541300708801
36640000 42.7870156390665
36650000 41.7402161604541
36660000 37.4200780975293
36670000 37.274321049671
36680000 39.1430907047297
36690000 38.2720295353615
36700000 41.6729890915655
36710000 37.9907098772544
36720000 29.7800956621087
36730000 38.3344922478585
36740000 35.3356300630815
36750000 38.8424419359749
36760000 36.1769748290154
36770000 31.6557495370122
36780000 36.9690574293341
36790000 31.1098118876035
36800000 38.9753664756908
36810000 38.4401673980701
36820000 34.451985632173
36830000 36.6933331836821
36840000 37.5152958316207
36850000 32.3646415253644
36860000 32.6084021983348
36870000 41.2135381952417
36880000 40.7837164248099
36890000 40.8094135568812
36900000 35.9496735057355
36910000 37.2906777210591
36920000 38.0505935849871
36930000 37.7424327254857
36940000 39.2062035580137
36950000 38.7211193777537
36960000 40.4863838214977
36970000 35.9651866018913
36980000 36.8548674833013
36990000 28.051317522117
37000000 41.393661324149
37010000 46.0579918476741
37020000 47.7658542612849
37030000 47.0083216516242
37040000 41.3600460889345
37050000 45.5338556623483
37060000 41.251523430946
37070000 43.7730593714374
37080000 40.0590387818008
37090000 39.4659235023315
37100000 42.7661660085189
37110000 43.7867964380648
37120000 38.6645809656042
37130000 45.663119658717
37140000 40.0112228051222
37150000 42.3807131121823
37160000 37.2740986386115
37170000 41.3204203816084
37180000 49.2089969989486
37190000 44.6012372768575
37200000 37.814786424841
37210000 38.2750613938841
37220000 38.2256087931534
37230000 36.5595633579184
37240000 40.2271279755773
37250000 41.2296439030882
37260000 36.1421611017203
37270000 39.07647868948
37280000 45.7149887482048
37290000 38.5883798299588
37300000 40.8551352311613
37310000 43.1896430994607
37320000 43.6111278206675
37330000 39.9155864677059
37340000 44.2728894038952
37350000 36.1742192955336
37360000 37.521679373738
37370000 39.9430268616144
37380000 42.0835650734068
37390000 40.9345979422133
37400000 37.2698578188521
37410000 45.386269066781
37420000 42.0016179872697
37430000 42.7609308414839
37440000 44.8909918197988
37450000 42.1444408744094
37460000 40.7850572780275
37470000 43.127379183471
37480000 40.3734325194217
37490000 44.7277037471238
37500000 42.4979197670162
37510000 38.9546475521871
37520000 36.5364767467314
37530000 37.7349581832974
37540000 32.5141634466264
37550000 36.3185299000436
37560000 35.6400934655964
37570000 36.9560219930834
37580000 35.5400545187361
37590000 37.9057866587182
37600000 35.5130784654597
37610000 36.7805842406963
37620000 43.4540203916804
37630000 38.9198166129843
37640000 40.8240947290019
37650000 47.876429972329
37660000 37.5671298696237
37670000 32.4884009604964
37680000 39.0867630057996
37690000 36.2795542525659
37700000 38.6697348707725
37710000 43.9208753124245
37720000 41.2656806263041
37730000 42.1698907288731
37740000 46.3814363213714
37750000 45.8323198292471
37760000 51.4185339532817
37770000 46.5475859976908
37780000 48.2710794987765
37790000 53.232647889653
37800000 54.0380569448903
37810000 54.051099027675
37820000 48.5878885746931
37830000 50.047499480436
37840000 41.9608603636586
37850000 44.2988201524136
37860000 52.4522184814986
37870000 45.7852901341358
37880000 43.8004837207566
37890000 34.0131787725975
37900000 33.2917475762859
37910000 39.1587689551678
37920000 32.8456552459152
37930000 34.5383867997604
37940000 46.6050128735695
37950000 45.1456997020711
37960000 45.4192104340782
37970000 47.9552764188526
37980000 45.5752581141229
37990000 48.0936510247222
38000000 46.7202696857228
38010000 41.2122527666576
38020000 46.0463060663508
38030000 44.4643630486007
38040000 40.378195448619
38050000 44.3539065563558
38060000 42.5367708405375
38070000 44.9906443405902
38080000 42.9417885009027
38090000 44.2541014826483
38100000 44.5498049314938
38110000 41.7799788380963
38120000 42.3628764958734
38130000 42.5427473585184
38140000 42.8191660242952
38150000 46.5067605296945
38160000 42.63468700711
38170000 44.5690533587962
38180000 36.4086184913243
38190000 32.1887157625268
38200000 35.4191366229913
38210000 31.1339461275892
38220000 35.4636668094081
38230000 37.9555697670452
38240000 40.4732118878653
38250000 39.091227103945
38260000 35.9187996571011
38270000 38.8825595268603
38280000 43.8571346511267
38290000 46.7281773989268
38300000 49.2207779021086
38310000 46.3093529748652
38320000 43.4901853376226
38330000 46.8597937234096
38340000 48.7799250348203
38350000 53.0647100986151
38360000 53.6816837571267
38370000 52.4039173298955
38380000 53.9596112318906
38390000 50.6620753505204
38400000 51.1701163056346
38410000 51.1781317164297
38420000 42.4572369485691
38430000 42.8858512270334
38440000 48.8674656839431
38450000 49.0579671925797
38460000 43.7399731737397
38470000 43.9559343319008
38480000 41.4359904692183
38490000 44.3073611918439
38500000 49.1937468380278
38510000 42.7475264998292
38520000 42.133025353731
38530000 43.9207607481271
38540000 45.105303948247
38550000 50.3996858811188
38560000 49.0697340486402
38570000 53.8396597484576
38580000 51.112191229912
38590000 50.1072117318911
38600000 48.2764326565099
38610000 47.1770801208841
38620000 46.5054708956418
38630000 52.6289738164485
38640000 44.048857492693
38650000 45.7150601608755
38660000 46.7420174162884
38670000 42.5292857383497
38680000 37.1383168368782
38690000 42.3152453978235
38700000 43.8941889764711
38710000 40.2167359341108
38720000 41.2768508188996
38730000 38.2040526751697
38740000 39.303974880101
38750000 39.6017565525854
38760000 32.0218492829197
38770000 34.5486044015887
38780000 31.0901979578438
38790000 34.9862468931477
38800000 36.9141367478171
38810000 38.390638210897
38820000 37.0754768201951
38830000 34.3078412633508
38840000 30.2245214498137
38850000 31.4731831508835
38860000 34.0803628692552
38870000 33.5159223477143
38880000 39.794013659996
38890000 42.6706792514213
38900000 39.9717186806105
38910000 44.7200986633638
38920000 43.014693127747
38930000 52.6766316408934
38940000 49.916292676229
38950000 48.4880876092716
38960000 47.2773051220943
38970000 46.5975997520291
38980000 49.3357045969193
38990000 47.0455110224899
39000000 46.231134190813
39010000 48.4160545989897
39020000 39.9214527030527
39030000 38.5120480331209
39040000 42.8706039356913
39050000 40.2702321624262
39060000 45.4544773105318
39070000 40.0244966620043
39080000 37.6572720025367
39090000 33.974557001412
39100000 38.3934720967145
39110000 34.0610432705548
39120000 34.7675644562983
39130000 34.2586535625597
39140000 39.7734879566596
39150000 43.0185038260895
39160000 41.2056339006013
39170000 40.083624118984
39180000 48.6510893393447
39190000 46.3929915815644
39200000 42.6384013591098
39210000 41.5687208447231
39220000 47.060415259555
39230000 43.9776159478756
39240000 42.6792863983698
39250000 44.7708346322947
39260000 43.1720022694533
39270000 41.1015409027275
39280000 36.7569432524912
39290000 37.0245967952969
39300000 36.3941924790726
39310000 41.1894150954159
39320000 40.7240829483831
39330000 40.7090085916285
39340000 41.2349729762165
39350000 44.8757140042111
39360000 43.1159585637012
39370000 44.4671436644081
39380000 38.0312025248366
39390000 48.1825533885582
39400000 45.3228428439421
39410000 41.6545026624138
39420000 37.2394779647143
39430000 37.2879431538298
39440000 34.3063923030901
39450000 43.8447749103198
39460000 43.3451808642
39470000 44.9479503278574
39480000 47.0840180831456
39490000 44.3104147162282
39500000 43.699731477736
39510000 47.4048992422018
39520000 46.9619603659819
39530000 44.5599223275829
39540000 47.660652066569
39550000 50.1422995866182
39560000 47.7888640294821
39570000 46.7365208379265
39580000 52.7312392459077
39590000 54.5679498932479
39600000 53.7131970689391
39610000 54.4204528963689
39620000 52.7475803394274
39630000 58.8164980608444
39640000 55.1536221349963
39650000 53.161548635849
39660000 50.2584395593457
39670000 47.4684838977817
39680000 41.3910285527401
39690000 38.9046990751749
39700000 44.3246760660314
39710000 41.8143471100049
39720000 51.4383909513282
39730000 50.7886264782641
39740000 51.5331823150017
39750000 45.4745744602993
39760000 50.4214631640614
39770000 49.2313871188375
39780000 42.7692611148091
39790000 49.2785815290215
39800000 44.8801004094158
39810000 45.3190827260523
39820000 48.4424969140176
39830000 49.1629719060801
39840000 49.5758344463183
39850000 50.4063693476596
39860000 45.4227407774285
39870000 45.5340666277854
39880000 37.5639854705459
39890000 47.8990789126472
39900000 44.1108052493053
39910000 45.9552763464468
39920000 49.4952311192382
39930000 50.044996312104
39940000 56.5584214158687
39950000 50.1681763246033
39960000 47.544935073555
39970000 45.5906589141481
39980000 45.671481454099
39990000 41.7794781191818
40000000 41.3065392262068
40010000 39.6358269473971
40020000 43.3418376880223
40030000 41.3992043285224
40040000 40.0071458178339
40050000 30.5758897069827
40060000 36.2004070967071
40070000 40.4242352570027
40080000 39.2437456314445
40090000 37.1010131469827
40100000 43.6721326453131
40110000 41.3326893822272
40120000 40.5142175870199
40130000 40.4632732429417
40140000 43.4084874391042
40150000 39.5254657306326
40160000 40.8680684546368
40170000 42.7952020472405
40180000 44.5237017835281
40190000 41.0701916059201
40200000 32.1994721088549
40210000 35.2950245128664
40220000 32.2732743638736
40230000 37.501681686821
40240000 37.6209904519639
40250000 34.2992444631846
40260000 41.564543800266
40270000 42.6489192648714
40280000 40.9038224375988
40290000 39.3138823459796
40300000 46.8739008629556
40310000 43.434155682524
40320000 38.8582346376371
40330000 37.8691913973522
40340000 39.9934168149085
40350000 39.9313681616009
40360000 45.2520384329774
40370000 42.9603164660315
40380000 39.6465812080164
40390000 42.69799547454
40400000 43.6889243428679
40410000 47.9038693562689
40420000 45.4814442105871
40430000 47.3645682769786
40440000 44.9408455759259
40450000 47.408131328795
40460000 54.8175614524584
40470000 53.6349199926616
40480000 53.0611268494897
40490000 41.5463339915014
40500000 40.5475933675309
40510000 38.512234541527
40520000 35.6688362469313
40530000 50.1393229247418
40540000 47.465857266916
40550000 41.9587580936366
40560000 35.1929517342135
40570000 36.4795994517262
40580000 41.1578286944156
40590000 43.8431468927681
40600000 38.249017946372
40610000 38.6635734754969
40620000 44.3718371982625
40630000 45.8970069080051
40640000 42.7648375738038
40650000 45.5781099511827
40660000 43.7837419702106
40670000 44.775236908681
40680000 49.0017482773616
40690000 45.1684399613966
40700000 47.1157041330269
40710000 49.8777084350526
40720000 40.2053810755988
40730000 39.8088095171824
40740000 32.7127021750111
40750000 37.1542628866351
40760000 40.3834500129018
40770000 45.5707024033409
40780000 37.2969857842887
40790000 36.3065293702393
40800000 41.8349567402475
40810000 42.7538074691374
40820000 46.2974861732427
40830000 44.0416314650487
40840000 45.7350016253965
40850000 38.7700463001019
40860000 40.101735661924
40870000 39.3032334402974
40880000 47.1021765296588
40890000 47.44992686796
40900000 49.4393561399139
40910000 45.3100948585915
40920000 49.8454292460627
40930000 48.3798448609838
40940000 46.8848669823718
40950000 49.6137799564063
40960000 45.7705049790711
40970000 43.420327972711
40980000 48.699593034246
40990000 53.0677887981824
41000000 53.9796374015986
41010000 50.4563128535361
41020000 53.0177118529764
41030000 43.9480491230812
41040000 41.2057849531564
41050000 37.079692109281
41060000 42.6704675735406
41070000 44.1836514997661
41080000 40.183050392101
41090000 42.5128344209239
41100000 44.4647907711786
41110000 43.1811466237747
41120000 48.7745661254849
41130000 49.2541602029896
41140000 46.6880925358117
41150000 47.1034288926948
41160000 44.2065370930452
41170000 40.7799493274849
41180000 32.8615401630691
41190000 33.6744901824861
41200000 37.9573155053307
41210000 40.5266507118404
41220000 39.9623305269742
41230000 35.9550976878534
41240000 34.9686121687076
41250000 27.1460305667078
41260000 28.170137518027
41270000 24.9322414362071
41280000 31.8221085963783
41290000 34.0937753893992
41300000 32.3066158633794
41310000 29.1421735963353
41320000 30.9176138593473
41330000 35.3468497219777
41340000 37.1441665567713
41350000 33.8649822812922
41360000 32.5742284442725
41370000 34.4977021290093
41380000 34.4710017371018
41390000 31.9135965302612
41400000 33.361901362484
41410000 31.3909591063426
41420000 28.6569121555324
41430000 25.8450117720191
41440000 36.0523203410003
41450000 31.3733979037053
41460000 28.2421416998656
41470000 37.3857844326031
41480000 37.3331887082121
41490000 45.7590930515613
41500000 41.2943800504167
41510000 38.2237450776732
41520000 36.0797918560722
41530000 37.572085342901
41540000 34.5902210059886
41550000 38.1135391497863
41560000 37.3191294229769
41570000 38.8910915815657
41580000 39.829989992531
41590000 34.0459377915131
41600000 36.7984506500836
41610000 31.523534009666
41620000 26.2182682197894
41630000 28.0211123998882
41640000 25.5014933789199
41650000 24.0079574209983
41660000 17.8208926162351
41670000 24.3170367552697
41680000 22.3431070707064
41690000 27.7488275088517
41700000 25.230900939573
41710000 19.2546796358034
41720000 20.9104781478963
41730000 24.7826890928009
41740000 26.8404220764319
41750000 35.2591401805959
41760000 38.7589510395283
41770000 35.8112798164699
41780000 32.8907820682171
41790000 38.715814705545
41800000 39.6433247300022
41810000 41.6798737861085
41820000 43.624922500138
41830000 42.0319341865398
41840000 45.2180146834866
41850000 44.7034420456884
41860000 37.0197086244808
41870000 40.5556900443612
41880000 42.3911447611583
41890000 48.8407638526303
41900000 49.8384985742515
41910000 51.7116517814347
41920000 45.55890688989
41930000 42.5840144274135
41940000 41.5943594754291
41950000 39.5309903518958
41960000 38.1675120902666
41970000 38.1732308438537
41980000 32.6174052429288
41990000 38.3231620867368
42000000 31.3970181604677
42010000 35.1800367212214
42020000 32.1736847931643
42030000 39.7995535443688
42040000 36.1269844650475
42050000 33.1398840367965
42060000 31.766029082073
42070000 27.6101472245787
42080000 29.8815167237228
42090000 36.9819431569174
42100000 38.2258198252471
42110000 26.422558583537
42120000 31.4664221244698
42130000 31.1841791679039
42140000 27.4434626772794
42150000 28.6785728461516
42160000 33.7098911110713
42170000 24.2742100461723
42180000 25.3063644192009
42190000 28.1055128016473
42200000 30.2616551484439
42210000 21.5753463651166
42220000 24.7409702514871
42230000 27.0853062534388
42240000 33.2688961060007
42250000 33.0150833070794
42260000 29.9997144895113
42270000 41.3786679549438
42280000 38.7606939296551
42290000 30.3506329095383
42300000 33.9318975248049
42310000 25.9390480825592
42320000 26.7172997759884
42330000 30.5531734236246
42340000 27.4582648253368
42350000 36.3024448018461
42360000 36.9230556452604
42370000 34.9404057076985
42380000 40.0085880460506
42390000 37.3426980711357
42400000 35.9516895208607
42410000 44.4267123604006
42420000 44.0287109529573
42430000 39.0290126207288
42440000 42.4810934333536
42450000 48.4304438569042
42460000 43.3063011217625
42470000 44.6823237199577
42480000 44.9180604521299
42490000 38.8937043111521
42500000 32.620522552579
42510000 37.2220446735083
42520000 38.2146526222514
42530000 42.2760325385216
42540000 41.8315513396414
42550000 37.1939487050784
42560000 35.4423083796244
42570000 35.4282248814608
42580000 39.739287882477
42590000 32.6372110052654
42600000 36.3474025021216
42610000 39.8406817761061
42620000 39.3261837784606
42630000 37.3260665947022
42640000 45.4936726682812
42650000 46.621504613044
42660000 48.2209020181676
42670000 48.3082989046775
42680000 46.7122528789467
42690000 48.2220978301436
42700000 49.1020427419809
42710000 51.8536555947815
42720000 51.5713933394377
42730000 54.2485191542029
42740000 50.2746688297655
42750000 51.5630058466602
42760000 49.0467737968877
42770000 41.2989084956676
42780000 42.3886070290422
42790000 50.0145112101265
42800000 49.7580355757621
42810000 48.6368532322145
42820000 45.715929520454
42830000 50.508660150431
42840000 52.9678003671082
42850000 50.2562742516121
42860000 55.2801928969127
42870000 50.9234928593891
42880000 49.6103625444391
42890000 42.7191430486611
42900000 44.6809335837776
42910000 49.9136520197746
42920000 48.1782031267855
42930000 46.8807296198403
42940000 53.518447590227
42950000 49.3786471098207
42960000 45.5901874758501
42970000 47.4781312759865
42980000 46.5313453589417
42990000 46.5995713742306
43000000 49.1010942611659
43010000 49.8908049894785
43020000 48.9343223476621
43030000 36.8336107110763
43040000 43.5795505765819
43050000 40.7071988071007
43060000 41.6325627859536
43070000 46.2736302562093
43080000 43.9795243974993
43090000 43.9392638528931
43100000 36.97951571928
43110000 39.5334721830674
43120000 46.3325067114356
43130000 38.3642570511455
43140000 38.5991220257889
43150000 43.2900339558173
43160000 41.9376313831451
43170000 43.5881563845346
43180000 40.9649612100105
43190000 34.985265025858
43200000 34.4617580469823
43210000 39.4528922229309
43220000 39.0735251285138
43230000 49.6747716178263
43240000 44.192506182197
43250000 50.8811315560499
43260000 43.0872083621986
43270000 37.217272168297
43280000 36.4231553212067
43290000 31.4116137528378
43300000 36.5465105188795
43310000 43.2727548714693
43320000 38.5815213645182
43330000 26.200035224981
43340000 39.5173169640532
43350000 35.9031836718353
43360000 31.5398669388987
43370000 40.9287211085093
43380000 41.4895036613756
43390000 43.9596439502143
43400000 41.8965284719928
43410000 35.454407903349
43420000 37.1113301956914
43430000 39.7677694235497
43440000 39.6199098364627
43450000 43.388128020829
43460000 43.295051000744
43470000 46.9050268873318
43480000 46.6078484396447
43490000 48.0158036589071
43500000 46.876684099794
43510000 45.5403755064935
43520000 48.1656989403303
43530000 52.5609686378167
43540000 50.6445504112576
43550000 48.3374344865904
43560000 49.3117232582716
43570000 46.3578970998099
43580000 44.453647723839
43590000 46.5452015257673
43600000 47.8717916227733
43610000 46.6131085188013
43620000 49.192677079655
43630000 42.8914351805479
43640000 47.5944222761495
43650000 41.014406325541
43660000 39.7276693919675
43670000 41.7683505696589
43680000 45.9655619834772
43690000 48.6629726912881
43700000 48.5960408251837
43710000 49.2363632138502
43720000 39.9157576749039
43730000 42.5357613702701
43740000 49.5038440743056
43750000 49.2809603200378
43760000 43.0440533443249
43770000 43.4790438910829
43780000 45.192702339394
43790000 48.4753563702866
43800000 40.0054263824659
43810000 42.5091704461807
43820000 49.225248903659
43830000 44.7589178688965
43840000 54.4080987242365
43850000 55.0279518946566
43860000 46.3370760123918
43870000 55.3766070315053
43880000 57.6454873184189
43890000 53.3540727143696
43900000 57.1414794932069
43910000 56.1214167155428
43920000 51.7300805411724
43930000 51.8736873894847
43940000 56.0208442203364
43950000 50.1173821357879
43960000 56.4109511417514
43970000 50.7567999819645
43980000 51.1687084237178
43990000 49.3551186048426
44000000 49.0783915721223
44010000 46.239806666493
44020000 48.0484934781001
44030000 40.5282447043205
44040000 47.8824608446591
44050000 45.3838708262578
44060000 48.4426664375158
44070000 44.7048750901114
44080000 44.3255865619698
44090000 50.364270062959
44100000 57.4991816267159
44110000 52.8425236990853
44120000 57.6120215320867
44130000 52.8317404058668
44140000 56.6980019975258
44150000 49.9277850563987
44160000 53.1732327739842
44170000 50.1987224268784
44180000 49.5157138124055
44190000 53.6166273818937
44200000 42.0439635512231
44210000 46.8575529375703
44220000 49.5333345919723
44230000 38.3854347734352
44240000 48.3115421339677
44250000 44.8342641404408
44260000 49.7768601102523
44270000 46.1049028624962
44280000 48.666029657313
44290000 50.0040063048185
44300000 48.107415283125
44310000 52.9673285104927
44320000 51.8019436062473
44330000 53.1554885732415
44340000 53.7860060074225
44350000 50.4495334141956
44360000 48.269863249822
44370000 48.3329612156505
44380000 51.8927843287119
44390000 43.6423789480326
44400000 38.0381713222129
44410000 40.297586595895
44420000 36.5588036854684
44430000 40.3621095538419
44440000 32.6782530189437
44450000 30.0626873796252
44460000 33.5070501090535
44470000 33.4338855405863
44480000 39.9861546972758
44490000 34.9414937127407
44500000 40.7207213144591
44510000 39.9785671138273
44520000 33.6149514841441
44530000 33.9601539690861
44540000 40.409276319169
44550000 35.3680853354936
44560000 38.424764429636
44570000 34.5755233917907
44580000 35.5575145885023
44590000 29.2917060506775
44600000 27.247941354383
44610000 20.6483874786642
44620000 24.1811375983843
44630000 24.3155872173443
44640000 28.7475906189244
44650000 26.0148294350668
44660000 37.3890595894134
44670000 30.9155181228236
44680000 30.1218906293626
44690000 32.352213380059
44700000 39.159074234927
44710000 35.0575056795446
44720000 35.7622330017196
44730000 34.0373446476187
44740000 38.6783759088197
44750000 37.239156733383
44760000 28.372048134508
44770000 37.9506153662099
44780000 35.0336958149454
44790000 33.0216811785996
44800000 36.8580816401976
44810000 37.0538142970616
44820000 34.8891524221302
44830000 32.3119521608303
44840000 31.2329320751298
44850000 30.1820694579047
44860000 34.4671078317629
44870000 36.7621567846603
44880000 43.2158109265484
44890000 43.7539847726582
44900000 45.5276781962813
44910000 40.0828588070556
44920000 43.9077631003453
44930000 38.0059818560011
44940000 35.5023832775447
44950000 47.3854528516243
44960000 44.7876298217942
44970000 45.8761549436676
44980000 43.4297985698639
44990000 43.5644458420377
45000000 40.3000855800909
45010000 33.232914137377
45020000 38.5804229245943
45030000 35.9647395157311
45040000 33.9590752949144
45050000 41.7283127387842
45060000 37.0278316900103
45070000 41.3774049191958
45080000 37.6193303960456
45090000 38.2075090012044
45100000 37.0861590015081
45110000 40.4981363774476
45120000 37.3753603625549
45130000 38.5821866317419
45140000 35.3068559231907
45150000 34.3459046310709
45160000 36.5384552094521
45170000 37.9998908584909
45180000 39.8038120353852
45190000 38.6920869589759
45200000 36.7549739085121
45210000 35.1382059850076
45220000 41.6049672231277
45230000 44.3089004738183
45240000 43.2952382610096
45250000 46.5034342917589
45260000 45.7657040446243
45270000 40.4030297417454
45280000 46.8052333207027
45290000 38.6927705522986
45300000 47.1814129403045
45310000 43.8502584993927
45320000 37.3814354290705
45330000 42.9399939716649
45340000 42.1598465160786
45350000 39.6057160666392
45360000 41.1395324556137
45370000 47.2729194037095
45380000 45.1771293311713
45390000 44.5198541519109
45400000 44.1099386425288
45410000 41.2441397581216
45420000 36.5019098630797
45430000 43.8095599846162
45440000 46.5776401462806
45450000 47.0864521065117
45460000 43.4464562078244
45470000 39.6043556630983
45480000 43.1306226710607
45490000 41.2076341763089
45500000 36.0785409224209
45510000 36.9821727752226
45520000 37.7282192727413
45530000 41.1814473305616
45540000 40.6999372235476
45550000 39.7197676470292
45560000 38.792882810127
45570000 35.6442135748682
45580000 35.6735880515272
45590000 33.1342045666245
45600000 39.0993545331474
45610000 41.1365629255448
45620000 38.1423321378593
45630000 36.8235969467909
45640000 25.926110599452
45650000 29.4802537729142
45660000 39.137536877576
45670000 35.7053210872336
45680000 35.0782496521011
45690000 31.9982162736557
45700000 33.529047081533
45710000 30.9703302494885
45720000 26.9513821007451
45730000 29.664662521003
45740000 35.4998331953724
45750000 32.8771908694885
45760000 38.6544077040111
45770000 37.971323481095
45780000 25.6171629707808
45790000 31.4054998045358
45800000 42.4908053573035
45810000 48.1506657767609
45820000 43.2787700903756
45830000 39.2562496117572
45840000 47.7634201249849
45850000 42.0863038778119
45860000 40.3666206564702
45870000 49.087753422372
45880000 51.9208650562817
45890000 52.7352541282655
45900000 48.1163194742059
45910000 44.412151412552
45920000 42.264693324426
45930000 44.8305945510857
45940000 45.6146838032361
45950000 43.0616956933102
45960000 42.0031843931788
45970000 44.5509152717482
45980000 37.433466219702
45990000 33.5256263393692
46000000 34.8714740738566
46010000 38.4465289343671
46020000 42.1332244035639
46030000 40.5563141577764
46040000 45.0416320090436
46050000 35.4844630026361
46060000 38.5740194203858
46070000 43.2018115173638
46080000 37.6787011641098
46090000 37.6476030965428
46100000 32.7484125196487
46110000 28.2518934857258
46120000 41.905777257524
46130000 46.2174909416245
46140000 34.5426302309955
46150000 39.1420311531863
46160000 38.2495430284456
46170000 45.1339036720374
46180000 42.6772424558813
46190000 43.0632284471407
46200000 40.3619032070695
46210000 42.6868290686002
46220000 36.0381915009145
46230000 38.7284490910058
46240000 35.8701082448538
46250000 35.6703403619405
46260000 34.4042311270293
46270000 41.2158787779479
46280000 41.22919260657
46290000 41.0964912772973
46300000 39.5774323782891
46310000 35.5638855264375
46320000 40.9652207843993
46330000 42.9345529688417
46340000 43.5591792690583
46350000 40.2792006692388
46360000 45.2888942275702
46370000 45.6689388665291
46380000 38.8735332059994
46390000 37.1893843844229
46400000 32.4154027300559
46410000 34.0200446848585
46420000 30.958942354941
46430000 35.3389755328025
46440000 29.9181861424922
46450000 27.5042217238343
46460000 27.6019436306104
46470000 36.6849061865028
46480000 34.2254802336359
46490000 35.2492455586356
46500000 36.2644472241944
46510000 37.6191108337823
46520000 37.0436928610151
46530000 42.3304062571659
46540000 32.1157947201182
46550000 34.3415434705998
46560000 41.5520933905098
46570000 40.4063830628166
46580000 41.096936410405
46590000 43.8642408868799
46600000 41.8896276325215
46610000 40.609979667251
46620000 37.632160455516
46630000 38.7304950122724
46640000 48.4204062963164
46650000 50.1553839948899
46660000 45.4213988327367
46670000 46.7485064296812
46680000 49.2089990150579
46690000 42.341995786902
46700000 43.8858966328128
46710000 41.1059994539452
46720000 38.5538141006518
46730000 42.4693313070632
46740000 38.202442290371
46750000 44.8529039806547
46760000 48.4585455394555
46770000 45.3811595163514
46780000 46.3975514293156
46790000 40.2986689380593
46800000 44.2945427558661
46810000 43.8213222734645
46820000 40.1319738389037
46830000 44.0492370433532
46840000 43.7677232909178
46850000 41.3803627129233
46860000 45.6672843543999
46870000 48.6545009282113
46880000 49.5763508327166
46890000 47.7485008648836
46900000 48.615115894493
46910000 50.90595785814
46920000 50.4217930450976
46930000 50.7833145797288
46940000 48.6993190475783
46950000 40.8148736366609
46960000 41.5618848247025
46970000 44.433412366746
46980000 50.5254838042819
46990000 51.0725724819937
47000000 48.0343897861848
47010000 47.2451560077543
47020000 49.4383495598184
47030000 49.9375595351212
47040000 45.7703232603537
47050000 50.1944472415881
47060000 47.5789840203075
47070000 52.3519662429179
47080000 48.0295479966027
47090000 49.7520519895235
47100000 48.4831785167009
47110000 43.6474541848847
47120000 44.8748046106608
47130000 46.8423789980603
47140000 47.0650999833508
47150000 44.0628100657289
47160000 41.7731389106684
47170000 40.2225123072514
47180000 45.2421996367872
47190000 50.1185546291948
47200000 47.1291860929844
47210000 46.9418600446548
47220000 48.0439319724319
47230000 48.0039888627483
47240000 50.8512998699243
47250000 48.5859371726474
47260000 47.6124596974638
47270000 39.9583827422676
47280000 41.6876497036474
47290000 38.5444765600777
47300000 37.4602133899146
47310000 32.4847517984913
47320000 35.5464545054266
47330000 34.8379861708328
47340000 36.432893062199
47350000 38.1708960889686
47360000 43.7095528089403
47370000 43.2841025394291
47380000 46.0399880443961
47390000 42.8142351787418
47400000 40.3482181257386
47410000 43.8731538334167
47420000 44.5062969881232
47430000 40.3949165898385
47440000 42.9446559928984
47450000 41.2193723427907
47460000 45.6508988152524
47470000 44.8546458173331
47480000 46.1239723831491
47490000 45.3903274329633
47500000 42.6554181341415
47510000 42.6575177653025
47520000 36.8957533875941
47530000 40.1430732202555
47540000 43.6036982896277
47550000 41.23718197705
47560000 44.5701886231669
47570000 49.2007045666692
47580000 46.048792683905
47590000 40.7693371869354
47600000 39.7449039129924
47610000 38.1602165230113
47620000 35.0370909688899
47630000 37.0311846181847
47640000 37.531867695898
47650000 40.3040921075975
47660000 39.0127485774223
47670000 36.4952074593109
47680000 37.4719952483559
47690000 36.359198945885
47700000 42.8692962502801
47710000 40.6721360344569
47720000 41.580274787441
47730000 41.6214618243022
47740000 40.6278633540014
47750000 40.0581524662655
47760000 43.2973591649696
47770000 45.0780925826094
47780000 45.6609548798123
47790000 44.8657013364725
47800000 48.5028417549155
47810000 49.2612507126331
47820000 44.9740418696478
47830000 44.1516051107141
47840000 45.044755862288
47850000 37.2513535620227
47860000 44.2364980505583
47870000 39.4417357606584
47880000 38.3038775694707
47890000 37.1520436345863
47900000 39.2471292602173
47910000 35.497705315478
47920000 40.9068430221356
47930000 38.294486118092
47940000 40.6595710436898
47950000 40.5988256014211
47960000 37.2486336235011
47970000 38.7116374313194
47980000 38.477514829057
47990000 41.3415151613268
48000000 39.143258965225
48010000 38.237827754728
48020000 30.1622988640083
48030000 32.1267113686779
48040000 31.8089512487172
48050000 39.5811650990672
48060000 43.869151105173
48070000 39.5096600355572
48080000 43.4311077905405
48090000 42.0177327234355
48100000 44.0676618422121
48110000 42.201159932206
48120000 38.2518140273206
48130000 38.6860187573384
48140000 44.0517920082671
48150000 38.7057429612639
48160000 44.054333143169
48170000 42.3376751137927
48180000 47.1472176199973
48190000 39.8723721658957
48200000 39.967082246798
48210000 40.7273367640733
48220000 43.2920198790393
48230000 42.759501899047
48240000 39.3230322811352
48250000 40.7402264047898
48260000 42.6633959553021
48270000 44.7883259520892
48280000 49.2483987158956
48290000 47.2054100151561
48300000 45.8318871360103
48310000 46.1445641692683
48320000 45.2770353747922
48330000 42.9065826322367
48340000 46.7809896603255
48350000 47.3311009557965
48360000 45.6716174859827
48370000 46.4039924780635
48380000 45.3681525338352
48390000 39.8533899043123
48400000 48.4952119211414
48410000 45.4369146686875
48420000 38.67205130147
48430000 41.1569106083392
48440000 42.7459005869006
48450000 40.0688870902598
48460000 40.8250465932066
48470000 38.2848089256448
48480000 29.289064154169
48490000 33.484252966377
48500000 38.976299657861
48510000 45.7647393503039
48520000 41.8356243248264
48530000 42.2856300289774
48540000 47.0920385294953
48550000 39.9733826839527
48560000 42.0256588217947
48570000 45.9692052651956
48580000 40.5731781524105
48590000 46.1559668948189
48600000 40.5551446284127
48610000 32.2491663372792
48620000 39.2527304714756
48630000 41.8789071163711
48640000 38.1407540622341
48650000 41.110399015824
48660000 40.5223397162104
48670000 38.8004339915822
48680000 32.8322622587472
48690000 46.2099959003787
48700000 48.2669659201558
48710000 48.2074543610693
48720000 41.683431913109
48730000 39.3505971415358
48740000 38.7786431536846
48750000 31.1231641363383
48760000 40.5815972263866
48770000 38.1345565522251
48780000 36.2008862488757
48790000 36.8566338532649
48800000 37.1050130635675
48810000 33.6925384440653
48820000 36.0350540950484
48830000 37.3112781323986
48840000 32.5068186038237
48850000 32.8737903133426
48860000 31.9266682445037
48870000 29.6820979787085
48880000 32.6770554927542
48890000 39.8807050753648
48900000 45.000125922553
48910000 41.1741784637824
48920000 37.1672820493169
48930000 37.3066910922044
48940000 30.0573472002101
48950000 34.0926797496405
48960000 38.9743641476168
48970000 39.3297471190319
48980000 39.9764289960133
48990000 30.8993872493128
49000000 30.055389152621
49010000 31.3391665232555
49020000 36.4222836433176
49030000 35.3940671541272
49040000 37.2305348111799
49050000 39.2824937052538
49060000 41.5738029135745
49070000 37.1906170268523
49080000 35.414761795766
49090000 36.5605359957963
49100000 36.3830841933152
49110000 36.3277566870229
49120000 33.7755103470688
49130000 37.6227442149049
49140000 40.0592966717575
49150000 42.1176118740051
49160000 42.4667973457431
49170000 49.4796178205567
49180000 47.0240916593462
49190000 48.1360687007245
49200000 46.9504751131164
49210000 46.3292826611985
49220000 40.6226708148245
49230000 42.992700929351
49240000 46.0029700446967
49250000 46.7437864692764
49260000 43.6848446615642
49270000 45.3164745531161
49280000 49.7647128793456
49290000 46.6586070470765
49300000 45.1646735251147
49310000 47.6733599874375
49320000 42.9922202172328
49330000 38.4366947173821
49340000 37.6002936580948
49350000 35.4166832614907
49360000 36.8934612750247
49370000 41.523686808725
49380000 36.8783380191654
49390000 33.8759996229424
49400000 37.3459168790046
49410000 43.1234204827891
49420000 39.0854048569487
49430000 39.2077161214139
49440000 36.2351036332184
49450000 38.7207561157024
49460000 43.3432427104352
49470000 41.1055257512857
49480000 37.1210796203127
49490000 36.2696037295339
49500000 40.6388426681763
49510000 36.165131066308
49520000 36.2612059801146
49530000 36.5303930236269
49540000 40.3174003715208
49550000 34.4075968094556
49560000 39.2756532931691
49570000 37.7573124970812
49580000 36.2045105908749
49590000 38.4030724110776
49600000 38.3658326177061
49610000 44.8599170056542
49620000 40.2381768798449
49630000 38.4488820921289
49640000 39.3139945288216
49650000 39.4147852206065
49660000 45.6828982479895
49670000 46.3365879626925
49680000 48.3145997171594
49690000 45.6754981213828
49700000 41.1152664306214
49710000 39.1228568701075
49720000 45.1244764155162
49730000 39.7958215128866
49740000 42.9465797638555
49750000 40.9563519553495
49760000 37.0215314601209
49770000 31.4039069993706
49780000 39.706306632385
49790000 34.4300895433197
49800000 32.4527197114825
49810000 39.5142206660239
49820000 41.0548377619109
49830000 37.4615459895656
49840000 34.4276659908254
49850000 37.7601149322024
49860000 42.5444825472069
49870000 40.7515348908074
49880000 36.319038912718
49890000 33.9272230303542
49900000 36.9481366753841
49910000 43.489373976093
49920000 40.7535110751753
49930000 44.3203855387311
49940000 44.0168603733599
49950000 46.7888000420427
49960000 42.2939194732715
49970000 45.4702178411019
49980000 42.5714310752212
49990000 45.5645704308371
50000000 42.8900238045713
#timestep 
50010000 44.2191398432037
50020000 47.577341441552
50030000 47.7609097396991
50040000 43.1449825203706
50050000 43.5380585562071
50060000 39.3945342236658
50070000 46.5143326203204
50080000 47.6788452267548
50090000 49.196217614432
50100000 46.5302049901724
50110000 42.5949284385295
50120000 46.7574344809829
50130000 50.2390891115768
50140000 48.876045466847
50150000 47.3366641330906
50160000 46.1745229426954
50170000 44.3859119405932
50180000 47.3494502827547
50190000 45.9977977941556
50200000 43.9573432289697
50210000 42.1459316528223
50220000 53.2364831093363
50230000 44.6770440173457
50240000 42.7299643323199
50250000 42.1074323435584
50260000 43.6476865191892
50270000 48.2368062138446
50280000 43.9832184962376
50290000 44.0804286923372
50300000 47.4029505917087
50310000 47.4045426123623
50320000 45.5439713766241
50330000 47.5278624456175
50340000 49.8978914722812
50350000 49.1120244153836
50360000 44.215903445977
50370000 37.5740850904861
50380000 40.533034182125
50390000 46.7156831677718
50400000 48.5075962454528
50410000 44.0066839871452
50420000 42.3256405010928
50430000 45.030127840147
50440000 40.8461285277101
50450000 45.9353144717219
50460000 40.0919398822912
50470000 42.5581101817226
50480000 42.6764336804088
50490000 44.2972654884607
50500000 39.6503427026621
50510000 39.3871477288313
50520000 29.2272007214473
50530000 39.0560223753603
50540000 34.9645817161873
50550000 30.9522379345418
50560000 36.2593520497873
50570000 39.2198116933336
50580000 33.9713473757332
50590000 29.0261723479681
50600000 35.9321714251934
50610000 37.5319719652434
50620000 39.8126828468745
50630000 34.3618045399895
50640000 29.9784799637809
50650000 30.1293979112579
50660000 29.3166224602782
50670000 36.358914428009
50680000 37.6088129960305
50690000 37.6146432202954
50700000 36.7254726757851
50710000 36.0804419640431
50720000 36.1945792240793
50730000 34.9957812000983
50740000 40.6910142770362
50750000 36.2021293357841
50760000 40.6386106956276
50770000 45.4629570932919
50780000 45.7051345660313
50790000 49.556013864354
50800000 45.0472703483547
50810000 41.4592683409697
50820000 41.7736305890079
50830000 40.6277087872641
50840000 43.1268663862951
50850000 35.9952058960915
50860000 32.1326692518168
50870000 40.4175196567768
50880000 42.2464123224411
50890000 41.2929908396616
50900000 38.7595739319664
50910000 37.340609299487
50920000 37.5547026258508
50930000 37.6170690764896
50940000 39.1281203778173
50950000 33.974219462682
50960000 39.8923024562065
50970000 37.3007924298713
50980000 39.3304088339017
50990000 45.1635011750429
51000000 40.5333134907704
51010000 39.5748984731056
51020000 42.4110998571678
51030000 37.2530480023203
51040000 37.9896910246408
51050000 28.6992795394515
51060000 31.1134883910126
51070000 27.5935777896744
51080000 26.2478300401557
51090000 27.2289921604113
51100000 24.2430572207248
51110000 27.8892495580536
51120000 32.7535526513104
51130000 32.4708084133429
51140000 31.161999917528
51150000 30.2859753194152
51160000 42.8441942191434
51170000 44.8103248411553
51180000 44.0793833763228
51190000 46.2632109817451
51200000 48.3528246412679
51210000 45.7539087651238
51220000 42.1858627804115
51230000 39.3262202081668
51240000 34.7494116232714
51250000 36.0409031886097
51260000 34.9032356225641
51270000 34.7556555414023
51280000 38.1962438128267
51290000 36.7266489201662
51300000 26.7664795256381
51310000 33.2088438359906
51320000 33.8968639537328
51330000 32.4029529793515
51340000 28.7819388226062
51350000 32.8692518600589
51360000 29.8842726284056
51370000 37.1040384553648
51380000 34.8429863546543
51390000 38.3502219126456
51400000 34.7884562154504
51410000 33.3054935421731
51420000 33.5078779323163
51430000 36.4844608405987
51440000 38.2344246486778
51450000 37.3830665087443
51460000 41.9879985396093
51470000 42.4421154221466
51480000 37.4755111549248
51490000 37.7869603129149
51500000 34.3722514252343
51510000 34.193802896711
51520000 37.0525932895906
51530000 35.2552466359969
51540000 43.2230722475984
51550000 41.70265439272
51560000 45.971028954593
51570000 47.5292675540153
51580000 42.1894919461098
51590000 46.5286213902244
51600000 40.9077870250637
51610000 39.6662218400466
51620000 44.7704720010149
51630000 44.0031918178938
51640000 41.9746824833225
51650000 34.1187479779833
51660000 37.0183215324464
51670000 39.648275573502
51680000 40.0699869771876
51690000 39.8727314772686
51700000 41.1348590562516
51710000 34.5642248472619
51720000 35.6830043896565
51730000 40.1213062650075
51740000 37.6803611254093
51750000 37.9190029621034
51760000 36.732816740261
51770000 40.8747595998612
51780000 41.4964585265324
51790000 44.9221038023961
51800000 45.9879310238193
51810000 50.1181133141295
51820000 48.0272899535705
51830000 44.5356442535572
51840000 39.4237236844002
51850000 35.750745146875
51860000 41.03009625984
51870000 39.1875860693769
51880000 39.6688432588452
51890000 37.9795032632101
51900000 44.2465867711562
51910000 40.8740503205397
51920000 41.1358998922762
51930000 37.180419546489
51940000 36.2598155844901
51950000 39.8965323213351
51960000 42.4047894371089
51970000 39.77806931323
51980000 34.0216933070205
51990000 40.6651240138748
52000000 39.8685412097676
52010000 38.5464305009002
52020000 38.2429877803775
52030000 34.804668839908
52040000 37.8901569391176
52050000 40.8409268535112
52060000 40.6684265310159
52070000 40.919322067943
52080000 42.5458225940264
52090000 48.2802634154697
52100000 46.867800151573
52110000 39.0715473821264
52120000 37.8274708094912
52130000 42.3599910850394
52140000 47.3968493749312
52150000 47.2139625317324
52160000 41.9582126519095
52170000 36.610156759293
52180000 36.8711932322779
52190000 39.1871118889493
52200000 31.2925234167092
52210000 37.0780082749863
52220000 38.2277047945499
52230000 43.4767333883165
52240000 35.4761196802327
52250000 32.0549163631748
52260000 37.8417573545898
52270000 36.7552039887885
52280000 41.2461705120868
52290000 34.7091198204345
52300000 40.0697003799131
52310000 37.0002098992051
52320000 39.8417551741298
52330000 44.3309360154499
52340000 38.4894246928037
52350000 37.7494135607656
52360000 38.5874919043982
52370000 34.2044867671058
52380000 33.4844757257857
52390000 36.4586201483229
52400000 40.3419810541221
52410000 38.9638592868518
52420000 40.0359663881462
52430000 32.0927743718023
52440000 30.085452247022
52450000 35.0989939536612
52460000 29.2742949988947
52470000 36.5955697212119
52480000 32.1573731344241
52490000 31.2630677869995
52500000 35.6717269641144
52510000 27.4616348009645
52520000 31.2191248622908
52530000 33.3754872733692
52540000 35.8766029185734
52550000 36.5610512249821
52560000 38.2955261499145
52570000 36.4582365037707
52580000 42.0959281947731
52590000 40.9433108504117
52600000 41.3183188099515
52610000 37.3444294632654
52620000 42.7930064835066
52630000 44.4948692694928
52640000 38.1168353352324
52650000 39.3101673023625
52660000 38.9022922579766
52670000 31.1837328133732
52680000 39.8356928845524
52690000 39.3781157615552
52700000 37.3350665990852
52710000 37.6509309037627
52720000 34.4241135369567
52730000 33.6930514169375
52740000 30.6914990900709
52750000 32.4712659172995
52760000 33.3101963006859
52770000 37.9734136685088
52780000 38.7660285601484
52790000 38.7410363691248
52800000 40.9479440943483
52810000 40.9912692061006
52820000 34.0692323388535
52830000 44.801430234749
52840000 41.2703957711028
52850000 42.583566493004
52860000 41.6443360378917
52870000 45.4776727231688
52880000 40.7098724778986
52890000 38.5097636877173
52900000 41.8185093360966
52910000 50.8517126911113
52920000 49.3081910103642
52930000 44.0117287033636
52940000 38.6302308584586
52950000 44.0683187184269
52960000 44.9026033987686
52970000 38.0425220554003
52980000 36.3592215105407
52990000 36.1115878004064
53000000 37.2679695065164
53010000 40.0508491166733
53020000 43.7296158688205
53030000 42.9672145756448
53040000 42.5314966033933
53050000 36.4228211794197
53060000 40.77531813843
53070000 38.4012679625223
53080000 44.0939527231888
53090000 45.2554829249375
53100000 41.9717862933619
53110000 34.6300352802394
53120000 37.1812190809662
53130000 46.1281081027574
53140000 43.1834000552133
53150000 40.6081398121611
53160000 40.6998290098799
53170000 47.6822234553168
53180000 46.0647232312315
53190000 43.4651533522999
53200000 44.651666844535
53210000 41.7311809853816
53220000 43.9690885515505
53230000 42.8876632715049
53240000 41.5922770497724
53250000 40.7095318594928
53260000 42.4853613679202
53270000 37.620326620493
53280000 38.2648995993057
53290000 37.8829208865645
53300000 43.2446766027554
53310000 51.1728066295996
53320000 48.3686504719134
53330000 43.2039411379448
53340000 47.9923103844912
53350000 46.6695450482138
53360000 45.2892659670715
53370000 47.030182803097
53380000 55.8780998161131
53390000 56.0745523736351
53400000 57.5229406101664
53410000 57.5847655702686
53420000 51.7983316363665
53430000 50.4987767766077
53440000 56.0831557999727
53450000 52.9287960444528
53460000 51.4030167110201
53470000 44.8932189497838
53480000 47.9241823833624
53490000 46.5554628797408
53500000 41.5314039552136
53510000 45.7934192499337
53520000 50.8447464660796
53530000 50.7949326530982
53540000 49.4022674247191
53550000 49.5362847149551
53560000 49.2539433802989
53570000 50.9486997545978
53580000 52.6247815353004
53590000 54.9685755738518
53600000 51.7364269342663
53610000 56.3188106461376
53620000 58.2407330646774
53630000 61.5923581330713
53640000 61.17127414369
53650000 56.1132106160199
53660000 57.8166281381203
53670000 52.8406566950737
53680000 50.8428317047202
53690000 51.9353794636876
53700000 55.1273609346076
53710000 58.8823095772923
53720000 51.502758525919
53730000 57.0261398515384
53740000 56.5289388212371
53750000 61.280314156573
53760000 54.7181049131554
53770000 56.6550351319756
53780000 57.8698240061429
53790000 56.5799054249296
53800000 53.6449033086741
53810000 49.3927463033345
53820000 49.2041382727239
53830000 50.3525363519327
53840000 56.1788393679208
53850000 49.3193819979791
53860000 54.0635966680092
53870000 54.1978621722104
53880000 51.0174894805344
53890000 56.3979541837575
53900000 60.2007722355804
53910000 61.1483435478484
53920000 54.1557028775386
53930000 63.4648956744482
53940000 56.6266768813564
53950000 55.3573232759098
53960000 60.5432629806608
53970000 52.9125783979648
53980000 58.9986618264174
53990000 59.0100203125851
54000000 60.9239424093284
54010000 60.6445582388285
54020000 59.1808226140317
54030000 63.9580587167658
54040000 64.1040259795088
54050000 67.658144659432
54060000 63.3628585465244
54070000 69.2737815207845
54080000 65.258214337935
54090000 65.2009047419735
54100000 68.4408854366717
54110000 72.2564382308682
54120000 68.2043837941433
54130000 70.8674160585259
54140000 67.7882040881399
54150000 71.4207887702824
54160000 66.9983908142108
54170000 66.5714806710704
54180000 61.9123773645379
54190000 67.3903129200983
54200000 65.4061088442714
54210000 59.8760121210015
54220000 63.8891036806602
54230000 67.4973853944126
54240000 71.1421965659042
54250000 70.7968878147893
54260000 58.9794216213878
54270000 55.6802474453594
54280000 57.2380679692213
54290000 59.1289803367468
54300000 56.1870245850835
54310000 63.7606013921963
54320000 60.6211543046982
54330000 61.6930592545473
54340000 65.6293275159669
54350000 63.7379344508696
54360000 61.6296579297307
54370000 67.0660947757322
54380000 62.9530821011671
54390000 64.8948865092597
54400000 62.3082722483373
54410000 55.2880891340204
54420000 60.2332648412611
54430000 64.2164298399079
54440000 62.9949663217666
54450000 57.7414312865814
54460000 56.8478044546229
54470000 52.5301975918525
54480000 56.6538515433973
54490000 64.955181001987
54500000 65.7253174153142
54510000 58.850793107335
54520000 61.4994254404132
54530000 66.4015724703476
54540000 65.5043060548271
54550000 60.1849908260004
54560000 59.1102777710709
54570000 65.2461575851839
54580000 61.562610542886
54590000 59.6704398296791
54600000 58.6146480498834
54610000 61.1616717131137
54620000 68.4573686509424
54630000 66.3041028147967
54640000 66.9613632985945
54650000 74.3284775556156
54660000 70.5807202794367
54670000 65.2650145057472
54680000 69.153977640769
54690000 65.3903246197711
54700000 67.158412345034
54710000 64.8951054259419
54720000 66.9835256709643
54730000 68.1188961638983
54740000 66.4555357550227
54750000 64.8058594987305
54760000 65.0649254418828
54770000 64.091001915405
54780000 59.8955651104285
54790000 62.4457630022815
54800000 60.32361238658
54810000 64.0082032530965
54820000 67.215180267719
54830000 62.5686613590871
54840000 61.1024636406679
54850000 63.6116866125264
54860000 61.0096121946607
54870000 68.5064436747173
54880000 70.3085901256929
54890000 66.1466796040264
54900000 67.3435721247286
54910000 65.4579660723213
54920000 63.4029556467236
54930000 63.3922291049239
54940000 64.1388100251803
54950000 61.1662528350041
54960000 66.8140504478973
54970000 65.4593699872755
54980000 67.5455299713489
54990000 66.965854811697
55000000 65.6470358045364
55010000 66.4236479907535
55020000 67.4317670344749
55030000 66.545828032515
55040000 65.7043773665616
55050000 64.5280948846116
55060000 66.7683227505558
55070000 68.4489353946472
55080000 64.6252967685118
55090000 66.4321860326813
55100000 55.6170997338135
55110000 60.0787427119358
55120000 63.1204705802906
55130000 60.7009614430307
55140000 55.0396526292157
55150000 50.244229056116
55160000 48.7814067100971
55170000 53.1450739631474
55180000 54.8963467269082
55190000 62.9541020550083
55200000 61.1869824096457
55210000 65.8492901406372
55220000 61.468923846918
55230000 59.1775710416188
55240000 58.8585366441613
55250000 62.7341908350096
55260000 55.3475085189315
55270000 59.3224348382765
55280000 59.366427829405
55290000 52.0627287212529
55300000 52.9394682903178
55310000 58.44832345579
55320000 56.7013002171021
55330000 49.86577220057
55340000 49.7663600268286
55350000 56.9826810410849
55360000 59.5135810338336
55370000 60.4140054065397
55380000 56.682170490498
55390000 54.9498450251819
55400000 51.1042896301714
55410000 49.3333765034747
55420000 50.8012415878409
55430000 54.8116504537044
55440000 51.58472368727
55450000 47.804544029519
55460000 50.2662635694897
55470000 48.4457672929734
55480000 42.2527608019706
55490000 43.3468803349895
55500000 52.848638284811
55510000 54.8231185441786
55520000 50.6867325721411
55530000 45.6901408493623
55540000 49.5672561653758
55550000 55.7934985457439
55560000 52.2430163848271
55570000 52.4703304721655
55580000 57.1339791525846
55590000 57.8054331147923
55600000 50.6014894856775
55610000 49.8106993550037
55620000 49.0216361309058
55630000 53.5127299062744
55640000 53.4977323852311
55650000 52.0275114392546
55660000 47.2420778284053
55670000 54.0395913638491
55680000 48.6746680047679
55690000 52.9235798276225
55700000 50.4561644970876
55710000 52.3574116694826
55720000 52.176803540881
55730000 61.4532113265919
55740000 64.7555444736644
55750000 61.574516668169
55760000 60.8487464305839
55770000 59.3260874790919
55780000 62.0060312578644
55790000 61.2281139452034
55800000 62.9842182486994
55810000 55.7597248473688
55820000 60.5851733234449
55830000 63.5133809278914
55840000 62.7958942429362
55850000 64.5393458843749
55860000 65.4530040298924
55870000 62.3358004729724
55880000 63.924612161334
55890000 62.7032478317777
55900000 65.2108209364047
55910000 69.4661228522864
55920000 65.3578878398112
55930000 63.5024463797131
55940000 65.7868771001541
55950000 59.9652271110779
55960000 66.6035123121208
55970000 66.0735819150815
55980000 64.1194120345858
55990000 62.1488385514199
56000000 61.242823028868
56010000 62.8818053207626
56020000 60.026398030606
56030000 57.8867038060369
56040000 59.8479133970018
56050000 60.6976697601574
56060000 60.7891846657972
56070000 57.6503056909406
56080000 55.0468053512267
56090000 56.8233152309719
56100000 59.8587818566338
56110000 59.2292046244111
56120000 60.8815209624476
56130000 58.1026566680583
56140000 58.2747994984887
56150000 65.3175010940544
56160000 63.2544183460269
56170000 57.1221775803201
56180000 55.0388627501735
56190000 55.1061663392399
56200000 56.2207550977797
56210000 57.5759250552946
56220000 61.0287739962014
56230000 63.9342786256683
56240000 65.9976220564967
56250000 62.4681486044202
56260000 59.5811517329797
56270000 58.4180295315064
56280000 52.2414963654269
56290000 55.3072847421998
56300000 55.3975428178894
56310000 57.4687367373684
56320000 51.3794225623324
56330000 49.8509027474393
56340000 54.2676233444132
56350000 52.3290302426782
56360000 56.6049191302128
56370000 54.9705553585046
56380000 49.6925681019351
56390000 55.6407251822016
56400000 57.0877712173502
56410000 53.8758067800962
56420000 53.424844301351
56430000 53.9916621152276
56440000 55.6579085251431
56450000 55.2023464074986
56460000 55.9837163314098
56470000 62.8179703528637
56480000 59.0542877205573
56490000 60.4702998471401
56500000 62.5367800103649
56510000 59.3665901551792
56520000 62.744152746906
56530000 62.1125192626191
56540000 58.6319039278202
56550000 57.3545111912857
56560000 59.752487796611
56570000 56.929478770123
56580000 60.5062319897305
56590000 61.9428320772352
56600000 55.4100753246986
56610000 55.0743770950502
56620000 51.7334819091097
56630000 59.595200226487
56640000 58.5829142980793
56650000 57.2848986549458
56660000 54.9468838658183
56670000 65.0802823259534
56680000 57.6370032279957
56690000 58.7366586625412
56700000 63.5433780294132
56710000 54.5603254767223
56720000 56.4334061641626
56730000 59.992911029002
56740000 57.8759872261604
56750000 67.1829984278442
56760000 65.8470840616322
56770000 66.3203880825
56780000 69.6376161078057
56790000 68.3569364013796
56800000 68.4808702076983
56810000 69.6078176004313
56820000 68.4642793881004
56830000 65.7412574981013
56840000 66.4824331543777
56850000 66.7805988652756
56860000 65.9817960094027
56870000 66.4112671866848
56880000 67.0928315082642
56890000 67.4817981883694
56900000 66.9204329506876
56910000 69.644569171921
56920000 68.3254323968471
56930000 71.327964255652
56940000 75.1970132353499
56950000 70.5300458678879
56960000 65.7565559163758
56970000 65.8143618896152
56980000 67.5663004178211
56990000 66.0964313771325
57000000 66.6320905831605
57010000 68.6501052425932
57020000 70.6822535972792
57030000 66.1413560845822
57040000 67.0791330961096
57050000 66.4075592790768
57060000 67.8320421608897
57070000 61.1908285906405
57080000 61.7378150673935
57090000 56.7770645413057
57100000 59.8923559029903
57110000 67.4046696123685
57120000 68.5054025082044
57130000 70.9050318334828
57140000 68.495886800108
57150000 69.1343901709899
57160000 76.9509396279988
57170000 73.5175129423704
57180000 79.9170047729658
57190000 78.8508267267108
57200000 76.635986566368
57210000 76.8044039738911
57220000 74.2288272335426
57230000 75.0769500926585
57240000 75.7546210058871
57250000 78.4063958254889
57260000 75.7504772548108
57270000 75.6099630898949
57280000 75.5860966499941
57290000 73.265851711108
57300000 70.6935447474739
57310000 73.1674450457971
57320000 68.9353072817979
57330000 70.9050221668489
57340000 70.4202853021762
57350000 69.2620227472092
57360000 67.4669469884339
57370000 68.1736851929076
57380000 69.3444065715867
57390000 71.5079976347047
57400000 71.1267064219373
57410000 72.6148248320184
57420000 77.3624620633734
57430000 79.6216867977014
57440000 73.3672771266678
57450000 73.8028948425072
57460000 78.5414167425883
57470000 77.6841685319195
57480000 74.716063918497
57490000 74.3902051629614
57500000 74.3042954715048
57510000 75.8006511307549
57520000 73.3810598407504
57530000 78.3012237684241
57540000 72.966056480697
57550000 74.7524164932302
57560000 69.7142924193879
57570000 71.0204616023634
57580000 74.3453931784412
57590000 69.3561289401688
57600000 72.5907346988419
57610000 73.3648092647923
57620000 76.3981030893555
57630000 76.4160787357639
57640000 73.0447851208555
57650000 77.5193870185249
57660000 68.4197476614598
57670000 63.9339670748928
57680000 70.200600686408
57690000 71.0178373565843
57700000 66.860148700745
57710000 74.0431808716686
57720000 73.0753219691766
57730000 69.5565412205057
57740000 65.7881231145831
57750000 70.2212063418212
57760000 68.8529842319588
57770000 70.2242391668346
57780000 69.3302097220379
57790000 68.8147305147905
57800000 74.1825082512711
57810000 67.0213127904806
57820000 70.0152009476542
57830000 72.9282864481757
57840000 67.6174585168945
57850000 60.5038016151904
57860000 65.3061989120791
57870000 63.2130555713982
57880000 67.0751557308432
57890000 61.8922232496167
57900000 74.4663752905921
57910000 72.7564486220207
57920000 64.8997683764705
57930000 71.1908533994715
57940000 68.733520064342
57950000 67.9267334813647
57960000 65.4411409225954
57970000 70.1730942032785
57980000 64.618127821563
57990000 64.9382588960831
58000000 68.4170568863177
58010000 65.8476775969125
58020000 70.3982213641486
58030000 66.1224165541768
58040000 66.6182142515096
58050000 69.8122768511605
58060000 70.1992934490443
58070000 69.7727212065049
58080000 69.0368921690514
58090000 67.515385908601
58100000 64.9631350812783
58110000 60.0456072970908
58120000 66.0094553328383
58130000 64.8473129476155
58140000 62.7908062957397
58150000 66.4298212874484
58160000 63.8859776843832
58170000 56.9429717148762
58180000 59.5851376080375
58190000 60.030583890478
58200000 57.501404268557
58210000 59.0230212457624
58220000 52.7720884375418
58230000 54.1632278563155
58240000 61.9135175230221
58250000 58.19943523902
58260000 61.7043051835853
58270000 64.5454647950434
58280000 61.3565538230606
58290000 72.6658869897316
58300000 70.8603180799028
58310000 70.0387612763483
58320000 71.7247535544267
58330000 73.3098766455163
58340000 76.3610500977616
58350000 73.1160803636932
58360000 72.4296081662516
58370000 68.6678789964062
58380000 68.9886539404075
58390000 72.6833232510535
58400000 72.9635788368194
58410000 72.3833178822149
58420000 66.7904610693649
58430000 74.6841366997712
58440000 71.2030714376242
58450000 69.8642106892548
58460000 59.4289812112909
58470000 71.5329730874165
58480000 69.0414986267825
58490000 69.1375001502589
58500000 64.8607094404781
58510000 69.7724680178555
58520000 66.288035313941
58530000 55.6535371090791
58540000 66.8506443217287
58550000 68.6834046147578
58560000 65.753058260934
58570000 68.9570625073922
58580000 62.4565675449413
58590000 68.3233730109434
58600000 68.5354138910196
58610000 68.5698324881014
58620000 63.5458234463827
58630000 66.3385323968876
58640000 67.8347079326143
58650000 66.7491483450013
58660000 69.4125825707024
58670000 74.8400567976727
58680000 67.3681617218933
58690000 67.6063554378736
58700000 68.4814549047084
58710000 67.7292858040398
58720000 69.0031804882668
58730000 72.38376016129
58740000 74.1853720883752
58750000 69.7696254634625
58760000 67.3792680392584
58770000 65.8063906218027
58780000 73.5887939082834
58790000 76.1869183609855
58800000 76.5756316139606
58810000 68.3382218368444
58820000 68.5368326850888
58830000 69.2596740873857
58840000 76.1651083193386
58850000 73.2311596659164
58860000 74.0736994354753
58870000 68.7433729636414
58880000 70.98383318153
58890000 77.5381502506558
58900000 78.4541301163437
58910000 80.898849883721
58920000 82.4839375667751
58930000 73.10421684808
58940000 77.8736280941428
58950000 74.784703564796
58960000 72.9757296499477
58970000 79.1294687304166
58980000 80.7241786505296
58990000 75.8331406942905
59000000 78.3907954164488
59010000 75.6670539777242
59020000 77.8894179550973
59030000 78.8355983910293
59040000 77.4145261613307
59050000 81.6471307856741
59060000 78.3293389721339
59070000 67.0053291141792
59080000 71.2404797869293
59090000 72.1186611926308
59100000 58.5408065872919
59110000 67.0218756309787
59120000 74.7534486963208
59130000 69.6940314214618
59140000 70.5575859417115
59150000 66.292785605925
59160000 69.6666829313735
59170000 68.6833858703708
59180000 70.1086518815784
59190000 70.0487116807346
59200000 71.3781616132966
59210000 72.9096107538105
59220000 70.0486312955142
59230000 69.2442749300391
59240000 67.9833277647386
59250000 66.4535636894335
59260000 70.0709302388333
59270000 71.4182450118084
59280000 61.3316599176144
59290000 67.9912862500481
59300000 71.6785456834496
59310000 65.0060754517845
59320000 65.0653284029752
59330000 62.8808883585166
59340000 64.1061147157017
59350000 67.3171338311198
59360000 64.3573968991158
59370000 64.5239842289487
59380000 62.4420806851806
59390000 69.3672908320394
59400000 70.6983663003999
59410000 66.739617526628
59420000 61.9845275282012
59430000 65.8961105507033
59440000 68.6468345423228
59450000 72.7288621157364
59460000 72.1658757353582
59470000 76.2149637127343
59480000 73.4428503940534
59490000 64.1365290911411
59500000 68.672194966167
59510000 77.3485443639032
59520000 76.4789288915392
59530000 79.2503737453867
59540000 74.4939252252189
59550000 70.5651479109013
59560000 72.6811401218459
59570000 68.3901359161288
59580000 76.8146090131366
59590000 68.9042983925962
59600000 71.0881864912633
59610000 69.3921704037419
59620000 69.9677592123881
59630000 76.2710061624803
59640000 78.0659225959594
59650000 77.026809809153
59660000 71.7147376622143
59670000 71.3465810233819
59680000 69.8330606804178
59690000 70.2580959997973
59700000 75.5475580091918
59710000 75.7366025491216
59720000 72.383538757203
59730000 71.9452762802184
59740000 75.6538657656801
59750000 71.6181410085595
59760000 75.8477347828928
59770000 81.9184589849621
59780000 84.0861656599089
59790000 80.3319239081793
59800000 76.4965540025905
59810000 73.4724952163186
59820000 74.1212429273374
59830000 68.9186319721023
59840000 68.423995837939
59850000 69.6999983399767
59860000 68.5615185423706
59870000 66.8572369232111
59880000 66.184858361093
59890000 63.3205732913077
59900000 68.2084132986313
59910000 69.6313576546674
59920000 66.8857622418172
59930000 69.9884854544265
59940000 64.2384219348174
59950000 63.6004768372677
59960000 61.5348515161509
59970000 64.4925803451042
59980000 59.2876951309338
59990000 67.5106327874427
60000000 73.5940355051287
60010000 73.812769135852
60020000 77.3751580012844
60030000 69.6951670601435
60040000 67.5244775415417
60050000 65.0498299069698
60060000 62.2347668650394
60070000 70.6458532431344
60080000 62.6755687408711
60090000 71.7211560734937
60100000 68.3584241144383
60110000 64.6416316546606
60120000 61.0013836819884
60130000 69.5386938454971
60140000 67.1109173386072
60150000 67.8401260730361
60160000 63.1284689424958
60170000 65.5602724063071
60180000 70.3770664595315
60190000 68.3087924024117
60200000 64.0992451369605
60210000 66.8499345316265
60220000 69.3892162039713
60230000 66.8834426832125
60240000 54.200082177906
60250000 60.072155186283
60260000 59.6217589162791
60270000 61.5700441648705
60280000 64.2028862794903
60290000 63.3755127311329
60300000 65.1474380810109
60310000 60.3545472084754
60320000 69.3272497477888
60330000 68.1151712163834
60340000 76.7453719748716
60350000 70.370243548083
60360000 75.2105770072394
60370000 70.2107965864394
60380000 67.04421348264
60390000 69.8168690278409
60400000 72.965236593752
60410000 72.8328537342387
60420000 67.5033051886516
60430000 67.0681691549932
60440000 70.4717834689391
60450000 74.5963645748076
60460000 70.3787283413521
60470000 70.6728987309922
60480000 65.9656225681418
60490000 67.9055801248837
60500000 60.0954988343741
60510000 60.6564506707906
60520000 61.1272761711567
60530000 60.7439150459207
60540000 63.5598454087591
60550000 62.9617388769891
60560000 64.3770995434811
60570000 70.624737065714
60580000 66.0720045160595
60590000 60.4531487614724
60600000 58.7382596906749
60610000 59.0661161106011
60620000 58.1420415189676
60630000 64.7823639019027
60640000 65.951644376062
60650000 70.8219095485698
60660000 67.410555975027
60670000 70.4843940861211
60680000 72.6195365884305
60690000 66.9800519402462
60700000 70.3603260104879
60710000 74.0513362059585
60720000 77.3753654496351
60730000 77.0058934568964
60740000 75.2511694449111
60750000 74.0504519714882
60760000 72.7678172656803
60770000 71.7335869113654
60780000 75.2466428761319
60790000 69.9746016061868
60800000 71.1255982331607
60810000 65.5273394180566
60820000 68.2064700329903
60830000 70.1517356804114
60840000 65.1640779900135
60850000 62.6401506225612
60860000 71.8741132093642
60870000 74.6090475019644
60880000 72.9587025429191
60890000 64.0763861725314
60900000 70.5047229984639
60910000 71.873609806088
60920000 71.6948031650886
60930000 72.1127283945603
60940000 64.8138539699385
60950000 71.8494200601727
60960000 71.4547248284424
60970000 63.6727877392294
60980000 70.5296911336521
60990000 70.3442374217711
61000000 73.2463721596018
61010000 65.1827432454804
61020000 65.7997755969304
61030000 66.4503826279521
61040000 65.177448612934
61050000 70.1836154507299
61060000 73.4667829799277
61070000 70.7813090904436
61080000 70.6818196117162
61090000 74.4339002994974
61100000 69.3687881279894
61110000 72.420846222955
61120000 68.7641861395807
61130000 69.2990447900171
61140000 64.5649031668466
61150000 73.3962128273398
61160000 68.5307975135868
61170000 68.4987154731429
61180000 66.3935872101785
61190000 67.7465898486818
61200000 70.6306529984922
61210000 75.9140139590506
61220000 71.6724332758218
61230000 70.1243095210117
61240000 77.755697958699
61250000 73.0931948689893
61260000 66.2283707438936
61270000 68.670296409285
61280000 69.5211269358632
61290000 72.4294228540073
61300000 72.2945275997685
61310000 74.480919493105
61320000 73.6218389225445
61330000 68.5723397695499
61340000 71.8765804266611
61350000 71.237155553932
61360000 68.2106571844981
61370000 67.6109524503997
61380000 70.6655764047454
61390000 65.4104249175592
61400000 73.8939997960621
61410000 65.5042316317132
61420000 62.9957342492747
61430000 66.1891739118878
61440000 63.4787506525462
61450000 61.1814653435293
61460000 62.293130256872
61470000 66.1887962527406
61480000 69.2294053086362
61490000 65.7374328619021
61500000 65.869075146822
61510000 72.6669172064442
61520000 70.7357942287075
61530000 70.2857800471678
61540000 69.9221081602973
61550000 63.9958830329886
61560000 63.5359315203646
61570000 70.897846915488
61580000 62.0036354647063
61590000 63.4102266822911
61600000 66.1181908837686
61610000 66.3305289359182
61620000 72.6518926348739
61630000 75.2068546921643
61640000 73.4742241847712
61650000 69.0759461976638
61660000 63.6182912472101
61670000 72.4603007357804
61680000 66.248109796625
61690000 71.9481488452041
61700000 68.9005706968333
61710000 67.8142964606342
61720000 69.2835189876854
61730000 69.0245977987427
61740000 67.1870311725722
61750000 67.8371398385813
61760000 70.0788125573312
61770000 65.7731821119039
61780000 69.743758697038
61790000 65.2295348751308
61800000 70.1219557341868
61810000 69.2535759333878
61820000 65.8237245776739
61830000 70.4779410501426
61840000 68.5815871423475
61850000 72.8340082217156
61860000 71.6876643034047
61870000 60.6760477631559
61880000 63.2719250481081
61890000 65.2161046336212
61900000 64.22586658272
61910000 69.9825707630446
61920000 72.1484937932006
61930000 71.0017884407652
61940000 71.9879937891187
61950000 74.7931757090034
61960000 68.2643754746778
61970000 70.1687435434479
61980000 70.1407211406872
61990000 64.4597264324187
62000000 65.9984143898384
62010000 72.5141362819792
62020000 70.7842609399163
62030000 68.3815291839016
62040000 66.5178813265074
62050000 70.6157467816045
62060000 67.4902911126296
62070000 68.851806727
62080000 70.7790332904821
62090000 77.6923119087725
62100000 83.3020096921272
62110000 79.3718343285022
62120000 79.7139196361758
62130000 79.3732375825813
62140000 79.8651798769064
62150000 81.2073896572726
62160000 75.7221183611745
62170000 75.770784717773
62180000 79.1596282825443
62190000 78.6133554640966
62200000 78.3544840483411
62210000 74.4448164773762
62220000 76.1109315761249
62230000 79.1554800994712
62240000 76.858167146197
62250000 73.0673323462205
62260000 74.3439745800119
62270000 75.5039376657883
62280000 75.8703114418632
62290000 70.8664395279596
62300000 74.7915694067823
62310000 74.5883766415204
62320000 72.0997070098579
62330000 78.524896520676
62340000 80.9288548721843
62350000 74.9497743896869
62360000 76.1244251921363
62370000 80.1945562487906
62380000 78.8705153016759
62390000 76.2994804065146
62400000 72.7229423657129
62410000 74.4861945962211
62420000 85.3975686981953
62430000 79.9867902473378
62440000 77.9027452729702
62450000 74.7228939461775
62460000 80.6932550798313
62470000 70.3003089786356
62480000 74.0221792642283
62490000 75.1672047366861
62500000 74.5424367426723
62510000 74.6417642193113
62520000 70.8042893109652
62530000 65.9932180826756
62540000 73.3896657471697
62550000 71.4634986352455
62560000 72.7251020747167
62570000 75.5106884897949
62580000 71.5717298468882
62590000 70.0837582595808
62600000 64.9041559317246
62610000 69.9139132097721
62620000 70.8978984649567
62630000 71.0758667616564
62640000 70.9258887377532
62650000 73.3744497261139
62660000 69.6021934617339
62670000 75.4576014645775
62680000 76.8913960866946
62690000 74.3032228004633
62700000 76.0442223592402
62710000 76.618985684055
62720000 74.9756404661671
62730000 72.4475803032284
62740000 75.0033385358433
62750000 76.849911652248
62760000 77.4262783527629
62770000 75.4452517260253
62780000 71.9663496382267
62790000 78.7117644984542
62800000 78.211246977349
62810000 69.6598372544206
62820000 73.9569660174408
62830000 70.8587334324423
62840000 67.3546562764621
62850000 73.1508639719513
62860000 69.0228450676485
62870000 70.9938168895604
62880000 64.2900296217878
62890000 63.2343244320533
62900000 57.6934487100427
62910000 61.2774259168857
62920000 73.7489555852616
62930000 70.5872631263039
62940000 70.6161912188665
62950000 70.3742378014144
62960000 67.049476783311
62970000 64.2775274804556
62980000 67.2903447501184
62990000 73.2568955347247
63000000 71.6136860971371
63010000 74.6661725989423
63020000 70.8998661354034
63030000 76.8345390455804
63040000 80.4532005837265
63050000 78.1351565829074
63060000 70.8991933141346
63070000 74.5714107341027
63080000 72.105758398258
63090000 80.3154040110834
63100000 72.4395003657174
63110000 75.0980897247449
63120000 76.4008391793789
63130000 70.8352365151242
63140000 71.6525097300384
63150000 74.3085886834112
63160000 76.6202971602383
63170000 79.4127412574474
63180000 79.9290798445451
63190000 77.1367334858649
63200000 81.6119318632968
63210000 71.1882505306521
63220000 78.4857782889576
63230000 77.8266158542471
63240000 81.9462169547543
63250000 78.1732001938184
63260000 76.8111920538278
63270000 76.7235896996987
63280000 75.0450297573365
63290000 79.2880883173352
63300000 77.2488665633023
63310000 74.2315452397987
63320000 76.7445288401308
63330000 72.6837438301307
63340000 77.2902769501331
63350000 74.9164703407893
63360000 69.4076748664765
63370000 72.3346238667916
63380000 64.4986532900991
63390000 68.8451247849995
63400000 69.6805124544833
63410000 67.2736344492787
63420000 73.7428111730038
63430000 72.953226401517
63440000 69.976905048164
63450000 66.9279322617633
63460000 72.206821552721
63470000 74.5516410418035
63480000 69.2528708173774
63490000 69.7532947310156
63500000 69.2856301027202
63510000 74.5023847056468
63520000 71.6151259690855
63530000 70.0757512721719
63540000 71.2661936961322
63550000 68.510804904158
63560000 73.0152714944228
63570000 71.8015002094158
63580000 70.4660363643018
63590000 67.2559561223079
63600000 69.614972923461
63610000 72.8361098498442
63620000 70.9417381426123
63630000 69.5865355969925
63640000 62.8186716646963
63650000 69.3286696504707
63660000 68.2280724645353
63670000 68.0247791655598
63680000 74.5635526107491
63690000 65.9156311741928
63700000 68.1741871878708
63710000 70.4113442721184
63720000 71.6287036387908
63730000 72.3225272898863
63740000 74.4433422978404
63750000 73.9492426724241
63760000 70.2766631414136
63770000 69.9961702927506
63780000 72.3174640834781
63790000 67.2015994696476
63800000 68.7114557482678
63810000 73.4290456484637
63820000 70.8684718121073
63830000 72.7584822094407
63840000 73.5635901743495
63850000 75.6810177107011
63860000 74.3988669443031
63870000 74.0785251712347
63880000 64.7291281915187
63890000 67.6436170788562
63900000 68.4252162984629
63910000 61.739671803967
63920000 64.0253681962804
63930000 63.9307538831495
63940000 64.7207922795099
63950000 64.9222040222649
63960000 55.9826868209319
63970000 60.8834618815068
63980000 65.3456714802608
63990000 61.4161308583416
64000000 67.9422767060959
64010000 64.7038355788166
64020000 73.7017632046046
64030000 73.0660350867516
64040000 70.4582018618314
64050000 64.5674467860003
64060000 66.9211320899496
64070000 65.4966545814111
64080000 64.1761301562536
64090000 60.8018723202828
64100000 65.2201960658935
64110000 65.2128876184071
64120000 62.2814425183096
64130000 65.003615900631
64140000 66.0490810324398
64150000 66.9172761239909
64160000 69.2737569855404
64170000 64.3436731392641
64180000 57.3011626121712
64190000 54.563152444956
64200000 60.8218306870101
64210000 63.4963156229515
64220000 64.5036977408937
64230000 67.0622699545303
64240000 67.9102888080175
64250000 66.9684209092499
64260000 69.5996839234874
64270000 65.8115214584516
64280000 65.5857235252819
64290000 62.3664353056489
64300000 65.3057215726421
64310000 64.9925915984225
64320000 72.582727295013
64330000 68.1375063324512
64340000 68.4611965598737
64350000 69.2848713957632
64360000 67.1167539487103
64370000 62.1077113480172
64380000 58.4347073545135
64390000 57.9934778567375
64400000 65.0892055931367
64410000 62.0329649977293
64420000 65.7462603571292
64430000 67.7789185951017
64440000 70.4520612646335
64450000 59.784143357171
64460000 56.3152119380499
64470000 64.4912846294326
64480000 60.8524365824417
64490000 63.5152187136231
64500000 69.6775236359781
64510000 69.7046327755123
64520000 62.8173501867436
64530000 69.5120517175703
64540000 65.6523132255393
64550000 70.2766506689529
64560000 73.6678880033663
64570000 73.7127182249848
64580000 71.6473130737564
64590000 75.2764587801319
64600000 65.2436563903102
64610000 70.4603578184434
64620000 71.8376170550823
64630000 72.9915211535283
64640000 74.7209208926916
64650000 78.1074464754915
64660000 75.7838764544765
64670000 77.1872120586148
64680000 75.3740273223785
64690000 73.0140060366815
64700000 72.666270750062
64710000 75.9686778724807
64720000 79.5299101325497
64730000 76.9501893718133
64740000 74.0370604585497
64750000 71.6516232066316
64760000 65.4959392751259
64770000 63.2926821008984
64780000 71.7849168316467
64790000 67.404171238894
64800000 68.5552260639142
64810000 65.9866437529147
64820000 69.9112560258239
64830000 68.0363591347655
64840000 63.0431820500726
64850000 64.0925979507093
64860000 63.5989364230649
64870000 62.725316687835
64880000 61.1583975813721
64890000 70.4724370262133
64900000 59.2569770626546
64910000 59.1360428394663
64920000 66.4616974923163
64930000 71.9475301350464
64940000 66.7600346287045
64950000 68.1202172532741
64960000 76.4087732845049
64970000 74.9194927170616
64980000 76.3632861323576
64990000 77.648906224072
65000000 78.5996016190207
65010000 75.6881119038434
65020000 78.0368799829217
65030000 75.8862900373542
65040000 68.5667326896455
65050000 68.3137514093911
65060000 77.5018510258711
65070000 75.7620974569294
65080000 76.2026300657218
65090000 75.6482030585488
65100000 69.6374202732086
65110000 67.8118262188319
65120000 70.5340807701649
65130000 76.1145863986464
65140000 72.2595752227422
65150000 69.3216443138802
65160000 71.6454996301785
65170000 66.4566871750976
65180000 66.5422710640401
65190000 65.158163151553
65200000 69.4537022749863
65210000 69.6303556654673
65220000 74.1325249768558
65230000 72.6168153531037
65240000 76.2827776186759
65250000 76.3302203534819
65260000 76.1537945002573
65270000 74.2338346725891
65280000 72.6124431466491
65290000 74.4743045704585
65300000 76.3530288486592
65310000 69.8689153773144
65320000 71.782612585847
65330000 72.1598291058734
65340000 64.7723588412506
65350000 74.4562475102163
65360000 71.7520008038834
65370000 74.8956599443301
65380000 71.5258184254847
65390000 70.2265331594671
65400000 66.6518683402471
65410000 64.8471271969615
65420000 69.3387715324782
65430000 65.9044236736775
65440000 71.2889403202536
65450000 70.3281076689986
65460000 71.6543538501235
65470000 68.8107864404627
65480000 68.6076373594162
65490000 65.140724675305
65500000 63.9687088431799
65510000 72.0055755640528
65520000 71.1318544969601
65530000 68.956456929217
65540000 69.0123739357184
65550000 70.0480574030669
65560000 73.4364846675934
65570000 72.5351126423447
65580000 73.3708810143386
65590000 67.169014374727
65600000 72.8086705380051
65610000 70.8617585812671
65620000 73.0810022195989
65630000 68.8884062405439
65640000 69.7194698127564
65650000 63.723771852991
65660000 63.3554057288805
65670000 66.1368092694483
65680000 60.8716501600666
65690000 65.569448615544
65700000 65.6793517906908
65710000 62.5510385724883
65720000 62.9795772788223
65730000 60.5129227097738
65740000 66.767231927378
65750000 69.1743659536237
65760000 70.0487067748577
65770000 66.2282706733384
65780000 60.5868686073592
65790000 60.4626880337614
65800000 64.0187046646355
65810000 66.4554952029353
65820000 66.3753896959262
65830000 67.5681320479102
65840000 70.5767252694498
65850000 67.7056237725433
65860000 67.0044415853027
65870000 65.2908718313404
65880000 73.4667067287431
65890000 72.7794271483003
65900000 68.5101931529267
65910000 72.6308147653359
65920000 73.3086727868417
65930000 67.8544481688779
65940000 74.3084329348319
65950000 77.1178899045506
65960000 76.3444491016531
65970000 70.3163589404004
65980000 72.1015606664208
65990000 74.0173517998252
66000000 70.2854873287491
66010000 68.8408226128472
66020000 69.7748230239664
66030000 73.4427043852783
66040000 71.4879931609937
66050000 71.8008980087903
66060000 69.5110919508356
66070000 64.6676156010128
66080000 69.9504163218327
66090000 69.139206881273
66100000 69.053323161103
66110000 70.8931226314577
66120000 74.5177277746388
66130000 73.0704657029576
66140000 72.0973278709601
66150000 70.8684837417068
66160000 71.5474783449558
66170000 67.3218267122222
66180000 72.818984644329
66190000 67.6793829618771
66200000 69.7273442340602
66210000 70.9758636033141
66220000 69.9339704868585
66230000 66.9824818215838
66240000 67.6761590753238
66250000 69.5965290186521
66260000 73.057044562294
66270000 73.2587863571801
66280000 74.1637980117561
66290000 73.7301461215981
66300000 71.236091836322
66310000 72.1176565061248
66320000 73.7476800273728
66330000 73.4083251383045
66340000 65.9295427362861
66350000 72.3931158628835
66360000 72.5153185336512
66370000 74.3984863314244
66380000 73.0003147235708
66390000 76.1713288542248
66400000 74.1151810276432
66410000 68.0558832821953
66420000 71.587644724228
66430000 74.5658757285804
66440000 76.9127107230032
66450000 76.8687407557773
66460000 73.7007439002728
66470000 78.6498547465552
66480000 74.6372933868162
66490000 74.1022159166318
66500000 75.3828972622543
66510000 75.2939468904192
66520000 70.211782780422
66530000 67.5728250817443
66540000 71.5944252827291
66550000 71.7217868380962
66560000 67.4182310205538
66570000 70.8034657821067
66580000 72.466517545089
66590000 75.3825956472546
66600000 75.7761892819903
66610000 76.3946318469405
66620000 75.0427243358803
66630000 71.5061197528509
66640000 75.789200392035
66650000 76.1300938404656
66660000 75.5742462193753
66670000 74.474078411132
66680000 73.906657433985
66690000 76.8342319498335
66700000 72.2314543587067
66710000 72.7573778023168
66720000 78.6942622640904
66730000 71.3533822322642
66740000 75.0403626877112
66750000 79.9660322415133
66760000 74.0773768837167
66770000 80.8185971055207
66780000 78.6111704738152
66790000 77.9260069537871
66800000 77.5447991155502
66810000 82.4120474513643
66820000 80.3178378008454
66830000 76.0350073190324
66840000 80.225664474328
66850000 74.320043194774
66860000 76.0231392421464
66870000 69.9130889079811
66880000 76.8387772678933
66890000 76.4509351165823
66900000 79.7713777213281
66910000 79.7694510418955
66920000 78.6548520203204
66930000 79.6680363848832
66940000 78.980121540076
66950000 82.4978633373279
66960000 78.2719352123401
66970000 79.4902471383076
66980000 81.2615245845788
66990000 79.1690554578811
67000000 74.0009247903576
67010000 83.8418417401153
67020000 85.3569951893707
67030000 80.217606981111
67040000 79.7924836133308
67050000 82.1030263718549
67060000 77.5425640830052
67070000 74.5751864549257
67080000 78.8659556382888
67090000 74.4964436513893
67100000 76.2167591620763
67110000 82.9557096110698
67120000 82.4521619220394
67130000 82.4002937461284
67140000 75.2816932064727
67150000 80.6929138464972
67160000 79.1192691664327
67170000 78.9754596547973
67180000 81.5373851210682
67190000 81.923874232843
67200000 76.4773010844357
67210000 81.537268299118
67220000 80.3924347941409
67230000 80.4546090287689
67240000 78.8295278978738
67250000 74.1479360593875
67260000 70.8410683439186
67270000 76.8410525736143
67280000 76.0784511165009
67290000 77.6367210849835
67300000 78.2759160928042
67310000 76.4742912483544
67320000 75.849778326583
67330000 68.0573032819815
67340000 70.5519821215883
67350000 72.0651103476127
67360000 71.8877416735027
67370000 71.7114917795368
67380000 76.9833567733629
67390000 72.1907864312561
67400000 71.5705494451263
67410000 73.5967561473723
67420000 72.2967250316712
67430000 68.5623828790594
67440000 69.5854196765525
67450000 75.1935693400121
67460000 66.8540377170697
67470000 66.5603340534164
67480000 66.6716399574059
67490000 65.2073449157967
67500000 68.1202845749836
67510000 68.270690319412
67520000 75.7802604821387
67530000 68.8673789467592
67540000 70.9016027984392
67550000 75.6787905236785
67560000 75.2294281293886
67570000 77.0648171460344
67580000 77.8395733068933
67590000 68.724278900443
67600000 71.8237148924372
67610000 67.7561806092608
67620000 73.4544726902656
67630000 69.4457992918315
67640000 69.5724263851325
67650000 67.7088658399288
67660000 68.6727153397512
67670000 69.6073997655113
67680000 69.6706896695267
67690000 70.0657604395699
67700000 67.0760129791132
67710000 67.2451012857272
67720000 66.3566894812454
67730000 67.5260080255418
67740000 67.4114242130881
67750000 71.2776155816171
67760000 71.757991701536
67770000 68.5603413819739
67780000 73.2282312925946
67790000 71.8995370153967
67800000 65.0352081413052
67810000 72.7937926474176
67820000 71.4364763522259
67830000 67.7916849916651
67840000 67.6772715545626
67850000 69.9871449594086
67860000 72.1834619581331
67870000 69.8393146895778
67880000 69.1093129265739
67890000 74.7639773963501
67900000 74.5289225667522
67910000 73.3981445966664
67920000 75.4304457419127
67930000 72.1985998713938
67940000 72.6791852196071
67950000 76.8484908991758
67960000 80.3185746259632
67970000 74.106660505512
67980000 74.5780779207226
67990000 79.8588831751994
68000000 81.7195341829502
68010000 74.6804468709065
68020000 78.6194044467019
68030000 74.5227881121601
68040000 73.6085548090949
68050000 73.3420539463551
68060000 76.2069111708624
68070000 68.5836732819644
68080000 75.5465015327251
68090000 75.7580187866009
68100000 72.7575584193533
68110000 70.0610111786524
68120000 69.7690552793801
68130000 64.6087982237742
68140000 70.2021939330579
68150000 74.3178236848394
68160000 75.6907116847192
68170000 75.1037689959351
68180000 70.4300017935504
68190000 67.1037158478629
68200000 65.1126606302498
68210000 69.0317176515578
68220000 73.4060875600806
68230000 71.8976245700655
68240000 70.9042716136456
68250000 70.9910654754207
68260000 74.2965634510152
68270000 75.9427980256399
68280000 75.1009746274238
68290000 76.22518095133
68300000 79.9987186838131
68310000 78.2067479208888
68320000 75.5588255807274
68330000 75.8617845116866
68340000 77.1389479431443
68350000 72.7898625322055
68360000 73.7008849839659
68370000 77.8588149347042
68380000 76.3480371410452
68390000 74.6175631438531
68400000 69.9696615403145
68410000 76.7094348459265
68420000 76.2295258755881
68430000 77.2197647241744
68440000 79.6054024874265
68450000 77.934207614285
68460000 78.2009720776881
68470000 75.4902303664915
68480000 75.6772930156229
68490000 71.7921260160079
68500000 73.6890648927729
68510000 76.0871254658929
68520000 71.1312120227872
68530000 69.468227974053
68540000 68.3567395311598
68550000 61.8258077999533
68560000 72.5127961213956
68570000 75.7096895960647
68580000 75.3020542738725
68590000 75.3212751832642
68600000 76.1174954081025
68610000 72.5351152468356
68620000 75.4580871371642
68630000 78.4639101282943
68640000 80.1286974825553
68650000 78.2891125388546
68660000 76.4340912001668
68670000 79.1472877629508
68680000 81.2817174591991
68690000 80.20804444559
68700000 76.1483499359047
68710000 77.769102577116
68720000 71.6167432828217
68730000 73.3282225497288
68740000 74.9300965345053
68750000 74.1607407090863
68760000 75.3317835119743
68770000 71.222440375027
68780000 72.2994702793131
68790000 75.0524453956445
68800000 71.729415296115
68810000 72.2844945565358
68820000 69.0347029162219
68830000 72.276114566613
68840000 67.4902842327255
68850000 69.1408533478538
68860000 72.1360068072887
68870000 72.8618677295794
68880000 70.9521132703934
68890000 72.9195784262376
68900000 70.7732976927715
68910000 71.1401964420327
68920000 75.0887002989152
68930000 75.4202522426662
68940000 76.4026123321717
68950000 74.8277523234865
68960000 71.0228949877459
68970000 69.1557442242701
68980000 67.1540597843676
68990000 64.6461323477341
69000000 66.3236873704003
69010000 65.1722722276497
69020000 64.43978094106
69030000 65.5721914195105
69040000 65.9519604080413
69050000 71.4988212036309
69060000 62.1914865732169
69070000 67.1624023960734
69080000 65.2315978118199
69090000 62.1751853793343
69100000 60.0378976171051
69110000 64.732323159969
69120000 62.351507999102
69130000 64.3472731705106
69140000 61.6298679075578
69150000 61.7437644959731
69160000 58.6753118863226
69170000 61.5637994137169
69180000 62.2870871506363
69190000 61.5836515957702
69200000 62.942588470293
69210000 62.1321907956084
69220000 62.6146829206875
69230000 67.4797838791712
69240000 68.4167922793299
69250000 67.2383405236091
69260000 65.9771496936589
69270000 65.3198794498144
69280000 65.9165887930368
69290000 61.7170944354481
69300000 60.4465311615413
69310000 64.7525254578374
69320000 62.4729044163115
69330000 63.9141708903371
69340000 59.3986666542412
69350000 58.1087077333447
69360000 62.0640046339702
69370000 56.8732882229692
69380000 56.5700718524742
69390000 59.1291104688961
69400000 61.9317617279014
69410000 61.516479156278
69420000 63.7755139719374
69430000 62.5955454320072
69440000 63.9142009125445
69450000 66.998992019883
69460000 66.9098829321742
69470000 60.7557026258925
69480000 63.9240045745235
69490000 61.5998197959576
69500000 55.3696041023726
69510000 59.8133954496438
69520000 60.5788694297281
69530000 60.8157839154062
69540000 67.9533177808663
69550000 64.2556689345923
69560000 65.5427861243252
69570000 60.5344931195369
69580000 62.699302350765
69590000 64.1999521664434
69600000 64.5764807153747
69610000 62.7052131163427
69620000 64.8991202899504
69630000 57.1722805178818
69640000 63.2301096578391
69650000 66.8752989212378
69660000 63.6935035091659
69670000 61.2892602619007
69680000 66.7151254716254
69690000 59.4152199067854
69700000 56.1906515136388
69710000 57.7659405832039
69720000 61.8152943920467
69730000 58.8162602627657
69740000 58.8278416210014
69750000 59.235367920739
69760000 60.816271583943
69770000 64.5559870926417
69780000 65.8013435143433
69790000 59.013157433783
69800000 60.3801514838811
69810000 61.8653603360282
69820000 62.4415584691853
69830000 60.3363010283726
69840000 60.4622933033935
69850000 60.9938298634588
69860000 64.036366398847
69870000 68.9525209612805
69880000 63.2158311584362
69890000 64.7178656504523
69900000 63.2942431489824
69910000 63.7146858207335
69920000 65.5532097479767
69930000 67.0217558943934
69940000 71.5073218380135
69950000 71.6446845287192
69960000 70.6786478828816
69970000 72.9720233664267
69980000 77.7630099038005
69990000 72.7392884543634
70000000 76.1014971417884
70010000 74.9052798542544
70020000 69.1209344668318
70030000 72.9292783555456
70040000 72.3731005324349
70050000 75.5021757674367
70060000 73.3868925425878
70070000 71.261026709338
70080000 77.3575040034787
70090000 77.3405593005613
70100000 70.3762384639177
70110000 71.6253788539509
70120000 74.3299379763341
70130000 74.1001943817993
70140000 72.8076304886912
70150000 70.673718105872
70160000 65.9281833832748
70170000 68.7229493329901
70180000 72.2815053154327
70190000 71.5017684198067
70200000 67.5681329226767
70210000 72.986698034181
70220000 72.1418627387046
70230000 71.5823565057351
70240000 73.6404510981409
70250000 77.4122646724118
70260000 68.7989315844217
70270000 68.7287130232211
70280000 66.5196234795633
70290000 71.2636875899324
70300000 69.8227815838726
70310000 71.8225798841672
70320000 71.1898788629427
70330000 68.8328725349962
70340000 69.7208341294261
70350000 61.0280745843486
70360000 57.7065932094883
70370000 64.1058202370226
70380000 70.2168738153093
70390000 72.5698378326002
70400000 71.3508984226308
70410000 69.630051249511
70420000 72.6005591164042
70430000 73.2456084364742
70440000 70.2596010349312
70450000 68.6705884554071
70460000 65.0580495152669
70470000 67.6360899134279
70480000 69.8254237697002
70490000 72.1024552650011
70500000 66.9146951530265
70510000 72.0435047027347
70520000 71.3063851762685
70530000 70.7435539895084
70540000 74.1923033818221
70550000 73.7639797174836
70560000 74.6034790853679
70570000 70.4796198705631
70580000 70.7492515158673
70590000 68.7892119539223
70600000 71.1136201212809
70610000 70.7489955381046
70620000 70.4821558955636
70630000 73.3431855224995
70640000 76.6390453499214
70650000 73.9413984686374
70660000 76.2092197783757
70670000 75.9591596607978
70680000 79.166516472961
70690000 74.2803411046742
70700000 70.9312682481468
70710000 69.7128710890453
70720000 71.0509844013132
70730000 72.7889826045775
70740000 70.3866878559274
70750000 72.7233205659744
70760000 71.8468239465702
70770000 74.3539830679218
70780000 72.9900639735293
70790000 71.0147583546863
70800000 67.7869849985914
70810000 71.1411173761323
70820000 76.8449451459505
70830000 78.6225934034691
70840000 72.7609125556708
70850000 71.7269227412118
70860000 68.4191830293166
70870000 67.1773799035918
70880000 64.5849549796513
70890000 68.9770306866742
70900000 68.4743927410738
70910000 67.0583242409813
70920000 70.6573891341991
70930000 71.3304356134017
70940000 76.1452152694219
70950000 75.5610201267257
70960000 72.4327226431913
70970000 71.7379659888012
70980000 74.3307735980582
70990000 74.2376474114204
71000000 67.4030392186133
71010000 59.8019109155316
71020000 67.0287412488162
71030000 69.6206161684289
71040000 68.1463486557083
71050000 70.8846300127835
71060000 73.9222614917368
71070000 70.6820700897134
71080000 69.627470089695
71090000 63.0559429014218
71100000 69.2886937795899
71110000 65.5120918583396
71120000 70.3578224277838
71130000 67.2475774994393
71140000 67.010657463701
71150000 73.3575346721586
71160000 66.3733685273482
71170000 71.9794766769936
71180000 72.3722106033778
71190000 62.003182298746
71200000 59.2878731623773
71210000 58.8144616853854
71220000 63.7705979546471
71230000 66.6194434297868
71240000 73.2403925557059
71250000 69.5070841939183
71260000 74.1994738055232
71270000 71.411450726992
71280000 75.2692754340334
71290000 77.3405250631551
71300000 76.4719313032256
71310000 78.7960522886482
71320000 77.9529098093789
71330000 78.3947303188113
71340000 78.0889283825611
71350000 78.2526753361757
71360000 79.1196636661798
71370000 76.9117596057933
71380000 73.9378021955376
71390000 78.7564435993263
71400000 76.2229660620596
71410000 74.2850398344536
71420000 76.6716956005713
71430000 78.6248982668782
71440000 81.6205800566255
71450000 80.9864455148044
71460000 84.856004107
71470000 79.968934915303
71480000 84.9844614934578
71490000 82.3109253965678
71500000 80.849826214935
71510000 75.2047779888702
71520000 77.8724601035
71530000 70.8490118966932
71540000 74.4553133541834
71550000 79.0229018639321
71560000 81.1637916877444
71570000 81.4017423093438
71580000 72.5169220997952
71590000 81.068038488499
71600000 82.4825205871267
71610000 76.2839424892385
71620000 81.5395084723061
71630000 76.7908241832158
71640000 79.2626354251531
71650000 74.6719276769797
71660000 71.53212802463
71670000 69.3502601453695
71680000 68.3615436736726
71690000 73.7475841988557
71700000 71.6758327076073
71710000 73.2622662318252
71720000 76.5046898998445
71730000 71.3829434273315
71740000 76.0129692203514
71750000 77.0744692793738
71760000 74.8936478700116
71770000 74.2308640530046
71780000 74.6504347969966
71790000 78.7393959211825
71800000 78.5338227932034
71810000 75.9965133425835
71820000 80.1398249935473
71830000 78.9817197505467
71840000 79.2149105976044
71850000 82.1411689285995
71860000 76.3987250691935
71870000 72.2355248694566
71880000 75.0410345415744
71890000 75.2937783100888
71900000 78.4175713939001
71910000 76.5515213746091
71920000 73.546264981066
71930000 74.8765401331369
71940000 77.4499056122661
71950000 74.8944755524665
71960000 73.8462924183442
71970000 77.7988620708184
71980000 78.5929123987785
71990000 73.2773228233018
72000000 75.2590128869048
72010000 80.2458036188333
72020000 77.5263711842937
72030000 76.0825690207099
72040000 77.9715790013331
72050000 80.8947103642904
72060000 74.0237422454746
72070000 81.2082647015194
72080000 80.4663146120978
72090000 82.976382410249
72100000 78.8298175633513
72110000 85.3615059623467
72120000 82.1228381873074
72130000 79.4008176226507
72140000 83.4429379078972
72150000 84.2358920306498
72160000 82.5336206567295
72170000 83.0848331919091
72180000 84.0373422817989
72190000 80.5848174010526
72200000 78.4945363426118
72210000 84.9919096763442
72220000 89.0039954131864
72230000 86.5625590877261
72240000 80.5992476478673
72250000 78.7794299482263
72260000 77.7014411679849
72270000 78.6170188054625
72280000 76.964457706903
72290000 78.0108528690516
72300000 81.2370836133387
72310000 76.4997885523594
72320000 79.7140246412077
72330000 78.9972015874152
72340000 80.4435791805587
72350000 76.4508710657365
72360000 78.7857560956804
72370000 77.1391602302069
72380000 79.1267322508385
72390000 80.2793667493872
72400000 74.600732352728
72410000 71.9585908479629
72420000 75.4453536109504
72430000 81.3119199498508
72440000 80.5668214559701
72450000 78.3556023031311
72460000 80.4572728707974
72470000 76.1795545426517
72480000 78.1618771311277
72490000 71.2465519771033
72500000 77.2683512778037
72510000 77.3768060447984
72520000 72.7120996163699
72530000 72.9179529691788
72540000 66.596188240319
72550000 70.3616153730392
72560000 69.5740827933832
72570000 71.4175155645882
72580000 69.6439335897819
72590000 72.9314385238542
72600000 71.7713031098607
72610000 71.5832937788012
72620000 74.0094594766624
72630000 73.5630732614623
72640000 69.6465509982067
72650000 76.0337173738658
72660000 65.3940325437036
72670000 69.9919003388385
72680000 74.9851274632543
72690000 73.4202923811795
72700000 72.3736887916325
72710000 71.659478706436
72720000 73.0990477063671
72730000 74.652786528542
72740000 69.435095491551
72750000 70.9817469674255
72760000 71.4154496457167
72770000 77.0667812209844
72780000 78.2082372699874
72790000 74.2679656753019
72800000 74.7597171015184
72810000 76.3906709958364
72820000 74.0138723641614
72830000 76.2677144295505
72840000 75.9966775037144
72850000 77.2363816839071
72860000 79.4746561600335
72870000 80.2827819397186
72880000 78.644982356462
72890000 73.0399094794119
72900000 78.0384513321579
72910000 79.4154125852933
72920000 76.7228886829773
72930000 74.2989369195283
72940000 75.1454250119318
72950000 76.3997178088081
72960000 74.3086123811291
72970000 78.1411930988068
72980000 79.4733061742669
72990000 78.225391790652
73000000 75.6929830080594
73010000 76.7140184557715
73020000 73.0477228442833
73030000 75.731191761372
73040000 70.8105435026555
73050000 73.5019321129612
73060000 75.0032672159986
73070000 76.4178717964541
73080000 74.9272950003365
73090000 69.6404505749393
73100000 67.9686212968506
73110000 63.4208928181992
73120000 65.983232901661
73130000 71.9850030115025
73140000 74.0515172471972
73150000 75.0388390812506
73160000 71.6483565627636
73170000 73.5241848616942
73180000 77.958751449733
73190000 75.8403992682238
73200000 74.9437705394507
73210000 74.7040694216658
73220000 75.9138723282439
73230000 75.4163469960869
73240000 74.7838186802232
73250000 76.6238808657865
73260000 72.5693398703071
73270000 73.4235380066712
73280000 73.9182265374491
73290000 72.9219056410967
73300000 71.66840590154
73310000 70.9306739254954
73320000 69.420047915857
73330000 69.2329331392038
73340000 65.1968023149242
73350000 69.0662525419115
73360000 74.1332584218327
73370000 73.4376427360276
73380000 78.3040874297222
73390000 70.792902848943
73400000 77.5075050779804
73410000 72.5454385348042
73420000 73.6269450524536
73430000 71.8116624103795
73440000 68.157325121954
73450000 74.1914716534598
73460000 68.2356062472951
73470000 69.2570817573573
73480000 69.7911853744267
73490000 78.1021740986739
73500000 78.6581497107559
73510000 76.4109024699717
73520000 75.4803276532509
73530000 73.6503719900551
73540000 69.6505611697173
73550000 76.4567523472499
73560000 75.3674425250759
73570000 71.9718048882463
73580000 75.5611558590016
73590000 77.1083377282935
73600000 79.2712209123468
73610000 75.3462891992451
73620000 71.5529728421344
73630000 74.9189358470408
73640000 73.5553776935014
73650000 75.8211422863816
73660000 69.2627103580256
73670000 69.258732957135
73680000 70.7623106414845
73690000 66.2450360283822
73700000 68.7772018588739
73710000 69.4263212081656
73720000 70.5300725032479
73730000 71.7219497618826
73740000 73.0714157208347
73750000 64.5632044349057
73760000 66.6487473870656
73770000 71.3093176822611
73780000 69.2837143181602
73790000 64.6965622766171
73800000 64.4874029706229
73810000 65.452242193473
73820000 67.3679141301476
73830000 67.4774128145922
73840000 68.5232269235007
73850000 59.778208214435
73860000 68.1980332999783
73870000 70.8374529065192
73880000 69.9394619839313
73890000 70.0493719289699
73900000 66.6612717858686
73910000 69.1545047092152
73920000 75.0088541205319
73930000 72.9954541454399
73940000 74.1299349084594
73950000 72.8120476594396
73960000 72.1893810626005
73970000 70.6842260422741
73980000 61.5343994404564
73990000 64.3968606988847
74000000 64.399851914712
74010000 65.9281995801837
74020000 61.4395340800553
74030000 65.0748555495576
74040000 68.9795856364733
74050000 65.4111213697612
74060000 63.1798890520082
74070000 59.8043523341476
74080000 62.537199723438
74090000 63.4441541203595
74100000 69.27230936774
74110000 73.5598540329749
74120000 72.3174031445324
74130000 71.2666358688484
74140000 70.2023696986535
74150000 66.9697892154775
74160000 72.0799854432262
74170000 74.3958750190038
74180000 73.1011059020697
74190000 74.2707068878584
74200000 73.9293167668054
74210000 72.2315490936151
74220000 73.5475560954619
74230000 72.0140222160228
74240000 72.9387856975158
74250000 74.4537720542265
74260000 74.7399785252908
74270000 78.494827758017
74280000 64.7463907445789
74290000 77.401789037999
74300000 71.6859052619398
74310000 68.001698550984
74320000 75.3497220712418
74330000 72.5692158486146
74340000 69.7724507833852
74350000 73.2627845850292
74360000 72.4594992991219
74370000 72.8648808269867
74380000 73.5602842159659
74390000 72.429530872614
74400000 71.4576704840737
74410000 72.0948657567943
74420000 74.7684172855994
74430000 66.7268996013192
74440000 66.6289684464779
74450000 68.7102493284196
74460000 67.8304163694558
74470000 73.4540002020117
74480000 70.7758056771218
74490000 74.4091164376691
74500000 73.4033696166737
74510000 75.0127738666528
74520000 71.7779212544526
74530000 71.6082416290304
74540000 75.0798809524967
74550000 76.2718496800534
74560000 70.9555775384033
74570000 73.8485884699019
74580000 73.0599994007757
74590000 66.7026735923763
74600000 67.8055771878149
74610000 69.3666745390152
74620000 69.0161732318671
74630000 74.5346879383868
74640000 75.5286192950277
74650000 74.9290272319989
74660000 70.7394844379585
74670000 75.8047429664303
74680000 72.2348300843211
74690000 72.8752782155732
74700000 68.4137300094777
74710000 63.7991186075395
74720000 64.9156591280873
74730000 71.5733951736684
74740000 68.9273571039924
74750000 68.7862612686157
74760000 68.7115059009499
74770000 69.2822174800107
74780000 73.8383893990343
74790000 75.0189832862779
74800000 73.7727044478689
74810000 71.4580880691602
74820000 77.1527631330133
74830000 74.6093316806543
74840000 70.896125601527
74850000 71.5906823789178
74860000 78.1305267525642
74870000 73.9178788854475
74880000 70.9716327920839
74890000 72.328396199231
74900000 76.3570684180619
74910000 75.1660058519925
74920000 78.9243053917906
74930000 77.7872053336071
74940000 74.076830851932
74950000 77.4384767628537
74960000 73.3268268978983
74970000 71.3348908944071
74980000 70.1046925930923
74990000 71.1533458201135
75000000 68.0365221151623
75010000 73.284809985212
75020000 73.1365964827059
75030000 77.6427815519417
75040000 76.3925032597243
75050000 76.8192758422215
75060000 77.2664324025839
75070000 75.348819299797
75080000 80.533466865876
75090000 76.9106098333166
75100000 78.171827269078
75110000 74.9737163629363
75120000 78.2396382588461
75130000 77.5114191620307
75140000 76.1398366244526
75150000 74.6156876755894
75160000 73.6825585883694
75170000 80.5281581363838
75180000 76.6709535337327
75190000 78.9662008470413
75200000 76.0140735151255
75210000 79.5942945708158
75220000 76.0357600297802
75230000 76.6085739081107
75240000 78.7745989058931
75250000 73.3865819858541
75260000 77.9878949637773
75270000 74.3725627848214
75280000 77.8454437186132
75290000 79.1645711392017
75300000 79.5089597677295
75310000 80.5289077439522
75320000 80.8505986836392
75330000 84.9376321733274
75340000 82.413957157013
75350000 76.3135204700652
75360000 75.7288108182294
75370000 71.726716113617
75380000 75.003984407496
75390000 71.6764888789393
75400000 70.9756196462528
75410000 72.4674353539612
75420000 71.6777401188303
75430000 71.2592515933127
75440000 73.4737334425496
75450000 76.956561638965
75460000 72.893357596134
75470000 78.128186135829
75480000 75.8081947495324
75490000 76.622724759919
75500000 73.2401554107163
75510000 75.2842726883239
75520000 75.0234148431497
75530000 73.9934885900495
75540000 74.0608039169279
75550000 75.0146749029871
75560000 78.8751314111673
75570000 77.6343645274662
75580000 73.4356038572403
75590000 73.6169631023947
75600000 73.5079206660552
75610000 78.3247042970831
75620000 75.5095190630983
75630000 74.5065365650021
75640000 74.561213377062
75650000 79.0925958489714
75660000 78.0410955337178
75670000 76.9501871533557
75680000 74.8702332506804
75690000 74.5263476740391
75700000 80.6185599652159
75710000 76.0024974901745
75720000 70.5755214682247
75730000 71.6079010557959
75740000 70.3971036264905
75750000 76.16180077824
75760000 79.8683111323753
75770000 73.7767724516116
75780000 81.5070081631595
75790000 78.4371617673985
75800000 75.4574136794124
75810000 76.8798051775368
75820000 78.6961287768357
75830000 75.0408343406349
75840000 76.4923237114367
75850000 70.5240829546224
75860000 64.2908555383409
75870000 72.2251927644364
75880000 70.595449558601
75890000 76.4287326943277
75900000 79.6571444392277
75910000 81.1973553579987
75920000 81.7915500455148
75930000 77.0071531974136
75940000 81.5444148753023
75950000 78.7784655526364
75960000 77.7483607875879
75970000 73.6730914957416
75980000 76.9018035206279
75990000 75.7908444413409
76000000 78.0558854098335
76010000 81.1175815588603
76020000 75.5732331364714
76030000 76.3098837730932
76040000 80.3603114706555
76050000 83.5368362036642
76060000 87.2296858244376
76070000 84.1694010125844
76080000 87.0101163018425
76090000 88.0470973736046
76100000 83.3283650226575
76110000 86.2388275551785
76120000 82.0019789769457
76130000 84.3156127670582
76140000 81.4881026978617
76150000 83.6109080311829
76160000 85.4642367312412
76170000 93.0773663280966
76180000 86.5401574321959
76190000 92.7167185062901
76200000 90.170184157426
76210000 91.2541619874381
76220000 86.6506528886627
76230000 97.3503620847442
76240000 93.9173605048261
76250000 93.6646774753639
76260000 99.0958817619021
76270000 97.0210374533357
76280000 97.6919689737135
76290000 101.188954896061
76300000 97.0925772540819
76310000 97.5467998718447
76320000 97.9134139434461
76330000 99.8132360067029
76340000 93.2712423897555
76350000 91.2403699535255
76360000 88.6647971152322
76370000 95.1034107602267
76380000 92.3923048421839
76390000 91.5838239152209
76400000 86.7786886599141
76410000 85.4938587487709
76420000 91.4610775832225
76430000 83.9384258967229
76440000 91.8815808992983
76450000 88.2131703064556
76460000 89.9805270575434
76470000 97.7531374005819
76480000 95.9975192536124
76490000 98.1811931526727
76500000 103.523435464737
76510000 101.893009426154
76520000 105.622829562323
76530000 99.2466635315824
76540000 99.3434533308408
76550000 96.8422576003857
76560000 96.873281214649
76570000 97.4266779505081
76580000 102.350171106771
76590000 100.17816363994
76600000 99.7749232616912
76610000 105.932501005463
76620000 104.08899292635
76630000 99.6775075767906
76640000 102.156956852692
76650000 101.970155558679
76660000 105.597172317648
76670000 106.997516534887
76680000 102.778348514067
76690000 104.533104823319
76700000 107.64231295171
76710000 110.077720755276
76720000 106.071563750179
76730000 105.156497666011
76740000 105.939704603042
76750000 104.983249948081
76760000 100.889264908887
76770000 107.567239633674
76780000 105.975106331798
76790000 98.2086149160221
76800000 102.071196495188
76810000 105.758789073345
76820000 105.197749589481
76830000 113.38917507619
76840000 111.933104038227
76850000 106.850993276008
76860000 108.927540159086
76870000 113.028589744193
76880000 109.843387900364
76890000 108.553427034602
76900000 111.253302405915
76910000 114.068386405213
76920000 116.440762548006
76930000 117.377963581994
76940000 115.1941057778
76950000 116.674012397182
76960000 116.746445634447
76970000 119.428644625574
76980000 117.730312712282
76990000 112.282830675986
77000000 110.48224048479
77010000 110.517739727762
77020000 112.789115960166
77030000 113.17384584351
77040000 113.660887865004
77050000 117.933349234498
77060000 115.433981442062
77070000 115.277859054776
77080000 113.976941946407
77090000 114.317632321819
77100000 114.526775190461
77110000 114.641280004439
77120000 116.561209365527
77130000 111.268198354405
77140000 111.74314503251
77150000 110.737271830331
77160000 113.862922437685
77170000 112.717934056173
77180000 110.50931432652
77190000 109.661606304148
77200000 109.592588906955
77210000 109.019445514842
77220000 110.309720239508
77230000 113.375593209882
77240000 105.32369060552
77250000 102.966727048766
77260000 106.445447788448
77270000 109.843107478012
77280000 112.136804328008
77290000 111.465708145436
77300000 109.951838742412
77310000 107.111086691811
77320000 107.917670035475
77330000 106.640965972212
77340000 110.419432505771
77350000 107.123596199597
77360000 112.455190206179
77370000 110.13270304714
77380000 110.704349335455
77390000 110.710034180875
77400000 110.389039686613
77410000 108.047067288254
77420000 113.016866322368
77430000 107.517934905258
77440000 107.906880689391
77450000 107.043953130573
77460000 103.879687366792
77470000 106.063038551116
77480000 109.274714506181
77490000 109.75514606167
77500000 106.201266267493
77510000 106.085008078997
77520000 107.485257322212
77530000 110.159514462446
77540000 102.344537987709
77550000 101.339976936152
77560000 101.421132413653
77570000 101.338212014672
77580000 100.804473272038
77590000 101.801382662174
77600000 100.503768413742
77610000 99.7877622649327
77620000 101.485749658278
77630000 101.88287236198
77640000 95.6134486364046
77650000 99.550246612148
77660000 99.7482228352959
77670000 97.832027898534
77680000 95.8773188646894
77690000 99.7848136015468
77700000 106.501388473589
77710000 103.250874717252
77720000 106.329437974245
77730000 111.147974130927
77740000 106.493914644215
77750000 105.562539310176
77760000 106.947117394163
77770000 106.389778090424
77780000 107.238487816618
77790000 101.995887482832
77800000 101.162810530982
77810000 105.420522787343
77820000 102.347750148349
77830000 104.263517975388
77840000 99.2957484048794
77850000 107.593166505952
77860000 104.18470490985
77870000 104.791043424743
77880000 103.643839082172
77890000 105.978016510787
77900000 108.66707741446
77910000 108.23607343194
77920000 109.611924487955
77930000 110.598352508718
77940000 114.35267190335
77950000 113.578312751143
77960000 110.636359745613
77970000 112.465158274185
77980000 111.525781889417
77990000 115.988931156612
78000000 115.030250697081
78010000 113.244273387612
78020000 117.99613872403
78030000 113.846713649756
78040000 112.982572135742
78050000 112.355720786799
78060000 108.771973843682
78070000 107.979416857686
78080000 101.047725013952
78090000 103.76356615315
78100000 107.903985623603
78110000 103.135442312822
78120000 104.323651697992
78130000 106.310609469762
78140000 106.410512833034
78150000 106.591702045489
78160000 108.418399744818
78170000 103.30534767799
78180000 102.750115373506
78190000 105.409498834087
78200000 106.308764527931
78210000 100.188868219321
78220000 95.3321355828534
78230000 103.302307407848
78240000 101.615824918951
78250000 101.221006747692
78260000 102.894253583125
78270000 107.831382800128
78280000 109.074296963745
78290000 107.34688476869
78300000 109.196020999445
78310000 106.926917883767
78320000 108.097443348153
78330000 108.235478159102
78340000 108.206078626851
78350000 104.731708470795
78360000 106.800955432611
78370000 102.495046499868
78380000 103.144297814341
78390000 100.381544465503
78400000 91.903271577364
78410000 86.1009989009775
78420000 84.771402099904
78430000 94.3309745189734
78440000 92.7034021991437
78450000 94.1053012920153
78460000 97.3668021880306
78470000 95.053029251102
78480000 95.5961173395311
78490000 99.9436929165285
78500000 97.1305005818292
78510000 97.0155407413944
78520000 93.6853525817398
78530000 101.693957658213
78540000 102.763457470279
78550000 100.497409704077
78560000 105.564127622417
78570000 103.773582703935
78580000 101.842205090959
78590000 103.859537402813
78600000 100.446110754754
78610000 94.7456351887118
78620000 85.9048500170114
78630000 94.0467298601575
78640000 96.9607150128031
78650000 92.5947453142023
78660000 94.2660355742252
78670000 99.1502184646337
78680000 98.3640120037621
78690000 93.7492317528427
78700000 91.6868544525682
78710000 93.8461227295701
78720000 97.8573180362347
78730000 98.8267591464925
78740000 104.816722292143
78750000 97.8640781510886
78760000 97.1429790064398
78770000 98.037403679868
78780000 97.3053470543483
78790000 101.14833085132
78800000 96.6581076249193
78810000 95.3937815312646
78820000 104.841743083928
78830000 103.000283010163
78840000 101.391373460768
78850000 100.117367899687
78860000 103.048434352541
78870000 98.5212994140941
78880000 106.245816056823
78890000 104.620504617934
78900000 102.261855943905
78910000 106.100493939341
78920000 103.213641487128
78930000 106.953998158833
78940000 103.174613807992
78950000 100.927155518943
78960000 104.728817123403
78970000 109.813351918361
78980000 105.913789146749
78990000 105.210701700043
79000000 108.129754222428
79010000 110.501571819871
79020000 110.757540082364
79030000 113.325384204253
79040000 112.254316446845
79050000 105.252890459703
79060000 110.421311168574
79070000 110.920956176152
79080000 110.454462331096
79090000 112.615967094543
79100000 109.840892966716
79110000 115.410790648096
79120000 115.984174972108
79130000 117.417892101306
79140000 115.689855641402
79150000 112.993898335324
79160000 116.498753886796
79170000 116.557171061533
79180000 115.273572932836
79190000 115.519016951893
79200000 111.659976885445
79210000 111.288548843065
79220000 112.131763699886
79230000 112.125742679624
79240000 110.566205893531
79250000 114.094372534322
79260000 118.170593139615
79270000 115.366032679133
79280000 117.221506343882
79290000 109.395875042683
79300000 101.387505241562
79310000 112.799971916407
79320000 112.2403288708
79330000 112.877186666932
79340000 113.655656997311
79350000 112.084292360054
79360000 105.613338464875
79370000 103.96088722429
79380000 108.346622939621
79390000 104.658880310532
79400000 107.336453097464
79410000 106.01206932698
79420000 109.920524312546
79430000 108.169748525506
79440000 111.852052812777
79450000 109.625769669193
79460000 103.015729490681
79470000 110.329816233343
79480000 112.102557625469
79490000 115.70389045441
79500000 109.864021226959
79510000 109.822866434421
79520000 105.458147015464
79530000 106.098634232095
79540000 108.118727517209
79550000 104.188270905959
79560000 105.940559179908
79570000 107.700606348627
79580000 105.231279731127
79590000 111.196439133912
79600000 108.158732100748
79610000 105.538461615038
79620000 102.193486529875
79630000 106.563563673636
79640000 109.697466546618
79650000 112.623108451422
79660000 108.949361424125
79670000 111.058448119045
79680000 107.821462906508
79690000 107.923430979066
79700000 106.991715407955
79710000 105.926832929385
79720000 101.014045745122
79730000 108.024736655557
79740000 100.819784798186
79750000 102.987804175888
79760000 106.055750967366
79770000 102.919174363571
79780000 103.832485952762
79790000 101.951197513809
79800000 97.2697124963779
79810000 103.992054979392
79820000 108.648873586942
79830000 102.265839032522
79840000 104.171448548061
79850000 101.073927990986
79860000 97.870035127401
79870000 96.2997972534866
79880000 99.9703564850328
79890000 95.1454528547739
79900000 96.8492169166732
79910000 92.2137360042107
79920000 98.5857858595366
79930000 98.6914960342544
79940000 96.9261378411051
79950000 103.814692751447
79960000 108.005121538737
79970000 105.254826115444
79980000 104.851662087379
79990000 107.943909808708
80000000 106.953984211941
80010000 106.581548317465
80020000 102.948130531537
80030000 111.79475056836
80040000 113.010884047305
80050000 113.580499776047
80060000 112.243068634126
80070000 110.34573322753
80080000 108.54363165227
80090000 105.943485135302
80100000 105.056472441737
80110000 96.6744346820403
80120000 98.2521683188259
80130000 102.921494360566
80140000 100.064581663364
80150000 101.981085391812
80160000 97.9391636013951
80170000 96.1642875229867
80180000 93.7132378886763
80190000 99.8278602395732
80200000 94.8706489537986
80210000 83.210269321297
80220000 80.2635895278595
80230000 92.2475403881948
80240000 88.5741041176256
80250000 91.6182883612362
80260000 96.5042420360955
80270000 90.6992681953846
80280000 94.9614570866959
80290000 102.633454717287
80300000 98.6128203019803
80310000 101.753099695162
80320000 105.052577163913
80330000 104.352759448062
80340000 102.075877697983
80350000 107.135547836512
80360000 105.484788174005
80370000 98.7389236089509
80380000 105.219843174153
80390000 108.006856187028
80400000 110.197152918743
80410000 113.51639648136
80420000 115.632412962084
80430000 114.113483951501
80440000 114.408011542076
80450000 111.34095718912
80460000 113.249722586258
80470000 112.842988720819
80480000 114.620710285039
80490000 113.063516883332
80500000 104.012656078137
80510000 105.767784718065
80520000 105.378819691107
80530000 106.846388327576
80540000 99.8415960204575
80550000 103.842647126197
80560000 108.913045416031
80570000 110.433256806542
80580000 113.184816311998
80590000 113.25072892973
80600000 111.298929939787
80610000 113.549346132928
80620000 113.558575772446
80630000 106.845266576521
80640000 109.711547402061
80650000 111.258370046891
80660000 109.391066182747
80670000 109.048457046127
80680000 106.720832037541
80690000 110.178430634512
80700000 113.239980898536
80710000 111.100943581504
80720000 114.861141115303
80730000 112.552502644627
80740000 109.568765755372
80750000 111.342904619777
80760000 107.0505517585
80770000 106.806140167403
80780000 111.50372664935
80790000 112.251092708461
80800000 114.242988368063
80810000 110.854220171921
80820000 112.397905946143
80830000 114.171004782091
80840000 116.482267370401
80850000 117.979708771165
80860000 114.961807865942
80870000 115.272367250171
80880000 115.412541153273
80890000 117.254927065679
80900000 116.201999974952
80910000 113.640876842817
80920000 112.090273291508
80930000 115.429248251564
80940000 111.076883083848
80950000 106.376744864159
80960000 105.66955672477
80970000 105.54090326258
80980000 112.075471620235
80990000 110.831803410659
81000000 109.211578452607
81010000 108.575288840169
81020000 109.745447594392
81030000 107.514700209505
81040000 105.555676478433
81050000 106.779211977984
81060000 105.361040745062
81070000 104.556403624937
81080000 104.031487247727
81090000 106.272565015924
81100000 103.372191245076
81110000 109.735270957608
81120000 105.477839758198
81130000 111.228665839509
81140000 111.084916020132
81150000 110.772580250745
81160000 110.321201288928
81170000 114.0155099604
81180000 110.362795940037
81190000 108.324531778457
81200000 107.388228958369
81210000 110.181291496782
81220000 109.853475051943
81230000 104.823929509202
81240000 94.597167560486
81250000 96.2452731895044
81260000 100.837528104335
81270000 98.1601150612532
81280000 99.5041683942444
81290000 101.919888360856
81300000 102.842182717404
81310000 105.279704028758
81320000 106.609675602737
81330000 104.597025304276
81340000 104.04235818449
81350000 104.794146250335
81360000 105.676295496304
81370000 108.620261069148
81380000 102.459554698652
81390000 104.822563691341
81400000 107.160584405397
81410000 105.45934620527
81420000 101.167273093985
81430000 96.1270426930516
81440000 102.717865274896
81450000 96.5123297876383
81460000 99.1415540170109
81470000 102.843189720207
81480000 105.232880588345
81490000 106.56387766189
81500000 101.107812343765
81510000 100.472786767116
81520000 97.5555384509002
81530000 100.537826925212
81540000 101.309646579236
81550000 103.009282130076
81560000 101.911155116449
81570000 95.8860459314736
81580000 96.9939391037494
81590000 101.454551415064
81600000 99.8230745282639
81610000 90.8568650595973
81620000 90.9391931969017
81630000 89.4975270531111
81640000 92.8300905043909
81650000 93.8948568845615
81660000 95.5953520909616
81670000 92.9798375091333
81680000 91.1982026329822
81690000 94.1862657997598
81700000 95.3095835798268
81710000 90.048211042145
81720000 92.0719982646597
81730000 96.5289229054557
81740000 98.1237561062269
81750000 97.1791503674625
81760000 100.947689106743
81770000 103.014685445586
81780000 99.8704144942884
81790000 101.387296284043
81800000 103.697724801949
81810000 100.116462337915
81820000 105.364520257638
81830000 103.821721434443
81840000 102.144020637742
81850000 101.138753527148
81860000 99.6295598108363
81870000 100.862378748652
81880000 100.09277738108
81890000 101.085416516096
81900000 103.481851889831
81910000 102.596024642497
81920000 98.6191270937045
81930000 101.799973378789
81940000 99.4481702463659
81950000 99.7460341366232
81960000 102.715321512447
81970000 99.5636658005592
81980000 98.2828286333973
81990000 98.0477099587089
82000000 94.9306177845285
82010000 96.199942477327
82020000 94.513808453381
82030000 97.1906009099112
82040000 95.211887187139
82050000 94.9861482180407
82060000 90.7897304148298
82070000 91.4509540228481
82080000 94.7211044910646
82090000 97.6817242405954
82100000 98.4798967548662
82110000 100.138351614444
82120000 101.862285251741
82130000 103.398545922546
82140000 100.611180922236
82150000 100.989534688714
82160000 102.533024551831
82170000 103.401343790943
82180000 98.0665576856342
82190000 94.4466924733767
82200000 100.590336237047
82210000 101.508336348229
82220000 106.406192656638
82230000 103.084016479994
82240000 103.381026093192
82250000 104.60394710646
82260000 106.49274127012
82270000 102.954023160467
82280000 101.364455145836
82290000 100.687235412712
82300000 99.8206637404374
82310000 104.697420991353
82320000 100.434418983495
82330000 98.1082248193751
82340000 96.3132001984764
82350000 97.6873592869136
82360000 100.012329484955
82370000 97.6142023337949
82380000 93.2001021462409
82390000 91.5778271663979
82400000 87.2637955327533
82410000 94.4031051280643
82420000 98.3493177349924
82430000 94.1034184753896
82440000 91.2700581648301
82450000 96.8301613143352
82460000 96.8376228854497
82470000 98.5741629327294
82480000 96.6602238850021
82490000 101.921443476914
82500000 106.140548416184
82510000 104.593083237768
82520000 101.300443303361
82530000 104.394598712507
82540000 104.663193349927
82550000 104.893863000892
82560000 99.7606745156939
82570000 103.438334180532
82580000 100.386751689618
82590000 101.499746998848
82600000 103.639120362305
82610000 102.476446754343
82620000 98.6843897458861
82630000 100.519791799631
82640000 98.2353015936247
82650000 99.4195834420802
82660000 97.1521577001969
82670000 96.1820182958641
82680000 100.658141580527
82690000 102.428807176517
82700000 101.104851363543
82710000 104.957067228088
82720000 99.6619686837932
82730000 104.469905222226
82740000 108.069968609573
82750000 102.734382872823
82760000 110.843424573005
82770000 112.009236130657
82780000 117.053763177626
82790000 109.618209137705
82800000 113.035005556364
82810000 109.306293328606
82820000 108.76933047048
82830000 106.525327135535
82840000 109.034399901754
82850000 108.623912093213
82860000 106.807770492193
82870000 103.896652931356
82880000 106.778464350965
82890000 107.714134535404
82900000 112.026518986316
82910000 111.22073176134
82920000 106.905981354772
82930000 113.371766880347
82940000 113.821765914331
82950000 112.181543411008
82960000 109.918424813529
82970000 114.513977375846
82980000 111.747508502989
82990000 107.596030809355
83000000 114.808314581314
83010000 103.121735303472
83020000 106.28534123632
83030000 106.38849312371
83040000 99.4095110245683
83050000 106.710694010977
83060000 106.691325646986
83070000 98.6318153694436
83080000 96.7901398267946
83090000 96.2482358980949
83100000 96.5773609850611
83110000 101.534232641061
83120000 96.4537312619959
83130000 101.540191468498
83140000 100.73597701577
83150000 99.5777045856324
83160000 101.079887162468
83170000 100.108711317865
83180000 103.609400863297
83190000 103.772958477967
83200000 106.12219207262
83210000 105.24823001171
83220000 101.207348320873
83230000 106.181807333142
83240000 101.278465419792
83250000 103.445069877788
83260000 101.308557837041
83270000 97.7132507888244
83280000 100.408388013592
83290000 96.2769520539629
83300000 97.4799890745525
83310000 95.487405358298
83320000 100.394865926349
83330000 102.318050320702
83340000 103.089510090417
83350000 99.4084612276135
83360000 98.5165134645454
83370000 101.492625410214
83380000 102.326977585738
83390000 106.958320076465
83400000 109.092055575767
83410000 114.50117344754
83420000 111.157213236517
83430000 96.7954112471856
83440000 104.709414167829
83450000 106.280051623619
83460000 103.525653672098
83470000 96.4721851259051
83480000 104.647242575384
83490000 105.674260276058
83500000 102.396074250196
83510000 102.746922570633
83520000 106.555149745965
83530000 101.494927347335
83540000 106.064058319393
83550000 106.853309739953
83560000 102.347260407203
83570000 104.946668840642
83580000 107.222330868203
83590000 105.755269485772
83600000 104.582842316366
83610000 108.721697142515
83620000 105.495403777625
83630000 104.821980952798
83640000 109.229938371839
83650000 107.703438185835
83660000 104.359241521464
83670000 105.892952965923
83680000 105.427107209216
83690000 103.296660505382
83700000 106.320287157319
83710000 108.807771269178
83720000 108.605046843782
83730000 109.803424346291
83740000 111.080996972139
83750000 105.75845471571
83760000 104.254434546624
83770000 105.737079121011
83780000 112.058566659589
83790000 108.553265433262
83800000 111.245720105464
83810000 108.738778652682
83820000 112.026980412039
83830000 108.068175495824
83840000 107.102551244586
83850000 103.535180643494
83860000 108.826568394193
83870000 104.928616336089
83880000 100.580803323956
83890000 102.558751813301
83900000 104.948637059941
83910000 105.033287244798
83920000 108.561327360477
83930000 112.753629599188
83940000 109.66219587547
83950000 112.290975649344
83960000 112.361819036017
83970000 110.344776971021
83980000 113.575659760711
83990000 113.870483525849
84000000 110.307650039856
84010000 107.186269755405
84020000 107.121607326811
84030000 108.012991834577
84040000 108.499680198248
84050000 108.277240416442
84060000 109.82716793841
84070000 111.468613132796
84080000 112.237854280571
84090000 112.484521550238
84100000 111.233306449717
84110000 108.708608804897
84120000 108.909595533405
84130000 109.975980193956
84140000 108.270645367323
84150000 110.061063536001
84160000 111.887371148654
84170000 110.036875475235
84180000 110.460169311773
84190000 112.115721513069
84200000 112.929961138517
84210000 114.310110005255
84220000 117.129174303303
84230000 107.30887908723
84240000 110.187645885115
84250000 110.641784230939
84260000 111.153037594048
84270000 107.150009312358
84280000 114.325453226142
84290000 107.506947794434
84300000 108.15869525517
84310000 109.28590385094
84320000 109.04220925995
84330000 105.229860614377
84340000 109.128182043486
84350000 108.488558226411
84360000 110.956743983541
84370000 115.434087691489
84380000 116.223200348171
84390000 117.828632006557
84400000 116.568887349336
84410000 118.937880256698
84420000 113.027120478868
84430000 113.441776578449
84440000 111.622759237304
84450000 114.026133532509
84460000 112.492307058557
84470000 104.327067806801
84480000 108.464359951937
84490000 109.690057588689
84500000 105.898558756678
84510000 110.328716609249
84520000 109.538933811472
84530000 106.448961496729
84540000 101.226092848911
84550000 103.306662488883
84560000 101.726797006349
84570000 105.997179989593
84580000 101.716391525679
84590000 104.444047828617
84600000 102.754329540819
84610000 105.161017673734
84620000 105.44917686148
84630000 104.627646079381
84640000 104.970782779225
84650000 109.739279328908
84660000 103.886409565788
84670000 113.554566826732
84680000 111.312628311672
84690000 111.757720180325
84700000 104.638699560581
84710000 107.506777141726
84720000 106.049661096669
84730000 99.803356872495
84740000 104.20627555108
84750000 103.779105212123
84760000 106.07789606247
84770000 104.750219300067
84780000 106.162039020371
84790000 105.767368093551
84800000 110.049105568859
84810000 108.015415914586
84820000 104.160213518122
84830000 105.114902334396
84840000 106.975078651286
84850000 103.115044951513
84860000 99.1400000829732
84870000 106.764043293885
84880000 108.41626326487
84890000 107.947529058245
84900000 108.265097691698
84910000 108.907246428657
84920000 108.736210231022
84930000 109.769820637933
84940000 115.31424094016
84950000 115.178576116371
84960000 113.494158424518
84970000 107.175190793567
84980000 109.175472326173
84990000 106.026087563031
85000000 107.480048248999
85010000 105.125152069587
85020000 107.053354733318
85030000 108.087453161617
85040000 105.440074191445
85050000 99.7350096515933
85060000 104.231603360812
85070000 99.1595661352565
85080000 106.327733884892
85090000 110.114647058231
85100000 110.513341111183
85110000 108.097192073551
85120000 107.776504219418
85130000 109.011511161064
85140000 107.417996713953
85150000 104.295511818455
85160000 101.95104313104
85170000 104.920642176442
85180000 99.8944649089063
85190000 101.7034540704
85200000 103.376693922201
85210000 103.171528220683
85220000 103.472370789097
85230000 100.828375422286
85240000 98.3454096991847
85250000 101.634424626284
85260000 101.64534510444
85270000 104.700880548089
85280000 101.515195367263
85290000 102.316223765361
85300000 102.948005300435
85310000 102.891257378026
85320000 103.034082161947
85330000 103.678035698478
85340000 103.641352422246
85350000 106.573415880431
85360000 108.158244198284
85370000 109.424421041661
85380000 104.595426313116
85390000 103.979073150761
85400000 103.463538930242
85410000 104.476577454061
85420000 104.906961440257
85430000 101.283206882218
85440000 104.383599672369
85450000 107.474577804924
85460000 103.043961376845
85470000 106.174118907709
85480000 108.260469523585
85490000 104.505739686312
85500000 105.453751562063
85510000 104.107751669678
85520000 104.801564822679
85530000 106.881669175492
85540000 106.871244967341
85550000 105.806749081521
85560000 106.845197454554
85570000 114.406379082923
85580000 112.464373803403
85590000 108.646936564989
85600000 108.428815811629
85610000 107.973366645575
85620000 110.124932714135
85630000 102.442541744993
85640000 109.710596256086
85650000 109.263912648312
85660000 106.926130430518
85670000 100.598915797084
85680000 108.882173674637
85690000 106.604298804775
85700000 103.717983108988
85710000 103.254704202969
85720000 104.715427537804
85730000 108.949333888504
85740000 103.704905352896
85750000 99.2485520606589
85760000 103.113648466475
85770000 101.261039670053
85780000 108.497349347028
85790000 106.574745772901
85800000 107.039244825277
85810000 106.817407379433
85820000 104.715199193996
85830000 97.7374119523205
85840000 100.724535345869
85850000 101.846280587402
85860000 100.549337762911
85870000 96.1893300119935
85880000 102.940778418049
85890000 106.873576311829
85900000 98.9585243222311
85910000 102.457742546202
85920000 105.376264335655
85930000 102.585165721919
85940000 105.747744129775
85950000 101.897638179004
85960000 101.428783417875
85970000 104.655061153228
85980000 106.420154692832
85990000 104.859985268688
86000000 100.15680812508
86010000 98.3925417731156
86020000 100.031468847262
86030000 99.8788869601958
86040000 100.213006895931
86050000 111.156277501259
86060000 106.043778215586
86070000 108.56176449262
86080000 100.827249778891
86090000 108.137608082438
86100000 111.327601433054
86110000 106.827285792155
86120000 108.329416208274
86130000 109.96151088457
86140000 107.552275891799
86150000 109.44822647724
86160000 105.885236154949
86170000 102.385925783716
86180000 106.696100813414
86190000 102.326951652502
86200000 104.410975666884
86210000 105.889059149304
86220000 106.736293247459
86230000 103.498112315708
86240000 104.24697868738
86250000 106.455735989199
86260000 105.542564494184
86270000 104.259955077088
86280000 103.588917580938
86290000 110.893623077602
86300000 109.266501838198
86310000 108.609563896042
86320000 105.677647539247
86330000 104.612846500528
86340000 97.9815007213941
86350000 98.3671115038499
86360000 94.9000969661143
86370000 96.1078838101949
86380000 100.717248357523
86390000 95.5943464819628
86400000 100.470108116039
86410000 101.148426411679
86420000 99.0233322129798
86430000 103.971667709509
86440000 105.678005406424
86450000 108.408946278968
86460000 109.424875274621
86470000 108.894834259579
86480000 111.818964520604
86490000 111.275355319034
86500000 105.541822015013
86510000 114.539281427918
86520000 110.331696175213
86530000 107.755923211027
86540000 111.852261293963
86550000 111.119742343036
86560000 106.307699499914
86570000 106.192206343898
86580000 107.612689629248
86590000 111.982239647039
86600000 115.671222562579
86610000 115.105007677666
86620000 113.276977387887
86630000 113.641503076154
86640000 112.611879523009
86650000 111.37057340961
86660000 113.206943781724
86670000 114.894818312545
86680000 110.45130516906
86690000 109.779152843776
86700000 109.243739623337
86710000 114.093512480984
86720000 112.697797336436
86730000 119.683704116303
86740000 119.747763776922
86750000 120.744926761759
86760000 113.069186875954
86770000 107.322665172421
86780000 111.461374721699
86790000 109.803815711587
86800000 109.538786494933
86810000 110.172056771989
86820000 113.043811552139
86830000 113.519453871165
86840000 119.084463388223
86850000 116.135658335859
86860000 114.497791246676
86870000 110.491555104469
86880000 115.237477189485
86890000 116.903616083157
86900000 115.754995749938
86910000 117.675458508969
86920000 111.366509426709
86930000 118.089623910552
86940000 110.750565033604
86950000 113.631815983628
86960000 109.187576990883
86970000 113.887611400232
86980000 113.886281947435
86990000 112.433463692659
87000000 116.137435275654
87010000 112.964269429622
87020000 118.373216724832
87030000 116.502007922797
87040000 120.722408157441
87050000 118.115416270761
87060000 116.226002685214
87070000 117.083102916275
87080000 114.108759008987
87090000 117.527198318803
87100000 117.34097748405
87110000 114.897600226654
87120000 111.584400249749
87130000 109.602620378017
87140000 110.778109011334
87150000 114.294515284431
87160000 113.108385458066
87170000 116.438615610425
87180000 117.835422321962
87190000 120.597222214969
87200000 116.542518390111
87210000 118.380956758992
87220000 112.875404720496
87230000 113.244459899459
87240000 110.471151039046
87250000 113.423406846932
87260000 108.303723205272
87270000 115.369422023385
87280000 110.199119202874
87290000 114.280071315753
87300000 111.67656007193
87310000 111.427963073794
87320000 114.932742606415
87330000 115.751128545802
87340000 120.654175808805
87350000 120.962457728774
87360000 119.825143108555
87370000 119.900886843465
87380000 122.111967525241
87390000 119.400501512399
87400000 118.609151076278
87410000 122.572997195161
87420000 116.046107743907
87430000 117.636467538554
87440000 118.083141692426
87450000 115.822418309285
87460000 115.45007537154
87470000 115.166898757537
87480000 114.128635998454
87490000 113.635004596252
87500000 112.86617157803
87510000 107.880096927338
87520000 111.755636757938
87530000 113.838851838658
87540000 117.75134855708
87550000 119.616592304855
87560000 118.51718310634
87570000 114.711043299608
87580000 112.398900175326
87590000 114.588518996335
87600000 113.789848099478
87610000 119.135671934521
87620000 119.707887094066
87630000 121.695520020561
87640000 114.562399276923
87650000 117.025040433982
87660000 114.593532868824
87670000 116.659873589879
87680000 117.563934530479
87690000 117.230753100308
87700000 111.425185080185
87710000 113.207831868773
87720000 110.097611712806
87730000 115.27604092967
87740000 115.316083076284
87750000 106.883111903341
87760000 113.138799958936
87770000 114.705083701394
87780000 112.813530600168
87790000 113.598564235959
87800000 111.159793309249
87810000 110.519919662036
87820000 113.420997297875
87830000 114.913975371945
87840000 105.654719072341
87850000 107.031556119364
87860000 105.701208187927
87870000 99.7196365729378
87880000 109.182011514034
87890000 112.182962947098
87900000 105.578014416232
87910000 104.594206974095
87920000 109.876481120056
87930000 108.431219655686
87940000 103.832682599376
87950000 103.758110233548
87960000 103.925430044114
87970000 101.536158728
87980000 103.121095595111
87990000 104.850605025874
88000000 105.989987101667
88010000 106.502179841097
88020000 104.12178172934
88030000 106.567833424461
88040000 100.85778308495
88050000 106.059902422164
88060000 104.238831799772
88070000 107.785409872302
88080000 101.826212926323
88090000 102.196723316955
88100000 99.4664162939924
88110000 105.835242718587
88120000 105.39482420508
88130000 104.679137199754
88140000 107.26007267192
88150000 98.108275624622
88160000 103.283216350815
88170000 100.55932126212
88180000 105.099003589554
88190000 108.129107551445
88200000 103.653304837931
88210000 104.165784695738
88220000 105.846066747329
88230000 109.271044017551
88240000 109.164695761923
88250000 113.637719377723
88260000 111.850053197058
88270000 109.682490890313
88280000 111.822152199477
88290000 106.996850461948
88300000 105.450631253617
88310000 100.126731972935
88320000 100.335270141976
88330000 98.6078843659666
88340000 103.058948250225
88350000 100.952033783404
88360000 103.962497299322
88370000 105.931235636765
88380000 107.347870609639
88390000 106.578992252947
88400000 108.751909508084
88410000 111.055876367733
88420000 110.279108852645
88430000 115.351428986288
88440000 110.798848034946
88450000 112.432940881419
88460000 107.347712241424
88470000 112.358885002785
88480000 110.898221127996
88490000 113.24392257187
88500000 110.161622421612
88510000 104.3824544046
88520000 100.347648335295
88530000 103.635442804296
88540000 103.52479825015
88550000 100.72044163843
88560000 102.12617092581
88570000 97.2586018685364
88580000 101.467315871261
88590000 105.417154173705
88600000 107.163632292113
88610000 102.149424927254
88620000 103.092607431561
88630000 104.543422598761
88640000 106.031071695814
88650000 105.193393590127
88660000 106.546178986912
88670000 109.19060947181
88680000 113.433234377827
88690000 113.3259650074
88700000 109.427477686182
88710000 109.876639358784
88720000 109.591056903753
88730000 113.888820333598
88740000 112.061499919779
88750000 111.035983732704
88760000 105.717145877134
88770000 108.212891089389
88780000 105.627408101629
88790000 104.176270759215
88800000 104.939848371084
88810000 104.109987161328
88820000 105.920836917308
88830000 108.651007898867
88840000 108.932145058893
88850000 109.618359876944
88860000 105.802477886821
88870000 109.495901559717
88880000 110.867292748055
88890000 106.608220601801
88900000 106.366959647757
88910000 105.486673697243
88920000 106.372562351276
88930000 102.716465863035
88940000 106.521499065576
88950000 108.009404332752
88960000 106.322997022796
88970000 102.287598682638
88980000 99.4665248652154
88990000 100.973900974425
89000000 100.740598669869
89010000 101.568243302134
89020000 94.6135163321437
89030000 97.6871033213893
89040000 102.279695061079
89050000 103.878680848602
89060000 105.954308104851
89070000 105.348325654263
89080000 106.733582131601
89090000 110.955879756918
89100000 110.774741153237
89110000 109.07640381671
89120000 108.595072105416
89130000 105.991494352825
89140000 105.012684510126
89150000 107.391924997006
89160000 112.061274500961
89170000 107.690551781278
89180000 109.542218570663
89190000 111.186046529019
89200000 113.397990190688
89210000 108.52102838787
89220000 110.550739452316
89230000 114.592210440648
89240000 105.088218850726
89250000 103.303165604452
89260000 110.086567762732
89270000 110.916961075538
89280000 109.191249310479
89290000 111.367270741891
89300000 112.739871900973
89310000 109.687106333322
89320000 104.109451811051
89330000 104.198395115514
89340000 107.868923499175
89350000 111.241082603282
89360000 112.59692460363
89370000 111.655478267168
89380000 111.514372100079
89390000 113.466990685434
89400000 111.599822686786
89410000 115.754642533201
89420000 116.666678833618
89430000 117.695751326208
89440000 122.706900224779
89450000 121.416421780089
89460000 122.147392614069
89470000 117.542768975244
89480000 119.067127655868
89490000 117.231222061645
89500000 121.63981718568
89510000 122.561744138691
89520000 120.381666497215
89530000 116.091998108633
89540000 120.952767183469
89550000 121.558283619623
89560000 116.750493338017
89570000 119.483622632781
89580000 116.233823936004
89590000 119.112465748555
89600000 117.46675256128
89610000 111.861363545963
89620000 117.917902826383
89630000 119.296770807733
89640000 116.692200443205
89650000 118.518001229302
89660000 120.665842869643
89670000 118.928139617104
89680000 119.844611469127
89690000 120.26274197268
89700000 114.101241609431
89710000 116.778296109814
89720000 114.421330738688
89730000 115.519629252531
89740000 116.051963640891
89750000 114.850964087552
89760000 114.659807544126
89770000 115.628069675172
89780000 117.271463449429
89790000 115.308754667884
89800000 113.067275982507
89810000 110.646681754101
89820000 113.190198501075
89830000 108.647779625446
89840000 109.45971309493
89850000 106.10700082512
89860000 100.729780271943
89870000 101.520841334385
89880000 104.308541786525
89890000 106.198867653458
89900000 105.907075725989
89910000 103.052291438165
89920000 106.194067124753
89930000 108.540306299613
89940000 109.715583897984
89950000 107.486958008071
89960000 109.789149595797
89970000 112.752856347455
89980000 109.818382185883
89990000 108.052545181541
90000000 99.4116506809033
90010000 102.351561253059
90020000 101.402359641572
90030000 108.364796666391
90040000 111.678579187029
90050000 112.881023575216
90060000 109.959866861533
90070000 107.758439053022
90080000 111.059722286658
90090000 106.970121905532
90100000 112.910103718466
90110000 109.983158952225
90120000 104.264563738953
90130000 104.222504512555
90140000 113.283626169286
90150000 106.868173276024
90160000 110.05764531769
90170000 116.004011326623
90180000 108.982338805589
90190000 111.720571067145
90200000 111.238416215821
90210000 112.567225693327
90220000 113.301286416232
90230000 105.819708557343
90240000 109.489771809796
90250000 114.008730169079
90260000 119.750074132552
90270000 114.315174303553
90280000 117.234784568023
90290000 113.166011148207
90300000 113.574170680976
90310000 120.665661737918
90320000 123.38987283306
90330000 117.911588216275
90340000 115.250766639712
90350000 119.848700337056
90360000 116.143281578442
90370000 115.430329402666
90380000 115.731128248548
90390000 114.428651060285
90400000 113.002112831536
90410000 109.519224882306
90420000 115.032669299994
90430000 114.825802150236
90440000 115.679798308583
90450000 114.272036957696
90460000 114.967393455686
90470000 115.908792288991
90480000 108.334407340863
90490000 112.130539198766
90500000 106.694606859311
90510000 109.185034085206
90520000 113.401410469841
90530000 115.921362963781
90540000 113.814271678422
90550000 114.748224335359
90560000 115.500361345494
90570000 116.052109773632
90580000 114.30059127092
90590000 110.094291449261
90600000 114.531847667121
90610000 115.417165644885
90620000 116.220577722966
90630000 114.174781216611
90640000 112.093044147174
90650000 109.064393455755
90660000 110.55699202966
90670000 110.136817086558
90680000 111.561313878576
90690000 106.985538003995
90700000 118.297935028223
90710000 117.743698025756
90720000 114.153315763147
90730000 117.36126803296
90740000 114.221176110157
90750000 110.962989190607
90760000 113.068551345533
90770000 112.070325351353
90780000 110.551813799758
90790000 109.908231092878
90800000 110.593531677504
90810000 111.086638793824
90820000 103.549290483497
90830000 109.052232636172
90840000 108.435150621202
90850000 109.828002415636
90860000 110.566703143801
90870000 114.53042660853
90880000 107.467621277031
90890000 108.814887510087
90900000 110.106838378996
90910000 104.827491530843
90920000 102.213923498348
90930000 108.647409142757
90940000 111.665614136145
90950000 110.549238628129
90960000 103.586932506085
90970000 110.229726152929
90980000 107.730359029555
90990000 109.682736900587
91000000 109.392514986761
91010000 109.37304889786
91020000 106.023546841444
91030000 107.22222637737
91040000 106.078251947293
91050000 108.233358476899
91060000 108.516338952515
91070000 106.306073175613
91080000 105.414820578085
91090000 104.057101642515
91100000 103.078296576451
91110000 101.049756056721
91120000 103.643781471173
91130000 101.44767489948
91140000 97.0267177150111
91150000 105.470361413962
91160000 104.503234256161
91170000 106.890923427517
91180000 100.300613253022
91190000 102.5143705572
91200000 102.88185282316
91210000 95.9802603480476
91220000 99.0278536608148
91230000 102.712540987607
91240000 107.428783471795
91250000 102.106125463081
91260000 105.517016153244
91270000 108.961355334601
91280000 108.370818386504
91290000 111.168067449014
91300000 110.092427893754
91310000 108.019988229477
91320000 108.416254184742
91330000 114.418755314158
91340000 113.29712884821
91350000 108.361008463586
91360000 111.04584117615
91370000 112.11572939689
91380000 104.122367591554
91390000 108.901561683883
91400000 105.965379858693
91410000 112.048425176948
91420000 112.551300398604
91430000 114.656086811826
91440000 112.360786092281
91450000 118.444185799887
91460000 114.156054469608
91470000 116.111342402229
91480000 112.643097545029
91490000 111.283344370991
91500000 107.177486517562
91510000 107.566061501299
91520000 109.220689856506
91530000 109.054600518929
91540000 113.497634904457
91550000 109.75686171604
91560000 111.388399084171
91570000 113.763916218025
91580000 110.179957581324
91590000 107.146226871358
91600000 112.705020659637
91610000 110.109466071574
91620000 106.223392382609
91630000 106.480617364535
91640000 104.359826488258
91650000 109.7609055536
91660000 114.971322474882
91670000 110.654247098456
91680000 116.691534748223
91690000 109.300037278557
91700000 112.875412922876
91710000 112.792790165578
91720000 116.44964866495
91730000 114.368205024311
91740000 113.303150216183
91750000 113.360832474462
91760000 115.714940944615
91770000 116.284541897138
91780000 121.206426588945
91790000 119.034758141412
91800000 119.173555059018
91810000 120.731496297811
91820000 117.310064677582
91830000 119.721961805959
91840000 120.732586639858
91850000 114.643076763478
91860000 115.571004383754
91870000 116.848314221096
91880000 120.392056869195
91890000 119.518998513985
91900000 113.678994031369
91910000 115.352119428549
91920000 110.958204700228
91930000 110.524968504415
91940000 111.819987487794
91950000 104.824293925918
91960000 109.819359206398
91970000 110.873138488223
91980000 107.13032859831
91990000 106.99117219717
92000000 106.156432763757
92010000 112.354236966198
92020000 117.2570560361
92030000 113.648936896899
92040000 109.69832374909
92050000 113.165688932237
92060000 109.246652094601
92070000 111.168943895359
92080000 115.836869546128
92090000 112.85754113883
92100000 119.123639486428
92110000 116.740461347302
92120000 118.042729965097
92130000 113.605688434628
92140000 113.435413886355
92150000 112.809928996515
92160000 115.919795879203
92170000 120.025018876439
92180000 122.702430911135
92190000 118.280276463474
92200000 118.318959075995
92210000 116.013890993394
92220000 122.168963805629
92230000 117.038032168422
92240000 117.182356146589
92250000 106.553903241582
92260000 110.841058427281
92270000 114.832788804381
92280000 109.077000873442
92290000 114.203895051506
92300000 114.194327471119
92310000 113.137264511949
92320000 110.449150190149
92330000 115.801334464759
92340000 113.329444867696
92350000 114.085556918077
92360000 117.309610398935
92370000 112.92659848804
92380000 116.170526923389
92390000 117.96207390146
92400000 115.676505237508
92410000 111.708932144748
92420000 112.522178960023
92430000 112.19111156817
92440000 109.1900513611
92450000 104.540546170368
92460000 108.177582795793
92470000 109.84763806513
92480000 109.238234574953
92490000 111.362030890164
92500000 109.450970327758
92510000 107.676004212302
92520000 107.693169662898
92530000 107.632230373245
92540000 103.947207509976
92550000 108.75989870535
92560000 109.290891038707
92570000 105.166687914488
92580000 106.497342243341
92590000 108.830532261042
92600000 109.827007178766
92610000 109.217570745544
92620000 114.371120217525
92630000 114.74318946528
92640000 120.144798163139
92650000 116.258266216387
92660000 114.226088538499
92670000 113.513429235121
92680000 114.917113980612
92690000 115.864663452805
92700000 112.877077614325
92710000 112.400367270197
92720000 108.148296699812
92730000 106.892514522018
92740000 108.891530127038
92750000 112.458691908002
92760000 108.526270167054
92770000 111.370198893375
92780000 108.388354793652
92790000 101.798096776843
92800000 108.498094956271
92810000 110.513389967148
92820000 112.509181430276
92830000 117.098979247418
92840000 106.824644133127
92850000 109.420898192137
92860000 110.391222561185
92870000 115.015764962411
92880000 110.855976489951
92890000 113.304886842798
92900000 107.790041180494
92910000 109.580462989237
92920000 103.912644350789
92930000 103.569835412639
92940000 103.441055464073
92950000 106.601620928223
92960000 101.992850525296
92970000 105.364254529999
92980000 106.08972296104
92990000 101.01654790115
93000000 104.312520835628
93010000 103.108855957745
93020000 109.140329999853
93030000 107.775442155582
93040000 104.727294292343
93050000 104.645177861686
93060000 102.607999149589
93070000 105.468262281809
93080000 108.049457209093
93090000 107.283008216723
93100000 108.788828436222
93110000 107.802974094488
93120000 107.243023082596
93130000 108.030883031288
93140000 107.177832903277
93150000 107.559264801453
93160000 108.719380179271
93170000 108.367999983722
93180000 109.642361025933
93190000 104.281246977242
93200000 108.236710953945
93210000 106.170853029849
93220000 112.926139790018
93230000 110.4763719993
93240000 112.580496577658
93250000 107.524017543513
93260000 106.641501906259
93270000 110.931174741313
93280000 105.176292947906
93290000 108.975612735932
93300000 108.422185737714
93310000 108.520470665256
93320000 111.250433001385
93330000 107.292034611133
93340000 106.556551776182
93350000 108.062656907458
93360000 108.693899515589
93370000 112.565960581354
93380000 110.338110432583
93390000 111.806124899007
93400000 110.945067151194
93410000 110.980804406129
93420000 108.965935916425
93430000 112.339115957415
93440000 103.989389705602
93450000 110.455291756685
93460000 108.842904363345
93470000 114.136116875221
93480000 115.486878329747
93490000 112.404010655366
93500000 113.634203172795
93510000 105.91640718904
93520000 112.844022651742
93530000 112.526737604611
93540000 110.297607991789
93550000 113.69414019493
93560000 113.895307174166
93570000 114.679998974843
93580000 108.295126867785
93590000 113.380309006777
93600000 114.461857485321
93610000 113.358645917333
93620000 107.527630310145
93630000 110.687508747956
93640000 111.842763502466
93650000 110.805599690179
93660000 109.636438235749
93670000 112.662238699829
93680000 112.100286258935
93690000 107.051821535554
93700000 104.555618614686
93710000 109.085181122954
93720000 108.088344183
93730000 106.516859529116
93740000 107.9119207283
93750000 104.038084173066
93760000 103.399420101882
93770000 107.196552748961
93780000 107.071637221379
93790000 101.620026948252
93800000 103.986264461574
93810000 103.989349331751
93820000 111.105579527633
93830000 107.522418095679
93840000 105.768091894195
93850000 112.579094324923
93860000 105.74593134055
93870000 112.506148607697
93880000 102.426466555046
93890000 112.819990638294
93900000 107.964833859135
93910000 100.909416195746
93920000 106.118937336479
93930000 108.925742434485
93940000 109.892305292787
93950000 112.114960915362
93960000 110.776566045183
93970000 104.643925963282
93980000 106.536988674698
93990000 108.391743789385
94000000 110.551117818123
94010000 108.099711835921
94020000 101.724945658541
94030000 106.264762470337
94040000 104.00599652302
94050000 102.18547254034
94060000 98.9689015808542
94070000 107.220396074977
94080000 108.533282351283
94090000 107.142097026005
94100000 109.485138192329
94110000 103.808316761751
94120000 103.442554224897
94130000 105.02078483099
94140000 107.13952657136
94150000 108.008179284758
94160000 105.119590890747
94170000 100.765551278898
94180000 107.116406733244
94190000 107.080705500976
94200000 102.707719847727
94210000 104.53812432066
94220000 108.649115989351
94230000 107.093182965217
94240000 109.388255744846
94250000 108.570746080087
94260000 105.082442472487
94270000 104.079216270011
94280000 105.274369134807
94290000 103.548772372805
94300000 104.075619662905
94310000 95.196008093265
94320000 105.588534458557
94330000 103.905528274568
94340000 108.235425088079
94350000 106.861735187089
94360000 101.523829235404
94370000 100.550457013262
94380000 108.395378880851
94390000 103.366500114134
94400000 106.213090935559
94410000 105.7931562743
94420000 112.353294687138
94430000 112.967409061941
94440000 111.8566005465
94450000 108.356442876802
94460000 112.312169634413
94470000 110.230339227625
94480000 114.11432811767
94490000 114.562384478082
94500000 112.05812752934
94510000 112.936927004483
94520000 111.123532685537
94530000 113.146702076747
94540000 112.919479717696
94550000 110.732143394441
94560000 113.969357776019
94570000 109.235238524357
94580000 115.187919013455
94590000 117.157016434884
94600000 114.940733441042
94610000 118.191278158507
94620000 111.468889546899
94630000 113.410193009295
94640000 112.704501740615
94650000 108.160147973478
94660000 107.734501080559
94670000 111.922204880382
94680000 107.073722737941
94690000 111.553839361203
94700000 107.831240851999
94710000 104.475702817391
94720000 107.033466058733
94730000 107.68680107454
94740000 108.873843799614
94750000 108.409329219176
94760000 100.446935510399
94770000 103.976162117118
94780000 108.315046066021
94790000 111.439315942127
94800000 109.63540758531
94810000 113.747992898211
94820000 111.540476061554
94830000 109.016903513002
94840000 111.175204339504
94850000 107.615407150035
94860000 111.589631830157
94870000 112.300879350027
94880000 108.311043802805
94890000 108.35129776572
94900000 105.849868231254
94910000 106.457927184667
94920000 109.878510897767
94930000 111.943530847299
94940000 111.175210269422
94950000 114.739162603374
94960000 115.682856966043
94970000 106.671523258562
94980000 104.346331706859
94990000 104.869741586142
95000000 104.170069041531
95010000 103.166667206088
95020000 103.659150041431
95030000 103.515803329161
95040000 106.602975769708
95050000 100.700518175199
95060000 95.03674223488
95070000 103.184677489454
95080000 100.936362512279
95090000 103.736628181059
95100000 104.393630872113
95110000 106.930197696713
95120000 108.967495711072
95130000 109.187465174063
95140000 117.584057496312
95150000 117.827532666417
95160000 112.761246068519
95170000 116.04770124858
95180000 119.573775046347
95190000 117.434626178021
95200000 118.60519847052
95210000 120.452546865191
95220000 118.732475356112
95230000 122.368534725827
95240000 122.182147767115
95250000 121.563302686956
95260000 118.423942125256
95270000 116.221562314018
95280000 116.50413382757
95290000 110.183522741971
95300000 109.562020199551
95310000 109.868092836148
95320000 110.695679870469
95330000 112.124350245119
95340000 111.872244799419
95350000 109.682908925175
95360000 113.480477354908
95370000 109.627148189521
95380000 110.818371393503
95390000 113.455672979043
95400000 110.874822822691
95410000 110.613517219386
95420000 111.378401075597
95430000 112.217285352891
95440000 112.192721336912
95450000 108.720243679556
95460000 108.387702493635
95470000 109.234600302323
95480000 106.319246393863
95490000 109.026020935535
95500000 111.446803516811
95510000 106.97549519201
95520000 106.323542313926
95530000 108.514572358652
95540000 108.686541069734
95550000 111.085629755407
95560000 111.258764221464
95570000 111.260980800183
95580000 116.517725642102
95590000 116.146445595013
95600000 114.556007900134
95610000 121.104745245142
95620000 117.852477605801
95630000 120.004385113974
95640000 119.568864940172
95650000 119.195433371886
95660000 118.345489449064
95670000 115.606596377357
95680000 116.06379300572
95690000 115.337656960461
95700000 113.615701842936
95710000 118.499652730999
95720000 118.958830561812
95730000 118.725446522888
95740000 118.197225900548
95750000 118.773036034586
95760000 112.843652231918
95770000 112.810242258343
95780000 112.942909861157
95790000 111.943402310784
95800000 116.204838939276
95810000 111.962563306371
95820000 115.060137436672
95830000 117.185557053906
95840000 114.230315427072
95850000 112.230049654911
95860000 114.265092732794
95870000 118.548345237192
95880000 118.158634580325
95890000 119.696123456208
95900000 118.24095861007
95910000 118.838564503044
95920000 117.338960419711
95930000 117.089851803839
95940000 115.007338855719
95950000 117.644503727767
95960000 114.441079799439
95970000 116.497823749816
95980000 117.782651673782
95990000 116.534695086309
96000000 115.285334738212
96010000 114.684303661775
96020000 111.218040604509
96030000 111.737245696936
96040000 110.365925986443
96050000 117.759525250787
96060000 112.254713145247
96070000 113.851590578919
96080000 110.694072086381
96090000 111.235434254988
96100000 108.786543626591
96110000 105.663341380579
96120000 109.05890995841
96130000 111.21361076428
96140000 110.251682964442
96150000 110.850556948293
96160000 109.92244325982
96170000 111.365612040581
96180000 115.17522867664
96190000 115.232804500473
96200000 114.846137729392
96210000 116.274711181137
96220000 114.154078033436
96230000 120.809829030921
96240000 122.148142705786
96250000 117.60483634954
96260000 110.518547552361
96270000 112.254560840543
96280000 111.808123699302
96290000 109.1538790299
96300000 109.552092263578
96310000 108.997949469217
96320000 111.360144328819
96330000 117.010787388432
96340000 114.576559899271
96350000 117.644622129771
96360000 122.397510839236
96370000 122.627103575456
96380000 120.587103687574
96390000 122.557667150898
96400000 122.367342446717
96410000 123.032151484647
96420000 122.75729163526
96430000 124.517246273178
96440000 126.766892581903
96450000 121.586722387666
96460000 114.830920058166
96470000 117.853893613878
96480000 112.625018439681
96490000 113.516586525746
96500000 112.401770196263
96510000 111.056265961401
96520000 113.86605943952
96530000 112.26244487373
96540000 113.397772671642
96550000 112.55267074292
96560000 113.514947130601
96570000 114.31938855272
96580000 114.214198943064
96590000 111.593547739459
96600000 112.278381181276
96610000 107.246895950172
96620000 111.209258432726
96630000 114.502428156872
96640000 114.023116326731
96650000 113.184795953405
96660000 114.460304237802
96670000 111.759483391293
96680000 113.537506270074
96690000 109.144920088464
96700000 114.29132866906
96710000 116.497534011515
96720000 117.529407762856
96730000 112.857234559017
96740000 111.72959350742
96750000 109.702056826519
96760000 109.701712758677
96770000 107.134794494042
96780000 107.144752965742
96790000 104.325183239559
96800000 104.912848178321
96810000 105.249625994708
96820000 108.496604553914
96830000 106.497348628212
96840000 110.941486092415
96850000 108.2266446773
96860000 106.976630284594
96870000 106.35142634847
96880000 105.779322917593
96890000 107.745803270405
96900000 107.864354101645
96910000 105.47366615329
96920000 113.14433322525
96930000 111.144317109569
96940000 112.625510113619
96950000 113.845154599118
96960000 112.951853021215
96970000 111.899277155898
96980000 109.478062977111
96990000 108.461236731921
97000000 110.747185507226
97010000 113.13358109881
97020000 111.23046460943
97030000 109.601391023035
97040000 109.397260819991
97050000 112.844297077269
97060000 113.030946865036
97070000 109.791406540282
97080000 116.274447179355
97090000 111.085642029501
97100000 111.359983824632
97110000 109.565197895975
97120000 110.607556089371
97130000 114.959449513027
97140000 114.084021734971
97150000 115.729489782972
97160000 116.213120941343
97170000 115.234687959103
97180000 119.705528482146
97190000 120.140580956189
97200000 116.816954049314
97210000 115.09311385335
97220000 108.248860910615
97230000 115.862415824275
97240000 107.097125996862
97250000 109.042948787736
97260000 113.207094790017
97270000 111.979038682367
97280000 109.325661109133
97290000 109.726945869281
97300000 112.377657787324
97310000 111.521167632742
97320000 112.69678148642
97330000 112.029208367704
97340000 108.950122083909
97350000 116.163111392182
97360000 115.383498451126
97370000 113.747541511859
97380000 111.4006435139
97390000 107.090606544269
97400000 107.090632601422
97410000 114.305140707104
97420000 114.704521355828
97430000 118.405585219865
97440000 114.265613723113
97450000 106.80336328655
97460000 108.956338437993
97470000 110.898754493448
97480000 111.054540792848
97490000 108.9626568243
97500000 106.235925592639
97510000 105.553813615552
97520000 110.541264264668
97530000 105.952351338727
97540000 109.522038334302
97550000 108.749441892935
97560000 105.98318747835
97570000 112.782951612906
97580000 111.655959094336
97590000 106.569313077062
97600000 108.78847481893
97610000 103.964989322388
97620000 111.934071635374
97630000 114.764522955105
97640000 114.089238047182
97650000 116.326604276286
97660000 111.905086770853
97670000 113.142948153311
97680000 116.26714644549
97690000 111.984982372106
97700000 115.773962970646
97710000 116.10954863554
97720000 113.55854673354
97730000 117.446153820135
97740000 115.274322688699
97750000 117.892872734515
97760000 118.287720494304
97770000 111.722626340786
97780000 109.491414463059
97790000 114.599533560447
97800000 113.882099563832
97810000 113.735213127518
97820000 113.763425495406
97830000 116.249796638162
97840000 116.63048507709
97850000 115.751730244813
97860000 117.280414071875
97870000 120.771894315653
97880000 124.432184599008
97890000 120.008464593501
97900000 122.006633947662
97910000 124.656080408002
97920000 122.215317373079
97930000 123.158082432716
97940000 125.612794299473
97950000 120.500422320628
97960000 119.872997182445
97970000 119.763769724615
97980000 120.552382369272
97990000 120.13135498805
98000000 120.930644572415
98010000 121.705542516148
98020000 116.081995443294
98030000 124.13484256229
98040000 126.016645293292
98050000 119.886502374175
98060000 118.386107689896
98070000 117.7977015579
98080000 119.296288241713
98090000 116.779955445828
98100000 113.757274082378
98110000 116.148532992731
98120000 109.284935352997
98130000 106.842186594487
98140000 113.050186991852
98150000 113.192576976691
98160000 109.593394159751
98170000 112.294823052326
98180000 111.58189979133
98190000 112.824636372552
98200000 111.784713674453
98210000 108.562283230267
98220000 109.298361677059
98230000 113.298831713606
98240000 111.644794207149
98250000 112.083617514253
98260000 112.742660107273
98270000 114.670837740977
98280000 113.082552891226
98290000 115.37245903905
98300000 113.00003258268
98310000 106.559416800962
98320000 114.397921197952
98330000 111.698170286103
98340000 115.244268368717
98350000 117.704222347912
98360000 115.445166188812
98370000 113.702807834653
98380000 115.929498369843
98390000 109.419827713544
98400000 117.439627695867
98410000 118.569228396616
98420000 114.213316385135
98430000 112.200246134558
98440000 109.292217582697
98450000 113.967429287117
98460000 116.436120147124
98470000 114.705681312391
98480000 102.930794188279
98490000 115.277630251525
98500000 110.74199484501
98510000 112.903106511947
98520000 111.199997939384
98530000 113.105690900448
98540000 112.155991675985
98550000 110.614577358382
98560000 110.844072645615
98570000 107.793444169597
98580000 106.999254643816
98590000 105.318048656758
98600000 105.298983127012
98610000 108.632691200803
98620000 110.545964832373
98630000 113.306437203681
98640000 113.155072039503
98650000 118.256933718467
98660000 119.113480936054
98670000 121.635108129983
98680000 116.223110963682
98690000 113.688191281005
98700000 114.747838850612
98710000 115.328352925201
98720000 111.754869811688
98730000 112.078084309415
98740000 113.005178403909
98750000 115.979960234887
98760000 114.914835974984
98770000 114.91335674222
98780000 115.457012605695
98790000 118.079602963141
98800000 117.275356048122
98810000 114.324919948293
98820000 112.774413172466
98830000 116.273084889834
98840000 112.18217569226
98850000 111.869400189947
98860000 113.458818975725
98870000 115.94056166341
98880000 115.389756555153
98890000 116.933841461824
98900000 113.134224534556
98910000 109.086213053536
98920000 107.624717678297
98930000 116.150860954397
98940000 114.375880737763
98950000 115.666643462461
98960000 104.856841810128
98970000 112.873480498965
98980000 113.773860313264
98990000 106.59053069021
99000000 114.382971228121
99010000 118.252934962424
99020000 118.940528391787
99030000 115.426732979102
99040000 118.477131676025
99050000 115.350417361389
99060000 119.552793238515
99070000 120.284060886264
99080000 125.681492576479
99090000 122.814639913054
99100000 119.268499889923
99110000 115.615027102671
99120000 118.269483373109
99130000 117.956462567782
99140000 121.379604719107
99150000 121.711894366528
99160000 123.320345992016
99170000 123.837370469419
99180000 119.396841446034
99190000 121.502365468525
99200000 120.281649783286
99210000 121.970719660837
99220000 118.974021555065
99230000 118.013766674542
99240000 116.057431641949
99250000 117.822972884308
99260000 119.899597776727
99270000 119.271754120038
99280000 116.909163806988
99290000 119.781798320248
99300000 113.466639155439
99310000 111.640010281356
99320000 113.835841994626
99330000 113.821754761158
99340000 117.719417764434
99350000 117.126812812605
99360000 116.220625044024
99370000 118.505766939895
99380000 116.727870838665
99390000 117.191754812695
99400000 109.667531731397
99410000 113.586002689637
99420000 117.756987984937
99430000 116.5666333291
99440000 116.959581532436
99450000 118.458382185165
99460000 112.51606154308
99470000 113.925118657581
99480000 116.335197962281
99490000 112.308677303205
99500000 113.471393883097
99510000 117.484910047962
99520000 121.062358321218
99530000 115.52080351203
99540000 114.493993974341
99550000 109.855953931838
99560000 115.294144384863
99570000 116.456968740186
99580000 110.523082405688
99590000 103.638712410077
99600000 105.035436926286
99610000 109.281239907509
99620000 107.542874544648
99630000 109.455767278746
99640000 106.469626244711
99650000 105.989390844857
99660000 109.287213115673
99670000 110.323306631959
99680000 113.433760202806
99690000 112.198864051985
99700000 111.762363582227
99710000 109.726805463133
99720000 111.170191914058
99730000 110.500106476605
99740000 113.984469552207
99750000 111.959999408828
99760000 114.014634135626
99770000 111.455881785566
99780000 109.487911888314
99790000 108.786381486136
99800000 116.782525486941
99810000 111.912590065796
99820000 115.549362507106
99830000 113.165888322361
99840000 109.353370246358
99850000 112.070293949212
99860000 113.081093534209
99870000 110.212687475381
99880000 111.050794404812
99890000 109.305951639145
99900000 111.755229060918
99910000 112.936553602741
99920000 115.655931489678
99930000 113.277029196738
99940000 107.292172019469
99950000 110.232404321171
99960000 109.724190176153
99970000 111.906264651872
99980000 106.75789848616
99990000 104.506302497355
100000000 110.194803831847
#timestep 
100010000 110.269756300686
100020000 115.994148221866
100030000 114.244807259902
100040000 112.966441056429
100050000 113.632422751273
100060000 113.07700727234
100070000 113.272760085398
100080000 112.346953331056
100090000 103.920047611174
100100000 108.485026505206
100110000 107.261331786316
100120000 105.664808789909
100130000 107.699617922615
100140000 106.169482345453
100150000 107.027170856986
100160000 110.189117906806
100170000 110.089781500909
100180000 105.468213406904
100190000 112.192943662794
100200000 106.640218352856
100210000 105.306395288203
100220000 104.502664731623
100230000 108.908685920304
100240000 105.681946485146
100250000 106.146552450958
100260000 110.885246990919
100270000 110.868168666531
100280000 111.814735569596
100290000 111.135785361479
100300000 112.997459754424
100310000 106.451310337042
100320000 106.297024925787
100330000 109.49407824
100340000 116.933536363672
100350000 111.148180580618
100360000 113.166266990742
100370000 109.437595624152
100380000 115.862492663438
100390000 112.491827748557
100400000 112.948561230534
100410000 111.975397856391
100420000 109.852217693801
100430000 110.76884947334
100440000 108.849694601853
100450000 113.044423010702
100460000 113.814575307717
100470000 116.820180548546
100480000 113.277455002639
100490000 116.240005103862
100500000 118.175432574107
100510000 115.825100766499
100520000 117.697230440372
100530000 113.737226026562
100540000 114.084355036988
100550000 120.390728735471
100560000 120.911425796547
100570000 116.828184596851
100580000 114.617311802828
100590000 119.343320576807
100600000 114.328819187184
100610000 118.491763079159
100620000 118.906047167275
100630000 113.070683739396
100640000 108.219145373295
100650000 112.365058643069
100660000 111.944655789305
100670000 118.0355891445
100680000 114.022267434748
100690000 112.010344726796
100700000 115.223784553259
100710000 115.109448035635
100720000 117.368065163981
100730000 116.659362092834
100740000 118.649122006876
100750000 123.089208138456
100760000 123.454409848902
100770000 128.940645185932
100780000 120.59463713223
100790000 121.857576176501
100800000 121.382302870539
100810000 122.827535380858
100820000 119.844579807266
100830000 119.391661951055
100840000 119.588020271136
100850000 114.235662892681
100860000 111.234208048716
100870000 117.611488834384
100880000 118.97263922698
100890000 121.524264374787
100900000 118.707505915504
100910000 111.682542037425
100920000 111.116386721524
100930000 110.467838815328
100940000 115.537119131777
100950000 111.42230654231
100960000 111.576966503527
100970000 108.02689860879
100980000 113.026485478902
100990000 111.313081721296
101000000 112.565787997593
101010000 115.020358750517
101020000 116.711154395651
101030000 114.105797939259
101040000 116.763140467857
101050000 112.845131327299
101060000 115.174625437337
101070000 116.554344141958
101080000 118.074537858331
101090000 113.55907335099
101100000 117.361273361208
101110000 117.926970706742
101120000 115.67025087977
101130000 116.463576940804
101140000 121.324407830614
101150000 120.023659471648
101160000 114.485712778999
101170000 116.638959863381
101180000 116.589078764379
101190000 120.698667660817
101200000 120.889947375434
101210000 122.615835550091
101220000 119.945842662716
101230000 120.271761387492
101240000 119.119540395546
101250000 114.087179344798
101260000 115.112061319439
101270000 113.195622567166
101280000 110.868482646399
101290000 113.000986527301
101300000 118.755145923194
101310000 112.222938160331
101320000 113.303401938012
101330000 112.189392306562
101340000 113.409527217238
101350000 114.744985729208
101360000 115.071036966644
101370000 113.884935406143
101380000 112.658780332998
101390000 117.886785977877
101400000 111.073671083676
101410000 118.738562944141
101420000 116.740873810179
101430000 118.482919411499
101440000 120.846361059134
101450000 116.622127580701
101460000 121.264816593155
101470000 117.488234999059
101480000 119.131327364373
101490000 116.081487073701
101500000 114.908297290351
101510000 116.512497126249
101520000 110.824997291218
101530000 113.059843739072
101540000 112.175545646896
101550000 110.970468361596
101560000 110.188225986436
101570000 110.195353988492
101580000 119.439784959817
101590000 119.664976068379
101600000 115.751912014282
101610000 114.876185938729
101620000 111.817839098686
101630000 114.027032153797
101640000 116.699959658088
101650000 114.518905134619
101660000 112.710599409448
101670000 114.750500764857
101680000 112.732239992779
101690000 109.964380365794
101700000 111.881541452869
101710000 110.644253758007
101720000 107.012761942178
101730000 110.514019909589
101740000 110.341945717205
101750000 107.689227598823
101760000 110.579041259513
101770000 107.830465988055
101780000 108.685657869303
101790000 111.14869668229
101800000 111.925165223227
101810000 108.383969697471
101820000 107.422083257877
101830000 110.02332907974
101840000 107.466926279852
101850000 111.202642531996
101860000 109.482306657811
101870000 112.049629176116
101880000 111.785545760511
101890000 111.434592485779
101900000 103.938448450851
101910000 108.670967240451
101920000 110.892890476548
101930000 109.311352587291
101940000 106.489092097333
101950000 116.90089820099
101960000 118.5263112521
101970000 119.379938287502
101980000 118.145198457317
101990000 116.72532012147
102000000 114.230868399428
102010000 107.855895220489
102020000 114.110735414222
102030000 117.830042968624
102040000 117.575129086415
102050000 120.007418964074
102060000 110.539178787261
102070000 116.235978774644
102080000 118.619884717894
102090000 118.663218314506
102100000 120.511983188657
102110000 112.965271043997
102120000 112.684806001643
102130000 115.523147082808
102140000 118.631814017271
102150000 121.022475309801
102160000 116.796033908348
102170000 117.049757171343
102180000 116.185761403181
102190000 120.6117845042
102200000 118.344329111442
102210000 114.651737903909
102220000 115.760800222421
102230000 115.37120443705
102240000 108.672435813393
102250000 106.377523685617
102260000 110.553896100386
102270000 114.760043593399
102280000 113.4390341361
102290000 117.670367305058
102300000 118.884783506846
102310000 116.596344365165
102320000 119.050345411076
102330000 114.656352816175
102340000 115.464821465971
102350000 116.218534585384
102360000 107.351583775089
102370000 111.888510992635
102380000 114.059888236841
102390000 114.094796725637
102400000 114.544757638193
102410000 114.921503753921
102420000 111.527698339095
102430000 114.047944451302
102440000 115.437536574035
102450000 114.423901649749
102460000 116.170747390823
102470000 113.189253070984
102480000 120.031497353988
102490000 117.582454910066
102500000 118.665761170841
102510000 120.725780394371
102520000 120.328139495066
102530000 119.837575855049
102540000 120.450544123845
102550000 118.06745311255
102560000 117.329307411453
102570000 123.056811959089
102580000 128.513456899476
102590000 121.626613781581
102600000 120.391667333377
102610000 120.528896667267
102620000 122.711672699136
102630000 121.021539138399
102640000 118.210784022692
102650000 115.464587732589
102660000 121.065082097803
102670000 120.925543392292
102680000 112.756676006474
102690000 111.912683094381
102700000 109.104730451509
102710000 112.692981512824
102720000 104.43081297982
102730000 103.869212597073
102740000 109.047478710921
102750000 113.838096623887
102760000 112.666775809339
102770000 116.99668588584
102780000 110.009892555833
102790000 116.249159427739
102800000 120.006003755786
102810000 123.945129109439
102820000 122.884143117562
102830000 120.672245847569
102840000 114.829893764817
102850000 116.679475224258
102860000 117.262523323178
102870000 119.132372926623
102880000 118.013677579826
102890000 115.652014723584
102900000 116.825430398017
102910000 114.214699248999
102920000 115.131244003653
102930000 119.511277156689
102940000 113.612639479285
102950000 113.543878475757
102960000 114.177940210992
102970000 108.731465647147
102980000 108.744191920025
102990000 100.119932682538
103000000 109.794618228279
103010000 113.159973312644
103020000 111.329426447402
103030000 112.491643060277
103040000 114.037440869335
103050000 113.796220987006
103060000 116.813787137183
103070000 112.255078112865
103080000 113.411999645648
103090000 116.317785790813
103100000 120.092524074023
103110000 112.11414568767
103120000 111.051623147844
103130000 111.706299419864
103140000 114.637761443479
103150000 109.736157606651
103160000 116.286025542001
103170000 118.664852699514
103180000 118.936746723281
103190000 117.936822179407
103200000 120.536040041328
103210000 118.839344962724
103220000 122.311333986517
103230000 116.735526191582
103240000 118.136058686158
103250000 117.320239734977
103260000 119.502212229404
103270000 124.081439203357
103280000 120.959222064411
103290000 119.529432457261
103300000 116.202404940019
103310000 116.181423487624
103320000 117.537010315715
103330000 117.66465346748
103340000 118.574397129562
103350000 121.254354589892
103360000 119.783512146309
103370000 115.646589992867
103380000 118.617060315955
103390000 111.518788888381
103400000 114.113017345866
103410000 112.991142227421
103420000 118.095990063072
103430000 116.001659083518
103440000 115.234576270636
103450000 117.242307757008
103460000 118.41347954902
103470000 117.735431549928
103480000 119.464367973406
103490000 117.681924181362
103500000 113.930491170957
103510000 118.002232300015
103520000 116.028960167358
103530000 111.359276784659
103540000 106.387195118428
103550000 112.748903449097
103560000 114.481500719024
103570000 115.161687236552
103580000 109.059339974157
103590000 112.660662026924
103600000 111.341456241906
103610000 104.940124702573
103620000 110.831487058821
103630000 113.709292996465
103640000 115.998831831871
103650000 116.095574992753
103660000 117.21213359647
103670000 117.882149094311
103680000 115.549927706065
103690000 115.664619530678
103700000 113.703574904709
103710000 112.749977683946
103720000 111.00609649511
103730000 110.058913855769
103740000 111.971779746204
103750000 104.280023368181
103760000 105.589842863056
103770000 107.452364950663
103780000 110.40538506273
103790000 104.042851075509
103800000 108.21964334502
103810000 105.152125806005
103820000 112.14970009722
103830000 107.946497632783
103840000 111.060317443346
103850000 110.020189263715
103860000 113.578541943748
103870000 110.127609486138
103880000 112.882089981837
103890000 115.100878695038
103900000 119.293776536917
103910000 115.342388203593
103920000 116.776457670407
103930000 114.383993158972
103940000 115.383857972692
103950000 117.543368658732
103960000 118.829055447815
103970000 117.781593269594
103980000 119.262104697593
103990000 117.4412691975
104000000 115.192441605567
104010000 114.641319488008
104020000 111.033483679219
104030000 111.30717383281
104040000 109.711909444036
104050000 108.319557572732
104060000 106.798315628496
104070000 105.971242877033
104080000 108.540562570351
104090000 103.618154072243
104100000 107.811748976518
104110000 108.379480848044
104120000 112.333264326465
104130000 113.641503439307
104140000 115.267500816595
104150000 110.455790446751
104160000 111.451528878442
104170000 110.962759126615
104180000 110.493871435862
104190000 111.590611051747
104200000 110.455326776954
104210000 110.189881395326
104220000 112.27972191296
104230000 111.768549030342
104240000 116.597166424228
104250000 110.809861686146
104260000 109.208708142361
104270000 106.362247306255
104280000 103.783288468346
104290000 112.542009580908
104300000 111.249865967144
104310000 114.848765627287
104320000 119.205990833004
104330000 116.863351827737
104340000 114.030996897886
104350000 119.496302986828
104360000 122.213745571066
104370000 117.863684225903
104380000 116.719094568295
104390000 116.916611348742
104400000 120.095408136711
104410000 114.333783581564
104420000 113.623470843557
104430000 111.529688435941
104440000 109.876772166634
104450000 111.148316559665
104460000 109.605977611945
104470000 114.795852229406
104480000 106.783076152958
104490000 111.614790818221
104500000 108.30053766885
104510000 108.805300746174
104520000 114.502503557903
104530000 111.270163485624
104540000 112.116924019318
104550000 111.139505084543
104560000 111.897280895564
104570000 105.30874996645
104580000 103.992212582113
104590000 100.844994447187
104600000 101.583290730979
104610000 100.161972832049
104620000 100.967544747991
104630000 106.856789767942
104640000 105.356397890249
104650000 109.953887590814
104660000 112.128208321269
104670000 110.297427160117
104680000 111.201001944899
104690000 113.42611969598
104700000 109.700757805935
104710000 113.154360701999
104720000 112.666311945946
104730000 114.408300128435
104740000 111.15286695936
104750000 115.100785454021
104760000 115.455799805309
104770000 115.838512000586
104780000 111.841160209011
104790000 114.870291265461
104800000 115.680376085874
104810000 116.684195807323
104820000 115.630578716486
104830000 117.407426850273
104840000 115.989127217982
104850000 114.85912300669
104860000 116.984014269253
104870000 114.826458617084
104880000 116.772280302824
104890000 116.86491031225
104900000 118.425583762693
104910000 122.877923836604
104920000 121.918295449355
104930000 118.261163043336
104940000 115.410992782668
104950000 119.144056017252
104960000 124.354306351085
104970000 126.554654982086
104980000 117.965136603762
104990000 119.336732444362
105000000 120.087786778644
105010000 121.907025264628
105020000 124.258902664816
105030000 122.10860768284
105040000 124.982579619685
105050000 121.397602113644
105060000 116.447818642864
105070000 114.795787907786
105080000 117.113932800626
105090000 116.966487090224
105100000 114.865908500387
105110000 115.473006580895
105120000 119.4288765451
105130000 121.646124207036
105140000 116.664668818186
105150000 117.155335757288
105160000 116.194056660609
105170000 124.262297888349
105180000 121.22982478627
105190000 122.327622806425
105200000 125.281537907134
105210000 121.550563372877
105220000 118.669676600018
105230000 117.655113861861
105240000 110.91635655339
105250000 112.808604700358
105260000 111.193689993125
105270000 110.992882636375
105280000 108.815862111742
105290000 106.022727004467
105300000 105.3312442629
105310000 113.645646117224
105320000 114.582841640333
105330000 113.28044437905
105340000 111.180489778227
105350000 115.342777808335
105360000 117.996972469446
105370000 117.841101295561
105380000 112.943745908557
105390000 115.507057050838
105400000 117.238357490842
105410000 112.466416090882
105420000 119.194637711737
105430000 117.337815696679
105440000 119.464751554844
105450000 112.810582970952
105460000 116.136152038581
105470000 118.738778239458
105480000 120.290386362848
105490000 122.085381413395
105500000 121.401302936951
105510000 124.805887899721
105520000 124.635182913248
105530000 126.37706286305
105540000 124.225949281709
105550000 122.761962523275
105560000 116.010160152928
105570000 119.442881455661
105580000 120.48129062579
105590000 119.195551259723
105600000 113.871402963604
105610000 119.689538206219
105620000 116.621856799843
105630000 115.359271193124
105640000 119.227898474391
105650000 117.731479734416
105660000 108.512572782201
105670000 116.095213219574
105680000 111.956123868044
105690000 108.325437030217
105700000 103.920168950554
105710000 107.593835618532
105720000 106.181006750613
105730000 109.381887582589
105740000 108.31932896076
105750000 113.317575875541
105760000 116.203707147627
105770000 114.185241849285
105780000 107.54317264671
105790000 109.095066758502
105800000 113.163942119544
105810000 110.256563513475
105820000 114.901837977607
105830000 107.49102028943
105840000 114.223580897277
105850000 110.784974033243
105860000 114.455666478039
105870000 116.625083708038
105880000 114.479084783235
105890000 118.938603630278
105900000 122.12423228213
105910000 118.178884333939
105920000 115.211381755107
105930000 114.49430463371
105940000 115.291895476714
105950000 114.541763022619
105960000 112.779834605877
105970000 104.592793769869
105980000 109.937477457969
105990000 113.157111856132
106000000 117.517679868048
106010000 112.606509278858
106020000 112.385310793181
106030000 110.526134806161
106040000 101.94507047367
106050000 108.357764085033
106060000 109.147051412783
106070000 108.453576969038
106080000 112.404233577342
106090000 111.510219291632
106100000 111.557037788253
106110000 110.485865406431
106120000 105.446737893252
106130000 102.959559110711
106140000 108.462859241787
106150000 110.614818799942
106160000 111.402403891591
106170000 113.349732186278
106180000 118.270351401871
106190000 116.132365811765
106200000 113.621708968199
106210000 110.805805747804
106220000 113.952882644951
106230000 110.744506843149
106240000 117.497129058487
106250000 117.591616190855
106260000 109.26185086855
106270000 113.268077490051
106280000 115.558260927039
106290000 114.475274397662
106300000 117.666024137876
106310000 119.32072391737
106320000 118.94903399183
106330000 121.046989954502
106340000 122.905046933491
106350000 120.53315164173
106360000 118.885192330587
106370000 113.273052185433
106380000 111.0218191941
106390000 118.460012050021
106400000 118.418311035559
106410000 114.045261098056
106420000 114.68872104932
106430000 115.873945204172
106440000 118.098077694022
106450000 113.392080051016
106460000 111.996826548693
106470000 117.313786353867
106480000 119.889028896609
106490000 122.489485390376
106500000 119.798620251585
106510000 116.246036282099
106520000 116.483950164533
106530000 116.327951230355
106540000 111.427291087263
106550000 114.168446518344
106560000 110.842415481367
106570000 112.059732289973
106580000 114.563021339377
106590000 105.78733308073
106600000 114.043059660809
106610000 110.440552356372
106620000 115.171592352194
106630000 114.418146505737
106640000 115.004814219619
106650000 110.819440375464
106660000 110.965919086204
106670000 115.227450763609
106680000 114.261886178356
106690000 115.817116473497
106700000 112.611144818532
106710000 114.689335610441
106720000 113.667378012669
106730000 110.809840279898
106740000 114.121463063123
106750000 116.184476845994
106760000 111.32101970562
106770000 114.341001704173
106780000 113.169623311287
106790000 110.636684539985
106800000 116.457921670249
106810000 115.662856179511
106820000 117.292704195996
106830000 112.337976140842
106840000 106.341554531752
106850000 108.094235549611
106860000 113.90346493918
106870000 105.746262747254
106880000 113.445055902637
106890000 115.150930447268
106900000 112.036030292519
106910000 114.968850159059
106920000 114.841889643233
106930000 115.444198035977
106940000 116.958663065298
106950000 111.208364306847
106960000 115.489325138686
106970000 118.658105634391
106980000 120.145840568178
106990000 117.291449536335
107000000 114.448661944359
107010000 105.460293098579
107020000 113.090180095941
107030000 109.313308772894
107040000 107.849685463438
107050000 107.619192402232
107060000 112.316676540416
107070000 107.390592936556
107080000 108.004135021512
107090000 113.698333050267
107100000 116.486352622554
107110000 116.21865545974
107120000 120.034550629109
107130000 117.16090193291
107140000 113.921974399192
107150000 121.543283314001
107160000 119.083734219946
107170000 112.799738540638
107180000 114.420637741134
107190000 113.440218924265
107200000 111.678325399584
107210000 116.079654286051
107220000 112.577994861832
107230000 112.550990415264
107240000 115.481455400861
107250000 116.065843205832
107260000 116.133168730194
107270000 115.901189796525
107280000 118.76047249426
107290000 115.754935694344
107300000 113.330750865773
107310000 113.417093197519
107320000 116.920996594024
107330000 113.566540234869
107340000 113.546521885243
107350000 109.26734794416
107360000 111.785433592633
107370000 108.053494543452
107380000 107.379996650702
107390000 109.52197813926
107400000 108.832784047432
107410000 100.844701642937
107420000 103.18888991207
107430000 106.065127616065
107440000 103.061639003757
107450000 105.863704319402
107460000 106.507162420562
107470000 109.291617281174
107480000 105.884035413735
107490000 107.554603406227
107500000 109.555664122601
107510000 110.33574401493
107520000 110.704824778733
107530000 112.414253434675
107540000 111.875887097299
107550000 107.835659047736
107560000 109.953971078263
107570000 110.625793868197
107580000 109.822006795776
107590000 106.90245783302
107600000 109.84399704137
107610000 113.198880550047
107620000 113.216400001657
107630000 107.312119694083
107640000 115.460296883367
107650000 115.989318019445
107660000 115.009270828741
107670000 113.08416528567
107680000 112.867976085331
107690000 107.429675013804
107700000 110.071086810177
107710000 111.293588168186
107720000 110.21386648746
107730000 108.691180817564
107740000 109.720381858839
107750000 112.291051594578
107760000 112.810979115528
107770000 113.905064421944
107780000 114.440386756497
107790000 111.816479402278
107800000 107.426146793734
107810000 112.021571073508
107820000 111.629712634899
107830000 111.669968551488
107840000 111.484992842906
107850000 108.702518166866
107860000 111.206634713997
107870000 112.499791219669
107880000 112.904039077944
107890000 112.914591594996
107900000 112.243189170414
107910000 114.375282536428
107920000 109.994656535084
107930000 111.437951217806
107940000 112.302998858483
107950000 114.894430402167
107960000 113.253025312549
107970000 115.956076145144
107980000 110.968572717434
107990000 111.658666003299
108000000 111.233490228082
108010000 113.182955067471
108020000 112.554285405996
108030000 113.204435326587
108040000 111.381069948074
108050000 107.272227951687
108060000 107.958235380974
108070000 108.258065525175
108080000 110.654058421622
108090000 114.519156708851
108100000 109.265271394924
108110000 109.56973677496
108120000 115.989550903399
108130000 116.93088839137
108140000 115.729134248066
108150000 113.069244828016
108160000 113.993625575932
108170000 111.166853496356
108180000 110.314908270107
108190000 113.355776282826
108200000 118.451273303329
108210000 120.86542982656
108220000 121.384543364867
108230000 117.481820086857
108240000 117.868933116351
108250000 122.374798713314
108260000 122.84909286422
108270000 116.451917994672
108280000 121.797236363061
108290000 118.487088091077
108300000 117.612635034619
108310000 115.424926367871
108320000 116.489265466307
108330000 118.036116992768
108340000 114.626503075416
108350000 116.87016379262
108360000 116.599464264648
108370000 118.928535471203
108380000 119.319432541791
108390000 117.726916805098
108400000 114.798168880239
108410000 117.550437492803
108420000 117.188134854016
108430000 113.855689174786
108440000 119.106288947454
108450000 116.181099195077
108460000 121.257424730418
108470000 119.476342155654
108480000 116.365391327132
108490000 124.933822965302
108500000 127.15216021368
108510000 123.533071368431
108520000 120.90469878513
108530000 125.250224285734
108540000 123.443443790772
108550000 121.847644450837
108560000 121.080450958955
108570000 124.522220320422
108580000 119.892873984707
108590000 117.154317741222
108600000 118.50469614952
108610000 111.381767733426
108620000 106.232025775787
108630000 110.594084909183
108640000 110.461952223168
108650000 111.293895052421
108660000 110.699659963622
108670000 106.909248548876
108680000 106.987996959704
108690000 111.37450686251
108700000 112.209485263574
108710000 107.818942782514
108720000 110.834966630405
108730000 112.682268993381
108740000 113.654107139573
108750000 112.314289175916
108760000 116.074156582864
108770000 109.022526729207
108780000 114.84445838032
108790000 118.101957640876
108800000 119.507925279546
108810000 116.783209788339
108820000 116.833012192556
108830000 110.627064113024
108840000 113.053058350715
108850000 108.816693519352
108860000 113.468840123861
108870000 117.83749782517
108880000 115.622235487987
108890000 111.316387276802
108900000 111.117318542865
108910000 112.938645223852
108920000 114.751848776877
108930000 110.499296343767
108940000 111.683030592288
108950000 112.839917246485
108960000 111.754693129237
108970000 109.255914360991
108980000 107.391139098063
108990000 105.665121098028
109000000 109.232691770295
109010000 104.545306791172
109020000 108.082143272365
109030000 111.603545284732
109040000 113.96318442614
109050000 117.683185853537
109060000 117.614333559228
109070000 117.087732544786
109080000 118.929002417174
109090000 112.990761266213
109100000 110.729152226992
109110000 114.847523353131
109120000 112.1579117779
109130000 112.926396473381
109140000 113.3496955326
109150000 112.91287356713
109160000 113.833994821668
109170000 120.670476848113
109180000 116.085896101754
109190000 117.74738198414
109200000 119.254334806834
109210000 116.27265914818
109220000 117.002297261499
109230000 119.372923562742
109240000 120.33729540169
109250000 122.220998593763
109260000 120.330228618204
109270000 120.492758636978
109280000 115.779275197043
109290000 117.598307980166
109300000 117.506102603333
109310000 111.633271009545
109320000 112.660801330096
109330000 112.285666313864
109340000 115.625890787588
109350000 113.384928538043
109360000 114.156466710545
109370000 117.112820133182
109380000 119.664106124208
109390000 120.75166486711
109400000 115.990471899572
109410000 112.781765474777
109420000 109.564192596299
109430000 109.642293240141
109440000 106.525757250969
109450000 102.654016184736
109460000 102.490026679285
109470000 103.181471475645
109480000 101.842374070222
109490000 103.230000749657
109500000 111.976687631979
109510000 108.938392173821
109520000 114.717174720413
109530000 112.681341879876
109540000 115.549055588537
109550000 117.039963268755
109560000 114.259110766017
109570000 116.908013213777
109580000 120.055674215752
109590000 118.767758841758
109600000 117.036012236861
109610000 116.920839083251
109620000 116.136382138933
109630000 110.321015939708
109640000 113.330867210428
109650000 112.619431741233
109660000 116.461070709316
109670000 112.204398663844
109680000 116.434321679814
109690000 116.113099791647
109700000 113.213177110295
109710000 110.180520680213
109720000 114.71426596562
109730000 118.022015543591
109740000 120.686681990589
109750000 122.695301960999
109760000 121.107989458735
109770000 120.604268762367
109780000 119.035181630208
109790000 119.018935745037
109800000 116.051887077985
109810000 114.336017771443
109820000 112.525142334419
109830000 111.642070288429
109840000 106.904625995704
109850000 111.688338944731
109860000 112.670038896402
109870000 114.00432611931
109880000 114.393560247316
109890000 116.864238017943
109900000 115.657998039164
109910000 114.505815444382
109920000 109.235185784696
109930000 114.091314303291
109940000 117.494463330655
109950000 111.372577254748
109960000 117.675714207954
109970000 112.966859259259
109980000 106.921471213875
109990000 106.655268742101
110000000 108.256911374468
110010000 99.4605834991831
110020000 108.585721436871
110030000 107.995218181149
110040000 110.382726827957
110050000 108.571824748571
110060000 109.642155673269
110070000 108.60755365848
110080000 116.386296250355
110090000 106.857784582832
110100000 104.165916701746
110110000 109.195452180357
110120000 105.839270266479
110130000 103.086433740912
110140000 105.757015466014
110150000 108.881477404238
110160000 106.88023905243
110170000 113.73319978463
110180000 113.262096047795
110190000 112.923476829383
110200000 110.372312411541
110210000 113.237758319549
110220000 112.164505122655
110230000 113.495189102949
110240000 116.153868811575
110250000 115.137325793549
110260000 111.107343414103
110270000 113.195433727144
110280000 114.010665884974
110290000 116.515233014001
110300000 117.09346447183
110310000 115.403316748115
110320000 115.627632098719
110330000 114.98500041841
110340000 115.897984579482
110350000 113.425276007636
110360000 108.164075328563
110370000 105.586728041946
110380000 110.275970586186
110390000 108.034649036279
110400000 112.029048047532
110410000 108.576247328507
110420000 114.193758056275
110430000 117.129001791532
110440000 117.3690831327
110450000 113.72830564608
110460000 114.198100955662
110470000 113.203708748429
110480000 113.193316256884
110490000 116.612317288095
110500000 114.278472275153
110510000 113.510719283668
110520000 112.017722910223
110530000 115.48967893641
110540000 109.683919845829
110550000 113.859062398126
110560000 111.456078074957
110570000 112.373899524187
110580000 104.936291804376
110590000 112.869008014241
110600000 108.673864940707
110610000 111.111703189855
110620000 111.49180682589
110630000 105.387278455971
110640000 114.53126139168
110650000 111.854414751981
110660000 111.546410399988
110670000 112.447571429974
110680000 113.279286351036
110690000 111.133843521254
110700000 110.692108970118
110710000 113.271400785432
110720000 118.510953008738
110730000 120.597850726428
110740000 122.409735848031
110750000 119.381477334706
110760000 112.675066301272
110770000 110.17917914117
110780000 116.594358892798
110790000 115.358166587913
110800000 113.788002935629
110810000 113.902529502438
110820000 121.81428850253
110830000 119.361315315298
110840000 114.466666349851
110850000 110.311956046443
110860000 110.601517799715
110870000 113.674649351381
110880000 114.206696718663
110890000 121.093841289629
110900000 121.71451123781
110910000 116.982010634272
110920000 116.72378765498
110930000 121.367703194703
110940000 118.05574589996
110950000 119.71404982427
110960000 115.419461249425
110970000 114.583165568301
110980000 113.798137211458
110990000 114.513787378519
111000000 113.791964930212
111010000 116.668311193995
111020000 117.477098422678
111030000 119.085047445259
111040000 120.119953386543
111050000 119.813705061792
111060000 118.575999225959
111070000 116.468679444288
111080000 111.582736590836
111090000 118.840970275704
111100000 117.151119591533
111110000 115.837018563968
111120000 111.351493936008
111130000 110.078033468366
111140000 112.70334868005
111150000 116.695462914293
111160000 118.380767249003
111170000 116.698109299021
111180000 120.475180671972
111190000 115.718879961659
111200000 112.746928515526
111210000 108.839575526913
111220000 109.870802150066
111230000 111.287365265051
111240000 111.698474156748
111250000 116.482297452049
111260000 116.680113961411
111270000 112.730559322749
111280000 115.01517151596
111290000 116.980310403483
111300000 113.226911804869
111310000 111.790231121147
111320000 117.07934024515
111330000 114.64548191082
111340000 119.507417670747
111350000 115.56165099576
111360000 117.945383707531
111370000 116.515775669941
111380000 119.309896321256
111390000 123.103776023181
111400000 118.738059585129
111410000 123.935992593015
111420000 124.753804776176
111430000 122.286564149868
111440000 120.027923678804
111450000 117.475076750835
111460000 121.055172346927
111470000 118.839504662195
111480000 118.497787976718
111490000 104.788213346048
111500000 109.434279692216
111510000 108.849631177293
111520000 108.14533420874
111530000 104.487096015766
111540000 102.015496578081
111550000 106.349897562701
111560000 102.500743555209
111570000 100.191776368888
111580000 107.578617311878
111590000 102.519394835128
111600000 101.193961580591
111610000 104.40177936878
111620000 104.170623270853
111630000 102.662940251807
111640000 96.2763801521892
111650000 100.496785130203
111660000 107.889691600193
111670000 106.24669696297
111680000 111.538602699848
111690000 110.339735138431
111700000 109.162585660483
111710000 108.154497483651
111720000 111.240318097589
111730000 111.690338141543
111740000 116.626225603371
111750000 115.195410109045
111760000 113.38055821971
111770000 111.20796268673
111780000 111.106082307873
111790000 108.823872685245
111800000 112.673019612999
111810000 110.53028773132
111820000 111.565778797049
111830000 114.920816131121
111840000 113.918368490055
111850000 105.692373999681
111860000 107.551243541385
111870000 109.763038612147
111880000 116.59345147237
111890000 112.995708284764
111900000 115.083712288063
111910000 112.524310925946
111920000 117.11273275689
111930000 116.06090827939
111940000 115.44772954793
111950000 114.971256854574
111960000 116.417243343598
111970000 112.516923877678
111980000 118.156550529693
111990000 115.857240981683
112000000 112.112323147792
112010000 116.020522898884
112020000 117.685155186508
112030000 115.587999428292
112040000 111.90563209815
112050000 114.410545046108
112060000 115.230397239107
112070000 114.562007347254
112080000 112.073333121514
112090000 111.849542754007
112100000 111.209664015933
112110000 108.405238687706
112120000 106.809213605675
112130000 111.134568827438
112140000 109.268854533064
112150000 113.668899484807
112160000 112.700784193717
112170000 117.701074809863
112180000 112.040605492335
112190000 116.442418743632
112200000 112.99360964632
112210000 111.244402557588
112220000 112.558576257008
112230000 113.480105554562
112240000 114.398133583292
112250000 117.177748276584
112260000 120.164361855279
112270000 119.841112457683
112280000 117.957074038132
112290000 116.433162687429
112300000 114.842067717041
112310000 116.917263644368
112320000 114.978709008323
112330000 115.373220498223
112340000 114.447455530985
112350000 114.360013769529
112360000 116.532195433469
112370000 114.521976748175
112380000 116.530099080509
112390000 115.05375401916
112400000 120.59188833802
112410000 117.476094181147
112420000 120.608720687289
112430000 119.150937345878
112440000 115.981522670808
112450000 120.085887405578
112460000 122.518719910536
112470000 120.661977015995
112480000 117.907500966193
112490000 121.440418164323
112500000 119.26835437916
112510000 117.347970019508
112520000 113.07287534071
112530000 114.900411961805
112540000 112.330678203354
112550000 113.898636465538
112560000 114.261610292751
112570000 109.038317363812
112580000 109.513001343227
112590000 110.700647572523
112600000 113.66286702399
112610000 115.273696125377
112620000 111.451575470629
112630000 117.879230138694
112640000 112.56844278746
112650000 116.96332985141
112660000 116.900000592501
112670000 112.75894572916
112680000 116.1468702748
112690000 118.419984436174
112700000 113.927279673836
112710000 115.812901821634
112720000 118.029998781526
112730000 113.706098529372
112740000 109.883923267984
112750000 110.210061094315
112760000 116.308399493835
112770000 112.328912629926
112780000 111.468826009745
112790000 113.05134003367
112800000 112.788819461933
112810000 110.104605456497
112820000 108.617001698389
112830000 109.354883922931
112840000 104.626478348893
112850000 109.328781259118
112860000 108.298132766154
112870000 110.821482306838
112880000 109.455401397497
112890000 109.424338500592
112900000 112.024598529964
112910000 112.084130581844
112920000 109.315931487877
112930000 108.026314859668
112940000 105.019212606563
112950000 111.220994775908
112960000 109.243474432015
112970000 111.317167124191
112980000 112.295696441458
112990000 112.745444590898
113000000 114.206767982579
113010000 113.92895260467
113020000 111.180279729188
113030000 112.139579728669
113040000 113.035766471209
113050000 118.443772390102
113060000 118.686785670261
113070000 117.114974659497
113080000 113.135490355216
113090000 118.688743725465
113100000 116.821275633048
113110000 117.805052696962
113120000 110.040678063597
113130000 115.923266456421
113140000 117.039493066988
113150000 114.430086886236
113160000 115.894244956485
113170000 115.373763893416
113180000 114.034399169253
113190000 114.358351726022
113200000 118.221480280098
113210000 114.06052156751
113220000 118.609683720349
113230000 125.875180977567
113240000 125.011728040545
113250000 121.036330811736
113260000 120.784166294669
113270000 116.513702861372
113280000 116.290812710027
113290000 111.076219843778
113300000 116.674347820347
113310000 111.64381466934
113320000 114.09460039861
113330000 118.085245958374
113340000 117.758292603536
113350000 117.216319474236
113360000 119.995473011698
113370000 116.989393648675
113380000 117.019003899637
113390000 117.261028667474
113400000 116.082686311703
113410000 113.091463296242
113420000 113.506099759483
113430000 114.757081747493
113440000 119.617614843204
113450000 114.467787665822
113460000 112.950281042996
113470000 108.613654433236
113480000 110.587234381524
113490000 117.159350233875
113500000 116.505029028268
113510000 115.457708470749
113520000 113.994820940855
113530000 112.376258176284
113540000 113.533871109046
113550000 116.766391073457
113560000 116.224175539531
113570000 116.092399799195
113580000 114.673940195475
113590000 117.76631899952
113600000 113.310258212469
113610000 115.327854969162
113620000 115.787986912585
113630000 113.183653960919
113640000 117.174192385796
113650000 114.900668197782
113660000 121.408113623439
113670000 115.63788757064
113680000 112.395117307381
113690000 110.365925195868
113700000 115.316243466141
113710000 116.719963700581
113720000 120.350702150615
113730000 119.440092214614
113740000 119.418345985701
113750000 121.650158604823
113760000 123.23016514527
113770000 119.062530457324
113780000 120.872503533104
113790000 118.558344901472
113800000 117.701233603712
113810000 116.038022930398
113820000 119.84083180117
113830000 120.07953574401
113840000 116.214602588089
113850000 120.423327331547
113860000 119.803288161467
113870000 115.150420725735
113880000 115.183929082416
113890000 118.897421150922
113900000 120.636030692941
113910000 120.056017455496
113920000 118.973467634987
113930000 112.700448419324
113940000 112.474691658742
113950000 110.651518742059
113960000 109.679253660334
113970000 107.101940004533
113980000 107.007983111387
113990000 108.663220681125
114000000 116.058418986739
114010000 115.068208446175
114020000 117.525327037445
114030000 117.560626292869
114040000 121.709412520799
114050000 119.342242803472
114060000 120.574100349995
114070000 125.690260304962
114080000 121.10389755341
114090000 117.627904691258
114100000 118.041413106563
114110000 114.847153177282
114120000 116.961619627793
114130000 111.655969841023
114140000 110.43538326977
114150000 112.497018676782
114160000 108.003767713844
114170000 107.557876262973
114180000 106.769158407341
114190000 113.341875494363
114200000 115.791751243548
114210000 113.109534956183
114220000 108.265038010715
114230000 112.426855226751
114240000 111.965042224695
114250000 113.814972440204
114260000 116.533574717676
114270000 120.117794742285
114280000 117.114660672077
114290000 117.633826139378
114300000 115.914882607755
114310000 116.111537750695
114320000 112.544636749987
114330000 118.411461768663
114340000 121.641642986638
114350000 113.899912030786
114360000 115.099205513597
114370000 113.98498079271
114380000 113.906723048974
114390000 112.900752905528
114400000 116.456229251836
114410000 115.852968073112
114420000 116.987251736779
114430000 112.462708811087
114440000 111.537592563521
114450000 110.864672440251
114460000 114.294162578019
114470000 114.717417631346
114480000 119.138252428866
114490000 116.860167746601
114500000 115.050046912961
114510000 109.880574745362
114520000 115.062219265039
114530000 109.262594372333
114540000 113.700577293679
114550000 111.637561042652
114560000 111.710473922121
114570000 117.027546475024
114580000 110.609089022446
114590000 114.872719687427
114600000 112.342797268016
114610000 114.533163179171
114620000 117.283619334572
114630000 118.902684806851
114640000 118.859571181388
114650000 118.520754214849
114660000 121.428035820969
114670000 122.8805383603
114680000 121.303062311756
114690000 116.034662640836
114700000 117.024764159758
114710000 117.051309761515
114720000 114.692923248757
114730000 118.195224601322
114740000 118.473246182398
114750000 122.688075824897
114760000 119.036382823536
114770000 120.935792427062
114780000 116.324481464139
114790000 117.405639437492
114800000 114.949446447324
114810000 115.431865375627
114820000 120.239242334939
114830000 117.846070084951
114840000 118.670105660884
114850000 115.414821904746
114860000 111.965632038168
114870000 116.821720687207
114880000 114.271855679824
114890000 115.683735029916
114900000 116.850458062343
114910000 120.551970031089
114920000 114.779773628991
114930000 114.779581465253
114940000 116.891368654683
114950000 118.631600544906
114960000 116.257080937993
114970000 119.591075953671
114980000 118.556702850073
114990000 119.797557423666
115000000 119.463576863245
115010000 123.706099589661
115020000 125.599883228385
115030000 121.518121431615
115040000 122.343503875337
115050000 120.26054115429
115060000 121.910988308073
115070000 118.526931401231
115080000 120.899142686924
115090000 118.406378481093
115100000 120.613257783125
115110000 119.29886522304
115120000 120.644878546527
115130000 115.974598060133
115140000 118.737542450385
115150000 116.570687779705
115160000 119.086560281811
115170000 114.795463129826
115180000 116.973809011173
115190000 117.728345820085
115200000 115.174895574591
115210000 120.961296852298
115220000 120.859491243118
115230000 115.979003379214
115240000 115.33077696037
115250000 116.332021666042
115260000 118.691575889993
115270000 122.511524848401
115280000 114.068380166147
115290000 119.20770075547
115300000 122.559106194476
115310000 122.577121107675
115320000 117.599438515247
115330000 120.444571591888
115340000 119.322479986098
115350000 121.895902572383
115360000 117.522799541695
115370000 117.331348814487
115380000 121.863273285212
115390000 120.219777838972
115400000 118.562836038212
115410000 118.667647561303
115420000 119.012675584351
115430000 118.29536979453
115440000 120.494641391952
115450000 116.634247622163
115460000 117.777888787575
115470000 118.638949673743
115480000 118.470109647262
115490000 117.285397757289
115500000 117.024620949269
115510000 121.639169306033
115520000 119.744828021655
115530000 123.239585485208
115540000 117.283843176755
115550000 113.950360942141
115560000 118.580336643534
115570000 114.154287546231
115580000 111.311338116133
115590000 112.14200108899
115600000 117.719267741375
115610000 117.680797598869
115620000 118.433369824323
115630000 119.584384221182
115640000 119.975883275576
115650000 113.408913513467
115660000 114.87434270765
115670000 115.939653107912
115680000 116.339598967509
115690000 118.713411148176
115700000 117.827695196216
115710000 117.192335978041
115720000 114.875111678519
115730000 114.552227693382
115740000 116.480332203547
115750000 117.575089101681
115760000 118.817533010821
115770000 117.981574185797
115780000 119.222739554905
115790000 122.466022270845
115800000 118.895707896821
115810000 113.881702082913
115820000 118.176363296198
115830000 115.952339235961
115840000 116.956851649274
115850000 114.567502488411
115860000 124.314195960903
115870000 120.750801256563
115880000 119.809355150214
115890000 115.427819286738
115900000 119.482594022849
115910000 119.013668515449
115920000 118.240581323806
115930000 114.863553754507
115940000 120.499925453711
115950000 120.009073475256
115960000 119.425458265732
115970000 118.697230477165
115980000 117.220995548683
115990000 114.272964441396
116000000 116.105251984758
116010000 116.128867632759
116020000 117.205897740617
116030000 117.415598645501
116040000 118.504055196147
116050000 116.947804152152
116060000 114.512387944077
116070000 110.24794480666
116080000 114.93843644475
116090000 113.196567738039
116100000 115.656607886432
116110000 116.561687010562
116120000 116.321231104224
116130000 115.266089678353
116140000 110.509694560705
116150000 113.243790233025
116160000 117.879097396255
116170000 119.881919320088
116180000 117.940084762861
116190000 120.313505996488
116200000 119.782361434207
116210000 123.305662563764
116220000 122.211524825957
116230000 122.153069873258
116240000 120.978814302614
116250000 118.23307340329
116260000 115.621176715624
116270000 115.000928162828
116280000 114.816556305662
116290000 118.761068954338
116300000 114.352542423006
116310000 115.933662242246
116320000 116.678646615215
116330000 112.822308490667
116340000 119.385646566619
116350000 119.068332167252
116360000 119.881544355067
116370000 115.930391052545
116380000 118.908312263768
116390000 123.453274619333
116400000 116.354369115252
116410000 114.696107819731
116420000 113.483034888508
116430000 114.859212461106
116440000 112.810423013479
116450000 111.170824071679
116460000 116.999439051773
116470000 115.481303672785
116480000 113.063770673903
116490000 118.874784767617
116500000 116.192018832313
116510000 116.670097171941
116520000 116.63651203508
116530000 119.551490047593
116540000 122.75998422723
116550000 118.44497510151
116560000 120.193504802393
116570000 119.795421523145
116580000 117.693835875853
116590000 113.284737888561
116600000 118.190262431254
116610000 118.099905992967
116620000 115.010236357162
116630000 114.628797939237
116640000 109.990683144778
116650000 109.979092657444
116660000 112.036912282562
116670000 109.864804782067
116680000 110.335569584029
116690000 112.256196628874
116700000 110.372943425863
116710000 111.218749266139
116720000 108.096629185762
116730000 110.792395282135
116740000 112.720791054705
116750000 110.533284938944
116760000 110.716509181862
116770000 114.360992717396
116780000 111.816232424913
116790000 111.667177460882
116800000 112.465452702856
116810000 115.558240107586
116820000 115.088807387589
116830000 114.720133509325
116840000 115.508246074275
116850000 117.682278903897
116860000 115.517549564957
116870000 111.505213170736
116880000 109.969717236718
116890000 111.897853116188
116900000 112.899004108353
116910000 115.267171854963
116920000 112.028662976783
116930000 113.007722566779
116940000 113.566346778386
116950000 113.456381707902
116960000 115.272912401469
116970000 117.056320067366
116980000 112.508883170823
116990000 112.774841387113
117000000 113.625354319421
117010000 111.515323215947
117020000 116.317703272347
117030000 112.885831619157
117040000 117.088585420224
117050000 115.656882472669
117060000 115.197323231143
117070000 121.490801513108
117080000 120.466658925663
117090000 122.465194311849
117100000 119.147066156287
117110000 121.01664340077
117120000 116.479323019167
117130000 116.462465185782
117140000 117.437633720368
117150000 115.176437160638
117160000 119.086217807525
117170000 117.499820273333
117180000 114.68998012832
117190000 117.415627758979
117200000 116.28828326167
117210000 119.34744054039
117220000 117.9192023013
117230000 123.842529559093
117240000 125.55816700994
117250000 122.106151512783
117260000 116.752751600628
117270000 118.876012937373
117280000 117.758293937884
117290000 112.402636786096
117300000 109.704944432158
117310000 116.117055889308
117320000 117.840075751309
117330000 117.08400136058
117340000 119.416065795704
117350000 118.391806294997
117360000 113.436598322043
117370000 115.312911892411
117380000 119.989678945816
117390000 121.704937432823
117400000 114.110377359975
117410000 114.061844622284
117420000 115.819079190632
117430000 110.149324804267
117440000 107.567434167583
117450000 111.484758125444
117460000 110.967316579562
117470000 113.246408552112
117480000 114.34393351709
117490000 118.174152897884
117500000 111.631979006542
117510000 116.453011919856
117520000 113.687248501176
117530000 108.974362617282
117540000 111.693063622487
117550000 112.394395536612
117560000 111.715788485917
117570000 116.699228655406
117580000 119.393748316213
117590000 119.311881906433
117600000 114.153882657228
117610000 113.954734373163
117620000 113.326182239817
117630000 115.182109728245
117640000 114.743836093419
117650000 112.944785766433
117660000 115.472980822895
117670000 117.31291980827
117680000 114.91301252403
117690000 117.570997067705
117700000 119.176374870451
117710000 118.627510372806
117720000 120.104843789641
117730000 114.762400066957
117740000 115.128585150774
117750000 122.17784072562
117760000 117.429488138651
117770000 120.944754372981
117780000 116.562044724786
117790000 116.560692213986
117800000 116.222561468585
117810000 121.978192588667
117820000 117.181036732089
117830000 112.99446513486
117840000 112.101668221235
117850000 111.341549109632
117860000 108.283928694943
117870000 109.48064583983
117880000 112.078778305442
117890000 115.008181864634
117900000 112.213883511296
117910000 112.042569229652
117920000 116.158003623182
117930000 111.682516839174
117940000 114.245124609076
117950000 118.309643593119
117960000 114.846996341353
117970000 111.617654787203
117980000 114.554358735817
117990000 114.22108759582
118000000 111.933921642248
118010000 111.09238454841
118020000 111.962615773756
118030000 111.027701965379
118040000 113.303572600666
118050000 116.533354566772
118060000 114.885639558443
118070000 113.747767504609
118080000 112.973861559144
118090000 111.919124234916
118100000 113.435882579895
118110000 116.143019787164
118120000 117.673029759986
118130000 124.168709557349
118140000 119.928773025717
118150000 120.733088912908
118160000 115.20934856821
118170000 114.785227750482
118180000 123.025535337629
118190000 124.665116038937
118200000 124.97811407374
118210000 124.277445136214
118220000 122.730311859058
118230000 116.663927947075
118240000 124.492464457778
118250000 120.872180142899
118260000 118.526692370704
118270000 121.348938687732
118280000 114.042128330205
118290000 115.110232372352
118300000 116.457045806869
118310000 119.009242697306
118320000 108.435532428058
118330000 114.459598275157
118340000 119.385651501633
118350000 118.620535273605
118360000 118.349837747559
118370000 118.946396318724
118380000 119.842220008094
118390000 115.544141127164
118400000 113.310442117735
118410000 109.902881418851
118420000 113.159194810987
118430000 117.673795721933
118440000 113.334224233029
118450000 113.838494835318
118460000 115.076859543014
118470000 119.793143641963
118480000 114.05149010528
118490000 116.5426514589
118500000 114.677079423911
118510000 117.386456170516
118520000 121.644866096688
118530000 116.566976198962
118540000 119.726134321122
118550000 121.860657198693
118560000 125.075125914089
118570000 119.720637439797
118580000 120.688421527817
118590000 116.745645297129
118600000 118.525066990179
118610000 112.250069605178
118620000 117.157751957502
118630000 119.063643127956
118640000 123.215100782996
118650000 123.478360201421
118660000 121.75695323348
118670000 118.348583644534
118680000 123.168796997787
118690000 118.239204984944
118700000 118.084957164084
118710000 117.512850694347
118720000 115.618684889528
118730000 117.735059562733
118740000 115.11316840177
118750000 114.614482139322
118760000 117.49402486655
118770000 116.572327716849
118780000 121.293475660031
118790000 117.550876264476
118800000 113.908577588857
118810000 112.868822687279
118820000 108.500170147598
118830000 107.359295233408
118840000 109.121779430955
118850000 106.065453195184
118860000 104.618219686222
118870000 109.416207512731
118880000 111.344446356093
118890000 109.330225654425
118900000 108.639556200589
118910000 109.557090757748
118920000 111.911863751608
118930000 107.37741240125
118940000 106.916936217731
118950000 110.834223783558
118960000 110.458311097211
118970000 113.772893302211
118980000 113.974311123361
118990000 114.560740348848
119000000 110.267799615638
119010000 111.589119186758
119020000 112.602875187382
119030000 111.486131381012
119040000 111.563220529144
119050000 114.623549262827
119060000 115.967804799174
119070000 113.543136429464
119080000 111.959684497403
119090000 112.684158422751
119100000 116.136679642144
119110000 112.113826408864
119120000 113.658994837065
119130000 110.509518596789
119140000 111.296025566289
119150000 111.923878459296
119160000 118.402322353323
119170000 119.351473531443
119180000 119.126070442171
119190000 117.261151630659
119200000 117.559248339434
119210000 119.244646196781
119220000 118.372925248124
119230000 110.04112810518
119240000 118.645172805781
119250000 116.248220886691
119260000 110.564022142208
119270000 111.585259661101
119280000 113.125712726808
119290000 118.96412834569
119300000 118.423536486425
119310000 119.088316864191
119320000 115.675102948543
119330000 117.527030204434
119340000 119.734297664641
119350000 123.700395302188
119360000 121.847312592974
119370000 118.235464392078
119380000 119.47381161089
119390000 117.409490878247
119400000 117.270147557369
119410000 113.212678426264
119420000 115.513772517892
119430000 110.841847041769
119440000 112.33183577273
119450000 112.836415151935
119460000 115.291265833189
119470000 112.47707207714
119480000 115.835715148043
119490000 115.48340444749
119500000 117.300030435236
119510000 111.63355531317
119520000 110.563174976344
119530000 112.528225650327
119540000 119.087737521981
119550000 118.987933126908
119560000 121.697884201056
119570000 123.000647327562
119580000 121.640955141227
119590000 120.874593770683
119600000 118.004969590443
119610000 121.890579916075
119620000 122.648566588804
119630000 122.434354544547
119640000 124.650474906324
119650000 119.196226760036
119660000 115.973326162532
119670000 116.708915796332
119680000 110.522151899489
119690000 113.533742424581
119700000 110.204126534851
119710000 109.34048478589
119720000 108.78903132806
119730000 111.565587274201
119740000 110.420485052631
119750000 110.937626519215
119760000 115.856571044542
119770000 114.843520302596
119780000 117.869679687156
119790000 120.817210177794
119800000 118.333908398295
119810000 121.975457982098
119820000 122.843330820627
119830000 119.520544388141
119840000 116.797031718418
119850000 117.752279058294
119860000 115.27026487114
119870000 113.724728823405
119880000 112.655780421403
119890000 111.311093935893
119900000 118.681818105855
119910000 112.603070492685
119920000 113.817535238516
119930000 110.037372396327
119940000 115.693137104138
119950000 111.905579634615
119960000 112.196203881982
119970000 117.971649513577
119980000 114.249928055426
119990000 115.352214795308
120000000 117.226879375586
120010000 116.329345645161
120020000 115.836944517607
120030000 118.717929293953
120040000 121.033619273632
120050000 121.933207606745
120060000 119.78852969574
120070000 123.530124308872
120080000 117.051380382361
120090000 122.714013520532
120100000 121.560876150699
120110000 119.447373471861
120120000 112.123420698739
120130000 115.535509288768
120140000 119.409093527342
120150000 113.486181655746
120160000 111.245457920419
120170000 114.895034577154
120180000 118.999923560148
120190000 119.940404990848
120200000 117.167256244639
120210000 114.00829328552
120220000 119.677167729172
120230000 121.210997041968
120240000 119.005188635671
120250000 116.680810298435
120260000 118.088824417262
120270000 119.417553740717
120280000 122.905571916189
120290000 119.296072933181
120300000 122.170927265614
120310000 120.182241166959
120320000 120.285306761717
120330000 121.868852979744
120340000 118.536073598548
120350000 115.781654447432
120360000 116.41966534813
120370000 112.917609841254
120380000 111.990329693513
120390000 118.072769259175
120400000 116.614420487388
120410000 118.927084400486
120420000 119.107946115518
120430000 123.906739792634
120440000 123.429290233851
120450000 122.018127387056
120460000 122.418431903316
120470000 122.457348430807
120480000 120.223392875328
120490000 121.975697760005
120500000 122.332746165594
120510000 120.942853921355
120520000 123.820397057349
120530000 122.454488753146
120540000 120.374914282671
120550000 119.178660210118
120560000 120.638598197037
120570000 120.577476740404
120580000 121.711166783484
120590000 119.38387214578
120600000 121.214036321618
120610000 117.775717857737
120620000 108.07767555315
120630000 104.795969127333
120640000 108.731176878426
120650000 109.989000533889
120660000 113.314072581515
120670000 118.216347761596
120680000 117.263443420125
120690000 119.814734197792
120700000 118.373407944601
120710000 116.504740929944
120720000 121.697647198613
120730000 118.797573580164
120740000 119.313858668762
120750000 117.443801728866
120760000 119.070068269277
120770000 116.356932573105
120780000 117.73001368525
120790000 116.431951084239
120800000 117.513021377536
120810000 117.581325727523
120820000 116.822215150183
120830000 116.211167153585
120840000 115.456142872716
120850000 112.166813668099
120860000 116.82545927367
120870000 117.034558639114
120880000 113.759365687634
120890000 120.589455568005
120900000 119.784037776338
120910000 114.491328497875
120920000 113.324921627142
120930000 114.983223328371
120940000 112.812407706826
120950000 110.608403104549
120960000 116.567450514708
120970000 113.989927445508
120980000 118.048965102376
120990000 121.174106571913
121000000 120.33090598318
121010000 120.636527933802
121020000 124.012928802257
121030000 122.59817669148
121040000 118.860322241366
121050000 120.76737544443
121060000 115.850171847031
121070000 117.771667178763
121080000 116.974996030753
121090000 116.427517724047
121100000 118.140552022467
121110000 111.764100602553
121120000 114.305894714566
121130000 109.684695704685
121140000 113.079417117452
121150000 114.554846470264
121160000 112.443306420051
121170000 116.30753338729
121180000 110.74528065902
121190000 107.890504346127
121200000 102.852875809998
121210000 109.529556419272
121220000 110.499614747338
121230000 116.629505026155
121240000 117.368866383306
121250000 116.238252151777
121260000 107.525907783724
121270000 115.689753440438
121280000 114.040593030301
121290000 116.168613638291
121300000 116.056059725924
121310000 114.426211342561
121320000 118.669805575304
121330000 113.254868113176
121340000 116.927088466978
121350000 117.477504764885
121360000 107.502616378862
121370000 114.918524615074
121380000 117.072009686148
121390000 116.076614147455
121400000 117.217945125353
121410000 118.316777339782
121420000 124.366212969257
121430000 119.195800116948
121440000 114.6768379093
121450000 117.859948878261
121460000 118.263490689296
121470000 117.609873404717
121480000 120.060815627963
121490000 118.044368698632
121500000 116.680153562364
121510000 114.245137823821
121520000 117.32782376011
121530000 118.946158806934
121540000 121.410277511918
121550000 119.776444572972
121560000 111.187720517535
121570000 118.947356379182
121580000 121.046151432893
121590000 121.195277165198
121600000 116.835539892093
121610000 120.152477919816
121620000 116.825609157803
121630000 120.917083048067
121640000 119.737310108036
121650000 121.575609334654
121660000 117.843959138596
121670000 122.309806642761
121680000 121.791721040232
121690000 122.644383226697
121700000 118.824448371875
121710000 122.172474305077
121720000 125.304822006847
121730000 122.668917334312
121740000 119.38239924143
121750000 120.910327106273
121760000 120.196835582395
121770000 119.991645007213
121780000 125.554399608255
121790000 125.647050668617
121800000 120.158475316605
121810000 119.737818886114
121820000 118.854840930108
121830000 119.059761858498
121840000 116.459043018811
121850000 114.27635470339
121860000 116.829578086967
121870000 112.325595144497
121880000 106.454895130992
121890000 109.373921364813
121900000 111.099403500796
121910000 115.155685194916
121920000 115.34513791474
121930000 116.88274140561
121940000 116.175961403181
121950000 119.879158072117
121960000 120.998505141915
121970000 118.047075083286
121980000 117.575516243689
121990000 119.454396236205
122000000 115.434176830757
122010000 120.091354656688
122020000 121.186672282527
122030000 118.607399989117
122040000 118.517225954906
122050000 117.02087643618
122060000 121.229255682894
122070000 118.665075576359
122080000 114.415590315131
122090000 121.010179439364
122100000 118.239366917705
122110000 118.46772445632
122120000 118.676104036152
122130000 112.301385180329
122140000 113.018767342039
122150000 117.554076226563
122160000 110.727834086752
122170000 111.06535704766
122180000 108.311521194988
122190000 110.182089744091
122200000 106.976329212696
122210000 109.51015163403
122220000 108.771891223267
122230000 108.83307542385
122240000 107.670916735334
122250000 113.454101596863
122260000 111.4910684072
122270000 106.510456906508
122280000 109.951439401593
122290000 112.749778940949
122300000 111.959027285184
122310000 113.910657440188
122320000 111.512731524315
122330000 114.058288660543
122340000 114.481449084504
122350000 112.221912519047
122360000 115.206077840193
122370000 113.355634582853
122380000 116.95191353332
122390000 119.481887217305
122400000 117.189298251853
122410000 114.663983110926
122420000 116.657561024406
122430000 118.510466081171
122440000 110.858828659176
122450000 116.989560618231
122460000 114.972279802205
122470000 109.917707214734
122480000 112.412576441899
122490000 109.136377958183
122500000 106.529614377523
122510000 112.764809468753
122520000 107.592638477993
122530000 111.335872422429
122540000 107.337341918742
122550000 112.382480524003
122560000 114.554780743616
122570000 116.025920911706
122580000 113.858862582583
122590000 115.4229881402
122600000 119.735962599434
122610000 116.384403358784
122620000 111.078649688759
122630000 111.016501557896
122640000 110.414209243692
122650000 110.333004283484
122660000 112.174531194393
122670000 113.984552295616
122680000 119.694124613955
122690000 120.353491685983
122700000 119.534396736302
122710000 115.401351369699
122720000 120.784986370208
122730000 118.218652764575
122740000 114.578848547084
122750000 113.446496889744
122760000 117.360856348356
122770000 116.310164364939
122780000 111.598630842027
122790000 115.402936591116
122800000 113.603996929525
122810000 115.806670518168
122820000 110.904904327308
122830000 114.123989186858
122840000 117.133535106139
122850000 120.528716397247
122860000 121.750364478175
122870000 118.22275958018
122880000 115.198587531993
122890000 113.241392056669
122900000 114.038769486017
122910000 116.241899204988
122920000 115.395868126724
122930000 117.491013408393
122940000 115.205715381369
122950000 111.506264134419
122960000 114.552813752847
122970000 114.572419654845
122980000 114.009384428049
122990000 111.435474629317
123000000 111.555636607482
123010000 109.5555120461
123020000 111.643119319171
123030000 111.787909896764
123040000 111.834208043163
123050000 113.496590838526
123060000 116.666914197669
123070000 111.687406787393
123080000 111.135666688926
123090000 114.535343461895
123100000 113.979873899171
123110000 114.18329633829
123120000 112.568095365031
123130000 116.827504786251
123140000 116.776561098761
123150000 118.249409764106
123160000 119.634143465881
123170000 108.920281368287
123180000 112.183587225828
123190000 112.195059561935
123200000 107.391163760755
123210000 112.138569305695
123220000 115.970139730009
123230000 111.440514124435
123240000 113.781234577642
123250000 113.133565004018
123260000 111.730124909161
123270000 114.885853967364
123280000 120.56414421242
123290000 116.229926160276
123300000 116.850526722643
123310000 116.158342509636
123320000 115.726523511724
123330000 118.868528114856
123340000 111.335287135491
123350000 112.927172844847
123360000 111.694271808433
123370000 117.519013755211
123380000 115.278481026345
123390000 113.527365253331
123400000 116.966192453478
123410000 120.536461628537
123420000 116.079637421841
123430000 118.502899632238
123440000 118.326174470051
123450000 118.448787122501
123460000 114.647096930004
123470000 108.588082423373
123480000 113.725726668087
123490000 115.874193331916
123500000 112.002697661481
123510000 116.061661342767
123520000 117.715994930876
123530000 111.574910688361
123540000 116.97761755364
123550000 119.046405639261
123560000 118.875955382018
123570000 116.580067410879
123580000 119.982022453653
123590000 122.055817665859
123600000 120.463071168825
123610000 117.128229621148
123620000 121.456584461877
123630000 126.233042270406
123640000 120.985863897774
123650000 120.13282299846
123660000 124.654957792787
123670000 124.336770170763
123680000 116.444028705102
123690000 120.400704129921
123700000 119.98720193692
123710000 119.504892823578
123720000 122.869880403391
123730000 120.97123005164
123740000 121.004448854392
123750000 115.007680807668
123760000 114.692119698441
123770000 116.415833169893
123780000 112.07751773561
123790000 115.589828692938
123800000 111.920210225596
123810000 116.347138701538
123820000 116.931764625392
123830000 117.710787704527
123840000 119.783168253708
123850000 116.778748050453
123860000 116.982848915085
123870000 115.97101096807
123880000 115.010910512536
123890000 119.4425409863
123900000 117.38709662663
123910000 115.854861375582
123920000 115.457071361184
123930000 120.20290215163
123940000 122.477126779166
123950000 117.602222346355
123960000 115.523341409631
123970000 119.015861447354
123980000 114.170735696798
123990000 121.281584276303
124000000 123.656953158787
124010000 125.011942867079
124020000 119.440906927611
124030000 119.262695033908
124040000 117.987353690876
124050000 122.821969256555
124060000 117.986067653985
124070000 120.916580583278
124080000 119.137132480279
124090000 114.490875532493
124100000 111.723487655515
124110000 112.851255724161
124120000 115.200846556733
124130000 116.499740432479
124140000 120.272971451758
124150000 113.699237724123
124160000 111.007935908621
124170000 109.219917521279
124180000 116.607955861581
124190000 116.601075860738
124200000 118.851983738489
124210000 117.075642691649
124220000 118.171939303402
124230000 119.515597673743
124240000 120.065908640164
124250000 118.569805690322
124260000 120.862284331818
124270000 121.939483138072
124280000 117.212783053442
124290000 117.884227401484
124300000 113.1924144011
124310000 118.989405747871
124320000 116.455701853233
124330000 119.797200297348
124340000 117.022190380874
124350000 119.128137682691
124360000 114.950515614557
124370000 115.161724849675
124380000 111.794818172342
124390000 114.764671103933
124400000 115.215737246017
124410000 112.882246199403
124420000 115.561721789904
124430000 121.683366769486
124440000 120.354715195807
124450000 116.523609232243
124460000 121.083750977675
124470000 115.162866200934
124480000 114.727210585439
124490000 112.271877541765
124500000 114.543820866252
124510000 114.577979965618
124520000 107.728340026211
124530000 102.576202581629
124540000 103.851647099411
124550000 104.177242851154
124560000 106.043871722615
124570000 108.407370876925
124580000 109.501456760364
124590000 109.550576203054
124600000 103.431954079314
124610000 107.458298919487
124620000 112.694242512557
124630000 111.301484492225
124640000 109.0956887486
124650000 115.431986490263
124660000 116.842891551725
124670000 114.247686411141
124680000 112.467172720506
124690000 119.280169688682
124700000 112.559305238283
124710000 113.140048766622
124720000 116.603038950307
124730000 114.303937405547
124740000 110.471234677216
124750000 111.530351291033
124760000 111.30247800649
124770000 110.627122740962
124780000 110.720541305601
124790000 114.905128120689
124800000 107.344809196337
124810000 111.423145033803
124820000 113.184867655663
124830000 112.907056571552
124840000 111.503769812211
124850000 113.401135049833
124860000 111.735944716308
124870000 112.625681411218
124880000 111.381573055671
124890000 114.54047827427
124900000 114.255701135862
124910000 109.461709096562
124920000 111.234803252844
124930000 113.934581723045
124940000 119.406472902959
124950000 116.157504676018
124960000 114.406268146414
124970000 112.820536184483
124980000 115.27636060486
124990000 114.206154800284
125000000 116.743624797094
125010000 116.365512659149
125020000 117.017356161941
125030000 117.24608240893
125040000 113.163167755483
125050000 112.079039319841
125060000 115.211734938983
125070000 113.734168479156
125080000 112.644239648379
125090000 109.764867649208
125100000 116.512430658196
125110000 118.457680407034
125120000 120.92673142067
125130000 117.660703170473
125140000 116.686005712839
125150000 116.864306305396
125160000 113.064750492457
125170000 115.835640874898
125180000 114.889382745077
125190000 115.879746079579
125200000 116.538392701154
125210000 118.452831377749
125220000 116.878183268576
125230000 118.5056897945
125240000 110.38150322248
125250000 114.103743576472
125260000 115.512750053058
125270000 115.295193139036
125280000 113.595774549474
125290000 111.841960397613
125300000 115.562012236336
125310000 113.94599247384
125320000 111.495106492095
125330000 116.122767032784
125340000 111.463414265708
125350000 107.680541579758
125360000 107.881948947735
125370000 110.56188091583
125380000 111.301754408051
125390000 107.44209622138
125400000 109.949491425651
125410000 110.098429945002
125420000 108.185778254423
125430000 106.439624755383
125440000 105.279883715261
125450000 113.521794656556
125460000 115.79329461698
125470000 117.731214365266
125480000 120.105170985412
125490000 111.139313416041
125500000 114.556628383702
125510000 110.276289580895
125520000 111.597288621639
125530000 113.026802384717
125540000 115.282755498747
125550000 114.111347259502
125560000 115.213883420472
125570000 114.063925235174
125580000 113.354440553246
125590000 111.096298891824
125600000 110.287262436241
125610000 111.814647941788
125620000 111.938638568652
125630000 115.575261936551
125640000 116.723527018736
125650000 117.177018238246
125660000 116.170235739038
125670000 113.30099939919
125680000 113.167461244463
125690000 114.048402483231
125700000 117.861380539331
125710000 113.263967588225
125720000 115.719014379717
125730000 117.128989746257
125740000 114.376024225201
125750000 109.89134205434
125760000 111.818047658514
125770000 114.956832873108
125780000 116.950374548358
125790000 114.572977435077
125800000 113.762726569618
125810000 116.762467932321
125820000 115.49474106497
125830000 119.927523147918
125840000 122.309316086297
125850000 115.649604799551
125860000 112.828374474582
125870000 112.947851845133
125880000 111.975184606935
125890000 111.346633218224
125900000 113.698359086727
125910000 106.884426666289
125920000 113.360909133631
125930000 113.181034510313
125940000 112.785503042174
125950000 118.419376449008
125960000 121.781323319961
125970000 121.985906877705
125980000 117.700393259954
125990000 119.314462934259
126000000 120.467400716086
126010000 119.334476102008
126020000 118.527098868165
126030000 115.56042458329
126040000 122.756209804018
126050000 124.637204632613
126060000 125.097862966697
126070000 120.469397032323
126080000 120.725040260561
126090000 117.899202964205
126100000 119.516970221971
126110000 116.885630828246
126120000 116.880093541203
126130000 111.611331029407
126140000 111.621656872321
126150000 108.098984644073
126160000 106.784152312299
126170000 113.33075866109
126180000 107.52539241681
126190000 112.181034511707
126200000 113.832002042039
126210000 111.299232946697
126220000 110.252862382872
126230000 112.971903967208
126240000 113.721691734067
126250000 112.036296254356
126260000 113.982923297012
126270000 111.455551292397
126280000 112.912707625133
126290000 111.692621251811
126300000 115.103604293644
126310000 115.940118873826
126320000 116.915403114817
126330000 117.230308651028
126340000 117.262477842008
126350000 116.800289520613
126360000 114.830315189903
126370000 113.997423661737
126380000 112.820895620378
126390000 115.705368013889
126400000 112.94362608261
126410000 114.478948277392
126420000 113.579464430851
126430000 117.160174977626
126440000 116.884795224465
126450000 112.552126622676
126460000 110.920530263062
126470000 116.768170832407
126480000 114.947607591828
126490000 114.933612056822
126500000 116.644200062316
126510000 115.867747510349
126520000 113.320512005729
126530000 113.657475703878
126540000 114.239987007397
126550000 120.556768661537
126560000 116.674960832642
126570000 113.926519520078
126580000 110.079864788199
126590000 107.366904969692
126600000 106.454078071584
126610000 106.16418463449
126620000 112.573472329491
126630000 109.272243050569
126640000 110.869459248743
126650000 113.699422229573
126660000 114.717455086706
126670000 116.762036217748
126680000 121.25603822553
126690000 122.05520252242
126700000 118.377761546487
126710000 118.277974594078
126720000 121.293910773329
126730000 119.050479384592
126740000 118.820706878961
126750000 121.518949080262
126760000 116.96666306966
126770000 117.555141226868
126780000 116.218546603448
126790000 113.361078382785
126800000 108.991910340338
126810000 110.647706544987
126820000 111.146585758424
126830000 113.919947558884
126840000 113.000965739253
126850000 108.791818391469
126860000 109.453211931887
126870000 109.528224735035
126880000 110.355944565508
126890000 114.113514043011
126900000 112.371073262039
126910000 111.510696559553
126920000 112.554209905616
126930000 116.398356791317
126940000 121.423348729496
126950000 119.399209833804
126960000 122.154592916143
126970000 121.246857637755
126980000 124.023911853337
126990000 118.912213775209
127000000 120.940642392342
127010000 118.177026346272
127020000 118.268462273264
127030000 123.692761001967
127040000 121.207545080677
127050000 121.938856949048
127060000 123.182621494407
127070000 120.84958929807
127080000 124.206975454002
127090000 123.413860771293
127100000 118.666186564399
127110000 117.114795517715
127120000 119.480276605111
127130000 119.654465491571
127140000 115.734876372105
127150000 117.584616904549
127160000 116.537657669153
127170000 111.533001138477
127180000 114.55346903998
127190000 115.624493048673
127200000 122.787923963547
127210000 121.991942620379
127220000 124.616818739042
127230000 121.236610051346
127240000 120.244232289583
127250000 122.793959017829
127260000 120.449205869295
127270000 114.684750400079
127280000 116.125748546089
127290000 112.427680117706
127300000 110.701647697895
127310000 113.644343662422
127320000 109.866452046136
127330000 110.506718393603
127340000 119.285668024812
127350000 114.46951408881
127360000 112.889072434704
127370000 115.292209473724
127380000 116.320454509748
127390000 117.736283677202
127400000 114.221244737798
127410000 114.270343411938
127420000 109.464519216099
127430000 104.203257170346
127440000 105.676126441707
127450000 111.217721121242
127460000 113.506320979203
127470000 113.07046282131
127480000 117.127941817161
127490000 115.358665958944
127500000 112.781123359892
127510000 112.313647325577
127520000 109.770151287617
127530000 110.806484226188
127540000 106.628416340675
127550000 109.308151140306
127560000 109.198338373124
127570000 113.373511806154
127580000 112.241675333023
127590000 113.970265467652
127600000 110.426757708457
127610000 111.751566726458
127620000 117.537899087636
127630000 118.21921101357
127640000 116.394133436325
127650000 116.667566330879
127660000 117.233767967474
127670000 121.369391256545
127680000 118.942866464284
127690000 119.037439111332
127700000 114.855718182527
127710000 114.240392945032
127720000 119.187067433212
127730000 114.990378076615
127740000 118.964878567287
127750000 114.91568247372
127760000 116.010304806662
127770000 113.720585173702
127780000 115.637395203723
127790000 111.505595621281
127800000 112.339676034001
127810000 119.326706861794
127820000 117.50931598374
127830000 118.934377249974
127840000 120.098856341847
127850000 119.594476377336
127860000 113.242090905917
127870000 114.31395287181
127880000 113.665260087758
127890000 119.025766675354
127900000 119.829574210848
127910000 117.286583223147
127920000 120.390517542429
127930000 119.994922573205
127940000 119.086129118005
127950000 110.17681324876
127960000 110.207791977261
127970000 110.74404528697
127980000 108.684703097326
127990000 108.970064336324
128000000 107.439916049569
128010000 111.651451563827
128020000 112.554685954058
128030000 113.839791470746
128040000 118.618989843945
128050000 121.247742822762
128060000 118.574076583753
128070000 119.318940897718
128080000 117.503329868393
128090000 118.340595129874
128100000 115.601319189955
128110000 109.913807112636
128120000 109.825173660064
128130000 111.165728550488
128140000 113.740791420013
128150000 111.971161021429
128160000 111.44345560798
128170000 110.356891754232
128180000 106.717209808219
128190000 102.833862982314
128200000 109.749403141765
128210000 110.471062079302
128220000 111.077584144971
128230000 114.085104577176
128240000 111.414222236812
128250000 112.079731322754
128260000 115.911989967407
128270000 110.152021892575
128280000 115.547681141492
128290000 114.013567784438
128300000 109.848191431194
128310000 112.400435834772
128320000 114.232210429689
128330000 112.797427931138
128340000 110.735948708552
128350000 114.641315373273
128360000 117.397104340107
128370000 118.229007893214
128380000 118.689512970482
128390000 117.588063791315
128400000 119.689736164897
128410000 114.78311005696
128420000 111.55638750753
128430000 116.595517846061
128440000 117.462966362843
128450000 114.42299209699
128460000 116.416230769737
128470000 111.731070050979
128480000 114.019046646834
128490000 114.926785740761
128500000 117.377276649108
128510000 115.182376547443
128520000 113.145094821477
128530000 114.63495437894
128540000 111.605354469402
128550000 112.555300466872
128560000 117.573897940592
128570000 119.042894799074
128580000 123.210388265486
128590000 122.539376677121
128600000 117.537684778346
128610000 120.372388283851
128620000 122.616275545034
128630000 119.681523298778
128640000 120.215957680467
128650000 115.526602988318
128660000 124.069391786011
128670000 123.020571754855
128680000 120.404902882406
128690000 121.330157600718
128700000 119.501057557872
128710000 120.797350068653
128720000 114.704583196861
128730000 113.718915968249
128740000 114.671842886143
128750000 114.62090231056
128760000 110.040565737999
128770000 109.524557818222
128780000 114.291103261695
128790000 117.131019772273
128800000 112.026246373633
128810000 114.131403086554
128820000 109.050507489457
128830000 110.461426050571
128840000 112.347821489741
128850000 109.914885138725
128860000 114.414334747153
128870000 112.351046220712
128880000 112.490973966482
128890000 119.936660534511
128900000 120.774332718143
128910000 116.9378120613
128920000 118.085562244073
128930000 119.523610283527
128940000 121.575187697549
128950000 123.960633943365
128960000 123.607691118477
128970000 118.050507097103
128980000 118.430425144879
128990000 120.096219954077
129000000 118.304605331548
129010000 124.447476788828
129020000 126.091074712637
129030000 126.099759968647
129040000 122.519180638191
129050000 126.39695589064
129060000 126.820259183022
129070000 118.66803967745
129080000 123.774454481144
129090000 122.551075822909
129100000 121.667522734022
129110000 121.758991115606
129120000 123.338368618316
129130000 119.84597554034
129140000 117.407390720279
129150000 111.992234824582
129160000 120.249420751103
129170000 122.644381046977
129180000 123.262802700256
129190000 123.048790717982
129200000 122.634783594018
129210000 124.130594858212
129220000 120.713082820287
129230000 120.521536375415
129240000 117.802210814012
129250000 122.453832272013
129260000 118.532973355379
129270000 113.585709339638
129280000 114.732404220585
129290000 112.234465309296
129300000 110.094413398305
129310000 111.341700307877
129320000 113.851887183529
129330000 114.559521965619
129340000 110.762026167715
129350000 111.905587928659
129360000 110.036834948483
129370000 111.231306147359
129380000 116.932568424033
129390000 114.157743108825
129400000 113.263535425961
129410000 117.322743714298
129420000 119.75480532357
129430000 119.064264820133
129440000 113.022011279452
129450000 114.283659724232
129460000 117.029519332174
129470000 113.55256044533
129480000 113.754081184207
129490000 114.40868546685
129500000 109.171945481764
129510000 111.884574104988
129520000 111.362215693057
129530000 116.610444699895
129540000 115.663209696351
129550000 113.900159025195
129560000 112.080087484484
129570000 111.74324562729
129580000 109.556371373535
129590000 114.66860718722
129600000 115.28830841939
129610000 111.73875146312
129620000 111.017057305637
129630000 109.700909117557
129640000 109.690568655977
129650000 106.485019290447
129660000 107.713578881839
129670000 110.92829386128
129680000 110.321458057969
129690000 112.701411485788
129700000 106.087274745812
129710000 101.728773459246
129720000 106.46126748115
129730000 108.426235933792
129740000 112.496878163953
129750000 108.408281229612
129760000 110.378130393937
129770000 114.113000341156
129780000 112.979537901366
129790000 115.013539945872
129800000 116.364440252686
129810000 111.529967295642
129820000 117.975499445821
129830000 119.301593772619
129840000 116.683714685071
129850000 114.785030512057
129860000 113.286183464332
129870000 114.449103874438
129880000 119.068626167565
129890000 120.304776441484
129900000 117.945948685592
129910000 119.459425439505
129920000 117.436676006993
129930000 118.76551784069
129940000 115.188634876866
129950000 113.777808368276
129960000 115.816496742731
129970000 122.738628564223
129980000 122.072607445192
129990000 121.82883993369
130000000 119.609484284094
130010000 122.116329809705
130020000 124.184079388751
130030000 122.317046558811
130040000 125.624838171488
130050000 124.997464235476
130060000 124.147177033768
130070000 127.401012975328
130080000 124.250383036642
130090000 120.620108203959
130100000 122.538160031985
130110000 123.844132919347
130120000 124.084428634678
130130000 125.627296558745
130140000 123.58470885436
130150000 121.075186255413
130160000 123.194805722105
130170000 121.530387282974
130180000 124.084615654522
130190000 122.062949915687
130200000 121.771772262354
130210000 120.781904955771
130220000 123.066412424347
130230000 123.042485124583
130240000 120.013034947945
130250000 121.593488767887
130260000 121.558074035374
130270000 117.939546385337
130280000 118.78328749601
130290000 116.442694270429
130300000 109.820039210969
130310000 110.833022184393
130320000 117.02606912741
130330000 116.341781877013
130340000 109.793187692549
130350000 111.629567357778
130360000 112.881567698965
130370000 112.942309080205
130380000 118.252120214764
130390000 113.928284803579
130400000 120.314371310193
130410000 119.836109945267
130420000 120.641928415807
130430000 116.755824102473
130440000 116.085093298158
130450000 120.771256284945
130460000 115.713289709542
130470000 120.20819297809
130480000 122.32225831236
130490000 122.857539474556
130500000 123.983148192061
130510000 117.4210873435
130520000 120.640908649891
130530000 116.802299145809
130540000 120.049393315268
130550000 119.246973507471
130560000 120.657971464
130570000 117.679500599498
130580000 118.342867875904
130590000 117.688065713422
130600000 119.538153850473
130610000 118.055174927846
130620000 115.379999671079
130630000 112.598967546678
130640000 113.356105717548
130650000 115.60934744413
130660000 118.545449057629
130670000 116.622464636985
130680000 115.717857603426
130690000 118.981221868596
130700000 116.914179359009
130710000 112.529215219394
130720000 110.565588069688
130730000 117.00446664755
130740000 121.406691752576
130750000 117.860779712796
130760000 118.333366236889
130770000 119.18622382218
130780000 120.875705225633
130790000 119.618094739456
130800000 123.556709658865
130810000 121.822299499149
130820000 124.985029150709
130830000 125.661112311329
130840000 124.495839822582
130850000 122.910772593914
130860000 122.769244835843
130870000 123.562006573434
130880000 124.83341266394
130890000 121.587726404016
130900000 114.672816816019
130910000 122.331089811305
130920000 120.616857251071
130930000 120.895016625169
130940000 120.965546390462
130950000 120.829006794911
130960000 121.17680781567
130970000 115.481964756262
130980000 121.370809754765
130990000 122.865163465855
131000000 121.958151896467
131010000 120.524630885445
131020000 120.305618455871
131030000 119.776779123188
131040000 120.118840248719
131050000 123.883472402003
131060000 120.680892605793
131070000 118.310770189494
131080000 122.341364658798
131090000 118.288917188771
131100000 116.509367207662
131110000 113.30308629473
131120000 117.817974939743
131130000 119.179087025997
131140000 113.675699569061
131150000 121.30916127804
131160000 117.970105851737
131170000 115.716523587562
131180000 115.642539999895
131190000 106.884544744682
131200000 108.91058750823
131210000 109.315412196774
131220000 107.566767596637
131230000 117.306784407978
131240000 119.094888570051
131250000 120.610171295547
131260000 112.174717027288
131270000 114.160343048155
131280000 113.913711858227
131290000 115.625397622267
131300000 112.533220458987
131310000 113.986588886788
131320000 115.047203423302
131330000 110.900774534129
131340000 108.620584496432
131350000 110.866956432425
131360000 113.874190925228
131370000 115.140927339299
131380000 115.361056476259
131390000 114.070685076183
131400000 113.408399534975
131410000 110.048350760843
131420000 111.761126672702
131430000 113.799124572073
131440000 112.236174363107
131450000 115.680648303128
131460000 118.880178441502
131470000 118.376189660387
131480000 112.815200998179
131490000 115.779493163635
131500000 113.713203222502
131510000 112.369246513289
131520000 108.900370425683
131530000 106.960772153215
131540000 109.602725429081
131550000 112.9360559915
131560000 112.736830375177
131570000 115.827229648936
131580000 116.150748046125
131590000 118.412627139776
131600000 112.537999821385
131610000 114.748120056236
131620000 118.381450305505
131630000 114.660780315471
131640000 112.503374808784
131650000 115.058924777361
131660000 116.072099981608
131670000 118.838073311197
131680000 119.08996794533
131690000 124.679879972609
131700000 125.442066205385
131710000 125.185210904371
131720000 124.405551800502
131730000 119.627036227173
131740000 119.430497610111
131750000 121.100075648848
131760000 121.564824177035
131770000 115.811276890092
131780000 117.370184579145
131790000 122.875433940376
131800000 116.383755049751
131810000 114.843234879052
131820000 111.706577175743
131830000 120.812820435359
131840000 119.853197844611
131850000 121.754848016518
131860000 122.057370984731
131870000 120.39769828565
131880000 120.921542150894
131890000 117.977256705989
131900000 116.163376534942
131910000 112.495319806823
131920000 117.014297491265
131930000 114.777098261412
131940000 115.810772240228
131950000 116.634374765481
131960000 111.960917405873
131970000 114.11615566225
131980000 114.238380642081
131990000 119.493701490359
132000000 122.945507611475
132010000 122.605977558909
132020000 120.964469634292
132030000 124.428259623577
132040000 121.127905245115
132050000 121.737079819902
132060000 124.693716862686
132070000 127.182097653372
132080000 127.932937128592
132090000 126.561200772098
132100000 126.891289617633
132110000 126.442113070251
132120000 121.229172430131
132130000 122.621717328116
132140000 120.670798124599
132150000 122.10265718456
132160000 128.669425677388
132170000 130.713335006709
132180000 125.257312381855
132190000 120.298003644085
132200000 121.305635361525
132210000 123.037490632718
132220000 120.97014433119
132230000 119.171480870506
132240000 125.347867866544
132250000 123.1671022681
132260000 120.759523545591
132270000 113.451305814548
132280000 122.074864293903
132290000 117.817485420264
132300000 115.178218531876
132310000 114.436549780753
132320000 116.293433260134
132330000 112.506261112541
132340000 110.174319666008
132350000 111.83316627711
132360000 111.647946876168
132370000 112.325122705747
132380000 118.750036278229
132390000 115.806807713238
132400000 113.915155706956
132410000 117.034445467137
132420000 116.996736536536
132430000 115.581243598432
132440000 117.660995542761
132450000 117.197247740503
132460000 122.589382492916
132470000 114.584595136715
132480000 118.196777041171
132490000 117.813923686815
132500000 116.029142551874
132510000 116.729111645659
132520000 116.321896567065
132530000 116.390369813489
132540000 114.617067632967
132550000 114.858154212353
132560000 110.873783647299
132570000 116.771602756403
132580000 115.190715081099
132590000 116.730326755926
132600000 111.408327060829
132610000 117.476482920107
132620000 116.585635160908
132630000 116.396455032396
132640000 114.834609036131
132650000 115.189068828078
132660000 117.992620830054
132670000 115.348474811096
132680000 114.999009558151
132690000 112.439345897992
132700000 116.758264403629
132710000 117.901534470518
132720000 115.844053300065
132730000 115.666075270658
132740000 117.287860083473
132750000 113.812056326461
132760000 113.456734737719
132770000 114.260296844526
132780000 112.467187371834
132790000 112.51581298463
132800000 112.222429219022
132810000 110.742348391751
132820000 110.021466276994
132830000 114.372976090424
132840000 114.495980738858
132850000 115.50453113707
132860000 112.062379118482
132870000 116.889613059624
132880000 116.678746756096
132890000 111.6380008648
132900000 118.433665530297
132910000 114.384944874325
132920000 118.025194672911
132930000 118.081013879561
132940000 115.785181980789
132950000 112.650293001691
132960000 111.690013887786
132970000 117.258549633418
132980000 114.322876617059
132990000 122.28741702586
133000000 120.711283659598
133010000 121.947371467591
133020000 117.457393867186
133030000 118.781428684558
133040000 123.430261150309
133050000 124.316248198811
133060000 120.408558794123
133070000 121.23856654107
133080000 121.386114324331
133090000 126.171951171885
133100000 124.31839831243
133110000 120.060163980759
133120000 120.743902654137
133130000 120.670533599761
133140000 120.275331760111
133150000 119.786802383217
133160000 111.772921727951
133170000 116.496107129283
133180000 117.286949558393
133190000 115.562982619152
133200000 122.186861771965
133210000 116.714661104509
133220000 117.747995080829
133230000 120.884689866964
133240000 118.879282731598
133250000 119.464614064599
133260000 118.394092506487
133270000 119.532969993644
133280000 114.198828486632
133290000 117.842959271506
133300000 118.378733668922
133310000 116.712195401959
133320000 115.403131339682
133330000 114.633584252984
133340000 116.531962012423
133350000 107.930604298559
133360000 108.150434932929
133370000 111.939348951296
133380000 114.188775358443
133390000 114.398902477153
133400000 122.101938105649
133410000 118.344097837462
133420000 119.719165035493
133430000 116.269019677994
133440000 115.272739771928
133450000 117.194010133785
133460000 117.932768156314
133470000 114.256593864426
133480000 115.792131383923
133490000 117.347168383108
133500000 117.361641651982
133510000 115.426370529842
133520000 115.631373939255
133530000 117.291696961258
133540000 113.600687573038
133550000 112.469837269688
133560000 115.25658073806
133570000 115.606121651827
133580000 114.092331467246
133590000 115.538092621261
133600000 114.716724567824
133610000 117.596768287743
133620000 116.797719629868
133630000 116.444045002516
133640000 115.289396816514
133650000 116.8830254831
133660000 116.846898993623
133670000 114.139684197245
133680000 116.680209312296
133690000 116.419182474637
133700000 115.719396055228
133710000 116.967680117286
133720000 114.617621259843
133730000 118.27169558303
133740000 114.875318015304
133750000 117.952170999334
133760000 114.919677033389
133770000 117.791437652854
133780000 117.834697687084
133790000 116.598798241601
133800000 117.752245567267
133810000 118.398342619843
133820000 121.549694584102
133830000 125.732438948976
133840000 122.798866732645
133850000 122.378892635763
133860000 121.621829304483
133870000 121.057511952643
133880000 120.840074272723
133890000 120.14391607431
133900000 123.876921782012
133910000 123.678463316395
133920000 117.586471736819
133930000 115.485129280986
133940000 117.555274555855
133950000 113.690698492416
133960000 116.911411653302
133970000 114.750804003349
133980000 113.055406132037
133990000 112.66413586216
134000000 112.170201342368
134010000 111.547694011884
134020000 117.032518324669
134030000 110.903537382033
134040000 115.260673960627
134050000 113.708887295982
134060000 114.813816141208
134070000 119.145438656255
134080000 114.556162755262
134090000 112.763360347848
134100000 122.060737726126
134110000 118.247855879543
134120000 117.669163945404
134130000 119.879550155495
134140000 122.579336940551
134150000 122.942345203691
134160000 120.230763761575
134170000 116.310128832138
134180000 117.380753694925
134190000 115.528556050718
134200000 115.838120895854
134210000 117.283759751845
134220000 115.588688571781
134230000 119.843497012639
134240000 118.25157168863
134250000 119.521820549507
134260000 114.958948828964
134270000 119.764354688583
134280000 119.970941037072
134290000 119.320658901933
134300000 117.253773469319
134310000 120.053373398544
134320000 117.665764438171
134330000 116.0399820596
134340000 115.009406219472
134350000 113.314668619384
134360000 114.750380718142
134370000 120.755461150585
134380000 118.494549233498
134390000 120.290287988392
134400000 121.755625627744
134410000 123.812841882139
134420000 125.151442926741
134430000 120.984951238796
134440000 118.835717127268
134450000 116.75049404703
134460000 114.950382456271
134470000 117.758868029201
134480000 117.671205312883
134490000 115.036309320301
134500000 116.435599398873
134510000 118.357112732306
134520000 118.878150864484
134530000 117.898711133663
134540000 117.541545046333
134550000 114.267432868877
134560000 115.920523181047
134570000 114.953763027623
134580000 116.906954318114
134590000 115.908751308905
134600000 117.362582938852
134610000 120.250958817207
134620000 120.158855984935
134630000 124.256392884129
134640000 121.011592781494
134650000 123.620867151849
134660000 119.947803573541
134670000 119.940639885006
134680000 122.401592647413
134690000 121.723147500592
134700000 120.387459242811
134710000 122.838793395554
134720000 119.339405916337
134730000 120.26889702966
134740000 116.079504440224
134750000 119.007107339346
134760000 122.233863675657
134770000 115.743460467862
134780000 119.790778519915
134790000 120.523737464065
134800000 119.362150193615
134810000 118.121072264758
134820000 116.501694876907
134830000 118.948522352315
134840000 124.650424966446
134850000 122.815929019998
134860000 123.778606960083
134870000 119.330391263679
134880000 125.007599932332
134890000 124.712516971386
134900000 121.404087415124
134910000 114.417808073205
134920000 117.573969022752
134930000 110.161755111018
134940000 111.572416514323
134950000 116.378050159497
134960000 116.791263856529
134970000 118.290345019006
134980000 113.596566428595
134990000 114.854971240617
135000000 116.783796899792
135010000 113.659578558213
135020000 116.160902633522
135030000 113.939744868696
135040000 113.970017426222
135050000 113.362575896682
135060000 113.742997308487
135070000 113.21892088138
135080000 112.415687750478
135090000 107.981302310049
135100000 111.111316810133
135110000 115.350716857689
135120000 118.2400802261
135130000 114.428097457368
135140000 114.69892447801
135150000 115.367572853041
135160000 115.394879903932
135170000 114.566202369336
135180000 110.134662582298
135190000 111.325245353824
135200000 112.064525594632
135210000 113.577892191148
135220000 112.381688101113
135230000 108.480172777333
135240000 109.324013770082
135250000 113.962824383227
135260000 116.441258623543
135270000 116.66992616191
135280000 115.156754438421
135290000 106.944639491782
135300000 111.860742862854
135310000 109.336996943669
135320000 105.78785784671
135330000 112.169635610416
135340000 111.94111592124
135350000 117.96771347957
135360000 115.688758894289
135370000 116.016286298508
135380000 115.983634107168
135390000 117.887710866251
135400000 114.067103581185
135410000 113.948518542166
135420000 116.132211567396
135430000 116.268309004165
135440000 117.454060137479
135450000 117.439663992434
135460000 116.672341600726
135470000 115.401541952563
135480000 114.097962871008
135490000 113.184999850758
135500000 122.06840626534
135510000 125.444483765235
135520000 118.149844499328
135530000 119.478668283055
135540000 117.748607378562
135550000 116.244311087166
135560000 120.910656947386
135570000 115.088164083738
135580000 120.41438776483
135590000 119.280710639779
135600000 117.93908635312
135610000 117.937733934311
135620000 118.638294650933
135630000 120.007089706573
135640000 119.237668506831
135650000 118.860263459778
135660000 123.664687737848
135670000 122.069119876665
135680000 125.411624066783
135690000 123.631376260196
135700000 126.099202391303
135710000 123.903233046163
135720000 123.054650804215
135730000 120.102728560203
135740000 121.950012187638
135750000 122.954727231834
135760000 123.317859342307
135770000 122.156168611439
135780000 121.91386500812
135790000 124.410956781552
135800000 125.282642799626
135810000 112.818757272267
135820000 114.311047998192
135830000 117.817704505798
135840000 118.988553493534
135850000 118.967032567806
135860000 111.337570490904
135870000 114.111985516097
135880000 113.756913820705
135890000 114.311342819129
135900000 112.537661612557
135910000 115.81413959084
135920000 121.75432623863
135930000 121.548839195041
135940000 116.628562005365
135950000 116.664789577663
135960000 118.838039411276
135970000 117.046367006356
135980000 116.550580436597
135990000 118.293331557672
136000000 119.289917258857
136010000 117.314641423023
136020000 115.969948348567
136030000 116.839413355752
136040000 113.30900739146
136050000 115.968798473693
136060000 118.851758905392
136070000 115.53403765449
136080000 112.475109472052
136090000 110.391468664089
136100000 109.61523704124
136110000 101.923128053226
136120000 111.313553340195
136130000 113.915839773802
136140000 118.439930224441
136150000 119.132508254444
136160000 114.625019664793
136170000 118.650529976835
136180000 114.715996171966
136190000 113.345635831553
136200000 115.675862943657
136210000 112.329802808164
136220000 114.747000657885
136230000 114.244236621459
136240000 114.57415259447
136250000 119.805610741799
136260000 119.202397782216
136270000 121.465670358233
136280000 116.976238121891
136290000 115.269915293184
136300000 111.930649088768
136310000 115.165351437541
136320000 115.702821964375
136330000 121.05678454667
136340000 121.844407023457
136350000 120.020804377299
136360000 121.0014886833
136370000 125.643226503504
136380000 124.861045819235
136390000 121.357579282076
136400000 119.274690263838
136410000 122.423817968757
136420000 121.387664431653
136430000 122.45161326034
136440000 117.576620028791
136450000 123.181433694731
136460000 123.426579626155
136470000 124.844860809401
136480000 124.168659744893
136490000 119.840904685411
136500000 123.987757673201
136510000 123.892684413588
136520000 118.953126842754
136530000 122.775824452164
136540000 119.752133802939
136550000 120.53026472334
136560000 122.021695294167
136570000 126.00139443827
136580000 122.353736035902
136590000 121.953952467735
136600000 117.074137105589
136610000 115.631115290823
136620000 116.331136806322
136630000 118.648070900264
136640000 117.655001813144
136650000 119.070857850969
136660000 116.036403144672
136670000 114.023715826294
136680000 115.07747321017
136690000 109.644934195915
136700000 115.74404827501
136710000 115.197506997873
136720000 114.387194262816
136730000 115.738435430399
136740000 119.27177735123
136750000 120.43338711878
136760000 122.470272731896
136770000 119.345969630948
136780000 115.877773459503
136790000 115.061448975159
136800000 111.14135851204
136810000 118.10083860612
136820000 116.436614136653
136830000 116.818057153216
136840000 114.470895683735
136850000 116.065116318411
136860000 114.525896154839
136870000 114.462974792238
136880000 109.822762004311
136890000 111.520377042211
136900000 109.870202278565
136910000 113.410330920807
136920000 116.908258255997
136930000 114.546494764018
136940000 118.43766308245
136950000 116.922799228143
136960000 119.033698928054
136970000 117.537166806197
136980000 121.257090157352
136990000 117.268931650253
137000000 120.955745020313
137010000 119.219737229634
137020000 120.114854447698
137030000 118.983912394794
137040000 125.323469099104
137050000 124.068619752548
137060000 121.812576763745
137070000 121.945332003974
137080000 122.265892838804
137090000 117.339858991325
137100000 116.498950562948
137110000 118.499463887222
137120000 117.583843183667
137130000 121.380883151148
137140000 119.452633466069
137150000 121.359969594657
137160000 121.974369938779
137170000 123.929880092959
137180000 122.234713902171
137190000 123.754418889578
137200000 115.470148050419
137210000 116.076196807955
137220000 114.111738445057
137230000 121.059367830925
137240000 114.799297664811
137250000 117.70876976512
137260000 117.443469500546
137270000 118.04268653044
137280000 116.435730793008
137290000 117.247225321368
137300000 117.987348777462
137310000 116.887380662219
137320000 115.757199912836
137330000 112.753052587052
137340000 114.910378385316
137350000 116.975366445533
137360000 114.399313105891
137370000 114.546496989107
137380000 113.427145018567
137390000 117.135013469412
137400000 118.359220325114
137410000 115.198187565099
137420000 119.449155210623
137430000 118.43035345953
137440000 114.725163423971
137450000 116.613257488017
137460000 115.589691934826
137470000 116.696771924806
137480000 118.41291459538
137490000 117.158634703278
137500000 115.83676152488
137510000 113.76786309256
137520000 112.214510886927
137530000 114.506199386895
137540000 113.303238602775
137550000 111.503518897848
137560000 109.692015442418
137570000 117.717099116257
137580000 118.490161521955
137590000 121.400287788181
137600000 124.327269116819
137610000 123.925102822029
137620000 122.256517284916
137630000 115.837873731095
137640000 121.09785087356
137650000 124.251814485678
137660000 123.334970333386
137670000 122.89155640849
137680000 125.977554590089
137690000 122.896877557216
137700000 120.712028887129
137710000 118.747792211996
137720000 114.673077830971
137730000 114.81540824132
137740000 115.186083621163
137750000 117.715379713382
137760000 116.122978885106
137770000 118.575635097271
137780000 119.83989994125
137790000 125.521655846786
137800000 122.533549116576
137810000 120.228488468018
137820000 116.294303668565
137830000 118.748983846968
137840000 118.549448121168
137850000 117.824194550613
137860000 114.353964435095
137870000 118.511326373768
137880000 121.465746572009
137890000 122.094111924045
137900000 118.973535178839
137910000 119.251214945874
137920000 117.929647554857
137930000 119.829272769968
137940000 116.367903729552
137950000 120.229396285394
137960000 122.425556083981
137970000 121.747851137241
137980000 123.124877196261
137990000 122.533608188107
138000000 121.840864020455
138010000 116.798725193798
138020000 119.780941948895
138030000 120.008502860097
138040000 117.593067650582
138050000 117.344196512194
138060000 119.456288809498
138070000 119.123731798504
138080000 115.858574588255
138090000 116.79092944674
138100000 115.761108418656
138110000 113.880510245133
138120000 113.540779480188
138130000 116.663555934647
138140000 115.246404921266
138150000 118.54419843239
138160000 116.208504958507
138170000 117.231083863637
138180000 118.078830914881
138190000 116.730418523453
138200000 120.494623913823
138210000 118.932081334702
138220000 117.709218268515
138230000 119.727242248817
138240000 117.920381891348
138250000 115.160367967059
138260000 116.090238278869
138270000 115.707571883817
138280000 117.069430424256
138290000 118.638424653244
138300000 114.572783753884
138310000 118.333238454191
138320000 117.119589523219
138330000 120.615572622051
138340000 120.500378084085
138350000 120.843464574224
138360000 123.545415627755
138370000 122.47906334095
138380000 121.033142181351
138390000 120.874788433561
138400000 115.986357800683
138410000 120.363359148005
138420000 121.549535515287
138430000 116.29831414922
138440000 119.600545897917
138450000 117.329394132915
138460000 120.139116800099
138470000 121.53726380563
138480000 118.353391145465
138490000 122.044364990287
138500000 126.167633048554
138510000 122.584382332621
138520000 122.922774049316
138530000 125.964372016866
138540000 126.613925851254
138550000 126.048703905819
138560000 125.059732921083
138570000 124.102801151261
138580000 124.074751696067
138590000 122.544289503697
138600000 120.021791781154
138610000 121.581682793398
138620000 123.577725080001
138630000 123.680003613764
138640000 125.298314010644
138650000 121.394442214048
138660000 122.508105387398
138670000 118.773510586459
138680000 117.884501347922
138690000 119.534329806105
138700000 125.448103032068
138710000 122.942156876569
138720000 121.836916201303
138730000 119.172515418123
138740000 120.996017088663
138750000 121.634371871978
138760000 114.616778546005
138770000 118.92341440735
138780000 119.218527554374
138790000 117.102886778937
138800000 116.901718283375
138810000 118.956851681026
138820000 117.876260836252
138830000 115.051026370303
138840000 120.139784220338
138850000 118.358134289929
138860000 121.111315089454
138870000 119.240933051597
138880000 119.533082292847
138890000 119.894923703271
138900000 115.058832361019
138910000 115.936678242569
138920000 119.619910693434
138930000 116.589505027735
138940000 116.095863116812
138950000 115.938766731468
138960000 111.577520750268
138970000 116.541979869965
138980000 116.448238593352
138990000 120.015481384583
139000000 120.490381249851
139010000 113.172540612137
139020000 116.709702701595
139030000 117.99925488952
139040000 121.281830485273
139050000 118.79379792731
139060000 117.66819924958
139070000 118.192108075234
139080000 119.341346676144
139090000 119.637826582828
139100000 119.726740790907
139110000 120.233994457067
139120000 119.076990595873
139130000 118.558567032029
139140000 111.973999274668
139150000 113.14181429913
139160000 113.642050621472
139170000 113.183535375048
139180000 108.400317048938
139190000 109.310565804157
139200000 115.790212679019
139210000 117.128444360963
139220000 114.591678922928
139230000 116.641290650255
139240000 117.34680235652
139250000 107.024802006387
139260000 115.423120117395
139270000 118.807999953883
139280000 122.673716240699
139290000 119.701631259964
139300000 114.631794731768
139310000 114.730616228391
139320000 116.289000120599
139330000 115.555049530271
139340000 116.628427938728
139350000 116.467878604104
139360000 118.811163196032
139370000 115.769068814439
139380000 111.96194710797
139390000 119.510681146174
139400000 125.37671150009
139410000 126.128734931815
139420000 122.840768040688
139430000 120.566591287164
139440000 122.763640866824
139450000 118.701123416622
139460000 120.280942098383
139470000 121.580869082062
139480000 117.868990927178
139490000 119.67105707351
139500000 114.581350959451
139510000 115.621486571888
139520000 119.812375224142
139530000 119.245092782927
139540000 117.928132170108
139550000 120.107560479911
139560000 121.276047586591
139570000 122.323533064338
139580000 123.296716743439
139590000 124.662373696775
139600000 124.964199740036
139610000 125.693596121266
139620000 121.883199329986
139630000 120.217644959798
139640000 119.109492746025
139650000 117.848250280874
139660000 114.694240196541
139670000 114.09310197202
139680000 115.949246261191
139690000 114.218202442519
139700000 113.794707995216
139710000 118.898007080089
139720000 115.650804969425
139730000 116.187369987844
139740000 118.450314038365
139750000 121.115891661485
139760000 119.598355642308
139770000 119.336872541304
139780000 115.244246821682
139790000 115.955512243791
139800000 115.869744484828
139810000 112.071612672096
139820000 110.85872265382
139830000 110.935798377139
139840000 112.135594355358
139850000 112.170247323025
139860000 113.536951756227
139870000 112.302767728555
139880000 107.641718673456
139890000 104.332404821256
139900000 113.377341362333
139910000 108.506654348139
139920000 107.587633231676
139930000 112.427218275731
139940000 113.105389412631
139950000 114.37120907353
139960000 114.000280877916
139970000 114.004721759435
139980000 111.961710125188
139990000 116.655779830227
140000000 114.75550378163
140010000 115.067104794331
140020000 115.91842290715
140030000 115.821203407089
140040000 116.697956202131
140050000 116.119005282804
140060000 116.984693250717
140070000 119.032007082008
140080000 118.046594764442
140090000 116.595363293202
140100000 115.592845498547
140110000 115.258805721485
140120000 117.013632648987
140130000 121.819473815376
140140000 117.289251209907
140150000 114.539686410033
140160000 115.463579816542
140170000 115.069287174915
140180000 116.105856869886
140190000 119.65282023902
140200000 121.037142718472
140210000 119.452281188309
140220000 119.053078190263
140230000 120.548052240067
140240000 118.7103316366
140250000 117.847178463465
140260000 117.553358840851
140270000 119.090873783378
140280000 119.261185888026
140290000 117.887068347561
140300000 118.020936600677
140310000 115.305392552438
140320000 117.917302290464
140330000 120.190499888883
140340000 116.921833005668
140350000 117.149582628463
140360000 114.918947607818
140370000 118.043049953978
140380000 116.682634668283
140390000 115.129208882115
140400000 123.481692798702
140410000 123.163968130559
140420000 123.172401239822
140430000 121.111896078611
140440000 119.408034006152
140450000 117.337316312878
140460000 121.810625204758
140470000 122.629523131236
140480000 120.082952109232
140490000 117.317492395847
140500000 117.020582002981
140510000 116.65835208336
140520000 121.992334517475
140530000 120.685770871504
140540000 118.371650631965
140550000 120.555436409376
140560000 122.413138229765
140570000 122.873577313834
140580000 121.104033132453
140590000 118.22114950323
140600000 114.559767704794
140610000 117.907735165086
140620000 114.219492112658
140630000 114.909439255222
140640000 109.904055794166
140650000 119.993243909146
140660000 124.343386826829
140670000 123.701897703893
140680000 121.289303190198
140690000 120.729937432023
140700000 121.092686156124
140710000 123.252690602625
140720000 121.936633837793
140730000 122.852056624803
140740000 121.325635922564
140750000 120.761592509893
140760000 121.56792077604
140770000 119.222453264042
140780000 117.478193526643
140790000 123.44427584605
140800000 128.059324527666
140810000 125.872839883288
140820000 127.119721134223
140830000 120.191177487526
140840000 117.921136191097
140850000 122.774775638492
140860000 126.760164943546
140870000 125.137706288408
140880000 119.594199406689
140890000 123.790347275061
140900000 120.465099815282
140910000 123.97425873231
140920000 124.845905430559
140930000 120.892714689801
140940000 119.348778816629
140950000 117.908356037951
140960000 119.198659593523
140970000 118.927802462158
140980000 117.895496919548
140990000 115.106288753463
141000000 115.001188554161
141010000 119.807746650232
141020000 119.466442348951
141030000 116.236958441181
141040000 116.510936011263
141050000 120.291138978654
141060000 120.031166351617
141070000 122.227703453199
141080000 122.65362812404
141090000 120.530623134931
141100000 120.607188648697
141110000 115.097360758618
141120000 119.27618867149
141130000 121.964757976952
141140000 123.20223263779
141150000 124.765900598425
141160000 123.468612624884
141170000 124.829989916871
141180000 122.06220430521
141190000 123.841596585992
141200000 125.966033917724
141210000 124.56636917918
141220000 127.677975224514
141230000 128.875700962148
141240000 129.495193068785
141250000 123.984987673098
141260000 124.929426172486
141270000 126.11442005234
141280000 121.608872480407
141290000 119.890017932784
141300000 126.79606916196
141310000 126.817902621104
141320000 125.193727164946
141330000 126.971911979755
141340000 127.947441405828
141350000 124.359878195937
141360000 124.042116308657
141370000 124.640572178323
141380000 125.885163975751
141390000 124.851244794343
141400000 122.159646599228
141410000 120.58318476077
141420000 122.097289756897
141430000 122.357620497307
141440000 123.03040684967
141450000 119.982291316334
141460000 121.343823239267
141470000 120.271847536341
141480000 116.024775779424
141490000 119.370540701856
141500000 123.450527155373
141510000 118.84625678971
141520000 122.758576568448
141530000 122.637845333465
141540000 119.138384220234
141550000 122.763296546856
141560000 122.664939890654
141570000 121.162884573059
141580000 118.582354716842
141590000 122.341915127668
141600000 121.372489095709
141610000 118.21800919705
141620000 116.410296051239
141630000 118.534743055242
141640000 117.738398495386
141650000 118.693270549349
141660000 114.535866436576
141670000 114.570672267819
141680000 113.828833682879
141690000 112.05947886117
141700000 113.151776300373
141710000 111.550456323917
141720000 115.144582596415
141730000 118.244891843833
141740000 114.394685911033
141750000 117.43629861018
141760000 112.282882850555
141770000 117.072429936897
141780000 121.918964035123
141790000 119.188184243147
141800000 114.558339297446
141810000 111.89119077826
141820000 113.431436555399
141830000 110.594862425922
141840000 112.98588001469
141850000 114.025796307943
141860000 117.158013029852
141870000 117.303552302919
141880000 121.381807495914
141890000 120.899347738781
141900000 121.317791752436
141910000 121.15915219437
141920000 117.839797165441
141930000 115.36777330951
141940000 114.483356908545
141950000 116.355255193391
141960000 121.082337664125
141970000 124.57927967642
141980000 116.703118428557
141990000 116.759053300623
142000000 117.011149812541
142010000 122.957772400378
142020000 120.840932747912
142030000 121.533638046019
142040000 120.614205739029
142050000 119.297934853671
142060000 114.842292876588
142070000 115.405733540259
142080000 114.938852008164
142090000 114.470369223023
142100000 113.289360927274
142110000 114.58327405789
142120000 113.082790727736
142130000 113.99912997933
142140000 116.614435419818
142150000 116.100452583357
142160000 117.503505260208
142170000 116.862635110677
142180000 115.059065726548
142190000 113.188415042163
142200000 117.119382969222
142210000 118.264653336005
142220000 111.895834750288
142230000 111.292400930009
142240000 111.976345382895
142250000 110.523790201052
142260000 108.636340763469
142270000 109.611405379387
142280000 113.14940661361
142290000 110.772661332396
142300000 109.512908306406
142310000 108.404328450222
142320000 110.152562521046
142330000 112.38083558368
142340000 114.296884849456
142350000 115.364130924
142360000 115.547917324692
142370000 110.822457147271
142380000 109.9794427296
142390000 110.44526063335
142400000 114.700074171095
142410000 114.522320250703
142420000 113.820075741285
142430000 115.923373261782
142440000 117.386944582905
142450000 116.61142815759
142460000 117.680958995695
142470000 116.005223744349
142480000 117.708861758307
142490000 118.764263708672
142500000 118.929631594967
142510000 121.994689459466
142520000 121.297397794013
142530000 116.931395168611
142540000 113.832090759719
142550000 115.515068516818
142560000 111.55196995244
142570000 109.010071180706
142580000 109.90870515974
142590000 110.155895061393
142600000 114.986002975416
142610000 116.362371936748
142620000 115.334434158191
142630000 119.525330955921
142640000 119.228794712282
142650000 121.841440534203
142660000 119.036694479471
142670000 116.458090314572
142680000 120.179004878636
142690000 117.529137076749
142700000 120.07890070157
142710000 122.188313347428
142720000 121.636431992338
142730000 119.796427661276
142740000 121.068885694596
142750000 112.569281376137
142760000 120.875733332554
142770000 116.36052148043
142780000 115.951378268555
142790000 117.462730682437
142800000 116.7584892432
142810000 123.232771832322
142820000 118.084089700964
142830000 120.237943600733
142840000 120.261736438576
142850000 123.74782120957
142860000 120.382923737256
142870000 121.929615372092
142880000 115.810067500658
142890000 114.96966030689
142900000 111.614753915653
142910000 115.229145292202
142920000 112.178074396506
142930000 117.951465111126
142940000 113.640500330853
142950000 115.5354616085
142960000 114.830626257056
142970000 112.832514036995
142980000 107.897724808623
142990000 116.110482943673
143000000 114.664483179534
143010000 119.08643446265
143020000 120.104055883002
143030000 116.189650617737
143040000 122.023946137885
143050000 118.862772707101
143060000 118.238722096377
143070000 122.139553535723
143080000 120.916917058144
143090000 118.245748399726
143100000 120.227064222798
143110000 119.76658560508
143120000 114.124191333769
143130000 116.013682955194
143140000 120.296316959751
143150000 126.81960029735
143160000 121.651990148631
143170000 121.995986682448
143180000 122.778540371508
143190000 122.024685424461
143200000 116.098337452086
143210000 117.411865299575
143220000 119.742471300897
143230000 118.26943234815
143240000 121.136377197932
143250000 123.141033118188
143260000 124.639290993672
143270000 126.049260943774
143280000 125.891193871018
143290000 123.305494453014
143300000 124.400153432097
143310000 120.485487352295
143320000 121.78635592048
143330000 119.990707899435
143340000 114.494291346628
143350000 113.230793578987
143360000 112.869460600584
143370000 115.379879689007
143380000 114.574314674554
143390000 118.52526586663
143400000 116.500586950936
143410000 119.069938409937
143420000 119.725353923921
143430000 116.893136210873
143440000 118.456511116675
143450000 114.394257280108
143460000 120.574821799908
143470000 122.348644173107
143480000 121.602437174429
143490000 116.118913339814
143500000 120.714519696164
143510000 117.086106123453
143520000 115.166923658645
143530000 115.805134405889
143540000 117.242274618729
143550000 117.700773169376
143560000 122.718786260251
143570000 120.014797368863
143580000 116.578670730661
143590000 112.215651720233
143600000 112.16003073861
143610000 115.590474446072
143620000 116.908250067029
143630000 120.806934291014
143640000 121.132691819312
143650000 116.975812207961
143660000 119.145203247467
143670000 114.94257808085
143680000 109.522182156314
143690000 111.430985899679
143700000 116.712609027266
143710000 108.370663213119
143720000 115.936237968734
143730000 116.345213618757
143740000 121.38056006523
143750000 121.470771817197
143760000 116.809545358741
143770000 116.598829419622
143780000 119.134578706278
143790000 114.691133029803
143800000 115.401257653245
143810000 112.756115778231
143820000 109.898396908993
143830000 116.237602278188
143840000 116.649951390566
143850000 117.405935490884
143860000 117.079098645858
143870000 118.743930688828
143880000 117.791875567809
143890000 118.71027951164
143900000 121.654552583874
143910000 122.836697059133
143920000 126.275640159453
143930000 121.883989143094
143940000 123.446037440264
143950000 121.770226423585
143960000 120.587978667059
143970000 119.09770980146
143980000 127.060650038963
143990000 125.904806699211
144000000 122.868341397332
144010000 121.702277272365
144020000 121.958914001256
144030000 123.184183528057
144040000 119.564591921242
144050000 121.388610908994
144060000 121.018369894045
144070000 124.430294101087
144080000 119.650514379033
144090000 119.388665352381
144100000 118.464326813341
144110000 117.470341601404
144120000 117.732943962751
144130000 122.909930466411
144140000 119.352531253866
144150000 117.203756623557
144160000 117.623164724654
144170000 119.359062844828
144180000 116.774766563157
144190000 118.664706132698
144200000 120.830949101256
144210000 123.340192379905
144220000 125.653825278079
144230000 121.662893618715
144240000 119.914771244803
144250000 122.278364611482
144260000 122.039590897651
144270000 116.191705366453
144280000 123.009848532587
144290000 123.562940887788
144300000 118.648265473981
144310000 118.761619556215
144320000 109.959900797452
144330000 117.630457694659
144340000 122.281119702009
144350000 119.147015557592
144360000 127.525324659238
144370000 123.621121699407
144380000 120.9559602623
144390000 121.062052873943
144400000 122.102936156116
144410000 126.893846704614
144420000 128.172677616865
144430000 125.362576747152
144440000 122.678102861515
144450000 120.059773048086
144460000 120.220894983723
144470000 126.069514187664
144480000 123.395771653312
144490000 124.245644871381
144500000 120.290487410703
144510000 119.451174352121
144520000 124.181989199548
144530000 122.122927796393
144540000 122.241858251159
144550000 118.950400467497
144560000 123.75750379717
144570000 121.796790101263
144580000 121.575539720575
144590000 121.90992346007
144600000 123.980622895753
144610000 121.367258217398
144620000 125.799390146957
144630000 125.597530502277
144640000 121.956722907613
144650000 124.226369382692
144660000 125.1654995946
144670000 118.468841959492
144680000 121.501757689465
144690000 122.909235616122
144700000 123.407109879623
144710000 127.878007766254
144720000 125.552915909865
144730000 123.19156455985
144740000 125.593609086479
144750000 121.216039610745
144760000 123.503374696763
144770000 118.30203590153
144780000 117.907112138092
144790000 118.646505225721
144800000 120.758960731603
144810000 117.199400620999
144820000 119.537283955995
144830000 119.269531567059
144840000 121.912565976661
144850000 123.322089344297
144860000 121.951833911522
144870000 120.334952791837
144880000 121.48582566726
144890000 117.991556704547
144900000 112.147023733127
144910000 120.411827715689
144920000 119.707120248338
144930000 114.911827219308
144940000 118.481733507664
144950000 111.862771078707
144960000 118.17205368737
144970000 118.41332949456
144980000 116.779219437653
144990000 121.663047253835
145000000 116.66782177958
145010000 115.760378960502
145020000 120.674573254003
145030000 121.984723773094
145040000 121.109104695156
145050000 121.225428875626
145060000 120.349317732751
145070000 120.426259340217
145080000 121.058265597588
145090000 118.482004272265
145100000 118.54047583747
145110000 112.964187739251
145120000 114.786371334972
145130000 116.260128818691
145140000 118.135384345547
145150000 114.976189215136
145160000 115.942240809727
145170000 114.679821984631
145180000 121.100510586152
145190000 118.035031853079
145200000 115.580438081615
145210000 113.906950854936
145220000 116.463445118502
145230000 118.635306276601
145240000 117.133478284821
145250000 123.199620882529
145260000 124.188078603984
145270000 126.23104226031
145280000 122.129498677855
145290000 120.82983279549
145300000 123.236950382283
145310000 121.274880215498
145320000 121.465225953079
145330000 121.656061682797
145340000 120.312368349223
145350000 120.086585288133
145360000 124.994390915957
145370000 124.185466698777
145380000 118.336050828369
145390000 123.037568472789
145400000 120.466023291471
145410000 115.649715365615
145420000 115.082015382514
145430000 116.686192538806
145440000 112.82095833178
145450000 115.500950023182
145460000 114.006747940857
145470000 110.967251101933
145480000 114.903006729335
145490000 117.352616924023
145500000 119.570292064085
145510000 116.46439744401
145520000 120.449268030044
145530000 118.045043887294
145540000 118.720185439401
145550000 120.326721307156
145560000 121.71060024429
145570000 125.04309064388
145580000 124.23579009569
145590000 122.085413782693
145600000 126.735075229776
145610000 125.415483584759
145620000 122.954868232285
145630000 118.210429797049
145640000 121.277605699175
145650000 122.969231103207
145660000 123.067336404653
145670000 121.428324059119
145680000 119.795979838194
145690000 122.42750049056
145700000 119.247111509902
145710000 122.952304004416
145720000 124.078244753666
145730000 121.351108481383
145740000 116.576255393908
145750000 115.327920624635
145760000 118.99956413012
145770000 114.493319034703
145780000 116.965959509256
145790000 110.978067241621
145800000 113.49841432258
145810000 117.932107993424
145820000 117.322316769405
145830000 115.089364269856
145840000 118.64481464178
145850000 119.155617868874
145860000 120.107701070634
145870000 120.592890908811
145880000 122.359767214805
145890000 122.916471593603
145900000 120.816909773083
145910000 121.378461141328
145920000 122.06024521484
145930000 123.18704950758
145940000 123.023076177698
145950000 120.742278580014
145960000 124.01155785578
145970000 126.150935557714
145980000 128.997701150825
145990000 121.959420215043
146000000 126.23020796885
146010000 122.912305326967
146020000 126.333856127002
146030000 122.08906498337
146040000 122.205569883633
146050000 122.915441027405
146060000 120.171245366051
146070000 116.850934184304
146080000 116.377399576214
146090000 118.275170671645
146100000 117.295885991777
146110000 118.304481384964
146120000 121.376088364544
146130000 122.733795256159
146140000 121.46387048978
146150000 120.694320231493
146160000 121.306635875722
146170000 118.641479148165
146180000 118.230726233942
146190000 118.287633980321
146200000 118.16697752446
146210000 117.323459326736
146220000 117.165812909516
146230000 122.396477916192
146240000 122.225031162049
146250000 122.656371726738
146260000 121.185587491176
146270000 121.292785278063
146280000 118.581988865444
146290000 118.316897248687
146300000 119.900553314024
146310000 127.351748563406
146320000 125.405820091298
146330000 125.110947964296
146340000 127.082233790546
146350000 124.769845025046
146360000 128.707114930331
146370000 123.886238726863
146380000 121.562693582296
146390000 121.070187338914
146400000 120.435179950681
146410000 120.031784742503
146420000 119.309827169154
146430000 122.920511076002
146440000 116.556688067875
146450000 118.841531855308
146460000 119.409128033784
146470000 120.259410525784
146480000 119.835166729221
146490000 119.685026943032
146500000 116.5395984753
146510000 117.87087977425
146520000 119.009172990859
146530000 115.801803132551
146540000 117.490438596221
146550000 116.784564976347
146560000 118.640170233845
146570000 120.681776545314
146580000 120.08039022372
146590000 122.283378699929
146600000 122.286548982234
146610000 116.886214939414
146620000 120.762666361048
146630000 121.509947396834
146640000 123.181605689845
146650000 119.085878981686
146660000 118.591159153431
146670000 118.231330731372
146680000 117.024349660724
146690000 117.990916327677
146700000 124.760792172446
146710000 117.901751803378
146720000 117.803731247346
146730000 117.838397287992
146740000 119.311935020981
146750000 115.581631485619
146760000 117.20122183434
146770000 121.408127130354
146780000 121.518870815081
146790000 118.891221234126
146800000 113.665255237258
146810000 119.508418959065
146820000 113.581351018337
146830000 118.800260244788
146840000 115.394441701254
146850000 118.181804214474
146860000 118.994630202825
146870000 119.083852805329
146880000 115.11428350573
146890000 112.235594112172
146900000 113.320687068315
146910000 112.913904831865
146920000 116.501861443329
146930000 114.394188375984
146940000 116.777911290715
146950000 116.904295895785
146960000 116.13172214143
146970000 114.019619354452
146980000 107.213978494558
146990000 108.946016300777
147000000 118.289815688377
147010000 116.452879796488
147020000 110.640462698812
147030000 118.900468858699
147040000 114.724996452553
147050000 118.18390466079
147060000 112.453688849254
147070000 115.722203126453
147080000 117.980623126546
147090000 112.044381115573
147100000 110.524320137601
147110000 115.456788785607
147120000 111.548040116039
147130000 110.500026787738
147140000 110.157409836434
147150000 114.395010171589
147160000 115.985328679673
147170000 117.250376838926
147180000 117.711546190355
147190000 120.402080236774
147200000 116.278152273633
147210000 117.64881941501
147220000 118.785530503804
147230000 118.626393245366
147240000 113.86070302914
147250000 119.926182783812
147260000 113.267631541927
147270000 116.537241556962
147280000 116.581833253015
147290000 118.103205928436
147300000 114.003050587542
147310000 111.349142322407
147320000 110.383077666545
147330000 108.202932377105
147340000 106.750845310065
147350000 106.302744778216
147360000 106.971624003246
147370000 109.395326807356
147380000 108.574707898772
147390000 114.538718731889
147400000 114.225779669807
147410000 119.739041021921
147420000 121.347161349321
147430000 122.320455382368
147440000 121.715341405901
147450000 122.831867107923
147460000 123.395417549278
147470000 126.786518685962
147480000 127.514841877715
147490000 127.666947115381
147500000 126.42414621941
147510000 123.174791691402
147520000 121.879156747036
147530000 120.262796171659
147540000 118.341141213528
147550000 118.756479989635
147560000 115.909755391063
147570000 124.89914484867
147580000 120.309606084095
147590000 120.070716402186
147600000 121.111859279459
147610000 120.28261741637
147620000 121.694623255401
147630000 121.333972519953
147640000 118.012764466875
147650000 115.125596909231
147660000 114.566666155351
147670000 109.440475796193
147680000 115.028354514815
147690000 119.119525605165
147700000 120.651861878032
147710000 117.28675913479
147720000 121.166037567894
147730000 118.86382045319
147740000 117.765532919377
147750000 118.198226399133
147760000 120.960407840095
147770000 118.252757129601
147780000 119.733633174331
147790000 117.964606062639
147800000 119.932178629411
147810000 115.749823701354
147820000 117.74599426044
147830000 115.923907096028
147840000 118.495478575823
147850000 120.757337582475
147860000 116.123476126687
147870000 117.92183848411
147880000 118.109631789673
147890000 117.509505758018
147900000 117.284213521402
147910000 114.929832705852
147920000 118.602599789458
147930000 112.079167048603
147940000 119.14811885533
147950000 116.273472159698
147960000 117.104611249587
147970000 119.427855556648
147980000 119.360076009842
147990000 118.380210036317
148000000 118.55870908979
148010000 118.343694070726
148020000 113.409594394062
148030000 117.849656456817
148040000 115.626586740331
148050000 112.690851048697
148060000 110.684957191598
148070000 111.032992789123
148080000 109.236511319601
148090000 108.605659700679
148100000 103.194052952992
148110000 105.204627227573
148120000 105.360981348748
148130000 108.591730443395
148140000 104.46649316071
148150000 108.863129778303
148160000 109.551746232025
148170000 106.556915565302
148180000 107.242085653944
148190000 106.780433982351
148200000 114.343624987367
148210000 106.479454174804
148220000 110.428050402236
148230000 108.643221365137
148240000 110.217277776257
148250000 109.781630317476
148260000 113.216823440497
148270000 110.966593523164
148280000 112.510694685721
148290000 119.410761796793
148300000 115.628843855686
148310000 108.055248326837
148320000 111.435836104634
148330000 110.98728004585
148340000 110.928854286076
148350000 109.721581321675
148360000 111.621961569254
148370000 118.28797734179
148380000 121.329303088326
148390000 113.69005020973
148400000 119.761362383658
148410000 119.978796269714
148420000 119.29560596932
148430000 121.894371645586
148440000 120.988863818353
148450000 119.880827890836
148460000 120.313558954602
148470000 119.500452463262
148480000 118.121549412972
148490000 121.05491020205
148500000 122.532480035397
148510000 122.389240908885
148520000 120.403399491728
148530000 118.979885546968
148540000 120.430337772608
148550000 117.334556533878
148560000 121.032827752837
148570000 117.222988791677
148580000 115.255492542267
148590000 116.154655644089
148600000 111.492423036113
148610000 113.857518811291
148620000 116.818092794353
148630000 116.892004376709
148640000 118.807507779527
148650000 118.733040693301
148660000 118.671156719113
148670000 119.86105120376
148680000 120.50795112679
148690000 121.0792758382
148700000 115.621987835653
148710000 115.979593413213
148720000 116.039980359895
148730000 120.557765598557
148740000 116.483778172796
148750000 112.781808307659
148760000 118.792662159419
148770000 116.718039636166
148780000 117.362557684067
148790000 114.178308536789
148800000 116.22145294496
148810000 113.077828053079
148820000 115.444738301246
148830000 111.618971307362
148840000 112.303807806724
148850000 107.455456562904
148860000 111.139156665922
148870000 107.4278702724
148880000 111.274513258948
148890000 113.397005264696
148900000 111.295574909751
148910000 112.975185805321
148920000 108.661050280262
148930000 115.897917624603
148940000 116.448710753371
148950000 117.515787785985
148960000 118.831355604058
148970000 120.648215959152
148980000 121.354691071552
148990000 120.707843883869
149000000 116.145081163754
149010000 118.126290089996
149020000 121.586627208679
149030000 122.649260827921
149040000 117.207956430907
149050000 119.326279008808
149060000 124.091274006541
149070000 118.417864459973
149080000 120.551709460686
149090000 122.020241583004
149100000 123.082561663215
149110000 123.025982934618
149120000 123.338981044596
149130000 119.09524034388
149140000 120.083914383753
149150000 118.473602111053
149160000 120.226347814051
149170000 120.406814437408
149180000 124.256187222841
149190000 121.384946327802
149200000 121.808082509513
149210000 119.154622730212
149220000 118.604151059048
149230000 118.572295132152
149240000 117.90205175136
149250000 120.702729835546
149260000 123.910643425379
149270000 122.156582861906
149280000 124.206762304261
149290000 125.1911276052
149300000 122.7542873359
149310000 113.850081433968
149320000 119.983896118081
149330000 121.190374861304
149340000 120.093987852263
149350000 115.524614987341
149360000 120.1213794234
149370000 121.669530105677
149380000 118.490298458792
149390000 116.386636951416
149400000 116.872340363607
149410000 115.120620317806
149420000 113.336295626142
149430000 115.544517982408
149440000 115.741884276382
149450000 116.984664447071
149460000 117.989153108892
149470000 121.537313347173
149480000 118.624101114554
149490000 120.158633244298
149500000 116.304063579434
149510000 120.968353703779
149520000 116.183424983065
149530000 117.197278549961
149540000 112.613236525771
149550000 114.128261055579
149560000 115.184176945621
149570000 114.780547281418
149580000 117.220060790628
149590000 118.117473689885
149600000 113.705663050546
149610000 110.642057650477
149620000 112.065835132612
149630000 110.158001594901
149640000 115.037720557592
149650000 113.778496241483
149660000 113.99197702612
149670000 117.175743372285
149680000 115.190724428853
149690000 118.82638679386
149700000 115.53757412213
149710000 113.450285542453
149720000 115.490964999844
149730000 116.753735285233
149740000 117.778342248511
149750000 117.006447407706
149760000 117.297426353952
149770000 117.276373201646
149780000 116.468750119829
149790000 117.144792410067
149800000 113.170285561086
149810000 117.337713216245
149820000 115.042049240651
149830000 120.184228421375
149840000 119.337942518594
149850000 124.456377440245
149860000 123.461619497122
149870000 123.298876500827
149880000 119.629255222029
149890000 122.056178724403
149900000 120.596842634625
149910000 117.120569106691
149920000 121.477089365416
149930000 118.781937342778
149940000 116.376670658946
149950000 116.115607771085
149960000 119.401942018477
149970000 120.832467649436
149980000 120.290512749209
149990000 121.109513114081
150000000 122.056078391537
#timestep 
150010000 116.323775935893
150020000 118.759969916221
150030000 117.761577171866
150040000 119.747690926735
150050000 115.419268138414
150060000 116.389724430638
150070000 121.646622489571
150080000 118.04554680955
150090000 122.520042436019
150100000 121.882827156437
150110000 121.020778436847
150120000 118.115105647957
150130000 123.719508054997
150140000 120.162871162063
150150000 120.3661735257
150160000 122.546079495567
150170000 120.528699398239
150180000 119.555507588235
150190000 117.281973687694
150200000 117.507126461871
150210000 118.603368275755
150220000 120.032192744998
150230000 121.126468788682
150240000 118.380838480334
150250000 117.299675982343
150260000 117.868479108491
150270000 115.970841217446
150280000 112.759592315631
150290000 115.138301775806
150300000 113.787417139899
150310000 118.369310395761
150320000 116.64095994608
150330000 119.988055763539
150340000 117.401993044913
150350000 120.989441997601
150360000 116.886345156306
150370000 116.123400836322
150380000 117.842349932928
150390000 117.913645911155
150400000 117.703857757042
150410000 120.820567452587
150420000 116.523948665163
150430000 120.445137427407
150440000 117.596844504418
150450000 119.453780126476
150460000 115.066861868228
150470000 120.670271640261
150480000 117.097384300677
150490000 119.428227427577
150500000 120.347921780751
150510000 117.772959022829
150520000 117.504706362804
150530000 111.094966778952
150540000 113.653930337969
150550000 115.092192959065
150560000 120.320426569528
150570000 118.721901258222
150580000 126.798015620421
150590000 127.156977073872
150600000 124.172109645707
150610000 126.653134836755
150620000 129.38379030856
150630000 127.904078079526
150640000 124.491361667561
150650000 124.557967117735
150660000 125.000041898114
150670000 127.099061284521
150680000 122.027895135596
150690000 122.714446257114
150700000 119.558186089257
150710000 116.329698590329
150720000 119.136870436766
150730000 116.541782691957
150740000 113.01799623944
150750000 117.846187995659
150760000 115.571410262859
150770000 117.852849592047
150780000 112.809756987229
150790000 115.295940695464
150800000 118.925945699217
150810000 118.905497056326
150820000 118.077048708373
150830000 116.84112806581
150840000 119.153913370233
150850000 117.394714720539
150860000 116.986317592612
150870000 117.776955632879
150880000 116.046035975798
150890000 115.201701124201
150900000 116.598189102992
150910000 122.903688652158
150920000 127.310195520927
150930000 125.280389686865
150940000 125.250412503879
150950000 126.226873650505
150960000 125.478063789455
150970000 120.481746458691
150980000 116.29499949742
150990000 118.258948965078
151000000 118.566359911677
151010000 113.675653267911
151020000 114.927298136812
151030000 112.910900063821
151040000 113.853937151529
151050000 117.478340334686
151060000 115.002928805979
151070000 120.736357908772
151080000 116.065789382893
151090000 115.09460509509
151100000 117.489968110903
151110000 116.6251277895
151120000 114.565453018074
151130000 117.474402967226
151140000 116.154015881194
151150000 120.156794807085
151160000 114.340199050607
151170000 117.905794570713
151180000 116.16734038131
151190000 119.28661963209
151200000 118.374050471604
151210000 121.278604160225
151220000 123.515288707569
151230000 121.700166306686
151240000 117.113739407799
151250000 118.168849439705
151260000 120.328960571458
151270000 116.161678856806
151280000 121.712038494144
151290000 120.494807494506
151300000 119.185755568945
151310000 116.04128292244
151320000 121.607082413499
151330000 123.649671434498
151340000 120.883724129395
151350000 117.011970586159
151360000 118.474263722464
151370000 122.289006999176
151380000 120.312984891047
151390000 121.854225131009
151400000 123.193517947102
151410000 119.689111850919
151420000 120.752863140444
151430000 120.598569297407
151440000 122.820204006903
151450000 124.669592536143
151460000 123.390473727473
151470000 121.024908053593
151480000 123.286672818166
151490000 126.114961028632
151500000 122.02057670666
151510000 121.694052239224
151520000 120.993299883682
151530000 122.454272784545
151540000 122.953243593991
151550000 124.017277932054
151560000 118.054222171745
151570000 117.702161037607
151580000 119.182457448568
151590000 119.063104564076
151600000 123.481598464931
151610000 122.016637810115
151620000 121.890269557369
151630000 119.262108110928
151640000 116.30576362435
151650000 117.44640148808
151660000 119.714582840064
151670000 118.36460460117
151680000 117.246729913082
151690000 117.14468353004
151700000 115.59024566687
151710000 113.047280242496
151720000 114.283151772089
151730000 117.06397613705
151740000 116.280366760067
151750000 115.493919230619
151760000 111.505852658995
151770000 113.450476783097
151780000 117.448267295198
151790000 118.307344664409
151800000 118.689460347859
151810000 122.05363315915
151820000 120.724803844999
151830000 118.990764280702
151840000 116.268860450841
151850000 111.924751904098
151860000 115.400000889087
151870000 112.125370526769
151880000 113.346082490336
151890000 114.492049873773
151900000 115.84326202624
151910000 120.900522050726
151920000 125.201996616173
151930000 122.658251660734
151940000 118.168079464856
151950000 119.564623769922
151960000 116.830451759267
151970000 115.141549956526
151980000 115.652073480573
151990000 118.011154911709
152000000 118.336755035357
152010000 120.297724175095
152020000 120.412810505942
152030000 120.237832516817
152040000 117.656067377773
152050000 118.545909015496
152060000 120.285074085028
152070000 119.46705742675
152080000 116.852876567413
152090000 116.162093718304
152100000 114.922841634273
152110000 114.903201130531
152120000 112.928382047755
152130000 114.393015008674
152140000 118.046907241434
152150000 117.468026464441
152160000 119.936430481087
152170000 116.741662216534
152180000 116.227010437359
152190000 112.533327157041
152200000 114.346982416659
152210000 120.203145442371
152220000 121.394371508888
152230000 120.070480787872
152240000 120.770281934543
152250000 118.954495813654
152260000 114.808803216629
152270000 118.832278058158
152280000 119.784308578902
152290000 119.652758474771
152300000 117.767763791204
152310000 114.938454587639
152320000 115.554618471567
152330000 119.944339065985
152340000 118.041850025679
152350000 115.871265912856
152360000 120.568230036655
152370000 120.44451706308
152380000 118.490638087354
152390000 119.309147992088
152400000 120.401703691002
152410000 119.803574496147
152420000 116.23699783455
152430000 115.393698630782
152440000 117.729709778475
152450000 115.120155583612
152460000 118.564056491812
152470000 115.664215210969
152480000 119.018846545027
152490000 116.976157018049
152500000 115.689615389228
152510000 112.797764523716
152520000 115.133559624787
152530000 113.151628617196
152540000 118.015803980169
152550000 119.439099305537
152560000 120.479854966185
152570000 122.32644384089
152580000 119.111384752345
152590000 120.671023289279
152600000 118.730389448886
152610000 121.938376459406
152620000 119.773324880471
152630000 117.643529684671
152640000 119.033348162687
152650000 117.759652178831
152660000 119.856096942634
152670000 122.530337002182
152680000 118.075086001186
152690000 118.762141986178
152700000 118.780883004539
152710000 119.102673858457
152720000 123.518203947547
152730000 124.920849214805
152740000 118.986596403983
152750000 119.950045004728
152760000 121.505804931396
152770000 119.261870616474
152780000 115.532461362807
152790000 121.19784758815
152800000 124.87629283362
152810000 125.300657816233
152820000 121.804263358396
152830000 127.816587837248
152840000 125.474400513165
152850000 126.013140655565
152860000 123.499256659328
[truncated: 261,218 more chars]
