# Supplementary material for: Directional translocation resistance of Zika xrRNA
Source: Nat Commun. 2020 Jul 27;11:3749. doi: 10.1038/s41467-020-17508-7 (PMC7385498; doi:10.1038/s41467-020-17508-7)
Supplement: Supplementary file 4 — Source Data [file 41467_2020_17508_MOESM4_ESM.zip › Source_Data_Figures/Fig2B/stretching-rate_r0-T300K/r_5_Ree_parallel.dat]

10000 12.4310621219831
20000 10.2712237358174
30000 15.5969555537109
40000 16.5443417771364
50000 13.9959347378305
60000 8.27699625391546
70000 23.5632852270185
80000 20.5162653403554
90000 24.8558059145479
100000 28.9425433434361
110000 26.6519599430157
120000 24.3015294140491
130000 30.1936339101641
140000 19.9895394911825
150000 29.4120983237576
160000 25.1245042866981
170000 22.7004599145238
180000 30.045870656292
190000 25.876873200081
200000 16.2212937224196
210000 15.7956635852009
220000 19.685346421876
230000 15.5291555363574
240000 16.3521168809446
250000 20.421432351131
260000 15.4409117669687
270000 16.9722467132954
280000 23.4744080335467
290000 28.8442194068417
300000 28.9985275911609
310000 31.2093647103147
320000 31.5550452161988
330000 26.8221455061235
340000 21.878807688452
350000 25.1812324328905
360000 26.428014442809
370000 18.2424009327881
380000 19.3936512593892
390000 17.2639731304388
400000 13.8749100216452
410000 17.7447207809637
420000 14.9154811018333
430000 14.4986020174161
440000 16.0982156532782
450000 15.5996982201372
460000 16.6377807342197
470000 14.9646111137298
480000 14.3029379339814
490000 12.8875252033699
500000 22.9098365439384
510000 18.3642153926657
520000 25.8913099611897
530000 28.8152193320739
540000 26.6404091927914
550000 18.8438223476924
560000 17.9610487995438
570000 12.507802854087
580000 19.6491793517206
590000 20.2224096118394
600000 10.9636888739782
610000 17.4064685867831
620000 21.5943809987649
630000 15.9457006809308
640000 18.065747782765
650000 18.1564976492077
660000 20.1055086910138
670000 22.9937393587755
680000 19.2669654110086
690000 19.940604644376
700000 13.2352094435063
710000 12.1934007223641
720000 17.1222679132525
730000 15.3621522727947
740000 20.4029671658917
750000 19.409775206316
760000 18.825586430777
770000 15.2038647770046
780000 20.3704596083125
790000 22.3247623177458
800000 31.4045199267601
810000 22.1954168333119
820000 23.1791929832224
830000 26.6897119210968
840000 26.567670662789
850000 20.9285543265934
860000 22.4473335481608
870000 22.4079043809609
880000 20.059604337331
890000 21.1414349636382
900000 23.382193795361
910000 27.3150134406181
920000 27.1800525420387
930000 24.9964195441992
940000 21.7654490872393
950000 23.0446783118268
960000 28.8912713777627
970000 27.762426078806
980000 26.9984908481537
990000 23.1243877989498
1000000 24.5576300743973
1010000 22.5986702223947
1020000 20.0776016010871
1030000 26.2450686049291
1040000 29.1731145685633
1050000 31.9450355937219
1060000 31.9816370882648
1070000 33.9463183466646
1080000 28.1979806995118
1090000 28.0652123119604
1100000 22.6710229341732
1110000 25.0518423762332
1120000 25.8256248281514
1130000 29.9271387059109
1140000 30.0428961178844
1150000 34.5016109239457
1160000 36.4179747272868
1170000 29.9045967943264
1180000 27.5711521091468
1190000 25.4781960223917
1200000 27.1364977651303
1210000 20.9551841391814
1220000 18.048653696389
1230000 18.1880113151194
1240000 15.8752481166283
1250000 20.9013515329061
1260000 26.0637036720854
1270000 25.143562791292
1280000 18.2339441309764
1290000 23.7960864431431
1300000 26.0595637033779
1310000 22.795484409941
1320000 23.0626349313951
1330000 27.4008522698839
1340000 32.3209227781378
1350000 22.7549468261564
1360000 23.3022885827869
1370000 24.2869559476291
1380000 20.6381080169099
1390000 27.7216321695891
1400000 20.8885084696951
1410000 23.8266023601247
1420000 31.0385852582215
1430000 24.9610159244157
1440000 27.2548858123984
1450000 30.4880349285959
1460000 26.391005760152
1470000 33.089752592305
1480000 25.5828821120602
1490000 26.2488331806155
1500000 18.7487688238692
1510000 21.2905400742159
1520000 22.8693648076243
1530000 26.0567832137523
1540000 26.4760352275832
1550000 22.2515902961507
1560000 23.6422282118369
1570000 20.2231565090087
1580000 21.1812827476791
1590000 24.1597632412231
1600000 21.9330944430696
1610000 22.8694302373115
1620000 23.1798044526136
1630000 20.216116347463
1640000 24.9023613634122
1650000 25.7040423309683
1660000 33.5278625412204
1670000 32.0363912187825
1680000 24.9651608457268
1690000 29.936882262572
1700000 29.4413265492185
1710000 23.5447926475464
1720000 21.4891104840825
1730000 16.078935288727
1740000 21.075900710314
1750000 22.2184616493979
1760000 21.4169667628224
1770000 25.05419512514
1780000 28.1856997846651
1790000 24.6931455823824
1800000 18.5748010895798
1810000 25.1887181864347
1820000 14.2488211105969
1830000 14.8996762638355
1840000 14.9066012027305
1850000 23.1722277509027
1860000 18.8177005098581
1870000 15.7942587103491
1880000 20.53910949139
1890000 18.8982303873867
1900000 22.9879507497884
1910000 25.2271827858668
1920000 18.3008992374553
1930000 14.306052929525
1940000 14.4780627371199
1950000 16.893772534559
1960000 23.1722660989201
1970000 22.9973923532181
1980000 26.1489168925598
1990000 24.3146612428461
2000000 21.6376644648924
2010000 15.0418184118606
2020000 12.5993772646527
2030000 12.7384662298766
2040000 8.59195371488306
2050000 14.8545754374224
2060000 12.0598031303604
2070000 14.7655937375611
2080000 21.9526109136103
2090000 19.8769501370448
2100000 18.9045771835051
2110000 20.8819230849333
2120000 12.3833925813815
2130000 11.0593881364059
2140000 21.8827230635355
2150000 20.2860735593405
2160000 17.938948167373
2170000 11.8479626428784
2180000 16.9970959679202
2190000 20.0963408933956
2200000 16.2078770212547
2210000 25.060484234232
2220000 26.8143699758821
2230000 23.0904920704666
2240000 21.552063613348
2250000 10.7138221953674
2260000 13.3686204253684
2270000 18.8774552648462
2280000 19.749183869416
2290000 13.4232063851164
2300000 13.5763640461558
2310000 19.6497740045986
2320000 12.431423588556
2330000 16.3635398712398
2340000 8.90989771175344
2350000 21.1884873314087
2360000 14.5594327960349
2370000 17.9521455770399
2380000 20.3564692354375
2390000 22.5033279780699
2400000 22.9691128355524
2410000 14.5741862701018
2420000 14.6710536354523
2430000 12.8943877108696
2440000 9.69984472064061
2450000 8.93826657358721
2460000 1.41031018752022
2470000 1.57494149028872
2480000 2.86790036900817
2490000 0.0179553372744294
2500000 3.54378621345643
2510000 5.67831157366777
2520000 9.41656581440742
2530000 9.97873398663461
2540000 13.2212744668234
2550000 6.23971114162811
2560000 7.62598472889334
2570000 3.59326256445695
2580000 4.3074349277631
2590000 9.37023400643994
2600000 4.6519396347943
2610000 6.66519229480184
2620000 4.47112216944441
2630000 4.92919110937379
2640000 16.2338001749551
2650000 16.6318307192277
2660000 9.01129637390454
2670000 8.96915002401295
2680000 3.2127490406146
2690000 12.9413018936052
2700000 9.01271498181001
2710000 8.0573108247454
2720000 11.2314596596088
2730000 5.90398571128247
2740000 11.4326586014358
2750000 8.62764325870216
2760000 20.2962815745242
2770000 22.0449491763859
2780000 22.2947960004503
2790000 24.2920890790759
2800000 23.3695755486366
2810000 19.93084131558
2820000 18.5151474638115
2830000 14.5603883788833
2840000 11.9746057410576
2850000 9.19712177555692
2860000 10.6703769527009
2870000 12.8208618699848
2880000 12.4277367010305
2890000 10.9740470087959
2900000 16.5544894798432
2910000 9.69557255831603
2920000 7.706199846966
2930000 5.93777951266975
2940000 10.0765618651598
2950000 13.7132479384035
2960000 13.5798651560738
2970000 9.08880495726623
2980000 5.63274809279051
2990000 11.35665336894
3000000 3.8827903907021
3010000 11.840227154761
3020000 7.32716985556863
3030000 12.0292791255225
3040000 12.917473750941
3050000 11.701523787179
3060000 6.26723499328841
3070000 3.91759570355146
3080000 4.90916646039875
3090000 2.37355954901858
3100000 8.87358854920359
3110000 9.56924126320962
3120000 11.7772649087364
3130000 14.3901810905107
3140000 14.562168672782
3150000 15.5262261327442
3160000 9.61928794862575
3170000 18.0693909853351
3180000 19.5534188727426
3190000 16.9675348271816
3200000 8.93386745247403
3210000 6.46892483525505
3220000 9.73564468821553
3230000 9.6014720513399
3240000 15.6008741703766
3250000 13.1611775146744
3260000 11.2238567127826
3270000 6.05504725364648
3280000 8.25912341233277
3290000 4.87474618736036
3300000 5.64728303603209
3310000 9.01068674375546
3320000 5.54605712482265
3330000 7.78599549178949
3340000 8.07964145295909
3350000 8.88363800210493
3360000 10.7320811769489
3370000 13.0378912188212
3380000 21.0890965961213
3390000 15.1588279124811
3400000 8.65530785789133
3410000 18.0318600690235
3420000 15.6076919337331
3430000 18.1747801611873
3440000 20.7195101214651
3450000 15.9782150953589
3460000 20.9782389493192
3470000 21.5216812822657
3480000 20.5196463358573
3490000 22.7528234453199
3500000 22.3792388749265
3510000 19.9257888531018
3520000 15.179872771961
3530000 12.5876139588017
3540000 16.5747018577106
3550000 14.2457324883817
3560000 19.6600105779936
3570000 20.1616275826277
3580000 22.5730350575698
3590000 32.107344425106
3600000 36.9343467739463
3610000 30.9194668576336
3620000 28.8634770226121
3630000 22.3358153823453
3640000 36.1875607866265
3650000 36.6405870905509
3660000 36.0326105509943
3670000 36.8597551082699
3680000 26.75469161371
3690000 22.2624285287093
3700000 27.9515648102583
3710000 26.6741092559719
3720000 26.8473782294525
3730000 24.2583182708552
3740000 30.4978867756184
3750000 28.906381727706
3760000 21.795835354301
3770000 29.3306733181498
3780000 28.7739220271813
3790000 21.2084335307346
3800000 27.2297944404493
3810000 24.6511192393804
3820000 24.197731234808
3830000 26.5310797824122
3840000 27.9408073467818
3850000 27.7875569064018
3860000 33.6310239275463
3870000 33.4990128178306
3880000 34.4800423253563
3890000 29.3470362770432
3900000 30.194860590596
3910000 38.676484770793
3920000 29.5302178768379
3930000 30.8888368055206
3940000 29.8468420973988
3950000 22.343649638213
3960000 29.2115470697619
3970000 32.3824776542961
3980000 34.5964728754599
3990000 36.0287211798776
4000000 29.4080360177299
4010000 26.4252434145876
4020000 23.8018385795345
4030000 24.9961222771705
4040000 23.4998525921812
4050000 29.4105142047315
4060000 31.6465163826278
4070000 31.6974489091959
4080000 29.3360492104578
4090000 27.0236005917906
4100000 29.3166648561561
4110000 24.6354272514928
4120000 32.7880906054901
4130000 30.9398422215069
4140000 30.5799036436856
4150000 35.2968118987515
4160000 28.7543584787741
4170000 36.6723029944558
4180000 35.0672619211628
4190000 28.0068039814539
4200000 21.7397962386215
4210000 27.1352553789797
4220000 35.713082653602
4230000 39.3240799493328
4240000 32.5996687755641
4250000 30.7578468295474
4260000 27.0099688457045
4270000 26.1465631510937
4280000 29.8523486111372
4290000 26.6439357072802
4300000 24.8480911107297
4310000 26.7173349240259
4320000 23.880878090829
4330000 28.8618287103844
4340000 23.3472697120291
4350000 17.942596785794
4360000 18.2921121871102
4370000 27.2798938811124
4380000 27.6785553295341
4390000 31.7365054040467
4400000 32.8193573665162
4410000 29.2340640251057
4420000 25.6678080708973
4430000 21.0702708244119
4440000 18.0897128299453
4450000 24.824887593615
4460000 26.2469065371973
4470000 25.9957471103965
4480000 24.4399289964192
4490000 25.700749877529
4500000 27.9208459444258
4510000 22.3019539976451
4520000 20.2304691448574
4530000 30.2570098212954
4540000 25.4526596716811
4550000 27.5279572742609
4560000 26.8776765959224
4570000 19.5109847484808
4580000 18.2430020073762
4590000 20.1780783433023
4600000 22.8261221267272
4610000 18.5744467086984
4620000 21.0818577275563
4630000 24.2422091976669
4640000 20.0824029346889
4650000 20.7267166805858
4660000 11.0850244101335
4670000 16.5605082472405
4680000 16.505013443058
4690000 19.3423655416843
4700000 18.0758514768752
4710000 16.0915475341035
4720000 12.1366792286552
4730000 10.0854039071788
4740000 9.58865304440593
4750000 17.4354809513036
4760000 22.1988852160699
4770000 25.1371766652271
4780000 16.1484862187177
4790000 20.6210213284871
4800000 17.0771848514257
4810000 14.5250270414766
4820000 19.1101596051558
4830000 17.4304136182667
4840000 26.0104973358622
4850000 10.9477186071243
4860000 17.3842265860082
4870000 9.49564907394938
4880000 13.7458966734946
4890000 15.432509904876
4900000 12.8711609693654
4910000 21.520886640684
4920000 13.8390031970329
4930000 18.2176167345346
4940000 23.805791134243
4950000 26.7337488440126
4960000 19.9739146638649
4970000 23.0134150721283
4980000 21.0385937296552
4990000 18.7367726660914
5000000 19.2861563512112
5010000 16.6969572194253
5020000 10.9596230974201
5030000 20.1422301806325
5040000 29.2394376620517
5050000 27.3098264058511
5060000 24.6624598405876
5070000 25.1684209806574
5080000 25.7782512070571
5090000 27.2282886695486
5100000 29.25949141379
5110000 21.0866794971622
5120000 20.7322643343508
5130000 22.6403707381965
5140000 27.0968792794045
5150000 21.3932975772842
5160000 15.758872993313
5170000 11.796084547403
5180000 16.9582044710797
5190000 25.7234554384796
5200000 24.78373539791
5210000 25.923041460339
5220000 26.4379088899241
5230000 15.5099186592116
5240000 17.1230073710363
5250000 16.4081151033694
5260000 23.131270513259
5270000 29.2375428419973
5280000 30.7653562178475
5290000 36.4796875109724
5300000 27.1211598787253
5310000 21.2910770003135
5320000 25.9201429069776
5330000 31.5779263188105
5340000 30.2350954528374
5350000 32.8526240208633
5360000 45.3049938137872
5370000 43.1596391582774
5380000 30.215578591379
5390000 33.355261925164
5400000 33.6505413630738
5410000 31.4733104464018
5420000 40.0989403369213
5430000 33.3440528018883
5440000 32.4321851422396
5450000 35.8189583070397
5460000 30.7522323385124
5470000 29.1976784313231
5480000 35.4997493498491
5490000 43.9445358322116
5500000 45.2629947229096
5510000 34.2220048232456
5520000 41.2411863081147
5530000 34.9166895899513
5540000 36.4089654908334
5550000 32.3671584411858
5560000 33.0664593950855
5570000 27.7261594300764
5580000 35.9770941131553
5590000 32.3319205782444
5600000 28.2454251342621
5610000 25.2346708096237
5620000 31.9388401390243
5630000 34.3963965480271
5640000 26.7481725170214
5650000 30.4842263181861
5660000 28.2091343128193
5670000 29.5686249145538
5680000 36.7104408075022
5690000 39.8035723473079
5700000 34.5794709706253
5710000 33.6633814445448
5720000 35.3881988109991
5730000 34.6245912737019
5740000 31.4841846030318
5750000 33.0739317906089
5760000 39.3566362299132
5770000 40.8497028967149
5780000 35.868838393578
5790000 37.6655814906589
5800000 41.9911528129763
5810000 44.2283575059062
5820000 46.1502130715622
5830000 44.3869650939999
5840000 47.0402736852129
5850000 39.4859039280876
5860000 41.0017454605895
5870000 37.9245101193814
5880000 41.84086945235
5890000 39.5747994643289
5900000 32.9996117067898
5910000 34.4605637101013
5920000 43.1399698196785
5930000 42.6921594881308
5940000 35.9810705710615
5950000 33.8886957295394
5960000 32.9783237722091
5970000 33.0882728413069
5980000 34.0150887035807
5990000 35.9625324053816
6000000 30.8774793022281
6010000 36.0765453186723
6020000 37.4510434694333
6030000 41.0248633959844
6040000 34.3611437369368
6050000 31.5682867092933
6060000 34.4744411001924
6070000 32.2472846640126
6080000 34.6752391959129
6090000 40.8167893703285
6100000 37.7562699831407
6110000 37.6430597913596
6120000 32.6973155754816
6130000 24.9186996740299
6140000 24.0569748925998
6150000 24.1365864115075
6160000 25.0132663954841
6170000 23.3375314248912
6180000 21.6079988155448
6190000 27.1192076153096
6200000 25.4843422637936
6210000 22.1110965302747
6220000 28.7418398275823
6230000 30.3646990717464
6240000 29.5343023901653
6250000 27.1555718170725
6260000 28.8925212908432
6270000 29.7133902672071
6280000 30.240276342648
6290000 23.8036136367509
6300000 28.7693453744467
6310000 24.6289189330466
6320000 21.5056744788267
6330000 26.2605158754693
6340000 31.5560078403777
6350000 23.7396426892175
6360000 32.8928079969127
6370000 26.3032595813666
6380000 24.7895259331782
6390000 32.4420581961907
6400000 31.4188054333609
6410000 23.5014602792284
6420000 26.1434489724705
6430000 30.925224469119
6440000 33.0448787585898
6450000 22.2494303090095
6460000 25.5781972560072
6470000 27.0412671970832
6480000 30.3557894535637
6490000 30.1686468278186
6500000 36.0527307859999
6510000 36.1185515569682
6520000 31.9988671619
6530000 27.2304757039282
6540000 22.50530872922
6550000 26.3972642880944
6560000 18.4671851186811
6570000 21.0920931541255
6580000 25.4588461443848
6590000 28.4797690287367
6600000 21.7049112846058
6610000 21.2553765092145
6620000 31.1265139339964
6630000 30.2592511649993
6640000 28.934091664163
6650000 26.4560638939137
6660000 38.3626097614791
6670000 33.0316813963274
6680000 30.7417337164553
6690000 29.7072177069867
6700000 32.3853923787873
6710000 36.7687580038044
6720000 32.9968466183493
6730000 35.0193155087419
6740000 31.9331249448908
6750000 38.2721377970395
6760000 38.3259663088292
6770000 37.9917166528439
6780000 40.2940083771733
6790000 32.5722450127509
6800000 28.049757665083
6810000 29.3941849427589
6820000 25.7218208718494
6830000 32.9880226143217
6840000 27.4237858450088
6850000 24.4818033222991
6860000 27.7849073633604
6870000 28.8922391475105
6880000 25.2224891902855
6890000 22.8210251681522
6900000 25.6953307090441
6910000 33.9572452636474
6920000 33.9827134091277
6930000 31.1757686710374
6940000 30.3825818869443
6950000 27.7137351531592
6960000 20.5995063416231
6970000 24.0654889350528
6980000 27.2374276553435
6990000 27.2850721631298
7000000 26.5668024135259
7010000 32.4483808738762
7020000 35.571473408495
7030000 31.9789160608694
7040000 43.2138841148349
7050000 41.5897960242561
7060000 40.5439287329721
7070000 34.3507633772657
7080000 33.0072739448398
7090000 34.4819687087809
7100000 36.4561905907585
7110000 40.7216216901433
7120000 39.2849379166283
7130000 38.0921710591292
7140000 39.9609541280108
7150000 43.861584779774
7160000 41.0413003478434
7170000 39.5456088790386
7180000 34.88196425149
7190000 32.6373910112086
7200000 32.8945345995918
7210000 28.7631375513246
7220000 33.393888606222
7230000 36.7598421846034
7240000 39.1201953290201
7250000 36.2507047089985
7260000 36.7091563029207
7270000 30.7806031205728
7280000 42.0358278478547
7290000 46.1963310699844
7300000 43.50281242369
7310000 46.9439807262088
7320000 46.5084367475076
7330000 36.257089931776
7340000 30.435517459064
7350000 33.399759856578
7360000 39.0180250046096
7370000 37.8372291860176
7380000 48.3906815475237
7390000 43.4947813967369
7400000 50.7512715592438
7410000 47.4395314190721
7420000 44.6269306004314
7430000 50.3901975290042
7440000 49.2914279640098
7450000 38.0439571076276
7460000 41.8156813737272
7470000 35.7298375956214
7480000 38.966684839502
7490000 36.7221954181529
7500000 42.1539955251516
7510000 41.7452987307807
7520000 44.7180454479953
7530000 40.2844912743395
7540000 41.9069009400841
7550000 44.1830412128525
7560000 49.7988775930003
7570000 42.4738464593934
7580000 38.6156418126898
7590000 45.2725329961762
7600000 46.5588542633861
7610000 38.2023464329382
7620000 43.950734743907
7630000 38.1237526756627
7640000 35.0009787687542
7650000 41.6865044172183
7660000 37.1143856255884
7670000 40.9604445314914
7680000 36.674739689253
7690000 46.9126328606587
7700000 43.1296229884865
7710000 42.5458281382349
7720000 37.8939264637531
7730000 43.6650457538385
7740000 38.3182418481942
7750000 46.3177791301552
7760000 40.9624278427884
7770000 34.4342021530427
7780000 41.8043492928762
7790000 38.7317876650316
7800000 40.8969823851374
7810000 30.4976150446451
7820000 27.8818333611051
7830000 37.2912188423879
7840000 39.5069449317075
7850000 40.3001292758433
7860000 41.9527433874038
7870000 40.8108097868705
7880000 31.9924680186099
7890000 43.1157379435988
7900000 42.7106714744392
7910000 31.5831615679903
7920000 37.13878052435
7930000 36.172570139567
7940000 35.1985229647042
7950000 40.3694477944819
7960000 37.6252488956849
7970000 36.2024851238484
7980000 44.4369490086805
7990000 43.2717075629661
8000000 33.2898692125769
8010000 36.9660186384635
8020000 34.9322959486021
8030000 27.0035082397732
8040000 29.0382702946092
8050000 28.5807424972424
8060000 32.3256969996821
8070000 34.3204560901966
8080000 22.3323430271975
8090000 24.3169965794606
8100000 31.7837014221283
8110000 32.4944050293215
8120000 31.0046056412071
8130000 31.6211733779577
8140000 35.6582585453277
8150000 33.7062113735685
8160000 33.0754157902113
8170000 35.4944766858216
8180000 30.0240286306911
8190000 39.4442719140749
8200000 35.645631242703
8210000 29.6405636961755
8220000 33.9532105572426
8230000 36.1459739362517
8240000 36.7511866213262
8250000 32.8197436722266
8260000 25.810603756361
8270000 31.0102553283221
8280000 29.762810985347
8290000 29.6649177976384
8300000 36.0751771698386
8310000 41.2290057791968
8320000 42.1653993217875
8330000 43.7873519778852
8340000 44.9740521147596
8350000 35.8287906122597
8360000 31.6833382117374
8370000 26.9565093471628
8380000 27.6590046152063
8390000 29.8416207303218
8400000 29.636890497703
8410000 32.8121995803963
8420000 29.409810875621
8430000 29.2002662978302
8440000 32.1113746262601
8450000 41.4392867747164
8460000 40.11659256942
8470000 37.7009150108
8480000 42.1320293905572
8490000 42.8278855488327
8500000 44.305094060853
8510000 44.3069957852755
8520000 40.4752892834984
8530000 33.835782398212
8540000 28.0968497601193
8550000 29.358831901803
8560000 29.9254406911535
8570000 29.9255544855051
8580000 33.9419156648136
8590000 40.0731229640593
8600000 32.4177819238317
8610000 35.0080790659661
8620000 33.6195245381195
8630000 42.0116805972661
8640000 43.2760738068075
8650000 47.5883164271015
8660000 41.9039624291064
8670000 37.8973758067303
8680000 40.3916888795207
8690000 39.8812364141601
8700000 44.2200648909117
8710000 48.4755559434807
8720000 47.9595839606943
8730000 40.7838473295598
8740000 45.7784207983606
8750000 42.3813763798466
8760000 41.037977616637
8770000 38.1919520658877
8780000 38.2607251418448
8790000 38.4930645572532
8800000 44.9607758472854
8810000 48.1672214555521
8820000 44.7182064474006
8830000 42.6653003642135
8840000 46.6907512939274
8850000 49.1849922653244
8860000 49.7737437635179
8870000 49.016929458133
8880000 44.6443035246917
8890000 43.5693159167842
8900000 39.7860786069874
8910000 40.518540000545
8920000 35.9772794817715
8930000 42.0343771336784
8940000 44.8461481181454
8950000 48.6622970346921
8960000 40.3259272438392
8970000 37.7914780125985
8980000 34.4041692480437
8990000 38.8772564880884
9000000 36.0518983860877
9010000 32.3909452157362
9020000 39.2457349309059
9030000 29.3186430701679
9040000 30.4964681311458
9050000 28.5843123290067
9060000 26.9587806471134
9070000 39.8185881365815
9080000 38.9328019119249
9090000 44.4244976866829
9100000 43.65800068253
9110000 39.405459990954
9120000 40.2027064547881
9130000 41.7958357088531
9140000 34.7188983067161
9150000 37.8750086554844
9160000 43.4352493083218
9170000 43.7051741048086
9180000 39.3396553020286
9190000 45.7467362981149
9200000 43.3648719647873
9210000 38.6858974389867
9220000 36.8011828960946
9230000 31.5683321289492
9240000 32.0842653898408
9250000 31.7735361343476
9260000 29.9136335354891
9270000 33.6322418307354
9280000 29.9671611187844
9290000 32.0896204694062
9300000 32.9324052379823
9310000 40.0413988546256
9320000 35.9678992685929
9330000 34.6988383254512
9340000 32.2171482825681
9350000 34.1069228660213
9360000 34.3334589646655
9370000 32.4143559448445
9380000 35.6251465485546
9390000 28.8588632205538
9400000 27.7801968278576
9410000 38.5601348572473
9420000 33.2190500418358
9430000 31.7053569470132
9440000 30.2696092795069
9450000 27.6907199233929
9460000 32.7639978924904
9470000 32.4880604627637
9480000 34.1072268498231
9490000 26.741966111547
9500000 28.5608579376209
9510000 27.2661494551321
9520000 34.3941059228276
9530000 33.2883061868116
9540000 38.9873325963272
9550000 37.3316816985486
9560000 30.9343142694254
9570000 34.8166504245726
9580000 31.7855677689775
9590000 42.3455727642028
9600000 31.3948292600703
9610000 37.0024771106022
9620000 28.0322379464851
9630000 33.9534617036649
9640000 30.9653104915556
9650000 35.1601073541417
9660000 37.7421650039246
9670000 36.743612413251
9680000 32.8841539273893
9690000 44.4460174898634
9700000 48.147772395028
9710000 48.3735189104708
9720000 40.3545291434498
9730000 33.3733046756519
9740000 37.8821507268197
9750000 32.3243244871196
9760000 33.8912531444678
9770000 40.8026619906132
9780000 33.6204230511565
9790000 36.1304990660665
9800000 37.8105685469491
9810000 37.6488881593879
9820000 36.6182140547455
9830000 30.3522191856198
9840000 33.7162183062858
9850000 36.0636441731551
9860000 37.4732245716809
9870000 33.2357973921625
9880000 37.5609890890859
9890000 38.5406756309688
9900000 30.139829232238
9910000 27.8163547498366
9920000 24.9056859858223
9930000 26.8408205798652
9940000 29.227153408652
9950000 27.788788027299
9960000 24.8531925743094
9970000 22.2912007870588
9980000 23.6917567986034
9990000 29.5106081209372
10000000 29.5242076800255
10010000 28.7337962796853
10020000 23.2661614888412
10030000 32.1795686050482
10040000 29.695115998432
10050000 32.7085744975541
10060000 27.6732420500275
10070000 30.6665650519108
10080000 28.4742114087295
10090000 26.2325715472562
10100000 27.1613520422409
10110000 33.3445629813209
10120000 27.7175675605511
10130000 23.6165950496565
10140000 23.6323030893914
10150000 24.0382158264973
10160000 26.5513263809609
10170000 32.258683088194
10180000 38.8921677121499
10190000 29.3318791781378
10200000 35.9925097644601
10210000 35.0995730167327
10220000 37.186712943629
10230000 36.409125562408
10240000 32.8422080841549
10250000 37.1615701913767
10260000 36.6727204977288
10270000 38.7458807467452
10280000 32.9428935369946
10290000 30.3795121240666
10300000 29.3741060417711
10310000 36.2187886987915
10320000 40.9385084458149
10330000 38.9191117047856
10340000 37.9568889180995
10350000 36.1518243122319
10360000 40.7969901804088
10370000 37.5453812277496
10380000 35.6193239911341
10390000 37.9139894461094
10400000 37.1667094293157
10410000 31.8744655481906
10420000 36.2793987940524
10430000 27.3118549338723
10440000 29.1871238275849
10450000 26.7484260302396
10460000 26.0238343151813
10470000 29.5759246384899
10480000 28.2518352637312
10490000 28.0909024433414
10500000 30.5110761901776
10510000 32.6070266579716
10520000 33.3428352333447
10530000 30.7067949146073
10540000 32.3223800931966
10550000 33.4918319065303
10560000 37.7112079702699
10570000 34.3241108167096
10580000 37.7256171873722
10590000 34.0231968768879
10600000 30.4644127873563
10610000 25.5625877824567
10620000 25.8192081154587
10630000 26.5513140839035
10640000 24.4928101336033
10650000 26.1132732030359
10660000 31.2913083389696
10670000 28.7393781944758
10680000 34.285383694027
10690000 34.8016772865523
10700000 31.1441967330877
10710000 31.6654761826157
10720000 31.5333416510338
10730000 31.4736855940433
10740000 30.2532958634565
10750000 26.7565515551541
10760000 33.1187440041111
10770000 25.5156204250651
10780000 33.0647821444325
10790000 27.8152976389971
10800000 29.4846669111041
10810000 31.840698882634
10820000 35.1096130210399
10830000 33.2782922395321
10840000 33.4062887490716
10850000 31.6968092141834
10860000 34.308342594899
10870000 26.3280111476231
10880000 30.278873417009
10890000 32.1279873661667
10900000 33.6268950916583
10910000 39.3103956816955
10920000 36.8918163615656
10930000 31.6240876475045
10940000 38.3001683156366
10950000 39.5463852504899
10960000 34.7118892570967
10970000 38.7283601935864
10980000 29.4136313354454
10990000 32.7920055238217
11000000 39.3914801202151
11010000 36.0826908253507
11020000 31.9283583218994
11030000 33.3271727541407
11040000 28.431034494145
11050000 26.3564639705887
11060000 33.9408699116295
11070000 33.1964650632993
11080000 34.5547305388093
11090000 34.1214182118924
11100000 33.7917995223361
11110000 37.63383728431
11120000 39.0078115752016
11130000 38.5475163904416
11140000 36.2546935459603
11150000 38.2060939532249
11160000 33.2033701196132
11170000 35.2554189931252
11180000 40.2425415133118
11190000 37.1154095829017
11200000 33.2644169447381
11210000 35.4854634049575
11220000 35.7958216779371
11230000 35.1198916054958
11240000 32.1182789003627
11250000 31.2166665234128
11260000 39.550904905568
11270000 30.5887403812152
11280000 32.2319780933626
11290000 36.6110505612689
11300000 36.5759949373468
11310000 35.6594487183795
11320000 32.9008308240221
11330000 34.3142646794111
11340000 39.7061636328954
11350000 37.7659558991595
11360000 43.2256224382186
11370000 38.2286646655476
11380000 42.8610614297402
11390000 41.6633463434644
11400000 33.1877209441893
11410000 34.5884138798933
11420000 34.5199617274755
11430000 30.2621751132943
11440000 36.8566266435783
11450000 39.5905744440028
11460000 34.9840030854677
11470000 30.7938115563018
11480000 31.6268103652803
11490000 31.164409289777
11500000 38.5724564483815
11510000 35.7724226476369
11520000 39.8487132326301
11530000 40.0942491179356
11540000 46.1648495867133
11550000 44.8475668977298
11560000 37.0896432672077
11570000 35.7760200637456
11580000 32.4381510111715
11590000 31.306477171603
11600000 36.7752452641893
11610000 32.7722058065879
11620000 40.0776747747274
11630000 44.310131005761
11640000 41.2335773547019
11650000 46.4219958016036
11660000 45.1656333008096
11670000 41.5291282267771
11680000 30.8981151455449
11690000 37.5315442258262
11700000 39.6304504317628
11710000 35.3570061174092
11720000 38.1861742659011
11730000 43.9180576445744
11740000 39.5883168783025
11750000 42.3336402115163
11760000 36.475914878064
11770000 41.37862201157
11780000 47.6846441372497
11790000 38.8783321882695
11800000 41.5664170186183
11810000 46.1676287432277
11820000 42.9747750797159
11830000 38.2258358756824
11840000 37.7566856120072
11850000 31.7568380738018
11860000 31.0589945816572
11870000 35.1766803345941
11880000 34.2957222993295
11890000 33.1165800389456
11900000 33.0558759028434
11910000 35.0878240799681
11920000 37.9258221303905
11930000 40.5630557510805
11940000 37.639740797258
11950000 32.7115356431584
11960000 28.4469792435086
11970000 29.6218487240989
11980000 29.9520263362923
11990000 30.3957053205277
12000000 31.0047807033648
12010000 28.7090427445917
12020000 31.5199100451698
12030000 26.6925951415282
12040000 25.5778415093369
12050000 28.3983783938988
12060000 30.9407965032847
12070000 29.7956681418227
12080000 31.2403488326276
12090000 25.6733303999292
12100000 26.5842528517679
12110000 24.9541247908808
12120000 25.4050100553195
12130000 24.2983347072531
12140000 22.6656091677455
12150000 23.3579199132755
12160000 22.4202607196443
12170000 22.0220765103633
12180000 24.237135767657
12190000 24.5955326505953
12200000 25.822873605185
12210000 20.9751845128554
12220000 21.520054110086
12230000 16.8558217995154
12240000 25.891829356832
12250000 19.3951779742609
12260000 19.2303078882835
12270000 19.4788384728671
12280000 20.6419039609149
12290000 24.6044546261818
12300000 28.0539270788778
12310000 31.7835792209141
12320000 32.4400833130524
12330000 33.2299117118228
12340000 32.5879885422379
12350000 30.1729882504564
12360000 40.5561140446443
12370000 34.4579794291245
12380000 37.382038646778
12390000 36.1196506811081
12400000 37.4893080299242
12410000 38.11366164931
12420000 40.1437693645734
12430000 30.62546413897
12440000 38.5242232531865
12450000 45.1479002362407
12460000 39.308030416162
12470000 36.3617350014733
12480000 36.7386121555965
12490000 36.5154438399529
12500000 36.1533516310228
12510000 35.0211081550966
12520000 37.3927980418357
12530000 39.8147823239472
12540000 39.1245365911213
12550000 34.4927975879762
12560000 33.0021282989757
12570000 33.2469481037216
12580000 31.9153450624794
12590000 41.8312478046525
12600000 46.0077433704508
12610000 46.6379321806488
12620000 39.5081312610652
12630000 42.1063257063321
12640000 43.6783895628363
12650000 41.9515084455956
12660000 34.8675301221396
12670000 34.6154810979768
12680000 40.3019894819255
12690000 40.1683028768687
12700000 40.764932355987
12710000 42.7983633845835
12720000 37.571509905953
12730000 31.7336997012702
12740000 34.9411367711898
12750000 36.6356369106114
12760000 31.6309334642061
12770000 28.5304843512823
12780000 24.6174392570981
12790000 30.8864575579119
12800000 27.4783279997338
12810000 34.3994890918477
12820000 35.9243947540959
12830000 34.6402786838007
12840000 32.0049532445909
12850000 33.0171036017964
12860000 29.9720184719466
12870000 30.5766619333332
12880000 36.0201608270559
12890000 31.0180483276986
12900000 27.7689988459639
12910000 30.3231358781142
12920000 29.6202267856207
12930000 32.1192537164659
12940000 29.8531616569168
12950000 28.9115838024156
12960000 28.4115093932166
12970000 35.5518010294611
12980000 31.5570967828576
12990000 34.3490404865058
13000000 34.5854406187901
13010000 28.5886683642558
13020000 32.6123521843981
13030000 28.3520922333464
13040000 30.4250786627566
13050000 37.5655981892544
13060000 31.5949420255208
13070000 33.8688018807233
13080000 34.9186296172749
13090000 31.491113926461
13100000 25.1521709773776
13110000 29.0617800558993
13120000 29.0978830523662
13130000 28.6114356862495
13140000 23.1046618045408
13150000 24.1179133514603
13160000 19.1934965175697
13170000 20.4643802623781
13180000 19.1163524542557
13190000 21.8681264204151
13200000 20.274168148025
13210000 23.9075655286103
13220000 22.768507919201
13230000 20.0032087705612
13240000 24.2440555661279
13250000 26.3547359191367
13260000 27.0257062335285
13270000 19.9725008978627
13280000 25.4402218970408
13290000 31.7806150146056
13300000 31.0555618751345
13310000 25.3094122063129
13320000 30.6203788126028
13330000 23.8318771953749
13340000 19.9737257239175
13350000 23.3023253759425
13360000 19.0979600404597
13370000 28.2886142832899
13380000 18.2070855356599
13390000 26.6658326637005
13400000 26.0242702316253
13410000 24.2936329121975
13420000 26.9879952509468
13430000 16.8952243713528
13440000 24.1340235172208
13450000 21.3259909734059
13460000 18.882156986482
13470000 18.2890431094445
13480000 19.2211192553337
13490000 18.7600880312241
13500000 15.5078961817937
13510000 11.9183824784173
13520000 9.72559893809341
13530000 12.1639330783383
13540000 12.3805716100717
13550000 20.1604567306001
13560000 17.869063976342
13570000 18.2887686242153
13580000 24.5404541039683
13590000 21.7013545400802
13600000 16.4268846361572
13610000 13.3402871449323
13620000 12.4714409996391
13630000 16.7901424020503
13640000 28.5235221704248
13650000 25.5162138415522
13660000 23.8538892065723
13670000 19.8673807379983
13680000 19.3178186823047
13690000 18.4484021324168
13700000 26.0739666498881
13710000 23.5849745767021
13720000 22.5079864443017
13730000 20.1934573214584
13740000 21.3091715891329
13750000 24.5772864453301
13760000 16.7306307232689
13770000 23.8350571096683
13780000 26.7284920932652
13790000 24.622261126816
13800000 20.7071036339586
13810000 26.2652968131964
13820000 24.8610087366615
13830000 25.8336211856452
13840000 32.8661029919344
13850000 31.4012627233914
13860000 31.2399978823562
13870000 36.3817097541535
13880000 40.3962244915597
13890000 32.7672720927334
13900000 40.0281644931377
13910000 37.433920061394
13920000 43.0011640267293
13930000 41.4194043620253
13940000 36.0253969310107
13950000 34.2412926361695
13960000 36.6293877556822
13970000 35.7648388125498
13980000 40.0345485163799
13990000 30.9443818198751
14000000 40.0975241587614
14010000 39.1285548993617
14020000 40.2113887764436
14030000 40.653756268956
14040000 43.3775780643284
14050000 37.9520662278474
14060000 45.5997865738225
14070000 36.6955016566637
14080000 36.4056596321165
14090000 43.912136904613
14100000 37.1258624502339
14110000 30.1379196992266
14120000 26.7740799242607
14130000 33.381716582424
14140000 33.3892356239431
14150000 31.3798162275978
14160000 39.7546826940176
14170000 41.274856687381
14180000 35.528186101795
14190000 30.9033390497202
14200000 33.8094413086704
14210000 34.1470501771607
14220000 35.022367573389
14230000 32.3691297552324
14240000 32.2482900568845
14250000 37.8941304353574
14260000 35.9738526567088
14270000 30.945686355701
14280000 34.418018043454
14290000 37.3295024105729
14300000 34.0935190142717
14310000 44.6566449065984
14320000 41.6406315389146
14330000 39.5312170089395
14340000 38.1170144058289
14350000 41.982229087329
14360000 39.1454066139734
14370000 36.7186064932898
14380000 39.499021608006
14390000 34.2680016730208
14400000 41.1520674336198
14410000 43.6690218724786
14420000 43.5029988738225
14430000 35.4459474036473
14440000 34.0612186214922
14450000 34.1850574453361
14460000 38.1203737629271
14470000 47.1211727469513
14480000 46.8573516392657
14490000 49.6595518147934
14500000 35.5182402108198
14510000 36.9716288444288
14520000 39.3092159543843
14530000 42.5670331994207
14540000 35.9391504679868
14550000 31.3789416856573
14560000 31.5868967740684
14570000 32.2496528809784
14580000 30.6543890428981
14590000 28.8589886364599
14600000 24.5687958318127
14610000 22.4012571387262
14620000 29.3199201433446
14630000 39.5043029874322
14640000 38.7506258304766
14650000 41.6252121966917
14660000 41.4384589876582
14670000 44.5515765555174
14680000 32.6207148110992
14690000 38.8861086127616
14700000 32.3713438803868
14710000 34.1464792051771
14720000 40.1048527816541
14730000 33.7246598646686
14740000 29.0698443604387
14750000 35.7087297747165
14760000 36.4638999467037
14770000 41.6723196420689
14780000 38.439198988708
14790000 34.6879363592
14800000 34.1181453417831
14810000 30.0816454581581
14820000 31.2887503842128
14830000 34.3303633095141
14840000 41.518864148195
14850000 36.936284142687
14860000 35.5667974292244
14870000 31.8040004607061
14880000 28.8145036572741
14890000 30.1797710081139
14900000 27.917005142607
14910000 37.4682702400389
14920000 35.3574524330399
14930000 35.6642143408507
14940000 28.5506370226899
14950000 31.190659306739
14960000 36.2810335799741
14970000 40.4380983009258
14980000 43.1197638208581
14990000 37.9171616949264
15000000 42.9715342168525
15010000 43.8213896388016
15020000 36.3379203491513
15030000 33.7611350991551
15040000 39.6415240223244
15050000 37.3617685736223
15060000 32.3360576728734
15070000 43.8675068036953
15080000 45.058142017897
15090000 42.4786996506464
15100000 45.0235025550057
15110000 35.9621459351147
15120000 37.8377958802306
15130000 35.9691534925213
15140000 38.2942672762173
15150000 42.6969148374318
15160000 41.101543269273
15170000 48.2902473413832
15180000 47.7530732946116
15190000 42.9679099267649
15200000 36.3640929422784
15210000 34.6645202387041
15220000 32.9439845457449
15230000 36.7202528752957
15240000 38.0588799249256
15250000 36.1480627733599
15260000 37.2528376427907
15270000 34.3507105264254
15280000 33.6170262823548
15290000 33.9092385805743
15300000 34.6054655696529
15310000 40.772351749132
15320000 36.3467106026116
15330000 40.8993610511276
15340000 43.7502916972493
15350000 44.4186199667113
15360000 42.9679603689949
15370000 33.5290650922163
15380000 31.6793261585294
15390000 35.7522660742313
15400000 36.4069618868473
15410000 40.2370081493196
15420000 40.196026953146
15430000 30.9644332053163
15440000 31.7126694100766
15450000 31.9011986408054
15460000 34.4299756848192
15470000 34.4314791728755
15480000 32.9209638838378
15490000 36.8465120571573
15500000 39.968729188337
15510000 38.6701771185757
15520000 35.042600411196
15530000 39.0890815145244
15540000 35.1306824802616
15550000 36.4452506962788
15560000 44.4214114199647
15570000 43.6373154866538
15580000 38.7716755093542
15590000 37.0583867403263
15600000 35.7845600411228
15610000 32.5178010340742
15620000 39.2074401263786
15630000 33.5661117407195
15640000 37.0175253597634
15650000 38.7816064316936
15660000 33.6183350774714
15670000 39.6738702748946
15680000 38.0992656905511
15690000 31.5073788500695
15700000 36.7582279654469
15710000 36.0778249204548
15720000 37.0620154454056
15730000 38.7324901593431
15740000 33.3890133495512
15750000 41.2915241959814
15760000 41.3580930651866
15770000 43.0855409768023
15780000 36.4793972989737
15790000 39.7729884727832
15800000 33.9289454813841
15810000 29.2493430815176
15820000 33.9763253387572
15830000 41.6618446538129
15840000 39.9690228020207
15850000 39.4427488655723
15860000 42.5569163679436
15870000 38.538763815724
15880000 40.9376290030226
15890000 46.9107991309594
15900000 39.0443963472566
15910000 42.7408258607276
15920000 36.8856998285195
15930000 44.3259317285935
15940000 38.5271856973104
15950000 40.3183990436125
15960000 28.7950044540403
15970000 28.612804937189
15980000 32.3905985241971
15990000 27.3943351063124
16000000 30.372794914069
16010000 35.8975986363802
16020000 23.0477948838551
16030000 26.0037505616826
16040000 23.7241483875953
16050000 33.3981039946094
16060000 32.1782692197573
16070000 30.2655478807783
16080000 29.8182763251119
16090000 29.8839753134971
16100000 24.2997231310678
16110000 20.5558083881139
16120000 23.5270272038367
16130000 24.8858582771589
16140000 27.0643483245841
16150000 28.1485503862692
16160000 28.6935857263101
16170000 29.726617641167
16180000 34.2474648518559
16190000 22.5968782926273
16200000 24.0024331818079
16210000 20.7428126509129
16220000 30.0460625163801
16230000 27.4178844989626
16240000 32.960089416509
16250000 38.2369672111249
16260000 40.3529645975304
16270000 34.2337394309145
16280000 30.4358304165816
16290000 28.7425904139139
16300000 35.2649695085854
16310000 39.2578405492642
16320000 25.4046833772765
16330000 30.0709865956502
16340000 29.3797296777498
16350000 30.6841887654409
16360000 31.5622573282077
16370000 28.1896902580335
16380000 31.6286293407752
16390000 32.3092242650337
16400000 28.7634547772432
16410000 38.3727541205049
16420000 39.2165913888095
16430000 32.3501193105645
16440000 33.9400524011866
16450000 34.1579863001189
16460000 36.5860115672336
16470000 35.5315198898392
16480000 33.2707144949386
16490000 34.2157715073627
16500000 33.2694762194061
16510000 29.8669140263712
16520000 25.3175750492629
16530000 27.9254532414923
16540000 22.3936585063071
16550000 22.4336876111927
16560000 25.5924695003379
16570000 24.4308633532497
16580000 23.9091124908056
16590000 25.1646215299677
16600000 23.3190897558409
16610000 24.6985393714249
16620000 26.8252901501887
16630000 31.4660859070554
16640000 37.7419951982537
16650000 34.4368804678811
16660000 34.6765603581906
16670000 35.1889468145629
16680000 26.5489503706997
16690000 30.4996109422893
16700000 23.3553660298211
16710000 29.5049044432197
16720000 26.2969490986605
16730000 28.2482404016678
16740000 31.6178371213788
16750000 35.840401217015
16760000 33.8153345903216
16770000 39.3675822447801
16780000 36.016493963221
16790000 27.8237510867637
16800000 34.089748079145
16810000 37.9793580180515
16820000 40.2324651055676
16830000 32.9570424103272
16840000 33.8162807378982
16850000 25.7381873154321
16860000 28.0060325991447
16870000 34.2001181735954
16880000 36.440143034956
16890000 30.5714226291115
16900000 35.1198834770156
16910000 37.7251938464536
16920000 29.9892048011228
16930000 21.4734040022856
16940000 29.959587545098
16950000 34.3890727315921
16960000 34.2867488458919
16970000 32.3571214402124
16980000 35.4309832088203
16990000 31.4649075083746
17000000 39.5590734096963
17010000 41.5677747866114
17020000 41.0725355982942
17030000 31.8558677718502
17040000 32.1901638177654
17050000 36.670876460621
17060000 29.8991462668995
17070000 23.0404018821936
17080000 26.0218616926048
17090000 30.7483934040171
17100000 27.208255106689
17110000 30.0080491016201
17120000 28.7506802884441
17130000 24.8534691724064
17140000 26.873092020543
17150000 30.1908414162107
17160000 27.1459974271768
17170000 25.9999070229156
17180000 29.5822932117121
17190000 26.5125598861363
17200000 25.1537303630671
17210000 25.2727456260745
17220000 23.4217071516017
17230000 29.5284061013991
17240000 31.2231972608431
17250000 34.7153909287082
17260000 27.5512455394072
17270000 22.6261712024568
17280000 22.3694138973798
17290000 26.2568010956973
17300000 30.8136957622441
17310000 25.1697771157045
17320000 30.0256364622751
17330000 31.3045406357727
17340000 32.3526717048612
17350000 28.5194082092673
17360000 28.8270706858456
17370000 23.5163777020562
17380000 18.4699010394099
17390000 17.7616922210725
17400000 24.6598379866493
17410000 27.2957433127686
17420000 23.9692423472683
17430000 20.4009759597004
17440000 22.7013201558592
17450000 26.3861787403021
17460000 28.7933760970374
17470000 33.900271695954
17480000 32.5211103562674
17490000 27.7782407933331
17500000 20.8180783371011
17510000 25.8311351907004
17520000 24.0786860225286
17530000 21.3783814396263
17540000 24.4755782929874
17550000 29.1222959531224
17560000 24.3309471587572
17570000 25.036924919689
17580000 17.6092288055217
17590000 16.9369589226185
17600000 23.1644765284859
17610000 27.7267224562864
17620000 27.9460867229488
17630000 27.5169482900818
17640000 27.0088078636442
17650000 27.4794947472898
17660000 23.0082227847464
17670000 29.5185054810588
17680000 30.3697710247462
17690000 30.984811349159
17700000 25.2808152576593
17710000 30.1904230991714
17720000 30.3085906762614
17730000 29.4595379551487
17740000 23.1888397752187
17750000 26.2019477514522
17760000 28.830669950451
17770000 32.8940904004201
17780000 27.1907941601123
17790000 19.4883850522821
17800000 22.0828057537411
17810000 27.1290533227843
17820000 30.1999057737133
17830000 29.4710466855763
17840000 30.9582148556123
17850000 27.6165989631255
17860000 35.6947430202816
17870000 32.7810263057804
17880000 32.7491964905151
17890000 22.2061645756921
17900000 15.5043963465566
17910000 16.9928303232981
17920000 22.0760577727875
17930000 27.3672468830856
17940000 23.1988940201315
17950000 26.0226430666324
17960000 20.7289288303231
17970000 25.3661874988534
17980000 27.7929577382189
17990000 25.5186681940525
18000000 24.2314845313157
18010000 23.5193283406765
18020000 28.0728976596802
18030000 26.2234800455921
18040000 27.225437669811
18050000 25.9638448879316
18060000 26.1226432670885
18070000 23.9425254928825
18080000 27.3338986294763
18090000 28.2896981115103
18100000 27.9556598211857
18110000 31.0115114544646
18120000 34.5405123056014
18130000 32.5515953724135
18140000 31.5943200441451
18150000 28.3316169851569
18160000 33.190060945713
18170000 31.3063523573553
18180000 31.0249264611058
18190000 25.9794181219523
18200000 29.0511021252377
18210000 32.1066580605789
18220000 25.4819206114363
18230000 19.9273926140871
18240000 23.0082029626325
18250000 25.5307884750003
18260000 27.0484896806943
18270000 16.8325975637204
18280000 15.7278127210419
18290000 18.218268488926
18300000 20.848708979242
18310000 26.3766819804388
18320000 20.2823832347154
18330000 30.6921595636467
18340000 24.0757602273576
18350000 20.9475531568972
18360000 24.2381476826438
18370000 21.4275957526535
18380000 20.7151860511394
18390000 25.5255108038227
18400000 22.7965769434596
18410000 19.8443512623842
18420000 15.2598239209648
18430000 15.1389489839621
18440000 15.0500736240219
18450000 22.7039264617804
18460000 21.2188971436266
18470000 23.3863176409522
18480000 19.6501596443498
18490000 27.75592521198
18500000 22.4824713288655
18510000 22.0779745931573
18520000 23.2138542734168
18530000 18.9340363605926
18540000 24.2169105781228
18550000 29.9680884192721
18560000 27.9225790944216
18570000 30.7151892325575
18580000 25.8464552477279
18590000 28.7932577406695
18600000 23.8770768871445
18610000 28.009509266857
18620000 26.9653606541402
18630000 17.3758497799852
18640000 21.2836517944427
18650000 16.6713282507176
18660000 24.6200485541546
18670000 24.3386652663241
18680000 22.8305519000704
18690000 18.4321912438811
18700000 16.1612919318222
18710000 17.3586777785286
18720000 20.6330516788946
18730000 24.9835539332548
18740000 20.3686799169279
18750000 17.4961068069663
18760000 17.534897811947
18770000 16.2686180369328
18780000 14.9812909459577
18790000 24.7193678853724
18800000 22.1845060978875
18810000 23.3382370533522
18820000 18.4100704995935
18830000 19.9267461682329
18840000 21.3777583097576
18850000 21.7815275337482
18860000 23.3925938888795
18870000 19.9948723516434
18880000 24.5679226975582
18890000 22.1687386321165
18900000 18.6227408097728
18910000 21.9174124142703
18920000 22.0046051412191
18930000 24.0036391464741
18940000 20.7961636354829
18950000 20.7607456733721
18960000 17.2011670722554
18970000 24.6044503147655
18980000 19.9624980190596
18990000 23.9736766866525
19000000 24.351150223931
19010000 29.0935565038232
19020000 29.420412531055
19030000 24.4245628290893
19040000 20.6794126110856
19050000 25.7614436251972
19060000 23.3560553603742
19070000 20.4858730071335
19080000 18.0808504423881
19090000 21.9434744826074
19100000 24.3928754411899
19110000 28.5172259377032
19120000 17.8156060976246
19130000 21.6968180447525
19140000 21.5242968710917
19150000 26.4350625210894
19160000 17.8224009861444
19170000 9.23307459400189
19180000 12.424825064683
19190000 18.5683386362634
19200000 15.7952189217422
19210000 16.4909795217432
19220000 13.3366691874329
19230000 15.7147985600471
19240000 25.6530851169109
19250000 25.2346734770882
19260000 26.2387548387304
19270000 22.9237023080244
19280000 21.4212580116979
19290000 22.8261105678631
19300000 17.8863223603564
19310000 15.1534322812321
19320000 20.4876129936478
19330000 23.0868267048032
19340000 21.464139664984
19350000 22.4751627252915
19360000 21.3402641114164
19370000 30.817955441287
19380000 22.4262121983402
19390000 20.2706156821403
19400000 18.8460501829072
19410000 18.7856723714666
19420000 26.4705984209779
19430000 17.7137316943047
19440000 17.667056120299
19450000 23.5053401972685
19460000 23.7910871783123
19470000 25.2391086694432
19480000 24.5707534649463
19490000 25.829657948501
19500000 22.9784509122973
19510000 26.1893830017129
19520000 26.8688299859727
19530000 21.5576833302072
19540000 22.014719342929
19550000 23.1814392388391
19560000 16.387317570652
19570000 13.2391323142471
19580000 8.1131939698314
19590000 17.5622323235456
19600000 17.1703789370604
19610000 26.7598330860531
19620000 22.6072764597147
19630000 24.1738668519255
19640000 25.3851588529141
19650000 20.1918520902426
19660000 23.0969394209449
19670000 22.9357245945704
19680000 25.1237296013244
19690000 21.784422361579
19700000 18.5633658512881
19710000 21.3520516818521
19720000 24.5896405363724
19730000 23.1957028564507
19740000 26.5911351764502
19750000 31.4192590774985
19760000 25.482608541953
19770000 20.9843327349566
19780000 14.3280599429268
19790000 21.9118770624696
19800000 17.9832947040118
19810000 24.049919316056
19820000 23.5163768020912
19830000 22.3029703704539
19840000 25.9545018253675
19850000 25.5517022528912
19860000 27.2428844553222
19870000 18.110216465932
19880000 25.9708203068185
19890000 21.0169835522551
19900000 28.214228042357
19910000 29.7458601489107
19920000 27.3320960092832
19930000 19.420584771984
19940000 24.2600409148575
19950000 24.4574169735135
19960000 26.9095717429017
19970000 21.2105657477638
19980000 14.2980557956125
19990000 7.79128055191569
20000000 8.21592137749298
20010000 9.98548734041088
20020000 7.20261067519607
20030000 5.23623840592489
20040000 13.7412989334839
20050000 12.1384641173526
20060000 21.0847605394939
20070000 16.4671921206084
20080000 16.7543198484497
20090000 15.897071910133
20100000 10.6746252673026
20110000 12.3170249704062
20120000 15.3154931535968
20130000 10.1870186239465
20140000 12.2734169432286
20150000 11.1887139090022
20160000 3.48644902567781
20170000 11.5159510811562
20180000 21.1523596319897
20190000 13.952083847079
20200000 26.299918495857
20210000 24.6481727909592
20220000 14.9055211189927
20230000 17.5402843570187
20240000 18.9451637587797
20250000 17.0151274467271
20260000 21.0195018300307
20270000 15.9330221927261
20280000 21.6296457522647
20290000 16.343260814722
20300000 18.2061051877556
20310000 18.6113759359617
20320000 22.0639385990622
20330000 22.4534197626611
20340000 20.6941953480562
20350000 14.3168463405487
20360000 18.6090809791392
20370000 15.6139251973494
20380000 15.7028187642911
20390000 11.5785558118031
20400000 19.5537011719862
20410000 19.7132316867862
20420000 20.393914901613
20430000 22.0952406250576
20440000 23.9357415199107
20450000 16.541998843104
20460000 12.40790839111
20470000 11.4104075782849
20480000 19.4326185657184
20490000 13.0604335960228
20500000 20.2404482762119
20510000 23.0570583014221
20520000 24.501222350331
20530000 27.8108180744479
20540000 26.9605106895039
20550000 23.5730794615845
20560000 23.9586741629229
20570000 26.1191964723116
20580000 16.4972392693442
20590000 14.558380326035
20600000 19.7360318215852
20610000 20.708341864345
20620000 21.7209316341147
20630000 18.7117750949654
20640000 19.2376530152411
20650000 26.0823564968924
20660000 23.944333322877
20670000 19.929027279305
20680000 22.670846083768
20690000 20.2004004493936
20700000 23.5704445950365
20710000 20.59957093228
20720000 20.2776774280196
20730000 12.4106355707523
20740000 11.4272633611508
20750000 11.0341648379653
20760000 9.73451685073724
20770000 14.6263251727619
20780000 13.5685314110374
20790000 17.9619751236001
20800000 20.7390452982036
20810000 20.6828163270675
20820000 15.6505298995609
20830000 18.8498482074175
20840000 10.4394332804215
20850000 6.80656901256702
20860000 16.0243045299485
20870000 17.9590513546731
20880000 21.0560195882942
20890000 24.6786144635689
20900000 21.0144009686463
20910000 21.0903614521179
20920000 17.2790449369085
20930000 18.4203438137973
20940000 17.2731879817965
20950000 11.3007812630738
20960000 6.95499424780752
20970000 10.2869080629662
20980000 13.6923715289174
20990000 10.4083839576195
21000000 7.45901924159722
21010000 12.5079648150012
21020000 15.6839630409656
21030000 14.5724363203761
21040000 12.3021252032473
21050000 14.5092845802292
21060000 14.4667983750425
21070000 13.2931311737603
21080000 16.2830151066743
21090000 14.0546865057406
21100000 10.9859361061181
21110000 9.20789127064654
21120000 11.0605336161292
21130000 16.6143531805176
21140000 13.728112845357
21150000 18.3579803019859
21160000 19.5914875062875
21170000 19.8677432975298
21180000 20.0191245942086
21190000 23.0200404604489
21200000 21.4124037912797
21210000 19.0276069801805
21220000 20.8641945789075
21230000 15.668799992832
21240000 23.9665026221762
21250000 23.6304247589666
21260000 15.8592455312075
21270000 22.0917989968727
21280000 15.4373222532086
21290000 23.6548918021335
21300000 26.1368150990281
21310000 20.2692770883022
21320000 17.3244513297748
21330000 16.3088699909908
21340000 18.6516510565601
21350000 17.6541750527013
21360000 18.5761187176668
21370000 15.2577596864156
21380000 13.2817492105213
21390000 19.8844475869416
21400000 21.5069934550655
21410000 17.9870939184725
21420000 16.5352033369702
21430000 22.6540964626014
21440000 14.9677416598157
21450000 9.07867048728519
21460000 14.4501625958372
21470000 16.4632845011126
21480000 19.0453810518757
21490000 18.6901569122051
21500000 14.4908426031899
21510000 11.1020631247238
21520000 16.3949461924887
21530000 20.7064295686076
21540000 18.4762223201576
21550000 14.5723626701848
21560000 22.8773164322868
21570000 19.8662557090902
21580000 16.7734814109995
21590000 16.9119012338199
21600000 11.5888891724774
21610000 16.9506167838736
21620000 13.8040279721127
21630000 9.23507614740055
21640000 12.9503398748577
21650000 11.8841561038226
21660000 15.5683754948683
21670000 13.5414350293835
21680000 14.3227835628792
21690000 15.1696909595702
21700000 14.7294194980133
21710000 10.8975457152965
21720000 19.0904236859212
21730000 15.8805412846971
21740000 10.2466693243015
21750000 15.6052497570805
21760000 17.1295757496427
21770000 14.9398422605113
21780000 15.8764588334541
21790000 15.1130501905894
21800000 16.8145156340557
21810000 17.6592271240922
21820000 16.9060237918033
21830000 19.1680808995292
21840000 23.5748128264659
21850000 16.2163260815394
21860000 20.2435889240886
21870000 18.6705642562262
21880000 18.4968592315352
21890000 13.681995701888
21900000 16.9764935095458
21910000 16.0797294073372
21920000 20.6450276459438
21930000 15.2718701528107
21940000 14.9205291834856
21950000 16.7057858422322
21960000 16.5737735297383
21970000 17.2979019928407
21980000 11.4115167382225
21990000 17.1673383585658
22000000 18.2396826577045
22010000 12.2841662932353
22020000 8.58095920683195
22030000 13.4511148756321
22040000 19.0341850574742
22050000 15.8359895125005
22060000 7.22166936407609
22070000 2.16827725267626
22080000 10.2710540843312
22090000 0.914691073288282
22100000 10.527092409941
22110000 14.5340604435662
22120000 17.5912046756669
22130000 17.1793370388529
22140000 16.2956702038649
22150000 15.1701873670335
22160000 22.0634295111008
22170000 24.4930559153102
22180000 21.5851831297971
22190000 20.0848019314863
22200000 17.6507168818295
22210000 11.2874659439356
22220000 6.35053369034341
22230000 14.878244768094
22240000 17.902245503022
22250000 17.6430662457822
22260000 16.008342122283
22270000 11.9914264420875
22280000 10.9057685087824
22290000 10.5836792821741
22300000 8.49864086744134
22310000 13.094861481058
22320000 17.2123976842871
22330000 7.60825817944192
22340000 10.8330193699921
22350000 3.26229509254119
22360000 14.6719645398121
22370000 12.2550292591083
22380000 10.1649104009014
22390000 9.82866503257719
22400000 12.7126380273198
22410000 13.6578199404075
22420000 16.8224012112302
22430000 9.97006644456957
22440000 16.6814656016284
22450000 20.4265053490532
22460000 16.3305406730285
22470000 16.4045555678499
22480000 20.8474412941018
22490000 16.4540330347735
22500000 17.568951070204
22510000 14.8983865226992
22520000 12.0132010122908
22530000 15.0635674861379
22540000 9.38173772199127
22550000 8.90423925461499
22560000 6.81185479350313
22570000 18.2087671177118
22580000 19.581464429835
22590000 17.9527781014336
22600000 18.2983204146359
22610000 13.0580437147643
22620000 17.8491526018236
22630000 12.3710139762609
22640000 14.7260956092596
22650000 26.9199881945082
22660000 21.5207564888923
22670000 20.4377023554654
22680000 20.7345579487873
22690000 19.6682463579317
22700000 10.1900638165774
22710000 5.544620740597
22720000 14.5195339756722
22730000 12.0712437490719
22740000 17.7584498103407
22750000 14.2405552254963
22760000 14.8656347967702
22770000 15.9549862020089
22780000 11.3116597160799
22790000 17.2229662499007
22800000 10.0286701886886
22810000 13.8803513744911
22820000 17.8220140085098
22830000 17.5275697109819
22840000 14.0167729760713
22850000 18.4204530726489
22860000 22.0897346001033
22870000 23.811269230386
22880000 22.7178276723598
22890000 17.1628074893312
22900000 14.9132604331988
22910000 13.963727075266
22920000 14.7230405382548
22930000 13.1027067397608
22940000 14.1608166775423
22950000 11.752353663694
22960000 8.70237501903864
22970000 9.05321261848496
22980000 0.847016193767388
22990000 2.49840725670708
23000000 3.84287649257629
23010000 0.830360487113239
23020000 3.66923079440829
23030000 0.818294148607663
23040000 1.53372477990808
23050000 9.50611168351355
23060000 9.19043365993406
23070000 11.0408694139787
23080000 14.7882903678952
23090000 8.61760367081934
23100000 7.30288352349226
23110000 12.5029255586315
23120000 11.6264603720091
23130000 17.0866053892559
23140000 18.3212503421156
23150000 21.3744247837578
23160000 22.8337813703251
23170000 18.4622881367629
23180000 20.6614379209393
23190000 19.1844650372946
23200000 20.2988509710345
23210000 18.7449162893446
23220000 17.6177416680927
23230000 15.2717102636621
23240000 19.1993067752483
23250000 10.7790252837432
23260000 18.1201412968267
23270000 14.8211314058797
23280000 16.1348314358322
23290000 15.9863114289725
23300000 17.2721250846833
23310000 18.9062248717564
23320000 20.0577935844174
23330000 17.2351907115185
23340000 21.9376898045047
23350000 18.8522462285129
23360000 12.4868177178925
23370000 17.3849407567864
23380000 19.4635931261145
23390000 20.6878218582708
23400000 16.254803637804
23410000 13.2362590343342
23420000 7.82871322391298
23430000 19.9920094491501
23440000 18.8556351106051
23450000 16.706734918957
23460000 22.514246886023
23470000 18.120958058427
23480000 15.9102702293345
23490000 19.1069025885844
23500000 23.0122294829854
23510000 17.9174632613603
23520000 16.1589288491218
23530000 12.7760118997487
23540000 15.5203227641592
23550000 15.2356816403802
23560000 13.4544741655895
23570000 13.0530777844712
23580000 12.0611048860992
23590000 15.9110176750791
23600000 6.46963305692179
23610000 8.76844979051623
23620000 9.9604706223198
23630000 12.01672247842
23640000 10.0643929667161
23650000 18.7899031475935
23660000 11.8881150492905
23670000 15.9102158934786
23680000 17.8355098053253
23690000 14.5587795187129
23700000 21.4565445736831
23710000 21.9129591430067
23720000 14.414579585924
23730000 14.4294113816638
23740000 6.26530792517241
23750000 8.01407478043569
23760000 4.11026380308942
23770000 3.53400654919199
23780000 4.47525016103754
23790000 0.762558182922589
23800000 7.39300466700462
23810000 12.7954637202513
23820000 12.7873284820305
23830000 12.0445349266664
23840000 16.5224888832501
23850000 10.1789949139629
23860000 13.2122758672756
23870000 18.6374846734201
23880000 13.0021353776235
23890000 13.420954815242
23900000 10.9290956594484
23910000 15.2721842532383
23920000 17.3518466079283
23930000 8.62718437446591
23940000 12.7397419930871
23950000 13.203740387965
23960000 8.43352529658915
23970000 20.5121746029886
23980000 19.1078441000478
23990000 11.560389989882
24000000 13.6336900122794
24010000 15.4253188921533
24020000 18.8732489918169
24030000 20.6667481724102
24040000 14.8128470040455
24050000 9.41078458259943
24060000 12.2511176869386
24070000 14.3820828863086
24080000 14.5760448572531
24090000 8.7140544665067
24100000 11.3847134541826
24110000 15.4934911954276
24120000 16.2009678123731
24130000 14.4898628512224
24140000 18.9242582596838
24150000 18.7465893999963
24160000 20.6090785131768
24170000 16.9043544686727
24180000 11.0459599978801
24190000 13.2323258508391
24200000 14.0916244808727
24210000 13.6318804471445
24220000 11.6296762833078
24230000 12.2238843899988
24240000 17.32724356505
24250000 11.3871293070937
24260000 20.253994461173
24270000 16.5010259788776
24280000 24.1035269589939
24290000 28.3347474175495
24300000 24.892929683832
24310000 30.2180715379421
24320000 23.8630176036447
24330000 25.6858009619639
24340000 23.5458123865828
24350000 26.678523141896
24360000 24.2006334684996
24370000 28.2605790312871
24380000 28.341722094638
24390000 27.2857626506936
24400000 28.2503517912987
24410000 21.0079026986788
24420000 29.6136093409588
24430000 27.9757030717519
24440000 26.32310833303
24450000 29.8889741280254
24460000 24.1053422914487
24470000 21.8201777575454
24480000 20.0571516542225
24490000 22.9818455368419
24500000 24.3082023038897
24510000 32.7007993697284
24520000 30.4087343523321
24530000 35.3270756861784
24540000 33.5288580649209
24550000 29.329845727106
24560000 31.7782257706695
24570000 21.5501337427072
24580000 26.4456477004188
24590000 24.6553920431353
24600000 31.1911985613709
24610000 25.2054659857677
24620000 23.1569955398995
24630000 24.7891883515863
24640000 22.8939801283371
24650000 24.8283554535741
24660000 22.3519230643954
24670000 24.8849124784923
24680000 19.7930153821799
24690000 21.7162291722512
24700000 23.5114618227562
24710000 24.6518352250135
24720000 22.7560671061767
24730000 23.2879855514549
24740000 23.1957513277054
24750000 29.0840736535327
24760000 25.0875153691608
24770000 25.7067797703054
24780000 23.4863278918151
24790000 21.9322827455161
24800000 22.0945767725723
24810000 22.2646379784601
24820000 18.2735698217287
24830000 18.9409515151291
24840000 20.0613499399054
24850000 21.6390270560439
24860000 17.760452491641
24870000 20.2776057677001
24880000 23.4797864922305
24890000 24.4379787866391
24900000 23.0560851531228
24910000 21.2392257797448
24920000 25.3998687464355
24930000 18.6528320822143
24940000 25.0894067529013
24950000 26.7032681378134
24960000 21.6344811785377
24970000 27.9592859715089
24980000 25.0803695171329
24990000 30.0118805957869
25000000 28.715265514976
25010000 20.0952470849053
25020000 30.2640527279759
25030000 29.6936494154256
25040000 23.7058663598978
25050000 28.8353886375469
25060000 26.5806161106255
25070000 24.8408603509661
25080000 30.0859460155151
25090000 33.8048410531314
25100000 28.8971085678963
25110000 26.83420203581
25120000 27.8520374608593
25130000 27.1234834682694
25140000 34.2081557223101
25150000 24.8865599621222
25160000 28.1218140764612
25170000 26.3635915758625
25180000 27.0374767957358
25190000 22.4741279752441
25200000 21.7295719550703
25210000 21.6136662965463
25220000 14.4392170047499
25230000 23.9002656389741
25240000 29.2663709898949
25250000 22.2176614232164
25260000 28.3745376584561
25270000 20.516948043076
25280000 29.0812619681752
25290000 33.1932810982394
25300000 27.7073772673389
25310000 29.5037013047146
25320000 29.4830385210254
25330000 28.5104879386928
25340000 22.7268933828248
25350000 24.1844596657199
25360000 28.9049038956899
25370000 34.0436758907494
25380000 35.7900443300823
25390000 30.4408625648917
25400000 28.8455640950759
25410000 29.4821523186513
25420000 21.3434830778701
25430000 23.4199637438199
25440000 28.3838313491667
25450000 24.9958242763512
25460000 18.3629488831205
25470000 21.8774451053438
25480000 20.0642321090288
25490000 15.7158436322189
25500000 18.8213411843106
25510000 14.7301880783646
25520000 18.4174466739362
25530000 17.4874067411534
25540000 22.3025547959826
25550000 17.5849502648525
25560000 15.3847858811642
25570000 14.8152520622124
25580000 20.6171079535767
25590000 19.7459350049427
25600000 18.8920607214277
25610000 19.1830211947738
25620000 19.7946536581898
25630000 17.1335693214027
25640000 17.2286252055321
25650000 23.3405075936729
25660000 19.353069058293
25670000 24.6835413131165
25680000 25.518443330769
25690000 25.640841697296
25700000 20.0561534479754
25710000 21.6997705940202
25720000 23.7327118942221
25730000 29.4477016412008
25740000 31.0864306684483
25750000 33.1955339808615
25760000 26.9309750426635
25770000 27.5547452139431
25780000 25.1353835036284
25790000 28.687287699865
25800000 23.6127771978462
25810000 25.7307129401069
25820000 22.2241294698535
25830000 24.9950670707309
25840000 23.098216875482
25850000 21.3866458897186
25860000 23.4465013826183
25870000 20.9653762219077
25880000 17.1081190861936
25890000 10.1835440654308
25900000 21.9529410986577
25910000 16.5672689762229
25920000 21.8025601312851
25930000 23.3143845436031
25940000 26.8142610399231
25950000 19.3801044458413
25960000 24.6057363074996
25970000 21.295782142556
25980000 24.3956465055735
25990000 20.7206112709891
26000000 26.7902479982617
26010000 22.0588587662007
26020000 19.3330383730529
26030000 26.0090648125793
26040000 20.7904584399453
26050000 20.8366132222167
26060000 17.906943753942
26070000 20.557676997078
26080000 21.4396997490554
26090000 22.1011576186857
26100000 19.891189042992
26110000 17.3936445257578
26120000 13.5370401729103
26130000 12.3766394072582
26140000 9.25278004130672
26150000 12.2997081347991
26160000 10.9692673862178
26170000 12.3190638554305
26180000 18.3293088277535
26190000 9.56278447287474
26200000 12.2151810908871
26210000 15.7870416345713
26220000 22.7253628075654
26230000 21.1410595719005
26240000 24.5315251177843
26250000 26.3933925418789
26260000 23.6787525863784
26270000 23.965664807756
26280000 25.4670813995538
26290000 26.0237558525923
26300000 23.0514667974453
26310000 23.1871802460647
26320000 26.9781640125349
26330000 28.3212717637493
26340000 24.2162081067632
26350000 23.5253468536937
26360000 26.0162845604416
26370000 23.9663542328731
26380000 27.9108303103291
26390000 23.4997052007709
26400000 26.3308326961923
26410000 29.1625837502097
26420000 26.856798759482
26430000 29.7456339130375
26440000 25.033858572575
26450000 26.9705393326452
26460000 23.8108912468204
26470000 31.6533697659415
26480000 23.6060553177546
26490000 26.3171286033845
26500000 27.6622438580496
26510000 31.5618370414802
26520000 33.7208900112926
26530000 31.7076100337687
26540000 29.1204623018862
26550000 31.8501979350485
26560000 25.6838596750184
26570000 28.1575754443761
26580000 29.9851517788676
26590000 23.4999440487752
26600000 27.8347004044747
26610000 20.754317218096
26620000 22.7891808919209
26630000 18.6567942771552
26640000 22.0009868604523
26650000 16.2258086679766
26660000 26.5662312986197
26670000 28.2471998469862
26680000 22.9998233359639
26690000 19.4086923298353
26700000 14.3516092223527
26710000 17.2089687810796
26720000 12.57776360373
26730000 18.2541856239398
26740000 24.4339222508466
26750000 22.4086225892781
26760000 19.9917448658911
26770000 21.8548862433458
26780000 17.4511918692556
26790000 20.5677336103585
26800000 22.0374355913488
26810000 22.7739739839926
26820000 19.6499229060195
26830000 26.7218266697033
26840000 31.8667565368479
26850000 13.1626106199965
26860000 16.0075069346643
26870000 17.9884382775759
26880000 29.4855176481193
26890000 34.7224132602483
26900000 31.2720008157332
26910000 34.0323072495173
26920000 33.5409134077354
26930000 30.8977652152677
26940000 32.1545524199109
26950000 27.0463175690772
26960000 37.3796338059119
26970000 38.9057845058533
26980000 43.4346247948041
26990000 36.2240325395692
27000000 34.7961268891915
27010000 33.0997740910685
27020000 27.8200348249775
27030000 24.5422513533779
27040000 30.5278017860296
27050000 32.6242827792183
27060000 32.2430434551606
27070000 32.5351609453568
27080000 33.5297071635033
27090000 35.0252611662781
27100000 31.1521929044851
27110000 29.0996698705274
27120000 26.7046449799078
27130000 21.7286566403473
27140000 27.6661929372128
27150000 29.1184491488473
27160000 24.8728674553251
27170000 15.1925634253481
27180000 18.7279025835529
27190000 21.587648284914
27200000 24.7607906481422
27210000 25.280650262525
27220000 23.4700410179729
27230000 28.5873203703776
27240000 27.2175807060378
27250000 25.9452722905365
27260000 28.5023829918272
27270000 21.2520909197531
27280000 19.188259516114
27290000 25.9511767453134
27300000 27.0231287849172
27310000 21.10055612338
27320000 24.1452866313071
27330000 28.6038838123431
27340000 29.1930417771667
27350000 27.9606350499758
27360000 31.0940844687291
27370000 28.7660625683047
27380000 29.9670071076873
27390000 27.3763803656913
27400000 21.9425299134057
27410000 18.1704235002144
27420000 26.002740427952
27430000 27.9937202579808
27440000 17.6558047606914
27450000 18.2618245437131
27460000 24.9619685138282
27470000 22.2144310642858
27480000 24.8240956155504
27490000 24.4478050828262
27500000 25.3155989899393
27510000 24.6251213995642
27520000 25.9985853594894
27530000 20.4236371044127
27540000 24.9285346937481
27550000 24.2264772497753
27560000 29.6775388888769
27570000 23.4515314660975
27580000 25.0859056069834
27590000 26.1226689718318
27600000 31.0565367976843
27610000 29.2301922652503
27620000 29.5680971292903
27630000 23.1737544749553
27640000 24.110242650963
27650000 21.1017785646932
27660000 9.66780192411221
27670000 15.0892558572116
27680000 16.5902944736095
27690000 14.5071258003457
27700000 14.3920614276779
27710000 17.3023091704592
27720000 13.8232303457091
27730000 16.2751655152472
27740000 16.6251048275343
27750000 19.372447264302
27760000 21.6163126208124
27770000 12.7990185762183
27780000 11.3948496221076
27790000 14.5879780034566
27800000 16.2755409991698
27810000 12.4538368887009
27820000 17.0397053405042
27830000 18.7214837723707
27840000 14.9937086864294
27850000 14.0370960624555
27860000 13.6458521720091
27870000 14.262893528936
27880000 12.5798915186496
27890000 3.87603633970974
27900000 12.4667820173747
27910000 23.5379254814855
27920000 19.4664786907415
27930000 19.4198780132449
27940000 15.4528078359578
27950000 18.7040216711721
27960000 11.7263620479692
27970000 15.6913643186799
27980000 14.5551344987089
27990000 14.1666736080426
28000000 17.2075286663029
28010000 18.6576951382256
28020000 13.763799214458
28030000 12.6968609938598
28040000 15.854365589843
28050000 13.8903965895055
28060000 15.7816871001217
28070000 16.2461459591595
28080000 7.02545465216366
28090000 17.551487515638
28100000 17.9023327947621
28110000 17.1042927352038
28120000 17.9511975638839
28130000 18.9552373037794
28140000 18.7027244693136
28150000 15.0840971919354
28160000 17.0552038162369
28170000 20.6299541050327
28180000 21.0060835010501
28190000 25.2691784098553
28200000 19.9676902994658
28210000 17.6135813355224
28220000 17.6557321035303
28230000 15.6090646501344
28240000 17.5223904906353
28250000 16.532697398026
28260000 12.6858298015155
28270000 10.22041120392
28280000 10.1573962368117
28290000 15.3434396919372
28300000 11.4346338724858
28310000 12.573118384041
28320000 19.5584516495226
28330000 16.5559349690266
28340000 8.32251285751443
28350000 10.9266467282686
28360000 6.37373794393704
28370000 17.2791791427512
28380000 15.2861316756383
28390000 15.6537832410275
28400000 13.5869176515459
28410000 19.3601669076891
28420000 16.56969550601
28430000 15.0950886390219
28440000 11.9186710154975
28450000 12.6408277114435
28460000 8.28623851534275
28470000 11.7708547257418
28480000 8.51440077625557
28490000 10.2413585140359
28500000 11.3456072268418
28510000 12.037001135661
28520000 13.9190326338479
28530000 12.0681305481681
28540000 9.31907279402429
28550000 15.7831055261503
28560000 14.6761794015865
28570000 15.8838618693376
28580000 14.0723926248116
28590000 16.3554837459774
28600000 3.86840586481509
28610000 11.9389139809753
28620000 7.90523380276306
28630000 4.7844449674451
28640000 13.5802039371102
28650000 12.7943561659395
28660000 12.3413212897264
28670000 20.192479527993
28680000 21.7440600375919
28690000 16.938161908345
28700000 23.0120541658093
28710000 24.893861196112
28720000 24.2831245724116
28730000 21.1194036431667
28740000 20.873026733261
28750000 14.7493481401849
28760000 18.256478853377
28770000 17.2645552923447
28780000 16.2630384747754
28790000 20.6399653783499
28800000 23.3833283923794
28810000 17.6726963588379
28820000 21.9745146175005
28830000 18.7872741654669
28840000 16.6737813568402
28850000 17.6601244662867
28860000 4.59756794906525
28870000 2.08530353822562
28880000 6.47003542731437
28890000 7.35770359996587
28900000 9.89485519687321
28910000 8.8944123182543
28920000 13.1856883853335
28930000 16.3191732169013
28940000 18.0818263972755
28950000 19.6803874728976
28960000 9.92796961017063
28970000 2.80114150238239
28980000 6.67043566133134
28990000 11.1386360978639
29000000 12.8182071593021
29010000 15.2472745752621
29020000 15.2073507419393
29030000 11.7025004835792
29040000 6.58472498105624
29050000 12.1142460805731
29060000 12.5100308370659
29070000 4.9571855616835
29080000 7.449714805062
29090000 4.59817938489931
29100000 1.27915739467954
29110000 6.83123844043189
29120000 14.1795783728778
29130000 14.9037823946844
29140000 15.070889007624
29150000 16.5623176395349
29160000 14.9028399723844
29170000 18.3456074479694
29180000 17.424737697276
29190000 18.3864112347924
29200000 11.3364398853021
29210000 12.2679841561712
29220000 10.7473250675883
29230000 6.89454120825008
29240000 17.773133196632
29250000 12.3583821526199
29260000 16.3751499490727
29270000 17.8871370800857
29280000 20.5736622729967
29290000 18.4930804165984
29300000 20.8205910250006
29310000 19.650052014481
29320000 17.8275809765196
29330000 13.7887758724781
29340000 21.5372089001415
29350000 12.6651992175163
29360000 4.55573007984486
29370000 6.49802247865557
29380000 5.23001718986774
29390000 14.1634439477021
29400000 16.0967602489926
29410000 13.9195188678128
29420000 12.0336854234307
29430000 15.6878337778708
29440000 19.0855398345386
29450000 17.005125738025
29460000 15.1888155100781
29470000 17.6573387975974
29480000 14.5599554549422
29490000 21.4793764580803
29500000 13.4541873802009
29510000 19.7153539081717
29520000 19.5535005294356
29530000 18.1370522185709
29540000 14.0258371450668
29550000 1.5754389810516
29560000 9.95087837864276
29570000 6.75282862378828
29580000 7.43019942337736
29590000 8.64193396954545
29600000 5.0239111891841
29610000 4.84907013981041
29620000 6.89081524292214
29630000 7.68446616834285
29640000 11.9636432749899
29650000 10.9092009326858
29660000 13.6874207799881
29670000 10.5921545763272
29680000 15.1645704004491
29690000 17.6842401270543
29700000 10.3396421793072
29710000 15.6103140028231
29720000 13.1238262579527
29730000 15.8729427565679
29740000 12.5672190821221
29750000 13.9954901098857
29760000 9.14204029584715
29770000 3.34047827001888
29780000 4.37140685143947
29790000 8.64441704952418
29800000 15.1013857721165
29810000 14.1882226789903
29820000 16.1677436389759
29830000 17.6014892179751
29840000 13.5020570256605
29850000 10.6902915651166
29860000 22.241789323129
29870000 23.9414312059266
29880000 26.2902800690046
29890000 20.8939799625001
29900000 21.499158824725
29910000 20.6876424981942
29920000 16.0921643777436
29930000 16.6368962499112
29940000 21.6923352757131
29950000 23.7100215688537
29960000 22.7977844076789
29970000 18.3888095323512
29980000 20.8586993725395
29990000 25.2916604980476
30000000 18.059237250225
30010000 16.0631397836284
30020000 16.2004687147063
30030000 8.556109908888
30040000 13.3193034453774
30050000 21.7108567513318
30060000 16.6817667194249
30070000 17.5635379327769
30080000 16.7976284273753
30090000 8.48876059469615
30100000 12.3984971595833
30110000 13.7188113918704
30120000 14.8916415473776
30130000 17.3547106242411
30140000 15.9133980460187
30150000 16.4643162134425
30160000 15.1499237831424
30170000 14.1651753468282
30180000 16.3759205205719
30190000 8.41229474658184
30200000 4.31061978500946
30210000 12.764035892925
30220000 14.8509390295574
30230000 11.3313035563277
30240000 10.0119976744946
30250000 17.4422493997773
30260000 14.613934493551
30270000 20.115418251886
30280000 16.442471469732
30290000 19.180289076674
30300000 21.1665110845479
30310000 26.3860193075174
30320000 21.0804560725531
30330000 25.8589769776997
30340000 26.368465970622
30350000 30.1687672738317
30360000 31.8217078948046
30370000 28.9377650601437
30380000 32.6713130734373
30390000 36.8927255298003
30400000 36.8033251259413
30410000 34.73120301978
30420000 34.3397833775276
30430000 33.3698479991023
30440000 33.6999545199404
30450000 33.4017883316162
30460000 20.685838666982
30470000 24.3773962432454
30480000 18.8221421346708
30490000 22.4424967772726
30500000 15.0934473583316
30510000 24.8767563429244
30520000 23.2942449543926
30530000 20.1270023190697
30540000 24.9009788710091
30550000 23.8856892430774
30560000 24.6686808865153
30570000 21.9611674561439
30580000 25.4208899505173
30590000 32.1964816888285
30600000 23.2063997097237
30610000 21.9697511386497
30620000 19.1571776512553
30630000 28.6586737517959
30640000 36.1887889921725
30650000 36.4304941651972
30660000 32.9130394744158
30670000 31.9019447900624
30680000 21.1926257183546
30690000 28.3752580192818
30700000 29.4453352464176
30710000 30.2738640285484
30720000 28.690310285513
30730000 22.9138213359512
30740000 23.9630521195144
30750000 19.5968864045941
30760000 18.6421055548035
30770000 19.6517417263492
30780000 23.7750755920089
30790000 26.8828493383593
30800000 28.4153278325025
30810000 28.1756323070647
30820000 29.6585959882948
30830000 29.6594745026738
30840000 28.8482503308007
30850000 26.2723054515565
30860000 31.5456157296086
30870000 36.062059851611
30880000 39.1875482457702
30890000 38.0547288605267
30900000 39.6043522830793
30910000 42.1461382043597
30920000 30.8938853767063
30930000 36.7814797098946
30940000 39.7169919899534
30950000 38.6565283847196
30960000 35.7332913641083
30970000 43.8055066176407
30980000 43.1313710787542
30990000 40.3601362377987
31000000 45.0724656299482
31010000 36.9192888050671
31020000 39.410334237863
31030000 30.8564287050108
31040000 33.3547421556078
31050000 41.0979553547618
31060000 39.55182632963
31070000 39.664511653252
31080000 39.1993089103881
31090000 42.268193154938
31100000 41.961036388468
31110000 45.0563653899845
31120000 40.1242372007968
31130000 41.4404135420914
31140000 43.9049781081071
31150000 38.6410784640024
31160000 44.1956648239379
31170000 42.8949688300984
31180000 42.2412620171676
31190000 42.945005264978
31200000 41.0176852756269
31210000 40.8867383011474
31220000 37.549550176019
31230000 38.4345398174984
31240000 39.9737935350576
31250000 41.3693152492555
31260000 39.0326202233728
31270000 34.1781201157942
31280000 37.5814504518271
31290000 28.1765141997112
31300000 37.4642806087555
31310000 37.5103133251487
31320000 35.0417349741429
31330000 40.5423388913954
31340000 36.6373260665361
31350000 36.5370041880013
31360000 28.8579346162719
31370000 30.5856665534156
31380000 36.1102721406013
31390000 34.9721737736534
31400000 29.0907862857698
31410000 31.6679589429872
31420000 24.1839841289908
31430000 21.1205093276014
31440000 22.450177942622
31450000 27.4790133082797
31460000 31.4663533884863
31470000 29.6088000393765
31480000 32.4027855012702
31490000 25.1769608133897
31500000 28.8850272225566
31510000 25.8301896487337
31520000 28.0086612357701
31530000 23.7106816052804
31540000 31.4132268331266
31550000 24.9033601918268
31560000 24.6731814524496
31570000 26.3356762174539
31580000 27.9698987571619
31590000 27.3372475060908
31600000 23.4096265252472
31610000 24.0796599421845
31620000 23.5765679387347
31630000 26.0588435112692
31640000 14.013135170968
31650000 22.3023568732165
31660000 24.6799673652445
31670000 27.0774427293371
31680000 25.4912337209536
31690000 27.5883057026494
31700000 28.1082550167258
31710000 29.7716261926266
31720000 33.9795087721841
31730000 30.3040678747494
31740000 34.4138729830558
31750000 35.2561740909443
31760000 36.2142350252116
31770000 35.2743839443435
31780000 39.2997067415359
31790000 38.6169531160848
31800000 37.7406550167252
31810000 36.6457359971515
31820000 31.5844914107169
31830000 36.2935795960167
31840000 38.3596467404016
31850000 35.3565868101061
31860000 31.9818800231404
31870000 29.761581882557
31880000 24.9498708981918
31890000 28.9931829727886
31900000 33.3345233626242
31910000 31.6902165391577
31920000 30.9151258002172
31930000 34.2720377993974
31940000 42.3884376505871
31950000 35.1270978180223
31960000 37.5520753942304
31970000 35.9075966568298
31980000 36.2998829833703
31990000 38.138029813154
32000000 35.4614799067268
32010000 39.9455737865614
32020000 32.4835714104179
32030000 32.2416080620198
32040000 36.4376527711394
32050000 38.2551624869383
32060000 39.1124158541995
32070000 41.2379895274855
32080000 35.2101904853377
32090000 40.5029934091617
32100000 32.6549748604876
32110000 34.924534568509
32120000 35.8512467402444
32130000 41.331851237623
32140000 38.6376626020657
32150000 41.4781710090667
32160000 38.601560480308
32170000 38.6902375969372
32180000 30.9846821867091
32190000 40.8177464899124
32200000 32.812234851854
32210000 36.1101503044339
32220000 40.9932605735826
32230000 38.0152265037293
32240000 36.4005693515256
32250000 40.9844360819551
32260000 42.0317095639271
32270000 41.9015566364214
32280000 37.6377582709556
32290000 37.305103699617
32300000 41.993591989968
32310000 38.696655751731
32320000 42.2132151570066
32330000 43.883238961919
32340000 46.9154103579046
32350000 48.036023578257
32360000 47.2493649222907
32370000 44.7428806119536
32380000 45.7245251784348
32390000 50.6361796947733
32400000 52.9481245258732
32410000 52.7469750367721
32420000 52.9961947095679
32430000 52.601925358071
32440000 54.1138120826453
32450000 53.3826862831972
32460000 50.189265783401
32470000 49.4813703887165
32480000 48.3275551042174
32490000 47.4023552278681
32500000 41.6404298317747
32510000 40.8696347468446
32520000 34.3170879960755
32530000 33.4531998643803
32540000 42.5549491649116
32550000 45.1997342556739
32560000 48.1358875418226
32570000 53.3924049268099
32580000 46.4783549641958
32590000 45.7111335325657
32600000 47.8334552438913
32610000 46.1554247946138
32620000 44.8366276286941
32630000 49.2046703960998
32640000 52.8821415511512
32650000 55.3027422856659
32660000 51.5292282942133
32670000 54.2527833117099
32680000 51.0717661719519
32690000 50.5598257674261
32700000 57.7185660017051
32710000 52.1422328291843
32720000 56.6732935228657
32730000 53.7442989303553
32740000 47.726808875025
32750000 42.7254907663133
32760000 46.0125015483092
32770000 47.9976425380817
32780000 45.6562091302623
32790000 49.1026997716684
32800000 49.5321828277339
32810000 51.9946736452679
32820000 51.6090635551582
32830000 46.0855729833932
32840000 53.5576218537311
32850000 50.4179011173156
32860000 44.8035623429618
32870000 50.1658393218696
32880000 42.1918426863764
32890000 44.1667105437607
32900000 45.7411702641522
32910000 51.3115173903189
32920000 53.3506514874712
32930000 50.6295173430774
32940000 46.567635861718
32950000 47.2173373754002
32960000 44.2065961687384
32970000 44.0665897689034
32980000 33.2874058633088
32990000 32.9852356862551
33000000 28.8452954871537
33010000 36.2832649137145
33020000 32.4696289328404
33030000 25.1539001152973
33040000 26.4963464996773
33050000 24.1975637915979
33060000 32.5916961336039
33070000 30.4317816025555
33080000 29.9667090852391
33090000 31.57307299697
33100000 35.2350589270324
33110000 31.8318328532531
33120000 33.582497606565
33130000 29.2038305153208
33140000 22.6845793125632
33150000 27.9293899168933
33160000 25.2857293911328
33170000 33.0932047845184
33180000 27.5085113783325
33190000 29.2062726626963
33200000 27.3954028804822
33210000 22.6599233728832
33220000 19.5321579868556
33230000 22.881771635496
33240000 14.9307398276483
33250000 16.0294551868612
33260000 13.8968600537552
33270000 17.558572952467
33280000 14.5374397837093
33290000 24.6159326617635
33300000 19.780312257507
33310000 14.3353575599197
33320000 7.1459754835393
33330000 11.9879410172528
33340000 15.2832616670604
33350000 16.3755177794782
33360000 16.9441024584125
33370000 15.0637372838168
33380000 21.8453996157935
33390000 24.4225800896591
33400000 23.3852761030124
33410000 22.1037608539053
33420000 19.5376395997669
33430000 22.2001017226762
33440000 23.6696708222539
33450000 26.6819610142912
33460000 26.183530184843
33470000 26.7340382903298
33480000 21.96928707621
33490000 18.0123303173804
33500000 26.8069960611317
33510000 24.9373694500703
33520000 29.49094647293
33530000 30.1229153964771
33540000 30.4197199056773
33550000 19.6823521868177
33560000 18.8557999508428
33570000 22.4589492649212
33580000 32.6736072473548
33590000 30.8640995706836
33600000 37.1991161902467
33610000 35.7906481000793
33620000 27.8751396592888
33630000 30.0983266429672
33640000 36.8090082609643
33650000 30.9569338738833
33660000 30.0198740481178
33670000 34.1029893829883
33680000 31.5590373475873
33690000 27.9836987907801
33700000 34.5572068725174
33710000 30.7074499460549
33720000 27.4691343112278
33730000 26.3396124754397
33740000 28.8755258951542
33750000 26.5743374753035
33760000 31.3199284358868
33770000 27.7731895636088
33780000 31.3143244628189
33790000 24.540135926046
33800000 28.7279305401851
33810000 24.5076266394533
33820000 28.4892185042287
33830000 25.6978123044163
33840000 33.1035196432981
33850000 30.2354697446636
33860000 32.1665951648049
33870000 34.8428490782069
33880000 38.5806315151276
33890000 40.4707531220138
33900000 34.3723859852633
33910000 42.1269565544071
33920000 44.8801462338893
33930000 41.5185535969861
33940000 40.5152998138737
33950000 41.0206978938789
33960000 40.4994953683606
33970000 45.1952650346324
33980000 44.0458746359183
33990000 44.3709604723531
34000000 45.9068103848291
34010000 47.0982025788617
34020000 42.9553186616752
34030000 41.164234679073
34040000 46.3514035784558
34050000 44.8570885283573
34060000 43.4598838108608
34070000 42.0101854170011
34080000 42.3076167040861
34090000 47.8940353333979
34100000 45.6033209325695
34110000 50.6485767444906
34120000 47.1510920161442
34130000 53.3678731507327
34140000 48.3040252890405
34150000 46.8109729490703
34160000 46.8033669413448
34170000 48.1782960111628
34180000 43.5458005491036
34190000 51.6299499999769
34200000 50.34496749341
34210000 50.3201121689588
34220000 51.3351316577943
34230000 58.8998924333744
34240000 55.0117224648256
34250000 57.4714505696639
34260000 63.4654848557697
34270000 60.8130754658391
34280000 59.1110106608683
34290000 57.895012829113
34300000 52.7671896991274
34310000 57.869750437684
34320000 55.998034579328
34330000 44.9820685550686
34340000 51.1618431737071
34350000 46.581298156785
34360000 48.8459961546318
34370000 57.2425390139094
34380000 55.9933900203289
34390000 52.5379089538562
34400000 51.9837658336505
34410000 57.152395979813
34420000 55.6797221909343
34430000 55.1369055007121
34440000 53.1269517475762
34450000 44.3926961302556
34460000 46.6370739952856
34470000 44.2213109711248
34480000 51.1982032576714
34490000 54.3643233274091
34500000 55.7857608932685
34510000 56.6436066601066
34520000 53.2207375638399
34530000 58.4735064039967
34540000 59.7349781587792
34550000 59.1466362520538
34560000 61.1434456767076
34570000 55.2524433425654
34580000 55.0785613395627
34590000 56.3286016274384
34600000 57.701785617037
34610000 55.8047370372042
34620000 56.5246709374007
34630000 59.8771904683526
34640000 59.1381349489303
34650000 61.951102081891
34660000 64.4998586006948
34670000 60.9445135754033
34680000 65.5459515941495
34690000 59.2118731668335
34700000 49.9762654079499
34710000 58.8250559392479
34720000 57.6653842972298
34730000 55.6204125890119
34740000 56.0740902507803
34750000 56.8644337436348
34760000 56.8007722906673
34770000 61.2307501063644
34780000 62.6656575613812
34790000 61.8492817771044
34800000 60.9930819209596
34810000 60.4268892935258
34820000 58.8885287842918
34830000 55.4322808810616
34840000 53.090734625203
34850000 49.7534223615363
34860000 57.6146124091192
34870000 56.6146955681288
34880000 56.5948174605508
34890000 54.3266481366126
34900000 57.6599590044452
34910000 55.8842215495464
34920000 48.257782856523
34930000 48.8581597008258
34940000 51.5588955108763
34950000 47.3898336520222
34960000 51.1604918987707
34970000 60.0286400569594
34980000 58.0294531922333
34990000 61.6434086244032
35000000 60.7449548037608
35010000 59.8867691249779
35020000 58.9009575147149
35030000 64.5669205562083
35040000 63.0733538075147
35050000 56.1606311510081
35060000 65.3198894704668
35070000 65.0361334524862
35080000 57.9787197830037
35090000 64.5832055959665
35100000 64.8248827908082
35110000 60.6575550446643
35120000 59.702572565147
35130000 66.2725725553938
35140000 57.0459291224975
35150000 60.9346311761603
35160000 64.3817432277838
35170000 65.3623865889882
35180000 66.3074023370073
35190000 67.8167310705471
35200000 59.273962399154
35210000 61.7965235977604
35220000 61.8196619467453
35230000 64.0235724886212
35240000 66.059871441692
35250000 70.129073899267
35260000 64.9254954256028
35270000 68.2576852084924
35280000 69.3624182293456
35290000 71.1626157703308
35300000 71.4917449112763
35310000 69.6163684874924
35320000 69.8841625544586
35330000 67.145018014532
35340000 64.2967273570417
35350000 67.1335939070297
35360000 68.6306094930921
35370000 67.7871072261202
35380000 64.3238659403976
35390000 73.2603281331078
35400000 72.9517661844505
35410000 68.6317065195914
35420000 65.6112435691152
35430000 66.9876243334485
35440000 68.9437708206359
35450000 61.6490257360545
35460000 66.6603659690558
35470000 59.47053970592
35480000 60.4710089627641
35490000 61.0616440414462
35500000 62.7956843309145
35510000 63.76819077519
35520000 63.4445048582766
35530000 66.7475174431921
35540000 67.3089906861801
35550000 66.7398620256135
35560000 66.6896931003419
35570000 65.0725478457978
35580000 67.3266764554209
35590000 69.0981987712526
35600000 65.0121307506891
35610000 64.7689133385563
35620000 64.4539849014388
35630000 61.4907512047031
35640000 65.5711912069767
35650000 64.0376332108584
35660000 65.6404435496697
35670000 60.0434527911631
35680000 62.2523528047495
35690000 62.6733694861427
35700000 57.9208441162615
35710000 59.475640579453
35720000 58.4385883500715
35730000 58.203550318461
35740000 59.0398930435705
35750000 56.2231558908583
35760000 57.007581390526
35770000 53.1826893090566
35780000 56.7824023332007
35790000 63.7167221332499
35800000 62.7867323282865
35810000 62.7529963745638
35820000 64.8661806551433
35830000 62.5192880183113
35840000 63.9324240343567
35850000 65.3647391107405
35860000 61.8853621542389
35870000 61.6060015958158
35880000 63.8535369065357
35890000 56.6463915198249
35900000 63.7674151997257
35910000 62.8059096004274
35920000 65.0142473100825
35930000 58.711138741976
35940000 54.5884725477487
35950000 55.7699314522989
35960000 60.6191212172597
35970000 60.7268087260538
35980000 55.4754793393368
35990000 55.967561162209
36000000 60.1224779605814
36010000 61.1754789917641
36020000 63.1054015101724
36030000 64.2512592076503
36040000 64.8739791017325
36050000 61.2898452479461
36060000 64.153543199773
36070000 59.7024577353836
36080000 62.9526502699659
36090000 63.6322855877892
36100000 59.5019656914045
36110000 61.4828427916648
36120000 60.5856213591596
36130000 59.2678348374981
36140000 58.1253435063906
36150000 63.9532564564763
36160000 60.0131129791043
36170000 70.2690009893451
36180000 69.0320665014934
36190000 70.0246672549311
36200000 70.7654341720187
36210000 73.1241985173514
36220000 69.1718694652044
36230000 63.7708554413488
36240000 59.8966696246753
36250000 59.737217046377
36260000 63.834822015772
36270000 64.6359838058133
36280000 66.3464305230364
36290000 66.2366285189946
36300000 59.5828342902641
36310000 64.6822161770588
36320000 67.4425731879042
36330000 69.0573542530989
36340000 72.3899218111468
36350000 71.9892384386177
36360000 68.3625189957028
36370000 68.2037886938449
36380000 63.4119616890544
36390000 67.3550765309903
36400000 65.0744860057254
36410000 69.5830875173789
36420000 65.7372828753003
36430000 60.1308699241835
36440000 67.1829204446492
36450000 66.2040246832813
36460000 69.8444003934232
36470000 64.9837005997867
36480000 64.4549016225914
36490000 59.2303749771734
36500000 63.600922774655
36510000 63.4254698599374
36520000 61.9296592623287
36530000 68.3824685467444
36540000 60.6414206889199
36550000 60.6976432765234
36560000 70.0969308410216
36570000 73.1723791531024
36580000 68.9744115358886
36590000 54.5972371006681
36600000 58.3030596680795
36610000 63.16179336486
36620000 65.7870778367952
36630000 68.3628073369099
36640000 63.9937270540804
36650000 65.1632639187429
36660000 67.3296481902102
36670000 65.812981433046
36680000 62.5397334128763
36690000 69.9704189370194
36700000 66.1139937741013
36710000 65.7690851181819
36720000 61.7509791170705
36730000 69.3780704457561
36740000 68.1445286184804
36750000 73.7095802892575
36760000 72.1040254459686
36770000 72.6062611013
36780000 64.5976968375761
36790000 69.7359477127333
36800000 66.3813445766665
36810000 68.8858859847958
36820000 61.6046229627744
36830000 62.3310715115483
36840000 55.3326540823435
36850000 62.6253548982743
36860000 65.0663895602497
36870000 72.3115805321301
36880000 71.2518179893355
36890000 67.609801289722
36900000 73.060576456159
36910000 64.9718692899197
36920000 72.5322281815991
36930000 69.1441969787523
36940000 72.668450652016
36950000 72.6938475759043
36960000 72.7270818891291
36970000 71.8821124045684
36980000 72.6410869694308
36990000 71.5873572284316
37000000 66.709859539789
37010000 70.3443649299098
37020000 68.6489680657649
37030000 77.3713639125469
37040000 71.5624980756074
37050000 71.0110513464922
37060000 72.7056132578075
37070000 73.0325927574204
37080000 72.2288991539197
37090000 73.2798979023186
37100000 76.0363397169609
37110000 76.4294415950321
37120000 73.327296467686
37130000 77.8654929255993
37140000 67.0228619780909
37150000 66.6795303125732
37160000 72.7982503125138
37170000 68.6710170624608
37180000 67.9146142964227
37190000 61.4892691894593
37200000 68.4995225939854
37210000 71.2603382557624
37220000 70.1227463801965
37230000 71.5923124884692
37240000 74.0421394487979
37250000 69.747021624312
37260000 67.3989588074694
37270000 57.5167353492647
37280000 61.5024608287213
37290000 62.2181695041226
37300000 70.3891524416711
37310000 65.7833091408208
37320000 62.2197046986348
37330000 63.95166283359
37340000 65.0986543892171
37350000 64.1457422271583
37360000 63.8522826857815
37370000 62.4787673072138
37380000 57.1842425162997
37390000 54.4644869293986
37400000 45.0432740047523
37410000 47.4198280310733
37420000 45.9253525820823
37430000 48.0287210600445
37440000 50.4441846826698
37450000 41.3166472773563
37460000 49.6820670903068
37470000 42.6394942152845
37480000 44.1350090377456
37490000 52.708785315718
37500000 48.7596117217255
37510000 54.9989186624588
37520000 59.0027061926517
37530000 66.4173886361708
37540000 65.4089880807053
37550000 65.6431411220772
37560000 63.2250366353522
37570000 62.1835958882564
37580000 58.5475792951667
37590000 63.6783782552812
37600000 66.6281702018816
37610000 71.6438303130786
37620000 68.9721523433554
37630000 59.6252357243355
37640000 60.9486796049525
37650000 61.0344425080377
37660000 61.924017942972
37670000 64.3225350809888
37680000 66.599286109504
37690000 66.6496908263256
37700000 70.6352383075906
37710000 69.3264447632193
37720000 67.4781754097983
37730000 64.1043716928511
37740000 61.5226812998112
37750000 63.1403693018286
37760000 60.2031211064461
37770000 60.0497660339767
37780000 64.8480709269786
37790000 70.9812401433881
37800000 63.229528137794
37810000 56.0728765825235
37820000 66.929868976843
37830000 66.456772386639
37840000 61.6566043114035
37850000 63.0480670254257
37860000 65.4307700967823
37870000 67.4428597568044
37880000 71.2707999685741
37890000 68.5623019275671
37900000 64.9726842548323
37910000 71.3187860776264
37920000 75.1927567744789
37930000 79.0294271292849
37940000 78.9464869567805
37950000 69.0005143809751
37960000 59.9672470837003
37970000 60.2918860014212
37980000 59.3529037045123
37990000 62.4253958481559
38000000 56.907584187751
38010000 67.3500693934859
38020000 70.2141738987283
38030000 67.6773580996455
38040000 55.8327309364547
38050000 70.1993231732793
38060000 60.8510639321991
38070000 66.6803856631958
38080000 71.9805982717826
38090000 68.9748818721006
38100000 64.4313973245096
38110000 56.3715996206494
38120000 62.4417415978485
38130000 56.862904654512
38140000 57.5297148117701
38150000 71.6554637588098
38160000 68.5689560242459
38170000 65.0412388944711
38180000 70.8540289642361
38190000 73.948101852588
38200000 74.4550006811927
38210000 76.5752241811289
38220000 69.5827241483379
38230000 71.9379564283705
38240000 66.2496857452608
38250000 68.4004430132811
38260000 74.7279906711357
38270000 79.5849869150356
38280000 76.7283282613357
38290000 80.0664481645347
38300000 81.1278934433884
38310000 80.2446198015207
38320000 75.5551295773374
38330000 74.6760573126003
38340000 71.7759742240258
38350000 70.758591407534
38360000 73.6409612661383
38370000 66.7563640668506
38380000 70.0548531812566
38390000 69.46476926989
38400000 70.0421463443857
38410000 76.1216623074454
38420000 73.9554065694583
38430000 70.545619910712
38440000 78.3860216147162
38450000 82.9289355353901
38460000 78.6289204923316
38470000 86.6603185503463
38480000 83.9210517725983
38490000 80.6522336933565
38500000 83.0436521888237
38510000 82.8141243739582
38520000 81.9557620335981
38530000 83.3888821628748
38540000 84.9524264557713
38550000 79.9872799401035
38560000 84.2487100228315
38570000 86.1762747272467
38580000 84.15164314793
38590000 84.447763521171
38600000 81.9808270520996
38610000 84.5718893086383
38620000 87.7028130788581
38630000 89.8385212199303
38640000 88.796472928374
38650000 78.9185192441824
38660000 77.9964746139512
38670000 81.3254763746119
38680000 75.4721598188083
38690000 69.8721170628714
38700000 68.5683886247223
38710000 76.6578488879562
38720000 75.3788346575632
38730000 79.0274476154415
38740000 76.7393228167485
38750000 72.4182324414407
38760000 81.7108815887938
38770000 79.3900934038033
38780000 81.4821550879804
38790000 82.9684903415022
38800000 85.3897020679031
38810000 83.7683802842617
38820000 92.4343760593638
38830000 85.3140599485924
38840000 95.0780608677516
38850000 95.1268650438598
38860000 87.1427886685295
38870000 89.1644022745797
38880000 94.3585789599672
38890000 91.7884644507595
38900000 87.6944510808483
38910000 91.2553934768038
38920000 87.9805435975928
38930000 91.0110489524573
38940000 86.1435286706062
38950000 91.8240418305869
38960000 88.6627909597635
38970000 79.2122130412612
38980000 78.8736297149113
38990000 83.4293895489023
39000000 77.7447613008462
39010000 84.3759291569775
39020000 86.0777587876843
39030000 86.5141633162503
39040000 88.8636757185596
39050000 86.0656885510054
39060000 89.8902642973363
39070000 91.6959334629626
39080000 94.8860499360204
39090000 93.9025275455949
39100000 87.0036718759143
39110000 87.6761435370997
39120000 87.9291572321013
39130000 86.2297340857396
39140000 86.695169645627
39150000 91.9688758258197
39160000 89.13026129873
39170000 85.860246082924
39180000 83.5302210459965
39190000 91.7528885335964
39200000 85.2318376909745
39210000 89.0977098174436
39220000 89.4085703419984
39230000 86.405081361855
39240000 86.1384392044466
39250000 89.9503676569256
39260000 91.0996975612959
39270000 80.0376664057276
39280000 93.1954737827289
39290000 81.1694253783871
39300000 86.7116083535988
39310000 91.9580275409436
39320000 91.5067319700584
39330000 92.8836823535255
39340000 90.6796057871351
39350000 87.496219011938
39360000 90.077182020552
39370000 89.2684690621199
39380000 92.1333860833565
39390000 91.735666286876
39400000 93.126862779534
39410000 88.6387458247958
39420000 90.0231846557372
39430000 83.1527776743067
39440000 82.4081615127183
39450000 83.4007654320492
39460000 89.9499075160185
39470000 88.6772789725844
39480000 88.7650911696362
39490000 90.3587444707531
39500000 88.7967586136993
39510000 88.0784848168429
39520000 95.213924711056
39530000 98.3352099433034
39540000 98.8513145252005
39550000 91.9044989081302
39560000 90.1874297417723
39570000 98.2120506931676
39580000 92.616868215045
39590000 90.3591260747913
39600000 81.7956841899562
39610000 81.5096755410821
39620000 88.2838771167732
39630000 92.0359256124405
39640000 85.4783856890407
39650000 89.9026113559835
39660000 91.2722636831056
39670000 94.0718177798367
39680000 89.223204864366
39690000 86.5000376733802
39700000 83.1751576241594
39710000 79.4439583565251
39720000 88.2239550292503
39730000 91.8837835053251
39740000 91.2787914172327
39750000 86.249420549465
39760000 85.4269592265626
39770000 88.7237677972653
39780000 91.4355861109829
39790000 93.7129590097273
39800000 98.9150839313058
39810000 88.3585038130472
39820000 98.2551260709112
39830000 91.6487065400571
39840000 94.4896939399024
39850000 96.8262732725686
39860000 89.9111562682758
39870000 84.5660750306361
39880000 85.4767933806593
39890000 81.4507412986399
39900000 82.7540150892717
39910000 81.0002042354213
39920000 90.4255221685071
39930000 94.7805467953773
39940000 86.7702791106437
39950000 94.6018232141947
39960000 91.9982341533232
39970000 92.881402836313
39980000 81.3847149164264
39990000 86.7650811121164
40000000 88.5097786083442
40010000 92.85175342631
40020000 90.8155859664897
40030000 89.0011901437728
40040000 91.6964713319982
40050000 90.5053289766676
40060000 86.1792426278364
40070000 83.2634204646574
40080000 84.4126351409907
40090000 77.6048659251547
40100000 78.9595261506647
40110000 86.4803255344937
40120000 80.6049673970483
40130000 77.706028056636
40140000 81.3238329097599
40150000 80.2488580957665
40160000 81.6580600958214
40170000 83.2925499426602
40180000 87.286966735166
40190000 89.1607702318057
40200000 87.962779122994
40210000 80.432930000427
40220000 81.115447746464
40230000 84.442920577487
40240000 85.9423005357234
40250000 82.9520052108995
40260000 86.5310394182911
40270000 89.0163109422356
40280000 86.8908061430796
40290000 79.6518792338726
40300000 82.2673627824217
40310000 87.0526921352493
40320000 89.1334724570014
40330000 87.9629239284617
40340000 78.7721092514582
40350000 83.5153254450988
40360000 83.995671151707
40370000 81.1673675565518
40380000 85.1607426008836
40390000 87.0631558796855
40400000 83.6738843355275
40410000 80.9158839206324
40420000 79.2261329505459
40430000 82.9955575368842
40440000 84.2901155742763
40450000 74.2841809626964
40460000 79.7615883334616
40470000 76.6064764979467
40480000 79.1882140926531
40490000 77.1113094079497
40500000 85.1604782801855
40510000 75.9371840853159
40520000 84.9043068596027
40530000 81.9644039925998
40540000 82.4034447148725
40550000 80.3630447221632
40560000 81.9518383920124
40570000 79.6140357154501
40580000 80.2313586216627
40590000 80.3706741420913
40600000 79.2279975609393
40610000 70.3050943161512
40620000 70.7404688389072
40630000 73.7079452358219
40640000 67.5181866034389
40650000 77.9838219052783
40660000 79.6171160834063
40670000 76.9993695946839
40680000 78.4617089653699
40690000 74.3870806255926
40700000 80.2383193089885
40710000 76.6602429907527
40720000 80.0841979169064
40730000 83.5503599815575
40740000 86.4874437036227
40750000 86.4156705734872
40760000 91.0581559257801
40770000 89.1934254858924
40780000 84.600164692768
40790000 82.358010456648
40800000 82.225896725529
40810000 82.5973949701375
40820000 84.7674221942293
40830000 73.9083848704113
40840000 82.6353820561002
40850000 83.6859967854148
40860000 85.8307047805538
40870000 89.5961410930502
40880000 91.6620353278557
40890000 93.4299592154085
40900000 88.9736606398426
40910000 82.9708275902478
40920000 82.7405637217924
40930000 96.9628099442627
40940000 98.8480068288432
40950000 93.9035242029317
40960000 94.4852480074126
40970000 98.725598226867
40980000 98.5783633829443
40990000 98.5281043037605
41000000 103.19109947162
41010000 96.2869138864385
41020000 103.158658881372
41030000 102.609184018721
41040000 106.65221745546
41050000 94.7229883874439
41060000 102.513555331606
41070000 98.2495758758191
41080000 93.4122960274597
41090000 101.719332945932
41100000 98.442837585578
41110000 94.7694869132058
41120000 92.6542995156326
41130000 91.3539492391346
41140000 92.1080310160413
41150000 88.2519403475482
41160000 92.3292776403579
41170000 97.7666126588661
41180000 93.6131193688199
41190000 94.1568935562318
41200000 93.1858145952434
41210000 95.2897349684495
41220000 98.4313773379008
41230000 99.6008587400969
41240000 97.1883384713254
41250000 98.5029823415437
41260000 95.0574952242607
41270000 96.0444635219704
41280000 98.2638390047271
41290000 89.9116959537971
41300000 94.5659139303572
41310000 96.9709563025562
41320000 97.1957839057877
41330000 102.583148482703
41340000 102.755030834296
41350000 102.067481784409
41360000 105.590703247109
41370000 104.719878002266
41380000 107.587160241855
41390000 100.176557979713
41400000 102.036140527765
41410000 96.1327837458009
41420000 96.5887442654835
41430000 97.8753181527994
41440000 97.8589956665302
41450000 97.3338902215147
41460000 90.8057118199557
41470000 85.3024957867055
41480000 91.1188221794916
41490000 83.739098177883
41500000 95.0676825248713
41510000 99.1851077083788
41520000 99.4222229662153
41530000 96.009028294549
41540000 100.185010849305
41550000 91.1283987700511
41560000 94.1714685773379
41570000 100.035926968749
41580000 98.1676756996318
41590000 98.1765379123459
41600000 98.4821228456002
41610000 91.01702840706
41620000 95.8507825896986
41630000 100.224741265114
41640000 92.6259055464207
41650000 97.6884755726118
41660000 97.8037620930127
41670000 103.661429593605
41680000 102.312018195509
41690000 102.367112403139
41700000 101.603768976955
41710000 101.416958054202
41720000 93.4586727642687
41730000 92.7999231814946
41740000 99.1127208461676
41750000 94.4832924237978
41760000 101.479119619846
41770000 98.3227148237786
41780000 97.4237633425544
41790000 94.3806035123369
41800000 97.8766041845599
41810000 104.736693708762
41820000 104.570039307368
41830000 93.2023090222162
41840000 100.614693004867
41850000 98.1734679846491
41860000 94.2025273030966
41870000 95.7017793101022
41880000 100.411021156088
41890000 101.392417772677
41900000 95.2534090472262
41910000 100.355287976923
41920000 92.4305688877172
41930000 101.635588423711
41940000 95.909433769583
41950000 87.292311990828
41960000 90.8317909491829
41970000 86.8020582876998
41980000 87.1581564918051
41990000 93.9960349748823
42000000 91.9825505043852
42010000 91.5047158516357
42020000 94.08234875152
42030000 95.6565107293005
42040000 92.0439032690084
42050000 91.6533594697616
42060000 97.9626066754603
42070000 102.276493087673
42080000 96.9123875128001
42090000 95.758193384654
42100000 96.3488334105245
42110000 101.237696589333
42120000 98.3649391013703
42130000 100.27513022603
42140000 99.383779543364
42150000 100.419115389683
42160000 99.8263568622488
42170000 101.542410269622
42180000 99.9007878148151
42190000 103.598891256757
42200000 103.248751880386
42210000 101.649265228929
42220000 93.6547901457402
42230000 95.7399107777897
42240000 100.111667890018
42250000 101.074045979681
42260000 104.499763618852
42270000 107.977428192216
42280000 104.961518488242
42290000 106.185571956677
42300000 105.496247719746
42310000 99.3112098475257
42320000 104.806313052194
42330000 102.272719203101
42340000 101.904289006568
42350000 106.468492312511
42360000 100.970419246013
42370000 101.676590031953
42380000 98.4023635555968
42390000 107.236619760971
42400000 109.386363625308
42410000 106.688911769862
42420000 105.245580139502
42430000 108.412511696272
42440000 110.523584889975
42450000 110.473884576865
42460000 106.759216906082
42470000 104.570043837788
42480000 105.54189140154
42490000 99.9617678772458
42500000 103.468395570932
42510000 98.8291168176344
42520000 102.097216601677
42530000 100.93877843998
42540000 101.371341466905
42550000 95.1121282155707
42560000 95.4699529736283
42570000 100.70875743661
42580000 96.0385473710123
42590000 97.4335777248566
42600000 103.395566171153
42610000 103.309605641928
42620000 97.5651542107187
42630000 94.837059003688
42640000 103.558711590661
42650000 104.196575071245
42660000 100.621920811739
42670000 98.3979124706212
42680000 96.8768818252095
42690000 97.6532619186748
42700000 101.679544104482
42710000 94.638311087361
42720000 96.8162034824162
42730000 93.4162207109433
42740000 87.9119118782843
42750000 95.0122262120074
42760000 95.7200152349033
42770000 95.9745095887856
42780000 96.9279087272279
42790000 96.2802081939549
42800000 93.1877776977136
42810000 92.7453102649807
42820000 90.8542994224034
42830000 86.7934309934232
42840000 85.7106942437348
42850000 78.8079632455177
42860000 81.3054669910568
42870000 83.1188707778205
42880000 78.4301751346825
42890000 76.9164433933825
42900000 86.6981525937183
42910000 89.6807624983169
42920000 78.7622563467817
42930000 81.6143403763509
42940000 85.3041969882565
42950000 82.0863062337247
42960000 85.6703158142625
42970000 83.6186476262541
42980000 82.6682089005856
42990000 82.0060217378028
43000000 78.7908034406037
43010000 76.7200733289209
43020000 71.0523386735447
43030000 69.035640502975
43040000 71.9940307259752
43050000 68.6573987996111
43060000 70.6071416776616
43070000 69.4987425924415
43080000 76.1865510759494
43090000 81.9339212991406
43100000 77.4935602028631
43110000 82.4996918077108
43120000 80.9983334127352
43130000 78.9189549765354
43140000 73.2554508370017
43150000 79.3890711182835
43160000 92.0653054000206
43170000 93.4460222725426
43180000 81.5380707702706
43190000 81.0461622550009
43200000 81.8917802095157
43210000 75.2678876814348
43220000 78.3660755449689
43230000 83.9614141194318
43240000 87.1684833937393
43250000 73.3730650822661
43260000 77.4734133164833
43270000 87.1581333703651
43280000 81.5790896979631
43290000 79.5906988921033
43300000 85.1448007367901
43310000 81.7549658459608
43320000 86.7331598152719
43330000 86.9480151974633
43340000 86.481038381759
43350000 82.9166570592562
43360000 86.062319680902
43370000 82.1550980481429
43380000 79.8304031800762
43390000 81.7389363634693
43400000 88.9611146704337
43410000 93.6371011870916
43420000 82.1843892238184
43430000 88.8574356602076
43440000 87.1507768570285
43450000 88.8519074547507
43460000 86.4900663603967
43470000 89.7541097555441
43480000 85.2742590653152
43490000 78.4362418706689
43500000 85.1922450806653
43510000 86.8570871110558
43520000 86.6299011810905
43530000 94.0004190155074
43540000 90.3840609562924
43550000 89.7172872320272
43560000 85.0813580065532
43570000 89.828075771567
43580000 92.2100907814211
43590000 88.2593746527222
43600000 89.3131604449971
43610000 85.8862152026616
43620000 81.9136150344646
43630000 84.9665231407341
43640000 76.8009141205606
43650000 77.7552164301272
43660000 77.303220971251
43670000 79.5651368109454
43680000 80.0821005543169
43690000 86.2873214956583
43700000 91.6517205642616
43710000 83.8951073574042
43720000 86.0990270311476
43730000 82.4415585590003
43740000 88.0685932971125
43750000 93.1195232656525
43760000 92.9145675772923
43770000 94.3301816172681
43780000 96.7192357271924
43790000 98.0392460629746
43800000 92.919626647198
43810000 92.8075702566998
43820000 100.135420438647
43830000 95.4467971434844
43840000 100.109361774411
43850000 101.570690470175
43860000 102.50837807125
43870000 99.3175963109114
43880000 97.4594636938036
43890000 105.429243516864
43900000 102.614756989273
43910000 99.1118344437093
43920000 99.2352652214514
43930000 99.0795574097007
43940000 99.4977348901168
43950000 100.023173648191
43960000 92.0452205451988
43970000 92.1413431723901
43980000 96.5407582612094
43990000 96.6619243613529
44000000 97.1133298372062
44010000 92.6869775190729
44020000 91.6758312150247
44030000 93.7272584882147
44040000 96.8388242747532
44050000 98.2009331850597
44060000 105.022498115196
44070000 101.825149005413
44080000 100.868698657155
44090000 95.0366962339169
44100000 93.6647469353307
44110000 92.3488849586058
44120000 92.9421396554357
44130000 94.6384836571152
44140000 94.7672226603393
44150000 90.5517917202661
44160000 99.153836538557
44170000 99.9073854266865
44180000 105.049610383277
44190000 95.8533211897525
44200000 101.648677031187
44210000 100.934034118224
44220000 104.793456915927
44230000 105.750589424445
44240000 100.076009334402
44250000 99.2858152499476
44260000 105.258251106156
44270000 106.374375848745
44280000 106.22378143688
44290000 96.1031450025881
44300000 89.177928163746
44310000 96.2015433001651
44320000 87.2400902086712
44330000 96.0182232546028
44340000 96.0545222065896
44350000 98.2082359604638
44360000 100.8199936419
44370000 102.678937953268
44380000 88.1284299538781
44390000 99.1141275739953
44400000 99.8180643626055
44410000 97.6716058782759
44420000 95.2300500283995
44430000 96.5079994348935
44440000 94.2996527782704
44450000 96.4462410638808
44460000 90.1342492923314
44470000 94.5155775769666
44480000 99.0567531632373
44490000 105.154797747666
44500000 100.685916272238
44510000 94.6840468449838
44520000 97.0652665449032
44530000 99.9768556660051
44540000 102.128405598119
44550000 90.9236616692307
44560000 91.9150666185223
44570000 91.6554419972415
44580000 94.8302784098311
44590000 92.1172271716478
44600000 94.8031500088661
44610000 98.9137586081052
44620000 94.0022196243468
44630000 89.4261824987104
44640000 89.661509849659
44650000 84.5307216961916
44660000 88.1371202184678
44670000 88.3844341159896
44680000 89.0293684125576
44690000 90.3160838816203
44700000 87.2999768728238
44710000 88.8948361306091
44720000 90.1331443023191
44730000 86.4499006901217
44740000 91.443775812303
44750000 91.414689523881
44760000 94.5484967599752
44770000 88.4955472151316
44780000 85.9997291958056
44790000 86.9026178456594
44800000 81.3429978389134
44810000 84.9507312260181
44820000 88.747975944229
44830000 91.0410940712002
44840000 92.3040549748368
44850000 90.6869163511153
44860000 90.0071323935449
44870000 86.9416318837867
44880000 93.039588143602
44890000 89.9658281625505
44900000 88.4812898489546
44910000 93.855953014823
44920000 90.6864361476457
44930000 87.2251150345897
44940000 91.6963675894469
44950000 89.090380582329
44960000 93.6191908748919
44970000 84.7217123725537
44980000 90.8490560324816
44990000 94.9754259995997
45000000 89.7331008998015
45010000 92.2551839060183
45020000 86.2270093343349
45030000 88.8334816132711
45040000 84.5337685201305
45050000 81.0061623257862
45060000 80.1568045837735
45070000 79.3068383884116
45080000 90.2676840181767
45090000 95.0537167176565
45100000 100.170783474445
45110000 96.875725597022
45120000 94.4063233860419
45130000 90.393759842083
45140000 100.172978420488
45150000 98.4684730333177
45160000 93.4901493296435
45170000 96.6272982600115
45180000 97.1016570120325
45190000 96.5430070548671
45200000 100.054911435755
45210000 93.2018342714725
45220000 92.8550098487655
45230000 98.5063543200678
45240000 93.6406029885576
45250000 100.507937237726
45260000 102.481597783364
45270000 102.185309410621
45280000 96.7353728306958
45290000 106.532680055758
45300000 107.028843399831
45310000 108.726545994824
45320000 103.24518727047
45330000 109.825216538641
45340000 108.49550871355
45350000 102.959506029001
45360000 103.871180217999
45370000 98.1667225287333
45380000 101.954272044399
45390000 100.899032374322
45400000 90.6918816856603
45410000 97.3974055071328
45420000 95.2191596464256
45430000 90.9408853153274
45440000 86.7060055860543
45450000 90.8651595054687
45460000 91.5899384888411
45470000 90.7630697785654
45480000 89.8001974733712
45490000 92.7897225754487
45500000 85.7646601880572
45510000 82.5762380953678
45520000 81.9205869650451
45530000 86.8469025628683
45540000 81.5884979734417
45550000 78.064562285444
45560000 80.7777168844261
45570000 86.4730448603176
45580000 85.1380453837482
45590000 76.8571030955447
45600000 87.5754870104033
45610000 94.2023479781581
45620000 91.1653917193627
45630000 96.4953891612009
45640000 91.8974689837818
45650000 97.0045713350617
45660000 92.6195945908408
45670000 91.7403422539171
45680000 88.5524790275459
45690000 84.9947234366285
45700000 88.9965520639113
45710000 88.9632918127379
45720000 94.7841996318806
45730000 95.6503245198348
45740000 90.2975786304492
45750000 99.359653680946
45760000 88.1230989463004
45770000 97.199720823014
45780000 98.2611401346996
45790000 99.9534391498572
45800000 95.9692389684352
45810000 98.5556994792886
45820000 99.264706730996
45830000 97.6363223697576
45840000 90.7787936843104
45850000 98.5798753582965
45860000 93.0405990388383
45870000 98.5074712423875
45880000 95.7911199422532
45890000 97.3215533934954
45900000 97.0535022078406
45910000 93.9811172199049
45920000 96.0472839556803
45930000 93.7783050739692
45940000 92.8604053579264
45950000 99.2318506796245
45960000 100.889613128476
45970000 96.5125433549211
45980000 98.444332690406
45990000 92.5203774258308
46000000 103.340731447441
46010000 95.0716322184173
46020000 97.9924036197269
46030000 104.876301450224
46040000 105.237889500282
46050000 101.797636298299
46060000 107.396658144628
46070000 103.098978682872
46080000 101.98870560839
46090000 104.599233353641
46100000 106.946171810802
46110000 104.422442847233
46120000 109.12140294982
46130000 109.414393613129
46140000 107.864271430214
46150000 105.556546984867
46160000 104.027872484111
46170000 107.635156482729
46180000 101.154894861989
46190000 103.075140331725
46200000 97.4237635451412
46210000 102.153361073528
46220000 106.597007507713
46230000 106.392253348392
46240000 104.808755066858
46250000 105.783175404924
46260000 107.987668929281
46270000 108.416694981348
46280000 110.063285659474
46290000 106.803395544265
46300000 104.685871633384
46310000 100.724565608819
46320000 101.568352750318
46330000 105.796793850053
46340000 104.695034557702
46350000 100.918988272628
46360000 98.5745038378432
46370000 105.056535367349
46380000 106.420294593708
46390000 106.753265327375
46400000 111.891421651711
46410000 112.681880846126
46420000 113.09418114956
46430000 116.65857027833
46440000 116.205629794401
46450000 102.534381797336
46460000 101.107039952046
46470000 105.305269132591
46480000 108.111478886484
46490000 106.931375801436
46500000 105.157612215054
46510000 106.526632356257
46520000 105.639814141026
46530000 99.2765297668989
46540000 98.5545771725265
46550000 100.419342272098
46560000 106.878881371421
46570000 111.399986828925
46580000 108.425452985696
46590000 104.562804321017
46600000 102.642365579674
46610000 104.209156929646
46620000 95.3914096958856
46630000 106.089635259151
46640000 105.231081918955
46650000 110.190511897581
46660000 110.270577366546
46670000 105.830887585331
46680000 108.158622106187
46690000 110.264953968063
46700000 113.68982672925
46710000 110.391892701002
46720000 108.860958992346
46730000 104.230798041445
46740000 104.517122430171
46750000 100.307126841293
46760000 104.572267947626
46770000 99.1477851040274
46780000 100.784398963114
46790000 94.6997355147375
46800000 95.3538399495752
46810000 91.0020535920279
46820000 88.1029896985753
46830000 95.6477218265183
46840000 96.0785437719327
46850000 89.6212502536367
46860000 87.6744512008312
46870000 88.9120544430551
46880000 87.3097042596273
46890000 92.3535435420121
46900000 92.7156993716214
46910000 91.8543537826078
46920000 95.8557737174726
46930000 88.7694583015672
46940000 91.4667580515018
46950000 93.2270405356788
46960000 91.9634240487239
46970000 93.6614111087223
46980000 99.3183828467957
46990000 101.692814449003
47000000 100.59893982958
47010000 95.24949331453
47020000 97.7882856091528
47030000 100.034162389319
47040000 98.1295325701979
47050000 98.4846234185825
47060000 100.214397302877
47070000 95.6906362541758
47080000 95.0223485824634
47090000 94.6078015603679
47100000 95.8713750996013
47110000 96.8263810818686
47120000 101.186027281334
47130000 94.2504489568113
47140000 94.5976031051023
47150000 95.7067414966897
47160000 95.5074319713487
47170000 93.3052948528803
47180000 95.0473169088914
47190000 98.7647189025714
47200000 91.4938514035558
47210000 95.8958226438259
47220000 99.671835540239
47230000 90.7754410229434
47240000 83.595335012127
47250000 86.2320922846802
47260000 89.1428026606793
47270000 92.0257234860095
47280000 94.2609347767196
47290000 93.2315286124576
47300000 89.3864284882206
47310000 91.3871451815876
47320000 87.2451411914543
47330000 95.3504860511554
47340000 95.0844725676498
47350000 94.6002380608675
47360000 97.8715006896686
47370000 92.8216294424624
47380000 92.8867775845329
47390000 97.3787030730774
47400000 99.7060164930433
47410000 105.138783791881
47420000 100.163867087831
47430000 92.3778134598095
47440000 95.0335177070361
47450000 97.4681505048934
47460000 95.5891986685219
47470000 94.2791075899534
47480000 90.2378927735438
47490000 94.9523193720146
47500000 96.7594545857122
47510000 97.8814134511783
47520000 103.281041327019
47530000 94.4913813202103
47540000 101.888030816296
47550000 103.309451677378
47560000 105.916759537648
47570000 105.732855411983
47580000 98.9772364755675
47590000 101.348759750835
47600000 109.204550391385
47610000 107.505593763256
47620000 103.179858996503
47630000 103.397543167994
47640000 104.169105386187
47650000 105.713736696294
47660000 105.442926585877
47670000 102.489755996604
47680000 102.21608332128
47690000 99.5416871051632
47700000 110.905186757181
47710000 106.230880231953
47720000 111.020959506232
47730000 108.114951140889
47740000 105.645986921512
47750000 108.702420526
47760000 107.59925739775
47770000 104.425101414809
47780000 104.982791346416
47790000 104.65154997394
47800000 103.774629440183
47810000 106.833358811337
47820000 108.569919932608
47830000 106.68268189125
47840000 100.431922949438
47850000 102.533106841458
47860000 102.958878603521
47870000 96.9123593145202
47880000 90.4288932475456
47890000 95.2755993967723
47900000 91.7817487815717
47910000 97.5394203202841
47920000 93.3069806502393
47930000 92.4123280463458
47940000 92.8275877924847
47950000 93.2881637200496
47960000 86.7871392966732
47970000 82.7158349600267
47980000 86.0358822720764
47990000 89.3967272560312
48000000 92.1047321145941
48010000 93.4578877426995
48020000 95.4772856742012
48030000 100.266856285098
48040000 101.209418887137
48050000 93.8119539432663
48060000 92.9649220594241
48070000 100.057181899027
48080000 98.8155536358534
48090000 96.2931321561276
48100000 98.2231448930756
48110000 96.8863258472961
48120000 96.8625117679412
48130000 101.166953011623
48140000 91.5576345347542
48150000 102.801165198332
48160000 104.381819557772
48170000 98.5822950674974
48180000 104.285971024285
48190000 103.593901009044
48200000 106.082750278622
48210000 102.356564535234
48220000 100.685912476517
48230000 105.116163625856
48240000 106.993861642864
48250000 99.7224577607034
48260000 99.6929714740497
48270000 103.864067763191
48280000 96.1211613272533
48290000 97.532403469667
48300000 93.2396051439601
48310000 95.8414395799593
48320000 102.256991188138
48330000 99.7073701254267
48340000 99.4696081049418
48350000 101.635505839377
48360000 96.583300378402
48370000 94.5472280684592
48380000 96.344048164127
48390000 106.023121574924
48400000 107.954208380282
48410000 109.105206091911
48420000 109.164643257382
48430000 103.164963526996
48440000 105.252356300978
48450000 110.303976704562
48460000 108.043999838921
48470000 115.185918860958
48480000 108.640054210223
48490000 113.791379204724
48500000 99.2779116201554
48510000 103.044077717759
48520000 107.188355858553
48530000 99.130713812923
48540000 99.2832017975787
48550000 104.963328157584
48560000 102.625826256037
48570000 95.2187156055268
48580000 102.867840669468
48590000 105.319677459491
48600000 104.790348258141
48610000 101.699225181647
48620000 108.275243351806
48630000 108.421460257479
48640000 113.718449899837
48650000 107.488032478198
48660000 106.118933826784
48670000 105.307853849428
48680000 102.700551576442
48690000 113.027693806639
48700000 107.335637770658
48710000 103.488945045213
48720000 107.196543218743
48730000 107.212749031297
48740000 103.775879110205
48750000 102.895205811933
48760000 100.933161257148
48770000 100.29017913566
48780000 101.917458254668
48790000 104.13369979752
48800000 98.7331635763098
48810000 102.51096388471
48820000 104.198600316075
48830000 105.14952175519
48840000 103.618415984096
48850000 103.380884664991
48860000 103.265706441941
48870000 100.559724611639
48880000 103.596934543488
48890000 102.613530994951
48900000 102.961319377829
48910000 104.189398355422
48920000 103.507466699532
48930000 104.174255231068
48940000 100.121168109248
48950000 96.7075873606209
48960000 98.1887247016862
48970000 104.183812039986
48980000 101.710388552723
48990000 99.8399483174957
49000000 96.1304884705838
49010000 104.860057650706
49020000 102.661160811611
49030000 100.164617657537
49040000 98.4769101955715
49050000 98.9952357600361
49060000 102.07112051719
49070000 98.4839705260934
49080000 92.0300428229208
49090000 97.1266053734551
49100000 99.4442070709239
49110000 97.0040002327133
49120000 90.9231304712534
49130000 93.5427184851785
49140000 94.581910151028
49150000 94.107739457595
49160000 92.3069765267676
49170000 92.603819661823
49180000 100.177442371507
49190000 94.4102020774666
49200000 95.019239124615
49210000 98.6642509617524
49220000 89.9764582888397
49230000 92.7690625857733
49240000 96.3066579147245
49250000 91.5457668526433
49260000 90.0197376332403
49270000 88.57653238404
49280000 89.2351240203436
49290000 95.7174675084753
49300000 98.3708799191359
49310000 96.5615884505046
49320000 98.7440496896189
49330000 105.634584166047
49340000 101.943164524803
49350000 107.345104423763
49360000 105.077091715941
49370000 104.577276435131
49380000 102.544175993506
49390000 106.753670865742
49400000 106.034504944635
49410000 107.158563911611
49420000 106.401202024678
49430000 107.033649465833
49440000 107.026723261681
49450000 103.914149595279
49460000 106.33156518839
49470000 104.076928988176
49480000 102.763489784426
49490000 100.89515005766
49500000 96.4062509262498
49510000 91.3020222888399
49520000 92.2596615949433
49530000 92.4746281191236
49540000 88.4392115586988
49550000 84.1274662328195
49560000 91.4425018740258
49570000 91.511035161053
49580000 92.3970122812374
49590000 97.1871491654073
49600000 91.6224684145741
49610000 93.3704092212367
49620000 91.2248144350957
49630000 95.8494023622433
49640000 92.2478136794366
49650000 89.3557266584808
49660000 93.0345286065107
49670000 94.6351272641681
49680000 90.9202812791127
49690000 91.9079662719305
49700000 91.9294420582761
49710000 98.1037529901748
49720000 97.2656478252873
49730000 99.18596218176
49740000 98.7293854284687
49750000 105.694105103923
49760000 106.197291926302
49770000 112.766807798403
49780000 106.500683500293
49790000 99.1671763698561
49800000 97.8727237595982
49810000 99.6083498926242
49820000 99.7645885920029
49830000 89.1950254849862
49840000 91.5737560402476
49850000 93.8065092296205
49860000 95.5098308285266
49870000 97.5464750111099
49880000 94.5738846796534
49890000 92.8932593397077
49900000 98.4768624145541
49910000 95.345653011538
49920000 96.1407148604696
49930000 96.9339195440364
49940000 98.1877970408239
49950000 94.3651543090867
49960000 90.3562801171229
49970000 87.1509356300272
49980000 85.7466709263417
49990000 84.6360873609738
50000000 94.9855883985329
#timestep 
50010000 97.0330794324269
50020000 90.9512189791428
50030000 90.0746534617232
50040000 87.7036381152271
50050000 90.825558545279
50060000 89.9820661693852
50070000 91.2598381660515
50080000 90.9216456493429
50090000 88.2223195670671
50100000 94.3446205935425
50110000 93.0410389373296
50120000 94.8054767475
50130000 92.9417839054311
50140000 94.2259492472288
50150000 93.34369700651
50160000 94.817322849605
50170000 100.173559334309
50180000 99.2708774208067
50190000 100.435988768572
50200000 102.36829914785
50210000 103.70032884758
50220000 111.229568544969
50230000 104.812011325764
50240000 102.699292201764
50250000 99.7779856408853
50260000 101.657270796805
50270000 109.511082128079
50280000 109.088239868372
50290000 108.160929330646
50300000 102.643143093918
50310000 105.429054942762
50320000 101.003309358988
50330000 103.982943472067
50340000 104.958300823837
50350000 102.759073168364
50360000 99.9404715422285
50370000 101.528223276571
50380000 100.600035633765
50390000 98.8035516728555
50400000 106.112105787246
50410000 108.692526769674
50420000 103.590729374821
50430000 101.043291716222
50440000 108.43109669777
50450000 104.81581066282
50460000 104.254466009238
50470000 102.073996699861
50480000 105.269435362359
50490000 104.188772532488
50500000 96.1499598408453
50510000 91.5250204690533
50520000 95.1337743118843
50530000 97.9865329381389
50540000 101.661116191398
50550000 96.7474321605805
50560000 93.9667808133746
50570000 92.015514709902
50580000 97.3940024049672
50590000 98.8867956643082
50600000 101.261611099164
50610000 97.7479154774402
50620000 91.8306931710429
50630000 96.6871360072476
50640000 94.8023288732583
50650000 95.9886009104106
50660000 90.5592177818256
50670000 89.1987268943857
50680000 96.2935044987198
50690000 94.059314792049
50700000 94.3018822995347
50710000 96.4992859681007
50720000 94.0252013272405
50730000 92.5452043947477
50740000 89.8799530471143
50750000 96.1975578378237
50760000 97.6456607358534
50770000 102.170325217954
50780000 92.5201694136451
50790000 95.851732197447
50800000 95.8514009755862
50810000 91.3097592752679
50820000 92.0321393549315
50830000 99.7127629119662
50840000 95.4726174149439
50850000 102.725990180415
50860000 102.742674762076
50870000 98.8754527662788
50880000 101.678284363962
50890000 107.721346877141
50900000 104.644082080002
50910000 105.754341366012
50920000 106.306816845602
50930000 102.160471842632
50940000 108.560898224199
50950000 104.79975002061
50960000 97.9931329857394
50970000 104.689911064452
50980000 105.692520620303
50990000 107.629552811017
51000000 105.467914967118
51010000 99.5287197332859
51020000 99.3806045214409
51030000 103.42162079475
51040000 97.2108899261216
51050000 104.940471631808
51060000 104.849553119086
51070000 107.199516884567
51080000 109.134702782096
51090000 108.545790966856
51100000 110.02600796809
51110000 106.094522009457
51120000 104.709589801006
51130000 106.384248724946
51140000 108.532424059471
51150000 108.881515959412
51160000 103.005077377815
51170000 103.649338684235
51180000 98.0139802137783
51190000 100.344413167353
51200000 107.910386120036
51210000 112.991230639424
51220000 112.069491179452
51230000 109.369183663493
51240000 113.344283000589
51250000 105.887326250331
51260000 104.133210016459
51270000 102.187237234875
51280000 110.946248716954
51290000 110.659438264792
51300000 105.781792793108
51310000 106.619976694996
51320000 106.613189690876
51330000 112.968039283504
51340000 107.977432823229
51350000 103.712812180741
51360000 98.4806668905881
51370000 100.854431058681
51380000 100.479943453291
51390000 104.025988268326
51400000 91.641078294598
51410000 92.2014942516208
51420000 91.0936568339393
51430000 96.9358611842571
51440000 99.2415764457099
51450000 100.703725209456
51460000 101.254685225721
51470000 106.465178999432
51480000 98.9796605578485
51490000 101.659053477257
51500000 104.777415538218
51510000 99.5118062426001
51520000 102.255993811147
51530000 104.975569951442
51540000 103.458852056574
51550000 104.635219408215
51560000 104.575061903169
51570000 100.819577593956
51580000 106.286877982068
51590000 106.762144041269
51600000 107.692181648155
51610000 113.272545543407
51620000 110.976313960856
51630000 96.2800345017397
51640000 94.0877971231881
51650000 98.6202083614833
51660000 99.4383236945128
51670000 102.686405083057
51680000 101.735518316381
51690000 99.334365301732
51700000 94.7105843734153
51710000 94.7904638224072
51720000 99.9105997416976
51730000 104.044027964567
51740000 101.485013270608
51750000 101.47263949342
51760000 99.340672045359
51770000 100.865749124216
51780000 100.715499975916
51790000 102.34639721502
51800000 100.035305828218
51810000 97.057226069229
51820000 91.4808872794311
51830000 96.7123866748639
51840000 102.933101227135
51850000 99.8764508181695
51860000 95.1722812012952
51870000 94.6283110059485
51880000 97.7347907220404
51890000 95.7374327687508
51900000 95.4621824862646
51910000 96.7924115293812
51920000 100.08423657424
51930000 97.8211228150699
51940000 98.8186050534472
51950000 99.9093504536744
51960000 95.9968936386763
51970000 96.4835308865154
51980000 102.233522166363
51990000 108.547784039417
52000000 107.3834069872
52010000 109.014092470388
52020000 107.433257974518
52030000 103.714476124853
52040000 104.836308417742
52050000 103.60831706042
52060000 105.264951399866
52070000 107.006182669784
52080000 108.264749484829
52090000 104.669221672459
52100000 97.3368183531993
52110000 94.5991442709666
52120000 98.9375071092773
52130000 100.928567107899
52140000 100.345290760379
52150000 103.883440590563
52160000 99.215166981879
52170000 102.632931288316
52180000 102.193275422067
52190000 101.087255155671
52200000 97.2775074762587
52210000 101.707980673148
52220000 106.12232932544
52230000 102.035210199803
52240000 95.0606330445569
52250000 101.552932085634
52260000 95.5244040312538
52270000 95.977217321401
52280000 97.9737603682767
52290000 88.0838606493215
52300000 83.6548079047897
52310000 87.514243878225
52320000 90.2653572647511
52330000 91.5337898799609
52340000 90.3585796052064
52350000 97.0107002966865
52360000 93.0655340589977
52370000 96.8764588094481
52380000 103.0514529855
52390000 99.9644126008228
52400000 98.3529788311556
52410000 102.642064181494
52420000 106.4451184883
52430000 101.156833962285
52440000 100.45176610191
52450000 100.687678104319
52460000 98.8373169697909
52470000 101.600631984802
52480000 105.591485931188
52490000 102.715662773217
52500000 106.464224983916
52510000 101.883912120989
52520000 99.9829362184947
52530000 102.335026528393
52540000 105.522860329969
52550000 102.693489957773
52560000 99.7057627802135
52570000 103.086619429856
52580000 103.269321828784
52590000 109.472490430192
52600000 103.614943202785
52610000 104.088884978067
52620000 105.684406734006
52630000 106.572815421379
52640000 109.039915482525
52650000 107.039848779835
52660000 110.664649045021
52670000 107.993871080693
52680000 110.319720154313
52690000 112.700099227266
52700000 110.144667995636
52710000 106.834230791796
52720000 104.867759782367
52730000 107.647231234766
52740000 103.397392480817
52750000 107.934379708771
52760000 101.504699271413
52770000 102.854880818866
52780000 96.8867359839298
52790000 98.3137839782012
52800000 96.9337812270004
52810000 97.4126518552935
52820000 97.0267830896165
52830000 94.4244906830648
52840000 99.4693896341818
52850000 106.121419685501
52860000 102.889450534658
52870000 102.248603080929
52880000 110.1931200089
52890000 105.163829516204
52900000 109.021110416192
52910000 109.44357174259
52920000 108.719053972018
52930000 108.506078145016
52940000 98.8886288158952
52950000 101.853774661552
52960000 98.8032169435422
52970000 103.896026096842
52980000 107.46354334066
52990000 111.813112575783
53000000 114.031905755648
53010000 112.345882096509
53020000 110.515547680332
53030000 112.119944839093
53040000 109.976856481807
53050000 102.764881462607
53060000 106.405131513063
53070000 103.740827874016
53080000 104.263885382997
53090000 106.410306342425
53100000 107.372808363165
53110000 101.718803575434
53120000 103.738671495992
53130000 105.242492476314
53140000 105.570010270439
53150000 100.400647427709
53160000 102.193811141343
53170000 106.374965491532
53180000 101.441551219775
53190000 99.1868625638094
53200000 103.77281844065
53210000 96.4016662429932
53220000 100.270761806889
53230000 97.1118150407951
53240000 95.9280804249305
53250000 94.6262544273808
53260000 86.4505007435968
53270000 94.0811172053326
53280000 97.0188168163275
53290000 95.5586311768831
53300000 93.4906765560079
53310000 95.4741751894282
53320000 98.9190403028662
53330000 98.3099345646681
53340000 91.764945599487
53350000 94.6288381983022
53360000 94.8055910858755
53370000 99.0084093601222
53380000 96.9190733316018
53390000 102.662724770701
53400000 98.566914666545
53410000 97.051823461486
53420000 102.2316713479
53430000 103.331972649385
53440000 100.3784334617
53450000 107.457685513955
53460000 103.529810224992
53470000 102.486983727601
53480000 102.440290898738
53490000 109.367916439512
53500000 105.468580747323
53510000 102.160174234225
53520000 105.049732441645
53530000 107.850033054405
53540000 102.604614575082
53550000 101.853336850308
53560000 102.547884028872
53570000 101.406568771458
53580000 98.3936295693764
53590000 94.7656625509517
53600000 93.2725377498593
53610000 92.7843691585946
53620000 94.6367061148846
53630000 99.523898873315
53640000 95.4783506048574
53650000 92.5790261302629
53660000 94.5315045929917
53670000 95.8996768556426
53680000 93.1468110015694
53690000 93.4546325161129
53700000 92.2187825714825
53710000 87.5361555066376
53720000 89.5407663075697
53730000 92.8079858721387
53740000 98.5826360695227
53750000 98.2924788364215
53760000 98.7071793423661
53770000 96.3871091579175
53780000 95.2109939760635
53790000 91.8861296501552
53800000 92.4755492416264
53810000 92.3249974527622
53820000 94.8371653561197
53830000 95.088432172673
53840000 93.5038611625836
53850000 95.2772050481279
53860000 93.3379188223345
53870000 92.6532511931874
53880000 99.825581508545
53890000 95.1127224249532
53900000 91.946281709609
53910000 87.6349613347201
53920000 83.6517592481418
53930000 85.6102982612541
53940000 92.3014694308626
53950000 95.7671888261174
53960000 90.9328520974681
53970000 90.9442388394242
53980000 98.7850044428627
53990000 98.00631562573
54000000 100.088144472401
54010000 100.737897946599
54020000 93.6003200385026
54030000 98.295856326347
54040000 95.8298047234937
54050000 91.235847255338
54060000 91.4178678320323
54070000 97.8842949487768
54080000 94.0643921063657
54090000 91.6237193613814
54100000 93.2906138971689
54110000 96.7501552560049
54120000 92.7813936659786
54130000 94.6285218509341
54140000 102.683085392703
54150000 101.587571835864
54160000 98.1919236629987
54170000 96.915718909673
54180000 93.7060735090532
54190000 91.6820441624081
54200000 96.5134818071919
54210000 99.4106583382292
54220000 97.180871946763
54230000 101.083969671573
54240000 103.83423851239
54250000 95.2002570563828
54260000 101.885840818403
54270000 101.858908519361
54280000 101.661841079787
54290000 97.849840608607
54300000 100.740790202695
54310000 98.8953096446237
54320000 104.396579951558
54330000 102.420135377732
54340000 108.76312032429
54350000 106.870210296824
54360000 108.479510531396
54370000 103.773221449627
54380000 102.53536423932
54390000 110.059047118224
54400000 108.582129175733
54410000 108.524508642778
54420000 108.773331747418
54430000 106.470678677421
54440000 107.589309797412
54450000 112.124357458431
54460000 112.087478166042
54470000 114.636408200185
54480000 111.543467938708
54490000 114.3993737659
54500000 108.738375866978
54510000 113.000018741649
54520000 110.036616233547
54530000 109.915712052416
54540000 109.920745513195
54550000 108.034653032643
54560000 110.318421947635
54570000 103.677159846142
54580000 109.543317125172
54590000 106.848216289668
54600000 108.414072978478
54610000 100.076521760429
54620000 103.789920766845
54630000 103.462176343332
54640000 110.327974588056
54650000 108.5813900323
54660000 105.25064504751
54670000 102.133058643987
54680000 98.3524103852392
54690000 107.10795534792
54700000 105.993863826409
54710000 106.72118160144
54720000 112.052403806755
54730000 114.077711675523
54740000 111.938991518696
54750000 103.35274073227
54760000 107.917767818633
54770000 110.216668706828
54780000 100.05120142193
54790000 107.775071241833
54800000 105.823437759825
54810000 102.755396512669
54820000 103.271574423679
54830000 104.049449618723
54840000 107.68804087748
54850000 102.787628305398
54860000 105.431885577493
54870000 104.393241972369
54880000 109.259368224539
54890000 111.425289282964
54900000 107.875289479039
54910000 107.526335610382
54920000 107.637174042083
54930000 110.394405474621
54940000 111.523709426399
54950000 112.791201480872
54960000 116.492892821612
54970000 112.078630201057
54980000 113.372191466009
54990000 109.751024104047
55000000 109.277872811021
55010000 108.284032572896
55020000 100.602553332792
55030000 102.340231989826
55040000 99.5496383026164
55050000 103.103253121271
55060000 106.761155838492
55070000 111.666152316056
55080000 107.672092486654
55090000 105.340613006913
55100000 111.678917769265
55110000 110.543966908698
55120000 111.087510053459
55130000 106.452668400383
55140000 111.42274253997
55150000 110.752760786058
55160000 106.873648798412
55170000 107.115694494771
55180000 108.351478127395
55190000 109.665872077568
55200000 107.061264017992
55210000 106.848152180617
55220000 106.968040297323
55230000 108.44635971531
55240000 99.9772801269444
55250000 105.506321662106
55260000 104.01055095373
55270000 108.786317870694
55280000 97.5477673927235
55290000 106.307453242743
55300000 105.485798101059
55310000 100.067422425592
55320000 108.400903004543
55330000 103.498818624525
55340000 106.285727540478
55350000 107.759267049386
55360000 106.39183249819
55370000 111.710657565743
55380000 103.559694892548
55390000 105.303956515733
55400000 107.290983402543
55410000 100.536567293929
55420000 103.327606498914
55430000 108.849875552421
55440000 102.170017648113
55450000 109.794586730585
55460000 109.790220292034
55470000 111.735836129275
55480000 108.730227813975
55490000 109.426546475746
55500000 106.489893736929
55510000 95.1187123180671
55520000 92.3657287781293
55530000 91.7429660726424
55540000 90.6632483395453
55550000 89.2985128550469
55560000 100.295378597114
55570000 96.7277215885967
55580000 95.7497222600553
55590000 96.8078089176968
55600000 96.3987572615845
55610000 99.7654345372189
55620000 94.6254857767393
55630000 91.7036619028954
55640000 98.289477766937
55650000 99.9879823326285
55660000 91.9964815582166
55670000 97.7974388092019
55680000 96.8383347733699
55690000 97.5075082605185
55700000 101.994808470605
55710000 99.5710577733262
55720000 95.5745293809838
55730000 99.2037930113329
55740000 99.5215808590364
55750000 98.6064727807589
55760000 100.951502843315
55770000 99.0896068271563
55780000 93.8484822955556
55790000 97.2207194663978
55800000 97.1756452686854
55810000 91.8122248179717
55820000 95.9267573252825
55830000 100.160712040953
55840000 100.018468272576
55850000 100.198356887015
55860000 92.2973608295119
55870000 85.8366704552593
55880000 92.0510992978153
55890000 97.9295785738983
55900000 94.0122790007314
55910000 96.6681085249044
55920000 96.5949646953495
55930000 98.2682193599051
55940000 93.9368984320929
55950000 85.6856876155259
55960000 79.9294581158405
55970000 87.4736979545815
55980000 81.3590052533331
55990000 89.5239971198086
56000000 87.0614465996009
56010000 90.2728011672217
56020000 96.2582110446806
56030000 91.5714252249849
56040000 89.1247232428891
56050000 87.1109888161455
56060000 88.5932706895993
56070000 88.2887951031108
56080000 92.979435291824
56090000 89.3307642125382
56100000 89.882525126768
56110000 91.6759723399493
56120000 94.6223046405613
56130000 94.4637591414826
56140000 95.9083955840866
56150000 99.7173085784204
56160000 99.4699935609145
56170000 96.8428222189122
56180000 99.5430529013328
56190000 92.2448165767045
56200000 94.1156376997341
56210000 101.020092304204
56220000 99.098748011741
56230000 96.8190124972572
56240000 98.6936387906878
56250000 97.7874476433984
56260000 92.1912421464602
56270000 98.0113706309564
56280000 98.0799373866183
56290000 105.752309988214
56300000 100.976678175105
56310000 90.5287882727607
56320000 99.7012914521529
56330000 97.471542670631
56340000 104.150016299913
56350000 102.147124488397
56360000 100.259965140006
56370000 100.787304631824
56380000 93.8831031592517
56390000 98.7429737446312
56400000 98.2880688422214
56410000 103.425354997878
56420000 93.3205055226438
56430000 93.6816619349696
56440000 88.6475204724005
56450000 89.7202885777734
56460000 88.153797188516
56470000 85.7510643892173
56480000 88.3691594409663
56490000 91.09642951961
56500000 84.643426214564
56510000 80.941309587699
56520000 81.4124242543329
56530000 84.234499175935
56540000 85.085721451803
56550000 83.6709476621505
56560000 84.9533504294316
56570000 84.1048450731863
56580000 84.1874346793113
56590000 87.2712365637819
56600000 88.086131457082
56610000 89.5804090166982
56620000 86.3206782151918
56630000 92.0577278116727
56640000 89.0499920721601
56650000 93.3150958443821
56660000 92.6814537417348
56670000 88.6766839300316
56680000 87.1312083880286
56690000 86.6564773331708
56700000 84.4470012193104
56710000 89.3083675948587
56720000 89.9882243643797
56730000 91.0771965191188
56740000 80.8239443921176
56750000 89.9955272023229
56760000 91.9420292467266
56770000 94.1240327536261
56780000 93.7180496479534
56790000 94.7258976155942
56800000 95.6796565088704
56810000 91.0364865102929
56820000 89.3148327055221
56830000 92.8217162006594
56840000 91.1681007439593
56850000 91.2026026605054
56860000 93.8563665529796
56870000 98.0886760537742
56880000 98.6172405964363
56890000 94.3367657739861
56900000 94.0018532117236
56910000 84.9112080151723
56920000 90.9763214850752
56930000 96.6528939987226
56940000 104.1903844047
56950000 102.814005735375
56960000 104.293288913861
56970000 99.2615634084011
56980000 98.4119067843944
56990000 98.5202395320941
57000000 95.5618714450085
57010000 90.3173376436606
57020000 91.4404166556494
57030000 90.7900485425201
57040000 82.4793959074282
57050000 92.7372525873619
57060000 91.0717900134878
57070000 93.2957357446229
57080000 91.8088173220613
57090000 93.5136330225743
57100000 101.168652363351
57110000 97.3549178630661
57120000 102.749574202839
57130000 104.004111015875
57140000 99.0706906360879
57150000 97.6553882211686
57160000 97.9123855876778
57170000 100.371475389098
57180000 103.86717064356
57190000 102.27919571542
57200000 96.0560870406856
57210000 93.8108223134437
57220000 100.136858703631
57230000 99.3985573604378
57240000 97.1366846187539
57250000 98.138887515179
57260000 97.972046914746
57270000 97.7978595188247
57280000 101.109728219039
57290000 104.246305245958
57300000 108.404553690811
57310000 108.081824526375
57320000 110.039157091046
57330000 105.939418386219
57340000 104.991442402036
57350000 105.44488781546
57360000 100.052832097
57370000 101.7339036374
57380000 102.228006705101
57390000 105.725081398319
57400000 101.339589979825
57410000 100.219885071651
57420000 100.023196293736
57430000 103.968098022095
57440000 108.094035985849
57450000 104.534139548295
57460000 108.253589520198
57470000 101.386194118286
57480000 98.9507292972672
57490000 97.8657494792235
57500000 95.2746210751043
57510000 93.9722888802933
57520000 100.385620959404
57530000 100.822040045225
57540000 93.0127153173796
57550000 92.5298142156936
57560000 91.7760235666187
57570000 86.6396134830514
57580000 88.0715239645556
57590000 92.9761445829132
57600000 92.8360459240479
57610000 95.9240975696806
57620000 90.5078348392479
57630000 92.828040412709
57640000 96.6588692283959
57650000 95.6715856872927
57660000 89.3811367279756
57670000 93.4259313477993
57680000 90.0945771694848
57690000 93.3044728453285
57700000 95.0392299026637
57710000 97.4936902530328
57720000 87.5848115286482
57730000 94.2113596215679
57740000 96.7046541181181
57750000 91.3500337935881
57760000 93.4276462576821
57770000 89.9853710517148
57780000 91.9117120615817
57790000 94.6072137341983
57800000 92.6553178234988
57810000 90.8272282462009
57820000 90.881531051816
57830000 86.7545909855977
57840000 89.0432929419366
57850000 87.689704135954
57860000 89.0476118473359
57870000 86.3461587757402
57880000 82.1138790331132
57890000 86.5901465224495
57900000 91.0941426041118
57910000 89.1921591604226
57920000 87.683933992163
57930000 92.3288249833602
57940000 93.5553419110846
57950000 98.3741415836764
57960000 98.8416707809961
57970000 93.9286914132747
57980000 94.5997471939236
57990000 96.222972756858
58000000 98.2883854879338
58010000 96.869281508395
58020000 99.6852068382988
58030000 104.222413803537
58040000 107.668103981216
58050000 104.714905485689
58060000 105.334506125213
58070000 105.174316074702
58080000 103.145332652875
58090000 106.493852836471
58100000 109.971587497872
58110000 108.782441275104
58120000 109.268139721731
58130000 111.547190496948
58140000 104.776900685898
58150000 105.199879942474
58160000 108.394476279465
58170000 106.854162392408
58180000 109.512010672593
58190000 106.456497591525
58200000 100.923513139465
58210000 98.7266014760023
58220000 97.9964937902566
58230000 105.881761111045
58240000 103.943006947843
58250000 101.202805323664
58260000 94.7353569985606
58270000 103.449503300581
58280000 100.277397474004
58290000 101.191557663855
58300000 108.519428643933
58310000 105.163138018234
58320000 103.935294988773
58330000 110.686279035057
58340000 112.053521069955
58350000 106.055723615757
58360000 103.177335582854
58370000 101.328398759842
58380000 104.265031720048
58390000 102.389367521859
58400000 104.901634021622
58410000 96.7445284344229
58420000 102.057448605179
58430000 103.666711839646
58440000 99.187821851561
58450000 102.096194029652
58460000 101.703706222892
58470000 100.563036648264
58480000 101.381205295881
58490000 102.836435665261
58500000 101.15243811014
58510000 105.862305908994
58520000 103.191957202377
58530000 103.002214494224
58540000 107.020010422646
58550000 106.007984425847
58560000 110.794288023485
58570000 108.620889689431
58580000 100.871535664402
58590000 103.107353520199
58600000 107.01883142564
58610000 105.614767824553
58620000 107.255670612495
58630000 106.634768313792
58640000 105.718103486207
58650000 103.335711714367
58660000 97.0294326952717
58670000 97.614729497578
58680000 95.4195514311002
58690000 100.94002997355
58700000 96.6593375754322
58710000 90.3389968559007
58720000 94.6975883030858
58730000 94.0251201422621
58740000 96.9655013298478
58750000 96.9607761170261
58760000 93.7613076211938
58770000 92.0005642851178
58780000 93.9578945367805
58790000 97.893654754513
58800000 94.1548545785236
58810000 90.8782272644074
58820000 93.767264529711
58830000 95.7120415722074
58840000 79.4862150746806
58850000 87.1078953835429
58860000 92.3267236120331
58870000 88.0381130766048
58880000 90.6771857493085
58890000 89.5189714702595
58900000 91.78450566166
58910000 95.1278086011653
58920000 97.807540838056
58930000 95.1400988573337
58940000 101.654174455955
58950000 105.018352700862
58960000 107.256265089033
58970000 101.09082946301
58980000 102.137247925741
58990000 97.543343683949
59000000 99.2622522344266
59010000 100.540746399518
59020000 101.75561617246
59030000 104.887098958191
59040000 99.9330159851382
59050000 99.0999399536946
59060000 104.762362131412
59070000 105.778947016186
59080000 99.3445332579106
59090000 101.419785652292
59100000 100.364933578949
59110000 106.613222000501
59120000 103.768718922538
59130000 104.982956739144
59140000 104.756488770757
59150000 105.388803050277
59160000 98.7256273747532
59170000 103.803549238372
59180000 97.6281388851604
59190000 97.3434997096452
59200000 95.1555717244357
59210000 95.3704984907412
59220000 104.841097441698
59230000 105.183067164725
59240000 101.454047622168
59250000 101.584871105959
59260000 99.2790942584487
59270000 98.4227818066898
59280000 97.1113663856724
59290000 97.8516685089415
59300000 101.773051772531
59310000 107.845957547446
59320000 105.540951237843
59330000 106.452194162635
59340000 100.160404638901
59350000 100.622410213212
59360000 109.796117630874
59370000 105.750032877467
59380000 104.799219068761
59390000 102.56666536618
59400000 101.56851054918
59410000 97.1452048986512
59420000 103.491950571306
59430000 107.486327684682
59440000 106.152954705143
59450000 106.995830599578
59460000 98.8947615166513
59470000 98.7528129691366
59480000 103.180978997838
59490000 103.141200514981
59500000 98.3917840523155
59510000 105.838145854671
59520000 103.856442445141
59530000 98.5417479534139
59540000 106.513490393552
59550000 103.819328807719
59560000 103.584382313708
59570000 108.031749948545
59580000 110.64642185065
59590000 102.349994423207
59600000 100.369290326561
59610000 101.018048947903
59620000 100.911406133626
59630000 97.051009237474
59640000 99.6941044042259
59650000 96.0403558114187
59660000 102.889549136034
59670000 99.0615964297468
59680000 103.784810484806
59690000 103.33644827143
59700000 102.123472341985
59710000 100.799623347676
59720000 101.383833650966
59730000 103.654684458727
59740000 100.902056400452
59750000 106.578490631098
59760000 106.295703788358
59770000 110.768163322938
59780000 112.238064843547
59790000 112.485116674332
59800000 108.626317674591
59810000 110.743087203702
59820000 109.137027466697
59830000 105.852813185889
59840000 105.146622948619
59850000 103.331692300629
59860000 100.140487382361
59870000 98.8438897999477
59880000 105.116849329361
59890000 106.051142956914
59900000 102.042837062552
59910000 102.770936004055
59920000 99.2629635360907
59930000 102.74656339216
59940000 105.60090000256
59950000 108.957926538574
59960000 105.57607882605
59970000 104.995734103673
59980000 102.359762135517
59990000 108.628903092697
60000000 107.905708841122
60010000 106.981259668771
60020000 102.112236636247
60030000 100.661942190774
60040000 100.531581502642
60050000 97.5966255656534
60060000 99.5434188465027
60070000 102.071059046594
60080000 103.378799297727
60090000 101.524855712437
60100000 100.559612671483
60110000 103.972382065649
60120000 105.67009877186
60130000 104.461613229011
60140000 103.976835802429
60150000 97.6691647854436
60160000 102.528056070177
60170000 101.062718048975
60180000 95.1866884620639
60190000 97.3481394705998
60200000 97.477457491036
60210000 102.826817516584
60220000 106.764988256594
60230000 107.60318068879
60240000 104.933189072302
60250000 103.476252890538
60260000 106.25076680039
60270000 108.414441274609
60280000 105.904020860331
60290000 106.836627822039
60300000 106.085441099484
60310000 107.77485475658
60320000 107.470660100658
60330000 105.348722483873
60340000 106.886017930038
60350000 109.391711719908
60360000 102.762679849062
60370000 102.053507067153
60380000 98.9518944936801
60390000 97.9332445432576
60400000 106.212939561092
60410000 105.336895938522
60420000 103.881579708286
60430000 101.477138218727
60440000 101.828189523319
60450000 99.9179896310629
60460000 101.958848558735
60470000 98.6999445101616
60480000 99.8910450266201
60490000 98.6341512782123
60500000 105.521616655439
60510000 108.43398927173
60520000 104.294056833427
60530000 108.032059473509
60540000 110.690817386761
60550000 107.771734516108
60560000 107.481063084358
60570000 106.19324016961
60580000 105.094603913584
60590000 105.504556604546
60600000 111.525226031467
60610000 105.776465835702
60620000 104.312592949776
60630000 105.480055649447
60640000 109.711320115566
60650000 106.917304573345
60660000 103.72950974362
60670000 108.969124947098
60680000 107.233352331569
60690000 110.885858177076
60700000 109.644471126557
60710000 109.584563860456
60720000 105.583563985866
60730000 102.895413793069
60740000 107.489427943882
60750000 101.813970729284
60760000 105.769255779061
60770000 99.6593605050762
60780000 97.9649706458045
60790000 102.79169493661
60800000 99.9036983465726
60810000 102.541588844889
60820000 92.8618597526722
60830000 94.1301646236906
60840000 98.9020470825691
60850000 98.8539649419537
60860000 96.7881395851131
60870000 99.0668010807868
60880000 94.0421696137607
60890000 94.8937263670487
60900000 91.2696317188051
60910000 88.1035778130496
60920000 97.2081773943678
60930000 89.3412433597741
60940000 87.857536074595
60950000 96.1513532365842
60960000 98.5908261609264
60970000 99.5959971869967
60980000 100.468976407032
60990000 97.3733178430192
61000000 99.2820934465839
61010000 93.7637600875579
61020000 97.8989071648782
61030000 96.8618176900172
61040000 99.5529110215527
61050000 97.7938728747288
61060000 98.6931266448925
61070000 100.401515535979
61080000 101.349863411875
61090000 102.024231107343
61100000 108.314869094906
61110000 104.361842924614
61120000 107.56997991806
61130000 102.193876554323
61140000 104.495058585382
61150000 105.553962691583
61160000 104.932722542172
61170000 104.250529396104
61180000 104.455159728029
61190000 103.494790272041
61200000 103.940288037658
61210000 101.08707056574
61220000 97.2021411699266
61230000 100.689185200976
61240000 97.6827590211469
61250000 99.3870809633857
61260000 102.205806078511
61270000 100.716182894046
61280000 101.447617982429
61290000 95.3770758531996
61300000 98.3867837334853
61310000 99.7652418289567
61320000 104.804509667093
61330000 109.751685966055
61340000 104.792982399925
61350000 104.229097218535
61360000 104.080013234202
61370000 100.306444469744
61380000 99.1757942511447
61390000 100.307048654498
61400000 104.901780119256
61410000 104.168387931895
61420000 101.4978603875
61430000 103.65189323648
61440000 103.084451416129
61450000 99.0594685386604
61460000 107.091562635148
61470000 102.692189276536
61480000 101.096591705543
61490000 105.262943229191
61500000 106.036131243955
61510000 102.375089985479
61520000 97.8740925961611
61530000 106.637163297618
61540000 103.396527666015
61550000 109.686358546474
61560000 102.334557035691
61570000 104.188419237208
61580000 102.80022521081
61590000 104.161991026533
61600000 107.000630011338
61610000 101.902170070048
61620000 101.747750434834
61630000 104.923345848331
61640000 110.079969501168
61650000 109.272533792635
61660000 106.333700752671
61670000 102.185482944451
61680000 101.972392058188
61690000 104.111726701016
61700000 104.310969641434
61710000 103.773075862069
61720000 102.774870350523
61730000 100.902604543322
61740000 104.725008407148
61750000 101.659877727016
61760000 103.683952527858
61770000 107.803366545169
61780000 106.466656972106
61790000 108.034837140862
61800000 108.506713323801
61810000 110.904533441862
61820000 109.037672515266
61830000 113.135456316887
61840000 116.407260154426
61850000 111.329694160235
61860000 112.330703103191
61870000 109.620553181378
61880000 114.39474003732
61890000 116.293223554648
61900000 109.084389570075
61910000 108.335043714542
61920000 109.663719645288
61930000 108.359448589718
61940000 117.650080861743
61950000 116.734586224228
61960000 110.318152380001
61970000 109.177477242762
61980000 103.762801866264
61990000 110.347480181559
62000000 108.273395927949
62010000 106.338537896123
62020000 112.209153033578
62030000 106.795244053994
62040000 106.508023880425
62050000 101.555329700036
62060000 102.369143296033
62070000 101.191882395122
62080000 97.5471501868449
62090000 101.349371749981
62100000 94.0092594557219
62110000 105.184954982633
62120000 101.163139097457
62130000 102.058659110396
62140000 96.6898869673994
62150000 100.02102994955
62160000 102.152636621849
62170000 99.9633358093511
62180000 102.682135445562
62190000 106.440565296373
62200000 108.711410083516
62210000 106.776436830475
62220000 99.8999636105854
62230000 97.7969146053078
62240000 100.616999838022
62250000 93.736185497822
62260000 93.0897263122318
62270000 87.940462036733
62280000 87.1466244691887
62290000 84.2870976770699
62300000 93.4087424806315
62310000 88.076467533041
62320000 90.0191193843675
62330000 87.8682803945928
62340000 83.4389958136867
62350000 84.806916187944
62360000 84.5625267315442
62370000 78.6217516704466
62380000 86.2700758907255
62390000 91.2770793879384
62400000 96.4667757109725
62410000 97.1519910453048
62420000 94.4609206719523
62430000 95.6840064956637
62440000 97.950845234183
62450000 101.331521525939
62460000 99.4504740234316
62470000 96.1857058712359
62480000 104.353191418107
62490000 106.314500677223
62500000 102.113039047945
62510000 103.660204398758
62520000 103.012337316508
62530000 100.757897465588
62540000 105.485764741234
62550000 103.914181306072
62560000 104.918995770716
62570000 104.410072337655
62580000 107.542420574229
62590000 108.009706353061
62600000 110.288086695673
62610000 108.846909072801
62620000 114.357889776767
62630000 108.798272602125
62640000 108.35850625618
62650000 110.697385417038
62660000 108.718085152058
62670000 110.178500183705
62680000 107.791531948212
62690000 108.526568694474
62700000 109.888213183549
62710000 107.953356290983
62720000 113.092591586048
62730000 114.32840204587
62740000 113.977170677348
62750000 116.696503023443
62760000 114.631402188834
62770000 114.458120614742
62780000 111.892871597756
62790000 116.85654375147
62800000 117.152778254742
62810000 118.050898054593
62820000 117.266743593055
62830000 118.470791637322
62840000 120.817021645428
62850000 121.117772183374
62860000 121.098840291634
62870000 117.277092597935
62880000 104.108058952502
62890000 103.088632691105
62900000 109.648430827867
62910000 106.743712343764
62920000 111.602763450326
62930000 109.60550963745
62940000 116.818222512591
62950000 115.584434027001
62960000 114.261132129294
62970000 117.105297104532
62980000 119.956629824322
62990000 117.408546259857
63000000 113.418664002319
63010000 98.5355900191659
63020000 107.530681988416
63030000 102.648438181319
63040000 99.0372400628589
63050000 106.679820943886
63060000 110.301642374961
63070000 108.734030044634
63080000 110.616200074477
63090000 110.29847679202
63100000 111.614450676159
63110000 106.91567837892
63120000 105.868186548381
63130000 108.7121358118
63140000 103.855497793707
63150000 108.898297194878
63160000 111.239004761158
63170000 110.595917592726
63180000 114.270141303218
63190000 110.192663182361
63200000 109.979625205774
63210000 111.650563237165
63220000 111.322062848252
63230000 106.887692056006
63240000 103.22763357972
63250000 99.5360627930705
63260000 101.50434739211
63270000 100.206765872889
63280000 99.1875034235493
63290000 101.334836611279
63300000 104.725477140114
63310000 103.441894671789
63320000 102.455977007546
63330000 101.040568048225
63340000 98.5227931970982
63350000 95.914242718187
63360000 96.1206630650064
63370000 102.691525873841
63380000 101.563915703748
63390000 101.396801840269
63400000 97.4961101648105
63410000 99.4475594220461
63420000 96.9810998911947
63430000 95.3446771471714
63440000 90.6424908248344
63450000 93.6332559567151
63460000 90.2046107805916
63470000 92.5380538712087
63480000 89.6006026060083
63490000 90.3850150229882
63500000 92.815985184405
63510000 89.1087439694512
63520000 93.9034658982191
63530000 95.1141081750928
63540000 93.485063916694
63550000 85.3951444382076
63560000 94.0915613695798
63570000 99.2322569289501
63580000 96.1928495817072
63590000 95.3211205414996
63600000 90.1270657768893
63610000 88.3636247931202
63620000 96.4598103206438
63630000 93.2295236895282
63640000 101.573082940369
63650000 103.922193360426
63660000 97.0771808893106
63670000 104.350462323902
63680000 97.1492760756274
63690000 94.2643036434
63700000 96.2698569434968
63710000 100.267191199191
63720000 101.78177013351
63730000 98.3693690686028
63740000 97.1811083229632
63750000 104.374317193085
63760000 103.182256824824
63770000 105.394555816524
63780000 103.482999980727
63790000 102.091218556766
63800000 102.563255253303
63810000 102.583887548756
63820000 98.8219262595409
63830000 103.587957785974
63840000 101.796813010786
63850000 107.296642547946
63860000 104.050242435532
63870000 102.650187250407
63880000 99.0093043636802
63890000 98.303096788726
63900000 98.3522572736251
63910000 94.5855397715882
63920000 98.1656626010163
63930000 100.756006835501
63940000 96.645973768766
63950000 100.517452783655
63960000 99.0114965923477
63970000 100.140449673443
63980000 93.2893671841042
63990000 100.639583071684
64000000 101.453196821243
64010000 98.3078092808902
64020000 101.076185636916
64030000 103.12904914296
64040000 103.560526415607
64050000 106.277296581259
64060000 103.626123021246
64070000 108.562727136306
64080000 107.387815782119
64090000 109.364203935682
64100000 103.659750588772
64110000 96.3871756315866
64120000 100.759447436445
64130000 103.73018163689
64140000 102.526046399612
64150000 100.616796913751
64160000 102.409335874832
64170000 104.069503333466
64180000 101.490049046619
64190000 103.038322501255
64200000 102.161312540305
64210000 106.748263220061
64220000 107.327131909553
64230000 101.605622797425
64240000 107.725186692856
64250000 107.629151254587
64260000 104.031898646572
64270000 107.683426804245
64280000 104.503706425243
64290000 99.184326689107
64300000 102.902018295371
64310000 107.563969222435
64320000 106.421399573324
64330000 113.08734270452
64340000 112.791068683649
64350000 107.506549159718
64360000 111.133194524193
64370000 110.945267961698
64380000 108.436264276464
64390000 107.792921971499
64400000 107.889327047377
64410000 107.932103915646
64420000 103.093950904838
64430000 108.411296329222
64440000 112.78358882734
64450000 106.366348893167
64460000 101.471571530355
64470000 103.689466231741
64480000 103.911303865694
64490000 101.520134499538
64500000 101.243611939675
64510000 98.1696173710038
64520000 94.6892112219837
64530000 95.8494166797212
64540000 96.7518249840905
64550000 94.9776105592579
64560000 101.233936719433
64570000 96.1759438067725
64580000 97.0872686175677
64590000 102.434689221136
64600000 104.7057992003
64610000 100.527630923643
64620000 99.1582432555284
64630000 100.695170336228
64640000 101.15661057322
64650000 101.451463102519
64660000 97.5006125990009
64670000 97.9244122770046
64680000 96.8832627946132
64690000 98.4540663848946
64700000 97.2516370187993
64710000 97.4824966007682
64720000 95.3453047824652
64730000 93.5084841147109
64740000 98.065135543825
64750000 89.0087934652359
64760000 88.5959060299752
64770000 94.5531036799285
64780000 96.7930047405428
64790000 98.2822918427096
64800000 98.5664212947447
64810000 105.06897093614
64820000 104.157639843566
64830000 104.116600908457
64840000 108.403401657778
64850000 104.609520994311
64860000 111.218118759836
64870000 107.833132078315
64880000 112.004680465933
64890000 114.52386284557
64900000 113.089231241412
64910000 103.700073987722
64920000 109.520261621437
64930000 106.169397995869
64940000 106.519912142637
64950000 103.665461467327
64960000 104.545445728193
64970000 100.757681370845
64980000 104.359178942172
64990000 103.216514201775
65000000 103.997377022734
65010000 103.444834306417
65020000 108.323348425623
65030000 110.631516902046
65040000 108.050289604855
65050000 107.513407669932
65060000 103.924205494955
65070000 104.736382702561
65080000 106.076580428971
65090000 107.048856381025
65100000 100.789921456571
65110000 106.761110516469
65120000 108.897472612145
65130000 110.159857658635
65140000 112.518694142961
65150000 110.668515398353
65160000 108.892571124761
65170000 109.411797827309
65180000 109.286700475283
65190000 109.117481085675
65200000 107.431039183636
65210000 103.897533715959
65220000 100.483495535867
65230000 101.968913137303
65240000 102.805458794145
65250000 104.386024713752
65260000 103.09602006011
65270000 103.436707676967
65280000 105.348529520206
65290000 110.901480947597
65300000 105.046410168928
65310000 105.217887788465
65320000 102.97654944824
65330000 102.020766487414
65340000 98.4018007961772
65350000 95.4926457226378
65360000 91.6845484684914
65370000 95.2597829290003
65380000 97.0180032803218
65390000 99.8941873281246
65400000 99.7687729319865
65410000 99.0708033387039
65420000 97.6593337030121
65430000 94.3934538882244
65440000 98.7076136798772
65450000 102.968405484673
65460000 102.464469439704
65470000 99.3854237702174
65480000 103.750553137817
65490000 101.331346671803
65500000 98.7549974736708
65510000 103.80231169845
65520000 100.374456879792
65530000 105.596341806911
65540000 102.123205566598
65550000 106.054201152842
65560000 107.719641861626
65570000 107.849176058154
65580000 108.149959235123
65590000 106.263809773134
65600000 105.912879470541
65610000 107.681111507705
65620000 110.798668430575
65630000 107.514007475458
65640000 110.597202479375
65650000 113.223137925968
65660000 112.726344359112
65670000 111.736241853269
65680000 103.883811584406
65690000 106.545917828201
65700000 101.402359288594
65710000 103.245365146232
65720000 98.9459451850055
65730000 101.987774407896
65740000 108.006486439741
65750000 105.221717271883
65760000 102.269418010945
65770000 100.579420016589
65780000 103.535237316898
65790000 101.949218012235
65800000 102.338082543969
65810000 100.586212090444
65820000 104.566339827432
65830000 106.990954230618
65840000 109.112240905621
65850000 107.901182989562
65860000 110.11883172626
65870000 109.739348644174
65880000 111.215491462454
65890000 109.719577723945
65900000 108.886941543069
65910000 109.744498173391
65920000 111.887432186416
65930000 110.56393053356
65940000 112.428253195044
65950000 110.045725655379
65960000 109.38523213279
65970000 104.084817174795
65980000 107.180599906512
65990000 108.937634087806
66000000 107.654225997957
66010000 100.37611097129
66020000 106.915475159173
66030000 105.000221977239
66040000 105.550301041025
66050000 111.979547001135
66060000 109.377395725887
66070000 105.054249971734
66080000 107.673502310247
66090000 115.878202934627
66100000 109.753847599943
66110000 111.380287832451
66120000 115.304557335207
66130000 111.727579414878
66140000 110.689175026665
66150000 113.707762501621
66160000 109.229591843386
66170000 109.040367867109
66180000 112.773895635778
66190000 108.639732532745
66200000 107.464614900812
66210000 108.528521486983
66220000 110.279766225853
66230000 102.527920349854
66240000 105.301005916133
66250000 99.7317318085517
66260000 98.4986895818877
66270000 100.395803218993
66280000 101.597683753003
66290000 102.574560618298
66300000 102.073312784075
66310000 102.762103419701
66320000 99.5447762562713
66330000 96.2806183440219
66340000 90.199576190267
66350000 96.6942791495547
66360000 102.538157848982
66370000 99.9483432847524
66380000 101.98093847237
66390000 102.254630980796
66400000 98.6112383981851
66410000 99.5283559605589
66420000 99.5377278728261
66430000 96.1152306547351
66440000 99.6647722810524
66450000 100.134031294802
66460000 97.7430606596236
66470000 99.8348721178252
66480000 100.798539476526
66490000 99.3533275452066
66500000 106.467581726287
66510000 108.406622592232
66520000 103.770142140183
66530000 104.120193994459
66540000 106.18500236321
66550000 105.460710732398
66560000 101.403215638018
66570000 106.783533524917
66580000 101.950356530809
66590000 101.874338958861
66600000 111.793421303615
66610000 109.194395907283
66620000 107.591704663056
66630000 110.167783106757
66640000 107.116611690583
66650000 107.594300254606
66660000 104.743383674163
66670000 104.324246093435
66680000 106.119838663038
66690000 107.028725140574
66700000 105.887394421259
66710000 108.277827746881
66720000 106.50147761219
66730000 108.411789968323
66740000 113.739479845893
66750000 108.851389853116
66760000 106.055151784022
66770000 109.481932207846
66780000 106.344720954372
66790000 110.503399925165
66800000 105.58614457346
66810000 110.30165124422
66820000 104.171072634448
66830000 103.373639075372
66840000 97.6734983449391
66850000 103.902465510856
66860000 98.244992949241
66870000 103.283294093592
66880000 102.945728683086
66890000 104.471618536948
66900000 103.131751361378
66910000 100.428137243558
66920000 104.898488934765
66930000 98.1062738645308
66940000 104.635398907917
66950000 104.968680093549
66960000 110.812210333365
66970000 106.054520803229
66980000 103.26952121397
66990000 106.189243600584
67000000 110.970743841276
67010000 110.056565792965
67020000 104.615764221508
67030000 104.73799950865
67040000 101.42375035777
67050000 106.739655677666
67060000 99.7384386523766
67070000 109.133268713455
67080000 107.86803143733
67090000 103.886383508654
67100000 108.116988904966
67110000 112.349817650713
67120000 105.500336243558
67130000 107.606751624499
67140000 106.888810516519
67150000 106.266387860484
67160000 111.098137531197
67170000 109.754677721305
67180000 103.290148592919
67190000 102.694106609168
67200000 109.936889359215
67210000 111.983646545059
67220000 112.072879350506
67230000 102.711876364394
67240000 108.026645361974
67250000 101.255523301531
67260000 99.8031242431972
67270000 107.045728936395
67280000 109.353514647563
67290000 104.280547496197
67300000 111.343596927462
67310000 110.271733586957
67320000 112.67117984299
67330000 103.562794273302
67340000 107.02975602198
67350000 107.943541434787
67360000 103.87472209864
67370000 109.437768100149
67380000 106.917003129168
67390000 103.763345598211
67400000 107.217834951234
67410000 112.03285939605
67420000 107.058718502336
67430000 110.733144961811
67440000 105.515468795448
67450000 105.36478206486
67460000 102.787948992967
67470000 99.4857039657192
67480000 108.846586454219
67490000 100.77220009857
67500000 103.134878965386
67510000 106.082525572363
67520000 103.891879494223
67530000 107.081505816271
67540000 106.427608939843
67550000 102.844680784571
67560000 108.332362977951
67570000 105.132790166825
67580000 109.575597970799
67590000 106.064139669427
67600000 109.323153550057
67610000 109.717211795927
67620000 113.114285725563
67630000 109.243994187198
67640000 116.345150651819
67650000 114.5887743405
67660000 112.61947774817
67670000 116.329309578573
67680000 116.567693989684
67690000 119.046308021753
67700000 121.002934931911
67710000 121.310535249892
67720000 120.710817364276
67730000 114.453169798443
67740000 110.74404632078
67750000 110.885764048205
67760000 110.428189875122
67770000 108.03596186357
67780000 102.497611759175
67790000 109.412681510695
67800000 107.458984720448
67810000 101.273225742741
67820000 103.059071517016
67830000 96.9596511217371
67840000 101.230975462281
67850000 99.2980825216132
67860000 103.613716310988
67870000 109.159189329288
67880000 105.414230886479
67890000 105.89141185879
67900000 109.209458481839
67910000 109.682589573205
67920000 99.8240098177425
67930000 105.290309995642
67940000 108.145797305683
67950000 101.810243314058
67960000 105.846865818867
67970000 103.984219424006
67980000 105.662365835328
67990000 109.63655580171
68000000 108.233109486993
68010000 108.015601820928
68020000 111.562987842396
68030000 112.806823262618
68040000 113.839993384563
68050000 108.827266286881
68060000 110.084634332316
68070000 108.963532252232
68080000 107.922224511695
68090000 102.331241993337
68100000 109.513603343123
68110000 112.34868651042
68120000 105.708005694114
68130000 99.6179688357749
68140000 102.966660868253
68150000 105.089275124336
68160000 102.124205268183
68170000 100.423693139553
68180000 99.2854004206937
68190000 102.222425695043
68200000 103.000781836221
68210000 106.658535783378
68220000 106.450615667278
68230000 104.024417511567
68240000 104.445858641178
68250000 99.9813945146896
68260000 101.173623718165
68270000 102.496964936351
68280000 106.758057642112
68290000 105.28303057715
68300000 102.195333721697
68310000 109.339903039078
68320000 106.739823092035
68330000 102.853731060091
68340000 104.912672350482
68350000 105.571459034861
68360000 104.345260344222
68370000 98.4524657715238
68380000 105.122276260445
68390000 102.825950719429
68400000 101.923864216889
68410000 96.4415650777486
68420000 100.269472971355
68430000 96.7728782485942
68440000 100.567261586325
68450000 102.336793058487
68460000 105.783936141088
68470000 106.346318548769
68480000 103.97130637462
68490000 99.016241048264
68500000 103.650726609777
68510000 102.427093890772
68520000 105.418898323961
68530000 96.9032158012384
68540000 98.4296511219235
68550000 101.517722379163
68560000 98.2209476589097
68570000 98.1649642127512
68580000 99.0929723592485
68590000 98.1026937272301
68600000 101.70236504946
68610000 99.5390043497046
68620000 96.2517239970577
68630000 89.9321267426797
68640000 100.784874216438
68650000 100.141648006748
68660000 96.1636495365287
68670000 99.5357929830413
68680000 94.6504469635253
68690000 100.016760265996
68700000 96.3468064931909
68710000 102.516305528797
68720000 106.206496226363
68730000 99.0467495194254
68740000 102.525731909886
68750000 103.879771594724
68760000 104.331290954855
68770000 104.864952050082
68780000 106.572694789104
68790000 100.891277026178
68800000 100.336928141506
68810000 102.423444062859
68820000 110.506695201417
68830000 109.939024273407
68840000 115.911579632389
68850000 114.215148659806
68860000 112.31651536913
68870000 111.216835134761
68880000 110.272741717274
68890000 109.147131414911
68900000 107.242898813643
68910000 109.232454639857
68920000 114.589852560984
68930000 110.313942486103
68940000 111.212395250808
68950000 108.62321944904
68960000 113.611828209369
68970000 117.205649279429
68980000 111.441059754222
68990000 115.363420503453
69000000 119.144458693706
69010000 115.824331904105
69020000 116.399652570261
69030000 113.250517661468
69040000 111.066990922236
69050000 113.454258921251
69060000 116.61798625707
69070000 113.652140391795
69080000 115.486290008687
69090000 111.904692191421
69100000 112.344147367033
69110000 112.54321072012
69120000 114.82588851713
69130000 111.146540498551
69140000 112.293401583621
69150000 113.605507331713
69160000 111.781066138995
69170000 112.931737238209
69180000 112.173885325169
69190000 116.4858899006
69200000 115.108520245148
69210000 113.715989822397
69220000 114.236775597769
69230000 116.102365596528
69240000 116.356725566543
69250000 118.897734401469
69260000 117.449881401432
69270000 117.364556882619
69280000 115.831142546133
69290000 109.147255299787
69300000 110.294707294253
69310000 118.084985609868
69320000 120.940553531177
69330000 113.949244618099
69340000 108.64697638772
69350000 108.974954284866
69360000 114.590672280864
69370000 113.009904892458
69380000 113.108637489422
69390000 114.181096409875
69400000 110.598912176489
69410000 111.442645852444
69420000 111.44444129513
69430000 109.482874610574
69440000 103.691943734856
69450000 107.492445650812
69460000 110.161031445501
69470000 107.970418410855
69480000 112.564371692614
69490000 111.233625409937
69500000 110.04823462363
69510000 109.541714674825
69520000 105.280590381176
69530000 99.1519866645558
69540000 99.6481900008237
69550000 105.751202122844
69560000 109.086841216815
69570000 106.700654735744
69580000 112.070270711455
69590000 110.214015327266
69600000 110.166303969608
69610000 108.646753679957
69620000 101.478061899098
69630000 107.640273229468
69640000 105.742239068369
69650000 111.41400741909
69660000 109.277346685249
69670000 107.75265381887
69680000 105.134464174257
69690000 109.513644190095
69700000 115.022290256704
69710000 114.716021518763
69720000 108.814600503207
69730000 105.285380027245
69740000 102.825173877553
69750000 106.901148979422
69760000 107.838491633184
69770000 115.715348681476
69780000 109.858748288877
69790000 112.079281380159
69800000 103.802449546255
69810000 108.356459125318
69820000 107.450991114063
69830000 103.520379521008
69840000 102.591128708001
69850000 97.7726056436753
69860000 100.242841023703
69870000 101.577932132365
69880000 100.793072185733
69890000 99.2724188337504
69900000 104.48183938162
69910000 103.03744098103
69920000 108.760881501179
69930000 107.916402127619
69940000 107.706405910786
69950000 103.876631617424
69960000 110.079930800345
69970000 107.213681115048
69980000 105.422604025814
69990000 106.831393366305
70000000 104.989474274014
70010000 103.924976657225
70020000 107.274744152861
70030000 106.447090128578
70040000 106.805031707303
70050000 105.174927437068
70060000 104.027776873929
70070000 109.413913841415
70080000 108.742299773578
70090000 114.046792884585
70100000 112.794845463682
70110000 115.431566344784
70120000 114.534187751291
70130000 110.81717705061
70140000 109.182965324533
70150000 110.882951458337
70160000 111.943377719074
70170000 113.015921095056
70180000 106.678819283638
70190000 111.87784185143
70200000 107.161094701857
70210000 111.397243325634
70220000 115.65238486046
70230000 112.26664484969
70240000 113.097108103092
70250000 116.796826437139
70260000 113.237916661403
70270000 117.770450467535
70280000 115.483880904907
70290000 110.294822766202
70300000 109.202648900174
70310000 111.223771945333
70320000 106.850782949749
70330000 109.027406917353
70340000 115.332528717583
70350000 115.072050459732
70360000 117.761082389523
70370000 116.295953482499
70380000 112.85133132674
70390000 111.004416863004
70400000 114.522919497238
70410000 112.950689816665
70420000 114.866349092248
70430000 111.563766869877
70440000 109.395170644535
70450000 106.339111282539
70460000 112.986858590865
70470000 109.108770433095
70480000 108.912468831484
70490000 107.918544825641
70500000 108.225131384067
70510000 101.109391989883
70520000 110.553579346376
70530000 111.690633991062
70540000 111.906812746636
70550000 113.284918690769
70560000 107.967589044779
70570000 107.025885802966
70580000 109.459218602403
70590000 103.961900276795
70600000 106.218152941165
70610000 103.818443421679
70620000 107.519075208072
70630000 106.671613966034
70640000 111.283703381737
70650000 108.021187066843
70660000 110.4629198922
70670000 102.266816420927
70680000 102.482408395277
70690000 101.546260880302
70700000 95.9086227547941
70710000 101.09809945714
70720000 106.733356204064
70730000 108.820899771258
70740000 108.548515849265
70750000 109.37059423618
70760000 109.316609694541
70770000 108.932967638096
70780000 105.774783915238
70790000 105.779880485444
70800000 107.846341323982
70810000 102.68704237814
70820000 107.815208329735
70830000 106.635083614148
70840000 106.176514175654
70850000 100.815221070311
70860000 106.518033798309
70870000 101.613496073297
70880000 104.401487265368
70890000 107.748241341198
70900000 102.721758404311
70910000 102.45233135207
70920000 101.005298273874
70930000 107.947599890669
70940000 103.725788939064
70950000 105.910474964173
70960000 103.343824641955
70970000 100.570139936682
70980000 102.047690992289
70990000 102.140541149054
71000000 100.154339953524
71010000 98.5627753947814
71020000 101.758329142256
71030000 104.271696404297
71040000 95.9487851353795
71050000 101.932327399863
71060000 100.498590462516
71070000 103.942643533054
71080000 103.949602563047
71090000 96.4345795499897
71100000 101.246151377228
71110000 102.931080600941
71120000 105.845334739306
71130000 101.637673021055
71140000 104.476895437544
71150000 106.010438562921
71160000 104.936104694855
71170000 100.742865094856
71180000 102.556186654625
71190000 101.175778944021
71200000 98.0424638301449
71210000 98.8704946409854
71220000 102.160400602825
71230000 99.2910698065626
71240000 99.1340082734366
71250000 100.865340567445
71260000 97.4203635697493
71270000 99.5697718527928
71280000 99.1162417394679
71290000 102.474831840595
71300000 98.3482368701497
71310000 98.7794154559449
71320000 97.1505148056907
71330000 98.6234093122179
71340000 98.3088121956853
71350000 90.3455219832333
71360000 94.4720839123111
71370000 94.4696091784176
71380000 90.8146757760139
71390000 95.0116955013714
71400000 94.3862444583083
71410000 94.805113894781
71420000 95.992303016735
71430000 98.5229888144776
71440000 99.2602939391435
71450000 93.0842989027024
71460000 93.3933879061134
71470000 89.85938410264
71480000 88.90412255484
71490000 93.5605214021368
71500000 100.074437797714
71510000 95.5728719016691
71520000 92.1802951637418
71530000 97.3788360107318
71540000 98.1175708860528
71550000 93.8925291722344
71560000 89.5952909133971
71570000 90.3353967534982
71580000 100.262989077686
71590000 95.3933941432196
71600000 94.4456667444646
71610000 93.8873666309073
71620000 95.0089912994273
71630000 99.0762996357726
71640000 90.6493325213504
71650000 98.4196387177926
71660000 96.400934181171
71670000 98.274352862225
71680000 93.6974096623214
71690000 93.0883099418193
71700000 101.723265229391
71710000 102.820375489618
71720000 105.92428900156
71730000 102.104921027704
71740000 100.05577357221
71750000 96.5191311199444
71760000 98.5773479823036
71770000 100.622425390489
71780000 94.2806244376694
71790000 97.9366267816742
71800000 99.2682893880282
71810000 91.4605143420345
71820000 97.6937239047197
71830000 98.5060042904929
71840000 98.9501353005786
71850000 100.566969954938
71860000 101.320900065586
71870000 98.6344256075893
71880000 97.3838188803692
71890000 97.8194248919912
71900000 105.213836531982
71910000 106.707663309019
71920000 111.483983281058
71930000 104.201824295963
71940000 105.52925316354
71950000 105.06551624516
71960000 107.29353405806
71970000 104.989768818374
71980000 106.666244942529
71990000 105.408800828354
72000000 110.208425206008
72010000 109.599111837983
72020000 107.993906673629
72030000 105.608618824218
72040000 104.796071820785
72050000 104.409025755469
72060000 104.772890700271
72070000 108.034014031006
72080000 106.681929284665
72090000 108.380160120792
72100000 108.611235425016
72110000 109.094566939116
72120000 104.043483059445
72130000 104.211719366129
72140000 109.30575828237
72150000 105.376687645297
72160000 106.926370862578
72170000 106.2370212389
72180000 101.951192631561
72190000 97.518330413247
72200000 99.6889504850445
72210000 103.667552650251
72220000 104.257411970019
72230000 104.302704505395
72240000 104.066793274725
72250000 103.45773008187
72260000 105.721718872377
72270000 107.430324826145
72280000 102.297936283943
72290000 104.306365006093
72300000 107.562125603588
72310000 99.7948596530045
72320000 105.306629242082
72330000 110.022998804633
72340000 106.581278478441
72350000 100.812576164652
72360000 103.705369757433
72370000 103.150965162437
72380000 99.2201359877741
72390000 103.246768729525
72400000 100.676437421183
72410000 95.197785193566
72420000 100.785536375529
72430000 97.5611447508157
72440000 100.835100530294
72450000 102.345793007997
72460000 99.017851566498
72470000 104.008217523981
72480000 107.932464159125
72490000 104.194277983766
72500000 106.467387975134
72510000 105.105650774851
72520000 108.238275334359
72530000 102.462250163676
72540000 105.221602818562
72550000 104.08831283901
72560000 106.654897088558
72570000 104.737139717005
72580000 104.598125888577
72590000 95.7303845775665
72600000 100.571012217693
72610000 100.860453246254
72620000 94.1114682244112
72630000 97.1136428379801
72640000 101.001235377153
72650000 100.064450692348
72660000 94.5486555004599
72670000 97.8204694928514
72680000 99.0175386407761
72690000 101.833087360533
72700000 105.556975273263
72710000 112.150194015674
72720000 108.404774850904
72730000 110.643053144006
72740000 116.990039495465
72750000 114.461764810967
72760000 116.543895530969
72770000 113.182229036217
72780000 106.768374087275
72790000 105.486300775524
72800000 113.272381224284
72810000 114.532151557095
72820000 109.857188332925
72830000 111.565475712339
72840000 109.051362129035
72850000 100.438972854615
72860000 113.883177436414
72870000 106.669254935104
72880000 110.896334203513
72890000 114.080418087363
72900000 109.76734539054
72910000 110.178301046831
72920000 107.574340512762
72930000 108.94559907531
72940000 112.127257843135
72950000 102.347080951468
72960000 103.822756167842
72970000 100.7042912835
72980000 102.297701200808
72990000 95.6116306667775
73000000 98.8854086318822
73010000 98.9398765149614
73020000 102.537513314102
73030000 101.374893736402
73040000 98.0583579740513
73050000 98.1023887469952
73060000 100.238231926041
73070000 106.878389047817
73080000 109.529659355219
73090000 113.130117937858
73100000 108.790742958119
73110000 100.65680109791
73120000 98.4394900528597
73130000 110.164490499748
73140000 114.636822980723
73150000 111.406646487644
73160000 110.13440047947
73170000 103.484229275403
73180000 103.574581240371
73190000 105.133585860859
73200000 99.9536198740926
73210000 104.514026538286
73220000 107.363061537883
73230000 109.44327059559
73240000 111.049583426312
73250000 114.793970909567
73260000 117.549133431019
73270000 116.684580446954
73280000 117.276245557328
73290000 116.541915246028
73300000 115.41142754036
73310000 117.448326229106
73320000 111.980504518781
73330000 111.222301866517
73340000 113.142529365391
73350000 108.73910052479
73360000 115.3022785905
73370000 107.105516217641
73380000 113.664138484259
73390000 114.249374295111
73400000 111.303783832365
73410000 105.852203409276
73420000 109.613131668389
73430000 109.957557934908
73440000 99.0941265003078
73450000 101.882134547183
73460000 104.497748570224
73470000 106.197214301748
73480000 102.253617060176
73490000 104.5674140321
73500000 96.0855735276792
73510000 105.123663669905
73520000 104.299234580908
73530000 99.4287424889341
73540000 101.491471253371
73550000 100.781612370406
73560000 103.237702344086
73570000 105.238185036855
73580000 104.527811386465
73590000 104.0348211048
73600000 105.11823399047
73610000 101.346946673987
73620000 103.701415370046
73630000 101.764215294465
73640000 103.8707302844
73650000 105.867990813223
73660000 103.636610932846
73670000 103.98742098213
73680000 100.928202586502
73690000 105.619454727189
73700000 108.345304044133
73710000 102.048235909998
73720000 104.112489779942
73730000 104.319587756082
73740000 103.072164327859
73750000 104.240855748111
73760000 104.950283218021
73770000 105.099007952583
73780000 106.825707176189
73790000 107.477650794573
73800000 106.315599047867
73810000 102.313690915286
73820000 100.539071698223
73830000 99.3829330458076
73840000 102.020594406457
73850000 99.8620700458271
73860000 103.411685871033
73870000 105.738241681058
73880000 96.8010377668137
73890000 103.586691296862
73900000 102.82272622405
73910000 110.28307750569
73920000 107.543306297354
73930000 104.853268272869
73940000 108.611823985979
73950000 106.209749220788
73960000 104.894665776668
73970000 103.12196852298
73980000 103.483319036205
73990000 105.417130479189
74000000 102.441065424668
74010000 106.348616518875
74020000 108.177695720435
74030000 107.938661536195
74040000 106.061733012436
74050000 101.296545177746
74060000 105.981170370407
74070000 97.8561917402696
74080000 100.139684172997
74090000 104.976938901367
74100000 103.222567033893
74110000 101.682879447437
74120000 102.872676938958
74130000 107.100873724697
74140000 107.161616442738
74150000 102.440647787217
74160000 102.672750055383
74170000 104.798533030577
74180000 106.627068289212
74190000 102.652814347221
74200000 102.974471916709
74210000 96.8203498149763
74220000 105.378751123703
74230000 106.902429100817
74240000 105.266133364782
74250000 106.344803688145
74260000 101.866015378321
74270000 98.094921035546
74280000 101.659688921332
74290000 107.1840305298
74300000 104.927623119913
74310000 107.5399625321
74320000 103.829564996597
74330000 104.188048096257
74340000 104.672301435
74350000 105.492530359291
74360000 106.629645247046
74370000 104.224999394163
74380000 100.833309112151
74390000 100.645655824045
74400000 99.5399427845694
74410000 109.135210616938
74420000 110.637360346085
74430000 113.705667328575
74440000 106.844980358394
74450000 110.674502202735
74460000 108.529851064331
74470000 106.868524121912
74480000 106.063335323635
74490000 100.897281508866
74500000 95.1562378131128
74510000 97.3664854480822
74520000 106.034582166839
74530000 99.5295082272568
74540000 93.7052296037718
74550000 98.6483203311836
74560000 106.046057542875
74570000 101.074118747409
74580000 107.57609309481
74590000 101.976629269626
74600000 103.448645172162
74610000 105.502834004565
74620000 106.986479057427
74630000 102.905644507281
74640000 107.529169446507
74650000 100.593702778002
74660000 104.374153509878
74670000 101.783419923373
74680000 107.746944629304
74690000 110.331011813824
74700000 108.019822060549
74710000 106.558559137072
74720000 105.381040042984
74730000 103.126752823813
74740000 109.756194381845
74750000 108.028390408069
74760000 110.63970173089
74770000 115.659005202229
74780000 116.029828208949
74790000 115.211302327699
74800000 106.528906631808
74810000 111.997275825769
74820000 110.711398990736
74830000 112.52635456153
74840000 104.869300005652
74850000 110.270279502799
74860000 104.025651767223
74870000 100.040676067658
74880000 104.717996898972
74890000 109.011945449642
74900000 97.651232214192
74910000 101.448537986664
74920000 101.467765034982
74930000 102.415946965498
74940000 103.671219217684
74950000 103.502073421239
74960000 103.794629918776
74970000 102.935506671653
74980000 106.924878989221
74990000 105.357475838073
75000000 101.922669080941
75010000 103.554242088343
75020000 109.682008065714
75030000 99.6223473873076
75040000 97.8242352581138
75050000 102.871483725783
75060000 104.381302809135
75070000 103.617213409757
75080000 106.541095636126
75090000 106.130098158531
75100000 110.267945725538
75110000 111.864376734702
75120000 112.855217512754
75130000 107.243982100429
75140000 102.441522762313
75150000 99.2471529550739
75160000 97.8136838324722
75170000 105.904893856658
75180000 107.616589628473
75190000 110.93768323137
75200000 111.024299224898
75210000 111.638915746636
75220000 110.276601748149
75230000 109.020047578814
75240000 106.75846470977
75250000 116.095507811943
75260000 115.766517019048
75270000 115.933711550277
75280000 115.772030458499
75290000 115.480869088741
75300000 112.729767925967
75310000 109.622859260828
75320000 108.773764433795
75330000 112.697326820534
75340000 105.74745901711
75350000 107.12677785204
75360000 108.17798302021
75370000 108.229002599517
75380000 104.524372669244
75390000 104.54272855399
75400000 107.879231816073
75410000 111.330039890208
75420000 107.737596662758
75430000 111.144461895431
75440000 115.042669043849
75450000 114.335272194462
75460000 113.140698421572
75470000 114.616624799359
75480000 112.757510512258
75490000 109.390162354941
75500000 107.828192093896
75510000 104.536071770347
75520000 101.48773013344
75530000 105.556771972399
75540000 106.881192642734
75550000 102.521982123808
75560000 99.7703295871366
75570000 88.5502587848305
75580000 100.904875298936
75590000 97.8629930146373
75600000 94.0329542743443
75610000 88.6644320269954
75620000 96.2494115082792
75630000 103.211656238146
75640000 101.843618937028
75650000 102.723967791712
75660000 104.378402653713
75670000 99.8114280258222
75680000 96.4794611591707
75690000 100.381238988413
75700000 106.229665683307
75710000 101.814104509549
75720000 105.321496325978
75730000 99.9742064485599
75740000 99.6631406578109
75750000 113.062254498738
75760000 109.425373497638
75770000 113.910357548008
75780000 110.160371526942
75790000 109.07686614166
75800000 109.172031704743
75810000 102.966387783139
75820000 107.763307424649
75830000 105.460162253002
75840000 107.135150068853
75850000 112.146209895639
75860000 109.204839073242
75870000 110.741640862117
75880000 111.026201337567
75890000 114.223735520269
75900000 108.977725423487
75910000 106.528605368257
75920000 104.740692895465
75930000 110.169285576235
75940000 110.508939813457
75950000 114.253551938623
75960000 106.71216495272
75970000 109.143406743337
75980000 98.9565631369624
75990000 104.292149654683
76000000 104.300413505365
76010000 106.883422185081
76020000 106.029845158303
76030000 104.311894297196
76040000 99.3392032523674
76050000 103.467402594396
76060000 104.759471502194
76070000 97.0333376078921
76080000 103.902905162801
76090000 99.0902763563864
76100000 102.612679711855
76110000 107.331333806518
76120000 102.110607917292
76130000 103.057000908016
76140000 102.141424638459
76150000 104.178334233429
76160000 103.284967004208
76170000 108.339196087814
76180000 108.560910835096
76190000 110.902118520272
76200000 107.968212251267
76210000 104.440713967072
76220000 103.393544899842
76230000 106.95791697629
76240000 106.673394234587
76250000 102.093899088476
76260000 108.63683128092
76270000 106.714258322849
76280000 107.833569879649
76290000 104.611556609218
76300000 107.696545634202
76310000 110.887528897025
76320000 110.230947494987
76330000 107.451844133663
76340000 111.709472759131
76350000 112.780730561326
76360000 110.646585598276
76370000 107.817282439112
76380000 105.240725833295
76390000 103.873473251362
76400000 103.816727866747
76410000 105.000094921304
76420000 103.531887829404
76430000 103.19487517304
76440000 99.4136986773219
76450000 96.0724980411656
76460000 105.479583973382
76470000 109.56235816009
76480000 105.963848502316
76490000 106.099645684445
76500000 113.74812859602
76510000 109.030002524484
76520000 97.389426698169
76530000 110.925741610012
76540000 107.426077658022
76550000 102.744223569563
76560000 103.977847158293
76570000 108.597204720485
76580000 109.40261077599
76590000 112.210401233984
76600000 116.39444021884
76610000 114.072039115321
76620000 112.312943590834
76630000 119.264717873676
76640000 120.25115445189
76650000 116.612759745576
76660000 116.924909157114
76670000 116.323455284488
76680000 113.720588695897
76690000 108.827158232812
76700000 111.46258391888
76710000 108.085146893294
76720000 111.739861896991
76730000 111.331831050375
76740000 110.029920946148
76750000 106.19058913064
76760000 108.148899598947
76770000 110.325818283658
76780000 114.241359824474
76790000 112.935069351048
76800000 109.244073811526
76810000 109.865947151772
76820000 106.933441651879
76830000 104.305430329666
76840000 108.926636487884
76850000 109.839426021611
76860000 106.050812166405
76870000 103.224723251276
76880000 106.300890375677
76890000 108.176298762009
76900000 103.269366910441
76910000 107.927618635115
76920000 105.512195252843
76930000 107.832290549505
76940000 109.182843239201
76950000 106.741749424168
76960000 100.676771828659
76970000 97.4861833827702
76980000 107.41213090024
76990000 104.055487182148
77000000 104.898852813106
77010000 108.397577731614
77020000 104.457779157374
77030000 103.800891830543
77040000 102.163994025188
77050000 105.732082156826
77060000 107.534831502518
77070000 104.671989859302
77080000 104.623025780099
77090000 107.954237873432
77100000 103.126403377971
77110000 107.304333942689
77120000 107.521283403265
77130000 109.138940725397
77140000 109.03296797854
77150000 111.391667620151
77160000 112.263981806535
77170000 113.496501460307
77180000 115.250776261169
77190000 109.749698147197
77200000 109.401950641207
77210000 110.618689844944
77220000 103.113128107807
77230000 103.397143599802
77240000 107.254969411656
77250000 110.961225304477
77260000 114.863735950026
77270000 113.976851418309
77280000 116.050541926402
77290000 118.020473759855
77300000 119.522079853043
77310000 110.959055895229
77320000 110.892322255717
77330000 109.706209114673
77340000 107.156836116967
77350000 109.261379734697
77360000 107.000239649789
77370000 114.414540839772
77380000 112.054082581513
77390000 109.126050149112
77400000 113.131247173063
77410000 109.922920078432
77420000 110.415788640793
77430000 108.840717808001
77440000 111.305744823325
77450000 106.746892067205
77460000 112.186656438066
77470000 113.583880262412
77480000 111.930296359136
77490000 111.7259132304
77500000 112.895451637485
77510000 113.940472513418
77520000 108.20345225101
77530000 110.042716942469
77540000 107.21017302233
77550000 116.056258534582
77560000 117.636391200172
77570000 112.693327428002
77580000 107.135930973044
77590000 109.499696284337
77600000 110.835864595237
77610000 108.260325147229
77620000 106.945357721859
77630000 109.131139769899
77640000 106.093238414931
77650000 110.185129811235
77660000 112.54178226351
77670000 109.485724504571
77680000 106.273377346373
77690000 109.33390990936
77700000 106.788941479676
77710000 108.338884734243
77720000 107.769735580534
77730000 107.808821492696
77740000 104.821371889694
77750000 105.509883046217
77760000 110.251671418827
77770000 107.451503324725
77780000 100.39483890508
77790000 106.385838251488
77800000 103.37923037617
77810000 102.467676554214
77820000 104.146085446207
77830000 102.317592094902
77840000 110.841165308636
77850000 108.186028625909
77860000 108.308106252304
77870000 106.820003667919
77880000 100.796463736534
77890000 101.023968125457
77900000 104.312295147102
77910000 100.192430573832
77920000 96.8595133243585
77930000 101.994796755033
77940000 101.508846057486
77950000 101.657659112179
77960000 94.8669845651428
77970000 101.09682854707
77980000 100.210124604378
77990000 91.9193233981699
78000000 96.441609341821
78010000 96.6247902581799
78020000 92.3957433592822
78030000 92.2666207983951
78040000 93.2201614061387
78050000 91.4253327772269
78060000 93.1730133804257
78070000 97.9481333071367
78080000 88.7501349165846
78090000 95.7411245691587
78100000 91.5802497258629
78110000 94.644135985607
78120000 95.6096744795963
78130000 96.6476672211207
78140000 95.7170821986259
78150000 90.2855858539302
78160000 92.8233921399923
78170000 100.786271568327
78180000 99.2119607154625
78190000 97.1984711232883
78200000 100.428437419568
78210000 96.4472062389929
78220000 96.6822492814235
78230000 99.8970519785765
78240000 103.616828069273
78250000 107.077150676192
78260000 108.02431615655
78270000 103.957120595029
78280000 102.987985147526
78290000 102.099344689395
78300000 106.60680929123
78310000 102.677548117537
78320000 103.719913146113
78330000 103.719669599354
78340000 103.744262264195
78350000 99.4853084978363
78360000 106.426230656744
78370000 101.582893244944
78380000 105.692319840081
78390000 106.759059142818
78400000 106.003668031604
78410000 107.596072318106
78420000 109.356666712462
78430000 107.342368144562
78440000 112.233036115581
78450000 112.367729949911
78460000 110.793943824008
78470000 115.450669490683
78480000 119.154502687304
78490000 111.15000337786
78500000 112.651844157032
78510000 113.748700724194
78520000 113.24857934892
78530000 110.154172748043
78540000 109.31976162135
78550000 110.400233165111
78560000 110.953561459346
78570000 110.699297952049
78580000 113.006084511483
78590000 113.989980796459
78600000 111.258895268394
78610000 113.641649980472
78620000 111.221271425054
78630000 108.369740139536
78640000 109.733443510445
78650000 108.415511138093
78660000 112.355561405158
78670000 109.136563306272
78680000 107.076283694976
78690000 111.796482043948
78700000 107.427017507385
78710000 100.67883348263
78720000 101.176840026019
78730000 102.759234681401
78740000 105.641510362441
78750000 103.380069280133
78760000 106.194047503572
78770000 105.637464118524
78780000 102.452491921897
78790000 103.179228767983
78800000 109.146599655735
78810000 110.119242395299
78820000 108.308148846643
78830000 106.92029728254
78840000 107.867313757665
78850000 104.665489184918
78860000 106.384878546829
78870000 105.601877401146
78880000 107.454510805998
78890000 105.643180393746
78900000 102.418320155213
78910000 105.158521503706
78920000 111.872260760239
78930000 109.859665613877
78940000 109.316490882961
78950000 112.468226927641
78960000 107.731286251803
78970000 112.699409552742
78980000 120.467057359683
78990000 113.690210685665
79000000 108.269085776297
79010000 108.785483836086
79020000 111.203412571451
79030000 111.95786611503
79040000 116.104781480198
79050000 115.917628255613
79060000 114.938120146673
79070000 116.677156525321
79080000 116.567573089915
79090000 112.012668938936
79100000 120.077521734848
79110000 119.969182470081
79120000 115.23971476183
79130000 117.970290819521
79140000 122.122436380567
79150000 115.69807072951
79160000 124.573896340465
79170000 116.97481335105
79180000 118.757085480057
79190000 116.376430709335
79200000 114.373402822933
79210000 118.241029805925
79220000 111.970114324086
79230000 113.555340983107
79240000 115.032181400393
79250000 111.123948560202
79260000 107.980205770708
79270000 112.488594873613
79280000 110.468054579099
79290000 110.832529767102
79300000 112.134869889438
79310000 108.491079678677
79320000 106.457047748567
79330000 102.20766467702
79340000 107.342080778212
79350000 111.576828710094
79360000 111.19818793885
79370000 112.497271349808
79380000 113.352680059002
79390000 112.094822044218
79400000 113.263395974497
79410000 110.641752148056
79420000 111.742043516763
79430000 114.339158331512
79440000 111.109520877515
79450000 110.545884327473
79460000 112.922499397286
79470000 109.421400294847
79480000 106.932030446867
79490000 106.867403928325
79500000 100.572397009074
79510000 103.981310131172
79520000 102.047625200632
79530000 101.492899476589
79540000 111.040948389562
79550000 104.367207445491
79560000 110.619657276396
79570000 98.9717955467605
79580000 104.670849919307
79590000 110.139381119712
79600000 114.30101997266
79610000 115.816991455188
79620000 117.139978574612
79630000 117.753959863289
79640000 111.606256302498
79650000 111.935276295497
79660000 112.936887241281
79670000 109.233834142098
79680000 106.737429283578
79690000 107.110044812889
79700000 103.094529026391
79710000 103.972915097573
79720000 108.090700673086
79730000 111.063377101993
79740000 110.593751102848
79750000 107.2212192581
79760000 111.735900689749
79770000 106.770010416373
79780000 105.112238540281
79790000 113.104852525543
79800000 109.338451430161
79810000 106.808134036311
79820000 105.646398371694
79830000 112.369289761932
79840000 112.648130233243
79850000 113.294910647267
79860000 114.180260766453
79870000 105.706017660565
79880000 107.943476706539
79890000 111.513646828675
79900000 104.944818700824
79910000 103.971171550467
79920000 104.208126024406
79930000 105.957071614172
79940000 108.747931861253
79950000 105.222471056939
79960000 105.13105776125
79970000 104.652006758253
79980000 102.777715192064
79990000 99.9229133337503
80000000 100.446857602485
80010000 100.60926449772
80020000 103.672160901686
80030000 108.351548278109
80040000 103.985491923127
80050000 108.380277402691
80060000 109.84808075301
80070000 105.694604572848
80080000 103.975390270903
80090000 102.112465542694
80100000 106.947468104178
80110000 102.544980487122
80120000 101.117079192128
80130000 106.530737113598
80140000 106.773813102795
80150000 110.746632513527
80160000 110.647538306022
80170000 108.81795653221
80180000 106.482199148476
80190000 108.903372071937
80200000 110.264271589672
80210000 106.884741456125
80220000 111.004440293626
80230000 106.925212338118
80240000 107.460717314397
80250000 110.541849564018
80260000 105.442929194387
80270000 107.267954299085
80280000 104.504427149995
80290000 101.338874852592
80300000 103.426644317319
80310000 100.245052519603
80320000 98.1407419274466
80330000 98.5379186186962
80340000 99.3322375447212
80350000 106.164962047886
80360000 101.671124228757
80370000 103.48448827185
80380000 106.785923103447
80390000 105.547116418671
80400000 102.234815325646
80410000 103.386205606543
80420000 104.513964825157
80430000 105.994229127378
80440000 108.290605297313
80450000 106.751342073078
80460000 102.462454417638
80470000 106.177006115287
80480000 105.182548138616
80490000 100.121315023039
80500000 99.8157276522115
80510000 97.384476531056
80520000 95.7427795875392
80530000 91.8178275904801
80540000 92.6240060328843
80550000 86.6274433741148
80560000 86.6526129858738
80570000 91.7062947445407
80580000 85.8058735182238
80590000 90.3607640847724
80600000 95.4884075063472
80610000 89.088652570223
80620000 85.5669794066721
80630000 86.4424710716631
80640000 86.2296825457685
80650000 90.6519492562336
80660000 90.6289891603365
80670000 92.2897160115966
80680000 90.754466567595
80690000 92.5943746516377
80700000 93.9597227691305
80710000 91.7246682232754
80720000 89.5090048762498
80730000 92.6296762616846
80740000 99.4140623554276
80750000 95.7047527953832
80760000 94.4066055396909
80770000 95.997426991418
80780000 96.1972322702296
80790000 100.319383986955
80800000 100.166404416072
80810000 97.6717620655676
80820000 99.2872438746024
80830000 102.64913208634
80840000 105.453479132201
80850000 108.691163297951
80860000 106.669950753474
80870000 103.721993359436
80880000 102.055094128884
80890000 101.885685377832
80900000 107.003593989615
80910000 98.8701613954308
80920000 105.566456522357
80930000 104.599405025191
80940000 108.556643929776
80950000 107.689250449102
80960000 105.692969748314
80970000 104.031506568208
80980000 93.2475437326599
80990000 105.999262664618
81000000 105.205634111675
81010000 105.290352970915
81020000 108.543006332556
81030000 104.95753257361
81040000 104.417916478406
81050000 108.8595268463
81060000 109.407597293739
81070000 108.589830348105
81080000 111.320873135576
81090000 112.063744513076
81100000 111.620470755423
81110000 114.630265924193
81120000 110.272579174277
81130000 106.367286462834
81140000 110.533556405625
81150000 108.246972995257
81160000 112.195351882327
81170000 107.864156528278
81180000 107.522269314869
81190000 105.405780561585
81200000 107.894995723351
81210000 100.784860460562
81220000 101.46334820893
81230000 107.361070053132
81240000 108.502744261056
81250000 108.31459346234
81260000 108.124978819084
81270000 111.281178604827
81280000 104.09537613039
81290000 100.956978741763
81300000 96.2535125678828
81310000 102.015893396844
81320000 102.053699155484
81330000 101.911370051262
81340000 103.740173787159
81350000 109.135767820845
81360000 110.928285329986
81370000 110.353423476284
81380000 110.89683497035
81390000 103.095310904284
81400000 112.083829036187
81410000 107.063155112429
81420000 109.273544893555
81430000 108.218515445206
81440000 106.306775063702
81450000 108.15701356224
81460000 110.365638352939
81470000 107.723466614081
81480000 112.009909353483
81490000 113.945339356263
81500000 106.896194037058
81510000 107.637470415896
81520000 109.611042876177
81530000 111.224930782803
81540000 109.756149898955
81550000 112.83232733791
81560000 111.377155597329
81570000 107.687745059383
81580000 110.842992082533
81590000 105.636825472879
81600000 101.345152494287
81610000 108.37626076929
81620000 104.374704987047
81630000 108.958340703971
81640000 102.907380580552
81650000 100.562808619738
81660000 108.803287417208
81670000 106.442731562908
81680000 104.767010942063
81690000 96.4165455360147
81700000 110.308145419108
81710000 112.085670046792
81720000 109.686671198874
81730000 106.716016577203
81740000 107.941131704158
81750000 107.050931990586
81760000 107.260364530971
81770000 113.817408620427
81780000 109.524590346456
81790000 107.991579152594
81800000 108.576884623924
81810000 109.95949381753
81820000 110.645077304807
81830000 110.653556877667
81840000 106.997323330447
81850000 108.878487798896
81860000 110.670548116346
81870000 109.426857385481
81880000 104.342650856279
81890000 110.994128166688
81900000 108.094388273762
81910000 109.280084763444
81920000 107.511317908469
81930000 111.545194785287
81940000 107.783710326442
81950000 107.488983632752
81960000 112.664958667438
81970000 111.509770826993
81980000 115.306290808771
81990000 113.381098715606
82000000 116.079912639628
82010000 113.563417531937
82020000 107.653888039827
82030000 107.423817145073
82040000 110.421788286635
82050000 106.102657804135
82060000 105.057389478893
82070000 107.780965069167
82080000 105.830153278947
82090000 106.56529401286
82100000 107.291054158015
82110000 110.324715240634
82120000 106.491456346903
82130000 104.841151012101
82140000 105.467214017969
82150000 107.758117723327
82160000 100.600367065795
82170000 103.580171674821
82180000 103.147657995103
82190000 105.129195087733
82200000 101.039673092616
82210000 103.916106744856
82220000 101.758585958523
82230000 96.6750269352571
82240000 97.9703867960284
82250000 100.300991383898
82260000 100.438918419965
82270000 100.43981823184
82280000 98.4450543619003
82290000 102.426818391821
82300000 101.191824394799
82310000 106.265406439171
82320000 109.64078682671
82330000 113.451343568792
82340000 113.697559782468
82350000 116.643324719559
82360000 108.015727068129
82370000 114.617986780568
82380000 115.792572536679
82390000 113.930685289009
82400000 115.103791133141
82410000 114.829281011767
82420000 111.954336586471
82430000 113.556177032401
82440000 110.396101555732
82450000 110.927734100967
82460000 110.242940785404
82470000 103.387832561058
82480000 111.345719298185
82490000 114.208726143634
82500000 109.751549551596
82510000 108.307283185321
82520000 108.828725630356
82530000 114.721465105495
82540000 116.676674288245
82550000 111.322713162041
82560000 110.370483913541
82570000 107.022005289336
82580000 106.908976677552
82590000 106.464329551934
82600000 108.886422146515
82610000 110.49359789657
82620000 107.914959266374
82630000 104.695956631363
82640000 106.963941206167
82650000 106.883074095034
82660000 108.917052573876
82670000 109.628843705367
82680000 111.990936443493
82690000 111.510513782997
82700000 111.390130218351
82710000 106.197905826439
82720000 104.548687545713
82730000 113.725829897241
82740000 113.442045116377
82750000 109.289803662708
82760000 111.842830857413
82770000 113.064340276346
82780000 119.976054597472
82790000 115.715434934588
82800000 113.622435164401
82810000 110.68376341023
82820000 112.799617295437
82830000 111.310017409395
82840000 110.566379454118
82850000 112.897722854675
82860000 113.847337746529
82870000 113.897281745497
82880000 115.196932946881
82890000 108.95673469264
82900000 109.711230267983
82910000 113.080934479135
82920000 112.095408633829
82930000 115.458995338875
82940000 114.317743947055
82950000 114.655815773122
82960000 114.02244094032
82970000 117.390922418956
82980000 119.028642016964
82990000 118.027525883282
83000000 115.464305561284
83010000 109.106149827767
83020000 111.705634701132
83030000 107.398841681252
83040000 109.681368958271
83050000 106.58035815907
83060000 104.098111047648
83070000 105.965084025039
83080000 108.893105176236
83090000 112.725859778625
83100000 110.11236503441
83110000 116.157485357958
83120000 112.374948142553
83130000 116.538298594946
83140000 113.260213301868
83150000 114.398627287285
83160000 111.538463765539
83170000 117.073777035887
83180000 117.028468199388
83190000 115.5528309578
83200000 116.062221505642
83210000 111.543745715273
83220000 117.479684493762
83230000 114.811382213194
83240000 112.428097748834
83250000 117.893749575655
83260000 117.505824635196
83270000 117.80144523119
83280000 113.776781766149
83290000 110.333171351626
83300000 111.712876576349
83310000 110.719392561219
83320000 109.875873449056
83330000 116.549459616525
83340000 113.948093538693
83350000 114.399244839241
83360000 113.367035796654
83370000 108.979462606634
83380000 102.592861289501
83390000 106.842622933959
83400000 112.873734231189
83410000 108.536699218011
83420000 107.648739270131
83430000 109.324972585579
83440000 104.228050198886
83450000 106.883765954494
83460000 103.348524861065
83470000 112.489159370818
83480000 112.639197514192
83490000 112.279898881694
83500000 109.254683670499
83510000 112.82683339194
83520000 104.329704379324
83530000 98.082589702621
83540000 99.4245866485679
83550000 103.582250740853
83560000 104.559574854849
83570000 103.332698476075
83580000 104.182849933688
83590000 104.973056712323
83600000 105.093948664736
83610000 103.913184661091
83620000 103.775577462784
83630000 108.042511594794
83640000 106.942225979773
83650000 107.236783353327
83660000 108.927971966022
83670000 107.588949636608
83680000 108.242528417756
83690000 110.65788972531
83700000 101.934983030028
83710000 107.978558268207
83720000 108.024861248616
83730000 104.92131810741
83740000 106.980996840799
83750000 111.789939903562
83760000 112.315972309233
83770000 110.367122428909
83780000 107.505978939811
83790000 109.168987530422
83800000 104.925688362793
83810000 102.751631524152
83820000 99.5694533987449
83830000 104.174063340068
83840000 103.558012220103
83850000 106.556799265197
83860000 105.428768496061
83870000 107.570110882898
83880000 107.14823185939
83890000 103.935664641321
83900000 104.486154103498
83910000 107.008699590005
83920000 108.417543532702
83930000 110.130957933546
83940000 108.001966002899
83950000 108.087936824216
83960000 113.073371584471
83970000 109.66164384546
83980000 111.183891835483
83990000 108.515027312827
84000000 113.939591743557
84010000 111.485722133122
84020000 110.341510335667
84030000 116.004681455966
84040000 113.175013607385
84050000 107.457951955642
84060000 108.528321791841
84070000 111.488541667087
84080000 108.434979048472
84090000 109.072897596212
84100000 106.241763715708
84110000 105.639543199478
84120000 110.160502849175
84130000 108.637509802323
84140000 102.797415704691
84150000 100.599451174924
84160000 98.3447398051643
84170000 104.649117488931
84180000 103.3894375788
84190000 104.099929988694
84200000 107.783422549456
84210000 103.08115241666
84220000 105.054580558165
84230000 110.401540426548
84240000 108.346653334863
84250000 102.643574771147
84260000 109.680262206427
84270000 107.830835697731
84280000 107.746526040778
84290000 108.450798055489
84300000 101.29101660179
84310000 112.67648378708
84320000 116.282792282603
84330000 116.340797784469
84340000 112.767938363808
84350000 111.75333756215
84360000 110.536968955656
84370000 112.451467632608
84380000 105.828338722537
84390000 100.762578480967
84400000 100.356397869113
84410000 105.835245453958
84420000 104.162280521933
84430000 102.030405516671
84440000 98.7136131774347
84450000 101.622883749092
84460000 102.195873987463
84470000 101.647841558641
84480000 99.0959572721541
84490000 95.4477525600118
84500000 97.9418421125192
84510000 99.7984533914155
84520000 102.812152183324
84530000 101.899323388483
84540000 98.6018277203747
84550000 104.876432939114
84560000 109.323025480774
84570000 107.743475425906
84580000 107.455926546815
84590000 110.198504944768
84600000 111.169876089199
84610000 110.206857696387
84620000 106.889587809964
84630000 107.40563453752
84640000 98.4348638504518
84650000 103.955859209671
84660000 104.147610991904
84670000 111.742062768591
84680000 110.399832164939
84690000 102.054225425378
84700000 110.470945330156
84710000 113.499750410349
84720000 106.112366578024
84730000 109.232211216374
84740000 113.305150522986
84750000 112.686184898842
84760000 106.325381828917
84770000 107.204510884768
84780000 107.50010141092
84790000 105.620341778083
84800000 101.629806159355
84810000 100.902594227157
84820000 103.959448517374
84830000 107.625386977425
84840000 106.698941530224
84850000 111.848885979656
84860000 109.08009944237
84870000 112.089939403687
84880000 105.919807401155
84890000 104.944535519683
84900000 107.369898045074
84910000 111.795542980187
84920000 106.674694802678
84930000 110.347072734298
84940000 108.197734923327
84950000 104.196660233128
84960000 112.643765403269
84970000 103.989101644551
84980000 106.134197519599
84990000 106.68949267357
85000000 109.282093291579
85010000 105.855315826736
85020000 108.51156633386
85030000 110.308760225071
85040000 111.114286782037
85050000 102.790560636928
85060000 107.802825701364
85070000 106.989884150582
85080000 112.413861896732
85090000 115.641144503536
85100000 114.881035065922
85110000 110.274061606134
85120000 116.18809742145
85130000 113.396900318664
85140000 105.002518461414
85150000 105.951809394908
85160000 103.820234939096
85170000 98.8322107373884
85180000 100.659399912945
85190000 100.567082781386
85200000 106.234239956735
85210000 99.1827567463197
85220000 106.157519165537
85230000 103.880865018305
85240000 106.033124757917
85250000 105.889254068474
85260000 106.132605857812
85270000 103.289765960917
85280000 95.8564504270364
85290000 96.5105673637391
85300000 100.223275661322
85310000 101.017072600689
85320000 100.428756900565
85330000 101.759073014791
85340000 101.68161911494
85350000 110.364611447846
85360000 108.797072563945
85370000 106.588216751
85380000 106.233894125591
85390000 99.9271130784034
85400000 98.5502928294422
85410000 97.7167286585053
85420000 101.239203209529
85430000 102.067651929925
85440000 103.761702238277
85450000 100.373353550605
85460000 106.054535640593
85470000 103.000802890249
85480000 102.139396969762
85490000 107.764393598169
85500000 105.58718077286
85510000 100.490352796431
85520000 104.114288456418
85530000 110.817973777126
85540000 107.613037151186
85550000 108.216029252215
85560000 106.736405641217
85570000 110.428585323934
85580000 106.739173626428
85590000 109.464950291427
85600000 108.421993384394
85610000 107.1445265184
85620000 113.011238160396
85630000 111.332660111795
85640000 109.937932480746
85650000 109.293544706802
85660000 110.409270630477
85670000 102.715730894181
85680000 106.715280075451
85690000 107.91397955671
85700000 110.160816173398
85710000 109.990935279453
85720000 103.900940015947
85730000 109.970097965244
85740000 110.759161216733
85750000 110.389664659665
85760000 110.302798563568
85770000 107.971681344149
85780000 107.873829075164
85790000 106.407267047037
85800000 105.078417169834
85810000 103.041043101949
85820000 101.440361857965
85830000 103.085310889667
85840000 107.295062848798
85850000 101.363350120935
85860000 100.777421036026
85870000 104.049432111218
85880000 106.30878470651
85890000 100.28799191776
85900000 96.5993037734229
85910000 93.9705185084896
85920000 96.5865760503617
85930000 98.5584940700283
85940000 93.2248915907046
85950000 87.2991376433396
85960000 95.3173961746293
85970000 96.0367492038663
85980000 98.4534643648769
85990000 100.436508331612
86000000 99.7366345632478
86010000 96.4923164558834
86020000 97.9259361820862
86030000 93.9609180441662
86040000 97.2364281704286
86050000 101.591446818092
86060000 103.360243380942
86070000 100.77390980592
86080000 99.1701132776628
86090000 102.368186117166
86100000 99.8089812802263
86110000 101.083875704835
86120000 96.4147376598702
86130000 105.979777817329
86140000 108.809834262916
86150000 108.945914152863
86160000 109.160980081367
86170000 104.062120293595
86180000 105.250102543035
86190000 108.619918565062
86200000 112.098559801633
86210000 108.882823944442
86220000 111.631903064502
86230000 110.472441272779
86240000 111.200238293813
86250000 108.848432109012
86260000 107.269938028532
86270000 112.023487311242
86280000 103.430009897528
86290000 104.007211626107
86300000 105.604420093748
86310000 106.944108761102
86320000 106.556639928179
86330000 107.398155335756
86340000 108.983658793048
86350000 105.928861358336
86360000 100.368337507366
86370000 102.96947697303
86380000 104.167669796826
86390000 109.848079241971
86400000 111.677162294658
86410000 116.275959318065
86420000 115.474240169739
86430000 111.271252972379
86440000 114.865947052198
86450000 108.925838576288
86460000 105.695079560642
86470000 102.599128677032
86480000 106.760982399726
86490000 109.696351478005
86500000 104.070020175586
86510000 108.27543779206
86520000 105.325604978703
86530000 111.287396033915
86540000 114.254612140539
86550000 111.535976084397
86560000 110.7925908875
86570000 112.268992782162
86580000 109.705734877415
86590000 113.651122796229
86600000 109.589548012554
86610000 105.949002334053
86620000 106.710323652298
86630000 103.776646661914
86640000 106.468667903018
86650000 105.483769630098
86660000 103.207367566883
86670000 102.810264078475
86680000 104.851445303091
86690000 104.234891847202
86700000 104.272373041696
86710000 101.407175059407
86720000 101.985611958526
86730000 110.000086678445
86740000 105.043201722962
86750000 102.994905008232
86760000 103.707327049236
86770000 103.508521334213
86780000 104.988671102745
86790000 105.128442381359
86800000 104.947676510889
86810000 107.506970893106
86820000 106.490836178989
86830000 111.244657609592
86840000 110.822855159091
86850000 112.065022475874
86860000 116.942551723126
86870000 114.63123738848
86880000 113.304952880105
86890000 111.870091233361
86900000 112.283307576025
86910000 106.001939602833
86920000 107.575453259805
86930000 110.145569059352
86940000 111.230680874618
86950000 110.169659038271
86960000 107.670367945726
86970000 108.981722422479
86980000 111.073567469718
86990000 110.626441817077
87000000 116.858793555256
87010000 116.745918129307
87020000 111.544332499904
87030000 113.355911766701
87040000 111.904122583145
87050000 106.882166013103
87060000 108.094565330977
87070000 112.824183933379
87080000 108.232672071079
87090000 106.446831431309
87100000 107.843677654223
87110000 108.989384607107
87120000 105.421947627482
87130000 105.047594478316
87140000 113.002689764913
87150000 105.295702232508
87160000 112.064200514213
87170000 109.333242078709
87180000 110.406884508541
87190000 109.621700823449
87200000 108.981600235241
87210000 113.655117638289
87220000 119.308174033188
87230000 114.209312283148
87240000 112.855618718141
87250000 106.633084852838
87260000 109.252998795633
87270000 109.559051709703
87280000 108.309237564336
87290000 115.781831065585
87300000 108.232784545133
87310000 108.63596759666
87320000 110.069914669923
87330000 112.485282785159
87340000 112.634995842217
87350000 108.281036242831
87360000 109.310024081571
87370000 107.274133387376
87380000 112.429162746474
87390000 107.120998776123
87400000 102.641598372701
87410000 109.56670002173
87420000 104.066474855138
87430000 111.965148595083
87440000 107.494802741173
87450000 107.37315101664
87460000 102.847394497712
87470000 96.4113104295349
87480000 96.4476144594764
87490000 97.8499079254734
87500000 101.675525251008
87510000 107.434195494671
87520000 112.488404782667
87530000 108.684893096245
87540000 107.214278654682
87550000 108.64545353275
87560000 108.761606271658
87570000 107.650707360864
87580000 101.274678348097
87590000 98.6025839078176
87600000 104.339697477911
87610000 102.788498752429
87620000 109.705718137057
87630000 105.344115617225
87640000 110.318739499188
87650000 110.250328072831
87660000 109.282765188738
87670000 112.153935403564
87680000 111.629540934491
87690000 105.58116233783
87700000 109.504929150696
87710000 113.60796403115
87720000 112.979699382986
87730000 109.656796664669
87740000 108.645377206186
87750000 110.108548089066
87760000 110.392399487628
87770000 107.081400653218
87780000 109.905757408021
87790000 115.014106444445
87800000 110.236026062345
87810000 110.612425485756
87820000 106.716531180296
87830000 106.21133126996
87840000 105.236300023528
87850000 106.461217806946
87860000 103.761557420462
87870000 105.616755598449
87880000 105.191755470647
87890000 107.639357632503
87900000 110.388772326802
87910000 104.945542730544
87920000 104.459760573606
87930000 105.508094041154
87940000 107.032753162656
87950000 106.968202783918
87960000 99.803323214047
87970000 101.656556206979
87980000 106.691484763622
87990000 105.433876548196
88000000 109.381898993748
88010000 106.702740867151
88020000 108.479010695845
88030000 108.99846844461
88040000 107.304005943978
88050000 106.729752001107
88060000 101.656917033404
88070000 103.107097018151
88080000 95.3875755943633
88090000 99.4114861956443
88100000 103.060860199776
88110000 106.720610364464
88120000 108.535923240962
88130000 104.33924053584
88140000 100.660165387885
88150000 100.451040218987
88160000 101.337970014494
88170000 99.3036843230884
88180000 107.077084829609
88190000 108.898819041122
88200000 111.3720641299
88210000 111.455030893888
88220000 107.872896903663
88230000 108.954277186485
88240000 111.274383496022
88250000 106.450083351904
88260000 104.27437628232
88270000 104.72931174985
88280000 103.254962283808
88290000 100.477667471059
88300000 105.273414645486
88310000 103.624920929887
88320000 101.957011406149
88330000 105.46043671003
88340000 105.599267764018
88350000 106.354681821851
88360000 102.83724732796
88370000 102.685760159229
88380000 94.7216120334795
88390000 101.734164440053
88400000 101.451500146597
88410000 100.921685591304
88420000 103.969355674072
88430000 105.763769598309
88440000 104.010548156403
88450000 100.892308927182
88460000 100.421279415504
88470000 99.7099764991397
88480000 101.722686602117
88490000 103.230443023999
88500000 103.508925335959
88510000 103.403226616793
88520000 109.891631997326
88530000 109.237147973224
88540000 105.816571187914
88550000 110.954570023358
88560000 113.047445482048
88570000 113.429281665099
88580000 112.422192539503
88590000 114.402937380023
88600000 112.872430767584
88610000 114.485549972519
88620000 118.453698036281
88630000 114.8964644143
88640000 115.594097012407
88650000 113.162827000454
88660000 111.662769653848
88670000 106.835999222028
88680000 111.828911845162
88690000 112.66099803023
88700000 106.72546112118
88710000 108.265051148241
88720000 106.410453166596
88730000 105.451153705032
88740000 109.257778688684
88750000 111.692525648183
88760000 111.532496607649
88770000 111.327866287368
88780000 102.18530624884
88790000 100.426683264815
88800000 104.343944617763
88810000 112.520646397582
88820000 108.903131990213
88830000 105.183154042079
88840000 106.384825126864
88850000 111.945574491077
88860000 113.462700725066
88870000 111.602617697268
88880000 112.7807839904
88890000 111.83034092658
88900000 113.952609023031
88910000 111.01555602625
88920000 106.65213460042
88930000 112.012169604452
88940000 107.856550140483
88950000 111.484139053674
88960000 111.214809253548
88970000 108.199218414169
88980000 109.983626155812
88990000 108.463496591257
89000000 106.790839966354
89010000 113.455622010905
89020000 116.563778246557
89030000 113.084201178395
89040000 117.40885307637
89050000 117.085485081872
89060000 115.629404097915
89070000 113.550082131682
89080000 113.50311205462
89090000 112.458241487257
89100000 107.868530431692
89110000 108.107539976927
89120000 107.057029359636
89130000 110.753539454457
89140000 110.398755345258
89150000 108.640727793097
89160000 102.653155694111
89170000 106.513124756634
89180000 107.026328163541
89190000 106.441627958317
89200000 106.109747438142
89210000 106.377606343426
89220000 110.429259419996
89230000 112.31367666081
89240000 112.324613543686
89250000 110.685265356988
89260000 112.465278697487
89270000 109.938805857653
89280000 107.036487619415
89290000 106.394656085263
89300000 113.681855926155
89310000 114.045930912361
89320000 115.13841318449
89330000 116.992904384527
89340000 113.48347410514
89350000 111.855172180745
89360000 110.988287665528
89370000 107.405776682606
89380000 112.174475895703
89390000 117.554224605301
89400000 110.798747525084
89410000 113.456181060363
89420000 113.302468019121
89430000 108.247879797189
89440000 108.274431683856
89450000 109.976479371353
89460000 108.90771835893
89470000 109.52895347775
89480000 109.657684297011
89490000 111.810252815171
89500000 111.0801774711
89510000 108.223984728267
89520000 108.933632692756
89530000 114.203164764484
89540000 114.074013087606
89550000 108.479456116631
89560000 111.250731038481
89570000 113.676768114158
89580000 112.5486885791
89590000 111.378654054684
89600000 105.655995316508
89610000 112.767566988734
89620000 108.482618667616
89630000 111.355556052182
89640000 106.287521685051
89650000 103.671470977044
89660000 103.546485659357
89670000 104.927545757898
89680000 111.170487779025
89690000 104.811502243177
89700000 108.577618120993
89710000 114.597710538112
89720000 107.909753728288
89730000 108.733912483466
89740000 107.885954481054
89750000 105.723103058504
89760000 107.498816744787
89770000 108.128120378953
89780000 105.335455970856
89790000 111.147604450986
89800000 112.609479785152
89810000 115.914912306432
89820000 112.830323361002
89830000 112.798383008166
89840000 113.383373541907
89850000 114.384947828549
89860000 111.947287634152
89870000 111.176447365489
89880000 109.117015858959
89890000 105.68260107283
89900000 107.40406928913
89910000 113.775826369837
89920000 106.062086182564
89930000 108.278958356144
89940000 107.843446296682
89950000 112.811013181652
89960000 115.977777780948
89970000 115.308406923379
89980000 111.355590844655
89990000 107.647371371125
90000000 112.977473333459
90010000 113.358073119246
90020000 109.621901147415
90030000 111.225022033724
90040000 113.165168008914
90050000 112.332588100709
90060000 108.573686470823
90070000 108.342913975213
90080000 107.206740399025
90090000 107.986598966095
90100000 109.593866639273
90110000 109.437457766997
90120000 107.088842748095
90130000 109.463510304773
90140000 106.14114112463
90150000 104.20170196054
90160000 107.897026094637
90170000 106.329599765806
90180000 106.444802753517
90190000 107.16017194872
90200000 103.109346092213
90210000 106.385142331109
90220000 104.437359566385
90230000 108.74590078094
90240000 103.550018787556
90250000 106.593739990956
90260000 110.243770805513
90270000 108.357031629219
90280000 111.619341107952
90290000 111.418713357356
90300000 114.936102983948
90310000 113.305080980146
90320000 115.280887421992
90330000 114.607966365419
90340000 115.375909712278
90350000 116.054533449732
90360000 114.960868625397
90370000 117.457250725456
90380000 116.808041056406
90390000 116.680011808798
90400000 112.743244377447
90410000 116.785606336819
90420000 115.81649342359
90430000 118.154338359808
90440000 115.322909228431
90450000 119.066041296452
90460000 118.038192594115
90470000 118.175984564573
90480000 120.204765660133
90490000 114.531605706344
90500000 111.273462346028
90510000 112.341084120147
90520000 107.208494339374
90530000 105.835232599566
90540000 109.756236250003
90550000 114.885175348103
90560000 108.894621757201
90570000 114.223917865204
90580000 110.934117408201
90590000 110.018127893896
90600000 111.102899949411
90610000 108.188451942286
90620000 108.393901967216
90630000 109.971790370672
90640000 105.816244440898
90650000 106.321982526338
90660000 104.409876986902
90670000 104.848368394139
90680000 95.4584846601969
90690000 96.4860697315729
90700000 105.74496758796
90710000 107.119430245292
90720000 112.503860657987
90730000 110.29864709365
90740000 107.493088954279
90750000 107.825258388434
90760000 105.949485271478
90770000 107.041777988425
90780000 108.281447225271
90790000 109.621265850012
90800000 109.621465017421
90810000 110.167865637597
90820000 107.978041174032
90830000 109.81883934483
90840000 115.392424763418
90850000 116.005207073199
90860000 114.527128056353
90870000 114.016371423956
90880000 111.989474356908
90890000 112.514946837129
90900000 116.056526338101
90910000 115.61781114309
90920000 113.992408602806
90930000 111.26662381375
90940000 114.281082320089
90950000 116.5180961925
90960000 115.65109762883
90970000 109.133216832337
90980000 114.113322849536
90990000 111.445351422576
91000000 109.703736826167
91010000 109.664562563619
91020000 107.806044236014
91030000 110.017964478686
91040000 111.431382906744
91050000 113.499925690391
91060000 112.903625538798
91070000 116.609120553148
91080000 115.556328377859
91090000 111.485450683348
91100000 106.376283108199
91110000 106.653453596214
91120000 108.673445976016
91130000 110.591102704992
91140000 110.09265023402
91150000 105.95202130096
91160000 109.481169483428
91170000 105.351075568602
91180000 108.559406963084
91190000 108.437233149171
91200000 105.606188482339
91210000 105.457751416463
91220000 97.1756371869859
91230000 101.897949765425
91240000 111.226463090024
91250000 110.472947342705
91260000 106.180256221521
91270000 107.704718008092
91280000 107.64362866977
91290000 108.86941159897
91300000 107.731501549114
91310000 112.018152273189
91320000 112.063578541747
91330000 110.812613740243
91340000 109.160350897302
91350000 108.342918411468
91360000 111.318855684034
91370000 110.717788834875
91380000 104.34271138742
91390000 108.057981422602
91400000 111.156580221361
91410000 112.903971796455
91420000 112.745509620148
91430000 114.898501018285
91440000 116.192496047012
91450000 113.535456585623
91460000 108.227589147581
91470000 109.545901907741
91480000 110.294363285003
91490000 110.350789318742
91500000 109.911273208609
91510000 115.258628405008
91520000 112.180694816136
91530000 105.197390084666
91540000 110.716690384776
91550000 111.898309518903
91560000 105.730034258605
91570000 107.924701944373
91580000 114.389161028481
91590000 111.195268810909
91600000 111.359705676655
91610000 108.924951096387
91620000 106.030194528438
91630000 108.303656125965
91640000 113.221632085585
91650000 112.492345968801
91660000 107.472735940669
91670000 102.282546082216
91680000 105.427896400291
91690000 105.507625196506
91700000 105.691200117995
91710000 102.18900097157
91720000 102.48324801
91730000 103.210413580292
91740000 102.074676711396
91750000 104.745274146175
91760000 103.315786712837
91770000 99.5194556976767
91780000 98.1408119151517
91790000 102.7225559439
91800000 107.820173419791
91810000 106.57424307831
91820000 106.132078112572
91830000 109.684730200448
91840000 108.045997345448
91850000 108.228299450611
91860000 111.653003796605
91870000 109.970939728306
91880000 108.406457856881
91890000 106.090306986818
91900000 107.396878475667
91910000 105.994346988541
91920000 107.89696389454
91930000 104.506596611843
91940000 109.51549515268
91950000 112.79570578316
91960000 107.446279122491
91970000 107.33146647168
91980000 111.709943990023
91990000 118.006846945998
92000000 117.650842710291
92010000 116.98826774155
92020000 110.755641032577
92030000 107.5557162938
92040000 115.619813660842
92050000 113.079724955449
92060000 109.972583850537
92070000 114.088340091165
92080000 114.949858767093
92090000 115.6543694645
92100000 112.911783846096
92110000 115.991700487082
92120000 111.10677066035
92130000 114.979981047304
92140000 113.506228096764
92150000 110.124722955483
92160000 106.320729348347
92170000 111.015992073904
92180000 111.844389547906
92190000 116.529679452304
92200000 113.865022728113
92210000 113.095089687498
92220000 114.155908470247
92230000 107.858215005247
92240000 110.440802307226
92250000 111.643551148322
92260000 112.968291969599
92270000 120.794171653978
92280000 121.147012160164
92290000 116.686521292085
92300000 115.721205219305
92310000 113.827388618614
92320000 113.886914411659
92330000 109.357738085231
92340000 110.687531513303
92350000 109.95832888347
92360000 107.427830555535
92370000 109.996728790353
92380000 116.078681244714
92390000 111.91181793275
92400000 111.318692243219
92410000 106.812754384414
92420000 114.061149207209
92430000 117.185103530811
92440000 115.542014768531
92450000 117.047973577996
92460000 114.638951050554
92470000 116.210677055582
92480000 113.633426893908
92490000 113.725772076129
92500000 118.668188373651
92510000 116.085735381459
92520000 116.437543237265
92530000 115.167896866046
92540000 110.157884033169
92550000 113.302838385294
92560000 113.656437558678
92570000 116.713207302601
92580000 110.708990281282
92590000 108.95905120024
92600000 110.579131813227
92610000 101.653082485597
92620000 97.4893627973261
92630000 97.6293873873876
92640000 103.954753197266
92650000 96.7559432672977
92660000 107.150181398033
92670000 106.385307206195
92680000 105.027839883438
92690000 102.986522758425
92700000 98.5072775351948
92710000 101.824622730071
92720000 99.4639347244531
92730000 101.885461709145
92740000 102.450251379899
92750000 99.831971847968
92760000 95.7233926598875
92770000 96.2795835494263
92780000 101.166359595263
92790000 103.693243664835
92800000 106.863128374392
92810000 105.813844448943
92820000 104.058861129837
92830000 103.990277874361
92840000 105.709321288876
92850000 106.429651915634
92860000 106.524469287942
92870000 108.12664843915
92880000 109.639890205855
92890000 109.18201299434
92900000 116.2780921544
92910000 113.168857454108
92920000 112.383375536992
92930000 111.379447565141
92940000 114.896012470237
92950000 114.616610180492
92960000 112.572659004483
92970000 112.789289998973
92980000 102.408366296364
92990000 107.775242984233
93000000 113.598247362604
93010000 113.17874349568
93020000 114.816863546251
93030000 116.079440234811
93040000 115.887330096148
93050000 112.27024924046
93060000 114.462071459529
93070000 115.587993718928
93080000 121.43381342846
93090000 121.201214636507
93100000 116.583614557536
93110000 114.62222802015
93120000 111.058276445139
93130000 105.830235962301
93140000 105.805985046284
93150000 115.098996067375
93160000 106.99288114755
93170000 109.820217000761
93180000 113.508033650667
93190000 111.889513241659
93200000 111.018978863881
93210000 116.478891959795
93220000 114.713595958572
93230000 109.212115248651
93240000 113.117323777116
93250000 105.284386170019
93260000 110.719545611521
93270000 116.678717921758
93280000 106.861587464631
93290000 110.440290096577
93300000 109.331301367615
93310000 112.616872037165
93320000 111.691078162068
93330000 112.806784665327
93340000 115.070656136224
93350000 110.249171739746
93360000 113.687238103572
93370000 109.568486859361
93380000 113.876255751725
93390000 114.201571505936
93400000 111.713819968932
93410000 121.270860016128
93420000 120.414572584934
93430000 119.149197281398
93440000 118.532951444599
93450000 117.080831982203
93460000 114.185667125606
93470000 117.152854554877
93480000 115.58114905921
93490000 115.901391142952
93500000 119.910139052024
93510000 117.2132686329
93520000 116.919227414983
93530000 108.327276613345
93540000 112.287289073043
93550000 109.881629172076
93560000 113.408102932099
93570000 117.675446730831
93580000 115.107422009905
93590000 112.492581730932
93600000 110.657299264266
93610000 107.573182752189
93620000 104.717673843877
93630000 107.46610591663
93640000 110.215165131417
93650000 109.329208233068
93660000 111.920682739542
93670000 109.380878972358
93680000 116.500725533727
93690000 117.552881415924
93700000 114.935809123351
93710000 120.026346566481
93720000 115.070325305586
93730000 113.385677951011
93740000 108.356614397492
93750000 109.742421307666
93760000 108.267026940462
93770000 111.653750304921
93780000 108.815611815316
93790000 105.282492020682
93800000 107.591271572211
93810000 110.480728475334
93820000 107.557450699702
93830000 109.011815004643
93840000 109.917514864426
93850000 111.692522385161
93860000 113.063979818943
93870000 110.692168037503
93880000 110.179512859702
93890000 112.979967712622
93900000 113.218317707981
93910000 112.541062399278
93920000 114.455564744917
93930000 113.767084326832
93940000 117.702973233524
93950000 113.042067028056
93960000 112.060330883803
93970000 114.782493173562
93980000 115.813935713459
93990000 120.107236839892
94000000 116.693017819551
94010000 109.155860855754
94020000 107.479951524626
94030000 109.437210269538
94040000 111.075238111564
94050000 108.46243342347
94060000 105.897087095721
94070000 109.637921397268
94080000 103.739949917314
94090000 101.995921699502
94100000 107.181427772692
94110000 102.83430948195
94120000 111.192089701307
94130000 108.855609165436
94140000 113.476499224554
94150000 107.836948524952
94160000 108.443800443071
94170000 109.954079265298
94180000 113.041126421176
94190000 112.047711973373
94200000 108.226025542663
94210000 105.016048182052
94220000 110.784258922991
94230000 113.607635652761
94240000 110.364351590432
94250000 109.131094924618
94260000 108.209564399994
94270000 108.821289848821
94280000 110.623757770295
94290000 108.836823356444
94300000 104.997173766293
94310000 108.539683466461
94320000 111.135847058972
94330000 107.789619174386
94340000 106.272340317802
94350000 102.654823241017
94360000 99.9286736889776
94370000 109.125537424573
94380000 103.76874968667
94390000 106.723064358627
94400000 107.116107760137
94410000 107.181946334238
94420000 110.948815029558
94430000 108.791743019624
94440000 103.553440038469
94450000 113.170978264513
94460000 109.291801769161
94470000 105.85785492863
94480000 108.795457313493
94490000 103.879312387869
94500000 108.723250217353
94510000 106.160815567884
94520000 107.944104165587
94530000 110.388595850352
94540000 104.059607092971
94550000 99.0002359445936
94560000 100.379781266995
94570000 101.387759650722
94580000 98.7002741140366
94590000 100.972315654499
94600000 102.027331137001
94610000 104.746667315441
94620000 101.122410561395
94630000 102.284310008854
94640000 95.0515758135751
94650000 97.006309453878
94660000 98.2387788332135
94670000 98.5040485552564
94680000 101.987937417781
94690000 99.3280473081179
94700000 97.8771257114024
94710000 101.528102635945
94720000 100.469363447793
94730000 102.720198869093
94740000 105.119651139617
94750000 106.134764190021
94760000 107.173884683342
94770000 108.823314457952
94780000 102.875763751304
94790000 109.019006143806
94800000 113.378506699459
94810000 114.687567398961
94820000 106.780681778573
94830000 106.722256672913
94840000 107.16650965864
94850000 111.91915755625
94860000 107.253335544854
94870000 107.734468700738
94880000 105.052574294231
94890000 102.569166994033
94900000 105.518304795136
94910000 100.67795600676
94920000 104.862305151445
94930000 102.624525470815
94940000 104.208774724449
94950000 108.023635389709
94960000 107.881587194823
94970000 109.805415201486
94980000 105.041942369066
94990000 106.271930992591
95000000 101.759284175107
95010000 105.461125294253
95020000 108.678910638802
95030000 101.942329449578
95040000 101.566107114922
95050000 104.376319743466
95060000 103.350539948847
95070000 108.105166302041
95080000 107.638152045774
95090000 108.91613684763
95100000 110.541912836463
95110000 108.241636417062
95120000 102.75917059674
95130000 102.938008891959
95140000 106.044069009062
95150000 108.469811694889
95160000 109.433694036074
95170000 113.725275262818
95180000 110.917540073462
95190000 113.592945583232
95200000 110.064144623455
95210000 112.248962591665
95220000 107.144258551611
95230000 110.454723816157
95240000 112.292553501815
95250000 113.9710760074
95260000 108.942834890659
95270000 115.166811230834
95280000 113.182068742336
95290000 118.500120779074
95300000 116.377692680649
95310000 117.882885286122
95320000 117.440996278162
95330000 115.642013688155
95340000 114.607127022294
95350000 115.092455088783
95360000 117.053500219005
95370000 116.367052207871
95380000 114.72345332541
95390000 112.473119349514
95400000 119.481752288597
95410000 116.646923791735
95420000 116.768708429552
95430000 113.415289158328
95440000 111.092447754913
95450000 114.181561597764
95460000 114.095801956825
95470000 110.51044491731
95480000 109.464236843887
95490000 114.068675645738
95500000 113.949905697853
95510000 107.735316945885
95520000 104.439290954637
95530000 109.455553095937
95540000 105.955634497769
95550000 102.101643371899
95560000 105.617517999546
95570000 104.289285511604
95580000 107.271553596936
95590000 109.592009633377
95600000 104.412977550375
95610000 108.731354184559
95620000 108.593629501956
95630000 108.351025532614
95640000 107.972308677112
95650000 108.59366027571
95660000 103.999495928648
95670000 110.03744687391
95680000 108.353544575809
95690000 105.330227203581
95700000 103.903478370182
95710000 100.251027684602
95720000 102.909076514726
95730000 104.294844283315
95740000 101.716454751616
95750000 106.666709265505
95760000 110.695633743847
95770000 111.217492076136
95780000 112.2674615336
95790000 108.698620387987
95800000 114.836055953554
95810000 115.700637724213
95820000 116.831701068973
95830000 115.19880669233
95840000 115.222544105732
95850000 118.891923039786
95860000 116.91888912646
95870000 121.964351069009
95880000 119.0951850236
95890000 121.225921018151
95900000 121.110152324589
95910000 115.585717351434
95920000 114.178564830113
95930000 115.804700493687
95940000 115.518650293402
95950000 121.106098733193
95960000 114.808835871887
95970000 107.927139788547
95980000 114.308663099051
95990000 108.971863769386
96000000 112.569000614008
96010000 114.739002402577
96020000 108.505214747577
96030000 107.750358602545
96040000 107.735554706252
96050000 109.412879238225
96060000 104.818056821579
96070000 105.78640834468
96080000 113.242218214261
96090000 112.28294688264
96100000 112.019227326713
96110000 117.050736971482
96120000 113.837412420459
96130000 115.155774081252
96140000 118.703296944099
96150000 115.212675717304
96160000 116.651774908688
96170000 113.17835860437
96180000 118.010765362279
96190000 113.822539497081
96200000 113.801910194126
96210000 119.046824686727
96220000 119.037854013249
96230000 112.892464082859
96240000 113.125335419155
96250000 114.358837062898
96260000 114.41809998719
96270000 115.575181079823
96280000 112.692429486199
96290000 114.690066977029
96300000 113.630578882721
96310000 118.93438125806
96320000 118.999668839303
96330000 112.924370329154
96340000 112.259008739311
96350000 115.459138216694
96360000 116.034990301924
96370000 111.686180579532
96380000 108.952554469008
96390000 109.556458660742
96400000 110.788232061428
96410000 113.900452215596
96420000 116.076674573411
96430000 115.333276756952
96440000 118.004689377232
96450000 119.037327218604
96460000 117.748486088788
96470000 123.033586430162
96480000 118.97604358607
96490000 116.131383004585
96500000 118.674352506001
96510000 117.769638668088
96520000 117.576278479394
96530000 117.684087467761
96540000 113.92455144388
96550000 116.309823950522
96560000 113.439464949283
96570000 116.684459414087
96580000 115.922265060544
96590000 110.247787237755
96600000 115.735877255023
96610000 112.636739949961
96620000 119.537010368861
96630000 109.349181328655
96640000 112.282199948565
96650000 121.368966876901
96660000 119.796119895418
96670000 114.859075452223
96680000 114.049784976006
96690000 113.790389624757
96700000 118.002271471754
96710000 117.900689537331
96720000 119.837662449423
96730000 124.07238123772
96740000 123.304088461101
96750000 121.530358873837
96760000 117.942289816827
96770000 117.355877965597
96780000 113.000166170426
96790000 113.673947331607
96800000 112.171965520331
96810000 116.315708440482
96820000 110.000585306838
96830000 113.519285653818
96840000 116.939617466341
96850000 115.516463806743
96860000 119.297427921126
96870000 114.169281344613
96880000 110.944924281992
96890000 110.889164529797
96900000 107.419519406678
96910000 106.647239285264
96920000 111.429199998394
96930000 103.9108970013
96940000 105.938357914566
96950000 106.791405420129
96960000 113.005480438159
96970000 104.792047898521
96980000 111.467610840113
96990000 109.195264791343
97000000 109.285057231814
97010000 107.780861388236
97020000 109.123845911604
97030000 106.562960974729
97040000 110.282099493631
97050000 109.444554695716
97060000 106.087198270521
97070000 105.421094698309
97080000 106.035342256073
97090000 107.772072926747
97100000 101.888827592502
97110000 101.875424166715
97120000 107.749946364174
97130000 111.109829074771
97140000 112.94179948711
97150000 118.985345002396
97160000 116.145842202178
97170000 113.072312040193
97180000 110.612383734933
97190000 112.65179453754
97200000 112.126029727411
97210000 114.181738272333
97220000 109.40638309205
97230000 108.314767585369
97240000 107.253473083412
97250000 107.014507329585
97260000 104.674829582853
97270000 106.455293987951
97280000 114.438954610274
97290000 114.121355018824
97300000 110.625837013683
97310000 112.16948208547
97320000 112.770791352619
97330000 113.603996397389
97340000 112.663286008905
97350000 117.266390953896
97360000 118.868755915623
97370000 123.34269370393
97380000 116.588809010494
97390000 119.02080328096
97400000 121.355469799458
97410000 117.575715984694
97420000 118.237867819924
97430000 112.896817483863
97440000 108.482951922215
97450000 113.365925155706
97460000 112.487356056983
97470000 110.932176051852
97480000 114.616308612169
97490000 110.790607470727
97500000 106.976590623246
97510000 101.727913747248
97520000 105.643045041363
97530000 105.314028365156
97540000 109.719514791168
97550000 110.022211414011
97560000 101.220091232783
97570000 106.332458641806
97580000 109.735416305084
97590000 112.243695946194
97600000 115.769303155646
97610000 116.062558261988
97620000 122.610375924789
97630000 122.052606521843
97640000 118.524628384711
97650000 112.619769727053
97660000 114.097210300884
97670000 108.910743927746
97680000 110.979400311778
97690000 111.473682910241
97700000 111.52535831061
97710000 116.656608857969
97720000 113.430234755779
97730000 112.081705347171
97740000 116.505154191872
97750000 115.690187109298
97760000 115.59625703797
97770000 112.789901974141
97780000 110.197266624133
97790000 115.039843093671
97800000 119.287735906149
97810000 120.347200505746
97820000 116.089592488929
97830000 115.621462463985
97840000 118.687079006545
97850000 118.198541167765
97860000 116.310231472675
97870000 115.526229143509
97880000 115.53256250037
97890000 114.282047629561
97900000 111.861651444709
97910000 112.940847434205
97920000 109.881918471728
97930000 113.180078070033
97940000 116.360039467143
97950000 118.075691906018
97960000 113.234785243594
97970000 114.187047043059
97980000 113.458082476634
97990000 109.717341050984
98000000 111.848267236749
98010000 116.440925658143
98020000 119.336384344808
98030000 120.73900562233
98040000 120.169709856872
98050000 119.565623748606
98060000 122.024289093336
98070000 114.699884192802
98080000 112.178379269806
98090000 113.250996475882
98100000 110.268719418626
98110000 113.105859515851
98120000 115.121660818491
98130000 114.942970337261
98140000 115.900701742645
98150000 111.271250506955
98160000 109.635564897414
98170000 109.674790937198
98180000 110.673816679943
98190000 113.778503544878
98200000 108.357451193908
98210000 108.667636671586
98220000 107.977121564612
98230000 108.114484677185
98240000 107.507801035343
98250000 104.317201233791
98260000 110.112489870512
98270000 117.475997515081
98280000 114.84979232541
98290000 122.038746730027
98300000 116.145411811852
98310000 119.217873791391
98320000 117.494791182891
98330000 115.70460287642
98340000 117.236100675592
98350000 115.540480231396
98360000 115.517644278312
98370000 117.488745691554
98380000 106.235012264198
98390000 112.000162396519
98400000 113.672444934909
98410000 117.639474642618
98420000 117.167048127697
98430000 117.937788021083
98440000 117.204767326662
98450000 115.630747227604
98460000 116.190266443755
98470000 113.227175193392
98480000 118.466327406442
98490000 116.96328040156
98500000 120.436711326221
98510000 115.606242225932
98520000 116.509098205286
98530000 117.14460213165
98540000 110.89546932967
98550000 116.409068358876
98560000 118.095221980277
98570000 122.348887186631
98580000 123.459306647881
98590000 122.543080309153
98600000 117.753588370473
98610000 116.496351271397
98620000 116.768463697717
98630000 119.278442112686
98640000 118.320418469953
98650000 118.454334297013
98660000 117.971233781388
98670000 119.774876082558
98680000 121.378642107368
98690000 118.702317819634
98700000 121.984784905615
98710000 118.718657901708
98720000 115.086991943601
98730000 113.325618463332
98740000 112.748978403114
98750000 113.039953735263
98760000 119.440099969794
98770000 119.165265997083
98780000 112.858525068898
98790000 112.297645035534
98800000 115.034120177278
98810000 113.694059621783
98820000 115.355809010921
98830000 117.84480388746
98840000 116.072920472291
98850000 118.458316781097
98860000 113.599326151531
98870000 111.238265925406
98880000 113.782520339499
98890000 112.601542749662
98900000 116.252111695058
98910000 118.582124224203
98920000 120.824144980666
98930000 119.407757964381
98940000 118.037428124811
98950000 115.539374678846
98960000 117.029092723245
98970000 117.485627864292
98980000 111.437903194547
98990000 114.860891283782
99000000 114.813468339139
99010000 114.146838943066
99020000 116.229747003282
99030000 108.04639918914
99040000 106.277538360352
99050000 108.214100967066
99060000 108.71086108086
99070000 110.573100788426
99080000 112.369997462977
99090000 116.571826963552
99100000 108.405396450072
99110000 112.653702570934
99120000 118.150507719341
99130000 117.124760997415
99140000 116.657450078553
99150000 119.127751803414
99160000 116.982114822461
99170000 116.803736812307
99180000 119.381726717738
99190000 116.356466710994
99200000 116.178981597314
99210000 109.062278719952
99220000 112.898119098724
99230000 117.330898744005
99240000 113.29008412191
99250000 117.411667895733
99260000 123.632090270077
99270000 117.774851628911
99280000 122.605571464928
99290000 122.687951814936
99300000 119.237184266823
99310000 121.493772286163
99320000 121.220056892898
99330000 121.697166740857
99340000 115.701950448389
99350000 114.869888139649
99360000 115.138208257138
99370000 114.175120244286
99380000 117.894868973276
99390000 109.526979175594
99400000 111.179028407361
99410000 119.108143927638
99420000 114.461908155704
99430000 114.750410158002
99440000 113.602256634255
99450000 114.749945564112
99460000 116.190877749012
99470000 113.035065728275
99480000 113.491475288796
99490000 115.497267548611
99500000 112.793292834571
99510000 116.481348880992
99520000 116.317741691014
99530000 116.646148408834
99540000 116.914588904915
99550000 120.22365970036
99560000 118.042241901722
99570000 119.40339289126
99580000 116.510354374282
99590000 111.021547032983
99600000 108.47995094274
99610000 107.069994721766
99620000 110.984943702739
99630000 108.594866564736
99640000 108.418860253947
99650000 104.017030469048
99660000 107.683183563943
99670000 105.588909730917
99680000 108.748542092337
99690000 107.513577164937
99700000 107.770542135421
99710000 107.41610672907
99720000 107.645520310756
99730000 111.43573913229
99740000 112.806957621911
99750000 113.384238226111
99760000 108.841550305727
99770000 114.709347882488
99780000 115.727530459242
99790000 117.069405060365
99800000 117.694906486622
99810000 112.273861716396
99820000 110.784516726586
99830000 112.708377413391
99840000 108.363261827588
99850000 108.895103855817
99860000 101.020850235411
99870000 98.613000141482
99880000 101.621830801633
99890000 106.757181061225
99900000 108.915112931151
99910000 108.418719424738
99920000 105.570966338658
99930000 101.120679151533
99940000 99.3454519523308
99950000 102.220716209366
99960000 101.64533820271
99970000 98.0556573271236
99980000 98.7221072020189
99990000 104.522354246028
100000000 100.758115508442
#timestep 
100010000 102.105124870994
100020000 99.7459883354876
100030000 99.8816087322215
100040000 106.363875423509
100050000 108.246770244731
100060000 108.922405575681
100070000 110.280733638298
100080000 111.898885616243
100090000 114.228925454662
100100000 116.180639978902
100110000 111.761061755608
100120000 114.649796701106
100130000 115.38779014075
100140000 116.094314127177
100150000 116.605489922089
100160000 111.55304072039
100170000 112.126952126688
100180000 111.752214154349
100190000 111.034992192449
100200000 109.06428711131
100210000 108.901175459109
100220000 106.562938227488
100230000 106.939810710031
100240000 111.230874041136
100250000 102.903557373077
100260000 102.657502952597
100270000 102.320103043945
100280000 106.979444339383
100290000 112.804186555244
100300000 109.700417849343
100310000 108.976805873716
100320000 108.681356239925
100330000 109.474299365648
100340000 107.027438453076
100350000 114.023828989394
100360000 108.962565988085
100370000 109.696205607595
100380000 117.889278221704
100390000 113.890923246041
100400000 115.911502523594
100410000 113.629481735145
100420000 117.181828814934
100430000 115.508633828117
100440000 113.282929231613
100450000 112.364912871121
100460000 114.985275715907
100470000 112.727195912915
100480000 112.694494635872
100490000 115.502018549256
100500000 116.588866223929
100510000 119.099059149408
100520000 117.53164805084
100530000 118.340646044422
100540000 117.214672153928
100550000 113.459986660449
100560000 112.077610920901
100570000 116.128624270263
100580000 117.274116178474
100590000 122.978213968948
100600000 121.936019998304
100610000 123.551127075153
100620000 116.597915544189
100630000 120.150266911362
100640000 119.972211774239
100650000 116.513340768772
100660000 122.861365853498
100670000 122.003424185411
100680000 124.476974073489
100690000 120.559958680618
100700000 116.794415806757
100710000 117.150955751335
100720000 111.851483614111
100730000 112.60177528485
100740000 116.871934970725
100750000 118.839281389151
100760000 112.681389595761
100770000 113.424565824186
100780000 110.918180926921
100790000 111.426033907392
100800000 116.64537392891
100810000 111.773918194004
100820000 114.513304634648
100830000 113.184914676194
100840000 112.728522013698
100850000 111.027201856411
100860000 112.408887393543
100870000 110.175913646775
100880000 106.493608617365
100890000 109.271235245635
100900000 108.552913547814
100910000 111.934463375388
100920000 107.285397563837
100930000 109.154514262651
100940000 112.285290114935
100950000 116.006448173884
100960000 110.548376953778
100970000 115.109297592166
100980000 117.426610974934
100990000 113.087210130502
101000000 110.258720330967
101010000 106.694208544587
101020000 111.586105932911
101030000 112.570692112993
101040000 116.162826379892
101050000 113.290620272526
101060000 111.030976492683
101070000 109.089733332562
101080000 113.870919711216
101090000 109.34225111767
101100000 109.890068967163
101110000 106.603497011914
101120000 111.363790681448
101130000 112.994578395517
101140000 108.260558550839
101150000 107.148102302702
101160000 108.83093434054
101170000 108.80171753319
101180000 108.976827231118
101190000 111.749711617999
101200000 108.956766018803
101210000 114.827757634135
101220000 117.167068975598
101230000 117.344293381816
101240000 113.199432887003
101250000 114.346690407401
101260000 114.700202698537
101270000 117.633252555901
101280000 113.104287582831
101290000 114.097062156415
101300000 107.059772415815
101310000 109.637901965665
101320000 107.105693310942
101330000 106.426243874865
101340000 111.269301847235
101350000 107.647450316971
101360000 108.394644978278
101370000 100.810241498953
101380000 109.926748896333
101390000 112.617065974442
101400000 114.644216650287
101410000 107.404231183651
101420000 104.661007431575
101430000 103.102406797174
101440000 109.653559451791
101450000 108.371978121294
101460000 109.281334231272
101470000 114.112812458374
101480000 115.903890530549
101490000 116.304477024245
101500000 120.281958942814
101510000 121.465018986345
101520000 121.692695212061
101530000 118.970862739436
101540000 119.207620816136
101550000 118.871840436498
101560000 117.516914686747
101570000 111.487148954189
101580000 114.659780571557
101590000 122.436199341772
101600000 114.518566828542
101610000 116.515110316445
101620000 112.540737711166
101630000 114.682886008186
101640000 116.614289606484
101650000 121.518830622273
101660000 122.037831806941
101670000 118.96484928529
101680000 121.963668935059
101690000 118.338321100331
101700000 123.434508024551
101710000 122.05716774586
101720000 121.568089203038
101730000 120.406864594518
101740000 120.129160659972
101750000 120.067908406069
101760000 118.200203112334
101770000 117.214243411041
101780000 118.411738965547
101790000 118.792629946354
101800000 118.76533536156
101810000 113.884661880688
101820000 112.248719130012
101830000 114.464430009685
101840000 116.888608528189
101850000 119.250828433089
101860000 119.331272258974
101870000 114.246080724224
101880000 113.912687192245
101890000 119.620212243824
101900000 116.94182164308
101910000 116.407949166977
101920000 119.051412320918
101930000 121.058152684225
101940000 115.202776499964
101950000 113.695737163174
101960000 115.546091876837
101970000 111.790712334908
101980000 112.28966307632
101990000 116.239768262088
102000000 121.738416421636
102010000 118.085805856877
102020000 116.540653204804
102030000 117.757292002328
102040000 118.831506032693
102050000 122.150327407525
102060000 110.819035782209
102070000 116.73248009831
102080000 118.231777516759
102090000 110.818657283499
102100000 110.578545595833
102110000 117.131619820532
102120000 114.806851161465
102130000 114.12079003564
102140000 114.013729331573
102150000 111.306840800978
102160000 109.875272077779
102170000 115.217304055057
102180000 114.200309335691
102190000 109.317675992327
102200000 106.268918306581
102210000 106.59020380113
102220000 101.577197736989
102230000 99.1648930272829
102240000 99.8891142608189
102250000 104.721172105905
102260000 109.565677788923
102270000 111.474224453303
102280000 105.713888383766
102290000 102.166386233571
102300000 101.407922274047
102310000 109.16372081953
102320000 109.253669378884
102330000 111.582140544033
102340000 112.675210377439
102350000 114.70357348504
102360000 113.692023443547
102370000 110.33156679978
102380000 110.920786402859
102390000 113.983788808507
102400000 112.650331548235
102410000 114.195074958363
102420000 116.806979047603
102430000 119.640495236157
102440000 117.6870243883
102450000 121.179912346639
102460000 121.692106009564
102470000 103.45901207113
102480000 112.34917145067
102490000 116.868467702798
102500000 113.819409869533
102510000 109.186275189228
102520000 113.793609919722
102530000 119.809237804612
102540000 117.988372652238
102550000 112.851233366907
102560000 106.692001988895
102570000 103.904758441285
102580000 107.572942907251
102590000 107.012492928879
102600000 112.931265945906
102610000 113.783450846715
102620000 115.397060017622
102630000 110.890369364639
102640000 111.38552283133
102650000 112.763881111065
102660000 115.246101574866
102670000 115.28066223351
102680000 116.590433420418
102690000 117.701188943854
102700000 115.678348892897
102710000 115.622601065751
102720000 115.020530755864
102730000 116.512900881801
102740000 118.108522381081
102750000 122.181962466539
102760000 122.33662732172
102770000 115.493278571165
102780000 117.146242606823
102790000 120.115219455037
102800000 120.888876031871
102810000 118.674569974311
102820000 120.796825702198
102830000 122.886834361691
102840000 120.274416201964
102850000 116.069777992085
102860000 116.575398920355
102870000 117.690975776048
102880000 121.411267826687
102890000 118.068760012699
102900000 118.244590688765
102910000 116.662091616858
102920000 118.140846579051
102930000 116.234237398114
102940000 109.728394879142
102950000 113.89183736581
102960000 111.929308809348
102970000 115.783783569726
102980000 115.943080702046
102990000 114.482095126976
103000000 116.093435643309
103010000 116.874751434325
103020000 115.27332877173
103030000 112.030184716138
103040000 113.721765257236
103050000 115.273340828353
103060000 110.820579276958
103070000 110.151176777409
103080000 103.235228712115
103090000 107.820562701877
103100000 108.480674411921
103110000 110.368934393459
103120000 113.805932148401
103130000 110.274230145854
103140000 109.310321407852
103150000 108.958489011286
103160000 109.538797977649
103170000 108.059097013331
103180000 110.346478152806
103190000 116.144169114972
103200000 116.058265996543
103210000 115.041898018391
103220000 120.674071823219
103230000 115.20566244761
103240000 113.386151153638
103250000 111.713155448923
103260000 115.034129853511
103270000 116.120971027248
103280000 110.720776179434
103290000 107.677342919855
103300000 113.613040985044
103310000 114.971115892302
103320000 113.190678500975
103330000 110.142433661131
103340000 115.38904486364
103350000 117.084531757167
103360000 112.697192473377
103370000 115.357744951868
103380000 110.614871472179
103390000 114.848507827215
103400000 110.132949862022
103410000 112.120180547978
103420000 113.199328812597
103430000 117.094511482733
103440000 115.584016247387
103450000 117.705079753618
103460000 114.291978351335
103470000 110.767718040359
103480000 110.269881800726
103490000 110.734651617633
103500000 109.391559487433
103510000 107.255058633864
103520000 103.323777451501
103530000 103.103060903758
103540000 106.113894163932
103550000 108.040602069498
103560000 111.257424865984
103570000 111.244699353212
103580000 111.12134943792
103590000 112.22085154786
103600000 115.039197627978
103610000 117.195881660473
103620000 116.938159059315
103630000 116.719034504268
103640000 116.311917039773
103650000 119.069442323079
103660000 116.811779337841
103670000 117.692388189515
103680000 120.289726631225
103690000 120.633926373543
103700000 124.325857877606
103710000 117.243571641848
103720000 118.878407665275
103730000 120.36981017902
103740000 118.978727037494
103750000 122.4374581037
103760000 116.594657141453
103770000 117.665706188009
103780000 119.441099847439
103790000 118.265369010055
103800000 117.949864052135
103810000 114.683162274826
103820000 118.048633188531
103830000 114.85122897187
103840000 117.432211675285
103850000 118.004408885285
103860000 117.201728073825
103870000 109.464588852777
103880000 111.198073587753
103890000 108.968457365792
103900000 116.356722603738
103910000 115.869427437448
103920000 111.986183492162
103930000 109.631993462756
103940000 109.585096807248
103950000 105.224442910179
103960000 102.392293465708
103970000 98.3081284883679
103980000 101.766578596829
103990000 101.660951208054
104000000 100.904042990663
104010000 100.802936458993
104020000 104.009584607619
104030000 107.543834925745
104040000 101.965448563278
104050000 104.413184373658
104060000 103.962270448676
104070000 103.510964090492
104080000 102.891160322462
104090000 107.614581931537
104100000 109.927824769997
104110000 111.055655456298
104120000 105.045960553158
104130000 110.37257792163
104140000 102.816002549697
104150000 106.577718083579
104160000 107.143451349133
104170000 111.711851159997
104180000 108.082572706837
104190000 116.018256143382
104200000 109.007676701622
104210000 108.989175936635
104220000 103.252984308001
104230000 107.272002494305
104240000 107.763872116368
104250000 103.467879928186
104260000 109.779316616438
104270000 106.824552234732
104280000 107.541111418968
104290000 114.007877085075
104300000 111.640928308589
104310000 112.809975129156
104320000 113.467323180722
104330000 115.9977672029
104340000 108.335478762831
104350000 107.834006641664
104360000 113.200298069222
104370000 111.062442885941
104380000 111.217535499177
104390000 113.300558067252
104400000 116.826493878223
104410000 114.526213239101
104420000 111.850815022063
104430000 100.806329360524
104440000 103.274853351179
104450000 109.484773421565
104460000 112.780286863075
104470000 114.34208190305
104480000 112.367150293101
104490000 109.962498690585
104500000 110.271332829714
104510000 110.064459062726
104520000 107.072397082284
104530000 103.128089798077
104540000 108.278156677515
104550000 108.902630371409
104560000 106.23455145308
104570000 110.578161388106
104580000 110.785969754295
104590000 111.571088990325
104600000 113.873123909544
104610000 109.41657930486
104620000 107.128843787859
104630000 110.036821573863
104640000 113.685451799412
104650000 117.599913562146
104660000 111.617513105719
104670000 103.547929676555
104680000 111.937269902113
104690000 113.333610084428
104700000 114.179474173485
104710000 110.284969202246
104720000 111.748472292941
104730000 108.469779843678
104740000 111.287148378811
104750000 116.378202823282
104760000 117.838657554134
104770000 114.526082171984
104780000 119.293454059353
104790000 117.063327832008
104800000 119.572852170143
104810000 121.736931955684
104820000 120.815128918446
104830000 115.104048518638
104840000 113.378177567007
104850000 114.449755071121
104860000 118.696919918751
104870000 111.762766224706
104880000 114.688430845455
104890000 114.174666094371
104900000 115.97293878995
104910000 119.05604145643
104920000 119.191482371174
104930000 118.949784104051
104940000 115.23949678632
104950000 113.809092559333
104960000 117.63573065103
104970000 116.972082517275
104980000 118.482710914754
104990000 120.15274588563
105000000 124.526287150429
105010000 122.796656137495
105020000 124.784455476919
105030000 128.682567899615
105040000 126.311539263333
105050000 127.532399460116
105060000 121.341066920764
105070000 120.580048760459
105080000 119.048612255535
105090000 119.767048708967
105100000 124.218723198162
105110000 120.923274896545
105120000 123.405512344131
105130000 124.240445855264
105140000 121.915210691613
105150000 119.674961200001
105160000 118.5717504128
105170000 117.953318061198
105180000 121.187234230699
105190000 119.320963037798
105200000 122.920193026852
105210000 119.721723712703
105220000 121.089915852538
105230000 121.393469294951
105240000 123.935852314632
105250000 118.798396902976
105260000 120.244303019755
105270000 119.073563268924
105280000 121.572940708119
105290000 122.183563521286
105300000 119.187541003437
105310000 122.555379806226
105320000 124.848067526187
105330000 122.005919390714
105340000 117.256651670066
105350000 119.928318649354
105360000 113.408148128929
105370000 115.421773613562
105380000 113.119440852923
105390000 111.725720507479
105400000 113.485377936746
105410000 114.799486504709
105420000 111.011807798209
105430000 116.246912238956
105440000 111.725548742731
105450000 112.520434069026
105460000 116.034921419586
105470000 117.450236558819
105480000 117.190160015066
105490000 116.876528792941
105500000 117.67893539971
105510000 111.123658343751
105520000 114.096681409562
105530000 116.813354072815
105540000 122.428975807679
105550000 122.821575283794
105560000 123.643763978876
105570000 118.552420117697
105580000 115.603447791902
105590000 112.637190083678
105600000 117.352936085912
105610000 115.196155298747
105620000 117.295385378737
105630000 116.689823919387
105640000 109.764686015891
105650000 115.014339245896
105660000 113.483396291456
105670000 114.366519756106
105680000 115.689154854143
105690000 110.82457247485
105700000 113.456800692847
105710000 114.719434103992
105720000 114.079141329587
105730000 117.522112204132
105740000 116.803534775894
105750000 116.419323638579
105760000 117.467585667458
105770000 117.951496046616
105780000 113.763187069648
105790000 115.863444293902
105800000 115.849448473548
105810000 113.32227373621
105820000 113.726556023636
105830000 115.192643658133
105840000 114.781928113728
105850000 116.413263625728
105860000 117.629647056941
105870000 115.734858316401
105880000 111.265975723302
105890000 114.492993470986
105900000 113.738466259656
105910000 111.086944867763
105920000 110.634637858097
105930000 111.094447625584
105940000 112.906087141192
105950000 115.211466650248
105960000 114.279494729008
105970000 113.122662687881
105980000 109.5353610189
105990000 108.68514555992
106000000 110.364770209166
106010000 104.71930657539
106020000 110.575594797792
106030000 115.292422052544
106040000 114.015015091612
106050000 115.053379584668
106060000 113.617243386409
106070000 111.134307153238
106080000 106.433818650212
106090000 104.865123048569
106100000 107.358149177549
106110000 108.916430170862
106120000 113.250089630714
106130000 112.476338083922
106140000 111.098562626549
106150000 110.697590858848
106160000 110.435367226872
106170000 115.405850637578
106180000 110.942165485492
106190000 113.01386991879
106200000 115.600262006248
106210000 116.301902469614
106220000 111.392495009407
106230000 115.973046213301
106240000 117.868636252588
106250000 115.537878490628
106260000 117.744609890478
106270000 117.812434122721
106280000 111.47272490223
106290000 115.391672078426
106300000 118.804567849759
106310000 120.363342166348
106320000 120.625529511422
106330000 116.545529638367
106340000 116.159298461875
106350000 115.600203425529
106360000 117.124815606042
106370000 114.868307027166
106380000 112.795346985647
106390000 112.751171723511
106400000 114.53869465488
106410000 114.834844767202
106420000 114.470278329784
106430000 120.214999553436
106440000 119.646518715067
106450000 118.196651130853
106460000 119.069074180879
106470000 120.127427102374
106480000 119.49828165587
106490000 114.726242934394
106500000 114.556511726757
106510000 114.474719648426
106520000 112.381882436215
106530000 116.120025090957
106540000 117.93544156189
106550000 114.98226918453
106560000 114.706665133418
106570000 110.478151858319
106580000 107.107082718559
106590000 110.782909293982
106600000 109.777989435105
106610000 112.178112594781
106620000 109.012452310373
106630000 104.557647619773
106640000 104.859476988172
106650000 110.860476681021
106660000 109.747037261864
106670000 113.326001009993
106680000 109.942426111739
106690000 112.146044919171
106700000 110.616547205246
106710000 117.43487968463
106720000 110.265966043325
106730000 112.685304721165
106740000 112.343678317434
106750000 116.462169248146
106760000 116.765897539813
106770000 117.884320736283
106780000 117.927032128439
106790000 115.765977399762
106800000 115.073088937115
106810000 112.149832686253
106820000 113.832052725093
106830000 118.797476323039
106840000 117.460813888266
106850000 115.42246141831
106860000 114.411845278085
106870000 113.187495289979
106880000 113.013297152375
106890000 110.495426927856
106900000 109.30645935554
106910000 103.898296098058
106920000 105.610137972417
106930000 107.286808434502
106940000 108.947027264521
106950000 108.131428052753
106960000 109.755547778513
106970000 109.812177245638
106980000 107.537620792487
106990000 109.055392901977
107000000 111.601475312529
107010000 108.433219612652
107020000 107.415245207857
107030000 109.728705554938
107040000 111.697701074371
107050000 106.708674134063
107060000 103.659859158687
107070000 104.3874213154
107080000 101.204708060629
107090000 107.696103296482
107100000 107.984845775586
107110000 107.936077690273
107120000 108.160175794761
107130000 111.31047630181
107140000 107.516033451495
107150000 111.523712714725
107160000 113.533314710581
107170000 110.034245995632
107180000 114.939522665049
107190000 115.126407550227
107200000 114.541587464322
107210000 112.015337880071
107220000 111.554806644235
107230000 107.916884048381
107240000 110.007026130182
107250000 110.086874644772
107260000 109.780406083523
107270000 106.042674728412
107280000 108.702522145746
107290000 108.654686335814
107300000 105.346519148602
107310000 109.323517021176
107320000 98.5787064418395
107330000 100.39958219683
107340000 102.252947480587
107350000 102.371197547239
107360000 97.4883510253144
107370000 98.9026569558682
107380000 106.60267748958
107390000 108.81106476122
107400000 103.01899133945
107410000 101.699368671378
107420000 109.747323686821
107430000 107.013361591698
107440000 109.19154029629
107450000 110.285023278234
107460000 111.77114870202
107470000 110.662783770243
107480000 109.854342331843
107490000 110.892449351456
107500000 106.712583774622
107510000 111.223164068403
107520000 116.608737385152
107530000 114.053153026116
107540000 106.547711293516
107550000 110.321204066101
107560000 112.046795674597
107570000 114.05087055552
107580000 106.908094137751
107590000 106.520121509338
107600000 102.901652843932
107610000 111.841461670945
107620000 106.970713187471
107630000 111.372411652315
107640000 113.862418725453
107650000 110.846631401499
107660000 111.778259567197
107670000 108.371392088617
107680000 110.456658493881
107690000 111.917536899438
107700000 111.864558958743
107710000 117.406964421774
107720000 117.167466079048
107730000 111.82370129841
107740000 117.069607623015
107750000 119.037179200284
107760000 117.046870855607
107770000 115.989739475245
107780000 116.985620270943
107790000 117.662771343084
107800000 117.704723420778
107810000 121.32550439858
107820000 119.210433791827
107830000 120.750008964509
107840000 119.128113488708
107850000 115.305043851393
107860000 114.8666509742
107870000 121.273519923352
107880000 115.937823766784
107890000 116.003362372944
107900000 108.976397554828
107910000 115.38685947492
107920000 115.500055505783
107930000 114.509118125248
107940000 114.799008088105
107950000 113.074055483729
107960000 113.899331637212
107970000 120.574287515081
107980000 120.238757190885
107990000 121.228584729644
108000000 115.75384245126
108010000 118.087872970478
108020000 114.989635475165
108030000 112.886987394987
108040000 120.280867356176
108050000 111.412693036209
108060000 116.023903743957
108070000 110.016772990132
108080000 116.592853633045
108090000 117.524829781662
108100000 112.682056281704
108110000 116.924793638313
108120000 115.767537056112
108130000 116.170377455144
108140000 118.048436818202
108150000 116.823023355227
108160000 116.041154448506
108170000 111.532851384943
108180000 114.521477697726
108190000 111.630624980795
108200000 119.633992835893
108210000 112.853036248518
108220000 103.955074364748
108230000 112.700875550934
108240000 110.855129431738
108250000 111.160243895861
108260000 104.643502908171
108270000 105.414113618636
108280000 107.202687452992
108290000 104.09622406066
108300000 104.593509953989
108310000 112.067429008824
108320000 108.996992096909
108330000 111.485935568299
108340000 115.684544745155
108350000 107.567395994628
108360000 114.117597980362
108370000 114.6612711104
108380000 109.797911571688
108390000 108.555937856265
108400000 112.755303413613
108410000 110.821716063967
108420000 111.202720815256
108430000 110.518878365702
108440000 114.852722356162
108450000 111.265071191285
108460000 112.575165489544
108470000 117.295737642518
108480000 120.0130163083
108490000 118.443598744814
108500000 116.447493374186
108510000 112.211704404065
108520000 120.490267642364
108530000 115.987032574442
108540000 119.507750051918
108550000 116.998114597609
108560000 119.409682863584
108570000 117.06250258353
108580000 120.609237504213
108590000 113.548407254497
108600000 115.30070247426
108610000 116.610130652161
108620000 114.754014969539
108630000 116.239365724556
108640000 123.743101146351
108650000 123.397674024776
108660000 120.014733425438
108670000 115.651397783541
108680000 116.704290953776
108690000 114.667756318355
108700000 117.380815271239
108710000 117.024762986252
108720000 113.796335907461
108730000 114.97409486703
108740000 115.527031818711
108750000 116.074116796466
108760000 114.599132373775
108770000 114.37663449005
108780000 113.503841645399
108790000 115.889530337739
108800000 114.008421992975
108810000 115.095944705164
108820000 114.177597876417
108830000 115.493740082443
108840000 116.65161666
108850000 117.709540501157
108860000 116.346705650922
108870000 111.555765661728
108880000 120.032544070097
108890000 120.234118823556
108900000 118.672812508234
108910000 114.07551904794
108920000 109.63365195223
108930000 106.546515111121
108940000 110.977510156736
108950000 112.997300376253
108960000 113.564458376294
108970000 110.910622521921
108980000 113.175312614999
108990000 112.882086267966
109000000 112.955169144614
109010000 110.82794461948
109020000 106.744714263404
109030000 104.641735478429
109040000 103.738337721396
109050000 110.473826437346
109060000 113.48526968677
109070000 112.563162904196
109080000 112.230802586277
109090000 116.208281822224
109100000 116.511519278277
109110000 112.355754593376
109120000 118.351134017464
109130000 116.768917897767
109140000 113.659462228287
109150000 116.612879752772
109160000 117.288334554113
109170000 114.515402336345
109180000 111.605502883708
109190000 116.688447272213
109200000 115.819489317825
109210000 111.586344561118
109220000 112.361711624891
109230000 109.989413020683
109240000 107.732276303766
109250000 115.126098902146
109260000 111.248393234862
109270000 110.672711448047
109280000 112.967753290806
109290000 112.006081375912
109300000 115.185137083193
109310000 107.662264480226
109320000 114.589027688382
109330000 116.237379253192
109340000 119.105014529169
109350000 117.238388750666
109360000 115.640484840739
109370000 113.892081351003
109380000 114.497924974944
109390000 112.085746255771
109400000 115.528554585659
109410000 116.590288847939
109420000 113.854005536028
109430000 110.563151278003
109440000 111.054195782016
109450000 113.635144364038
109460000 112.956194288213
109470000 111.53087413835
109480000 108.016000244252
109490000 114.314473743045
109500000 114.043919282512
109510000 110.432301838788
109520000 110.188299581148
109530000 114.909270320967
109540000 115.276651815129
109550000 117.365647589164
109560000 114.823089703564
109570000 116.410934450943
109580000 116.048062747703
109590000 115.299229743762
109600000 111.556230011161
109610000 114.094059405598
109620000 117.189236122829
109630000 118.464958055668
109640000 118.881571237644
109650000 119.1622823665
109660000 117.092829823358
109670000 120.215963970896
109680000 119.137842651425
109690000 113.702570966471
109700000 116.12339924461
109710000 114.190264392453
109720000 115.394644662782
109730000 113.935126510918
109740000 117.822015340074
109750000 113.964940578472
109760000 115.46785578995
109770000 117.993126021377
109780000 116.921137053695
109790000 115.785933665028
109800000 116.733678099108
109810000 117.202987965569
109820000 116.979861663476
109830000 111.559429202003
109840000 114.914991333722
109850000 119.581191549958
109860000 114.43048983362
109870000 111.788538156913
109880000 107.645342267955
109890000 112.360878679971
109900000 111.685620462716
109910000 110.024854507856
109920000 110.71720317579
109930000 112.521698498684
109940000 111.580852450349
109950000 114.147975910853
109960000 118.965313812485
109970000 110.327802718716
109980000 114.694607363398
109990000 115.965851027529
110000000 117.38721820213
110010000 111.806430157377
110020000 112.912027445588
110030000 112.930418769244
110040000 111.678923118419
110050000 110.048668660547
110060000 116.16355999518
110070000 113.075475265173
110080000 108.292480334864
110090000 110.424766265938
110100000 113.592036234766
110110000 111.694536645385
110120000 104.419480760103
110130000 116.92956668346
110140000 112.789607024591
110150000 112.866028726651
110160000 110.183528395247
110170000 113.075444238964
110180000 114.207690601868
110190000 112.596501330843
110200000 112.113034412052
110210000 110.943482018461
110220000 111.983546017108
110230000 110.934086643785
110240000 111.506700769972
110250000 114.892592038456
110260000 114.841516364882
110270000 108.684203551371
110280000 112.863263023379
110290000 112.785738173087
110300000 103.634806413744
110310000 105.717792732596
110320000 110.043438978779
110330000 105.880644708545
110340000 113.454570523516
110350000 107.345560328061
110360000 115.712100208911
110370000 110.198707370318
110380000 113.60273024289
110390000 113.275729439457
110400000 113.360192596814
110410000 115.929963232644
110420000 107.490761847633
110430000 107.463689702449
110440000 111.153040019892
110450000 107.37979425477
110460000 111.547828722905
110470000 103.881726069059
110480000 106.01983237944
110490000 105.926960707704
110500000 106.510247851145
110510000 112.102045586009
110520000 113.55948942437
110530000 112.003362996709
110540000 105.15416740478
110550000 107.791580377403
110560000 107.141492786901
110570000 103.943398118383
110580000 99.9646054364894
110590000 111.307610187701
110600000 110.818446076972
110610000 110.644992384691
110620000 113.405954576569
110630000 112.64538298032
110640000 114.666090925495
110650000 114.159859716666
110660000 115.843634792209
110670000 118.039510973151
110680000 116.84225401086
110690000 118.997400942412
110700000 115.253628884167
110710000 118.372763670301
110720000 116.56871873292
110730000 115.291132561012
110740000 120.320235049482
110750000 115.054311152746
110760000 118.026535156957
110770000 116.380562676967
110780000 118.457758831522
110790000 112.434459541763
110800000 113.010998711098
110810000 115.675392001312
110820000 117.359653716389
110830000 115.207943810352
110840000 115.006290153219
110850000 112.951693659019
110860000 115.284079137029
110870000 119.914582106278
110880000 115.087446983633
110890000 114.763883980022
110900000 117.113293835097
110910000 109.968062392975
110920000 114.712734890638
110930000 119.330453153409
110940000 118.991187276422
110950000 118.343989025599
110960000 117.783970121396
110970000 117.489559170043
110980000 113.620699206846
110990000 113.852670960761
111000000 117.266742083604
111010000 121.294972099219
111020000 113.679973970303
111030000 117.337646855047
111040000 116.865370925008
111050000 117.67116359565
111060000 116.675501378923
111070000 120.145626140373
111080000 118.735226365251
111090000 120.999089527272
111100000 121.633347251091
111110000 119.208426614573
111120000 115.706848558985
111130000 116.717930303018
111140000 116.325687387074
111150000 117.864347563948
111160000 121.723847325662
111170000 116.496251153563
111180000 118.734439308267
111190000 118.26624417955
111200000 116.883157876065
111210000 115.276042737083
111220000 118.98251577442
111230000 115.853784057109
111240000 113.756604663584
111250000 116.559538601142
111260000 118.021950061555
111270000 119.813470672869
111280000 116.693514364292
111290000 115.540337380902
111300000 119.77495450462
111310000 118.128402435668
111320000 119.129280715703
111330000 119.561837146032
111340000 114.730617531559
111350000 118.947595117258
111360000 116.524216658203
111370000 115.862055156247
111380000 117.520335572645
111390000 111.090782109768
111400000 119.320361504258
111410000 110.629622349781
111420000 113.840327268389
111430000 121.24238387889
111440000 119.414172319832
111450000 120.118261567789
111460000 120.163384240136
111470000 120.972738556509
111480000 116.938234448823
111490000 111.622856757249
111500000 110.235416866904
111510000 112.649606121027
111520000 116.647064733774
111530000 120.782174709736
111540000 119.538024264584
111550000 116.268512206428
111560000 111.392319573637
111570000 116.916234623596
111580000 115.173781491617
111590000 116.725799485389
111600000 118.437063332778
111610000 112.429949554561
111620000 109.651780227295
111630000 111.931110706614
111640000 104.285007120715
111650000 99.1207771858736
111660000 107.378236967957
111670000 105.727784101854
111680000 108.16529676594
111690000 107.561635236338
111700000 109.92680164886
111710000 106.182378511009
111720000 110.189881901575
111730000 110.687450103506
111740000 111.264317965304
111750000 113.997519242314
111760000 112.270679621515
111770000 117.719603979191
111780000 115.883271293073
111790000 114.053173022947
111800000 113.925104088568
111810000 117.585761483647
111820000 115.971870351388
111830000 115.773388275842
111840000 112.790716207266
111850000 113.051688435535
111860000 112.458992855764
111870000 115.259977568408
111880000 114.64313521294
111890000 119.272547378669
111900000 118.769156259314
111910000 118.565014557367
111920000 117.682892669029
111930000 114.043469827826
111940000 114.468895330715
111950000 117.445278173964
111960000 120.722190117677
111970000 115.58090606652
111980000 112.678876410023
111990000 115.477591168321
112000000 116.32558431635
112010000 121.093976897785
112020000 114.005438565593
112030000 116.559537290275
112040000 109.549271970386
112050000 112.666745347364
112060000 115.945955026358
112070000 113.724494385842
112080000 114.473004076398
112090000 116.259959449549
112100000 117.852808796173
112110000 119.917187559025
112120000 111.21974104456
112130000 116.637659228361
112140000 114.631354635647
112150000 118.051073197252
112160000 118.476475758886
112170000 118.015489880413
112180000 119.926443766233
112190000 121.374613231987
112200000 117.519953826594
112210000 119.044870897911
112220000 119.776982332046
112230000 119.406344664158
112240000 118.69536942811
112250000 113.703885183632
112260000 115.352366875015
112270000 112.971508573595
112280000 112.494319601191
112290000 121.11901174094
112300000 113.390490283255
112310000 117.039849380886
112320000 114.132364818007
112330000 117.07360892174
112340000 112.990983767653
112350000 111.57667702303
112360000 110.181526661467
112370000 109.13723982689
112380000 107.225965749606
112390000 112.102070158393
112400000 110.426694112327
112410000 109.153290242228
112420000 109.598949473546
112430000 112.738446825975
112440000 117.575758932678
112450000 118.19398903598
112460000 114.265277897728
112470000 115.143777503698
112480000 110.349208034855
112490000 112.603796269298
112500000 117.849482713248
112510000 111.693616110528
112520000 113.578477509377
112530000 114.690328652146
112540000 116.335061267251
112550000 115.455053715574
112560000 115.581894944407
112570000 112.565344427977
112580000 120.754006794642
112590000 115.624963464124
112600000 114.110729372673
112610000 117.362436050502
112620000 114.153663162619
112630000 111.53941818904
112640000 109.863189699878
112650000 112.4281130318
112660000 109.232157689677
112670000 114.625145987525
112680000 113.101270598492
112690000 112.389014788312
112700000 110.735004859506
112710000 115.112848195134
112720000 116.65146336332
112730000 120.139143205063
112740000 120.214453252565
112750000 117.528106314062
112760000 117.657369927882
112770000 117.205195204481
112780000 119.974862454697
112790000 118.513744543817
112800000 120.060449900216
112810000 114.115771131988
112820000 119.469948082949
112830000 115.236608348674
112840000 120.97406573262
112850000 122.575376745999
112860000 118.011899621359
112870000 115.624921239628
112880000 116.08230745185
112890000 115.975310540502
112900000 115.815468784344
112910000 118.644946401068
112920000 118.010690657183
112930000 115.851309954228
112940000 120.686286145034
112950000 117.291892225805
112960000 116.154522333957
112970000 114.667828183124
112980000 119.766569420192
112990000 120.670338618388
113000000 124.579668155949
113010000 120.405270512891
113020000 121.335114861748
113030000 116.423054416226
113040000 117.520930965476
113050000 115.322734375175
113060000 117.278306576917
113070000 116.949305823755
113080000 117.335368049679
113090000 116.149539171087
113100000 115.569764392912
113110000 114.992425607775
113120000 117.466782259117
113130000 115.574041537354
113140000 112.950284281731
113150000 116.220968917328
113160000 112.814906099047
113170000 110.329338141613
113180000 108.221315743658
113190000 109.449810548049
113200000 114.123434342579
113210000 118.239162926211
113220000 116.65988573862
113230000 118.047385319963
113240000 112.836582641115
113250000 115.234430365879
113260000 120.301681415785
113270000 121.093512879511
113280000 116.766805110887
113290000 110.207874334292
113300000 113.466364363209
113310000 116.642535510364
113320000 120.862462673425
113330000 119.622482396041
113340000 119.757250408871
113350000 117.21361465416
113360000 116.546833257592
113370000 115.50667809882
113380000 115.185990849498
113390000 115.648326459619
113400000 114.582850082467
113410000 115.631235348399
113420000 113.29669111754
113430000 114.839132259347
113440000 111.083913178781
113450000 108.794468548931
113460000 108.101194427857
113470000 111.783928579377
113480000 114.934619968102
113490000 113.708294384328
113500000 112.042365635017
113510000 113.780170193253
113520000 117.023545812067
113530000 111.341103792569
113540000 109.915097242183
113550000 109.822287325974
113560000 104.999418115783
113570000 105.321975403671
113580000 105.628893448642
113590000 110.374097352218
113600000 110.864962670334
113610000 111.498374013283
113620000 112.908413194845
113630000 110.58556123551
113640000 114.035026357043
113650000 117.320018698154
113660000 110.776583172156
113670000 112.853374958486
113680000 115.869628828658
113690000 116.575585817445
113700000 114.403887103244
113710000 113.25343301453
113720000 114.970597516337
113730000 110.704174715243
113740000 116.436669748523
113750000 113.787175636169
113760000 115.353450592213
113770000 114.108633669493
113780000 112.448654738079
113790000 110.538450263092
113800000 106.155598231567
113810000 113.32264184902
113820000 109.71546515543
113830000 106.720925064886
113840000 105.363599561569
113850000 105.744884304939
113860000 106.26588818955
113870000 106.257930630235
113880000 108.618378279703
113890000 110.381091572375
113900000 111.497008987944
113910000 108.651295245105
113920000 107.769285824287
113930000 103.337824787672
113940000 107.757898444084
113950000 107.119911214632
113960000 105.963830960455
113970000 108.542692512645
113980000 102.632783959305
113990000 103.090710801167
114000000 102.121867969306
114010000 101.594877928329
114020000 104.253762505524
114030000 103.618887378529
114040000 99.5013688176925
114050000 100.591202590489
114060000 100.555278095926
114070000 103.67598930032
114080000 105.851433180698
114090000 104.051824986872
114100000 106.019676562126
114110000 108.46295788382
114120000 113.111071651345
114130000 107.242325962843
114140000 107.675878795721
114150000 108.953496248269
114160000 109.193349031349
114170000 110.960436545036
114180000 112.326202519721
114190000 111.284324214576
114200000 110.385059635546
114210000 110.537729031473
114220000 108.148517295295
114230000 107.028303593527
114240000 109.796394841223
114250000 108.587734698196
114260000 113.024962867944
114270000 111.637749963371
114280000 114.214309948619
114290000 112.92070698529
114300000 114.12672431769
114310000 116.459995897684
114320000 111.238069625272
114330000 116.081726714426
114340000 114.192497831539
114350000 117.189560295411
114360000 117.473380502943
114370000 119.015934775654
114380000 117.385413261107
114390000 117.589415071352
114400000 112.264134720897
114410000 111.738628416222
114420000 116.666760799312
114430000 114.780138686679
114440000 112.090452333082
114450000 113.669684881847
114460000 111.56393862302
114470000 109.92293255946
114480000 108.880262645842
114490000 113.198597468207
114500000 112.636860657176
114510000 110.932441234367
114520000 106.888550913471
114530000 113.51723846994
114540000 115.222285458064
114550000 112.776040042985
114560000 114.122052681904
114570000 114.064848851823
114580000 114.518639787254
114590000 110.305916312634
114600000 111.703283347577
114610000 112.098461162807
114620000 113.902700440041
114630000 114.274165330094
114640000 117.030864002094
114650000 119.796931617045
114660000 117.599708881934
114670000 113.384774983375
114680000 112.809677443499
114690000 112.144089448702
114700000 107.196426270792
114710000 108.70944681578
114720000 110.094052276651
114730000 114.664130370541
114740000 107.700478527124
114750000 114.019886503122
114760000 114.916151528657
114770000 110.326685443144
114780000 110.258988122385
114790000 108.286434997771
114800000 115.393937279211
114810000 115.85645595234
114820000 114.556722707562
114830000 115.883614060955
114840000 111.980830834362
114850000 111.018927665683
114860000 107.574541707297
114870000 104.473619276235
114880000 107.075927083891
114890000 108.900215783583
114900000 107.90740621914
114910000 110.124088779795
114920000 114.745476105439
114930000 116.27406007469
114940000 116.862342518774
114950000 112.817196928421
114960000 117.527109788607
114970000 117.582369952787
114980000 116.315381433636
114990000 119.178640866104
115000000 120.551206257819
115010000 115.425528930489
115020000 116.396161938269
115030000 117.303136399449
115040000 113.667374831343
115050000 115.017636435618
115060000 112.571409393288
115070000 108.830421104986
115080000 110.966323181656
115090000 105.473759937222
115100000 109.242242590123
115110000 105.934608244765
115120000 113.530806082124
115130000 109.858366761572
115140000 110.701973655185
115150000 109.858791655396
115160000 111.530305063572
115170000 106.463930644446
115180000 105.720348883319
115190000 106.988592316345
115200000 105.245579102974
115210000 109.670291284098
115220000 108.293706088679
115230000 111.156477047659
115240000 108.448415924163
115250000 104.531801325867
115260000 103.496239592093
115270000 107.455503629277
115280000 107.278024254346
115290000 102.403058232608
115300000 101.824280624645
115310000 99.8981051632048
115320000 105.650559052193
115330000 111.359543458655
115340000 109.591855660828
115350000 107.157794797823
115360000 110.924079728153
115370000 114.017428901224
115380000 108.721042984917
115390000 114.122484704006
115400000 112.232592525767
115410000 112.031778226548
115420000 113.931588794291
115430000 111.347702641613
115440000 111.530484305165
115450000 114.824547519895
115460000 115.728318634354
115470000 111.842758500628
115480000 114.996946613342
115490000 115.12483926406
115500000 115.135567114479
115510000 115.580639673499
115520000 118.475514635033
115530000 115.761695157033
115540000 112.285539751504
115550000 116.864601582561
115560000 113.966550857455
115570000 116.827004402554
115580000 116.918756621925
115590000 117.237686562163
115600000 119.523650322456
115610000 122.031408706552
115620000 117.578736668143
115630000 117.997667567446
115640000 115.736265282798
115650000 116.825003784326
115660000 113.238728099631
115670000 103.100092347208
115680000 114.771894414393
115690000 112.145505462857
115700000 117.69698654166
115710000 117.430352030318
115720000 110.417413547315
115730000 115.442974795519
115740000 121.243599012002
115750000 118.592121475994
115760000 119.749486061909
115770000 120.340833221858
115780000 117.794875367583
115790000 114.526126579874
115800000 115.193459113698
115810000 119.448986043854
115820000 117.335775850027
115830000 121.399368742928
115840000 123.831572578526
115850000 122.00748659338
115860000 121.882218283043
115870000 118.47217205825
115880000 120.170335950588
115890000 115.174198946531
115900000 118.664379706991
115910000 118.148463789124
115920000 120.823827430063
115930000 115.107694854308
115940000 116.860341149529
115950000 120.377836996856
115960000 116.326617399034
115970000 111.925390612894
115980000 114.986861767363
115990000 116.804346664579
116000000 116.68966230089
116010000 115.478292071137
116020000 118.407476110491
116030000 117.352902902019
116040000 119.207888612478
116050000 120.086566545303
116060000 121.576434883529
116070000 117.80506000521
116080000 121.634365243446
116090000 119.405680007255
116100000 120.209725523347
116110000 124.647274498518
116120000 123.934282267127
116130000 121.811401996385
116140000 111.837025943113
116150000 113.892108311972
116160000 116.500409080439
116170000 122.12588410005
116180000 122.568918994721
116190000 123.419294241238
116200000 122.106809854943
116210000 123.16133935369
116220000 125.020149928887
116230000 121.576672525466
116240000 121.206944138811
116250000 115.458700475506
116260000 117.973588034618
116270000 115.64927463394
116280000 110.88294748841
116290000 114.563677852621
116300000 120.366781852303
116310000 118.373462810627
116320000 118.941705797413
116330000 118.332474203667
116340000 116.384832998159
116350000 115.135617043632
116360000 109.428681504349
116370000 113.804284496631
116380000 115.720897323652
116390000 114.153621221915
116400000 116.550362394313
116410000 121.762134034339
116420000 120.385748342479
116430000 121.783669776316
116440000 119.226854101786
116450000 114.706260538068
116460000 115.235970011989
116470000 112.855294829147
116480000 111.165021821347
116490000 113.000618296113
116500000 107.700234937392
116510000 108.845387371522
116520000 116.647638734769
116530000 114.983278144823
116540000 114.981149999614
116550000 110.356869473993
116560000 110.214919898856
116570000 111.818932412041
116580000 108.40432640584
116590000 111.660175757319
116600000 112.517065631376
116610000 114.271651938246
116620000 110.891107878044
116630000 109.316193701513
116640000 113.321874880967
116650000 113.211168873913
116660000 106.880302810058
116670000 112.677219795821
116680000 113.217000543078
116690000 109.753661736044
116700000 108.622467199888
116710000 108.828928707474
116720000 107.549952046786
116730000 108.349378793323
116740000 105.837777373414
116750000 102.22425659661
116760000 106.942358083357
116770000 103.384976993735
116780000 105.281098873552
116790000 110.682831837246
116800000 110.471318268962
116810000 110.659910035458
116820000 109.220635911839
116830000 111.706126040205
116840000 118.378738271085
116850000 117.773298588796
116860000 120.996363922633
116870000 121.322240826026
116880000 115.850713560296
116890000 118.594188794716
116900000 120.424288918537
116910000 121.935228307158
116920000 118.262047837346
116930000 123.604666183253
116940000 122.080426408241
116950000 120.642929253574
116960000 123.845775041395
116970000 119.944052570637
116980000 124.749601240252
116990000 121.500560216378
117000000 116.256879964794
117010000 116.289393528668
117020000 119.079851489123
117030000 121.221739923387
117040000 119.695424440179
117050000 122.192238632221
117060000 121.862459380693
117070000 115.690881712659
117080000 118.828394773871
117090000 117.833355247077
117100000 111.874427319199
117110000 110.873251156574
117120000 109.784037876429
117130000 108.446797240432
117140000 110.274965460199
117150000 114.683756777646
117160000 117.001044139109
117170000 114.092187356402
117180000 111.367008327102
117190000 110.17525161183
117200000 110.696691543547
117210000 105.435478048808
117220000 107.049372148655
117230000 108.117847287268
117240000 108.82453109993
117250000 110.155300567261
117260000 110.995643321841
117270000 113.403947880815
117280000 116.350446480242
117290000 113.733867569517
117300000 112.491502927697
117310000 106.429458476897
117320000 111.021103289293
117330000 110.943884245111
117340000 112.045873935787
117350000 115.034224809354
117360000 116.515766002485
117370000 113.276425758459
117380000 109.59308683555
117390000 107.405502031981
117400000 113.540809297338
117410000 111.118395838662
117420000 107.081061117582
117430000 110.476598179717
117440000 110.576729200229
117450000 109.485062159403
117460000 108.702738689704
117470000 114.895081507617
117480000 117.680510718795
117490000 115.438445911685
117500000 112.348569698461
117510000 116.403975126809
117520000 114.822907061698
117530000 115.09602594414
117540000 115.056748706258
117550000 115.701223037027
117560000 113.569404572075
117570000 115.037210966475
117580000 117.888964175672
117590000 115.187222082492
117600000 113.019477735328
117610000 114.521285775567
117620000 111.454295425734
117630000 115.434750393499
117640000 112.432615111923
117650000 112.887126768691
117660000 113.760859690881
117670000 114.206094756048
117680000 117.745067564181
117690000 118.907380833925
117700000 114.53060187887
117710000 113.217787426813
117720000 118.746785779894
117730000 113.085000345824
117740000 111.700958587932
117750000 118.593256413809
117760000 122.616336300287
117770000 122.006008548377
117780000 121.169814546189
117790000 119.381541746642
117800000 119.935547914535
117810000 115.82853523164
117820000 117.888419491223
117830000 114.80790778325
117840000 110.826168012341
117850000 112.230023302014
117860000 117.158285980365
117870000 119.85220670893
117880000 121.667697154582
117890000 120.382702738964
117900000 115.432732032355
117910000 118.911250589325
117920000 114.865536997725
117930000 115.426266082807
117940000 113.563894941045
117950000 111.863295105936
117960000 111.846399793687
117970000 115.773088938587
117980000 107.584755036537
117990000 108.743243178158
118000000 103.803430094725
118010000 105.668984250794
118020000 100.604949508462
118030000 99.418630454299
118040000 103.557800679285
118050000 106.01262983329
118060000 105.707654564023
118070000 105.668680245925
118080000 112.510234194917
118090000 106.907415493095
118100000 105.870774984492
118110000 109.750299507511
118120000 113.732037021677
118130000 112.8340519745
118140000 114.84033103899
118150000 117.574180859881
118160000 114.448381926082
118170000 111.359190607091
118180000 110.343215270284
118190000 106.397706108088
118200000 110.292581176738
118210000 111.461332368654
118220000 113.31490504081
118230000 111.664977831544
118240000 114.881380689942
118250000 116.523292636064
118260000 112.933229358772
118270000 114.681491492951
118280000 117.106398943039
118290000 118.363855559907
118300000 114.859238726245
118310000 113.725549953171
118320000 110.586550664784
118330000 111.276989717266
118340000 112.220683905763
118350000 108.111081424143
118360000 111.849454412501
118370000 110.189066752399
118380000 110.791113107963
118390000 110.53098566836
118400000 116.8241199462
118410000 114.353634243075
118420000 110.913088284883
118430000 118.208273897395
118440000 112.199004073366
118450000 113.032629266959
118460000 116.765077833457
118470000 112.686424760254
118480000 117.138421790994
118490000 119.324906118732
118500000 117.687803172253
118510000 113.275507115425
118520000 118.568495206547
118530000 117.940506459694
118540000 116.472441547108
118550000 115.888195135016
118560000 112.130701442354
118570000 122.354713601253
118580000 125.567591058179
118590000 118.463699239146
118600000 118.015912424199
118610000 119.572626033373
118620000 116.432122396596
118630000 113.809811833209
118640000 115.139737807472
118650000 118.617764734945
118660000 114.777467864825
118670000 116.913869050714
118680000 114.022854208846
118690000 116.223528990688
118700000 117.986647851979
118710000 121.645563361294
118720000 120.536359036225
118730000 121.375000851224
118740000 123.359414782815
118750000 117.714900423026
118760000 118.157692389336
118770000 119.955166016067
118780000 118.750833835103
118790000 117.635841265648
118800000 114.250928061802
118810000 118.298734909579
118820000 117.984091090113
118830000 109.963153111367
118840000 111.643878882626
118850000 113.439293611614
118860000 113.467751589656
118870000 111.986980115374
118880000 109.936822901576
118890000 112.820018220349
118900000 113.735530309329
118910000 116.947151739156
118920000 115.419016842573
118930000 114.435435463237
118940000 113.498679451182
118950000 115.320323630163
118960000 116.054564416096
118970000 115.273301469035
118980000 111.034134662516
118990000 114.300678022188
119000000 117.726299418874
119010000 120.417884855399
119020000 117.64851519919
119030000 119.360597955792
119040000 120.13786840962
119050000 117.830939345762
119060000 113.506160585947
119070000 117.0581968921
119080000 113.464360746528
119090000 112.311466295022
119100000 110.382178599286
119110000 107.588740095139
119120000 110.948295865227
119130000 110.6614736518
119140000 108.511111838505
119150000 113.723775283323
119160000 114.071144382832
119170000 117.729948659384
119180000 114.616975768546
119190000 115.365952820517
119200000 118.127062463399
119210000 120.341746142572
119220000 120.569161646063
119230000 114.921760656669
119240000 112.905731087756
119250000 109.29066769799
119260000 114.045242519846
119270000 116.115122018946
119280000 116.414922512048
119290000 116.763539349877
119300000 111.881546426807
119310000 115.235686867751
119320000 114.261794017072
119330000 114.227242373461
119340000 116.904973851495
119350000 116.382740877322
119360000 114.941251017428
119370000 111.896646140809
119380000 118.603165424613
119390000 117.409945658245
119400000 117.215755938534
119410000 119.952921361928
119420000 116.100031597
119430000 113.384359631177
119440000 114.526070561373
119450000 110.576259610311
119460000 113.002390544864
119470000 114.236986259146
119480000 110.689326435477
119490000 111.920470381408
119500000 112.607022543608
119510000 113.505296413001
119520000 109.792190759851
119530000 114.938933260739
119540000 110.402203160159
119550000 108.890671993594
119560000 110.476398562704
119570000 109.845199803753
119580000 112.187341125867
119590000 113.151020714757
119600000 111.187084170847
119610000 115.670457479499
119620000 116.313740960608
119630000 117.720339586665
119640000 115.854848973787
119650000 116.171310744213
119660000 115.169865589782
119670000 114.128727219014
119680000 116.329183321253
119690000 113.957902150158
119700000 111.801339650914
119710000 118.813375720932
119720000 120.112108060358
119730000 123.079530392566
119740000 120.99730628496
119750000 122.030213916552
119760000 118.920548531045
119770000 118.563078490174
119780000 118.560579021252
119790000 116.500289925701
119800000 116.287796620325
119810000 114.692060180591
119820000 119.102330515469
119830000 119.289474632881
119840000 119.073316438422
119850000 116.025976016202
119860000 116.609810098045
119870000 118.282850147994
119880000 113.6289985703
119890000 115.634149048855
119900000 116.879641482522
119910000 117.20745852748
119920000 117.488198263959
119930000 118.10801860974
119940000 116.720283010844
119950000 118.723325832166
119960000 117.988042217251
119970000 115.738533658591
119980000 119.941608493444
119990000 118.498507471678
120000000 118.441884994849
120010000 111.643770047611
120020000 112.722551064015
120030000 117.493706376131
120040000 116.655921746183
120050000 120.563413054761
120060000 117.909716687745
120070000 120.357197900638
120080000 120.448222684586
120090000 120.61254619121
120100000 120.38817333925
120110000 116.866934682354
120120000 118.893449908665
120130000 115.641904104389
120140000 115.540044945434
120150000 116.68510148303
120160000 113.740911367846
120170000 117.820507529552
120180000 112.933161794228
120190000 113.141857522461
120200000 119.292261569807
120210000 108.791158255173
120220000 107.844194380059
120230000 116.331880029162
120240000 105.525671275827
120250000 101.976280763986
120260000 108.155270359261
120270000 108.675865682795
120280000 113.016195539365
120290000 106.517772982102
120300000 111.532730778635
120310000 117.586252578389
120320000 115.654867440296
120330000 119.084757043905
120340000 118.447574767468
120350000 120.970424263636
120360000 121.09420343698
120370000 122.100432910336
120380000 115.732497355054
120390000 111.941503932795
120400000 113.463671262237
120410000 112.054049443303
120420000 117.942742484921
120430000 122.105977812333
120440000 121.082230280269
120450000 113.795103295279
120460000 117.183312001152
120470000 114.540941211447
120480000 110.715127351825
120490000 113.699761608273
120500000 113.137455747296
120510000 117.486456017392
120520000 117.832649882015
120530000 115.435204927425
120540000 114.9473901147
120550000 116.584376566503
120560000 113.74388464451
120570000 112.138455812014
120580000 120.216930062976
120590000 111.635675613808
120600000 114.747804483117
120610000 116.056440606089
120620000 114.733200075829
120630000 117.429629643796
120640000 120.132146382565
120650000 120.103961544759
120660000 117.221007206093
120670000 114.471902854307
120680000 113.394562019598
120690000 119.129339352436
120700000 117.355196824298
120710000 117.895847606516
120720000 116.142485369431
120730000 116.320797352848
120740000 113.167164853487
120750000 113.891084145389
120760000 118.849973475588
120770000 112.271395091494
120780000 109.239924713327
120790000 108.495436910389
120800000 113.565001120812
120810000 113.260512915279
120820000 114.025649178256
120830000 114.567780089317
120840000 111.088686204582
120850000 115.6668789101
120860000 112.763735424897
120870000 111.75561093689
120880000 110.559853877154
120890000 111.591612905945
120900000 110.742603744215
120910000 108.841893900513
120920000 109.752118453738
120930000 108.01745509431
120940000 110.486663978431
120950000 104.275607772789
120960000 105.071668735487
120970000 111.574779676839
120980000 109.929013430296
120990000 105.612333276126
121000000 104.365434295646
121010000 108.394296565688
121020000 107.051780613546
121030000 102.582605168108
121040000 109.504843260381
121050000 109.100508471838
121060000 106.532066928795
121070000 104.935768505599
121080000 111.826300358836
121090000 113.078469798384
121100000 111.736396175392
121110000 107.723564158551
121120000 109.878555313208
121130000 115.644931606892
121140000 115.872225574672
121150000 112.787472075909
121160000 117.504212665919
121170000 118.229257603454
121180000 116.570788683962
121190000 118.752322255436
121200000 117.288193254891
121210000 120.999980285734
121220000 115.422208491825
121230000 113.412267957995
121240000 110.995793999252
121250000 110.463897575569
121260000 114.641588899184
121270000 113.904730931485
121280000 114.79871187322
121290000 119.03236938525
121300000 109.119088175929
121310000 109.038350615477
121320000 115.106995483084
121330000 116.407681040243
121340000 114.586847810627
121350000 118.652536363642
121360000 117.413743794725
121370000 119.852166340237
121380000 113.700447362959
121390000 115.764925712865
121400000 115.460873629126
121410000 116.681602067153
121420000 114.918408934301
121430000 118.781672539936
121440000 116.002517962146
121450000 117.086102974249
121460000 110.567166806521
121470000 110.658582792315
121480000 110.821538968149
121490000 117.33337654197
121500000 119.70763555717
121510000 116.482809039721
121520000 116.72560485585
121530000 116.273600941825
121540000 117.542401343446
121550000 119.830581634214
121560000 122.699500842513
121570000 115.502132849286
121580000 117.325413065411
121590000 113.714198506273
121600000 111.113337903843
121610000 110.758180456764
121620000 115.564194447923
121630000 114.193291529514
121640000 112.038247110686
121650000 115.507270578226
121660000 116.100203372323
121670000 119.144452337395
121680000 115.133444165341
121690000 120.606159513449
121700000 114.383550665342
121710000 116.207180835742
121720000 115.155517987462
121730000 111.367020268633
121740000 111.464069292654
121750000 106.359457289979
121760000 111.449582539462
121770000 113.127152371439
121780000 111.721945382352
121790000 118.871271842832
121800000 114.486025511082
121810000 111.827758479743
121820000 112.56773806956
121830000 112.241308351336
121840000 111.465769799553
121850000 116.728863436496
121860000 111.561890888661
121870000 115.559522041016
121880000 112.758355726756
121890000 115.625438386495
121900000 116.270165234458
121910000 118.110652637538
121920000 116.894824981229
121930000 113.0442892228
121940000 117.143444479144
121950000 111.473075078254
121960000 116.678218900646
121970000 114.754113845661
121980000 116.933030975219
121990000 116.186300338761
122000000 112.975216170731
122010000 113.167265213494
122020000 116.162683615062
122030000 120.478017116485
122040000 115.294901297665
122050000 111.159972025778
122060000 108.169420004918
122070000 109.270614663096
122080000 107.290224998803
122090000 107.768304465609
122100000 106.024004540178
122110000 108.973223502252
122120000 110.603334958234
122130000 106.668043514713
122140000 107.441634680309
122150000 104.680276308843
122160000 112.131753628807
122170000 107.454996189086
122180000 102.972078611861
122190000 110.074918769975
122200000 108.284221764565
122210000 110.154272727363
122220000 112.645506251902
122230000 112.732794734726
122240000 115.5203559775
122250000 111.628121031824
122260000 115.827485782814
122270000 117.668885768813
122280000 115.614154524179
122290000 119.853171339323
122300000 121.210710779885
122310000 118.196489929354
122320000 118.620838426131
122330000 119.403341391631
122340000 117.868222872497
122350000 114.861526252328
122360000 114.488196102977
122370000 115.310770177012
122380000 120.775132116059
122390000 119.476881469019
122400000 120.812871168307
122410000 118.860656280742
122420000 115.310784751303
122430000 125.324569885457
122440000 124.265731627154
122450000 125.603961279775
122460000 119.663616649025
122470000 123.896917986202
122480000 123.705876167713
122490000 126.32361015601
122500000 120.575364159807
122510000 115.302415683239
122520000 121.394199259534
122530000 121.172418365377
122540000 117.137777015134
122550000 115.708813239489
122560000 119.925848756075
122570000 122.795437284777
122580000 117.520782558271
122590000 117.607928579145
122600000 121.48507875363
122610000 114.697466045759
122620000 114.281196666288
122630000 119.050574248596
122640000 118.605416909693
122650000 119.267922346331
122660000 121.92574871465
122670000 122.990685800203
122680000 124.1551447413
122690000 128.413037174478
122700000 124.160016351393
122710000 119.872453954581
122720000 122.520007361149
122730000 121.174811933546
122740000 121.902743621012
122750000 123.015319138901
122760000 119.604039185526
122770000 115.308162258102
122780000 119.250692909832
122790000 120.497028661462
122800000 116.851380280785
122810000 116.427476253945
122820000 116.613190783747
122830000 113.67112858787
122840000 115.622460716503
122850000 119.077878901224
122860000 115.338719796973
122870000 118.583395167908
122880000 119.890207378753
122890000 123.140487822036
122900000 117.276728261627
122910000 116.056106589495
122920000 115.245036741615
122930000 117.449532883477
122940000 116.601150968761
122950000 115.986558732022
122960000 113.220042787802
122970000 110.284868242112
122980000 112.634756924229
122990000 111.643326925748
123000000 114.235244848306
123010000 117.469139958466
123020000 116.572463369238
123030000 122.03038237229
123040000 117.744192181121
123050000 122.773200109545
123060000 120.320978624339
123070000 122.104867256769
123080000 122.144783818572
123090000 119.970896377997
123100000 121.020083044585
123110000 124.903956356012
123120000 123.785907384567
123130000 124.408298528576
123140000 123.68094372554
123150000 119.1571592945
123160000 119.186173460918
123170000 121.340294636187
123180000 119.461967794581
123190000 122.114833130316
123200000 123.955553885986
123210000 126.447196438364
123220000 124.154338816912
123230000 125.367930187121
123240000 125.975727436977
123250000 125.187441405025
123260000 126.137412324307
123270000 125.885015208486
123280000 118.206639588305
123290000 116.733461095298
123300000 116.676889054384
123310000 116.088984684834
123320000 116.700273977063
123330000 114.643147775282
123340000 117.12431747951
123350000 118.842376762248
123360000 113.458508776763
123370000 110.693132214461
123380000 112.69378798994
123390000 110.811407198964
123400000 106.875070074916
123410000 111.138918934416
123420000 109.612779184813
123430000 114.657568586342
123440000 118.968595283455
123450000 118.105695875133
123460000 116.654367023867
123470000 120.913995923004
123480000 119.053993678475
123490000 115.342669017733
123500000 119.809580760228
123510000 117.05222654911
123520000 120.904404904089
123530000 119.074005159175
123540000 120.397222009639
123550000 122.1059898534
123560000 120.934514953676
123570000 119.299857310328
123580000 123.885989070329
123590000 119.912057978853
123600000 116.93355183136
123610000 114.515193138539
123620000 116.89918800905
123630000 115.176316553567
123640000 116.873526490858
123650000 118.189815043527
123660000 117.264256296474
123670000 116.373321090123
123680000 114.520343535847
123690000 115.046615963863
123700000 117.295412269159
123710000 121.793287872493
123720000 120.575559067307
123730000 116.73233056061
123740000 117.60703769907
123750000 121.05243163872
123760000 118.691970585689
123770000 115.389126528305
123780000 116.848161009654
123790000 117.363012922927
123800000 118.688130547228
123810000 117.514140010022
123820000 121.846840955277
123830000 119.941234143023
123840000 117.284680737866
123850000 116.688742908275
123860000 119.307655296611
123870000 116.791773571559
123880000 116.228678320414
123890000 114.838231629939
123900000 120.109888799427
123910000 121.645853868517
123920000 125.736246604168
123930000 122.457791971823
123940000 121.157889656033
123950000 120.275884634442
123960000 125.770244529323
123970000 118.488498453378
123980000 119.709766565121
123990000 117.131755140778
124000000 118.9698809346
124010000 122.144788376745
124020000 119.745999259077
124030000 124.060369938253
124040000 117.60447184038
124050000 120.080382261451
124060000 117.776066556667
124070000 122.118280726491
124080000 116.0729054118
124090000 121.309307600325
124100000 117.633636047269
124110000 120.236944495683
124120000 121.183428666403
124130000 116.795241984189
124140000 119.7346556822
124150000 119.225862268927
124160000 120.299158469714
124170000 121.308921209012
124180000 119.332822248456
124190000 117.593711531254
124200000 116.388952811818
124210000 117.156971657773
124220000 114.364626455219
124230000 118.307180746985
124240000 113.976916750668
124250000 114.207051914304
124260000 119.796567793989
124270000 116.716585206862
124280000 111.313365380298
124290000 109.957922106633
124300000 116.658503701573
124310000 118.118491154109
124320000 112.244569500553
124330000 110.635984112186
124340000 111.537836892438
124350000 116.020288853851
124360000 118.234335461168
124370000 118.790349037663
124380000 116.280575870545
124390000 115.57655643426
124400000 119.360852901818
124410000 118.522643128766
124420000 124.400062479633
124430000 124.321225906122
124440000 122.427927694553
124450000 117.586630442849
124460000 122.905268528226
124470000 125.060930909981
124480000 124.952949829281
124490000 120.371563651216
124500000 122.528052973328
124510000 124.65032134412
124520000 123.433383939769
124530000 117.67351043576
124540000 117.340516577871
124550000 117.969807096785
124560000 120.062648913679
124570000 118.139519139475
124580000 119.38841383408
124590000 117.086372227335
124600000 113.260658266104
124610000 115.6727101269
124620000 121.353695983594
124630000 115.787133897586
124640000 122.03054414858
124650000 117.052027592883
124660000 120.042364167992
124670000 116.489089751915
124680000 118.701350908702
124690000 120.162084870265
124700000 118.236501082604
124710000 112.887456183637
124720000 119.136013864231
124730000 119.758260671031
124740000 115.737904545426
124750000 113.744585429637
124760000 117.822748829171
124770000 121.605831433498
124780000 117.845242415585
124790000 118.80528497866
124800000 116.566671990022
124810000 117.176977672245
124820000 120.153584468549
124830000 119.662101074869
124840000 122.692620097477
124850000 121.808530159966
124860000 122.528105596959
124870000 124.394286541661
124880000 124.136723588843
124890000 125.58011043359
124900000 123.595307170518
124910000 127.559996486352
124920000 121.833266942643
124930000 117.349261423785
124940000 120.72761162632
124950000 122.190922844728
124960000 123.614542135243
124970000 124.058071964526
124980000 123.045213189056
124990000 120.922189421793
125000000 118.849025190819
125010000 119.230541324007
125020000 118.372827907445
125030000 117.551407854106
125040000 117.350208218631
125050000 117.475674820839
125060000 111.704338874201
125070000 115.05364694871
125080000 118.587446530898
125090000 115.353298780415
125100000 117.524985490698
125110000 115.536795726778
125120000 119.740100373696
125130000 116.870689779892
125140000 114.140695273204
125150000 116.231271892488
125160000 114.092288636283
125170000 113.44750659084
125180000 115.426619648265
125190000 115.267562255079
125200000 115.04104676312
125210000 114.677000685735
125220000 114.23368980106
125230000 111.380373041046
125240000 119.871357670947
125250000 115.205227608911
125260000 115.534825817903
125270000 119.697649758966
125280000 121.145661027024
125290000 115.632306865421
125300000 118.379995128415
125310000 111.522562414792
125320000 118.140480957421
125330000 120.828107464308
125340000 117.36504631972
125350000 115.683021392523
125360000 118.62207325452
125370000 113.244740176219
125380000 114.733301663923
125390000 116.005692257957
125400000 118.11098189809
125410000 119.489796994071
125420000 118.246450061032
125430000 114.626068570818
125440000 112.963659175874
125450000 111.743079215035
125460000 108.159208948547
125470000 105.190586655348
125480000 110.323564270499
125490000 112.085902148378
125500000 104.878655118938
125510000 105.639524812678
125520000 106.861041827235
125530000 113.672177710894
125540000 114.462901345657
125550000 118.009151737167
125560000 119.105171623145
125570000 119.475039938573
125580000 115.583650772455
125590000 115.290341185495
125600000 117.740003355114
125610000 117.135534772475
125620000 118.018625620222
125630000 117.127197489641
125640000 115.335591550686
125650000 114.46625919932
125660000 120.107961015999
125670000 114.87186773377
125680000 108.171917953061
125690000 114.281365422912
125700000 114.886626297307
125710000 116.872837945412
125720000 116.316892263919
125730000 115.034681993144
125740000 116.952413354745
125750000 116.164046390346
125760000 117.45043262995
125770000 114.050106910439
125780000 116.908077346017
125790000 117.364805015651
125800000 115.747358009483
125810000 114.284562907118
125820000 115.637105886622
125830000 113.07012155927
125840000 113.115014474854
125850000 111.591236580268
125860000 111.670681396404
125870000 113.674216465974
125880000 116.10176440524
125890000 113.375797322567
125900000 108.509899679052
125910000 113.414401272703
125920000 114.515327744299
125930000 112.669924411005
125940000 112.460334013542
125950000 114.95373280267
125960000 106.907003292573
125970000 113.213196872459
125980000 106.833464484127
125990000 104.401934505848
126000000 104.529233566649
126010000 104.558218211249
126020000 102.775474422535
126030000 105.436158343663
126040000 108.243352801816
126050000 109.340774099555
126060000 109.953336379648
126070000 111.569329059789
126080000 111.824479467066
126090000 113.533804106853
126100000 117.501795569468
126110000 116.393001861804
126120000 114.895715097721
126130000 113.397821833303
126140000 118.728045938815
126150000 119.97335645808
126160000 118.823235825507
126170000 116.568246081628
126180000 120.071586097456
126190000 121.157266461318
126200000 116.208452081841
126210000 121.820181049325
126220000 120.484847669217
126230000 118.713237865951
126240000 118.376834921415
126250000 121.092474346864
126260000 123.46766432197
126270000 121.444779794089
126280000 119.85974002671
126290000 119.898234911137
126300000 115.390693876826
126310000 117.754543664075
126320000 116.848533344405
126330000 119.24954597318
126340000 120.554722861988
126350000 119.061065545994
126360000 119.027844869031
126370000 119.571537625379
126380000 120.828568971465
126390000 122.969410084413
126400000 118.511590268627
126410000 119.455959596625
126420000 117.968702538131
126430000 123.49601213919
126440000 119.142524822773
126450000 117.242023000372
126460000 122.941601319142
126470000 121.964123193709
126480000 123.283180092635
126490000 118.200586405183
126500000 121.538890825604
126510000 119.714383692877
126520000 117.473123028315
126530000 121.407221049015
126540000 121.681644809984
126550000 121.114036634671
126560000 122.43578986535
126570000 119.147821326377
126580000 115.476515943106
126590000 118.150618138122
126600000 122.310790555147
126610000 118.14564758134
126620000 118.635251097504
126630000 116.435353276026
126640000 113.661368853314
126650000 117.885279546113
126660000 117.815139659081
126670000 118.349590190663
126680000 112.961084363822
126690000 117.02687338906
126700000 118.749216756467
126710000 119.717894168369
126720000 117.637923679624
126730000 111.12124284741
126740000 115.793407931772
126750000 117.029373065571
126760000 119.584932906312
126770000 117.815056589314
126780000 120.392642270094
126790000 118.104848344844
126800000 114.305758595646
126810000 116.154861575774
126820000 114.130741895461
126830000 115.71334644576
126840000 114.102489256865
126850000 115.20409187797
126860000 113.639042020374
126870000 114.389893480028
126880000 110.505425556287
126890000 114.088977706154
126900000 113.435700569164
126910000 113.668957510399
126920000 115.55975336518
126930000 119.227665127958
126940000 119.464773327495
126950000 122.568556914236
126960000 116.369799852911
126970000 116.840426540472
126980000 115.928358127069
126990000 113.918760644968
127000000 116.318483871781
127010000 113.928354750717
127020000 114.949867679396
127030000 116.376759356109
127040000 116.893303074382
127050000 115.743740685377
127060000 115.421089349034
127070000 114.933884468368
127080000 115.179399802607
127090000 121.579582031352
127100000 119.174536044574
127110000 115.385828673685
127120000 110.819909228904
127130000 118.990202195039
127140000 119.48517982426
127150000 116.921060299576
127160000 116.318467122691
127170000 119.253465916939
127180000 120.206016417186
127190000 117.010149135297
127200000 113.299508608188
127210000 112.516499906356
127220000 119.116843988236
127230000 119.221902352718
127240000 113.635345719073
127250000 114.232548614213
127260000 116.569607066212
127270000 115.961792690838
127280000 115.015031921575
127290000 115.016663940087
127300000 117.553627357087
127310000 120.519655845669
127320000 119.751610244262
127330000 122.03593709853
127340000 119.386630582542
127350000 125.36381685821
127360000 123.017137631629
127370000 124.984600846191
127380000 121.788763818882
127390000 125.171632624099
127400000 123.667277514569
127410000 121.93863497951
127420000 121.503654131629
127430000 120.617659181411
127440000 118.355415982738
127450000 117.740207488899
127460000 120.413320834108
127470000 118.509623157559
127480000 119.872327776753
127490000 116.173638576186
127500000 119.489926618013
127510000 115.488203979098
127520000 119.035456968521
127530000 115.437303556296
127540000 116.470606790251
127550000 115.910979236457
127560000 115.137777161333
127570000 113.691493960784
127580000 110.940174996757
127590000 109.628462842899
127600000 108.860572730904
127610000 105.672823763406
127620000 106.618533878388
127630000 106.063140202243
127640000 107.663034163433
127650000 105.42423568765
127660000 103.285179782649
127670000 107.086564534927
127680000 107.290125402066
127690000 107.457708552575
127700000 109.210109410931
127710000 110.353414957635
127720000 107.90076229214
127730000 109.948230403385
127740000 111.784806943875
127750000 116.59165782359
127760000 116.059236526793
127770000 111.345625595935
127780000 111.830728450067
127790000 111.824615982872
127800000 110.177366070215
127810000 111.477880904267
127820000 116.574086160207
127830000 115.265857631196
127840000 109.528383158853
127850000 111.352310875628
127860000 110.63488464205
127870000 115.2524229216
127880000 115.963480119922
127890000 118.60498206275
127900000 115.99306357901
127910000 114.020183841502
127920000 115.724939559607
127930000 117.837556900904
127940000 111.978232024752
127950000 108.221175380445
127960000 104.998472369214
127970000 110.31265931518
127980000 113.297615262533
127990000 113.510628991797
128000000 110.818845763966
128010000 117.991820225788
128020000 114.179354680877
128030000 114.097030164771
128040000 113.615880501901
128050000 113.038727383282
128060000 113.427416970286
128070000 117.54747812854
128080000 118.007521994799
128090000 113.481897024508
128100000 116.82048510986
128110000 117.320801841797
128120000 121.125434914295
128130000 114.358257292599
128140000 113.379246101331
128150000 113.686392469472
128160000 116.265568325418
128170000 119.320925051575
128180000 122.279915761101
128190000 118.386526683731
128200000 118.219875762241
128210000 116.097263934416
128220000 116.437564319866
128230000 114.794759426714
128240000 114.6529340637
128250000 114.757973755303
128260000 115.264635059846
128270000 115.155136275725
128280000 112.716862812886
128290000 119.224697198479
128300000 121.396455403477
128310000 121.763084310314
128320000 121.7986308148
128330000 119.538070075295
128340000 116.30935469985
128350000 117.686092107632
128360000 115.435647371998
128370000 120.205211584088
128380000 121.113550533318
128390000 116.775703606598
128400000 116.802931905824
128410000 124.163112036368
128420000 123.865580121554
128430000 124.160933509016
128440000 119.270163012713
128450000 125.900059482039
128460000 123.64362657728
128470000 120.149769550408
128480000 119.463870596334
128490000 119.593916883617
128500000 115.95539025132
128510000 119.233325773769
128520000 119.743870401153
128530000 122.659615778077
128540000 119.407968172995
128550000 119.582656426311
128560000 121.665259771015
128570000 120.05533944569
128580000 116.147548760029
128590000 118.161164408802
128600000 113.101280577853
128610000 114.991063912111
128620000 112.774508708732
128630000 108.948423336709
128640000 113.831994811646
128650000 111.844532173829
128660000 111.705691825552
128670000 115.798827738613
128680000 111.102428129764
128690000 115.204924202589
128700000 116.75948516666
128710000 119.810711748717
128720000 117.030868135658
128730000 117.393034589602
128740000 119.725965877861
128750000 120.791680664811
128760000 120.570547560545
128770000 115.040232362454
128780000 118.960372886826
128790000 120.163700009549
128800000 115.819532237827
128810000 116.728535978034
128820000 118.76012747372
128830000 120.998729478644
128840000 123.117548578005
128850000 122.48673065987
128860000 121.172039315072
128870000 122.742438311309
128880000 123.165794162239
128890000 121.092059287843
128900000 118.391319432815
128910000 120.372865051191
128920000 125.339653430879
128930000 126.62166135447
128940000 125.177584384326
128950000 125.850718434256
128960000 124.982011999954
128970000 126.695123003614
128980000 123.718132375443
128990000 122.998341514791
129000000 121.647106158326
129010000 118.621526966009
129020000 122.676471229961
129030000 122.518150744553
129040000 122.932518790757
129050000 122.93610630127
129060000 122.13162129054
129070000 123.237432995618
129080000 120.784361857312
129090000 117.034395533757
129100000 115.883555448338
129110000 117.14930415547
129120000 116.676565310376
129130000 114.183747395513
129140000 105.54944325663
129150000 106.582889272033
129160000 112.975813161984
129170000 112.050816744495
129180000 115.199724835199
129190000 119.033478636897
129200000 119.619783829175
129210000 119.252478166028
129220000 116.950815073305
129230000 114.546787353391
129240000 115.645869949737
129250000 119.128512781361
129260000 119.046795344207
129270000 116.649077172694
129280000 113.171019863537
129290000 120.967089683683
129300000 119.165716798126
129310000 117.612517520966
129320000 119.889608241109
129330000 117.039623417878
129340000 120.07361788467
129350000 122.065169649978
129360000 117.82819170131
129370000 118.62201766555
129380000 122.469654136653
129390000 117.866405190631
129400000 112.635310898329
129410000 112.152512374565
129420000 113.696779834492
129430000 120.545144935859
129440000 119.571947443921
129450000 118.116055151123
129460000 118.498994464232
129470000 116.699449141416
129480000 118.170116093548
129490000 116.02236105031
129500000 120.675515972547
129510000 117.542600315764
129520000 123.694359199197
129530000 120.976309350893
129540000 116.92233288189
129550000 121.880450374483
129560000 124.632094678303
129570000 123.301672707197
129580000 119.228232290038
129590000 118.991078264104
129600000 113.88202192135
129610000 115.638531570653
129620000 123.636004884559
129630000 121.559250036749
129640000 119.602536756517
129650000 121.368173781602
129660000 122.027754200742
129670000 118.394827407111
129680000 121.780460492141
129690000 125.731083333126
129700000 123.974087560605
129710000 121.107372218763
129720000 123.408800120316
129730000 118.426638576021
129740000 120.319813128175
129750000 118.633129361848
129760000 116.565103354698
129770000 118.512991155627
129780000 121.574004997213
129790000 115.41180615422
129800000 115.511429409051
129810000 114.382481509764
129820000 115.929628269909
129830000 116.440028031383
129840000 118.545104269234
129850000 118.836473056774
129860000 117.977394266997
129870000 112.078906518201
129880000 114.519315827075
129890000 110.332205595392
129900000 116.141065362167
129910000 115.818571403106
129920000 114.775165950385
129930000 120.516163132104
129940000 120.963788867991
129950000 122.078755742521
129960000 117.907470324829
129970000 120.787395145875
129980000 121.462703192279
129990000 118.089864300971
130000000 117.054391329961
130010000 119.153097617835
130020000 116.243014189244
130030000 112.313161062244
130040000 116.33848489264
130050000 115.534220891393
130060000 116.380261732733
130070000 114.510079828153
130080000 113.893679714113
130090000 111.901948889285
130100000 115.570214209382
130110000 111.921937288585
130120000 114.647907185356
130130000 113.804972916662
130140000 112.907701646778
130150000 111.013186209208
130160000 116.018656699127
130170000 120.997949835203
130180000 112.18857192979
130190000 111.675173772501
130200000 116.437821133278
130210000 113.407393546667
130220000 112.806956964732
130230000 117.360239818318
130240000 117.890582387232
130250000 112.727012500065
130260000 110.77382624008
130270000 106.941345815895
130280000 107.864922270495
130290000 109.222589549896
130300000 112.398026377714
130310000 108.769489768353
130320000 110.332889287043
130330000 108.345837133646
130340000 108.865940649571
130350000 105.274125661762
130360000 111.341349884933
130370000 107.73120145498
130380000 109.572368081862
130390000 113.397963916453
130400000 112.557164777332
130410000 116.630985529938
130420000 115.930523944803
130430000 116.404369059553
130440000 116.484561077359
130450000 115.936540272242
130460000 116.663311981672
130470000 115.513180498575
130480000 117.682039637908
130490000 115.780171672624
130500000 112.63923934453
130510000 113.283549853994
130520000 114.630764557562
130530000 114.661673563757
130540000 109.372038728673
130550000 114.94741642668
130560000 112.128289435351
130570000 112.34958779959
130580000 113.084273308412
130590000 112.177376263492
130600000 115.076734291078
130610000 115.182886732124
130620000 116.505803787661
130630000 111.487662549747
130640000 115.835920788606
130650000 115.975328883714
130660000 115.401101404842
130670000 116.57527366651
130680000 118.301961857917
130690000 113.026807337836
130700000 114.576783655554
130710000 114.822424057849
130720000 113.742864816352
130730000 115.849491626657
130740000 115.713810196552
130750000 114.464775102801
130760000 118.055423178306
130770000 117.025456652067
130780000 114.710518851635
130790000 115.809566693013
130800000 115.653138012352
130810000 113.419055673633
130820000 112.371158884809
130830000 111.781836970817
130840000 110.250410416831
130850000 110.500736882633
130860000 111.479705963767
130870000 112.791755404479
130880000 115.16611057949
130890000 118.838056339612
130900000 116.934361044747
130910000 119.81041699741
130920000 118.398816038935
130930000 116.479596680781
130940000 119.354478532835
130950000 120.697357392362
130960000 121.120406375578
130970000 118.62756631197
130980000 120.376167538292
130990000 120.453673024025
131000000 119.414383951445
131010000 120.498701105053
131020000 120.61382659867
131030000 120.14883858339
131040000 119.722533426829
131050000 115.336398195002
131060000 118.318536505499
131070000 115.396102168419
131080000 113.934748994205
131090000 116.514074225921
131100000 123.842714706068
131110000 119.279949213976
131120000 120.791142302927
131130000 123.12596482017
131140000 121.245003291256
131150000 124.02363275462
131160000 123.180883477056
131170000 121.439368968391
131180000 119.502579968193
131190000 117.651924505004
131200000 116.321209800626
131210000 108.867808393163
131220000 113.527410073896
131230000 110.209066177795
131240000 112.735498465354
131250000 112.557445810833
131260000 108.820650208892
131270000 114.523635226037
131280000 119.762899973183
131290000 119.967046892645
131300000 121.631111252481
131310000 122.28773931254
131320000 120.946673552196
131330000 124.883168960738
131340000 123.79171663319
131350000 124.096746563829
131360000 121.634890210854
131370000 118.610824526408
131380000 118.583684440794
131390000 118.868090124393
131400000 118.005303774499
131410000 116.238300290964
131420000 112.292655784645
131430000 118.849709309276
131440000 117.927464795922
131450000 123.777944323403
131460000 122.97183069149
131470000 121.993115793257
131480000 121.386345869853
131490000 119.256803185898
131500000 116.856506438353
131510000 112.714969122414
131520000 114.781036845326
131530000 114.834073522432
131540000 112.190928956207
131550000 108.431100487006
131560000 104.242485893902
131570000 108.532273284441
131580000 111.44527834348
131590000 110.420835392523
131600000 112.020437483028
131610000 113.200940194034
131620000 114.282283581403
131630000 117.424763764874
131640000 115.976864161903
131650000 116.972794349904
131660000 115.359008450116
131670000 120.862754395457
131680000 117.950687346765
131690000 119.914725395529
131700000 118.787988535889
131710000 118.742445296538
131720000 120.090888690903
131730000 125.159801672398
131740000 123.70637264534
131750000 123.714734415766
131760000 119.743548651478
131770000 121.119774755335
131780000 121.908050652908
131790000 119.067728767643
131800000 121.852014561874
131810000 120.727741294876
131820000 116.115734045881
131830000 120.914733590294
131840000 116.729877728322
131850000 116.478099040929
131860000 118.253488199688
131870000 117.819365974955
131880000 109.261897818033
131890000 112.181689164772
131900000 112.842281451045
131910000 113.811436071174
131920000 115.8040307905
131930000 110.150592197539
131940000 116.06270626362
131950000 120.984549000021
131960000 115.467487691722
131970000 115.846103367136
131980000 119.051957672133
131990000 118.219225421213
132000000 119.734727632658
132010000 115.890376506009
132020000 115.333161121475
132030000 116.558868264144
132040000 114.709216621962
132050000 112.884005624475
132060000 110.880181464153
132070000 119.112925938572
132080000 122.057098316492
132090000 121.382908059762
132100000 117.474212179385
132110000 119.232729421653
132120000 117.218514056322
132130000 121.66431348936
132140000 122.299673356838
132150000 119.011167213061
132160000 120.891442103417
132170000 116.054341065631
132180000 117.288052293801
132190000 119.941909676447
132200000 117.047133197495
132210000 118.865653048356
132220000 118.178131957935
132230000 119.755012850093
132240000 118.862503661605
132250000 115.29840569059
132260000 114.682583173773
132270000 120.730670393588
132280000 119.448435581052
132290000 122.135121264936
132300000 118.666269014819
132310000 112.975884923918
132320000 120.85380315996
132330000 120.44417231168
132340000 121.420147134699
132350000 117.961362629163
132360000 118.153628858197
132370000 117.568650247262
132380000 116.462044750306
132390000 116.782084398974
132400000 117.557487727056
132410000 122.328890398451
132420000 123.144883945783
132430000 119.734051167033
132440000 119.107133342384
132450000 119.967165884288
132460000 117.901416616782
132470000 120.735554096057
132480000 118.939803205966
132490000 122.406045545667
132500000 118.575497322411
132510000 120.524565558985
132520000 114.780686704321
132530000 116.784948075966
132540000 116.662893960422
132550000 115.77473440897
132560000 114.18259355114
132570000 111.759350684783
132580000 113.068588804958
132590000 113.558603501052
132600000 111.984510396206
132610000 115.256379995755
132620000 113.30322619691
132630000 114.073274559197
132640000 116.012766079524
132650000 115.749832012738
132660000 117.778996278208
132670000 112.326128480627
132680000 119.880642349557
132690000 120.160205952091
132700000 120.107483315465
132710000 117.848181358361
132720000 118.711604728806
132730000 113.352894499629
132740000 117.288524235091
132750000 117.14882897847
132760000 119.388077903681
132770000 120.474652466043
132780000 117.059007901351
132790000 115.77596926172
132800000 119.658777670711
132810000 119.150501723203
132820000 116.929471814941
132830000 118.507245244596
132840000 119.440686890789
132850000 120.273399586638
132860000 124.023401167458
132870000 119.875967517533
132880000 119.568121154846
132890000 116.321141538152
132900000 116.599485298634
132910000 120.373763325909
132920000 121.066189572017
132930000 120.630067273419
132940000 120.912853347151
132950000 122.588858025101
132960000 121.354571046556
132970000 115.004913497145
132980000 116.1551922692
132990000 116.15195405437
133000000 121.122978223394
133010000 114.48313120674
133020000 112.217128930917
133030000 107.624166141732
133040000 108.126995427057
133050000 111.339678364879
133060000 109.133899209404
133070000 116.35095085963
133080000 118.145354379033
133090000 121.74648556452
133100000 116.037440857701
133110000 116.913196265146
133120000 116.937802250287
133130000 118.74707731723
133140000 120.054611153883
133150000 116.524980112251
133160000 115.504536238166
133170000 121.32004590868
133180000 121.831193542061
133190000 119.927473413214
133200000 118.146058008529
133210000 115.649986355652
133220000 109.627811518803
133230000 112.318656996648
133240000 108.872622269763
133250000 108.39959146728
133260000 116.706401564551
133270000 115.449378849364
133280000 119.224290786505
133290000 115.338315036797
133300000 118.205856647772
133310000 117.919286909868
133320000 111.968275419444
133330000 108.643077431489
133340000 112.312515666071
133350000 113.310278864237
133360000 114.026495463511
133370000 109.905278907439
133380000 116.930226944538
133390000 119.744222567777
133400000 118.459430177615
133410000 120.503611622114
133420000 121.12944187338
133430000 120.669333469648
133440000 118.387319235505
133450000 118.5007285754
133460000 120.778864938861
133470000 120.52130721232
133480000 120.198108723053
133490000 117.954208779349
133500000 115.40243475281
133510000 118.797013495034
133520000 119.564417190262
133530000 120.197463528907
133540000 115.999439548623
133550000 117.287412956305
133560000 121.181572668247
133570000 119.542319587729
133580000 123.935180754903
133590000 125.598956121483
133600000 119.056517857764
133610000 117.837090766493
133620000 110.871050596193
133630000 117.574281379008
133640000 116.606092198593
133650000 109.192500507113
133660000 115.637694048068
133670000 115.177743009945
133680000 121.569797703241
133690000 118.144858287623
133700000 121.692039008741
133710000 120.417841981819
133720000 117.70031011898
133730000 119.737435894595
133740000 114.483483827391
133750000 115.524523306673
133760000 110.29206148607
133770000 118.727828508436
133780000 116.078647789501
133790000 113.114288144628
133800000 114.267599470755
133810000 113.820500205757
133820000 112.541938649348
133830000 117.996957960882
133840000 113.88054290798
133850000 114.564090797372
133860000 116.192758356784
133870000 110.933878903808
133880000 120.884498332911
133890000 119.725710137572
133900000 117.378764323371
133910000 121.158010189371
133920000 122.827639737264
133930000 116.48064825539
133940000 120.600391553865
133950000 115.782964289807
133960000 119.871440669573
133970000 123.116911768858
133980000 123.358201112813
133990000 119.541319769958
134000000 120.358202136006
134010000 122.14882825707
134020000 127.448653552754
134030000 130.149594668722
134040000 127.640590687328
134050000 128.027251844112
134060000 127.536327754698
134070000 126.282565773365
134080000 122.526685931118
134090000 122.305250023716
134100000 121.924946860479
134110000 129.332335223528
134120000 126.867731180416
134130000 121.212069987241
134140000 124.371073923606
134150000 125.51656182464
134160000 122.730937838663
134170000 120.760154921715
134180000 123.270088221009
134190000 122.442926930982
134200000 123.136928296277
134210000 122.552782463473
134220000 121.302617727279
134230000 126.519224968574
134240000 124.885737067217
134250000 123.132406445972
134260000 125.980501411989
134270000 124.203105659189
134280000 122.751172405233
134290000 128.174047640413
134300000 128.251824239078
134310000 129.717249577728
134320000 127.58827653027
134330000 127.792750455912
134340000 123.910011956802
134350000 124.755502413773
134360000 124.451082723648
134370000 123.230865792085
134380000 124.494670896716
134390000 126.460107633579
134400000 124.024535466171
134410000 125.387811667692
134420000 127.251314484395
134430000 122.139420836975
134440000 120.219480033751
134450000 123.220721058743
134460000 117.683067052364
134470000 116.389047024719
134480000 120.692651247954
134490000 122.51401465817
134500000 123.339090363768
134510000 123.087561956776
134520000 119.18004358347
134530000 120.952695696357
134540000 123.509629288663
134550000 122.269539321841
134560000 118.519383555698
134570000 114.721966029468
134580000 113.422724145713
134590000 119.948241153113
134600000 111.558352913366
134610000 121.677780915494
134620000 119.706443001586
134630000 118.161531289649
134640000 117.436812144284
134650000 113.610809665098
134660000 118.635291562252
134670000 118.913568879022
134680000 121.24771679131
134690000 121.847123379968
134700000 118.908582958871
134710000 117.195442394016
134720000 118.004144107723
134730000 116.643372610571
134740000 114.40266542932
134750000 115.330644430733
134760000 109.987670521369
134770000 112.590863062955
134780000 115.738809357299
134790000 110.984494151052
134800000 115.326197084388
134810000 114.262179587149
134820000 109.250762591889
134830000 111.814352812696
134840000 110.394101374284
134850000 115.425673579762
134860000 113.391714152518
134870000 113.14275068251
134880000 110.104763582905
134890000 111.848189019144
134900000 110.614636683135
134910000 111.74041229202
134920000 114.016747195976
134930000 112.028897197477
134940000 110.939631241133
134950000 109.002767062628
134960000 112.001476886973
134970000 114.492659538559
134980000 116.327441841144
134990000 112.751762286196
135000000 120.141206778062
135010000 118.717499956446
135020000 124.155821386027
135030000 119.336547660748
135040000 119.728915123309
135050000 121.682340404055
135060000 119.052847317051
135070000 124.097333519514
135080000 122.577904990402
135090000 120.41202955376
135100000 118.505217248581
135110000 124.716571725048
135120000 123.818693562366
135130000 122.479313334741
135140000 121.224845466733
135150000 122.714290919988
135160000 119.701804138399
135170000 118.014692502828
135180000 121.278686120193
135190000 125.880309973532
135200000 121.362828630382
135210000 116.652128753869
135220000 121.07795935147
135230000 119.857368896709
135240000 120.230362253208
135250000 114.036057840769
135260000 120.213656855897
135270000 119.338910597168
135280000 115.204422301571
135290000 117.502757480908
135300000 118.994134329666
135310000 119.7409718386
135320000 118.11018950637
135330000 107.661931522499
135340000 113.055170027691
135350000 121.519444615839
135360000 118.088839088209
135370000 116.807540532617
135380000 118.638898233452
135390000 113.799821089723
135400000 116.525847175228
135410000 117.244547617199
135420000 118.405975038428
135430000 115.454020972692
135440000 114.219582553727
135450000 115.944496502288
135460000 119.471939785099
135470000 123.16712925905
135480000 118.171827054584
135490000 119.835832311286
135500000 120.25388794344
135510000 115.412874808193
135520000 118.265091618763
135530000 116.216754872204
135540000 115.62029068221
135550000 113.567559647325
135560000 117.099017677925
135570000 117.47007793807
135580000 116.096222315575
135590000 116.995387829383
135600000 117.963212265998
135610000 118.842893429521
135620000 121.283287565679
135630000 118.489916045183
135640000 117.570552184134
135650000 115.385817178447
135660000 119.80610655247
135670000 119.207153504719
135680000 121.186374375697
135690000 123.841250133184
135700000 118.667981868805
135710000 119.62252636583
135720000 123.790884732012
135730000 122.488639235976
135740000 122.131071767906
135750000 119.656733750074
135760000 125.405594750664
135770000 121.208394093254
135780000 118.831782728291
135790000 118.447877977228
135800000 117.94154501232
135810000 120.889701527051
135820000 117.647650223595
135830000 114.657419887552
135840000 119.441596788103
135850000 118.634464483003
135860000 120.263491615594
135870000 120.128727242402
135880000 120.231500388911
135890000 121.481885688269
135900000 119.861151128266
135910000 122.884813568342
135920000 122.1231102413
135930000 120.957071693496
135940000 121.596045318691
135950000 121.960399367595
135960000 119.285261645485
135970000 119.132999443885
135980000 115.635220190707
135990000 115.724259802829
136000000 117.928539456674
136010000 111.197537878664
136020000 115.34245096803
136030000 119.849028246658
136040000 120.073978892974
136050000 122.546560175117
136060000 123.244624757752
136070000 116.263955279071
136080000 119.817317518038
136090000 118.971132607781
136100000 120.0299434827
136110000 119.831176012327
136120000 119.205872373924
136130000 115.251887756127
136140000 120.789007763758
136150000 119.530530195796
136160000 120.585916173836
136170000 118.173533179753
136180000 117.166672665893
136190000 115.244172996874
136200000 110.170488969527
136210000 113.976623235523
136220000 114.550723555342
136230000 111.903867246705
136240000 117.515829352252
136250000 112.340941614723
136260000 112.458783904653
136270000 110.698093588592
136280000 114.392874404783
136290000 114.725809244592
136300000 111.566860278309
136310000 115.38062291501
136320000 115.239786523001
136330000 116.47507830844
136340000 120.712597026825
136350000 113.064728779823
136360000 112.977491612481
136370000 116.207294451431
136380000 115.415598042921
136390000 114.848405120839
136400000 117.950753247385
136410000 117.986011407082
136420000 114.65678355825
136430000 114.669373876638
136440000 117.01730046797
136450000 117.563440306274
136460000 116.426608972776
136470000 116.773570401568
136480000 118.912137581739
136490000 114.389055976168
136500000 117.318758065956
136510000 114.913569060455
136520000 113.557391066071
136530000 111.029021598389
136540000 111.214423999762
136550000 113.499984377224
136560000 112.445314908233
136570000 115.014414059553
136580000 114.427980771287
136590000 115.571978954305
136600000 113.008491577072
136610000 114.58769289752
136620000 119.182240579074
136630000 122.622109676005
136640000 118.599905926394
136650000 112.775424677115
136660000 119.616273387843
136670000 115.56559903335
136680000 111.68694965087
136690000 113.049232359314
136700000 116.952613190194
136710000 110.324174809689
136720000 110.405635676501
136730000 111.153997189935
136740000 110.162285250793
136750000 110.698995974963
136760000 110.893581061818
136770000 111.632099303793
136780000 112.487867930262
136790000 110.792442607624
136800000 114.345100095054
136810000 114.679568898783
136820000 113.237160779807
136830000 107.131136463277
136840000 113.227161473533
136850000 113.240408791396
136860000 110.633656577301
136870000 115.408100710169
136880000 112.100029080438
136890000 117.201191160933
136900000 118.887789306511
136910000 122.412731063639
136920000 122.8436599698
136930000 121.21531655255
136940000 116.150761429534
136950000 114.947556518754
136960000 113.640427295119
136970000 115.999498891265
136980000 120.35974836338
136990000 124.382479595563
137000000 122.202932640724
137010000 120.950683649043
137020000 115.389740496865
137030000 118.328717751012
137040000 120.205119829102
137050000 117.302620156351
137060000 120.329854453252
137070000 115.546111960912
137080000 121.4638907285
137090000 119.529174901648
137100000 118.106416601424
137110000 121.269897452206
137120000 116.175494410825
137130000 114.715322096622
137140000 112.912680672336
137150000 108.681166677816
137160000 112.419699633628
137170000 113.768160810112
137180000 116.513099966106
137190000 113.994863650781
137200000 111.562156856516
137210000 108.288907752001
137220000 113.232533819586
137230000 113.495963216558
137240000 111.647236478107
137250000 112.620104886064
137260000 116.451008046614
137270000 115.272460041522
137280000 115.771055616642
137290000 115.96148712258
137300000 109.228177936963
137310000 111.444223489334
137320000 108.090934134015
137330000 108.60699659216
137340000 108.056118288838
137350000 108.611242376941
137360000 107.12293411715
137370000 109.008907604689
137380000 111.924715764058
137390000 106.600682481093
137400000 113.199980339989
137410000 108.617911852641
137420000 113.011948607137
137430000 111.129651470435
137440000 114.438852203572
137450000 114.951761314907
137460000 111.779365713824
137470000 118.429045411889
137480000 116.01909079334
137490000 114.64108815722
137500000 118.148147702425
137510000 113.183812292156
137520000 112.803165285249
137530000 113.428980455445
137540000 111.933405177218
137550000 112.670656634555
137560000 110.291348583072
137570000 108.626019841883
137580000 112.764843706239
137590000 116.996944597241
137600000 111.033752857784
137610000 112.502611027665
137620000 115.578555880633
137630000 114.902088272164
137640000 119.637431956066
137650000 119.858922778677
137660000 118.147907335616
137670000 115.332128595466
137680000 116.686605724127
137690000 114.65250437001
137700000 111.786226756465
137710000 110.910323410828
137720000 112.281901286856
137730000 109.002866472669
137740000 107.264768216688
137750000 114.091368503389
137760000 110.047072152939
137770000 114.783139999854
137780000 115.07432854543
137790000 117.282467359234
137800000 115.369514939339
137810000 116.513607975745
137820000 115.587561835777
137830000 117.021758920935
137840000 117.128197073324
137850000 116.410045422219
137860000 115.546167454336
137870000 117.502199585788
137880000 121.440324585777
137890000 118.54221593292
137900000 118.400157318889
137910000 121.277902177201
137920000 122.016470595421
137930000 117.377833776731
137940000 121.943803648255
137950000 119.510825103722
137960000 120.562442725949
137970000 119.22443924521
137980000 121.172786547529
137990000 119.505106380811
138000000 119.566909251318
138010000 115.277707259682
138020000 114.702945682377
138030000 111.536640801694
138040000 117.301855880458
138050000 113.965254177352
138060000 114.279885667941
138070000 115.308813792631
138080000 114.742633156344
138090000 112.972223165545
138100000 116.686048016834
138110000 116.071717509753
138120000 112.863824903815
138130000 116.975195240711
138140000 118.870702410666
138150000 118.13126096779
138160000 117.477405005619
138170000 116.108789343548
138180000 113.005325440376
138190000 114.59819445148
138200000 112.63685803484
138210000 110.057364102716
138220000 110.537810285563
138230000 115.021262058173
138240000 118.185560082681
138250000 115.498327866116
138260000 117.135519347822
138270000 117.169569782472
138280000 122.08643388501
138290000 121.557503249659
138300000 118.311449632047
138310000 122.468103303955
138320000 123.462643705311
138330000 120.936891887092
138340000 123.760876926151
138350000 123.495946331707
138360000 121.980415426923
138370000 121.380517187437
138380000 120.979406178686
138390000 119.631114546374
138400000 121.503324797834
138410000 122.724493529723
138420000 121.253801840606
138430000 119.510441088866
138440000 115.964154126297
138450000 114.002585580142
138460000 113.780640312088
138470000 114.114510428106
138480000 113.357525567802
138490000 111.779031787781
138500000 105.149611559704
138510000 108.504023931062
138520000 108.67956219254
138530000 107.3430954551
138540000 108.64706549073
138550000 113.00863373296
138560000 115.892352266936
138570000 115.827932844961
138580000 112.84988107559
138590000 113.87908907671
138600000 115.720837715232
138610000 116.567802659129
138620000 116.724712714796
138630000 118.8357985967
138640000 118.380055634127
138650000 122.899002975617
138660000 119.487746915758
138670000 119.764789562132
138680000 119.806282504911
138690000 121.017309700487
138700000 119.449438300435
138710000 119.321013275623
138720000 120.097066684821
138730000 116.918156113892
138740000 114.547539077614
138750000 114.009927214075
138760000 116.558293051029
138770000 117.384488273501
138780000 116.449689917735
138790000 114.778239855045
138800000 118.147301700421
138810000 115.281979938714
138820000 113.722554089094
138830000 115.402615546257
138840000 117.910380127439
138850000 119.83327483496
138860000 118.606918588647
138870000 119.522827156404
138880000 120.456617998083
138890000 119.362086946178
138900000 116.368740809225
138910000 119.855377374326
138920000 119.012165190251
138930000 116.202758525885
138940000 122.112163953154
138950000 118.159335997116
138960000 120.666950207265
138970000 118.235323882206
138980000 111.178643652213
138990000 114.410960607446
139000000 113.683635696643
139010000 115.907560063482
139020000 111.989754479444
139030000 116.872206001112
139040000 116.768200289944
139050000 118.867540997337
139060000 116.068367281853
139070000 120.934518186369
139080000 120.852574855871
139090000 117.095737776202
139100000 117.204100550682
139110000 119.236281578871
139120000 119.115074054372
139130000 121.286444708659
139140000 113.153793119538
139150000 121.212632435188
139160000 120.67780716676
139170000 118.966946784627
139180000 117.512078445025
139190000 115.50669436218
139200000 116.517775851996
139210000 115.40299187679
139220000 115.64887275728
139230000 118.052136148585
139240000 116.176093302706
139250000 115.221822474621
139260000 116.989990904247
139270000 111.242454763147
139280000 110.886405258572
139290000 110.76354436759
139300000 112.68747545307
139310000 114.385375963136
139320000 107.262600863256
139330000 112.45202567005
139340000 108.715836805668
139350000 107.949113993347
139360000 110.897812920478
139370000 110.658635241325
139380000 112.086673829217
139390000 111.649309917649
139400000 111.405734574911
139410000 112.400042808329
139420000 113.878045985309
139430000 117.340785235468
139440000 122.533784511329
139450000 119.19309873581
139460000 119.938450027116
139470000 121.627783183045
139480000 119.883056797879
139490000 112.647583501353
139500000 110.207376788101
139510000 122.265778889283
139520000 118.606053164263
139530000 122.014204591986
139540000 121.796175686868
139550000 119.81259494584
139560000 120.150175343356
139570000 117.544445468338
139580000 122.190469518801
139590000 124.359226614303
139600000 121.706642843249
139610000 123.300786734703
139620000 118.645639917341
139630000 118.964845115421
139640000 123.440541543898
139650000 121.70635348994
139660000 120.601660534212
139670000 119.924224284913
139680000 119.659863857658
139690000 118.570928135954
139700000 118.319707593453
139710000 124.449690551938
139720000 115.708033367224
139730000 119.942393345439
139740000 120.280226036308
139750000 119.804071889332
139760000 119.440102015584
139770000 122.80302560084
139780000 122.743562827383
139790000 126.268400065164
139800000 124.948790627457
139810000 116.937603056487
139820000 115.635466403547
139830000 119.126257249952
139840000 116.881147212525
139850000 112.166395223366
139860000 113.050374666822
139870000 113.594010415559
139880000 113.301377750622
139890000 116.758246364818
139900000 118.893166588246
139910000 118.154293655457
139920000 118.189292115406
139930000 119.94903851701
139940000 121.471623946894
139950000 118.549137739335
139960000 115.027947304972
139970000 113.210716790898
139980000 114.7578211335
139990000 116.630953602353
140000000 118.417950650145
140010000 114.292718564039
140020000 117.382995636047
140030000 113.060267739634
140040000 113.599087089778
140050000 115.27993287772
140060000 116.5238909384
140070000 117.022593394425
140080000 119.903719427973
140090000 119.84885615727
140100000 120.726670555591
140110000 115.57528073821
140120000 111.974924595897
140130000 113.755825622516
140140000 117.737780191031
140150000 112.448175585595
140160000 116.455978458393
140170000 122.078132655378
140180000 121.57902047271
140190000 118.93612888235
140200000 114.953205539521
140210000 121.622917323203
140220000 117.09307075341
140230000 117.784276905593
140240000 119.17374929041
140250000 123.107712599232
140260000 117.383772736258
140270000 116.908821515536
140280000 117.050502502445
140290000 114.541936740909
140300000 113.627916989693
140310000 116.575082983127
140320000 120.850714990215
140330000 121.124310597666
140340000 123.243996622783
140350000 123.613313146993
140360000 120.771324745397
140370000 124.615675221238
140380000 126.337813162069
140390000 125.70428168889
140400000 122.725549463297
140410000 123.369984476117
140420000 121.354297413416
140430000 116.757438190705
140440000 117.868864603381
140450000 117.692289402335
140460000 113.45553052146
140470000 117.874132842306
140480000 114.07395513052
140490000 117.398670356942
140500000 117.50822788499
140510000 114.807416967547
140520000 116.461180121367
140530000 114.829574764641
140540000 120.980226931405
140550000 121.295766461256
140560000 120.81930270077
140570000 114.589968372673
140580000 120.013601096617
140590000 123.215282277937
140600000 116.588768400354
140610000 119.312806035301
140620000 120.139600921706
140630000 118.597764729606
140640000 115.121508857059
140650000 113.477506993801
140660000 115.05567312148
140670000 117.11798558469
140680000 116.250719485166
140690000 118.227396436127
140700000 117.620040193954
140710000 116.561060530654
140720000 118.751563229074
140730000 118.020632860418
140740000 118.303360174527
140750000 119.506708719811
140760000 116.205787039675
140770000 115.776482189694
140780000 118.119171150421
140790000 114.744870859359
140800000 115.381923371315
140810000 116.891875440292
140820000 113.982955614862
140830000 114.236911510037
140840000 113.106937965204
140850000 114.754129774268
140860000 115.12767818373
140870000 113.530634050404
140880000 117.597260458656
140890000 115.688154929894
140900000 111.767943932102
140910000 117.097035239526
140920000 114.416851378335
140930000 118.772184297281
140940000 115.724708906547
140950000 110.637747747076
140960000 115.80457234452
140970000 114.153391230857
140980000 111.874548374371
140990000 106.211287354192
141000000 115.187050674465
141010000 108.535085861733
141020000 115.149808246286
141030000 109.923130461931
141040000 111.311493798567
141050000 104.659879985102
141060000 109.658977014584
141070000 114.384091063935
141080000 113.045036719121
141090000 117.271063048422
141100000 115.948483430714
141110000 114.926284065744
141120000 114.881682541226
141130000 119.082958045791
141140000 113.562836036094
141150000 118.537983621225
141160000 118.08930849372
141170000 115.279475835513
141180000 119.978555394475
141190000 120.396906374278
141200000 120.893323319463
141210000 122.991339976846
141220000 116.290596433448
141230000 119.900560205258
141240000 118.302988197531
141250000 116.048974932896
141260000 112.656086789547
141270000 113.301005067871
141280000 115.971966710115
141290000 115.738534531285
141300000 114.314266495639
141310000 115.723154496665
141320000 117.513593419467
141330000 118.472332449747
141340000 112.509671582842
141350000 116.700190662674
141360000 117.484427287265
141370000 119.010582427602
141380000 119.941820049567
141390000 118.346574123422
141400000 118.469588022582
141410000 119.228755246225
141420000 118.209853357199
141430000 115.145425844309
141440000 112.578488715971
141450000 115.319328176234
141460000 116.01056347183
141470000 118.353996705732
141480000 117.313577963208
141490000 121.779142803676
141500000 119.449426840735
141510000 124.60708632222
141520000 117.512442978748
141530000 122.177417152192
141540000 123.68766323949
141550000 124.602577990268
141560000 122.114645131823
141570000 122.915623454009
141580000 123.355518603653
141590000 121.126245844651
141600000 120.588748832498
141610000 126.13652216864
141620000 128.124228366327
141630000 127.853163051853
141640000 123.774424322466
141650000 125.064560819941
141660000 125.630146326796
141670000 125.647779652243
141680000 124.629059310573
141690000 123.363023694785
141700000 125.240898006169
141710000 121.841622098656
141720000 119.486943607461
141730000 117.026858154819
141740000 122.391143438355
141750000 119.776716975639
141760000 121.492133857189
141770000 119.533102551001
141780000 124.727243070583
141790000 125.77046987229
141800000 126.929397525595
141810000 122.829248036292
141820000 124.059955757306
141830000 118.996239416591
141840000 123.251429709758
141850000 117.436840424148
141860000 119.385150813492
141870000 116.980281785845
141880000 117.686960051427
141890000 121.355086504018
141900000 119.242260012339
141910000 121.147062727265
141920000 121.26889815012
141930000 125.28278670534
141940000 127.182142179916
141950000 129.596979190358
141960000 126.899281981469
141970000 125.035135543336
141980000 129.011793388267
141990000 123.866654414586
142000000 119.690887908249
142010000 120.369186326068
142020000 128.059705697902
142030000 122.758896368966
142040000 119.274553770336
142050000 124.080968132714
142060000 124.778190311002
142070000 123.0559405189
142080000 128.023617514817
142090000 129.233892824266
142100000 118.586357450958
142110000 124.893430704844
142120000 124.732111980756
142130000 129.228744315798
142140000 130.478378562504
142150000 128.421540020528
142160000 120.6459123883
142170000 123.178487466015
142180000 126.970773437843
142190000 124.165041415074
142200000 125.963932178878
142210000 127.565144283163
142220000 125.932248753952
142230000 121.083863000909
142240000 121.349349101146
142250000 122.521595532564
142260000 120.202545397002
142270000 119.140510734895
142280000 125.339631607658
142290000 125.840049496256
142300000 123.902904557665
142310000 124.017548127079
142320000 123.769800035238
142330000 122.220883631354
142340000 123.037679821199
142350000 120.009242196358
142360000 116.735367805554
142370000 119.742526765681
142380000 117.874995205333
142390000 121.408672545201
142400000 120.788076036856
142410000 119.053207239341
142420000 119.503805541174
142430000 115.746933531409
142440000 118.811924310066
142450000 118.895131222158
142460000 119.533962284995
142470000 114.790053206694
142480000 117.547945818122
142490000 115.475069548338
142500000 117.389932906029
142510000 115.035759706446
142520000 122.871290194869
142530000 124.70109413358
142540000 123.806372304231
142550000 127.28117946764
142560000 124.985978941959
142570000 120.827060831119
142580000 122.253735103362
142590000 124.609904996553
142600000 119.701696993146
142610000 124.173952997866
142620000 115.520225221588
142630000 118.426970337566
142640000 114.715018877672
142650000 123.385463406727
142660000 117.248385872382
142670000 115.153178932791
142680000 118.646530434348
142690000 118.682785781437
142700000 118.338518774821
142710000 118.425981247704
142720000 120.681455119562
142730000 119.737616280469
142740000 120.882440453375
142750000 118.116165766578
142760000 127.981892731877
142770000 122.842242618724
142780000 122.456118019364
142790000 123.084628104884
142800000 124.582604667514
142810000 126.467396031833
142820000 125.722693531878
142830000 123.72385840327
142840000 121.514938637555
142850000 121.288904595888
142860000 116.552880013082
142870000 122.07427893305
142880000 125.303890469364
142890000 122.271001964113
142900000 121.025288071254
142910000 116.429848269771
142920000 118.789867508586
142930000 120.460966910076
142940000 114.082192269796
142950000 113.941894950057
142960000 116.54598862896
142970000 119.457848289507
142980000 123.903401636182
142990000 116.360616346313
143000000 117.670218712151
143010000 118.233163418386
143020000 117.772000799656
143030000 120.961738701106
143040000 122.592397421214
143050000 124.846970846489
143060000 122.716507957214
143070000 122.961347351562
143080000 123.640350611329
143090000 120.439711148335
143100000 123.823196660326
143110000 122.597087957592
143120000 120.145905215175
143130000 122.230354371281
143140000 124.971577336788
143150000 125.879410673923
143160000 121.240746874877
143170000 122.566057296361
143180000 124.498428938837
143190000 127.524825914257
143200000 125.333158336682
143210000 122.328243368863
143220000 126.330481311243
143230000 122.307464385977
143240000 123.123530464006
143250000 122.46729652267
143260000 122.86189736054
143270000 120.00444751971
143280000 120.716181699735
143290000 126.556450881892
143300000 125.320500258272
143310000 126.55709006031
143320000 124.541771530807
143330000 121.22911847653
143340000 122.42630681498
143350000 124.798742960522
143360000 125.588062896904
143370000 122.938580787235
143380000 118.168018257574
143390000 121.677147852488
143400000 118.521012674715
143410000 122.581391833293
143420000 119.566114123335
143430000 117.754485491196
143440000 120.262588420477
143450000 118.387565607787
143460000 117.666391243812
143470000 117.433686671381
143480000 116.820176456331
143490000 116.099382835694
143500000 116.79364601751
143510000 115.346615027509
143520000 113.252038861341
143530000 119.14379530379
143540000 119.332523253165
143550000 120.417346638565
143560000 117.214288847067
143570000 120.082115064596
143580000 121.387543018177
143590000 123.718558352459
143600000 120.746810852276
143610000 123.740983433657
143620000 119.278584553089
143630000 119.91736485907
143640000 116.034422774765
143650000 122.237812210402
143660000 121.199025905213
143670000 119.023561043482
143680000 121.803040238974
143690000 124.315295285093
143700000 120.598946566573
143710000 118.36440832791
143720000 119.319810635978
143730000 123.26477552221
143740000 125.383516858365
143750000 124.846491998098
143760000 122.176640838092
143770000 121.74498766144
143780000 123.792742701315
143790000 123.747035966281
143800000 122.965102437331
143810000 125.834761158349
143820000 123.720489743821
143830000 127.921399246229
143840000 125.339489394746
143850000 123.951055217711
143860000 121.031675273865
143870000 120.974676790899
143880000 119.303429825985
143890000 119.636913261111
143900000 119.369896688058
143910000 121.784795503138
143920000 119.953953373882
143930000 125.36139817672
143940000 124.909066511906
143950000 122.936459599897
143960000 121.884145400148
143970000 118.947062329196
143980000 119.918048924471
143990000 124.661390047753
144000000 121.570707479029
144010000 122.340095436718
144020000 120.491305989285
144030000 121.687492178756
144040000 125.047887038792
144050000 122.964897865856
144060000 123.441131871432
144070000 125.541429526246
144080000 119.567501711915
144090000 118.072973135456
144100000 121.938088357407
144110000 117.19904217548
144120000 121.020063339345
144130000 120.425739155003
144140000 121.579732358746
144150000 116.357186410918
144160000 113.419345858791
144170000 115.13988632085
144180000 119.583945999068
144190000 120.033547719393
144200000 120.32398000783
144210000 117.079277067757
144220000 114.458074911958
144230000 119.489495469275
144240000 116.350747639591
144250000 118.089097761628
144260000 118.529586286942
144270000 121.487894057477
144280000 122.679312028215
144290000 122.270421394652
144300000 122.328553656796
144310000 122.753183135857
144320000 120.369180340822
144330000 121.919163138662
144340000 120.331546509363
144350000 122.826601999098
144360000 123.213724008981
144370000 123.433870102799
144380000 118.36259214548
144390000 117.604650854897
144400000 116.156754151281
144410000 116.331280919949
144420000 119.142940958714
144430000 117.381526231966
144440000 116.518198089847
144450000 114.887135317405
144460000 115.213073845752
144470000 109.204956691176
144480000 117.230619028061
144490000 116.048270149602
144500000 116.495792854394
144510000 115.801797816324
144520000 117.239794792254
144530000 116.528576261106
144540000 113.572094838174
144550000 111.401479026989
144560000 114.046190632646
144570000 114.340864239455
144580000 113.033717135787
144590000 116.769772783427
144600000 119.640502773453
144610000 119.949822250002
144620000 121.18075508172
144630000 119.623522926035
144640000 119.195819814542
144650000 116.014428406046
144660000 114.927600261202
144670000 115.285198253685
144680000 122.395369181431
144690000 123.921109213546
144700000 121.718415044733
144710000 125.190419749257
144720000 124.491746106566
144730000 122.876226847252
144740000 124.811950519271
144750000 117.0257471714
144760000 117.941841320507
144770000 118.181146585226
144780000 120.921694154335
144790000 127.237588773647
144800000 125.084262933479
144810000 123.413639746336
144820000 122.515547687249
144830000 120.934500538857
144840000 121.240347225772
144850000 116.487577059627
144860000 120.411192568979
144870000 120.818070873746
144880000 116.781547711852
144890000 117.365677043119
144900000 119.131959012581
144910000 117.532746618967
144920000 120.231276235864
144930000 120.829198503738
144940000 122.678005093576
144950000 121.453885663086
144960000 120.549846125299
144970000 120.397834215879
144980000 122.291112324092
144990000 118.383940063342
145000000 121.628493589709
145010000 122.166167892198
145020000 116.410241292786
145030000 119.43211591345
145040000 119.790446233731
145050000 120.715686473616
145060000 117.352799064014
145070000 115.213510540378
145080000 118.164524289446
145090000 120.538587412662
145100000 113.870883223611
145110000 119.123704924974
145120000 120.711372327525
145130000 119.810685214312
145140000 120.810805468601
145150000 115.55253919808
145160000 120.055895661786
145170000 121.442628126401
145180000 122.995856981516
145190000 117.983750249419
145200000 118.569261380663
145210000 112.854979641697
145220000 119.235319156263
145230000 119.1376703818
145240000 121.514291525472
145250000 123.918356405598
145260000 127.152513639773
145270000 128.467212421628
145280000 127.872489291418
145290000 128.183548762786
145300000 127.955159485814
145310000 126.706313677964
145320000 125.813495918109
145330000 126.814218533506
145340000 125.565791628364
145350000 123.228177227945
145360000 123.842840479644
145370000 116.188378703305
145380000 118.464705277827
145390000 119.089183367021
145400000 122.415082426652
145410000 119.095698502216
145420000 116.328241627512
145430000 118.384153934537
145440000 121.902056955818
145450000 116.678110860115
145460000 116.374777229973
145470000 111.870572298492
145480000 113.335143929178
145490000 111.569033096748
145500000 119.655167867912
145510000 119.673450123555
145520000 124.012975285356
145530000 120.767631901861
145540000 123.395798716014
145550000 125.694501653537
145560000 125.324955857818
145570000 125.429851522895
145580000 127.285415659753
145590000 125.400576953874
145600000 125.418325276421
145610000 123.812240836245
145620000 123.590858014885
145630000 123.41282393964
145640000 125.621215004219
145650000 125.346856500322
145660000 125.064142114076
145670000 125.326571047394
145680000 125.277541413509
145690000 124.302689916944
145700000 129.066431515348
145710000 128.038665694647
145720000 124.484890245132
145730000 122.200003406829
145740000 121.554847096511
145750000 121.903289807626
145760000 116.329340794634
145770000 116.753851794443
145780000 115.713275344175
145790000 119.521017757607
145800000 122.09634191589
145810000 120.236848404645
145820000 120.725801782411
145830000 122.317504792716
145840000 115.453763373946
145850000 118.169961142078
145860000 115.465208442817
145870000 121.155682146783
145880000 121.25377318434
145890000 119.963196934717
145900000 119.707427127681
145910000 119.01279112733
145920000 123.257648674639
145930000 120.232906266979
145940000 119.71629095652
145950000 122.41139692558
145960000 118.565938931793
145970000 117.696812828824
145980000 115.532754854879
145990000 118.12371894127
146000000 121.558338798579
146010000 119.865009286361
146020000 124.387620132165
146030000 124.183129372933
146040000 122.375678247907
146050000 122.184877367961
146060000 121.694260873084
146070000 122.601604790636
146080000 121.136420684176
146090000 119.1361969671
146100000 117.633456168481
146110000 117.084865031906
146120000 114.25340049742
146130000 120.596725426623
146140000 124.372944110388
146150000 119.575177488649
146160000 116.405696097412
146170000 113.346989769627
146180000 118.203432768369
146190000 117.598062503595
146200000 116.524470386445
146210000 116.173261769016
146220000 114.059383228816
146230000 116.809896552782
146240000 116.579753946827
146250000 119.626160635927
146260000 119.720610981576
146270000 125.276009739842
146280000 123.153865315114
146290000 119.072140529666
146300000 120.815502415659
146310000 118.794562999383
146320000 116.639004348228
146330000 121.802977083991
146340000 120.713609334083
146350000 117.703442368255
146360000 122.765035826993
146370000 118.472441696342
146380000 120.246826428804
146390000 119.482894961683
146400000 119.38713249119
146410000 117.667189371373
146420000 117.746005141922
146430000 122.642953898368
146440000 117.349582556784
146450000 115.654393669873
146460000 114.163776231534
146470000 119.287397285176
146480000 117.676980064403
146490000 120.974914160341
146500000 121.271753715008
146510000 119.87356797986
146520000 118.974007371552
146530000 117.120432795271
146540000 120.932080964143
146550000 119.336599566265
146560000 122.296944403662
146570000 119.389733859171
146580000 120.767450182809
146590000 124.065068753142
146600000 126.841882152093
146610000 128.266202405153
146620000 123.385459754658
146630000 123.929656607062
146640000 123.839810856578
146650000 122.175071272436
146660000 126.401275321768
146670000 124.262842891037
146680000 120.599310400473
146690000 121.745338778332
146700000 125.027002894278
146710000 123.906755827112
146720000 122.171215326237
146730000 118.921537024431
146740000 121.665433993096
146750000 124.322632055863
146760000 122.609122686547
146770000 122.088503332728
146780000 117.243968158864
146790000 124.384684461899
146800000 121.759044709926
146810000 122.773304534623
146820000 122.663985180855
146830000 122.95760996968
146840000 118.979373906264
146850000 121.554301499373
146860000 119.307503055382
146870000 124.883309170007
146880000 128.143300808888
146890000 126.942845538503
146900000 124.685310702753
146910000 122.651055770475
146920000 123.844154918985
146930000 121.019412960851
146940000 126.718587962232
146950000 126.101154085967
146960000 124.688379711509
146970000 121.688311636441
146980000 118.135936142116
146990000 123.339050234117
147000000 117.071185366093
147010000 122.50537350528
147020000 120.648247129711
147030000 118.917173711575
147040000 122.283583462083
147050000 121.35038383346
147060000 115.004568429747
147070000 117.967394102298
147080000 113.942587893007
147090000 109.682394477325
147100000 112.281425377577
147110000 109.902577122461
147120000 116.970587623404
147130000 114.53373501874
147140000 115.855940741789
147150000 117.165831185375
147160000 115.223526253963
147170000 119.43893251958
147180000 122.360010946557
147190000 121.042692899586
147200000 117.529099438505
147210000 121.011207116704
147220000 119.063942684764
147230000 119.439198240835
147240000 119.056129346709
147250000 125.795467721164
147260000 122.647241157849
147270000 120.79108567938
147280000 120.132520228393
147290000 122.116456150695
147300000 113.997395161263
147310000 121.547826191086
147320000 118.840865158896
147330000 120.846234597457
147340000 119.279694554112
147350000 117.464770553737
147360000 112.759120636319
147370000 118.199580662561
147380000 117.903903110235
147390000 117.762469850282
147400000 114.906943457816
147410000 119.994758993542
147420000 117.430212461923
147430000 112.471228877059
147440000 115.301954404077
147450000 114.380615683949
147460000 112.589263049034
147470000 118.822413654587
147480000 118.9054804679
147490000 114.84391770076
147500000 114.989125135974
147510000 119.838311870412
147520000 114.841370712601
147530000 116.918743198267
147540000 112.430894413588
147550000 113.796096629645
147560000 113.897107150192
147570000 116.121935151801
147580000 114.807344742231
147590000 116.495592128011
147600000 116.082564930885
147610000 113.189575908065
147620000 112.273219409085
147630000 116.449488744574
147640000 115.57376404191
147650000 113.591487246069
147660000 108.007593317018
147670000 116.701482352361
147680000 114.466114697743
147690000 115.375471814083
147700000 116.550457220282
147710000 118.444230927069
147720000 114.678110559218
147730000 113.814770372616
147740000 117.977849712773
147750000 114.963307932022
147760000 110.462186549815
147770000 110.917880713687
147780000 112.683564941728
147790000 116.416584741242
147800000 117.465442282071
147810000 120.513757456603
147820000 117.944477608765
147830000 118.872587227167
147840000 119.683381472867
147850000 118.925667363512
147860000 116.493215037803
147870000 114.643508072851
147880000 116.847341759858
147890000 117.853819309437
147900000 120.192419701007
147910000 117.239969236822
147920000 117.831015810956
147930000 118.24952678646
147940000 116.025000139883
147950000 119.605894111415
147960000 121.700838329779
147970000 120.457203121581
147980000 121.629082387848
147990000 122.087395495239
148000000 123.16791648013
148010000 121.435621439863
148020000 123.470137040853
148030000 120.428291263143
148040000 119.93490213416
148050000 122.208979533503
148060000 117.47499711367
148070000 116.709330407294
148080000 113.113246624766
148090000 111.153749207054
148100000 112.92756855436
148110000 115.734587560709
148120000 113.212953832456
148130000 113.819014896943
148140000 114.954446895948
148150000 109.044311735664
148160000 108.892576581341
148170000 113.940060906554
148180000 110.914429925245
148190000 114.966836476058
148200000 111.037778200273
148210000 115.260695147109
148220000 114.057540294522
148230000 112.914109200107
148240000 119.316065807098
148250000 116.738543895723
148260000 122.197039647761
148270000 120.852409597736
148280000 118.17935348802
148290000 123.762549587443
148300000 123.997987443309
148310000 121.600252834159
148320000 121.948352521888
148330000 124.987111228555
148340000 126.050672753465
148350000 127.298166570279
148360000 126.354639556565
148370000 129.468749331105
148380000 123.45436595243
148390000 125.343437917092
148400000 123.998489713545
148410000 124.710893023127
148420000 124.021509419695
148430000 125.355829810833
148440000 123.588877436601
148450000 126.35348200324
148460000 122.109158768529
148470000 121.545525450018
148480000 121.715021566494
148490000 117.790776786757
148500000 120.420350710703
148510000 117.323420693731
148520000 121.496252437868
148530000 118.338185317574
148540000 116.487669210623
148550000 116.64211793775
148560000 112.184182328382
148570000 116.64696719581
148580000 113.199634662892
148590000 120.005378875841
148600000 119.097661654743
148610000 120.364135689957
148620000 117.440434111281
148630000 119.526887728414
148640000 118.254353623056
148650000 117.043630547606
148660000 118.971899540403
148670000 117.989236300621
148680000 116.792712567665
148690000 113.864806723405
148700000 114.471072342761
148710000 117.160658125813
148720000 113.701307532404
148730000 116.831557127345
148740000 115.561093505794
148750000 121.003923770357
148760000 121.814701829225
148770000 118.398098322036
148780000 121.609884897381
148790000 117.47371369262
148800000 121.737556025748
148810000 122.089510894859
148820000 124.472016033784
148830000 124.65613094674
148840000 122.402401528895
148850000 124.029330645884
148860000 124.214043226091
148870000 125.871709960991
148880000 126.792505263773
148890000 125.99714623515
148900000 125.660639299128
148910000 123.379991730687
148920000 125.17982956966
148930000 129.374430211466
148940000 129.938773258596
148950000 124.388663720717
148960000 120.675928959098
148970000 124.908549585969
148980000 123.427706371334
148990000 123.282128722904
149000000 125.044980784236
149010000 119.722237278862
149020000 123.190605141256
149030000 119.901102657964
149040000 117.759422421633
149050000 121.228604693589
149060000 120.155236060472
149070000 121.863430752362
149080000 127.174530269504
149090000 125.773088963538
149100000 126.567050662489
149110000 121.993200392029
149120000 121.07730382148
149130000 124.496353581397
149140000 119.435199232255
149150000 116.38823638379
149160000 120.068993317849
149170000 122.940589813387
149180000 119.835036671824
149190000 119.750247094709
149200000 121.073900109603
149210000 125.213854921728
149220000 124.956779723662
149230000 122.450284506543
149240000 122.541213592904
149250000 128.366181940188
149260000 125.03556466337
149270000 124.873274559005
149280000 118.089574031089
149290000 123.119449080358
149300000 127.970881314334
149310000 127.734593429916
149320000 126.232624118101
149330000 121.109603029375
149340000 121.136074977655
149350000 123.350901634272
149360000 124.014331134223
149370000 123.481265320956
149380000 124.158572683615
149390000 126.156848021727
149400000 121.539188980233
149410000 122.332968942683
149420000 121.542734274568
149430000 123.215367443761
149440000 119.045987532627
149450000 117.984279855494
149460000 122.008103066437
149470000 120.394228166312
149480000 119.19348155524
149490000 117.039558875257
149500000 117.836433578674
149510000 119.107700988552
149520000 122.12479957443
149530000 128.073285349262
149540000 128.534041290247
149550000 126.202709593608
149560000 120.97889647007
149570000 123.675756646344
149580000 124.515058520368
149590000 122.334123425842
149600000 123.774568191313
149610000 122.988471192804
149620000 125.209502731927
149630000 121.939222761686
149640000 121.175025740352
149650000 129.312672930375
149660000 124.996087318917
149670000 121.172758275237
149680000 119.248761532131
149690000 117.914828991118
149700000 118.558347490884
149710000 120.540351394209
149720000 125.572937463282
149730000 125.52994931037
149740000 121.378532022323
149750000 126.325827263192
149760000 126.355394545262
149770000 122.297948488715
149780000 123.396004794473
149790000 123.001268305732
149800000 122.050840878684
149810000 122.941616700794
149820000 128.060753883738
149830000 123.110240684162
149840000 126.549568307367
149850000 128.518345834929
149860000 130.213745399982
149870000 126.483886928081
149880000 123.363871255605
149890000 124.073628204941
149900000 125.429095308792
149910000 124.098357080027
149920000 123.86234904881
149930000 121.247575449455
149940000 124.041157921766
149950000 122.392712052268
149960000 120.194973884153
149970000 122.86511116915
149980000 122.93786430282
149990000 123.899976549833
150000000 123.042809711055
#timestep 
150010000 125.022487906694
150020000 121.597423992237
150030000 122.162338258998
150040000 123.435746785246
150050000 122.490893149042
150060000 120.934763375146
150070000 121.18103005773
150080000 123.071260318209
150090000 121.232350088037
150100000 123.966386338234
150110000 125.500669001284
150120000 123.554097741213
150130000 125.240543961645
150140000 126.184762466116
150150000 120.785294860909
150160000 118.27045468301
150170000 116.74513488756
150180000 115.113648369105
150190000 114.470623369921
150200000 116.08029510909
150210000 119.852961407776
150220000 116.789595811554
150230000 120.372602737943
150240000 118.515449374977
150250000 119.484288747328
150260000 114.592250125335
150270000 119.881541847284
150280000 122.023120487984
150290000 119.486463747716
150300000 123.539857234568
150310000 121.105801270916
150320000 120.973166857913
150330000 117.576243843867
150340000 117.305577432189
150350000 114.607806543307
150360000 111.658243538995
150370000 112.813504224417
150380000 116.134298693594
150390000 111.70952602068
150400000 108.282436038863
150410000 116.488526865855
150420000 114.804455803993
150430000 119.663848447475
150440000 117.156592026182
150450000 123.048151648539
150460000 116.423762218989
150470000 121.788285993059
150480000 124.355876478736
150490000 117.544347421231
150500000 120.177918350322
150510000 123.154847812508
150520000 121.862384437648
150530000 121.104279162284
150540000 116.359886890566
150550000 119.495486882458
150560000 126.41057560879
150570000 122.804443306425
150580000 123.048041135243
150590000 126.636137428527
150600000 123.541667459107
150610000 126.878156992038
150620000 124.991563277555
150630000 127.630687232108
150640000 127.195114037929
150650000 121.279372530264
150660000 123.781356427001
150670000 123.302528999305
150680000 123.673398691548
150690000 127.650190798617
150700000 124.906780076949
150710000 124.457705879204
150720000 119.653040274916
150730000 117.70525848537
150740000 117.2454678519
150750000 118.934225528098
150760000 118.813082395897
150770000 117.859400385026
150780000 121.241903066365
150790000 118.686181423244
150800000 110.77222527791
150810000 113.769987572556
150820000 119.182234823833
150830000 118.757880968725
150840000 116.621851369212
150850000 116.859833867223
150860000 113.459342968176
150870000 116.414137460386
150880000 116.341423105382
150890000 117.589653308401
150900000 119.686708909449
150910000 114.608460003116
150920000 114.736054190079
150930000 118.715059753797
150940000 120.648615840926
150950000 120.172391254123
150960000 122.701259307078
150970000 121.28027945657
150980000 116.488149783525
150990000 119.188689276879
151000000 117.96258996476
151010000 116.933186736078
151020000 118.305475745372
151030000 120.50212947409
151040000 116.932295050603
151050000 116.240653857224
151060000 118.685967832533
151070000 117.538081080304
151080000 117.653873521175
151090000 118.052169660587
151100000 111.879641038143
151110000 114.171480220994
151120000 118.423551371778
151130000 115.425489790419
151140000 114.713434162736
151150000 116.92985999526
151160000 114.646532593218
151170000 114.679571396828
151180000 113.771545426275
151190000 115.997425553912
151200000 118.103215616704
151210000 115.22435154324
151220000 114.795340405067
151230000 117.108966565695
151240000 115.86172450492
151250000 114.761465809678
151260000 114.778355109485
151270000 117.201354829172
151280000 115.795684557209
151290000 115.544261538136
151300000 122.240651165304
151310000 118.480650431157
151320000 119.562781542815
151330000 117.222833250113
151340000 124.41285258099
151350000 122.403682994555
151360000 121.699842539111
151370000 119.445590460919
151380000 119.649373741454
151390000 118.55919603373
151400000 122.151542650514
151410000 123.69551494246
151420000 121.864779173802
151430000 120.090723995703
151440000 113.82408235963
151450000 110.09932625493
151460000 113.930684815112
151470000 115.537100712287
151480000 112.491845060197
151490000 116.050064976931
151500000 119.895601450593
151510000 118.901816653031
151520000 119.844566570436
151530000 119.158815527942
151540000 117.534996738657
151550000 117.312728931156
151560000 118.614888285039
151570000 120.762596284911
151580000 120.828012066405
151590000 120.355868561797
151600000 123.960215666562
151610000 122.061632744024
151620000 119.367833703919
151630000 119.325038711364
151640000 115.958576535189
151650000 117.032998435643
151660000 117.774589513399
151670000 119.389647108298
151680000 119.871545375744
151690000 120.273214232746
151700000 124.604843269574
151710000 117.969912252281
151720000 116.254110286527
151730000 116.824333104494
151740000 118.901022432624
151750000 120.461371968047
151760000 120.323593370428
151770000 119.512300643647
151780000 121.642200943669
151790000 120.554657317497
151800000 122.981720016781
151810000 121.247941736394
151820000 122.749505542176
151830000 123.963604904219
151840000 123.126717687323
151850000 119.631041992268
151860000 119.787143334236
151870000 125.669813825544
151880000 120.671816584892
151890000 119.904810440632
151900000 124.997348175568
151910000 122.516604579841
151920000 127.03125571158
151930000 125.926125158912
151940000 122.64919309964
151950000 124.854616126468
151960000 125.446994058286
151970000 127.736166865914
151980000 124.295375799944
151990000 126.335624830443
152000000 128.595888263425
152010000 122.764746427082
152020000 124.685479991592
152030000 124.178424975946
152040000 123.938954775667
152050000 120.677826471592
152060000 118.620218030561
152070000 121.424723326378
152080000 118.595012177865
152090000 118.308788999561
152100000 116.419566273373
152110000 118.356165713492
152120000 120.810007216604
152130000 121.993025958071
152140000 123.77204533012
152150000 122.49654911488
152160000 117.89918671626
152170000 117.785878968337
152180000 114.795305333546
152190000 119.390951855865
152200000 118.419728483325
152210000 116.009727369912
152220000 114.255192620158
152230000 112.447050539161
152240000 118.247265329912
152250000 117.435631299114
152260000 118.155489811256
152270000 119.316487751813
152280000 119.173336422238
152290000 118.093944453362
152300000 113.668961868142
152310000 124.738725402451
152320000 125.644240507134
152330000 125.578592436145
152340000 126.32925931109
152350000 127.901033828878
152360000 124.390129373969
152370000 124.638501593604
152380000 121.347138575815
152390000 125.279847440242
152400000 126.28582677564
152410000 128.606822903999
152420000 129.359129258828
152430000 125.651789965162
152440000 128.560981602687
152450000 123.230201759194
152460000 124.65907983348
152470000 125.001621617886
152480000 118.037216776635
152490000 117.646760521425
152500000 123.262511116853
152510000 120.249658551801
152520000 120.953123350822
152530000 119.011696217802
152540000 121.296770609543
152550000 121.454825007567
152560000 127.38108476927
152570000 127.354215676105
152580000 129.086970149912
152590000 125.979982804725
152600000 127.897762836833
152610000 126.244143209338
152620000 123.223127627863
152630000 122.408166983267
152640000 122.141993621935
152650000 123.416114738728
152660000 117.653127464366
152670000 124.182903335351
152680000 127.117896736273
152690000 123.886980737398
152700000 125.208169774817
152710000 123.360629793639
152720000 121.552636105949
152730000 120.730569867387
152740000 123.338554022561
152750000 124.70938370457
152760000 120.630004527363
152770000 120.632364308744
152780000 120.646173733251
152790000 114.633555970102
152800000 111.332489746106
152810000 108.058763621796
152820000 111.856549479587
152830000 110.492555677427
152840000 117.806294192771
152850000 110.353537555503
152860000 110.834432766247
152870000 111.490105852243
152880000 116.015693191645
[truncated: 530,067 more chars]
