# Supplementary material for: Directional translocation resistance of Zika xrRNA
Source: Nat Commun. 2020 Jul 27;11:3749. doi: 10.1038/s41467-020-17508-7 (PMC7385498; doi:10.1038/s41467-020-17508-7)
Supplement: Supplementary file 4 — Source Data [file 41467_2020_17508_MOESM4_ESM.zip › Source_Data_Figures/Fig2B/stretching-rate_r0-T300K/r_9_Ree_parallel.dat]

10000 19.0872352058532
20000 13.5263061202274
30000 15.7630050631551
40000 20.0633865890292
50000 18.8518999193781
60000 22.2308431045467
70000 22.5358968931641
80000 17.5978330925885
90000 20.6242207047433
100000 21.9587616370963
110000 19.5222656313301
120000 13.5549118666833
130000 10.823532650638
140000 7.69630405988732
150000 14.3791342111114
160000 15.5040966724982
170000 13.3126095084829
180000 7.21467040138549
190000 1.04440969648095
200000 5.40148506848806
210000 7.63364999310653
220000 4.64173562918893
230000 12.5074789784935
240000 14.4753079255137
250000 16.2563811863892
260000 12.5083470181557
270000 11.3632935800009
280000 17.5443067772032
290000 17.1156256565536
300000 16.594164189283
310000 13.0603047664619
320000 8.27465267072694
330000 9.50558788621197
340000 12.3770773460066
350000 15.267886976563
360000 20.3486145199653
370000 19.5531172344333
380000 19.7785942651206
390000 16.0319642101489
400000 16.7344898629771
410000 15.5282048156611
420000 14.5672897910438
430000 18.061372497319
440000 13.454430731625
450000 18.5245185594168
460000 23.0054794683568
470000 19.9819226338288
480000 19.1231929265712
490000 18.4316650560324
500000 14.8676903115419
510000 18.0801719366292
520000 21.514466820774
530000 20.7594043033027
540000 25.9404107822567
550000 19.7613333677904
560000 12.9679654059307
570000 15.104458599178
580000 15.7368320637829
590000 15.5393802271884
600000 10.2285274257628
610000 2.74143440262446
620000 7.27953509845025
630000 10.4181225180399
640000 7.63327917591289
650000 7.60763161231637
660000 8.73342855831146
670000 16.0570625066009
680000 13.0934130928152
690000 15.3785913340033
700000 18.7007140929154
710000 15.3797385462549
720000 17.1862248563903
730000 13.6920368950172
740000 10.0762183127623
750000 10.8812661605542
760000 9.22259199317506
770000 9.60034145233175
780000 11.5976773779896
790000 9.33762545473172
800000 12.5182396994988
810000 18.8044104375036
820000 22.0680574608123
830000 21.7586928736368
840000 13.0256091903739
850000 12.8297651028036
860000 6.52120257212658
870000 0.452482330289286
880000 4.01888696771687
890000 3.27259833243846
900000 3.09801962176073
910000 4.7994347130159
920000 3.92292405897916
930000 14.0904289507738
940000 15.6358761346633
950000 10.3958468669077
960000 10.4979562777036
970000 14.6726267557912
980000 15.9409223640445
990000 9.26294374207447
1000000 9.35748621818715
1010000 15.5684016500595
1020000 14.9649966084357
1030000 10.5606492268073
1040000 5.68797074040828
1050000 10.8554198761685
1060000 7.67417926319445
1070000 3.14864450180607
1080000 1.93309329675913
1090000 1.0769353233398
1100000 4.49548939918816
1110000 7.74523111091673
1120000 3.06759342919128
1130000 2.81920729207241
1140000 0.609398935042691
1150000 1.20262450538451
1160000 0.712035343197442
1170000 1.05467360187737
1180000 8.82350652902647
1190000 4.93971248113934
1200000 2.87129069968461
1210000 7.813924234166
1220000 3.58596651851201
1230000 5.48142027714266
1240000 18.6800604053673
1250000 15.8824746733113
1260000 13.9142502483654
1270000 10.8477135378454
1280000 7.75181922662716
1290000 9.02883948227714
1300000 5.19394693445497
1310000 9.28624770932629
1320000 8.87930507099492
1330000 8.84424912627793
1340000 4.49662656408611
1350000 7.43252369205373
1360000 9.70148567923957
1370000 4.8271771709064
1380000 8.35486145348352
1390000 1.79741232308407
1400000 1.39290671162712
1410000 0.852041648524789
1420000 1.75629736466288
1430000 3.13565548042573
1440000 2.99403753365607
1450000 0.836037245832756
1460000 5.56015102061508
1470000 2.17545058080628
1480000 4.70836723660432
1490000 2.2840520518053
1500000 2.02173795119074
1510000 2.53358834478246
1520000 3.56864189899767
1530000 0.284242769208674
1540000 5.33870344902692
1550000 9.34696575862199
1560000 10.0507763412861
1570000 8.2965049532018
1580000 10.4642001410828
1590000 7.08494216440243
1600000 6.28685759178092
1610000 10.6780456091723
1620000 12.858269651198
1630000 12.1145713576413
1640000 6.47449128578933
1650000 1.52154606674787
1660000 4.7312139053447
1670000 1.31667880033734
1680000 1.90554831254644
1690000 8.83461611456642
1700000 8.64321633713917
1710000 1.84946100120663
1720000 6.01893299523141
1730000 4.28077790433713
1740000 0.052462005076336
1750000 2.15043785912735
1760000 3.22815382340002
1770000 4.53117699598806
1780000 2.24476329597087
1790000 4.95943632247833
1800000 1.09904909980025
1810000 4.49451453340976
1820000 1.67953829969787
1830000 2.62218663412602
1840000 5.43514306387851
1850000 8.50035241502559
1860000 6.26439194476927
1870000 9.13619670741872
1880000 15.8468923205352
1890000 8.99378654340967
1900000 9.21088261559476
1910000 9.94805929864634
1920000 8.94973977346763
1930000 11.2841597370663
1940000 11.8315337386343
1950000 12.2239806784909
1960000 10.2517010373267
1970000 16.4616494926098
1980000 19.0493955808113
1990000 17.6230392136969
2000000 24.6420130222259
2010000 20.2346695432249
2020000 23.6653396583275
2030000 15.696932541068
2040000 16.7518035484355
2050000 13.1120860382942
2060000 17.7863865508051
2070000 13.0710084047927
2080000 13.4280722322761
2090000 10.8716722359915
2100000 17.8118968230051
2110000 13.8280530698196
2120000 4.08478556548158
2130000 0.649138470196363
2140000 1.50014613842455
2150000 0.54656393753578
2160000 1.34928440721154
2170000 1.24866558745822
2180000 1.14973083913526
2190000 1.91138915102249
2200000 5.29593911545453
2210000 6.01138498951332
2220000 6.04173631590413
2230000 5.90619955202334
2240000 7.03732782475413
2250000 10.5839293131532
2260000 13.0798759112682
2270000 7.63807810859265
2280000 10.5540100999186
2290000 3.3186102788805
2300000 6.33103064951922
2310000 16.3427478799275
2320000 16.4558869110755
2330000 15.7838318432883
2340000 22.3130676669824
2350000 13.0991741161339
2360000 18.073636473483
2370000 21.1791249448266
2380000 19.6801981845924
2390000 14.5756557550649
2400000 17.6573203498492
2410000 16.4338163171184
2420000 15.8792803137237
2430000 15.8767819064125
2440000 19.801135455525
2450000 14.4865230777599
2460000 8.76759722704116
2470000 13.4464846586991
2480000 8.8535346388781
2490000 7.09169421265881
2500000 11.0932118414975
2510000 13.1227309007256
2520000 10.1390816720933
2530000 13.7690788663551
2540000 12.9252324257731
2550000 10.6445378720397
2560000 9.38460820180649
2570000 5.83389804997762
2580000 9.60964799227486
2590000 8.23792276125403
2600000 8.05202540706574
2610000 8.30198517831008
2620000 10.2927695366305
2630000 10.9340701953807
2640000 21.1433472618498
2650000 18.2541684094317
2660000 14.9305817478613
2670000 23.7782729092056
2680000 18.3434432949297
2690000 17.0413590914127
2700000 11.8304673577494
2710000 22.7888107751641
2720000 18.9289715320118
2730000 20.5348147035235
2740000 25.0295011168798
2750000 16.5177241415129
2760000 13.2286139170565
2770000 13.1766989447342
2780000 9.4602599803145
2790000 8.98520014423565
2800000 13.3901048981352
2810000 8.17506474543859
2820000 10.4415681511548
2830000 10.3651451911392
2840000 9.27166838933817
2850000 1.72528518154951
2860000 13.6818552942872
2870000 11.4776254621361
2880000 10.6858142310747
2890000 11.1450551822815
2900000 6.29547343782588
2910000 10.4319451646265
2920000 9.84425131623249
2930000 5.59419866964242
2940000 12.1411768802654
2950000 14.0686236731092
2960000 23.7348742046177
2970000 19.7984428899786
2980000 22.957454334361
2990000 25.8394749726197
3000000 16.7215602237921
3010000 14.9294862059245
3020000 12.9355495460744
3030000 20.2062658206649
3040000 24.1728987697351
3050000 26.8687841076607
3060000 26.2748991064287
3070000 27.9600906737971
3080000 18.7439967936713
3090000 14.5848845341205
3100000 8.93760277280683
3110000 12.2267675311268
3120000 13.6286545756985
3130000 13.1721812286117
3140000 13.6375894694081
3150000 8.92561860098635
3160000 19.9878186012994
3170000 26.0934395497832
3180000 22.1868600744908
3190000 16.60500838937
3200000 16.7776908551963
3210000 16.1058814744817
3220000 13.3439653976363
3230000 11.1971631746595
3240000 20.4697203173881
3250000 23.0234273811159
3260000 15.1981842551291
3270000 15.521717069692
3280000 24.8730736696015
3290000 18.2171536498502
3300000 22.1789215679453
3310000 20.1810429568048
3320000 18.1706862849209
3330000 12.2692240032407
3340000 16.0786645057642
3350000 18.4249968072854
3360000 16.6178679753642
3370000 10.5087654275269
3380000 11.0256741293201
3390000 12.7734905320183
3400000 11.6078370814088
3410000 15.7113923939265
3420000 12.7647259839619
3430000 25.0018207611635
3440000 28.559764626055
3450000 21.7301840087464
3460000 25.2377288754224
3470000 24.6470859404463
3480000 22.7635691776696
3490000 29.0044043867605
3500000 25.9335406758075
3510000 29.2307810874796
3520000 31.3661087576721
3530000 35.9568753325457
3540000 30.4962324225642
3550000 35.380969469672
3560000 31.3810221717557
3570000 26.6129163211405
3580000 21.858786041877
3590000 17.9976110235871
3600000 20.0155951589918
3610000 25.4901696647535
3620000 26.2261500172728
3630000 17.6134027163903
3640000 14.1594898726855
3650000 12.1530796993175
3660000 9.29473654995451
3670000 8.56505938015471
3680000 5.22585899769518
3690000 3.88808651136048
3700000 0.958313365520553
3710000 1.79240927168831
3720000 5.25780568495196
3730000 0.229670271046984
3740000 1.4115821159034
3750000 4.32428652547452
3760000 0.480858098771478
3770000 4.08827448768687
3780000 9.33243726661101
3790000 11.2740808712636
3800000 16.2570616244068
3810000 11.7189979056609
3820000 16.8272526888391
3830000 16.6285359801688
3840000 23.0951811276213
3850000 12.0395623067343
3860000 18.8792818368379
3870000 18.0709370460623
3880000 22.8210081564872
3890000 23.7492947550584
3900000 19.5091663734044
3910000 19.5367468459426
3920000 15.1808026173021
3930000 15.282917979978
3940000 15.7247864472555
3950000 12.4052629764736
3960000 14.0413897203924
3970000 17.1058912895574
3980000 19.0282355684804
3990000 15.3336164943041
4000000 16.750632920878
4010000 6.26442121099871
4020000 7.26399730835038
4030000 2.55170595800365
4040000 2.40150788390133
4050000 8.07745900522008
4060000 8.56654910732635
4070000 10.0333843661998
4080000 8.20218392228139
4090000 11.4453079033366
4100000 11.5974503461645
4110000 14.300036983692
4120000 8.37074846322827
4130000 12.4257987476776
4140000 13.2087124003629
4150000 20.2378181232482
4160000 12.8578151714482
4170000 14.1551784001659
4180000 17.7073827747417
4190000 20.5094928552055
4200000 20.6702428853789
4210000 17.8638891575483
4220000 24.1760896751904
4230000 26.0017042372247
4240000 18.5767808288952
4250000 20.4183730559956
4260000 17.0568237581602
4270000 19.6895020737264
4280000 25.1371458679101
4290000 17.8203395068759
4300000 18.4918985517274
4310000 18.4263780722058
4320000 20.419363858478
4330000 26.8608919485986
4340000 28.0404245648999
4350000 25.0265481299227
4360000 24.6809347697459
4370000 22.4645911924741
4380000 21.6247847268548
4390000 25.8743224362791
4400000 17.4619612071924
4410000 20.9920640289524
4420000 28.442872886014
4430000 20.0739979847202
4440000 22.6254680701053
4450000 19.0258352869911
4460000 16.642030094368
4470000 15.9328999401422
4480000 19.9683687485958
4490000 23.0761631105812
4500000 21.1984524355548
4510000 20.8550730235884
4520000 17.2548585662488
4530000 16.4969720472237
4540000 17.2673937254439
4550000 14.5091469739715
4560000 10.1655858208405
4570000 13.5039806123755
4580000 13.0604573083469
4590000 15.8911212733017
4600000 15.458801402301
4610000 13.3644293264325
4620000 18.1417581253507
4630000 13.520115882211
4640000 7.45570631735978
4650000 10.6096902823645
4660000 5.51167548272542
4670000 4.54498165591309
4680000 4.70110248686689
4690000 0.898241689711256
4700000 0.184089781669911
4710000 4.44267390589005
4720000 5.81368977798303
4730000 10.2308586504565
4740000 7.69518568159714
4750000 16.8415254118585
4760000 16.9511139033617
4770000 11.3638133317567
4780000 7.16658859053547
4790000 11.1276788915475
4800000 7.81707562218298
4810000 10.7135566666462
4820000 13.7419339341221
4830000 17.8091386443538
4840000 11.8407106661557
4850000 13.4451622432009
4860000 21.9741011806678
4870000 18.3795123410622
4880000 17.7894734756812
4890000 20.5671211191828
4900000 14.7512903143496
4910000 9.73008319415419
4920000 10.3520870039888
4930000 17.3720414936297
4940000 13.2733970775625
4950000 20.4986502463398
4960000 15.551745313486
4970000 21.7143539516745
4980000 16.122437525065
4990000 21.9707669615307
5000000 22.0442026875581
5010000 25.2912211346696
5020000 27.9736058190143
5030000 22.2747887244628
5040000 20.0525321209529
5050000 20.2228497814696
5060000 26.5599455431816
5070000 32.5304195228254
5080000 30.728734568919
5090000 28.8962920259184
5100000 28.9529543776313
5110000 19.2221820321853
5120000 16.3539330901457
5130000 24.4663147232209
5140000 17.6043375076156
5150000 18.3245935169016
5160000 19.154134305592
5170000 21.7699996059781
5180000 20.9034642905672
5190000 24.8182415125458
5200000 22.3752578832233
5210000 25.9323138574333
5220000 25.8916685679764
5230000 18.9883375919501
5240000 24.1186520611559
5250000 28.6945610697417
5260000 22.8341881096454
5270000 19.0330981787496
5280000 22.4740933827205
5290000 21.7053671016942
5300000 17.7032537650038
5310000 18.4397602428197
5320000 19.3851854971882
5330000 18.8653492004879
5340000 12.905775940072
5350000 13.8485337981267
5360000 21.5621815315744
5370000 18.5073203466602
5380000 27.7507108615664
5390000 22.5637415183363
5400000 29.5922957151475
5410000 29.0307683202062
5420000 23.9234964338613
5430000 23.527551277951
5440000 23.3549053866383
5450000 10.4870153407706
5460000 16.1936539718565
5470000 18.840269049434
5480000 19.1303386274971
5490000 18.7480877017242
5500000 26.5956743458522
5510000 27.0607240011088
5520000 23.6732332221848
5530000 22.8534595980663
5540000 24.7044613823678
5550000 18.4704013086537
5560000 12.0002296066215
5570000 15.7701378137843
5580000 17.6872353772593
5590000 19.7111803953355
5600000 18.1595391302143
5610000 22.7690777321733
5620000 22.0578391994035
5630000 22.2608249979123
5640000 17.0738361165916
5650000 13.8672424420033
5660000 14.8036485503301
5670000 16.1149113379039
5680000 23.6423620371939
5690000 23.759854786426
5700000 14.2046902098018
5710000 19.4188932224374
5720000 18.3511399537792
5730000 23.9412925247706
5740000 18.1844555396996
5750000 25.707167213553
5760000 25.8074871072661
5770000 19.2384305185248
5780000 16.1399095610184
5790000 18.4871098289563
5800000 18.2035652171385
5810000 18.0008945261297
5820000 17.9855955157037
5830000 16.9155306902626
5840000 11.0381280506005
5850000 16.3343703849378
5860000 22.99919400108
5870000 21.2293252431148
5880000 22.9626368748201
5890000 19.8914059741441
5900000 22.3000553770409
5910000 21.8981911801889
5920000 23.2808947194189
5930000 26.0894017272213
5940000 25.5835067364394
5950000 30.3059264706789
5960000 23.0627802907439
5970000 26.4065594122054
5980000 22.8652378316309
5990000 23.1483041889502
6000000 21.4515405972894
6010000 26.785089064907
6020000 24.7356679138326
6030000 17.2109701521176
6040000 15.293764537176
6050000 19.5261690972362
6060000 15.8313796180558
6070000 12.0225314111763
6080000 10.6079769755389
6090000 16.638760029747
6100000 14.8719921238597
6110000 20.3595401612707
6120000 16.6702295771642
6130000 16.4945659369702
6140000 10.2072364807879
6150000 12.1574398854318
6160000 14.6549682434049
6170000 16.4115473763836
6180000 19.8191995008415
6190000 17.1609176921542
6200000 19.8977115980465
6210000 11.5187971678507
6220000 17.6072785851878
6230000 13.0134393518744
6240000 11.8112276053553
6250000 16.2687626966236
6260000 11.2607815147157
6270000 15.8169708542056
6280000 14.0231594537467
6290000 15.2763373847629
6300000 5.55853666677285
6310000 4.72379202337368
6320000 5.12024272375288
6330000 10.5114779864139
6340000 6.65050763198263
6350000 12.5261435132989
6360000 10.4317064077368
6370000 10.3222634678492
6380000 11.2278210684991
6390000 7.82600509010496
6400000 12.4299303318011
6410000 14.9069984140266
6420000 18.9223830751673
6430000 14.3881951667747
6440000 20.9398168655368
6450000 22.5489483422796
6460000 21.6201220460509
6470000 22.5511688120916
6480000 13.4784246933856
6490000 15.6780934071177
6500000 16.0030255682248
6510000 23.7923450240648
6520000 23.6523226252936
6530000 21.0578498131543
6540000 20.056394843411
6550000 23.8157589938387
6560000 24.6789139550634
6570000 25.087996063605
6580000 27.3326456985275
6590000 24.6884591151231
6600000 24.5835065893258
6610000 22.1003743589369
6620000 20.7531981354338
6630000 27.3464133682791
6640000 29.4465717019243
6650000 30.4793171072719
6660000 26.9796355828606
6670000 21.344209835824
6680000 20.4390874524867
6690000 22.473326347584
6700000 27.2904144108339
6710000 27.7128459775154
6720000 24.7470334697994
6730000 27.4725863876263
6740000 22.7431783978155
6750000 25.3780793813283
6760000 24.1397019820349
6770000 23.4196290503621
6780000 23.8123659922512
6790000 20.4574605677524
6800000 14.5002955810771
6810000 23.8438591571652
6820000 24.9380052477097
6830000 21.2889525227069
6840000 25.9139919376197
6850000 25.593481265128
6860000 18.8163465760962
6870000 21.7733637555516
6880000 15.825379617769
6890000 18.3964734239103
6900000 22.6943784582905
6910000 18.6945414276165
6920000 17.0516641887673
6930000 22.2654053515562
6940000 21.2822642283066
6950000 19.7263834770585
6960000 15.4631227013537
6970000 15.4116947099463
6980000 12.9794758841183
6990000 16.3963612273393
7000000 12.2853288585635
7010000 11.1338652298506
7020000 8.28278903740573
7030000 11.346930328235
7040000 13.8221965662102
7050000 10.6585638964515
7060000 14.0870848160076
7070000 17.5769680941342
7080000 16.1772711088319
7090000 16.5898584543191
7100000 23.3959423822968
7110000 15.8998780912885
7120000 14.4485634261929
7130000 11.1139207853802
7140000 15.8514113356134
7150000 18.3064579873991
7160000 10.675854781044
7170000 10.9809897247329
7180000 18.1661504486715
7190000 9.92062808216679
7200000 10.0851080806937
7210000 7.52455644077696
7220000 10.6677177942834
7230000 15.6651714307961
7240000 15.1508143749118
7250000 19.6813770765402
7260000 24.9783393523965
7270000 24.642326081766
7280000 19.6240494314496
7290000 14.3126348559238
7300000 15.6484479092408
7310000 14.3030552871024
7320000 18.0399893801712
7330000 19.7119230772877
7340000 15.9878408442232
7350000 23.6138165999003
7360000 18.1197989785354
7370000 24.4100660448799
7380000 26.6321364490228
7390000 25.7432291622409
7400000 20.7742495907464
7410000 24.9697233402625
7420000 23.9231545569169
7430000 16.5915544223103
7440000 18.7146272297701
7450000 17.4699532624581
7460000 18.836269285259
7470000 14.1183403018668
7480000 14.3235224751111
7490000 15.5702117244502
7500000 14.3925361086966
7510000 11.4575393679786
7520000 18.7747402684441
7530000 10.6738305631407
7540000 19.584372137276
7550000 14.9695485777222
7560000 19.3737462021666
7570000 21.8258388189792
7580000 26.7734221393951
7590000 21.6504694622158
7600000 25.8765460177859
7610000 14.3624189691602
7620000 14.8934298877228
7630000 18.6572809937026
7640000 21.0578192309256
7650000 13.9132999752809
7660000 8.10723051295344
7670000 9.4868041230813
7680000 11.9485063014646
7690000 13.3689792325515
7700000 16.5359179722577
7710000 16.4919893152462
7720000 13.9513463145479
7730000 16.6448081135381
7740000 18.3680734171924
7750000 14.0155866797359
7760000 26.244411988261
7770000 23.1658944135449
7780000 25.7587918466995
7790000 24.5429611887689
7800000 16.2958593500443
7810000 19.9555653293616
7820000 13.2471736417828
7830000 24.672849454538
7840000 23.3019454314535
7850000 20.5158270623908
7860000 21.2125484185803
7870000 12.6079460150561
7880000 17.8855889711888
7890000 20.0906739659773
7900000 14.4261605287587
7910000 4.57190212995266
7920000 10.5334547687322
7930000 6.85623749932626
7940000 9.20931542466036
7950000 15.6487361772129
7960000 8.50176396673737
7970000 14.8629537524233
7980000 13.3194785094217
7990000 15.7349985567826
8000000 16.8482589490046
8010000 12.9529657454693
8020000 11.9847104674446
8030000 6.20109340354099
8040000 5.66777873317852
8050000 9.84103228145466
8060000 15.5257270382329
8070000 18.5748086536239
8080000 9.70649244491
8090000 10.2204243733785
8100000 14.5988449460536
8110000 14.3873492407435
8120000 9.6942486629294
8130000 10.9650240764309
8140000 22.8747261395568
8150000 19.988559158122
8160000 21.4678828277429
8170000 18.7240701812685
8180000 25.2532012252154
8190000 25.3226207520092
8200000 17.5554402539091
8210000 18.3584464110052
8220000 23.2969886884755
8230000 21.5282441900758
8240000 15.2019167809323
8250000 16.0228903797709
8260000 21.3121850138759
8270000 23.0506785967975
8280000 20.6209640968301
8290000 12.4359967261433
8300000 18.3531539444646
8310000 15.4533174928222
8320000 13.1756368848246
8330000 21.5480712998477
8340000 20.063653791585
8350000 16.4941594520486
8360000 20.0447602364264
8370000 14.5074871816104
8380000 16.428501030802
8390000 10.5949610062588
8400000 17.7907490077785
8410000 9.1850037290659
8420000 13.477722056383
8430000 21.0161203018637
8440000 18.9471206830038
8450000 9.81531418471883
8460000 5.10814741059994
8470000 9.4221848873168
8480000 4.30269668132462
8490000 6.69487518545321
8500000 15.2546181697576
8510000 13.8629326897175
8520000 18.6208095408373
8530000 20.3132734556027
8540000 17.2939521356244
8550000 13.0909471982423
8560000 23.1786689871175
8570000 23.9852642771275
8580000 21.0405532853545
8590000 21.953128934039
8600000 22.4051777125048
8610000 20.6172312784532
8620000 21.9638166874932
8630000 19.0594796929538
8640000 24.4938694385183
8650000 21.8192690512026
8660000 22.3007738425524
8670000 19.5326511306494
8680000 23.3723834005534
8690000 17.6007955482274
8700000 8.8220250912704
8710000 14.3565361572278
8720000 11.7422286493553
8730000 14.9681278582802
8740000 12.6940424424534
8750000 12.4857977185221
8760000 8.42617690292093
8770000 10.9645019501333
8780000 14.222904418643
8790000 17.0506278290982
8800000 19.7881292824707
8810000 17.8940504833268
8820000 17.862787911389
8830000 21.4617023240656
8840000 23.2163945163245
8850000 27.8140902424578
8860000 25.2921831625914
8870000 25.9134689004542
8880000 25.4791826720388
8890000 24.1503862413856
8900000 23.6550138570544
8910000 22.3152271105283
8920000 31.0984457253649
8930000 31.6607290249809
8940000 25.1867024362055
8950000 28.2488286610064
8960000 26.1654431210857
8970000 28.7198953874297
8980000 26.4152387229619
8990000 29.6749261036995
9000000 25.5956485256152
9010000 24.0274391942209
9020000 23.0241894810432
9030000 29.6244263342842
9040000 32.8379200619837
9050000 31.7771163391671
9060000 28.278202506478
9070000 21.9893116397489
9080000 27.2241539765313
9090000 29.2074497824682
9100000 27.1303254100079
9110000 34.0674003970539
9120000 33.7187793052759
9130000 28.4163452969049
9140000 31.6290097020375
9150000 27.9498712116498
9160000 27.0885778525294
9170000 28.7990758059504
9180000 22.4580980908142
9190000 14.8832406537086
9200000 16.00595023077
9210000 14.1434712184276
9220000 17.7999961621049
9230000 20.4767908974263
9240000 26.5971025169897
9250000 24.6660704616979
9260000 15.5701687333261
9270000 27.325010816707
9280000 26.9873151206513
9290000 22.7233485657381
9300000 27.985007656214
9310000 29.0883265816828
9320000 28.360316066805
9330000 22.6363084943874
9340000 16.5468296181394
9350000 12.789718419723
9360000 12.6220203249822
9370000 16.5356196093592
9380000 17.2927809795361
9390000 12.6843560961756
9400000 14.7587287452445
9410000 13.3207034508892
9420000 19.1004186682751
9430000 23.6128803820696
9440000 21.683793674421
9450000 21.8914381239024
9460000 20.793884074107
9470000 21.0325015744968
9480000 22.5965052389599
9490000 19.6325468676527
9500000 18.3820491814598
9510000 12.8751065585258
9520000 15.4221625842904
9530000 12.7552741463366
9540000 15.7756749213721
9550000 17.0584028084317
9560000 20.0881020010012
9570000 23.5408789680251
9580000 24.1941038906681
9590000 17.3034860330038
9600000 20.6892926272013
9610000 20.6592358171853
9620000 20.391004552329
9630000 22.0503485184996
9640000 19.2383249180579
9650000 19.5664369192632
9660000 17.0501954312865
9670000 20.9789205041074
9680000 28.0799170960555
9690000 26.9269308436793
9700000 31.7106490990624
9710000 23.2914471881959
9720000 25.624383182982
9730000 28.6334491216892
9740000 24.1081468880977
9750000 18.1507628371294
9760000 17.7171132353522
9770000 19.5349361770733
9780000 21.7451437256167
9790000 19.7489062852243
9800000 18.6038157265144
9810000 23.9683012816702
9820000 23.4992373543117
9830000 21.2389517664208
9840000 23.320719194422
9850000 13.4339142211848
9860000 8.51725309361166
9870000 10.4023262532823
9880000 16.4647106907047
9890000 14.6879633057999
9900000 16.7595011932705
9910000 14.4670326258168
9920000 11.3587746992246
9930000 16.3160538649972
9940000 20.9805418118101
9950000 24.2445434956808
9960000 20.884225599551
9970000 20.1047468366565
9980000 23.8420955920574
9990000 20.5471708404904
10000000 13.5177811567228
10010000 9.62692643933013
10020000 12.9888134580473
10030000 16.1803535313539
10040000 16.7330128046485
10050000 18.3946462652826
10060000 20.1593148299181
10070000 27.3312941331129
10080000 23.1024839856924
10090000 25.1110532849212
10100000 25.2709883414157
10110000 21.9780537769292
10120000 19.7725862171452
10130000 22.8215103148405
10140000 20.5017095019317
10150000 22.6191145654514
10160000 19.6193097694684
10170000 14.8348345816809
10180000 10.1854439466758
10190000 9.54197043021173
10200000 22.2976423359491
10210000 23.5726280788074
10220000 17.1084920999974
10230000 16.1805570475567
10240000 12.5914383217136
10250000 9.11828184172236
10260000 2.51033046461413
10270000 4.35673407788045
10280000 9.32309121751342
10290000 15.948521237238
10300000 11.0996364942028
10310000 15.0877889971797
10320000 19.7054695042808
10330000 18.0619523131444
10340000 18.5115793593923
10350000 23.1942531035721
10360000 23.9928677446244
10370000 23.3389354117598
10380000 22.8315922146759
10390000 17.4464022487243
10400000 13.4184755492383
10410000 18.8395707652974
10420000 18.1254080952066
10430000 11.2019851638891
10440000 10.3962122922161
10450000 14.2813718309998
10460000 17.2807439207601
10470000 17.316590167918
10480000 17.8100828474567
10490000 11.0918405684129
10500000 21.0288990095546
10510000 19.3121641679992
10520000 21.4491556917831
10530000 21.8980209689445
10540000 17.3320878267522
10550000 9.13079026651945
10560000 13.2618603910028
10570000 17.8078745201222
10580000 13.2740691022927
10590000 18.4546760258777
10600000 14.3796811604988
10610000 17.8516500664182
10620000 19.0028068020367
10630000 21.9587396557712
10640000 18.6863044972339
10650000 13.5710405870562
10660000 11.3786723482188
10670000 15.3792029432412
10680000 16.7287502982417
10690000 10.5555499823386
10700000 14.5144338111579
10710000 17.6540300482503
10720000 14.7939820175242
10730000 15.6912940363321
10740000 11.6311928599323
10750000 19.4180396228477
10760000 15.1636686952393
10770000 12.2928390834726
10780000 10.2316046883852
10790000 12.2769564167834
10800000 12.7846043979631
10810000 15.6995163518313
10820000 12.3116302842631
10830000 21.008123121514
10840000 19.7464347434544
10850000 24.1312200742265
10860000 27.1605316900286
10870000 22.0583970855332
10880000 18.1571836019211
10890000 19.3105891053516
10900000 17.315362053656
10910000 16.4021412686766
10920000 18.3425387230584
10930000 26.7876070287745
10940000 25.0972990925911
10950000 19.6319168462019
10960000 18.3606872428978
10970000 19.5500795569841
10980000 17.3348814701052
10990000 16.0536442393586
11000000 22.6686189883597
11010000 22.9186876724896
11020000 22.5542324549445
11030000 27.0580289866
11040000 22.2632811779752
11050000 17.5247946326036
11060000 20.0392791899832
11070000 20.8721741292093
11080000 25.7681619321585
11090000 28.5379230621675
11100000 23.9901990218568
11110000 8.92294507789569
11120000 21.1420807122379
11130000 18.6687697657993
11140000 14.7949771927478
11150000 17.1076770659884
11160000 15.3879215087817
11170000 21.4917825094965
11180000 17.2352046107513
11190000 20.7664301739742
11200000 9.34642409500327
11210000 8.65994258391424
11220000 8.32769197727606
11230000 11.3301242141895
11240000 11.9666788513266
11250000 11.8517278543713
11260000 13.6843752560365
11270000 27.7595981821792
11280000 27.4215667752655
11290000 25.3300863035257
11300000 23.9620892067438
11310000 27.174674121285
11320000 21.3221982271883
11330000 22.8049207359166
11340000 26.986457370905
11350000 21.1857139518096
11360000 25.430926654654
11370000 23.3112642308811
11380000 25.3674708156375
11390000 20.1769763100983
11400000 14.8858698724396
11410000 20.2090406015622
11420000 21.5222189542917
11430000 31.2900890561324
11440000 26.8768369845058
11450000 34.0628924621954
11460000 29.3045572558726
11470000 27.7125372529722
11480000 29.3497107228964
11490000 19.1837677988149
11500000 27.0265291435131
11510000 17.6330284693614
11520000 18.7766866495663
11530000 20.1692405663624
11540000 18.8833907318378
11550000 19.3647187707964
11560000 18.5167604997056
11570000 18.556178520476
11580000 15.260252762849
11590000 12.6757383543371
11600000 8.45748626164254
11610000 5.55427267722939
11620000 7.73546381299508
11630000 6.99364257162102
11640000 14.4861912507441
11650000 11.6639668746931
11660000 7.94258583469872
11670000 3.97079666498485
11680000 3.6180710551921
11690000 1.9831688043389
11700000 1.39225540645816
11710000 4.49857381915348
11720000 9.76466034922811
11730000 3.176616046128
11740000 7.77477607967518
11750000 7.47897508516689
11760000 11.3994068943999
11770000 12.4654233901589
11780000 8.12835728533724
11790000 11.0048546083501
11800000 7.4697605335773
11810000 9.6363457114976
11820000 8.6197002811179
11830000 9.57597220283907
11840000 10.7126736871984
11850000 7.19986144349525
11860000 10.7657288197468
11870000 10.9635952014082
11880000 12.3145572744531
11890000 9.55096476739232
11900000 12.6158107760526
11910000 10.7602296063243
11920000 14.6390720767735
11930000 17.9557324957453
11940000 14.4015764414073
11950000 13.6036492963887
11960000 13.8831672162966
11970000 17.6140939417206
11980000 14.0186052486222
11990000 17.2017242925121
12000000 20.4886220405199
12010000 20.0379671707105
12020000 16.9287710052994
12030000 7.94990297764048
12040000 13.196829331744
12050000 17.0848055152558
12060000 13.782685441378
12070000 17.9141895167097
12080000 16.5973096688979
12090000 13.6952670373627
12100000 20.657004269646
12110000 23.4326066155948
12120000 22.4922187446892
12130000 13.6709540442977
12140000 22.0463073012946
12150000 20.1286200749819
12160000 13.6464323710766
12170000 17.0104610466225
12180000 18.4679928613986
12190000 15.2211485534283
12200000 20.7608861211658
12210000 14.673598255031
12220000 15.7069912011714
12230000 24.7208586384818
12240000 26.5140213579797
12250000 29.7157236040176
12260000 27.0631986382126
12270000 28.5021311154757
12280000 21.6912205220286
12290000 29.3265391376234
12300000 26.5400252005936
12310000 31.962850972375
12320000 30.2828217101266
12330000 26.3842073721556
12340000 31.1069117703296
12350000 28.1972351518791
12360000 29.6742598602993
12370000 31.8162462588995
12380000 31.3197538332868
12390000 31.947293755892
12400000 26.9125643833182
12410000 25.0344757174922
12420000 25.1471455667759
12430000 20.8537077788692
12440000 20.0978572620677
12450000 18.5222500076563
12460000 19.7153850492032
12470000 20.7220625904282
12480000 17.7363749758413
12490000 19.5563258225121
12500000 17.5754091270268
12510000 16.2311428781489
12520000 17.7473410849043
12530000 16.1218169908508
12540000 13.5992956505174
12550000 17.6758804934009
12560000 4.92557891669748
12570000 6.65661658134968
12580000 18.1796742403316
12590000 15.2966638495288
12600000 12.2183172419695
12610000 9.42777586762895
12620000 10.060048191479
12630000 13.6791833241036
12640000 13.1849286848221
12650000 9.78662861656841
12660000 21.6582789385629
12670000 10.2061463879785
12680000 14.437323080798
12690000 16.7531799122561
12700000 19.2194156561031
12710000 17.3532980237106
12720000 15.5692288181171
12730000 14.6817565083506
12740000 15.3543554775478
12750000 21.1749193450293
12760000 18.8825155047626
12770000 19.4711134065842
12780000 18.9990647396839
12790000 17.0588840371315
12800000 11.4316280955832
12810000 16.2732000095017
12820000 17.5640591120552
12830000 12.5620986135342
12840000 17.2414610087786
12850000 10.6298572365419
12860000 15.7239485658982
12870000 10.4234247179321
12880000 8.72152553716273
12890000 16.2357667515205
12900000 7.04197306475294
12910000 8.10225257730963
12920000 10.7680701540349
12930000 15.3577032877956
12940000 14.4800748176091
12950000 20.4940905150423
12960000 16.5605849653559
12970000 17.1666317329373
12980000 13.6599149005494
12990000 21.5448884289461
13000000 18.3109025648394
13010000 19.7851065923044
13020000 18.3956818521438
13030000 18.5647190294428
13040000 18.4217966756279
13050000 22.6365599275463
13060000 21.630268329445
13070000 20.8442386810056
13080000 22.3119522893674
13090000 18.9446814055998
13100000 13.745471419435
13110000 11.7281056253886
13120000 9.81073003877577
13130000 5.58224284732302
13140000 14.0350734972509
13150000 15.8467720492338
13160000 16.7494973825746
13170000 16.1833950516464
13180000 19.2190853341968
13190000 20.0419611203038
13200000 20.8576676083636
13210000 21.1068547208189
13220000 15.3677510326253
13230000 19.1473002255542
13240000 4.75919338655586
13250000 7.15622260563424
13260000 8.44414912650194
13270000 8.6228457517966
13280000 15.1897062375536
13290000 13.6292081006392
13300000 13.9827180672523
13310000 11.6260559446982
13320000 20.5090471388056
13330000 16.7312956936535
13340000 17.8766570882263
13350000 16.6667197930884
13360000 13.993380994753
13370000 12.1321589975025
13380000 2.28026961374502
13390000 8.26715620085207
13400000 7.06641097365531
13410000 8.61912610212994
13420000 8.83439300712877
13430000 6.95793571050029
13440000 4.83050850404794
13450000 6.31641025686537
13460000 12.2056205832134
13470000 13.2071465786124
13480000 16.9550283717118
13490000 3.09809247288285
13500000 6.64347142719595
13510000 11.4505896412906
13520000 13.9988523583445
13530000 11.131794187806
13540000 14.5067654607739
13550000 15.1003823967027
13560000 13.4701095090772
13570000 15.9323473822205
13580000 13.0756970915511
13590000 15.8218400438292
13600000 9.24030102365805
13610000 3.72975579598983
13620000 5.06826993369765
13630000 9.64807811007114
13640000 3.32911636334723
13650000 9.26642392579095
13660000 11.7792225331023
13670000 17.8297659723528
13680000 16.2830382406926
13690000 9.04595635243658
13700000 5.82164595984131
13710000 3.80288768087661
13720000 6.61483931183329
13730000 1.42951268889914
13740000 4.10869206172799
13750000 5.41634214452438
13760000 8.87300146290454
13770000 8.4900417498518
13780000 5.66937197819522
13790000 8.13377038242135
13800000 9.36567056201017
13810000 8.96340327487474
13820000 6.53896894378823
13830000 6.6071821614201
13840000 2.95450814874681
13850000 4.29216396995787
13860000 8.25186474959315
13870000 10.2064887232526
13880000 11.9901551608801
13890000 4.15868585827826
13900000 1.65991877777338
13910000 10.7180393408634
13920000 4.21683016233629
13930000 10.9793071586241
13940000 9.56680358938053
13950000 5.897368613879
13960000 8.87788307425637
13970000 10.2152790128601
13980000 3.89598353600616
13990000 4.37582885654149
14000000 13.5759543502219
14010000 5.8023662472948
14020000 5.44781512477687
14030000 10.4465316346723
14040000 10.0543864505115
14050000 12.1298003161991
14060000 14.2206991780124
14070000 15.6620620224416
14080000 12.0915378883223
14090000 10.7230577616696
14100000 10.2921573965998
14110000 3.67154633671169
14120000 10.2495669570607
14130000 6.17369700259826
14140000 2.742619628493
14150000 6.40881117612787
14160000 8.71250761891019
14170000 9.90748495702729
14180000 11.839354532604
14190000 14.0821824629351
14200000 16.2222747126949
14210000 13.230903703182
14220000 18.5096021948169
14230000 17.5669564745762
14240000 14.3695141862313
14250000 17.761208626004
14260000 19.3714899539764
14270000 18.6216715176752
14280000 18.6562199643403
14290000 17.3718038109013
14300000 15.7518338483809
14310000 15.362752528156
14320000 15.095334644158
14330000 17.6746309128042
14340000 17.8682619486557
14350000 12.5045393655063
14360000 11.8974262466015
14370000 12.0624591168491
14380000 8.66938504038643
14390000 17.0623229799774
14400000 11.992768101585
14410000 7.41349813751657
14420000 0.632675330227471
14430000 8.99216447185768
14440000 12.894469215899
14450000 9.30444595576051
14460000 11.4906845928479
14470000 14.5195966036819
14480000 16.7594842586451
14490000 18.097578617945
14500000 17.525086211853
14510000 17.9457973530058
14520000 14.5735862353269
14530000 13.9914148126127
14540000 15.2922739584634
14550000 11.744494705605
14560000 6.22292167751982
14570000 1.40999419531857
14580000 4.38265998973679
14590000 1.05821934842288
14600000 0.957652049461558
14610000 3.71006251797291
14620000 0.570198489067423
14630000 6.76310996894574
14640000 5.53862887420337
14650000 10.9981780749164
14660000 9.93335703417216
14670000 13.0681887399664
14680000 17.8686608467459
14690000 14.1774580132204
14700000 12.1496211240115
14710000 9.85575808428001
14720000 16.0526616649955
14730000 12.5845225054708
14740000 15.5133992172898
14750000 18.2894676057885
14760000 9.4660041559402
14770000 9.22019100530065
14780000 7.27075825127417
14790000 8.25194398803069
14800000 4.71973402944451
14810000 1.5161786378639
14820000 3.72364304563791
14830000 1.03904864079277
14840000 6.91183752024756
14850000 12.1048516790891
14860000 15.4900746984081
14870000 8.2544018805167
14880000 12.9493622297629
14890000 7.52919191619696
14900000 4.60898288432179
14910000 1.83606728522466
14920000 1.24189173078315
14930000 2.93808726860607
14940000 0.126962211045566
14950000 4.06682720196113
14960000 2.68302471918952
14970000 10.0789993192532
14980000 3.41497197346268
14990000 1.92123813142473
15000000 0.0666010376317558
15010000 2.78863171606366
15020000 0.972164036652089
15030000 7.65209077278445
15040000 5.49057961363656
15050000 3.81845110379726
15060000 9.8621956552696
15070000 12.9276610767643
15080000 10.0825531676
15090000 2.07920147398988
15100000 10.495289323865
15110000 7.37257818579275
15120000 8.99806223726512
15130000 1.32354459554028
15140000 4.84144049496678
15150000 1.5966205885498
15160000 10.8785450826319
15170000 11.6587789198881
15180000 8.89651695691146
15190000 7.17761879816254
15200000 12.3107701505971
15210000 9.1296327491047
15220000 8.99935249798938
15230000 8.74001529789967
15240000 0.528958992256435
15250000 3.45957053550308
15260000 5.92283569750521
15270000 11.3136371952957
15280000 10.7312637646899
15290000 0.265444828246814
15300000 10.1839056728492
15310000 8.63331560657269
15320000 14.6365064913684
15330000 10.046276557976
15340000 13.2081780060752
15350000 10.9921249548403
15360000 10.6720334132766
15370000 7.5712138650336
15380000 8.51734208693648
15390000 8.2989325113503
15400000 11.6766631894861
15410000 15.6988368982296
15420000 8.72390164176215
15430000 4.2756063619251
15440000 4.61409172258828
15450000 11.1622978919848
15460000 11.8706418087436
15470000 9.21984551578515
15480000 10.7996779115143
15490000 11.2356646679388
15500000 12.317699140018
15510000 11.9644563997097
15520000 5.61374826895883
15530000 6.01712565413374
15540000 9.92410492764139
15550000 8.16746887346807
15560000 8.64172481979142
15570000 5.27714099318155
15580000 5.41293368710564
15590000 9.37307612676466
15600000 2.37424526771736
15610000 8.29345914835983
15620000 9.41206098761683
15630000 12.8587701726722
15640000 9.189523651429
15650000 16.2358817324715
15660000 14.7748862555728
15670000 12.7954444533513
15680000 15.9172601617817
15690000 16.8807705986474
15700000 19.027423588729
15710000 17.763418110442
15720000 13.0429528206227
15730000 12.5994145949932
15740000 11.4843008436142
15750000 12.0697223289931
15760000 11.6186987238196
15770000 18.6960839024113
15780000 9.38583169280992
15790000 2.74643088763429
15800000 0.81527048838791
15810000 6.02723106346133
15820000 9.44737637220288
15830000 10.6300794466732
15840000 4.83141913572393
15850000 13.3746475834242
15860000 14.2289747882759
15870000 12.8929571057571
15880000 9.80217585881155
15890000 12.5764942000629
15900000 12.6691463725755
15910000 12.4324184704582
15920000 10.856033357391
15930000 10.1862830172518
15940000 18.6296173753134
15950000 18.1952749129505
15960000 16.9607267746921
15970000 13.6851463004404
15980000 16.7410458417017
15990000 6.16345250184577
16000000 9.49373965694753
16010000 8.35893905694695
16020000 14.0801519164626
16030000 19.1771064111915
16040000 24.1577469989103
16050000 22.8645287853018
16060000 12.0501601611853
16070000 13.6117100597996
16080000 17.5545741851872
16090000 25.1776197665002
16100000 23.4158900335293
16110000 22.8386520691804
16120000 19.5505836218796
16130000 28.3279159412645
16140000 22.2047805954446
16150000 16.7346290421758
16160000 11.1529807292935
16170000 12.3001801580501
16180000 13.9960434386424
16190000 15.2521092596102
16200000 14.7735881660408
16210000 25.2588007842151
16220000 21.1749011853217
16230000 15.6808105969981
16240000 16.0813097511635
16250000 16.4147832678801
16260000 22.611727570338
16270000 27.7300556651718
16280000 26.6128892669888
16290000 24.1370214858514
16300000 24.5061057696957
16310000 14.482280697757
16320000 18.3813842891203
16330000 22.4700165875303
16340000 26.9742404697727
16350000 32.0592268965396
16360000 33.1225812718102
16370000 31.4919165626827
16380000 36.9604223483855
16390000 35.9140252000495
16400000 33.0606313521841
16410000 29.8810622949545
16420000 28.3724723270608
16430000 29.0272106529414
16440000 29.7175610819053
16450000 32.3856291641598
16460000 20.8617940975598
16470000 20.3799029681871
16480000 25.2451778571132
16490000 23.583552967947
16500000 27.8560058172142
16510000 24.8074818595305
16520000 24.9639010003489
16530000 21.4170802163691
16540000 20.8251452200776
16550000 19.9934377745746
16560000 21.3652927819222
16570000 24.8547812529
16580000 29.3982313229994
16590000 31.266128179424
16600000 25.1423419421561
16610000 22.9878257276741
16620000 17.2683694921873
16630000 19.3379781295794
16640000 13.469849347051
16650000 16.6700206677194
16660000 20.7109453232137
16670000 20.4451579649655
16680000 19.142055801777
16690000 16.8738812491346
16700000 17.7777383436078
16710000 16.6191518884327
16720000 16.8139983080888
16730000 20.1046188806305
16740000 23.0085033532815
16750000 17.6625388478736
16760000 22.3004510506224
16770000 15.3424074307973
16780000 22.4865854311147
16790000 19.7328105675289
16800000 16.8235032726058
16810000 18.8073749528245
16820000 12.9325556558169
16830000 15.1098998364846
16840000 13.0110498362765
16850000 17.582963921085
16860000 17.148930269688
16870000 17.7135455897082
16880000 15.4184316119328
16890000 12.1865514478109
16900000 15.5235913831085
16910000 17.2724313291872
16920000 23.2863228057603
16930000 20.3249332164284
16940000 21.9759783867173
16950000 19.4364659151387
16960000 14.3840879608815
16970000 21.3843456506493
16980000 13.664226024052
16990000 13.7762879966922
17000000 20.0766072868315
17010000 14.7432123085268
17020000 24.5384433640571
17030000 25.3889116605706
17040000 20.1132182953341
17050000 19.4290259014341
17060000 12.8646519433821
17070000 21.7300727527154
17080000 23.1389957269439
17090000 21.3749249163411
17100000 25.3755822556989
17110000 27.7184180188724
17120000 28.3379330629377
17130000 28.2376497243818
17140000 23.1546107402343
17150000 24.9470049411307
17160000 23.3399228558164
17170000 18.4913638516339
17180000 22.9223938372926
17190000 19.2643653085231
17200000 18.3642086147
17210000 15.5067573762029
17220000 19.3047291035105
17230000 17.2236250256038
17240000 20.3266675458374
17250000 14.9866774730348
17260000 18.6911216167391
17270000 16.5859609924682
17280000 16.8820060294806
17290000 19.1650169591149
17300000 19.9295866482429
17310000 17.2229935962779
17320000 22.2899626522498
17330000 19.2222630672731
17340000 15.9630080315181
17350000 18.4677298291263
17360000 15.6344713940502
17370000 16.2623101060447
17380000 16.4384805511364
17390000 19.3165507886752
17400000 20.4468277966853
17410000 21.9161614495068
17420000 15.7971339471626
17430000 17.6705121527488
17440000 15.0064913134939
17450000 16.3525147549865
17460000 13.7109007713855
17470000 19.5069434479878
17480000 19.6912003987647
17490000 19.7000283792112
17500000 18.9270645665082
17510000 22.0193124957955
17520000 24.7333661410078
17530000 23.1444665528463
17540000 24.8724906439595
17550000 18.8334987439928
17560000 21.3248975888816
17570000 24.1207364312128
17580000 27.4935146806413
17590000 30.7172455643394
17600000 31.106207974106
17610000 27.4315948167209
17620000 25.1346760711108
17630000 25.0137481240398
17640000 28.0157739125282
17650000 29.5169030170901
17660000 25.4524758875796
17670000 26.1102043423718
17680000 16.472890459724
17690000 15.6577506488609
17700000 14.4974765622664
17710000 17.648512933364
17720000 20.4233961211009
17730000 21.3894077280044
17740000 20.0152620406834
17750000 26.6608128514244
17760000 24.4830457310752
17770000 32.8844600881576
17780000 28.9236101550266
17790000 30.6494178431402
17800000 26.205884872791
17810000 28.7153874035194
17820000 32.3362510752281
17830000 29.8719859818625
17840000 26.308808453329
17850000 27.2061428706514
17860000 23.7633511825092
17870000 16.1543080643191
17880000 14.1347884949479
17890000 17.2401925187883
17900000 15.9616766435295
17910000 20.4895795430309
17920000 23.4055436900575
17930000 24.6072356891015
17940000 24.2856824196585
17950000 28.9391961686947
17960000 26.6961834134761
17970000 24.4819908962852
17980000 22.3407948481307
17990000 23.9806643280493
18000000 21.8788416793802
18010000 21.2868602620681
18020000 22.7315304893964
18030000 23.086302037255
18040000 22.06049530494
18050000 24.5810348909212
18060000 26.5175173984783
18070000 27.8381152725439
18080000 26.4127958997031
18090000 21.8054191367904
18100000 21.6741913933015
18110000 19.1654766719777
18120000 17.3759636835414
18130000 20.7941811271715
18140000 18.0348901225174
18150000 11.4356395094775
18160000 15.4156813999422
18170000 20.741246268212
18180000 19.5813652200475
18190000 22.4457397384855
18200000 15.4676625590356
18210000 18.2868848904939
18220000 19.7688104702203
18230000 17.4099461733098
18240000 17.9301396190059
18250000 15.4663106535031
18260000 18.9746115641768
18270000 17.6633145400367
18280000 19.7273171151621
18290000 22.1676793325852
18300000 15.556408118506
18310000 17.9002149584098
18320000 13.8716936963074
18330000 18.9604179320944
18340000 14.1859351273887
18350000 20.3467426101563
18360000 18.2736639746369
18370000 21.767874313551
18380000 25.1362058484507
18390000 23.4285414561776
18400000 19.7477543664415
18410000 9.68659435413809
18420000 7.48088898865768
18430000 9.9255141861658
18440000 12.5870818219243
18450000 14.2053621263556
18460000 25.5832647655466
18470000 23.4412857266164
18480000 25.0149253473026
18490000 22.4076571862237
18500000 22.3069647029633
18510000 21.0323540562816
18520000 27.8717558138798
18530000 27.1279736321773
18540000 25.3452492330761
18550000 22.930016697718
18560000 24.6481679365347
18570000 17.5375955996718
18580000 20.2179792920256
18590000 17.7818994636399
18600000 14.528696111881
18610000 20.4480149729445
18620000 19.0297252065035
18630000 17.4114740305328
18640000 22.9154073591866
18650000 22.1307015510907
18660000 23.3163978931187
18670000 23.4760300035632
18680000 25.7946508199989
18690000 22.0589644139834
18700000 24.0548746050309
18710000 28.5374544313362
18720000 28.7495544822002
18730000 25.2205871274007
18740000 26.41934360895
18750000 28.6102750432083
18760000 25.8847550414114
18770000 25.3873585928495
18780000 21.5387027596432
18790000 20.9685711887282
18800000 24.2403270876594
18810000 25.538783772552
18820000 21.883806891996
18830000 23.4678375302786
18840000 23.2121467847379
18850000 18.5725512638717
18860000 18.3303301008006
18870000 21.2665113262943
18880000 19.7535352944273
18890000 22.6292105551296
18900000 23.9932729132435
18910000 19.9799330142468
18920000 18.5293439252355
18930000 21.1149445584402
18940000 19.8176048173839
18950000 21.531407459617
18960000 18.425436951662
18970000 17.6486551047605
18980000 17.206137233955
18990000 23.6262723363571
19000000 12.9427237659651
19010000 15.1332311367229
19020000 20.3158332383311
19030000 19.4116050453433
19040000 26.3480731559806
19050000 19.869429270289
19060000 19.2414150840991
19070000 21.8698234085432
19080000 12.7335649606822
19090000 18.6335634965702
19100000 15.1327934240771
19110000 15.9049109533746
19120000 14.0637503840064
19130000 17.4260383506503
19140000 23.5158724382362
19150000 23.4312870450803
19160000 24.9408640935384
19170000 20.3522150902485
19180000 24.4189236344583
19190000 24.4814845236237
19200000 23.9134823537408
19210000 27.7892931971574
19220000 26.9242036805412
19230000 22.6697015892948
19240000 19.0817876516272
19250000 18.7509591712274
19260000 13.9425078014071
19270000 18.0276261659477
19280000 24.5325005457486
19290000 23.3630022531825
19300000 28.2770592345907
19310000 27.606083303627
19320000 26.7632536707486
19330000 29.5013896998835
19340000 31.1204414606127
19350000 23.4119224164045
19360000 26.9710543690607
19370000 28.0236308166272
19380000 25.4429826304298
19390000 26.5114161482708
19400000 31.4120333638166
19410000 27.5780646064655
19420000 26.0799698551264
19430000 28.1176116399093
19440000 27.7855282873293
19450000 27.0274367304334
19460000 25.4023228958537
19470000 24.4493515845426
19480000 18.4608833097896
19490000 19.0209542531621
19500000 24.4483347326644
19510000 22.4428264994107
19520000 21.8138208719089
19530000 22.1697938031616
19540000 21.461105581476
19550000 25.4093957637801
19560000 19.4451480257858
19570000 20.0587545826588
19580000 13.9696910587849
19590000 17.3316535099955
19600000 12.9453208825469
19610000 17.9727695284732
19620000 17.3720038781884
19630000 14.4190579054639
19640000 16.5441176414729
19650000 24.7159395283466
19660000 23.3976862384434
19670000 27.1630990211077
19680000 26.7238672747227
19690000 22.9521276270092
19700000 21.363510262713
19710000 19.0801618091429
19720000 25.0506375200376
19730000 25.6433902086888
19740000 27.4351454412964
19750000 25.1709789298087
19760000 24.1950088472196
19770000 15.8135151736535
19780000 22.6730951540407
19790000 26.4446528730428
19800000 26.8407107566698
19810000 27.6556651240127
19820000 28.8428052980179
19830000 24.9813605476522
19840000 22.0385794178966
19850000 23.7837911233921
19860000 21.1349339940887
19870000 18.9115693682923
19880000 26.9375798715172
19890000 27.3422330958481
19900000 25.9081366705233
19910000 26.0666487230495
19920000 24.4435409504895
19930000 27.6672838318734
19940000 29.4166278596185
19950000 30.8915949531579
19960000 32.3587690728133
19970000 19.54176922123
19980000 26.4890740334388
19990000 27.1711832729148
20000000 28.3398795558554
20010000 30.4606139340115
20020000 23.2520947928283
20030000 26.3942965167926
20040000 21.5979643872769
20050000 15.3942559554067
20060000 14.8086207163031
20070000 24.7008788244922
20080000 22.6801686053906
20090000 31.5967672790797
20100000 32.2658420767385
20110000 31.6555941397525
20120000 30.9776845252106
20130000 28.9696682746086
20140000 36.9139178015769
20150000 29.4845750923672
20160000 28.4582093658438
20170000 27.6235152796281
20180000 31.1003874934857
20190000 27.7347059264341
20200000 22.9508501138674
20210000 17.9578355249953
20220000 19.882322192246
20230000 29.8732597642286
20240000 28.3737282162396
20250000 29.5891604230638
20260000 28.4000988952785
20270000 23.5153153941821
20280000 26.7447560828949
20290000 24.4027627711284
20300000 28.5050289569178
20310000 27.998916388238
20320000 30.536546496557
20330000 20.7711259081928
20340000 31.1873815763092
20350000 35.2325570315961
20360000 36.340501208833
20370000 27.9952456548208
20380000 32.7483154527913
20390000 35.7088054729373
20400000 34.2506523917457
20410000 29.1303372881154
20420000 20.1030766320715
20430000 35.7580284051646
20440000 29.8894307639792
20450000 37.656688564836
20460000 33.8350052606485
20470000 32.6449185531228
20480000 37.4027382030036
20490000 35.2774903663985
20500000 25.6859489366394
20510000 31.4580436560283
20520000 24.1545869148794
20530000 27.3962363085284
20540000 26.5898358014732
20550000 25.4224182515195
20560000 28.8218320501985
20570000 24.9289768133914
20580000 25.4416504080265
20590000 28.1874939411524
20600000 18.5798789999222
20610000 25.3325465808421
20620000 18.2442342021174
20630000 19.8582193184488
20640000 24.0602578085398
20650000 34.0990433968637
20660000 31.867153216506
20670000 34.3240618332282
20680000 28.3947910577511
20690000 27.9917223832844
20700000 25.8261130241237
20710000 19.3839228554962
20720000 32.2068027285906
20730000 30.1807920123448
20740000 34.4617056605181
20750000 32.7027319859408
20760000 29.8859364379643
20770000 28.3870297594665
20780000 27.028983783079
20790000 28.0185610010325
20800000 24.5569097518554
20810000 24.8251015726221
20820000 33.1342940467619
20830000 34.4573270609864
20840000 33.0180276593874
20850000 37.4987529497499
20860000 26.9494235606929
20870000 33.8179523918793
20880000 32.8246818241549
20890000 34.8405455293322
20900000 40.4886608716962
20910000 33.2343037925664
20920000 35.5950126777888
20930000 37.8778778124411
20940000 37.7658402496333
20950000 32.9673780658988
20960000 33.0982677288201
20970000 33.0424382894178
20980000 32.4254141714656
20990000 30.0063072304009
21000000 30.3063195845244
21010000 28.8739764854737
21020000 26.2742859769735
21030000 30.4355337103945
21040000 33.3706093941266
21050000 35.346080454644
21060000 37.3310010014562
21070000 41.0660615967659
21080000 39.2809312094455
21090000 32.9341465275479
21100000 30.0840420413975
21110000 30.0237966759674
21120000 32.0144426528602
21130000 38.5303751861946
21140000 41.8344468450215
21150000 42.6890468959109
21160000 39.8436939404742
21170000 38.7379089960593
21180000 36.1714876694053
21190000 32.9976296288189
21200000 35.1629038425232
21210000 36.8331421280928
21220000 39.090238417977
21230000 33.3687318776882
21240000 36.4536291221335
21250000 31.3424795522894
21260000 34.4062281163376
21270000 32.1193025368033
21280000 36.7762701411363
21290000 33.0275012292075
21300000 36.1683764857984
21310000 45.5606797139352
21320000 41.8943152190847
21330000 47.2828884354239
21340000 40.8751656383033
21350000 44.162920049248
21360000 36.1970367548481
21370000 39.7527947601178
21380000 36.6759565485483
21390000 31.1952253630202
21400000 25.8812145346184
21410000 24.4940151311877
21420000 30.0349161917302
21430000 33.8200726505674
21440000 34.5980763280368
21450000 41.5099626046527
21460000 46.2797779367656
21470000 43.4111898877936
21480000 40.7558339840152
21490000 40.5257752527359
21500000 43.8951852567479
21510000 43.0679114941825
21520000 41.5738048446107
21530000 44.9852634816456
21540000 41.7338406938001
21550000 44.7455159372653
21560000 45.7724172878001
21570000 46.2045444975927
21580000 41.9530295510584
21590000 33.6790461835149
21600000 43.1360015629037
21610000 38.1499277320278
21620000 30.9531095355043
21630000 31.2773060810494
21640000 32.9459236296942
21650000 34.6608957791303
21660000 41.7729283986104
21670000 44.8435331765635
21680000 40.9533325666603
21690000 35.0299954874495
21700000 39.460054938556
21710000 32.9504851426082
21720000 34.8907077100863
21730000 42.4318777833345
21740000 38.8303416720137
21750000 37.3533240027846
21760000 39.0990142597659
21770000 37.9631114561572
21780000 36.331956443216
21790000 36.6783243861768
21800000 36.8217725915718
21810000 39.6887192804086
21820000 36.4574182029399
21830000 38.7986059933648
21840000 38.4216900459374
21850000 42.338641589844
21860000 45.9158238552305
21870000 46.5085910424841
21880000 45.2857801547002
21890000 42.4115545692651
21900000 43.9889766526007
21910000 47.4000885389063
21920000 51.181597330909
21930000 46.2878798966049
21940000 41.2950073653393
21950000 44.8613795140729
21960000 40.8498792902049
21970000 43.8100255053312
21980000 47.7886569329386
21990000 43.2014856318635
22000000 44.0286777779285
22010000 45.4869627405947
22020000 39.4756773466589
22030000 44.6631855954393
22040000 41.945045360128
22050000 45.2147101965188
22060000 40.261735267403
22070000 36.1312799312616
22080000 32.5125826225881
22090000 32.5628178001165
22100000 39.1048137097601
22110000 41.4072602805806
22120000 35.4533830844079
22130000 38.893754529284
22140000 44.6861481877218
22150000 47.761856946148
22160000 47.2887033034236
22170000 40.0724070000434
22180000 35.4289184273359
22190000 40.6662506283812
22200000 42.766272242118
22210000 37.7182421324736
22220000 37.094710566537
22230000 34.9834894786221
22240000 31.9646595656554
22250000 36.6648710127765
22260000 29.9748939652913
22270000 31.6277682441292
22280000 32.5908770544447
22290000 30.4678909237288
22300000 34.4105854586418
22310000 39.1091366626231
22320000 35.7877888319711
22330000 33.4759014874526
22340000 33.9802223983302
22350000 32.4398599054519
22360000 35.539394156987
22370000 35.6126827801784
22380000 31.8445392366733
22390000 32.7512731565186
22400000 29.435370229333
22410000 31.6428564502553
22420000 34.7024689594522
22430000 40.1644554737807
22440000 33.29216591053
22450000 29.8258289785777
22460000 29.0088474051425
22470000 23.8049779794309
22480000 32.0980241791447
22490000 32.5188152088833
22500000 30.0212064572444
22510000 31.9524985841855
22520000 36.808767394967
22530000 30.3413246818407
22540000 30.558293104115
22550000 26.1763894334392
22560000 24.2680856614685
22570000 34.3146029753353
22580000 28.8848873788079
22590000 33.6953113627504
22600000 33.6214244660575
22610000 38.4600397959436
22620000 39.2213925593913
22630000 38.0202928277923
22640000 38.2107021076774
22650000 32.6107626223952
22660000 26.6049063876389
22670000 37.5818692527008
22680000 28.8761154037792
22690000 31.465909965105
22700000 33.6647136030594
22710000 26.3641303525335
22720000 20.7428777372019
22730000 20.0315719158384
22740000 32.0970966424914
22750000 26.8559598093379
22760000 29.2430434891162
22770000 25.0019883842324
22780000 25.2593123878588
22790000 37.9892239971966
22800000 38.0195133474393
22810000 27.829746847043
22820000 21.565451403359
22830000 19.1613883897708
22840000 28.3698538172806
22850000 21.9284530459387
22860000 21.6906385832408
22870000 24.8068543827993
22880000 20.6854202453631
22890000 30.1835688938467
22900000 29.4864782049048
22910000 28.0658222024106
22920000 20.9774058145246
22930000 19.5680498851892
22940000 21.7597591859899
22950000 19.1108263211877
22960000 24.567331629242
22970000 31.0987226332466
22980000 29.5296087261935
22990000 22.6613869747607
23000000 24.3066929523193
23010000 25.3332566129558
23020000 27.7161770455283
23030000 33.646064715476
23040000 36.033513528776
23050000 34.4424350603686
23060000 38.5790551362232
23070000 42.2359021224464
23080000 39.5643007349101
23090000 39.4799506761132
23100000 38.5770112217258
23110000 40.6518473942492
23120000 42.1090831855996
23130000 39.6530172613346
23140000 43.122625625782
23150000 34.1424318746105
23160000 40.5166519475061
23170000 37.6577726932026
23180000 40.7967029082799
23190000 45.2273861412447
23200000 44.7638029397352
23210000 42.2397610185858
23220000 37.9955972849038
23230000 38.3893544796458
23240000 39.5548147741873
23250000 39.0652123886148
23260000 36.6396605278471
23270000 36.7004681137468
23280000 35.6693906395052
23290000 34.5808944585101
23300000 36.8092181586098
23310000 37.9887711539679
23320000 42.1814105253279
23330000 43.7602996129467
23340000 36.4499856637449
23350000 32.5715360230355
23360000 37.4018617434281
23370000 34.6848768662124
23380000 34.3726812614807
23390000 33.7044622733002
23400000 33.1798225146904
23410000 32.7663606309767
23420000 36.4528669247031
23430000 39.8956214580544
23440000 37.9758090559437
23450000 35.8636202547453
23460000 42.8120492879178
23470000 38.6193223782841
23480000 42.4901314174429
23490000 38.7558758200344
23500000 38.6285262735855
23510000 44.4318032985551
23520000 43.7485317287259
23530000 36.7042002376353
23540000 36.4443726022494
23550000 38.2289326012354
23560000 36.4344739307376
23570000 36.3558116192172
23580000 31.6630738765164
23590000 32.7077721938415
23600000 36.1462738878835
23610000 32.7834451494425
23620000 30.2337089927042
23630000 35.3954950463846
23640000 40.7634501139676
23650000 42.3324786614083
23660000 34.6162085721778
23670000 36.1429279159404
23680000 38.6133180277274
23690000 38.8538926447028
23700000 38.0500374220717
23710000 30.3557656660151
23720000 33.6586728740551
23730000 27.4698964611842
23740000 34.8376114367306
23750000 34.2743559937604
23760000 36.5026237905707
23770000 37.8536806465712
23780000 40.3863323891894
23790000 45.3000433794644
23800000 43.8028323866179
23810000 48.4243580681048
23820000 44.3852347914568
23830000 47.0385159325457
23840000 48.6864887544839
23850000 49.6906499791914
23860000 46.2602888738355
23870000 45.2003523064747
23880000 39.4138829852419
23890000 45.7064050493908
23900000 40.8883885765739
23910000 39.9274314753997
23920000 38.4849678089186
23930000 50.5764745624624
23940000 49.0365638765529
23950000 43.4192603907019
23960000 41.7381897564006
23970000 39.7796950858908
23980000 42.1757373575164
23990000 45.5441575461385
24000000 46.5976487142701
24010000 47.0999667900121
24020000 47.3516248212143
24030000 45.3334914720121
24040000 48.5378155390011
24050000 51.3716950902485
24060000 44.1820968642139
24070000 47.0884527781721
24080000 42.9319572065649
24090000 35.9704163152545
24100000 38.6848603673731
24110000 45.0459929980034
24120000 38.9779500737361
24130000 44.8178554557351
24140000 46.0967967760572
24150000 44.1410683850519
24160000 34.7210843816576
24170000 39.3827471275683
24180000 44.9749140272964
24190000 46.1840955211441
24200000 45.1360392694775
24210000 41.426435345806
24220000 45.3306099811451
24230000 44.5000890816285
24240000 46.448101263848
24250000 41.8141756076272
24260000 45.825568752681
24270000 39.421295537978
24280000 45.0768036012312
24290000 37.532412275341
24300000 37.4533376096239
24310000 40.8673605800308
24320000 43.113367269045
24330000 45.5007337165266
24340000 48.1737235776213
24350000 41.1745240031013
24360000 43.2781699855088
24370000 40.5557853573101
24380000 45.3096778284166
24390000 42.564168919821
24400000 41.6717413746219
24410000 43.9212690934622
24420000 43.4469416993755
24430000 47.9387568937979
24440000 47.1527291805033
24450000 42.6716634433408
24460000 38.4735853496592
24470000 41.6009471965503
24480000 42.5622911300304
24490000 37.6282793680248
24500000 36.5240090901202
24510000 40.7635689330682
24520000 37.5309969297746
24530000 31.690389876898
24540000 37.164176722618
24550000 34.140709557441
24560000 32.7920736141646
24570000 32.9221361248109
24580000 34.3006420955531
24590000 31.8406361898706
24600000 36.2848253398767
24610000 37.9578631427615
24620000 35.9058765193117
24630000 37.7105425917724
24640000 36.4506248912326
24650000 41.0906301294733
24660000 33.1102736791318
24670000 36.4327648113249
24680000 33.042655714626
24690000 31.3680338442641
24700000 28.0408825813071
24710000 33.530909993948
24720000 38.6771137070564
24730000 34.0713960310752
24740000 36.156091052342
24750000 35.9272195748141
24760000 36.4391479960974
24770000 32.9536449434603
24780000 32.8222770863162
24790000 36.8891329303035
24800000 29.6959628439475
24810000 37.0466923557702
24820000 33.5372985871112
24830000 31.2405427475315
24840000 31.740946181017
24850000 37.869426371659
24860000 37.9240000393961
24870000 35.0218395873098
24880000 40.6360179134606
24890000 34.8374163941093
24900000 39.6750386310127
24910000 35.6938035640548
24920000 34.240714446244
24930000 37.687946975598
24940000 37.2454376575337
24950000 34.2303210952178
24960000 33.956859461898
24970000 38.8401213887296
24980000 35.3118862725019
24990000 32.3554259420816
25000000 34.2870846667475
25010000 36.0638195856558
25020000 34.6903875301433
25030000 34.1510615565116
25040000 32.9568876004018
25050000 33.0756346211011
25060000 35.6406041049321
25070000 35.7087375317071
25080000 38.5549094501749
25090000 33.7471832782655
25100000 32.9191241991485
25110000 36.3929493485089
25120000 33.3940710384862
25130000 34.4782894919581
25140000 34.5047898340751
25150000 37.4626788468972
25160000 34.5216546409667
25170000 33.0464942989282
25180000 34.8120214251163
25190000 36.433374888383
25200000 38.6017111091855
25210000 34.7784255208175
25220000 35.9251348155664
25230000 40.0142778390372
25240000 36.7177736106505
25250000 34.2327536663213
25260000 34.9213287134625
25270000 38.7222217086048
25280000 34.8735063956164
25290000 36.7305892124308
25300000 25.9979046837966
25310000 27.7372456094976
25320000 28.2929719068065
25330000 31.7945936443143
25340000 37.7108391080679
25350000 31.1306663408076
25360000 25.9923858548028
25370000 28.8205208852329
25380000 32.5818108913211
25390000 32.0867259644515
25400000 36.4345670781483
25410000 37.2296947179132
25420000 32.4037940573155
25430000 37.3625796986011
25440000 36.8380046678099
25450000 30.9654528680858
25460000 28.2034927046847
25470000 38.9469807016308
25480000 37.0177790405078
25490000 34.2453011622535
25500000 27.9993636334098
25510000 30.9748258249271
25520000 36.0805497729489
25530000 31.3333922851935
25540000 30.1991552208964
25550000 25.3261986270676
25560000 35.0861928433941
25570000 40.923611247983
25580000 39.6713681891883
25590000 45.4654963530998
25600000 41.0928552854626
25610000 37.0678929794374
25620000 40.7029544473623
25630000 45.1191668159824
25640000 39.4211188934098
25650000 38.4415971733962
25660000 48.9720690491598
25670000 39.8535207316314
25680000 37.6362871566535
25690000 37.8990984580082
25700000 47.6163166292044
25710000 45.1681440558642
25720000 50.48614069357
25730000 48.0422112895561
25740000 46.5585283457502
25750000 40.2004406770314
25760000 40.5506401660114
25770000 47.1547486815497
25780000 38.3001486417947
25790000 39.4722860619174
25800000 32.3779606415275
25810000 35.5067122634807
25820000 41.3214681936098
25830000 41.3936209482326
25840000 36.9082095219459
25850000 33.7775433019135
25860000 32.3133571709301
25870000 42.3639796020209
25880000 42.1865633389966
25890000 41.1174600822184
25900000 36.0885874184338
25910000 42.2773002889221
25920000 42.227270323767
25930000 37.9844162054922
25940000 42.6893497314661
25950000 39.2148129000827
25960000 37.4955400762217
25970000 40.6795694206987
25980000 38.2876826438241
25990000 40.639358555222
26000000 42.9520732258152
26010000 44.666425035541
26020000 37.2224988916276
26030000 38.6831834311615
26040000 33.3753102925024
26050000 33.8134656818941
26060000 33.2450945383975
26070000 33.5667547252052
26080000 33.7192943122334
26090000 34.2847054164829
26100000 40.7394552435464
26110000 38.746574438527
26120000 42.364038774614
26130000 42.9243645070312
26140000 38.2743209561809
26150000 38.0755892114275
26160000 39.7910849338168
26170000 36.1175421360575
26180000 37.4167080590329
26190000 28.5640723167854
26200000 30.3370400814186
26210000 26.8710618233411
26220000 28.9946784454872
26230000 27.2672612359719
26240000 30.59917774589
26250000 35.228221337464
26260000 38.233717969828
26270000 34.7243612461331
26280000 34.4646245497003
26290000 38.3705250805547
26300000 39.6588436661548
26310000 34.3598225714484
26320000 34.4501012337994
26330000 39.1925900157116
26340000 38.1686497847349
26350000 30.8257574497069
26360000 26.3010965481113
26370000 29.1108146158466
26380000 36.4707285320556
26390000 30.7871677791551
26400000 32.842146248939
26410000 32.5103577093612
26420000 34.7398670914499
26430000 36.0020367030397
26440000 38.9672903165755
26450000 34.0640662722506
26460000 34.7414294212559
26470000 38.5096117063557
26480000 38.1335546636907
26490000 39.3459437617116
26500000 35.1388610653302
26510000 36.4226141917931
26520000 37.5245651708019
26530000 27.2458350529589
26540000 34.8641148332141
26550000 33.6254209482395
26560000 25.7766910833535
26570000 27.2929534509883
26580000 34.4200184217227
26590000 32.9510575556969
26600000 30.9371804403104
26610000 28.5753292357691
26620000 31.0596705683634
26630000 33.2189076827124
26640000 27.4729330222228
26650000 31.1743603811
26660000 37.2203074401714
26670000 31.112630374127
26680000 32.7651284528642
26690000 34.5999030416094
26700000 36.4990642878761
26710000 38.6411962772544
26720000 33.8097820408459
26730000 31.7134137981517
26740000 32.4548307393715
26750000 37.0962439470946
26760000 42.2835638531244
26770000 41.8715408998291
26780000 38.1671223070644
26790000 35.5382594607962
26800000 36.7982104213838
26810000 39.7747759265334
26820000 38.7381857199428
26830000 40.8487815725374
26840000 42.5231607195
26850000 37.0376483730586
26860000 41.0836691214639
26870000 37.668704446266
26880000 31.5131499706413
26890000 28.0028083761781
26900000 33.388980127875
26910000 38.777922688014
26920000 29.3145077034237
26930000 33.2492704859797
26940000 38.5908371143978
26950000 35.7718664385128
26960000 32.06296584717
26970000 28.4176072771845
26980000 29.2612947843136
26990000 35.2468896676676
27000000 33.0057317473525
27010000 29.9534355193813
27020000 30.0315436380657
27030000 29.1161908220786
27040000 34.6221136945457
27050000 35.856005211718
27060000 31.7658769701171
27070000 32.4896520933939
27080000 35.1570848625604
27090000 40.8694109852788
27100000 43.571779963492
27110000 29.6847245042385
27120000 28.1861260485532
27130000 29.8699785400509
27140000 23.6509325721913
27150000 22.9197641739931
27160000 33.2482772540175
27170000 32.5574009536053
27180000 32.8368612555453
27190000 35.6672258509374
27200000 36.5635924171529
27210000 34.1464555029175
27220000 37.8861788253594
27230000 36.1983027827375
27240000 39.1225931523811
27250000 38.9016415521641
27260000 39.4907435156399
27270000 42.1760682693869
27280000 39.9685362261384
27290000 34.8718296069509
27300000 34.9538302890929
27310000 28.5950734802937
27320000 29.8302230207788
27330000 38.6537975021889
27340000 32.0482090672505
27350000 27.2740497655633
27360000 31.7273589965345
27370000 24.8484484565407
27380000 31.2022919501393
27390000 23.6452371366165
27400000 34.73487483733
27410000 35.0487797937582
27420000 39.4632763351731
27430000 40.4431825013192
27440000 39.9602874153132
27450000 37.4241586594522
27460000 42.2626426899777
27470000 36.7699576886891
27480000 39.1531405044011
27490000 36.0845051993306
27500000 38.9382848702061
27510000 36.3120987383311
27520000 38.9848415544914
27530000 33.4790231734819
27540000 36.5817694192888
27550000 35.1217986989141
27560000 36.9813494173842
27570000 40.290622595066
27580000 43.8278831296374
27590000 36.0280549674387
27600000 34.6025670337534
27610000 28.8402593800116
27620000 34.6457878520898
27630000 32.233039428408
27640000 27.3209911222891
27650000 32.9630932728839
27660000 33.1056242327333
27670000 38.9761475680003
27680000 37.8849161768516
27690000 38.1892985189699
27700000 37.6732922084572
27710000 39.088460530461
27720000 37.386482777443
27730000 33.6659193641174
27740000 32.434161579155
27750000 34.1117661529708
27760000 34.5325355649327
27770000 39.1999550392475
27780000 42.6775233526149
27790000 41.203269402024
27800000 41.2779967647064
27810000 39.8754549344901
27820000 43.4836697851565
27830000 40.955366729323
27840000 37.8448121633562
27850000 38.6809278476161
27860000 35.479304658715
27870000 37.697355289683
27880000 34.1541956012696
27890000 38.0303741962252
27900000 38.0492702878921
27910000 40.5787318403999
27920000 43.3520666863926
27930000 28.7454802741789
27940000 34.5940493430735
27950000 31.4623399034079
27960000 38.589455821053
27970000 35.2313707734189
27980000 35.3797046274451
27990000 32.6220051557886
28000000 36.0604803312186
28010000 37.7146299040107
28020000 30.8084424195542
28030000 37.4862257069286
28040000 36.3274093894535
28050000 41.6454213274252
28060000 41.5585169906601
28070000 39.6308601426055
28080000 34.1458757348452
28090000 28.7326653316489
28100000 29.0787365266582
28110000 37.9594201949502
28120000 45.3041642443305
28130000 38.3811155854635
28140000 43.0103339770251
28150000 43.8073367854984
28160000 41.4326029658108
28170000 41.5431491466447
28180000 45.2754674071528
28190000 48.2836062145324
28200000 50.3094362948058
28210000 45.0050666008119
28220000 50.8974141004283
28230000 54.8065716985536
28240000 49.2338564755328
28250000 49.6287133420003
28260000 50.5407564780874
28270000 43.7356074753961
28280000 41.2314308664775
28290000 46.7502947079914
28300000 46.5021492290714
28310000 39.898923347121
28320000 41.2471633602084
28330000 41.9518169866944
28340000 42.6117468475117
28350000 45.5504324721973
28360000 38.2541823010348
28370000 41.9831624182618
28380000 40.6809283117466
28390000 41.9759751755188
28400000 40.0236365026583
28410000 32.7660934997146
28420000 38.1345657583297
28430000 31.4840345338038
28440000 36.0295694509282
28450000 37.3737228457717
28460000 35.8616338574259
28470000 46.6060598432344
28480000 44.2694328273286
28490000 45.2331728476199
28500000 42.4975098700592
28510000 44.5026106720272
28520000 37.2759798603007
28530000 42.8749467190657
28540000 43.0415900395784
28550000 45.4451365272589
28560000 45.7950471680452
28570000 44.1973585377888
28580000 39.3157538835354
28590000 40.180454976122
28600000 43.3701506239374
28610000 47.5342688106246
28620000 30.2275151928928
28630000 29.9695328733941
28640000 37.3025612051786
28650000 39.6996652449207
28660000 48.3876087982673
28670000 42.4052986369925
28680000 37.4089832096655
28690000 34.2722545118551
28700000 39.4441132585342
28710000 43.684946333231
28720000 43.005350967627
28730000 39.3735950522311
28740000 36.3110298536639
28750000 37.1101472037878
28760000 40.9549237990262
28770000 39.155507642557
28780000 36.8709171989682
28790000 36.631041065981
28800000 41.1842574964878
28810000 38.7569790263361
28820000 40.7044284026603
28830000 45.5978500522006
28840000 46.0207226625755
28850000 52.2310901796499
28860000 41.0108845986383
28870000 40.7488425096197
28880000 43.3608130616008
28890000 50.3092618076677
28900000 52.768290509815
28910000 48.4609647700805
28920000 46.3060847139796
28930000 41.7516094851793
28940000 35.290773665288
28950000 40.9192179533462
28960000 40.5773581427868
28970000 39.2352379190917
28980000 42.5349507620636
28990000 38.2749325662594
29000000 37.9868179344728
29010000 37.307637687692
29020000 44.1311013478938
29030000 46.0948910533892
29040000 40.8012935019191
29050000 46.3911148473179
29060000 33.4879810883646
29070000 30.2166129081692
29080000 33.3431280813525
29090000 30.5185964720156
29100000 35.6676157766477
29110000 35.2836534470833
29120000 24.5823987603562
29130000 26.7038856653024
29140000 24.2766814926256
29150000 36.0442837330476
29160000 35.8267801779016
29170000 38.1640808682974
29180000 38.9160201137042
29190000 32.3205037316834
29200000 38.3573428832601
29210000 32.8330149460892
29220000 34.3266858901942
29230000 31.1981006357758
29240000 26.2581008087959
29250000 27.0985578056995
29260000 34.1590302862791
29270000 36.4621858181633
29280000 37.2661115677817
29290000 39.1069585429346
29300000 35.9716808239235
29310000 36.6142209735434
29320000 29.5589131424577
29330000 36.0588791200494
29340000 33.6034613431877
29350000 30.2885376376008
29360000 26.044253863078
29370000 37.7275492940759
29380000 31.4331137272611
29390000 31.1364068869563
29400000 28.9804813860096
29410000 40.8849989995934
29420000 35.9542575088868
29430000 39.7624816746902
29440000 40.4077568456983
29450000 38.3237465023963
29460000 25.0142542432995
29470000 38.882105376878
29480000 39.438132054098
29490000 39.8398000579194
29500000 34.4715384646262
29510000 34.5441738220053
29520000 35.6730458604006
29530000 37.6105325792433
29540000 35.3691711265965
29550000 33.6668907892442
29560000 27.5495180551394
29570000 30.6813194557319
29580000 33.2998973200741
29590000 32.437433758522
29600000 30.129124131012
29610000 28.8856941085623
29620000 38.0838990561112
29630000 34.1171260368486
29640000 32.1434338040171
29650000 26.7072202269352
29660000 28.5295138845659
29670000 28.0907129755163
29680000 32.6567340565053
29690000 30.2519468275428
29700000 31.0648729531973
29710000 24.3330359798171
29720000 23.9754018370134
29730000 18.9776788494528
29740000 28.3435285751392
29750000 29.9880727732491
29760000 30.5306683275224
29770000 32.4177401254812
29780000 34.3717446665626
29790000 36.9722150116752
29800000 30.2509182869887
29810000 30.1946029734796
29820000 29.735415874741
29830000 25.6750552974244
29840000 27.7197521331504
29850000 28.1069782298755
29860000 23.5800533629167
29870000 18.6288551293779
29880000 23.123067140864
29890000 28.3016126115902
29900000 33.069259624999
29910000 36.128355199393
29920000 32.5505072429974
29930000 26.7611972182702
29940000 27.8789503796119
29950000 27.3680597680652
29960000 36.7864336495185
29970000 32.8467523694752
29980000 35.7970886983971
29990000 36.0185394909622
30000000 34.6201158736084
30010000 38.0998098533167
30020000 39.9750501987864
30030000 36.8256864956895
30040000 43.9508845758488
30050000 46.4211384495421
30060000 46.5424776012979
30070000 41.947276271468
30080000 36.9394007429897
30090000 39.0003144152357
30100000 40.3741453493466
30110000 42.7966162007067
30120000 45.1560328429118
30130000 36.8593444165508
30140000 42.7403146903511
30150000 41.0951511987336
30160000 40.0201170559147
30170000 36.8452765790408
30180000 37.5244392316631
30190000 35.3738051609357
30200000 29.7172314727726
30210000 28.4918098560671
30220000 32.3081051932504
30230000 35.0396928039002
30240000 26.96158185839
30250000 23.9755397016841
30260000 30.4204421157485
30270000 34.2267884116022
30280000 31.979556783696
30290000 38.3052781285406
30300000 36.9356622871601
30310000 34.4582304283836
30320000 42.7842844416653
30330000 41.6883881916432
30340000 39.2636581132812
30350000 47.8397025794314
30360000 46.2823616311544
30370000 39.8410839821925
30380000 42.9582367686054
30390000 42.9070592037036
30400000 42.4608386256273
30410000 37.929855906644
30420000 47.8561599461779
30430000 44.4307443196536
30440000 43.9847942656462
30450000 38.0081411913414
30460000 42.5401271441082
30470000 39.1977013500792
30480000 34.0468010240296
30490000 37.1206654935044
30500000 36.7533632696532
30510000 34.6281237538529
30520000 31.9284312958061
30530000 33.1552338676889
30540000 34.0212371070755
30550000 35.8677370728478
30560000 41.3930334828835
30570000 35.7305996446526
30580000 34.5923492310432
30590000 42.0785601601394
30600000 44.5654019609432
30610000 44.2275999503294
30620000 49.4228081390944
30630000 45.0084280396608
30640000 43.8496046960828
30650000 47.0267395156878
30660000 41.0830714903821
30670000 46.1961251497801
30680000 40.7529046435304
30690000 31.857310808338
30700000 45.801365997127
30710000 40.0523412410255
30720000 38.8552508497592
30730000 38.4181118910454
30740000 39.4774019828303
30750000 35.2356695659195
30760000 39.1859178054029
30770000 42.1946050169573
30780000 40.5565041692334
30790000 46.7766063666715
30800000 43.2665134028103
30810000 38.4548054242639
30820000 40.765288173387
30830000 40.914546627635
30840000 42.4687136413658
30850000 36.4217583771789
30860000 40.6229807817235
30870000 39.8108772244886
30880000 36.9358017244838
30890000 39.0055360043773
30900000 39.3649312041315
30910000 41.8299535756409
30920000 36.4505568705586
30930000 35.2314092707846
30940000 35.4173394231241
30950000 36.0790193271422
30960000 34.8655814775572
30970000 34.7768366630598
30980000 38.1828050173987
30990000 32.3402655903633
31000000 29.9519770320935
31010000 25.4629393560418
31020000 33.3312449179883
31030000 26.9972388142006
31040000 32.2048874315094
31050000 26.0974654947123
31060000 28.2029860780912
31070000 35.9162489238561
31080000 33.7889974365043
31090000 33.8934481519509
31100000 31.9896287562224
31110000 36.1191070632884
31120000 26.8393947676155
31130000 26.4760706399169
31140000 32.3035137343756
31150000 35.9282721377813
31160000 36.5848546485698
31170000 29.8447279253482
31180000 34.1349651042653
31190000 33.7366048546199
31200000 31.7699512069424
31210000 34.0780390263938
31220000 30.7818219354833
31230000 35.1302486306615
31240000 35.747865500772
31250000 34.7357729443306
31260000 36.9950698170206
31270000 34.0402855988987
31280000 31.027800623781
31290000 37.2559102154185
31300000 31.131282303628
31310000 40.7283154177249
31320000 40.4679004299962
31330000 36.3495759451291
31340000 39.2899224532516
31350000 38.1866376266617
31360000 44.3436998212562
31370000 36.5306064251328
31380000 39.5147952241011
31390000 43.3849507144199
31400000 43.6784212508662
31410000 39.6050057920236
31420000 40.73984553896
31430000 35.8371084212707
31440000 42.9468522231787
31450000 43.1008518033833
31460000 43.4640516341872
31470000 38.718112719486
31480000 38.8207551064449
31490000 37.6888590151745
31500000 39.878307167535
31510000 41.1110094135121
31520000 48.7249885403896
31530000 41.8636351057143
31540000 43.3903648011188
31550000 44.9206415575753
31560000 38.2694222886529
31570000 48.4481263074082
31580000 41.4519278792911
31590000 43.1022032745783
31600000 46.3938270655224
31610000 47.6574165719694
31620000 48.196728470735
31630000 50.7189763140931
31640000 45.7942582618328
31650000 45.2480831290031
31660000 40.309521852287
31670000 38.462450709122
31680000 38.7111173153161
31690000 36.0476251494832
31700000 39.7311935765325
31710000 38.756688568065
31720000 43.5189796277543
31730000 40.1171877391874
31740000 40.2149143889016
31750000 38.0996090167638
31760000 43.9764218744276
31770000 43.2727045409154
31780000 45.5724328785766
31790000 41.871416343692
31800000 38.4685444673819
31810000 40.4608999050118
31820000 42.8291596007216
31830000 44.7060138046067
31840000 45.4425612008501
31850000 43.9578321586163
31860000 36.9980851218409
31870000 39.8867427943984
31880000 34.2493127295472
31890000 35.6269927667182
31900000 31.7424923885994
31910000 32.9466345343045
31920000 28.0173763395799
31930000 27.597381422437
31940000 24.9241838807022
31950000 26.4086417414117
31960000 23.2171691315046
31970000 25.4425137502932
31980000 23.3917569592331
31990000 31.7655497298585
32000000 31.9555310025095
32010000 28.3404542496399
32020000 25.1699248997143
32030000 25.2541838222738
32040000 30.5140974581658
32050000 32.1519836695285
32060000 34.138907168726
32070000 35.8652602845651
32080000 28.316583129348
32090000 24.7859986509889
32100000 23.1475838543648
32110000 26.8869671646368
32120000 26.8905824786805
32130000 29.1088326123751
32140000 30.5289091805744
32150000 35.9475937969854
32160000 40.8077568057803
32170000 33.9176582945256
32180000 40.0338940176993
32190000 30.4208497611944
32200000 42.9254524898006
32210000 36.6869866902488
32220000 37.166549102512
32230000 34.9647992052389
32240000 30.8240581845167
32250000 28.6145768288216
32260000 29.5025626546686
32270000 23.2928132026559
32280000 24.1402855008129
32290000 22.8116155333962
32300000 23.0566703734315
32310000 26.3614953016031
32320000 27.9180155325835
32330000 30.2357685753781
32340000 23.1104359747869
32350000 25.3445831552673
32360000 26.5523645014372
32370000 27.1866250930881
32380000 33.9948124749711
32390000 31.0193459823918
32400000 25.9789824670578
32410000 29.8527944216314
32420000 36.7804791287848
32430000 33.0110826818216
32440000 31.303822993724
32450000 28.0622035207616
32460000 27.2236258673834
32470000 33.5721212253549
32480000 36.0094072859
32490000 37.8284606226435
32500000 39.2356919522295
32510000 34.1344685321858
32520000 39.5914170746241
32530000 40.1864550373004
32540000 38.3851655009659
32550000 40.3985888801161
32560000 38.6674158535727
32570000 37.5777149394942
32580000 34.6405620126203
32590000 29.9982033308366
32600000 34.1893270196875
32610000 28.132598564675
32620000 28.0675346734471
32630000 29.5017261614307
32640000 29.4667649531232
32650000 25.4769896727246
32660000 30.9023430432779
32670000 27.4826645285365
32680000 35.1073788567338
32690000 33.0650775668866
32700000 24.5538880423698
32710000 23.257078128436
32720000 30.2616444457043
32730000 28.9991043667926
32740000 25.2040815758224
32750000 22.6224929409995
32760000 20.714177114766
32770000 15.1438902483812
32780000 13.1468313240855
32790000 17.522446183083
32800000 25.2857447980314
32810000 20.2870875659876
32820000 23.7209794540286
32830000 18.1922523500804
32840000 19.3717081844763
32850000 28.428529420663
32860000 26.4949021156396
32870000 15.5192027389481
32880000 16.5579338688426
32890000 21.3348696145125
32900000 20.2560107210125
32910000 11.8160747034389
32920000 11.9883486249744
32930000 10.5623613824068
32940000 16.055544356465
32950000 13.2880661295748
32960000 12.9909492681712
32970000 25.9885046559893
32980000 26.0096620922184
32990000 15.0159634954133
33000000 21.5494401441069
33010000 22.8205040077647
33020000 22.6263831157765
33030000 26.1371175014211
33040000 29.8516163197516
33050000 24.0621394597064
33060000 24.7799915712507
33070000 16.7933009815016
33080000 24.3622190663395
33090000 22.3427582326999
33100000 19.9027671128981
33110000 18.9819081616188
33120000 26.0637799935529
33130000 22.5668620082627
33140000 16.4292407092618
33150000 18.0992648487717
33160000 22.7248681522394
33170000 19.7704591321259
33180000 17.9892552305835
33190000 26.5666090907214
33200000 21.837204431585
33210000 25.5582628194325
33220000 23.8047481692319
33230000 21.4019685987889
33240000 22.8673566229268
33250000 22.6752321798519
33260000 21.9298027687987
33270000 28.1932764707423
33280000 22.1350621354503
33290000 28.7044349033886
33300000 31.5903654586417
33310000 32.6803793995724
33320000 34.2425430675117
33330000 31.9604715161973
33340000 31.7734156016731
33350000 36.9160279669378
33360000 32.7044591448847
33370000 27.7089561274116
33380000 31.2913091163622
33390000 30.9576398699276
33400000 28.1311722549091
33410000 30.9381848865709
33420000 37.926176448934
33430000 37.485044212961
33440000 36.7795407272125
33450000 36.0089214142026
33460000 29.993544664777
33470000 31.7816917146373
33480000 34.3631674405076
33490000 33.3252078420943
33500000 25.1280257358183
33510000 21.8743300519587
33520000 22.5695130506444
33530000 23.4356693204618
33540000 20.1262791200916
33550000 16.8007179416666
33560000 17.182428626053
33570000 16.1232358688611
33580000 21.2493958793964
33590000 25.4485126314569
33600000 20.2669081673183
33610000 23.2125585306368
33620000 18.0761467304028
33630000 23.6857761225823
33640000 25.1909702483009
33650000 23.292277473589
33660000 22.8160306444431
33670000 26.2908589083019
33680000 23.9555797231181
33690000 23.2547917805811
33700000 25.469491882974
33710000 25.5620018747296
33720000 28.3832303842733
33730000 31.5125362915758
33740000 29.1507679300728
33750000 25.3560095970091
33760000 17.8697498533404
33770000 20.8984519074842
33780000 26.5803736014227
33790000 23.5431327698892
33800000 28.8495313041527
33810000 32.0122940113598
33820000 28.9036712108394
33830000 28.6139478288775
33840000 24.9292221749109
33850000 26.967617900538
33860000 32.2547623552126
33870000 33.5313581926684
33880000 25.7748888745258
33890000 24.1600776613971
33900000 29.0764926474752
33910000 36.2135924901809
33920000 33.2751072793059
33930000 25.3210259342893
33940000 29.6056324336254
33950000 31.3769272480906
33960000 28.7535945402332
33970000 32.1320588096647
33980000 33.1162879077079
33990000 28.4030193410963
34000000 28.9369457090435
34010000 26.6902320197196
34020000 27.5633050222081
34030000 33.0016950724653
34040000 34.0931320407119
34050000 25.4477769096689
34060000 27.3069699973455
34070000 41.3635219847845
34080000 41.7289739536197
34090000 38.2789331051829
34100000 39.3328801684909
34110000 37.3282638979081
34120000 33.5777115946051
34130000 28.7821779943739
34140000 30.1243780810902
34150000 28.3246952304296
34160000 27.6222805737775
34170000 34.5851056543787
34180000 34.9859285568683
34190000 34.4386071492014
34200000 26.506947657272
34210000 35.2126940649559
34220000 33.6300226457213
34230000 32.7771765126279
34240000 28.8145840644455
34250000 20.3821778335864
34260000 25.2683090280754
34270000 36.6420871588975
34280000 31.646742266582
34290000 33.5793525191327
34300000 35.8889916360909
34310000 34.637580493245
34320000 28.1200013246306
34330000 25.9528468756551
34340000 33.0708779204509
34350000 29.2523137212637
34360000 28.2860608914257
34370000 18.9221456082183
34380000 19.5471547937595
34390000 22.1959494910364
34400000 24.0310723737769
34410000 28.1015113537202
34420000 27.1661476760543
34430000 26.1004675978944
34440000 34.6765961312004
34450000 27.4675754999953
34460000 32.5715037449486
34470000 29.3317323063324
34480000 27.7391127052915
34490000 29.8652851129576
34500000 33.6468438425524
34510000 30.5877995005641
34520000 31.6972194443464
34530000 23.3864842201175
34540000 31.0425229730123
34550000 37.673371480495
34560000 32.5099848104327
34570000 34.155024141362
34580000 28.8006917756387
34590000 27.7796838679671
34600000 27.2756237472093
34610000 23.1578159542843
34620000 29.2452599629468
34630000 28.0013089443268
34640000 25.3020940391517
34650000 36.1045024645539
34660000 34.340178788665
34670000 29.0228109080963
34680000 34.4826254708583
34690000 37.116539053667
34700000 28.3661226881375
34710000 30.715267151475
34720000 23.2973580356553
34730000 23.5235201642803
34740000 27.9837962582776
34750000 22.697512587988
34760000 21.9976767903967
34770000 22.7906533977152
34780000 21.6956661110033
34790000 24.9670820792851
34800000 30.4039799036097
34810000 28.7437499528823
34820000 27.7500910822703
34830000 30.5912260436971
34840000 23.1465449509242
34850000 24.4038140749033
34860000 30.2245429364677
34870000 28.6917754383991
34880000 33.3657709808042
34890000 30.641149782167
34900000 39.9758332004648
34910000 37.0321986049244
34920000 33.0158507202304
34930000 31.7494922566116
34940000 35.2971676336093
34950000 29.3503975375195
34960000 30.3537593264844
34970000 34.1932818836914
34980000 32.4464195758202
34990000 36.7936004673157
35000000 35.7749830692537
35010000 36.095715065464
35020000 37.2854937246101
35030000 31.3853897425078
35040000 30.0444072929607
35050000 30.3249140104944
35060000 34.8069544830053
35070000 37.5814151676039
35080000 38.8511555003479
35090000 43.9882707239366
35100000 43.2305876324073
35110000 32.8216899467001
35120000 33.4259887283999
35130000 30.0377203962959
35140000 30.8422199368519
35150000 30.2312332978185
35160000 34.7427975534957
35170000 35.4702024490355
35180000 36.1212402826945
35190000 36.6451003289107
35200000 38.9007041163447
35210000 44.2865764421463
35220000 34.9463189543954
35230000 29.3226209066008
35240000 27.4816604108731
35250000 31.0358278286682
35260000 29.8060011559993
35270000 29.951732378954
35280000 25.6485672969185
35290000 30.643366830615
35300000 32.3032139281854
35310000 30.1956987953292
35320000 33.6119071946296
35330000 29.1846611602532
35340000 26.5282569411642
35350000 21.877363629512
35360000 22.0060563924073
35370000 21.44092767076
35380000 21.2934747597079
35390000 20.3779436156404
35400000 26.1648213472593
35410000 22.0310063690242
35420000 29.9368529435898
35430000 31.392178979944
35440000 25.591818592488
35450000 29.9413380499785
35460000 37.2514134302214
35470000 29.2577530261174
35480000 29.9129916637154
35490000 25.0528200098567
35500000 32.7602505534178
35510000 32.9151822753391
35520000 31.9604971143935
35530000 27.884588642915
35540000 29.4186789679918
35550000 22.5013721516423
35560000 23.8383699044107
35570000 24.1459069450208
35580000 23.4331869471039
35590000 31.1693574745406
35600000 27.3237397700385
35610000 30.3385125106995
35620000 24.3659038845616
35630000 19.5670635260659
35640000 20.5735506728467
35650000 24.6161299805442
35660000 23.4392081455747
35670000 24.7942162848923
35680000 24.2793179280074
35690000 29.0031165040145
35700000 24.8348345793279
35710000 25.977122921748
35720000 28.3102663578389
35730000 27.3556046514767
35740000 31.5095030644941
35750000 29.0685589843377
35760000 29.3154653753855
35770000 23.9851696392823
35780000 27.9268400468995
35790000 32.0468348543822
35800000 21.0336339805275
35810000 23.7999543628022
35820000 28.3625574333918
35830000 27.4314227231915
35840000 27.5973209479831
35850000 23.8157951981553
35860000 26.1975602321402
35870000 27.6440075683968
35880000 28.3575970973433
35890000 24.7751894888877
35900000 23.8684281958623
35910000 25.1117810676734
35920000 24.1690156587415
35930000 25.9559076742049
35940000 22.5889847015017
35950000 27.0238043929376
35960000 26.3776693841282
35970000 27.0413183212933
35980000 28.6586112645007
35990000 33.463542045229
36000000 31.9674895657596
36010000 32.3036197754626
36020000 31.9816068844266
36030000 31.1056056801754
36040000 32.0018522479141
36050000 27.2231536997421
36060000 24.6201479136616
36070000 17.5815469207165
36080000 25.2286741245069
36090000 19.6460114503356
36100000 25.5829146030447
36110000 28.0260610607454
36120000 30.7118250187142
36130000 23.0983830750533
36140000 18.3077317461884
36150000 21.983437029444
36160000 22.317808481789
36170000 21.7844704001603
36180000 25.3194446037685
36190000 26.960702525195
36200000 30.4184162537292
36210000 22.4220416379018
36220000 26.9190376380041
36230000 27.3349737945869
36240000 19.9701674396331
36250000 22.4878978526926
36260000 28.1119322079349
36270000 29.3698638385249
36280000 27.0782351594751
36290000 26.2110950893723
36300000 25.0373178324182
36310000 37.0315432705688
36320000 29.9117243917174
36330000 41.8751954552584
36340000 37.8249177439585
36350000 33.672306347927
36360000 36.8799114452236
36370000 35.0017123103261
36380000 33.6472646076616
36390000 36.0089885728017
36400000 33.2948401721761
36410000 41.5766716303772
36420000 43.8771912100064
36430000 31.3827215265267
36440000 37.1582600046619
36450000 43.6102507809315
36460000 39.6268160624058
36470000 36.8597880196376
36480000 35.7895332005823
36490000 31.4567914419341
36500000 32.4132925639043
36510000 32.1852685890202
36520000 39.1010317668083
36530000 35.2385088869929
36540000 37.5877827632458
36550000 36.2947626656748
36560000 41.6461507202487
36570000 43.9958098439579
36580000 43.2590873310298
36590000 40.0489815667339
36600000 36.3553548777961
36610000 40.2460666757972
36620000 41.2623943168051
36630000 38.3484275661916
36640000 39.5743598412271
36650000 42.4563358485472
36660000 39.726487453176
36670000 41.8273569311838
36680000 36.5373781410111
36690000 34.0676707015629
36700000 32.6428061831281
36710000 31.8781985933944
36720000 32.3323661463981
36730000 22.1445153884876
36740000 27.8640180739545
36750000 25.1586554182122
36760000 25.2200737431204
36770000 27.1302621629562
36780000 26.6561117377104
36790000 29.2081573639157
36800000 32.0642588064765
36810000 28.183038726802
36820000 25.9080849378408
36830000 30.1057632170427
36840000 30.8704951670306
36850000 32.3197286672959
36860000 31.4406293236586
36870000 28.1325251258373
36880000 27.4641097685437
36890000 30.0176330365024
36900000 30.9951443117195
36910000 23.6893557276634
36920000 26.2747625627202
36930000 29.2982552252863
36940000 28.8749526513035
36950000 22.467718384297
36960000 28.7370929874281
36970000 26.6482415836125
36980000 27.933217809389
36990000 32.5499122742457
37000000 37.4149774999033
37010000 34.3550980644759
37020000 36.32792147096
37030000 35.6198469735438
37040000 35.949217043893
37050000 35.6214993233482
37060000 36.5313566654379
37070000 31.4625490839132
37080000 29.0002668216483
37090000 29.4655182689956
37100000 25.1691407438577
37110000 25.6145199696475
37120000 26.0944341210341
37130000 26.6683543284045
37140000 21.0757416064263
37150000 16.9293148401901
37160000 22.4193679599225
37170000 17.3861054789339
37180000 26.7394870111132
37190000 17.7020386270612
37200000 23.2611702690999
37210000 23.4748200699456
37220000 25.6807602865996
37230000 30.4288861592614
37240000 27.4222467332389
37250000 19.1195020713557
37260000 21.4310045970471
37270000 18.2081281506183
37280000 25.0247656167634
37290000 21.51904751377
37300000 19.3750730360829
37310000 27.292224881373
37320000 25.5548975941442
37330000 21.1153660852191
37340000 23.8480477431265
37350000 29.4592451526868
37360000 24.6905076430139
37370000 28.6577873645659
37380000 21.3050494581277
37390000 28.9919009708214
37400000 32.9236410948992
37410000 32.1694457364486
37420000 32.2839691890854
37430000 29.2099505246948
37440000 29.3415643458854
37450000 27.4363605409851
37460000 30.0087025322059
37470000 36.0526613237532
37480000 36.6188613002828
37490000 42.3402968151926
37500000 39.5735651168737
37510000 31.5944564347958
37520000 33.6044209008817
37530000 36.8220644071035
37540000 34.8806251446644
37550000 33.768218288199
37560000 32.1898526238474
37570000 32.1885704537074
37580000 35.5750382144799
37590000 35.6036274628507
37600000 34.7322305778927
37610000 39.0434798077305
37620000 37.1734532577721
37630000 37.3225963740684
37640000 43.6183680814245
37650000 41.8450600372922
37660000 36.8347077298966
37670000 34.3349639868931
37680000 32.5519602112643
37690000 32.6385640163618
37700000 26.9561297370259
37710000 26.6320685582295
37720000 35.6462119396024
37730000 30.1541000456152
37740000 28.6041814024206
37750000 25.6909120161695
37760000 25.519320144926
37770000 28.800988518338
37780000 34.0852317133301
37790000 32.480100155597
37800000 30.4166737775807
37810000 31.4476960339786
37820000 37.3182801846497
37830000 31.401425300598
37840000 33.0535559038499
37850000 27.9969235095802
37860000 23.7776695288013
37870000 30.8690161385688
37880000 34.9998150488304
37890000 31.13341573604
37900000 32.8615074136376
37910000 26.1686504253656
37920000 32.5600195592759
37930000 32.2236874489878
37940000 39.2195362640259
37950000 47.1808210605123
37960000 45.9409417534507
37970000 44.8381747023121
37980000 37.7226642763404
37990000 36.1770790744197
38000000 33.1255349035154
38010000 37.2804751673608
38020000 42.1633833429138
38030000 47.2013752685676
38040000 47.3801341134854
38050000 49.267988425506
38060000 50.8936251419294
38070000 49.4938581355412
38080000 45.8355219931163
38090000 45.5410403822112
38100000 49.547990770342
38110000 44.0911640281612
38120000 45.4491662285885
38130000 47.2978403709252
38140000 43.8236507281985
38150000 48.706226917703
38160000 49.6022700350706
38170000 39.5176320118915
38180000 47.405957105518
38190000 42.7953313651815
38200000 46.0916350316594
38210000 39.6840005979531
38220000 35.8045826076126
38230000 41.2695841730815
38240000 43.5826732183274
38250000 43.3444648199957
38260000 35.6825957941801
38270000 39.2639516525758
38280000 37.8458097587738
38290000 39.2208395451098
38300000 36.8553549221618
38310000 37.3781304255221
38320000 42.3034102704378
38330000 39.0734825705771
38340000 35.9602679033234
38350000 42.3994969547035
38360000 36.2460332828921
38370000 39.2922612499829
38380000 44.4337891950695
38390000 44.7778368028923
38400000 42.9593321187466
38410000 40.3373712226742
38420000 39.1445277881362
38430000 43.7402007227651
38440000 42.9493333341412
38450000 36.1702149138904
38460000 38.1291715311706
38470000 34.5210603450112
38480000 37.7641674052778
38490000 36.7204779061894
38500000 34.7656223439664
38510000 38.5972193587493
38520000 32.2558884358466
38530000 27.0225275059998
38540000 33.1685528944649
38550000 43.8313965481581
38560000 40.1055033174976
38570000 43.6860390872952
38580000 37.4184683689269
38590000 38.2840635021184
38600000 39.2932166931153
38610000 42.1648926766239
38620000 37.8667029265238
38630000 32.1774411697834
38640000 28.5168621594044
38650000 32.2077900299371
38660000 31.5476880593935
38670000 34.6372688069553
38680000 36.5550119853935
38690000 42.2027189527695
38700000 45.5162587269452
38710000 37.6468919844187
38720000 37.5393442289101
38730000 40.0889099754708
38740000 42.315109192133
38750000 36.5697265414752
38760000 36.6680972729935
38770000 37.5393596056861
38780000 34.538705291553
38790000 29.8142591353217
38800000 33.3485632562644
38810000 33.9373811348706
38820000 34.9591840848291
38830000 38.8044122102277
38840000 34.9284442917846
38850000 36.2665079740462
38860000 30.7529201039513
38870000 33.032392479156
38880000 34.9440617884734
38890000 36.0967217044273
38900000 32.2141262641107
38910000 36.6579007339126
38920000 43.1118930886574
38930000 33.4465769792304
38940000 30.545626340812
38950000 27.7435803093837
38960000 32.2850693663095
38970000 39.5467695007952
38980000 32.7880346475646
38990000 38.0281672460987
39000000 43.7429542327599
39010000 36.6180023151213
39020000 36.9986428578009
39030000 31.7479628733131
39040000 29.2796285474203
39050000 36.3700686955628
39060000 40.3016333812727
39070000 38.1719037404613
39080000 35.0050778360705
39090000 30.7257276099693
39100000 24.0877524314516
39110000 28.0053061716528
39120000 33.93178397107
39130000 25.7224273586124
39140000 28.3803030081517
39150000 34.1328406691749
39160000 44.3915974188639
39170000 41.0723902232069
39180000 38.0592894819739
39190000 43.1032221343544
39200000 38.7129289775172
39210000 38.1063959758288
39220000 39.0099714537001
39230000 32.4195223587522
39240000 36.2660439293065
39250000 31.7976788745939
39260000 30.308917834919
39270000 36.650449260857
39280000 40.8913057922309
39290000 40.3196491024335
39300000 33.7666408495829
39310000 42.3609511924407
39320000 36.8714986154556
39330000 34.1953522044321
39340000 37.2935532124661
39350000 44.1236813930377
39360000 41.1228543443569
39370000 34.6655642243579
39380000 37.6162713974248
39390000 35.087975569759
39400000 38.8591997431315
39410000 40.6718214888253
39420000 39.6230443882712
39430000 39.2884711982783
39440000 36.0534073343397
39450000 35.1194469603614
39460000 34.0817684786538
39470000 41.3707691860182
39480000 45.8557670732219
39490000 47.1884662163005
39500000 37.2481219402945
39510000 45.2620772881539
39520000 44.3427528179388
39530000 46.2945784189882
39540000 41.2186787290545
39550000 37.6977963971162
39560000 43.368997905417
39570000 40.9100078521772
39580000 40.3274430200615
39590000 39.800035190905
39600000 43.3748803899239
39610000 38.1856139539665
39620000 40.3437713053616
39630000 40.1535969745432
39640000 36.4783259743404
39650000 38.4019219956633
39660000 37.5359960133244
39670000 33.9971912420575
39680000 37.4030378442443
39690000 39.9582190163239
39700000 40.7368253857978
39710000 33.0621509562603
39720000 37.6829812601852
39730000 35.1445156658028
39740000 30.3186645603844
39750000 31.9299357515123
39760000 33.3489819432273
39770000 33.3669460508882
39780000 27.6753894605195
39790000 30.0048341903084
39800000 28.3706244210903
39810000 26.6811248556519
39820000 27.3553323077863
39830000 22.4384744441512
39840000 29.89428569071
39850000 38.59831820426
39860000 36.9540002329716
39870000 38.9813465513986
39880000 35.8918456901713
39890000 32.7227950411678
39900000 34.4928916825773
39910000 33.0968161839128
39920000 42.0600930522074
39930000 43.1162757539603
39940000 46.2669906001497
39950000 45.8947474637095
39960000 39.4045973544987
39970000 30.6054899593285
39980000 35.6322199467274
39990000 32.2621718745471
40000000 33.8346690913992
40010000 32.5500653193276
40020000 37.3189865752288
40030000 39.9220026191223
40040000 41.3050580500644
40050000 40.6972891620883
40060000 38.3692904507167
40070000 45.407598670273
40080000 45.3365149655759
40090000 45.1170746249135
40100000 37.3790951338369
40110000 43.0149027650392
40120000 41.4369693530308
40130000 41.1578212058781
40140000 40.6692139674369
40150000 36.1363169075993
40160000 34.2410311202359
40170000 42.439748070092
40180000 43.1501877883691
40190000 44.0346198936027
40200000 41.0497970750426
40210000 34.7218529446449
40220000 36.0157588739266
40230000 33.1043046731144
40240000 35.7187971726535
40250000 36.5047477063757
40260000 41.5070198590463
40270000 38.7528484262072
40280000 35.6450170371932
40290000 36.8072608661442
40300000 31.9329172656507
40310000 36.5890440309068
40320000 35.5909284881498
40330000 38.6272398322994
40340000 34.1003719668086
40350000 45.9285424334952
40360000 44.7981602794054
40370000 36.2113893546681
40380000 35.4620057249016
40390000 30.6761664963697
40400000 26.5434539157394
40410000 24.0599455972548
40420000 31.207917803794
40430000 29.3719780743505
40440000 25.9089170586596
40450000 33.1215494234783
40460000 34.3596546691022
40470000 32.2225794914172
40480000 32.640663743055
40490000 30.0060631821583
40500000 23.9891906611668
40510000 34.6599022126311
40520000 34.1625035645845
40530000 30.771612007613
40540000 31.4628289310778
40550000 34.4183998787806
40560000 38.3161236410655
40570000 33.3907475167591
40580000 36.3773432868478
40590000 36.047514803607
40600000 40.8505761338581
40610000 42.5451480302065
40620000 41.7397772609708
40630000 45.8083421922913
40640000 46.5357766698128
40650000 44.585362610095
40660000 45.9773643845331
40670000 43.6943397594482
40680000 45.043359634989
40690000 40.2277980054124
40700000 37.5015949056721
40710000 38.9580589678299
40720000 44.9498307499314
40730000 41.7298834682308
40740000 47.8523688385368
40750000 42.5779999810085
40760000 44.7928953559382
40770000 44.7130263658478
40780000 48.502770502037
40790000 43.4797905101035
40800000 44.0795595768319
40810000 43.3559297133912
40820000 44.1070740559468
40830000 38.234582257086
40840000 37.6362881012832
40850000 40.2189294819601
40860000 32.2089429928986
40870000 32.4199253147917
40880000 37.5982499509942
40890000 37.4080364238214
40900000 41.0504737919234
40910000 35.5880496499746
40920000 30.2279514772038
40930000 36.6479316167874
40940000 38.8853223254984
40950000 43.3748338992742
40960000 46.9231468678462
40970000 44.4052546087476
40980000 30.7000868649335
40990000 40.2141992957352
41000000 39.1413918823188
41010000 40.9022416274721
41020000 42.1813048726581
41030000 50.7429419353158
41040000 46.7507673142164
41050000 45.7860320492346
41060000 44.3089019268317
41070000 40.806707477622
41080000 50.1441480408515
41090000 50.214734225412
41100000 47.6751300402844
41110000 42.2377613593504
41120000 46.1107900559102
41130000 43.2000488410922
41140000 41.411626201831
41150000 40.7356913207685
41160000 42.3544623730864
41170000 45.3377024628475
41180000 47.8870811219408
41190000 48.2497163846473
41200000 52.8338590840161
41210000 47.3214172882171
41220000 46.4220939982453
41230000 37.3214576217555
41240000 44.9484158793323
41250000 39.4945671212295
41260000 40.6747104475289
41270000 37.4677674399937
41280000 34.2259110628065
41290000 39.0429526105593
41300000 42.4152580303079
41310000 42.809196202331
41320000 41.2904353495175
41330000 40.3077419536922
41340000 42.5847048203485
41350000 48.6259893370625
41360000 46.1486162000386
41370000 43.3420420790011
41380000 48.4794862284791
41390000 44.3521006335067
41400000 32.2462618360619
41410000 37.5081502214736
41420000 36.584048764893
41430000 28.2047996047588
41440000 23.3937985933959
41450000 25.2053360567558
41460000 31.5650228693796
41470000 38.6783388315865
41480000 33.334304735289
41490000 31.4231843859205
41500000 26.7945260081241
41510000 33.5529417929639
41520000 28.0399320808802
41530000 30.9220880681565
41540000 30.3019155338717
41550000 35.9687414756115
41560000 32.7461934907383
41570000 33.2668990001578
41580000 38.5866153236386
41590000 44.3015372657812
41600000 39.5929169005029
41610000 35.5195993625719
41620000 30.1541537192099
41630000 27.8287724515257
41640000 32.6527787473223
41650000 33.5734134724939
41660000 33.4604289012294
41670000 36.1858406810597
41680000 34.4867019301024
41690000 31.7294888479805
41700000 27.3032570232223
41710000 32.7865520318831
41720000 31.141028222559
41730000 29.6203621396558
41740000 35.0406357888058
41750000 39.4026829947724
41760000 34.5383195568795
41770000 35.393161571093
41780000 31.2418250496594
41790000 32.5090068356608
41800000 28.8946238165257
41810000 29.8225789542918
41820000 26.9882477300962
41830000 28.8920996502821
41840000 33.9722503342015
41850000 40.7916088219541
41860000 37.8738015691172
41870000 32.6093431362659
41880000 25.2284149361751
41890000 36.7653607357194
41900000 38.7357120611528
41910000 40.1549340666246
41920000 38.7113547843027
41930000 35.3205771340113
41940000 38.6194528973509
41950000 35.8909323258479
41960000 39.5944096362641
41970000 37.0396229578053
41980000 27.6304789254314
41990000 25.1747849251067
42000000 29.9841649968033
42010000 30.4799897412514
42020000 37.8387829041153
42030000 40.7546241237019
42040000 34.6653581889292
42050000 36.942698352653
42060000 35.1072814250556
42070000 39.359530335836
42080000 41.0216563062217
42090000 40.0364738602914
42100000 40.0841089184689
42110000 40.8095531613207
42120000 37.679443446144
42130000 38.0451534065004
42140000 34.9870555989646
42150000 36.2063537838929
42160000 38.4789413477986
42170000 30.4867304049602
42180000 33.0506943658049
42190000 37.8966856186877
42200000 39.6191480730084
42210000 39.4297215084067
42220000 37.6171164955832
42230000 35.3820988692247
42240000 30.3847077039337
42250000 29.0182506164331
42260000 36.7545886638808
42270000 30.9195038349516
42280000 29.7024818358173
42290000 29.5664258957302
42300000 33.4357629903192
42310000 33.5309899740517
42320000 31.6787353914004
42330000 30.0628068108961
42340000 39.6512447176501
42350000 42.8099245342389
42360000 37.9415470782131
42370000 32.2720939906241
42380000 32.4347241866699
42390000 31.6735293987534
42400000 25.4017652106088
42410000 29.3423031123976
42420000 28.7618509677704
42430000 27.3994769309754
42440000 32.7759702782035
42450000 35.6296065777661
42460000 30.0258648004521
42470000 34.7525665634594
42480000 28.8029071376434
42490000 35.9897828004552
42500000 34.2402264362048
42510000 30.5021409411273
42520000 30.0888620817311
42530000 32.4203814045024
42540000 38.8019064488089
42550000 36.5164797355291
42560000 33.7671960183522
42570000 42.1601572950109
42580000 44.9211937090591
42590000 44.3724260570266
42600000 40.9287799475676
42610000 41.1257437601642
42620000 50.4358429221861
42630000 49.379857480602
42640000 45.9471949300602
42650000 43.8741296736923
42660000 44.0489405082599
42670000 42.2697898245418
42680000 41.4885540996871
42690000 49.4672018856651
42700000 51.4453688162872
42710000 44.4326972071099
42720000 49.4415192819214
42730000 39.1388292956042
42740000 43.6261631192849
42750000 41.7977143741231
42760000 41.9437459823626
42770000 49.2930077583729
42780000 42.1631571387426
42790000 45.3494218695944
42800000 41.2206924856116
42810000 41.4810322771403
42820000 45.938859135044
42830000 39.7494866130128
42840000 40.8019975982792
42850000 38.1607432540591
42860000 37.5004594985637
42870000 33.7218376994467
42880000 39.2560238149525
42890000 44.2557943318957
42900000 45.9922478949374
42910000 46.763871288241
42920000 45.396724142873
42930000 47.9293061833814
42940000 48.4142393425042
42950000 47.8680337850013
42960000 48.1183428123455
42970000 46.0589943188388
42980000 42.6272829545669
42990000 43.2447862761987
43000000 41.8890579408654
43010000 42.1282088636979
43020000 49.2569456169128
43030000 52.31833256399
43040000 53.7744245228613
43050000 48.1224622112666
43060000 43.9066314841433
43070000 44.009969662574
43080000 43.6092939058927
43090000 40.1048553370858
43100000 41.9035051976845
43110000 42.9327162803095
43120000 36.7169255463955
43130000 38.5805852274012
43140000 40.0120824729879
43150000 39.4423496050489
43160000 40.4174810323703
43170000 42.8611887220611
43180000 40.6160192255925
43190000 43.0063076041607
43200000 44.6829889852277
43210000 38.0862238803265
43220000 47.9664090254833
43230000 45.851483101252
43240000 44.8253038182271
43250000 46.2749326259635
43260000 43.4455768922556
43270000 49.0081349786196
43280000 51.3635136215386
43290000 45.3721435010875
43300000 39.4125860608297
43310000 43.8210663267485
43320000 41.2316265116921
43330000 36.3326544825019
43340000 40.7235796813578
43350000 34.0586211861843
43360000 32.9645340460379
43370000 30.6450531941768
43380000 33.054869624489
43390000 34.5335388732589
43400000 42.7353726558061
43410000 41.4659431593087
43420000 48.2820995623454
43430000 42.6247738634525
43440000 44.1741862989065
43450000 37.2478172349154
43460000 37.6610074744114
43470000 30.5706859299382
43480000 38.624832020808
43490000 33.4065801672795
43500000 36.325322298678
43510000 30.7772012715977
43520000 27.3411574849122
43530000 31.7174901871485
43540000 42.2223342394265
43550000 40.0106696947863
43560000 38.9015363005374
43570000 41.6691459793648
43580000 45.112363234106
43590000 38.5803987215232
43600000 35.3028008616475
43610000 34.3281227150849
43620000 32.5992085618282
43630000 30.9392227212696
43640000 35.8396524392683
43650000 39.2823020081382
43660000 45.7336217180255
43670000 38.9042030523565
43680000 45.372079240759
43690000 43.791831193617
43700000 43.5647045279838
43710000 43.4627754593627
43720000 41.3028462749234
43730000 46.9239001313539
43740000 43.0225811328169
43750000 41.6495905477697
43760000 37.511341749977
43770000 40.8960862326809
43780000 38.5068189849726
43790000 47.3663873185195
43800000 42.6919307500415
43810000 48.0657495328719
43820000 48.4827600531892
43830000 49.5215587245471
43840000 48.4819041163163
43850000 53.8036277975886
43860000 50.8110272117331
43870000 47.8846458912146
43880000 49.8303727686897
43890000 49.1112283373117
43900000 48.2477405349778
43910000 51.4454263964666
43920000 52.2228341828833
43930000 50.9339641403125
43940000 46.5026553230509
43950000 44.4536705585301
43960000 50.9676987536265
43970000 56.7092338291374
43980000 53.7240844309071
43990000 51.2348079257141
44000000 49.91391305171
44010000 47.7322876747824
44020000 44.2644445538291
44030000 41.0460443149772
44040000 44.6150456441213
44050000 48.0388039891531
44060000 47.2417276027471
44070000 53.795447932176
44080000 51.0748777228819
44090000 49.943587266478
44100000 46.8483878896259
44110000 50.1447308031605
44120000 48.8919983956192
44130000 49.2912813816766
44140000 52.8859839073394
44150000 41.8513342478998
44160000 46.7942702307773
44170000 46.4539582996412
44180000 49.2141052663458
44190000 38.8769471321452
44200000 52.8231335883509
44210000 51.0703827834309
44220000 57.1230435877221
44230000 51.5315020553515
44240000 50.7103227712554
44250000 55.7289951923767
44260000 54.3973429490355
44270000 55.5242585778673
44280000 53.2579994690591
44290000 53.6953542211338
44300000 54.7351201145323
44310000 45.2120251087698
44320000 49.0442412670775
44330000 51.2612021362967
44340000 45.5829340073078
44350000 43.849344588432
44360000 42.1626973488328
44370000 40.2280255621106
44380000 46.7852592600116
44390000 46.2698373764246
44400000 44.011243476469
44410000 41.4915546668253
44420000 41.3206842661751
44430000 38.9497482013587
44440000 37.6226341690108
44450000 39.7291860543436
44460000 28.384822861399
44470000 28.7761013984345
44480000 33.3310616655179
44490000 37.2789901319334
44500000 38.4436261906335
44510000 38.7098393344111
44520000 40.6125930072643
44530000 42.922812610406
44540000 45.9270826571654
44550000 43.9208515039037
44560000 34.137695626002
44570000 31.4651462908453
44580000 34.9422581488434
44590000 36.2379356142488
44600000 37.0324847456316
44610000 35.3164927339117
44620000 41.3695008025937
44630000 36.7941578711046
44640000 33.851007004449
44650000 34.1959049261477
44660000 40.0047751541779
44670000 46.5911057150379
44680000 34.6477878854176
44690000 36.1433878429298
44700000 32.634357095681
44710000 33.7814444770372
44720000 30.8523860989929
44730000 45.48866499914
44740000 40.0150589157093
44750000 37.8378990287881
44760000 38.6975351225644
44770000 36.7990706498846
44780000 38.9080854281116
44790000 37.5656617952673
44800000 45.4275602374979
44810000 42.0573159218175
44820000 45.8156339655775
44830000 36.1557042706164
44840000 41.0993432549063
44850000 38.3660128675077
44860000 39.5096561292914
44870000 39.7477593125925
44880000 42.0330151987544
44890000 34.4692100176382
44900000 37.7505800368401
44910000 35.9502138094982
44920000 33.6925788417996
44930000 34.3453837081283
44940000 34.2277004500788
44950000 34.1711241916144
44960000 37.5962416789332
44970000 38.4497300600729
44980000 30.3355020835128
44990000 25.0555379452861
45000000 33.5785940409081
45010000 36.5992905760777
45020000 36.0423203048034
45030000 33.125408151309
45040000 35.4216369220147
45050000 33.7608737291761
45060000 39.1457544370471
45070000 38.5461681013246
45080000 44.1459154211798
45090000 44.3906370482602
45100000 42.1820731439772
45110000 39.2364765296859
45120000 36.1897089203609
45130000 37.4036451280311
45140000 38.0085341037213
45150000 36.2230886128462
45160000 35.5121779684665
45170000 33.9960737355696
45180000 32.3743972357805
45190000 30.4216030051741
45200000 33.8510543483013
45210000 36.490742223544
45220000 31.6368128988525
45230000 39.2127289392806
45240000 36.1117618981012
45250000 36.8064936509335
45260000 38.7208338945716
45270000 38.3810413189285
45280000 41.3859650959246
45290000 39.132914973149
45300000 38.0903233239738
45310000 32.6494185000637
45320000 31.6132710181941
45330000 27.8769153061363
45340000 31.5050845746649
45350000 32.021424350447
45360000 36.6320092794608
45370000 40.484675182887
45380000 39.4602440408988
45390000 43.1184539924259
45400000 41.4083738213956
45410000 41.3018026848301
45420000 41.6331004020913
45430000 39.5876584109951
45440000 33.8474902883638
45450000 39.4526475452462
45460000 49.3921377024721
45470000 37.8615184501448
45480000 45.03453948512
45490000 38.3908115962035
45500000 35.4417258847187
45510000 45.431209299611
45520000 47.5886736189548
45530000 45.8513510204849
45540000 44.6511403199838
45550000 38.904300240849
45560000 41.7974379373125
45570000 44.6418484026775
45580000 41.1109310257084
45590000 42.8578512402333
45600000 43.3835063449209
45610000 44.9786941362324
45620000 45.6640399425407
45630000 39.0017913594717
45640000 40.2829107692299
45650000 33.9204508844734
45660000 36.9795095678342
45670000 45.4985080262159
45680000 43.3131936460357
45690000 45.9751967400381
45700000 45.0381548705147
45710000 38.9269807057844
45720000 43.7342884561891
45730000 43.8547497344357
45740000 40.3635010657102
45750000 42.7814462156818
45760000 42.2658214911287
45770000 50.5525186890213
45780000 48.7700173249272
45790000 48.8952185169304
45800000 50.2609476119788
45810000 48.8881848337967
45820000 51.7041442809264
45830000 47.5929873733209
45840000 45.6880502807579
45850000 46.1984467902433
45860000 37.2195952647103
45870000 42.1678082237195
45880000 40.3178218966311
45890000 36.1442716684183
45900000 37.706214570283
45910000 39.0790441571555
45920000 41.7100448713076
45930000 39.2122199479852
45940000 38.0194806488474
45950000 34.7210831950347
45960000 37.5330240801859
45970000 39.7491238595139
45980000 42.6632099381401
45990000 43.4983046547756
46000000 39.4788040088297
46010000 44.3172241222094
46020000 42.6938851657376
46030000 44.1686940864117
46040000 50.548076266251
46050000 48.3838551746878
46060000 46.3499813507189
46070000 51.7110780612286
46080000 46.5002803262342
46090000 48.6262977054855
46100000 44.7715040120922
46110000 53.060237233465
46120000 49.2748754605747
46130000 49.7508356857264
46140000 50.9218349360187
46150000 46.4932323850114
46160000 41.8920662350264
46170000 48.3281046881929
46180000 46.3494899256934
46190000 44.2869230623699
46200000 43.5844980213218
46210000 44.8503785554295
46220000 47.1059184675332
46230000 45.2148433072116
46240000 46.1439556994353
46250000 43.7935060947807
46260000 41.2295783427149
46270000 41.9579018528958
46280000 38.5694446121664
46290000 48.8601028210129
46300000 53.353423084868
46310000 45.2994783596572
46320000 50.6894747592274
46330000 51.4797672773013
46340000 50.0799805714937
46350000 50.292827120117
46360000 45.6903404490008
46370000 43.1494764663661
46380000 45.809455296032
46390000 42.7999705930376
46400000 38.5948978151039
46410000 47.1382619459801
46420000 47.192238086855
46430000 50.2824469528004
46440000 53.6089150679351
46450000 47.37291120047
46460000 49.7849494825683
46470000 48.9895003399662
46480000 52.4680957181143
46490000 50.8456245823708
46500000 46.8354316129872
46510000 43.7411995267992
46520000 43.1834875344721
46530000 41.9776212798161
46540000 47.32413735694
46550000 41.8664110716287
46560000 41.5094600412382
46570000 39.1609336241899
46580000 35.021196813069
46590000 35.8508233943037
46600000 34.2694011152422
46610000 35.3363648476232
46620000 34.9589767389091
46630000 42.263033817395
46640000 40.5480487950172
46650000 36.6448340880967
46660000 39.1978091281997
46670000 37.5793677034583
46680000 36.1516304987463
46690000 34.9099639195967
46700000 36.5382771177639
46710000 42.4312029827464
46720000 37.8431467565855
46730000 31.6425912390505
46740000 38.7170225780607
46750000 39.0021439052733
46760000 37.4304157948036
46770000 38.2835705567735
46780000 39.1297635707364
46790000 43.3468988603921
46800000 45.7884331885267
46810000 39.3634950686725
46820000 43.1479803125078
46830000 36.9034941515007
46840000 38.1159470670432
46850000 38.2327357770668
46860000 35.0121013909185
46870000 40.0230234697038
46880000 41.8174850214827
46890000 37.2622843100601
46900000 28.6858809171401
46910000 35.5755353694403
46920000 35.3292819946936
46930000 35.4262766322328
46940000 33.4725976456843
46950000 31.1670613143046
46960000 24.888757658922
46970000 25.6164121607699
46980000 29.0370133126484
46990000 36.0629212065869
47000000 31.4356613550887
47010000 29.8663856570684
47020000 33.5328560906112
47030000 35.8398871692247
47040000 37.090574766405
47050000 36.6586449214464
47060000 38.3298262584529
47070000 35.1582943692063
47080000 35.8263371226926
47090000 33.8840394515398
47100000 35.110824210639
47110000 34.2253316261794
47120000 37.611786413508
47130000 30.1991914958136
47140000 36.4401480249934
47150000 34.0207225209763
47160000 34.6201988492564
47170000 32.4514477732666
47180000 32.9015937884324
47190000 32.6033946910277
47200000 27.3215112467864
47210000 33.3899629283696
47220000 33.9352102708661
47230000 28.5310146633801
47240000 29.3893654154475
47250000 25.103105958726
47260000 27.7238150096414
47270000 24.1552345277618
47280000 19.5507092001074
47290000 32.3763617515578
47300000 33.6765130221573
47310000 32.8099969201756
47320000 36.0922406867094
47330000 33.9147277636708
47340000 35.7322610861098
47350000 34.3704754539215
47360000 33.5210708268095
47370000 35.8840511347083
47380000 35.7171661689899
47390000 40.3139118184386
47400000 34.4606826112053
47410000 37.7433579404737
47420000 38.8906229139862
47430000 40.1895930459322
47440000 38.8650973204267
47450000 37.4631131323532
47460000 39.3452854073718
47470000 36.7359354700362
47480000 43.1097682832838
47490000 42.4429720562553
47500000 41.3781988607634
47510000 34.3284598717655
47520000 31.7843444114243
47530000 35.5830878032331
47540000 33.0002789095731
47550000 39.7585830114954
47560000 35.5310087337841
47570000 38.6611415298573
47580000 30.1512303361632
47590000 29.4644769146299
47600000 31.655364236895
47610000 33.1671502321828
47620000 38.4624928304636
47630000 39.4934125923626
47640000 38.4162891628579
47650000 32.5978749997245
47660000 38.1044287179635
47670000 31.4635653096972
47680000 37.6662596099322
47690000 38.2431590679777
47700000 38.9482510578681
47710000 29.555111655547
47720000 29.7703822590519
47730000 38.4508809757219
47740000 35.7068611807086
47750000 37.5925529960896
47760000 35.8484308150152
47770000 45.725063283964
47780000 43.2834964782579
47790000 42.3596547634739
47800000 40.6514500181861
47810000 40.100237465165
47820000 36.5972244724567
47830000 41.48613392537
47840000 47.4393890763234
47850000 40.7770775827433
47860000 47.1483794096197
47870000 43.9475870521997
47880000 37.8858630358678
47890000 44.561829739483
47900000 42.3666436801906
47910000 41.9157096703393
47920000 36.1087409662016
47930000 32.8880192305662
47940000 39.5334257992496
47950000 38.390427485251
47960000 42.9665907640938
47970000 37.2884444434906
47980000 42.3610800435158
47990000 36.3944260122693
48000000 35.8974266330106
48010000 39.8926110029306
48020000 37.0432232314495
48030000 38.475134846887
48040000 31.2831155138417
48050000 36.3917487536735
48060000 37.84192659908
48070000 37.8722117264593
48080000 40.0310702286872
48090000 37.9776291895634
48100000 41.9751516458018
48110000 41.4572428228662
48120000 41.0133726505421
48130000 38.5974475176051
48140000 36.585580686093
48150000 33.4084355884737
48160000 28.5522681514528
48170000 31.341110202546
48180000 29.5965349756037
48190000 32.6375393667313
48200000 36.8061549213326
48210000 36.0301348895865
48220000 31.4704355771686
48230000 33.4434116016604
48240000 28.9984003047216
48250000 29.965652507375
48260000 33.4265023579811
48270000 34.2044737192586
48280000 31.2170138365387
48290000 29.532380132926
48300000 34.947233596671
48310000 30.7745281554003
48320000 35.9327219320091
48330000 30.791333802772
48340000 32.6444175958617
48350000 31.345597651176
48360000 30.134300847526
48370000 36.2801959326879
48380000 30.8677502522071
48390000 35.8355299541586
48400000 33.2543346763146
48410000 38.6268192033329
48420000 32.2841044852782
48430000 37.8896204655971
48440000 43.540322958845
48450000 34.3106463465408
48460000 32.2618034471913
48470000 39.8075672393033
48480000 38.2606011856416
48490000 40.0719706357377
48500000 37.0832473367301
48510000 42.9550342431519
48520000 43.1315904957048
48530000 42.9723732161781
48540000 40.5986739081233
48550000 47.8725551315546
48560000 46.0847483484965
48570000 42.7528164455742
48580000 46.6520118466606
48590000 48.8143456315818
48600000 40.4423584500653
48610000 44.522186026757
48620000 39.9786829689964
48630000 40.0975548609609
48640000 39.6572745219682
48650000 41.8952495858945
48660000 40.4813841039589
48670000 41.3370540116739
48680000 47.695856526252
48690000 43.9560487517599
48700000 41.7462617342714
48710000 43.5180977712079
48720000 42.7803887647129
48730000 36.0901570210177
48740000 46.24703166247
48750000 41.8935849625337
48760000 45.9227218205892
48770000 38.5171416621893
48780000 31.1010374835395
48790000 37.1549191909089
48800000 34.0384988243377
48810000 37.057753501971
48820000 31.1858721689359
48830000 43.8240600358371
48840000 38.9201335325528
48850000 49.1316196695618
48860000 43.5349703145852
48870000 37.7756180943712
48880000 36.2740174014859
48890000 42.0039567904898
48900000 39.2225088458381
48910000 40.4319011656075
48920000 45.3863692253008
48930000 46.3436268982326
48940000 43.298697815164
48950000 40.1406673863547
48960000 37.8973693975012
48970000 47.1296770491641
48980000 42.2069017972694
48990000 44.356535135828
49000000 41.8781197433031
49010000 39.8212420766627
49020000 40.2831084365065
49030000 38.2702809842272
49040000 38.8884229602011
49050000 38.109922614954
49060000 43.8409385157807
49070000 38.6915392585577
49080000 39.2078074179854
49090000 39.4734904820414
49100000 43.5595259133204
49110000 45.2189736027551
49120000 39.9999925143181
49130000 39.269037241456
49140000 34.5278863250739
49150000 40.7550169253336
49160000 38.2677876156258
49170000 34.9400483753543
49180000 33.4529527712276
49190000 31.9041644668798
49200000 34.0911758309258
49210000 39.0060518600046
49220000 27.695789988272
49230000 30.3620979301713
49240000 30.6463086021442
49250000 29.2949933804376
49260000 31.5306261140139
49270000 30.4403730931451
49280000 39.2247311658529
49290000 38.7120572421319
49300000 37.7025505032974
49310000 32.1722871705732
49320000 37.4807592302168
49330000 35.7429231233268
49340000 35.4562626381521
49350000 33.328558155158
49360000 30.3679006114288
49370000 36.2662775887235
49380000 32.6342459725445
49390000 33.2885042175907
49400000 33.2003305131101
49410000 35.7993684274292
49420000 32.4244737415913
49430000 27.1811319392792
49440000 27.2791729010669
49450000 29.096413227694
49460000 30.3776203179559
49470000 33.394688681913
49480000 34.3445593150581
49490000 33.83864348908
49500000 30.4171673342288
49510000 31.8436144209498
49520000 26.9272315662611
49530000 22.1756157713028
49540000 27.1095231353409
49550000 27.4594319335475
49560000 30.7631303930051
49570000 22.1720925678482
49580000 22.3323309144556
49590000 20.3581185084006
49600000 27.0527412230188
49610000 29.4271100682741
49620000 28.8027071889909
49630000 26.7837177690517
49640000 27.3133801403106
49650000 23.5582874524461
49660000 21.1896175730046
49670000 20.8864458877372
49680000 17.6107206601934
49690000 21.9852111857044
49700000 21.25106508694
49710000 25.6222975585146
49720000 32.4254169359168
49730000 33.0663332504885
49740000 37.0705974962173
49750000 31.124824635005
49760000 34.6556736014071
49770000 32.0190106483333
49780000 31.5820161885019
49790000 27.9647882683202
49800000 36.1758715590055
49810000 30.3002472751132
49820000 23.9007355432479
49830000 24.3355318138213
49840000 32.8825098986263
49850000 36.5935498949569
49860000 34.4595351118068
49870000 34.9444217342424
49880000 33.2401774469521
49890000 35.2137443373721
49900000 32.1137562219008
49910000 32.3625077153346
49920000 34.9371408820928
49930000 30.5487300254404
49940000 34.5024595247054
49950000 33.3424981586248
49960000 30.9864281386236
49970000 38.0537388331992
49980000 30.6800072508905
49990000 25.2838641845649
50000000 28.5326115996108
#timestep 
50010000 32.7790660932293
50020000 31.6223305853946
50030000 22.6505647081372
50040000 31.1506086757854
50050000 32.5671640850836
50060000 25.8293670452467
50070000 26.6017538972708
50080000 33.5282543673549
50090000 31.2753098362719
50100000 34.1172907928496
50110000 31.7552245773452
50120000 31.3081043902988
50130000 31.2700151303992
50140000 30.5729619000006
50150000 35.4352147830313
50160000 29.8612188978326
50170000 27.7035818515531
50180000 24.8286681232127
50190000 32.5625197283013
50200000 26.2686934592402
50210000 25.8645226582074
50220000 23.7702940637309
50230000 31.2372549173075
50240000 32.0112152497634
50250000 23.4803167933538
50260000 24.7381361351023
50270000 26.5313893285762
50280000 28.7852682039624
50290000 26.6363224792566
50300000 21.2665740506654
50310000 25.1441639312222
50320000 29.721129890422
50330000 27.6243217110173
50340000 19.5720321113968
50350000 32.1728096698199
50360000 26.7674546420727
50370000 31.1827191458901
50380000 31.2315842811201
50390000 29.2790313272723
50400000 35.2760105742217
50410000 30.6208970375154
50420000 22.0513814694281
50430000 23.2079623953053
50440000 31.4254198376173
50450000 25.6001535976183
50460000 28.6266256058045
50470000 31.0932631783451
50480000 30.7174299318128
50490000 28.2686702466756
50500000 28.491972712786
50510000 22.7257342302884
50520000 26.998002939731
50530000 26.2400155459134
50540000 26.3035839363494
50550000 28.2719606021772
50560000 24.795832983477
50570000 23.9066481676313
50580000 26.2197012686026
50590000 32.8747054680599
50600000 33.1619771745948
50610000 28.0448698923749
50620000 21.2281098462234
50630000 31.3964247331472
50640000 37.5347645926799
50650000 31.0048512749202
50660000 37.939383044966
50670000 40.7814736865461
50680000 36.934686573538
50690000 35.2459799191851
50700000 34.6360975915225
50710000 31.2802618012718
50720000 33.6167126401339
50730000 31.3911851408907
50740000 29.4612081778943
50750000 39.8936983069281
50760000 33.4535613625823
50770000 33.7823526395439
50780000 24.8196195457567
50790000 28.1743725555279
50800000 37.5946524750643
50810000 39.4294745404557
50820000 43.5598725508963
50830000 45.5151007761638
50840000 45.2503051315036
50850000 33.6578253127235
50860000 36.3970162375137
50870000 36.8112317089918
50880000 34.2425015355475
50890000 37.9081819113039
50900000 36.1682043388793
50910000 38.9340403998764
50920000 32.1643817753053
50930000 28.1758000375481
50940000 30.450214921252
50950000 34.151520944167
50960000 39.0442759309
50970000 34.3606087195864
50980000 35.8561340963236
50990000 40.3296943146736
51000000 43.4339938854294
51010000 39.3061748162457
51020000 36.6762001590485
51030000 44.3121341739637
51040000 43.3396501874024
51050000 38.1559848331294
51060000 42.6851146155729
51070000 40.3220998533018
51080000 36.3446539248778
51090000 41.4598076908878
51100000 41.403394437116
51110000 41.9260756458688
51120000 40.3513432967094
51130000 42.19799996365
51140000 44.2867844815547
51150000 43.2861562548413
51160000 38.4157966306797
51170000 52.3224534781266
51180000 49.5982341350617
51190000 45.4901010118687
51200000 48.5472272745468
51210000 54.0281015468068
51220000 53.2468906844347
51230000 47.4576093191839
51240000 41.2108580295731
51250000 53.8192220788557
51260000 49.1013301313297
51270000 54.4858517450498
51280000 52.306091450361
51290000 52.0647221970069
51300000 50.9305163744338
51310000 54.181676089468
51320000 56.9854475218584
51330000 39.8137422450085
51340000 42.71610336336
51350000 44.9893575758038
51360000 47.8528375363335
51370000 49.0452983676721
51380000 40.9591280303229
51390000 51.3647289673162
51400000 46.2973375555571
51410000 45.3250936592291
51420000 49.0675712794128
51430000 49.5501044327438
51440000 46.7241760702294
51450000 49.4555514543518
51460000 43.9291757092234
51470000 45.136636678047
51480000 47.1197577413042
51490000 48.7101064669745
51500000 40.4044860649942
51510000 34.1344458060069
51520000 41.0261665580406
51530000 42.7889180860914
51540000 49.9576274941687
51550000 48.9559770192947
51560000 44.7755810339873
51570000 49.41449058614
51580000 45.1503908881725
51590000 46.0268001768192
51600000 44.8573079882083
51610000 41.6868078530918
51620000 48.910573123605
51630000 51.9450451243293
51640000 49.5697983823395
51650000 53.9739062757355
51660000 52.2023918719875
51670000 45.1311991828647
51680000 45.7697731582437
51690000 45.1958647244121
51700000 49.1588927218374
51710000 45.6633571023481
51720000 43.5149808614702
51730000 40.2715294010733
51740000 38.7527006388226
51750000 41.6150804386132
51760000 41.4594667160071
51770000 42.9475550053959
51780000 41.2478968393963
51790000 39.6464207333467
51800000 48.2049447133679
51810000 48.4986198405691
51820000 38.6112793871335
51830000 50.5216156932616
51840000 51.6768806239435
51850000 50.5976356401849
51860000 48.433966222446
51870000 46.6915576641229
51880000 52.3685462291131
51890000 41.7590567927959
51900000 47.6525337036657
51910000 44.484264276947
51920000 45.2478109920106
51930000 41.8425141763399
51940000 37.5576644796836
51950000 42.6032739247661
51960000 39.2974599804336
51970000 37.6827718038319
51980000 44.6817059338806
51990000 43.7803855175969
52000000 43.140231184984
52010000 44.8924904363324
52020000 44.4333244436763
52030000 48.6730883757106
52040000 47.5699797086068
52050000 42.4427062182586
52060000 50.644781482367
52070000 49.9157473730635
52080000 52.8573627165678
52090000 50.0782027586706
52100000 54.1451510136812
52110000 58.0889393875946
52120000 50.4669892936109
52130000 49.8840510769047
52140000 49.8552538760868
52150000 53.6892861163237
52160000 53.6641483822179
52170000 54.324668705226
52180000 54.6773903451697
52190000 52.0812208191513
52200000 55.2572162226816
52210000 57.4904178573923
52220000 50.0278484310621
52230000 52.905133055909
52240000 48.1303281154264
52250000 50.5891460652864
52260000 55.4646854273532
52270000 56.3389212813924
52280000 55.1406143650229
52290000 54.8406188533532
52300000 55.9590286815113
52310000 49.7997187715662
52320000 54.4537677322556
52330000 54.4845942080119
52340000 50.8049841039878
52350000 51.328391858355
52360000 57.8974748922689
52370000 51.7549760378971
52380000 46.575728787595
52390000 52.0979059203674
52400000 56.1473106962036
52410000 47.9323008039866
52420000 42.1743437308274
52430000 46.2253323311405
52440000 43.3748490077551
52450000 45.3482215704922
52460000 51.9002447581737
52470000 57.6722078281406
52480000 55.9507903944804
52490000 49.9117422271356
52500000 45.78120142196
52510000 42.1519130316531
52520000 41.6758852149817
52530000 47.5932178695898
52540000 40.3705657820359
52550000 40.2434807244599
52560000 40.0882701492488
52570000 47.709855434085
52580000 55.0029257963474
52590000 51.1835178190478
52600000 52.818927936075
52610000 51.7860117442218
52620000 57.1619170065111
52630000 61.3740694027162
52640000 59.459650435426
52650000 60.5791524546808
52660000 55.217630280245
52670000 54.4561872973186
52680000 58.3261314946757
52690000 61.2338585713564
52700000 59.2318170495628
52710000 54.7542476742734
52720000 58.3429449352818
52730000 53.9882414634648
52740000 54.5233570548113
52750000 55.1619939421662
52760000 53.1870243385965
52770000 43.8095979290477
52780000 52.8924077478047
52790000 52.4122062551576
52800000 50.4617794326583
52810000 53.5063619461039
52820000 53.6403781915954
52830000 53.4059382123336
52840000 56.8464670318675
52850000 54.2310027337953
52860000 48.2113317920557
52870000 46.1979741031911
52880000 54.1967841144731
52890000 49.6563140289136
52900000 55.1108793188283
52910000 55.5074845681028
52920000 59.8632608556424
52930000 59.5700440238601
52940000 54.3297008840655
52950000 53.5943872930027
52960000 49.3270477280623
52970000 45.8183639605678
52980000 47.647045928445
52990000 43.3398402311397
53000000 50.9455612161725
53010000 45.8504535419966
53020000 41.8137543564873
53030000 46.6499758932131
53040000 46.3680288407764
53050000 39.5039006761506
53060000 42.5732474786097
53070000 45.9320501681365
53080000 44.1175049688355
53090000 49.1624259065269
53100000 48.0475274321892
53110000 45.707045369424
53120000 39.0686122383427
53130000 44.8603603297259
53140000 44.8803406982133
53150000 42.3079406352447
53160000 47.3596126915753
53170000 50.0495423100521
53180000 45.2909407733289
53190000 47.7076220915685
53200000 48.8587976256196
53210000 55.2470273347053
53220000 53.6985220559118
53230000 48.9331307314972
53240000 42.1119073049873
53250000 44.4054657127504
53260000 46.2434837303715
53270000 50.0422980803189
53280000 48.2751005177582
53290000 51.3008980790717
53300000 51.095167159578
53310000 45.2266413247028
53320000 49.2175485624625
53330000 50.1885681296227
53340000 53.4002126441709
53350000 52.2539051168313
53360000 50.8620381434692
53370000 47.3546783336893
53380000 46.3921341728694
53390000 45.4464715845062
53400000 46.6864464848056
53410000 44.7101365775707
53420000 52.4840514821818
53430000 51.3595327199995
53440000 50.8005299698859
53450000 53.1259721233287
53460000 52.0007121641716
53470000 55.3503230912278
53480000 49.1656374011958
53490000 47.3345647816754
53500000 45.7465230335873
53510000 48.0534267767379
53520000 56.0734404197901
53530000 55.7078068180857
53540000 55.5640287309198
53550000 55.7337771004441
53560000 56.2064884168102
53570000 52.7469634031914
53580000 51.8757345600347
53590000 53.7465815274849
53600000 55.8111009602665
53610000 59.6631545025155
53620000 61.276426447397
53630000 60.6166638948004
53640000 59.4116602680098
53650000 62.8620067528084
53660000 65.0193293560294
53670000 65.3894767224441
53680000 64.0027050701839
53690000 62.3389492217633
53700000 67.9880750402933
53710000 68.543322923614
53720000 69.2859326929566
53730000 68.4989843848918
53740000 64.9120621094814
53750000 66.8505206569233
53760000 64.4852433425141
53770000 67.3123934258984
53780000 61.5810848951413
53790000 63.0112543864049
53800000 69.0962426493128
53810000 66.8262425424941
53820000 71.921385769325
53830000 69.6698672875681
53840000 72.1282991877727
53850000 73.3587746073309
53860000 78.4321420667211
53870000 76.5837333211803
53880000 67.1396341221093
53890000 72.8136218128226
53900000 71.9142944562583
53910000 75.6340988905574
53920000 76.5552947287341
53930000 73.2436822546793
53940000 71.8563010167746
53950000 69.3272653600777
53960000 63.9943607728662
53970000 60.4068276455407
53980000 59.0991797589415
53990000 61.5931554284539
54000000 63.7526131241647
54010000 66.7567020172671
54020000 67.8832844428651
54030000 70.9957066185736
54040000 65.3369283336691
54050000 73.1662159690426
54060000 65.5007602912419
54070000 67.2040532664433
54080000 71.8913582196557
54090000 68.7127356048737
54100000 65.5751818897719
54110000 67.7977228791332
54120000 66.787216135568
54130000 65.8703336366234
54140000 72.484302882116
54150000 71.1184495672057
54160000 70.1935843972268
54170000 73.4661459544876
54180000 70.1798111192508
54190000 64.5376071389819
54200000 66.0659016560929
54210000 66.878638062717
54220000 68.1741364157965
54230000 69.0544801568552
54240000 60.1551281748493
54250000 66.5097052551762
54260000 63.8371993534039
54270000 68.7166618473398
54280000 76.416798962833
54290000 72.1155134278732
54300000 71.1803074806383
54310000 65.101659357721
54320000 67.5587820495555
54330000 68.4744315087397
54340000 62.1105267652745
54350000 68.7891007434691
54360000 58.7669818414627
54370000 63.1214229365928
54380000 66.9613220039408
54390000 71.7245647021813
54400000 67.8714008633526
54410000 64.6028314115602
54420000 60.2489691834637
54430000 69.6792455742969
54440000 65.301060874654
54450000 67.2796651022815
54460000 60.533745356898
54470000 65.4348275636113
54480000 67.3801025609608
54490000 64.1763339188332
54500000 62.0972580312225
54510000 62.8354563003338
54520000 60.7311522169463
54530000 61.6222248857301
54540000 64.634255442804
54550000 62.3121950333537
54560000 58.4864117190266
54570000 60.7594684257112
54580000 67.4252484586542
54590000 59.6744778918214
54600000 58.930602838789
54610000 62.0651648095968
54620000 58.0527627309791
54630000 61.1774540727272
54640000 61.1750379404872
54650000 55.848666695526
54660000 62.2495095064593
54670000 61.5672566217556
54680000 64.5093313327607
54690000 67.3454717227229
54700000 65.7536140170573
54710000 68.6822766507863
54720000 69.4108127891485
54730000 65.3406322279236
54740000 65.5602907491332
54750000 70.0718195036158
54760000 68.2042030899155
54770000 64.1012745796892
54780000 59.7753962079623
54790000 61.9915526218194
54800000 63.5110390991589
54810000 60.712490717828
54820000 57.0697973538539
54830000 61.289163192653
54840000 60.9830268929027
54850000 55.4772564577566
54860000 61.9239779689104
54870000 60.2172043750949
54880000 56.2368981601219
54890000 60.2495385138496
54900000 56.9606840312545
54910000 62.464934314709
54920000 55.1685243353741
54930000 65.4365202440921
54940000 64.8676880614163
54950000 68.1064954186668
54960000 59.6157980467111
54970000 64.190525607462
54980000 64.6106945836527
54990000 59.103846701663
55000000 54.3118524283811
55010000 58.0846724181088
55020000 60.0545408043214
55030000 60.1522035556215
55040000 67.7537084739603
55050000 69.0800167124138
55060000 70.448477412097
55070000 72.8847333135419
55080000 77.0977043857092
55090000 73.7509944664064
55100000 73.4283572394821
55110000 73.1192829379118
55120000 69.434619527823
55130000 71.7015824149669
55140000 72.3544795283877
55150000 72.6470733914351
55160000 71.6351570188653
55170000 69.3789152677024
55180000 73.7323177961161
55190000 76.6741193638208
55200000 71.1251022798562
55210000 69.7628864726195
55220000 71.9506604224274
55230000 67.6790989514656
55240000 65.8157084736525
55250000 71.5015747392282
55260000 63.7748372120587
55270000 71.2082927500541
55280000 67.983153596161
55290000 71.6470639145518
55300000 69.0157626738983
55310000 68.6789210155992
55320000 69.2887937104417
55330000 68.5368684575091
55340000 67.9200042078015
55350000 70.9828984148816
55360000 69.4998654145515
55370000 62.4109954768753
55380000 57.5171976380049
55390000 66.6581119920256
55400000 65.8024963237706
55410000 63.2123578121067
55420000 71.8501584137318
55430000 65.9767213959415
55440000 70.4613543324349
55450000 67.4727153203524
55460000 73.8976341056752
55470000 72.9284723309189
55480000 74.2238405340701
55490000 70.6643779206851
55500000 72.8512163918864
55510000 70.1976348486721
55520000 74.865065003381
55530000 77.5411307727719
55540000 73.1252087925039
55550000 74.3827942429908
55560000 72.1619604699636
55570000 74.1969966607665
55580000 76.9799272450697
55590000 64.3373968523163
55600000 67.4712009227655
55610000 66.2021638088058
55620000 72.2117621990377
55630000 69.6252547932976
55640000 73.7181515950915
55650000 69.0425144150918
55660000 69.4747951927134
55670000 69.8164570018558
55680000 69.9044173989339
55690000 71.0849090660799
55700000 69.2798877098184
55710000 66.8024320480333
55720000 59.1334006718238
55730000 55.5098519431446
55740000 57.3030859668406
55750000 54.8183122562028
55760000 59.4760447678078
55770000 66.2871548150807
55780000 62.0719463553451
55790000 59.8327512077796
55800000 60.3854938083238
55810000 58.4653974348396
55820000 56.8957866284551
55830000 59.5017403452304
55840000 49.9896295642851
55850000 55.3562608250202
55860000 57.1522493712903
55870000 59.5203584338968
55880000 63.7768255450824
55890000 61.7475643339139
55900000 62.9138466567413
55910000 67.8704388610374
55920000 65.8133900476452
55930000 68.5225963604486
55940000 67.2012875601002
55950000 64.9041026986408
55960000 64.9538870074177
55970000 66.1377989170041
55980000 63.7313361970004
55990000 68.917818162324
56000000 63.6090362453389
56010000 66.8559418537477
56020000 65.6259436711015
56030000 63.2578295860887
56040000 66.8935606636801
56050000 70.9048810880896
56060000 64.4322776200831
56070000 68.1041008293506
56080000 67.9653832841424
56090000 65.3309243914924
56100000 61.2342524890124
56110000 58.5236217819192
56120000 65.5450034401401
56130000 65.5651380674826
56140000 66.3850850047046
56150000 63.3182153832601
56160000 64.0996672542171
56170000 66.2619474708526
56180000 58.9219391221509
56190000 69.9346159024391
56200000 66.5467195152107
56210000 67.9026516485951
56220000 68.0187701158858
56230000 70.9222934220421
56240000 63.0063254221889
56250000 61.6348498709528
56260000 71.1189437193256
56270000 73.7954505147787
56280000 74.5908381146169
56290000 65.336984915815
56300000 68.7100288211142
56310000 68.9665524279015
56320000 71.3695349808436
56330000 73.0373501530402
56340000 71.6704112315279
56350000 70.7279005406622
56360000 72.3372160759722
56370000 71.5596249352465
56380000 71.0331842294258
56390000 69.7508833426068
56400000 72.8222838900232
56410000 70.1264255048636
56420000 66.6798237606341
56430000 71.5669346933498
56440000 74.1819878266131
56450000 75.0846931533159
56460000 72.9849712447886
56470000 72.085064923041
56480000 77.1754851684292
56490000 74.9757903894123
56500000 78.0778443002739
56510000 76.9083431332145
56520000 74.4131939679702
56530000 73.5452186045916
56540000 71.2441662588365
56550000 72.173683197065
56560000 73.9436956573597
56570000 74.8084612269558
56580000 72.2425445794299
56590000 69.848780902076
56600000 69.3186528259235
56610000 70.1701470200847
56620000 71.2144251278169
56630000 67.7107200041608
56640000 68.9698278107792
56650000 68.8389770271353
56660000 73.7418910169279
56670000 67.8988642630132
56680000 71.2281811645236
56690000 71.5754621240814
56700000 67.6156223658394
56710000 64.8542833762655
56720000 55.3397861912956
56730000 63.7154341061311
56740000 61.1905197408807
56750000 60.1528586305354
56760000 61.5055465102913
56770000 60.7809712783676
56780000 68.2869094796001
56790000 61.7825680728398
56800000 62.4448433299332
56810000 67.653139745766
56820000 65.471698017003
56830000 63.9928351616548
56840000 64.6185979672771
56850000 63.9015128373605
56860000 67.9370170630281
56870000 71.2256466440599
56880000 71.4316997823104
56890000 72.3818632801847
56900000 68.2573819978522
56910000 71.4487509644362
56920000 72.3412516275844
56930000 70.1162019711471
56940000 67.4789351131561
56950000 71.23807347045
56960000 67.2916421254399
56970000 67.8923698432606
56980000 70.3900754274993
56990000 68.0511972348625
57000000 68.9372948379819
57010000 64.5780812837064
57020000 71.1653368912225
57030000 65.1359123718605
57040000 67.977063840465
57050000 64.6710056111248
57060000 63.6427261083881
57070000 66.6882403510451
57080000 71.2820794558273
57090000 68.7808516047205
57100000 72.0762930306981
57110000 73.418880967808
57120000 72.0723552634503
57130000 74.7366079507597
57140000 70.6465493159717
57150000 65.6382692124893
57160000 63.4354427101298
57170000 59.6454089362928
57180000 63.0116186935477
57190000 66.6867722116966
57200000 68.7291700464588
57210000 68.5179307108514
57220000 65.864603946173
57230000 72.5660869631152
57240000 65.6470295955673
57250000 61.4002114018751
57260000 65.8494166552511
57270000 62.5334381563245
57280000 63.2587664197175
57290000 63.3992883956519
57300000 64.5819984996087
57310000 67.9331666720316
57320000 70.7210580084563
57330000 64.10181618984
57340000 59.4351094834888
57350000 62.1927761480748
57360000 59.1088393467538
57370000 59.094848156223
57380000 63.7043645971656
57390000 58.4467196348438
57400000 60.3067732092625
57410000 61.8805181520885
57420000 67.0004019129699
57430000 67.4693499817278
57440000 64.7219737224171
57450000 66.7420195494318
57460000 62.4711671205278
57470000 63.2135700996287
57480000 62.7910826152648
57490000 59.7566936580773
57500000 58.153107467326
57510000 62.8155589527848
57520000 63.6141105376276
57530000 66.4068740735761
57540000 60.4338331207944
57550000 58.9794085911254
57560000 59.2624796075818
57570000 54.0769756793499
57580000 61.3398251201411
57590000 54.4814947710605
57600000 62.9304590402601
57610000 59.5654166142336
57620000 61.0141516756381
57630000 58.4850053213583
57640000 56.8338621067629
57650000 59.0220547606935
57660000 62.7774845642056
57670000 60.858036207805
57680000 58.5901897288562
57690000 54.1718114188348
57700000 61.0175566601214
57710000 59.7191913959971
57720000 57.7372306327393
57730000 61.2135283885701
57740000 65.3344318553893
57750000 63.2255137976393
57760000 62.4393785419848
57770000 61.8630155544802
57780000 63.0469304810279
57790000 68.4502905420977
57800000 67.0428709497035
57810000 64.7472667730191
57820000 66.2731931857812
57830000 67.5202520764453
57840000 67.0204769372191
57850000 67.2960077317381
57860000 67.1518053306419
57870000 64.1681547297722
57880000 62.4757415679525
57890000 63.9589685580987
57900000 65.4816858424313
57910000 67.8152911932305
57920000 69.5901575482604
57930000 65.0226770233832
57940000 69.6774709743033
57950000 66.9582655287249
57960000 67.5973078900917
57970000 65.6806786260963
57980000 68.6081608778855
57990000 69.8226171900853
58000000 69.773221627232
58010000 66.932272129545
58020000 63.0784819938763
58030000 64.1104983850449
58040000 61.1685974677657
58050000 59.3774011749588
58060000 67.8881261449326
58070000 68.7266822288017
58080000 63.2592133343294
58090000 64.2891369510102
58100000 67.1812695068961
58110000 62.0351987021305
58120000 60.7216253013555
58130000 62.788840935393
58140000 62.7714034581339
58150000 66.172083724538
58160000 64.862200395488
58170000 63.7775934011602
58180000 61.0215395958483
58190000 62.1852608327843
58200000 57.8708909336158
58210000 60.6956494746165
58220000 55.4611133020144
58230000 59.359513546791
58240000 64.9490874306872
58250000 65.3757420960956
58260000 61.3298906870876
58270000 60.7810371352878
58280000 62.3621207182924
58290000 64.4776341982645
58300000 67.3513460277175
58310000 62.7353481679144
58320000 62.1529266261646
58330000 64.8306563620382
58340000 62.382761553488
58350000 63.8798603751587
58360000 64.2791106515544
58370000 67.5778632498912
58380000 73.5355359236855
58390000 74.4015411732897
58400000 72.7140462111849
58410000 73.0728441778188
58420000 64.5861164254889
58430000 66.5718187497789
58440000 71.1358490110181
58450000 73.1461415168527
58460000 69.243450207517
58470000 76.087321576213
58480000 70.9073007250848
58490000 64.5639316513827
58500000 69.5900868666122
58510000 67.057165844384
58520000 62.8090006621417
58530000 67.7139949867749
58540000 68.6721789546259
58550000 72.6360046012317
58560000 71.1757632966969
58570000 77.8419854576644
58580000 74.8137836835247
58590000 72.9211784801145
58600000 78.8102164380439
58610000 76.7590893640547
58620000 74.2915498780411
58630000 74.7373136991685
58640000 70.7783665277838
58650000 70.5807688834063
58660000 68.1297497811236
58670000 69.761082640404
58680000 70.3292955069787
58690000 69.6641901929099
58700000 72.9306475915905
58710000 66.5123316931652
58720000 72.2458048423635
58730000 72.9168788360281
58740000 73.0728684607291
58750000 74.300761862992
58760000 63.0196010589189
58770000 64.1746176693605
58780000 73.764280063306
58790000 69.3657841089027
58800000 76.3755232709789
58810000 75.2930090682198
58820000 75.1531427253616
58830000 63.895726983274
58840000 68.9031638187824
58850000 74.5486824724003
58860000 77.8269072463958
58870000 76.5797638697083
58880000 74.8938283004692
58890000 69.7209331445888
58900000 72.7787448458658
58910000 73.8246289660878
58920000 74.4098608944398
58930000 72.7491151054273
58940000 71.5725380369126
58950000 69.4805471699268
58960000 67.8205208811771
58970000 69.1171270498384
58980000 72.6214913167837
58990000 70.2759950896628
59000000 76.1527883343853
59010000 77.8911865210255
59020000 67.2998759995717
59030000 75.177356186735
59040000 69.2575574372513
59050000 73.0932679850303
59060000 71.5200901434969
59070000 75.9912449971028
59080000 73.6917758875961
59090000 67.4771591931299
59100000 64.6792537082008
59110000 65.418816218209
59120000 73.7138937629429
59130000 70.4063476103155
59140000 75.3792198128718
59150000 73.2818306118346
59160000 75.0410635983656
59170000 78.8386711470731
59180000 69.2739040798496
59190000 62.6066670992302
59200000 63.3163899523651
59210000 75.6961603467791
59220000 70.8668340221325
59230000 73.9263119667634
59240000 73.7202344068862
59250000 78.3661723333547
59260000 72.6995080913833
59270000 72.4547392477076
59280000 71.3108009352406
59290000 64.9324840187313
59300000 66.0240090432892
59310000 64.8682128516309
59320000 71.1272709967939
59330000 73.7237289699162
59340000 73.944359919319
59350000 73.245729337524
59360000 71.0851449876365
59370000 69.595083175901
59380000 68.5275748887154
59390000 73.9583794310291
59400000 71.9184805865587
59410000 69.2154430838216
59420000 73.4606226664099
59430000 73.8091993432075
59440000 71.2321392056254
59450000 71.9153276403862
59460000 72.648744139605
59470000 73.4577060628312
59480000 72.4944615541412
59490000 70.2880976514058
59500000 63.9052092671677
59510000 64.2225203562809
59520000 69.5210907400287
59530000 69.4678169212884
59540000 71.083710176534
59550000 72.196341236641
59560000 72.8797855100142
59570000 76.1891951014497
59580000 75.0958096169522
59590000 71.9524328795316
59600000 72.404958365989
59610000 70.5768613553067
59620000 69.4825246310461
59630000 70.3794438123959
59640000 72.1987452421931
59650000 74.6575973101868
59660000 73.6734504705088
59670000 76.0074841046697
59680000 77.2114828281852
59690000 70.668893731638
59700000 67.017437827371
59710000 71.0988898512589
59720000 66.4925741301249
59730000 65.5371033131535
59740000 60.7372415204698
59750000 68.9708732810067
59760000 67.3395472837199
59770000 71.0079978016497
59780000 68.810858289742
59790000 67.1396930007149
59800000 66.9484929797342
59810000 68.5106956162778
59820000 68.7364911484233
59830000 66.3033475899055
59840000 58.9633759063226
59850000 55.4360887629889
59860000 53.8717475597016
59870000 59.9880274444068
59880000 65.3049019784218
59890000 62.7953426017701
59900000 62.0326648962584
59910000 68.4658171321569
59920000 66.6469462915716
59930000 64.0250131124615
59940000 67.4539898885027
59950000 67.9309928714511
59960000 63.3500423029663
59970000 64.0943692822353
59980000 70.601222047603
59990000 69.6366543558317
60000000 67.8246997963989
60010000 65.3639793788055
60020000 69.8627881904667
60030000 68.3099550858905
60040000 67.7286910759802
60050000 72.6593631003983
60060000 74.2087009644828
60070000 75.900696362302
60080000 72.5054431229694
60090000 71.0249035943353
60100000 69.643459987742
60110000 63.7483759001729
60120000 69.1984473999941
60130000 67.4700686978874
60140000 65.6261905808173
60150000 68.3877409711467
60160000 62.2359083424139
60170000 70.4127641185983
60180000 68.4334583056898
60190000 65.3885496894565
60200000 69.5172809694877
60210000 73.6325865951753
60220000 73.9062676740352
60230000 72.2802149193654
60240000 71.1613100953271
60250000 71.3535329816125
60260000 68.3367939104489
60270000 66.4545250238182
60280000 70.021897496249
60290000 73.8163670856796
60300000 74.2347868042228
60310000 68.1509417204853
60320000 66.4562923560245
60330000 65.0878579819363
60340000 74.2937710352371
60350000 72.8722709936541
60360000 72.6126060228852
60370000 72.944367988006
60380000 72.0327538935653
60390000 73.0969231771614
60400000 75.8274618229212
60410000 74.5183963579011
60420000 69.842674202179
60430000 69.3565451067317
60440000 70.2150364712101
60450000 68.8148493393136
60460000 72.6400399182434
60470000 71.2251081964366
60480000 70.2426975522892
60490000 75.3858078637804
60500000 74.5743442541786
60510000 77.6974391924269
60520000 75.7070590246551
60530000 77.875185081981
60540000 73.8129129076039
60550000 72.1708360825922
60560000 74.861279007264
60570000 75.8545852258443
60580000 69.8738485423048
60590000 76.5887385553666
60600000 74.8699222557207
60610000 77.8547860120015
60620000 77.3880431932155
60630000 78.2504219744154
60640000 75.7133012160818
60650000 65.9162515848158
60660000 75.1680403683939
60670000 78.545857437825
60680000 77.1174400133175
60690000 77.3991785746781
60700000 78.8902800205271
60710000 75.8048585074362
60720000 78.6877134512144
60730000 81.5027010673401
60740000 79.8047122987682
60750000 75.9150061614878
60760000 76.2482055043887
60770000 75.5226828134133
60780000 68.7411233379481
60790000 67.9422310754841
60800000 65.8470747260849
60810000 72.7408712551685
60820000 75.170190441526
60830000 74.9572600473537
60840000 75.3334730519933
60850000 75.1436432676785
60860000 75.0854561892248
60870000 69.9614203094991
60880000 71.8717416076966
60890000 67.9772342429701
60900000 68.565059428552
60910000 67.3037643484686
60920000 70.7541521747109
60930000 69.7054551650916
60940000 68.182238249528
60950000 69.5830861940614
60960000 70.2927012818406
60970000 65.9043544825369
60980000 56.0686975521112
60990000 60.9799018208543
61000000 64.2489707786119
61010000 64.9522642205914
61020000 65.9049189738481
61030000 63.899839456311
61040000 63.958325170459
61050000 61.888762424822
61060000 63.4754936256158
61070000 64.8290178448339
61080000 67.2902396963636
61090000 66.2853568130554
61100000 63.5678829909673
61110000 55.6349015022855
61120000 65.3040439029542
61130000 56.5115353008349
61140000 54.5091717846971
61150000 61.4156917243627
61160000 65.7615186478234
61170000 66.1481546247816
61180000 70.5535760190203
61190000 66.2691742735569
61200000 70.6870340411979
61210000 68.1497868444937
61220000 61.9282825783749
61230000 62.3145975345694
61240000 64.5348817108801
61250000 64.9970846539095
61260000 65.4529127484665
61270000 61.9965773155886
61280000 63.594975715063
61290000 68.7222527976546
61300000 66.4359926255204
61310000 67.7420024592851
61320000 67.5579476140755
61330000 65.9511440136973
61340000 67.1397726901581
61350000 65.5188140437061
61360000 68.5045622084153
61370000 67.5010189489979
61380000 72.6959822707087
61390000 74.9398421993132
61400000 73.6613567138088
61410000 73.2600309234068
61420000 74.4525633533117
61430000 74.7313403796345
61440000 76.8656980134011
61450000 76.0416459188818
61460000 77.7062467971351
61470000 70.6166341066412
61480000 69.6969598275481
61490000 69.4823887736566
61500000 70.0021840383451
61510000 67.483682150513
61520000 67.5421165013791
61530000 63.6136989585077
61540000 67.5058753460058
61550000 69.4902609359007
61560000 67.9440150531865
61570000 59.1531253634603
61580000 65.9538000258486
61590000 65.6735611611437
61600000 59.8909806551772
61610000 60.9820464736954
61620000 59.9776472441674
61630000 65.0435441689455
61640000 67.319260982552
61650000 72.546037918196
61660000 72.1082917974254
61670000 75.2510802638694
61680000 73.1417710879159
61690000 68.6455982193361
61700000 71.4529032073401
61710000 70.7489772711211
61720000 73.3478046256014
61730000 71.964082108972
61740000 74.1301931473732
61750000 70.1534049911887
61760000 70.8156015172551
61770000 73.5238239979765
61780000 70.2293253625716
61790000 71.6945059216087
61800000 71.4990397045397
61810000 68.7235523033623
61820000 66.7300020355675
61830000 66.4858004644163
61840000 65.5241867021214
61850000 71.3691524349476
61860000 67.6964030854237
61870000 76.0176672824129
61880000 73.8410814233512
61890000 67.0958830055775
61900000 65.4535266070394
61910000 70.8274290244288
61920000 73.1283033418597
61930000 75.4935552398919
61940000 71.4260748829876
61950000 71.9503949158924
61960000 73.0703172969366
61970000 66.3180647425443
61980000 67.2493199213133
61990000 57.1708227027415
62000000 56.7052372961981
62010000 59.3047212908592
62020000 62.5515478810575
62030000 59.0442159328705
62040000 61.2724480831503
62050000 65.312825095529
62060000 72.8034640921334
62070000 69.1092862553518
62080000 66.4611563267938
62090000 64.4668801429894
62100000 62.7934971690992
62110000 60.9361816928437
62120000 60.531631684325
62130000 60.6259572848481
62140000 58.3574890991689
62150000 55.2383894847884
62160000 65.4377999009562
62170000 65.4818319047892
62180000 67.5132618698728
62190000 69.6233646210798
62200000 61.38784144096
62210000 66.5358786602523
62220000 67.1251950412387
62230000 73.7868430615421
62240000 66.1171271989474
62250000 74.4082005128491
62260000 74.2314096357412
62270000 69.7190437638306
62280000 69.0473320915006
62290000 74.1450245752628
62300000 73.5268812579455
62310000 74.8695053226832
62320000 67.8981906061598
62330000 71.5034768900912
62340000 73.5282019234526
62350000 72.5411849446369
62360000 73.9704545833991
62370000 67.3852029879947
62380000 65.4280685796718
62390000 65.1591387954474
62400000 66.4915151808831
62410000 66.0585142827497
62420000 67.2359800235993
62430000 68.6246714097893
62440000 67.3709074442978
62450000 66.1662987423576
62460000 64.7025136581674
62470000 65.0554719841693
62480000 66.4279456036128
62490000 67.7295445790512
62500000 76.5833881482072
62510000 75.1500829196665
62520000 74.6888055917005
62530000 73.1534143338378
62540000 74.5058526920079
62550000 70.0096067981931
62560000 74.3801720873951
62570000 74.1022698869868
62580000 73.1916461970415
62590000 80.4165469610884
62600000 75.3440166477519
62610000 75.7795559495551
62620000 68.5307101063071
62630000 74.0407252282233
62640000 74.1923054931231
62650000 75.9410668786453
62660000 74.1152095287993
62670000 72.351958784221
62680000 75.0772974815151
62690000 68.6216252210889
62700000 69.2662993277972
62710000 64.9492331498005
62720000 65.4547135351852
62730000 65.0592487649761
62740000 64.2232508074389
62750000 68.709511977289
62760000 69.4117365911339
62770000 72.2801779291256
62780000 72.8945195305009
62790000 77.2710634436069
62800000 75.529782908569
62810000 75.4109400327412
62820000 76.4442092105069
62830000 77.0757264514372
62840000 75.8940618401557
62850000 76.0822599229141
62860000 72.8989987568748
62870000 71.1704821684824
62880000 76.3169054662756
62890000 71.0536291960856
62900000 71.7407332241358
62910000 73.0214631890158
62920000 73.1456974713041
62930000 70.5572725335261
62940000 71.660280452224
62950000 68.9959661036185
62960000 73.5131630867385
62970000 75.568490802387
62980000 71.1416059589745
62990000 78.0861020860901
63000000 73.5312928751078
63010000 77.795211749973
63020000 76.948245182685
63030000 72.6185656804777
63040000 78.9452494806765
63050000 80.3087404020892
63060000 84.8585915144326
63070000 85.6737890864521
63080000 81.7612847764923
63090000 83.1623734352136
63100000 87.3596904282779
63110000 83.4332407574686
63120000 81.8726757072221
63130000 84.7058676061481
63140000 89.3002371013373
63150000 85.4455342540101
63160000 86.8474445228977
63170000 90.3101070152504
63180000 85.9589856354157
63190000 88.2528305687551
63200000 87.4095627419762
63210000 88.6155395732167
63220000 94.0487367089495
63230000 98.6728930714803
63240000 95.1809735283049
63250000 97.4746219559324
63260000 96.6313709765702
63270000 96.7486174675695
63280000 97.8260305871873
63290000 96.8678887659398
63300000 97.4072760043589
63310000 97.2643504515773
63320000 97.8260566068322
63330000 97.416600606746
63340000 99.1547046953474
63350000 93.2378263573941
63360000 89.6056486415164
63370000 92.8662860867585
63380000 95.0405465831773
63390000 98.0767054637922
63400000 97.2608337527297
63410000 94.7030820914711
63420000 97.2091001355537
63430000 93.0582750170596
63440000 90.58694832934
63450000 84.8823897648172
63460000 87.759548813723
63470000 90.899220381879
63480000 89.1973613482697
63490000 89.3748391173878
63500000 91.983001144906
63510000 90.5358930850575
63520000 93.7071520379606
63530000 92.1816342702857
63540000 95.0647384214315
63550000 91.5326735650187
63560000 89.5471172587341
63570000 92.0068516562143
63580000 89.2716883743718
63590000 91.3001071564889
63600000 93.9112090666709
63610000 97.6528925576033
63620000 91.4124837174936
63630000 93.4333612353705
63640000 93.5230782703105
63650000 88.3698652074233
63660000 89.8831834774251
63670000 90.5836413280439
63680000 92.3756486066996
63690000 93.5186186860145
63700000 95.8109573721823
63710000 98.8528044080825
63720000 100.34875200211
63730000 103.938304747095
63740000 103.238611172427
63750000 97.0501976319753
63760000 100.781407843484
63770000 99.9524147644814
63780000 102.262377882096
63790000 106.540999789366
63800000 102.791297354445
63810000 103.195920091593
63820000 102.73681266102
63830000 105.278693864519
63840000 102.634075094127
63850000 98.7134111365799
63860000 105.455024002488
63870000 103.127389739627
63880000 99.9111475571765
63890000 106.529773944021
63900000 99.8842729855361
63910000 97.8476548482467
63920000 102.77126582952
63930000 92.5958032327253
63940000 100.24692665359
63950000 85.586765448088
63960000 92.3223554120948
63970000 92.993568854213
63980000 87.7037932669353
63990000 96.2952896095512
64000000 95.4011034064125
64010000 97.4928311309425
64020000 90.6390491402682
64030000 102.427882422621
64040000 102.225109633383
64050000 101.370455457063
64060000 101.856634590663
64070000 100.750561650639
64080000 99.3375164529611
64090000 101.145991309479
64100000 99.6818867908616
64110000 101.645973967346
64120000 99.1548948549923
64130000 100.904973087627
64140000 99.6952894327241
64150000 96.8990140649382
64160000 100.130291171362
64170000 99.2442461068795
64180000 97.8322042444897
64190000 100.573398557303
64200000 98.9683926119129
64210000 99.339166865227
64220000 98.0698521133071
64230000 99.4059770362626
64240000 97.7575129830934
64250000 98.7169467565424
64260000 100.794949659207
64270000 101.981336590788
64280000 95.4369436489925
64290000 99.7008629008125
64300000 102.101239481452
64310000 107.816765649946
64320000 105.20964341728
64330000 101.384308249739
64340000 110.577276922593
64350000 110.557654533396
64360000 105.380898874789
64370000 104.524594696429
64380000 105.492316324765
64390000 105.274371813035
64400000 105.038201773574
64410000 103.788939019353
64420000 99.0828243613377
64430000 96.6218265549053
64440000 95.9229048302138
64450000 104.077887459041
64460000 102.766758291858
64470000 100.086867257056
64480000 100.147077471971
64490000 108.876222876232
64500000 107.947796348011
64510000 107.691822254013
64520000 113.428295595395
64530000 108.002753220937
64540000 112.073825230161
64550000 113.060762951375
64560000 113.973379284635
64570000 112.548565311791
64580000 110.393271448801
64590000 111.041265979836
64600000 110.459624307674
64610000 111.607780237327
64620000 107.752647085846
64630000 107.886345144801
64640000 113.392388367861
64650000 117.928482527802
64660000 117.323507471164
64670000 115.595974582402
64680000 114.443275300186
64690000 111.991675100054
64700000 109.001301835318
64710000 112.000576700314
64720000 108.788031506946
64730000 105.584057787585
64740000 104.304940095002
64750000 105.970565217695
64760000 104.828560512579
64770000 104.894692793374
64780000 106.789280223481
64790000 103.375429919482
64800000 106.010110136713
64810000 103.104790116265
64820000 103.572399570447
64830000 104.013452331707
64840000 99.2216029859922
64850000 104.758122459777
64860000 103.386066340913
64870000 105.748286712028
64880000 100.315509185144
64890000 99.8696538002944
64900000 97.0555257843381
64910000 96.8426322986062
64920000 93.2893277646389
64930000 100.192660722966
64940000 98.2432490326991
64950000 96.8836819207504
64960000 100.493033060713
64970000 99.8959600949034
64980000 98.8300437797745
64990000 103.48832131719
65000000 103.43261864924
65010000 101.184467179843
65020000 102.504191569416
65030000 98.0277929423577
65040000 98.7990097824757
65050000 95.4692398651669
65060000 99.8729578963917
65070000 98.9603999057306
65080000 106.191347692846
65090000 104.075305454328
65100000 103.309215734164
65110000 109.999551376597
65120000 106.51601892215
65130000 105.555748714363
65140000 103.966029823354
65150000 96.8023065229364
65160000 98.6168267611788
65170000 100.228903697954
65180000 100.465693971752
65190000 104.553429749987
65200000 100.522440008699
65210000 101.777530086554
65220000 99.4728006936178
65230000 101.728731615212
65240000 106.715899884293
65250000 107.919395110656
65260000 107.291656932982
65270000 102.246029525249
65280000 106.403599425614
65290000 101.844997640515
65300000 109.601211096706
65310000 104.904140483339
65320000 95.4418849043282
65330000 99.9730527994106
65340000 109.605930926831
65350000 105.299435263028
65360000 104.777274457505
65370000 109.610643883666
65380000 110.058267688764
65390000 110.41138037377
65400000 108.686038456259
65410000 104.323161103584
65420000 107.594786208239
65430000 105.589705438138
65440000 100.371407668736
65450000 98.4491553366433
65460000 112.636508530449
65470000 114.186012006009
65480000 112.3925735201
65490000 107.177466521905
65500000 107.325492585913
65510000 102.844017767305
65520000 103.229839478786
65530000 104.119183106746
65540000 104.339119878705
65550000 100.680081715055
65560000 108.591930873116
65570000 101.574449403585
65580000 102.538056686699
65590000 103.808368965044
65600000 96.732389610568
65610000 101.65629280951
65620000 101.538964279847
65630000 105.070498378219
65640000 105.250592882017
65650000 101.058208666635
65660000 97.9801160205606
65670000 95.5450877657856
65680000 100.075670936533
65690000 99.0624724426152
65700000 88.677514144353
65710000 92.6851189110894
65720000 101.141723230576
65730000 104.286090471973
65740000 99.6590484260504
65750000 98.6614846787141
65760000 95.7275012054687
65770000 97.5608912676897
65780000 98.1203479896255
65790000 99.868095972321
65800000 88.3187232309788
65810000 90.0602428586283
65820000 97.5647626067845
65830000 93.7701441213057
65840000 82.797156208662
65850000 92.5384550152488
65860000 98.6795706152163
65870000 101.619237839726
65880000 97.8734158964855
65890000 97.4076024205341
65900000 95.9273406108537
65910000 99.4441290053906
65920000 94.2069522373067
65930000 97.7470447117144
65940000 100.289987425315
65950000 93.8337881759642
65960000 90.1264465988922
65970000 93.8703613012848
65980000 90.4200717378234
65990000 91.1085118307844
66000000 96.2276870724564
66010000 94.2233026170641
66020000 93.8566595736098
66030000 89.1152515285418
66040000 90.1031558018525
66050000 96.678277642449
66060000 103.69370465167
66070000 102.210806073209
66080000 99.8845094852805
66090000 95.9652712966553
66100000 91.1630199921473
66110000 93.6132588664381
66120000 97.356897471196
66130000 99.9954254433726
66140000 99.9643331951418
66150000 99.3716633753585
66160000 96.6033019739922
66170000 97.4706299465055
66180000 96.3750754491116
66190000 92.2361902770876
66200000 90.3506684869437
66210000 85.1650973379971
66220000 87.2809508784167
66230000 96.4914495068561
66240000 96.4074794088619
66250000 103.201352165953
66260000 103.432289231632
66270000 103.155285765575
66280000 100.065077103571
66290000 101.693786892585
66300000 104.698354309253
66310000 102.324143684898
66320000 105.175650467491
66330000 100.788621791487
66340000 99.1684305597391
66350000 100.746689953784
66360000 98.2514349671044
66370000 93.5195346894729
66380000 96.6054281295083
66390000 90.2451225000897
66400000 97.2215035458074
66410000 102.547863165873
66420000 101.14411735068
66430000 107.836286088387
66440000 106.460153622835
66450000 102.486989520989
66460000 104.142226455589
66470000 98.1559122067434
66480000 97.5018866953828
66490000 101.456179176341
66500000 98.5145889542769
66510000 97.5216272453186
66520000 91.5125538683752
66530000 93.751698399323
66540000 98.9564647694413
66550000 97.6046040484749
66560000 97.7377988834191
66570000 94.5327690619746
66580000 87.7596013016229
66590000 92.0224239510113
66600000 86.0100301651468
66610000 86.372464053223
66620000 89.0407712320131
66630000 86.8138145184139
66640000 84.6159882367489
66650000 86.0915779051278
66660000 88.6801190348623
66670000 95.9344429154959
66680000 96.7837754404519
66690000 99.9528557655724
66700000 99.6006157093973
66710000 97.5974779473203
66720000 95.6020082713749
66730000 95.1629878667919
66740000 93.9777596376037
66750000 94.1383047446047
66760000 92.0206175316652
66770000 91.1748784028443
66780000 86.74217763741
66790000 88.1663157836135
66800000 86.7856973499109
66810000 85.2083146432861
66820000 89.2608009518218
66830000 91.6117126912614
66840000 85.6658904796165
66850000 87.7687252592563
66860000 88.1802840327638
66870000 97.1839326353087
66880000 100.857056921391
66890000 95.4848567507093
66900000 101.392736735236
66910000 106.440337849519
66920000 103.103059277595
66930000 105.04104262315
66940000 108.105057182236
66950000 103.092989360706
66960000 102.169130922927
66970000 110.479682811076
66980000 116.456659525328
66990000 114.322220603901
67000000 104.727243801131
67010000 107.431344778272
67020000 109.032677782183
67030000 105.854520935442
67040000 109.455064803939
67050000 107.852144379916
67060000 106.825404845465
67070000 105.916047403712
67080000 110.433097257666
67090000 103.801217801383
67100000 102.817786135703
67110000 108.775383973867
67120000 112.088571047776
67130000 109.219641482752
67140000 103.340200017864
67150000 105.883603925682
67160000 104.734946256137
67170000 107.498149803017
67180000 107.775991963316
67190000 107.413326791793
67200000 106.175766457601
67210000 111.964920220289
67220000 109.857524350385
67230000 112.492997405551
67240000 110.516962872771
67250000 110.15459480103
67260000 108.831783399828
67270000 113.008297420857
67280000 111.605418571365
67290000 111.580420696786
67300000 105.502999840139
67310000 107.553891409745
67320000 113.134489538813
67330000 111.085649211374
67340000 106.309298978254
67350000 108.961398939312
67360000 111.380618315534
67370000 104.133770094467
67380000 106.054376438052
67390000 107.36492066349
67400000 107.263005545951
67410000 108.03125425231
67420000 110.506836522455
67430000 107.608610747124
67440000 111.641626368564
67450000 110.417022149124
67460000 110.407106645674
67470000 105.869632099294
67480000 111.13967768099
67490000 111.57175757156
67500000 107.540446533359
67510000 106.044949945395
67520000 110.807427537633
67530000 109.449336129343
67540000 110.532637692516
67550000 109.73029053874
67560000 107.06064627051
67570000 110.59845939059
67580000 108.87044157908
67590000 112.145299352077
67600000 101.8321678201
67610000 111.23504110242
67620000 111.842227912499
67630000 112.880096212738
67640000 107.73695917165
67650000 103.818333913168
67660000 103.834214592669
67670000 108.32983042804
67680000 108.533471675619
67690000 104.662128090194
67700000 103.230272077799
67710000 110.643356408795
67720000 111.642650265894
67730000 111.417640071343
67740000 109.416634359342
67750000 103.830966302066
67760000 108.507176821167
67770000 108.317772366944
67780000 103.489857545445
67790000 110.03098821971
67800000 102.524612852277
67810000 101.875048120496
67820000 102.884497787585
67830000 104.318902918585
67840000 105.091411291288
67850000 108.428630603966
67860000 106.278444607964
67870000 98.3257423854772
67880000 109.508912255978
67890000 107.591567914409
67900000 105.751164920316
67910000 104.997588513424
67920000 102.787631993215
67930000 98.7921916164799
67940000 97.2243875298715
67950000 104.349379394998
67960000 104.964685011433
67970000 110.018229156453
67980000 106.557675385595
67990000 100.094686735881
68000000 99.4740176013139
68010000 107.68417398144
68020000 101.865006751538
68030000 109.219947777913
68040000 108.945886520107
68050000 107.638836483435
68060000 102.528432749931
68070000 105.246684637414
68080000 109.53925135421
68090000 106.680194201265
68100000 105.671034399525
68110000 106.794914539292
68120000 110.956759352056
68130000 105.914936394713
68140000 107.052016244012
68150000 108.616137065772
68160000 107.80033859189
68170000 108.95754724542
68180000 105.525882700481
68190000 111.554694568607
68200000 110.073884030681
68210000 107.222311742112
68220000 101.234751440275
68230000 108.472218249375
68240000 108.700408729708
68250000 105.394959977338
68260000 109.699309286238
68270000 111.755417716873
68280000 107.207591829211
68290000 103.459916627414
68300000 104.587349886341
68310000 105.409299668353
68320000 108.171666362298
68330000 111.022995879067
68340000 107.06805826043
68350000 110.404037276671
68360000 115.002756839824
68370000 111.111964539222
68380000 112.03715931267
68390000 112.98183522634
68400000 111.238477162067
68410000 106.845121595175
68420000 109.001460637708
68430000 113.427874150548
68440000 108.643582886436
68450000 109.446113047085
68460000 118.654625802176
68470000 109.710875348823
68480000 113.322842761085
68490000 113.716926909576
68500000 115.922323571767
68510000 109.12261753892
68520000 109.045481206822
68530000 104.748499623278
68540000 107.117292836271
68550000 103.593258593101
68560000 99.9899720976048
68570000 104.570524743218
68580000 104.312706887812
68590000 103.984245968554
68600000 100.445278685558
68610000 97.3754181651992
68620000 103.385451473075
68630000 104.610655434468
68640000 108.00447888526
68650000 104.499536274585
68660000 104.742665539279
68670000 97.1892043219788
68680000 106.465007664079
68690000 109.275840676822
68700000 112.049724444161
68710000 109.793881221298
68720000 113.401599598081
68730000 112.114316887129
68740000 112.472152442362
68750000 114.694015964783
68760000 114.165705504622
68770000 113.085424611082
68780000 114.950145069315
68790000 110.318098230546
68800000 115.229995669613
68810000 111.436972119344
68820000 108.58039559456
68830000 109.456167936648
68840000 106.487578499073
68850000 110.892043626009
68860000 105.50091192513
68870000 104.875030536856
68880000 103.87066836433
68890000 104.223477948684
68900000 107.629228824082
68910000 99.4341410186566
68920000 107.438354952016
68930000 102.599642927607
68940000 103.251489421895
68950000 99.7528259069125
68960000 101.306058849429
68970000 106.251714498259
68980000 106.00397001425
68990000 106.53025883337
69000000 101.144116919549
69010000 98.5625419022783
69020000 99.6501658390551
69030000 95.1853069502068
69040000 98.1966396647749
69050000 97.3287342846858
69060000 99.0045202437722
69070000 103.955358398069
69080000 103.362027781274
69090000 98.689940107719
69100000 102.444729511647
69110000 90.1751577065687
69120000 99.7151448427681
69130000 96.7779554427233
69140000 96.1578231686811
69150000 99.383351671714
69160000 96.3369921011772
69170000 100.760490472885
69180000 95.8901758060699
69190000 104.660529410528
69200000 106.993228201938
69210000 108.316366894383
69220000 106.316261907406
69230000 103.816076114933
69240000 96.6292630337331
69250000 94.8129355819264
69260000 95.9063345807975
69270000 94.4918797212815
69280000 101.881380003206
69290000 104.895052254132
69300000 97.4199592539014
69310000 95.5627707323571
69320000 103.287631914776
69330000 101.638975735569
69340000 108.412804241422
69350000 102.249424377571
69360000 103.184883050275
69370000 101.521702391586
69380000 105.43541616973
69390000 106.033266387464
69400000 100.29181705465
69410000 103.275096328869
69420000 100.628231189876
69430000 95.811142858537
69440000 97.8990378128378
69450000 97.8884356621342
69460000 90.4014617514308
69470000 92.8372861973336
69480000 97.5629287923377
69490000 98.6521915419394
69500000 97.6963883657857
69510000 102.001029843234
69520000 104.941539427264
69530000 104.177331772652
69540000 107.275320021583
69550000 104.953947874449
69560000 105.048684681377
69570000 100.582773702581
69580000 101.755669001103
69590000 103.305986263536
69600000 104.061084503852
69610000 101.793261436324
69620000 103.82233607186
69630000 110.872673245372
69640000 114.289857441042
69650000 114.681874407209
69660000 111.814221691446
69670000 113.299153514768
69680000 105.070717938353
69690000 106.018662718597
69700000 105.70749633828
69710000 96.8692325848636
69720000 94.36364881655
69730000 100.156549336117
69740000 103.074475665227
69750000 101.693753994813
69760000 99.8349867990435
69770000 106.917670331235
69780000 109.402014629259
69790000 105.317424809766
69800000 104.410838513073
69810000 102.266278719339
69820000 98.9234116500132
69830000 99.5919582041956
69840000 105.591470881275
69850000 105.429020323667
69860000 102.732911941597
69870000 102.222098011165
69880000 107.240411989624
69890000 101.358424125567
69900000 102.973979776975
69910000 104.800569648096
69920000 102.119523343296
69930000 101.921359599182
69940000 99.8406441702776
69950000 101.827854467091
69960000 104.471829256976
69970000 101.032941818134
69980000 103.959015145739
69990000 99.6466053191552
70000000 105.324659686906
70010000 107.455031332801
70020000 111.218238272116
70030000 110.721040211079
70040000 112.556991734649
70050000 105.074311104002
70060000 101.49339552984
70070000 111.316289024956
70080000 113.717181308955
70090000 109.445636047536
70100000 102.885043903297
70110000 109.900319304232
70120000 105.419950800364
70130000 110.380452421371
70140000 110.702927821676
70150000 112.718590608781
70160000 109.126517080466
70170000 106.88635292169
70180000 109.334764315135
70190000 109.502991994095
70200000 105.742540955357
70210000 103.031357217958
70220000 107.044257455681
70230000 112.760431843066
70240000 106.54206071199
70250000 112.233556495947
70260000 110.283663176855
70270000 113.192268672547
70280000 109.055010483239
70290000 110.471333347326
70300000 109.79095821123
70310000 111.708281322251
70320000 107.804726810576
70330000 115.722460327156
70340000 104.456706673344
70350000 103.543120067501
70360000 106.53162592372
70370000 105.672711546749
70380000 107.708001989238
70390000 108.574865542993
70400000 113.015945503
70410000 112.121474162683
70420000 112.119150064199
70430000 110.94580924084
70440000 104.883211556688
70450000 107.446505809672
70460000 107.487390964331
70470000 115.450797899471
70480000 114.451630790228
70490000 113.17054417646
70500000 111.950509769833
70510000 113.231477320322
70520000 111.798777422776
70530000 113.055240921994
70540000 109.715569149802
70550000 103.370660510082
70560000 101.099553163375
70570000 109.191218703314
70580000 108.539278456422
70590000 106.637172971874
70600000 111.790230804946
70610000 113.970890125212
70620000 111.85832739908
70630000 106.599224225235
70640000 113.654203469147
70650000 114.292260056347
70660000 108.883845440439
70670000 104.313360668594
70680000 106.229059862128
70690000 105.096549139409
70700000 109.338802961552
70710000 106.91189999024
70720000 108.871301175491
70730000 108.042124452499
70740000 105.822180954493
70750000 102.585747989059
70760000 97.7527942768972
70770000 100.755044394042
70780000 100.802272322232
70790000 101.587426585638
70800000 101.05805766779
70810000 102.392174170654
70820000 108.834141052008
70830000 107.739759810527
70840000 110.437354777372
70850000 111.638967672182
70860000 112.161474258722
70870000 114.617949790334
70880000 108.721488233281
70890000 118.09361733892
70900000 117.14641387555
70910000 118.682512855599
70920000 115.783613387668
70930000 114.208711000796
70940000 113.734811431549
70950000 114.432743615438
70960000 110.206025456588
70970000 112.153131553455
70980000 102.412751773915
70990000 98.2559156179145
71000000 101.492104406467
71010000 106.331878198963
71020000 98.140281681548
71030000 103.168446024488
71040000 99.9219199450721
71050000 103.577692219584
71060000 108.025876080094
71070000 103.10831130198
71080000 107.252724965743
71090000 107.537980438277
71100000 103.469727327247
71110000 102.410008885556
71120000 107.968194837257
71130000 108.405459836789
71140000 108.799821546082
71150000 110.309414526757
71160000 101.261012320497
71170000 111.051862192084
71180000 109.978602085851
71190000 111.996061573579
71200000 109.661837051225
71210000 111.440132476676
71220000 110.519451775168
71230000 112.934450573481
71240000 109.182677801275
71250000 114.772302260531
71260000 112.533426324134
71270000 111.478685548753
71280000 114.68545894813
71290000 113.403680151827
71300000 110.244012700197
71310000 108.691284747613
71320000 109.343424532349
71330000 108.09013305987
71340000 108.740512068404
71350000 107.330323753003
71360000 108.495192318782
71370000 105.222844226727
71380000 100.627932042686
71390000 101.407264156438
71400000 97.8863254578944
71410000 99.0718049912147
71420000 103.177384308415
71430000 106.268935137347
71440000 103.702978798857
71450000 107.093784840321
71460000 111.380998966383
71470000 108.425309018405
71480000 111.587818554798
71490000 108.48750594285
71500000 106.469518096888
71510000 107.142063299934
71520000 104.445325057904
71530000 108.384512908746
71540000 107.843428261884
71550000 108.084894830776
71560000 113.073737827323
71570000 111.452617148223
71580000 111.812839076646
71590000 110.944376233985
71600000 111.035215247467
71610000 108.620432304473
71620000 108.972224298931
71630000 112.743980460434
71640000 112.001140307925
71650000 115.044093404955
71660000 108.471015632302
71670000 104.722733615134
71680000 105.503157244415
71690000 103.206193051953
71700000 106.675722493756
71710000 102.789325278547
71720000 106.474826207051
71730000 105.024358304674
71740000 105.744039350185
71750000 109.677129526162
71760000 107.723645078648
71770000 109.492681394681
71780000 111.070643183669
71790000 110.728201565235
71800000 108.837310012404
71810000 109.54399551068
71820000 116.076971767886
71830000 117.173324149166
71840000 115.661419602857
71850000 112.465243676566
71860000 104.080030975198
71870000 104.186426217215
71880000 104.037709664289
71890000 100.815617394119
71900000 106.267786428719
71910000 98.4767650623768
71920000 103.09923776184
71930000 99.4386032513229
71940000 102.865218902595
71950000 100.556419946138
71960000 104.962407014037
71970000 102.095885909484
71980000 103.921243131443
71990000 100.534673397467
72000000 96.7252281310946
72010000 97.1407529750846
72020000 101.499081808381
72030000 104.152746780048
72040000 110.026510077071
72050000 100.276569784092
72060000 105.783259999637
72070000 104.681189994212
72080000 110.658363707276
72090000 106.630192896143
72100000 106.734251197604
72110000 105.552762025055
72120000 103.858576483746
72130000 105.190205107443
72140000 105.529916161821
72150000 105.62502320935
72160000 107.602182395415
72170000 111.725512204868
72180000 113.576210124656
72190000 117.589170436225
72200000 117.28772751756
72210000 114.10650139468
72220000 119.272377222478
72230000 117.986848294812
72240000 117.518190103209
72250000 110.962180342807
72260000 114.707997429784
72270000 115.49440876371
72280000 113.434124680773
72290000 113.190224850173
72300000 113.231586703112
72310000 115.327136111898
72320000 113.37231366369
72330000 110.354528273457
72340000 109.041883528033
72350000 108.351611392546
72360000 110.242293328668
72370000 111.072123130973
72380000 111.059484072738
72390000 111.585132222545
72400000 111.530362596343
72410000 117.28602161354
72420000 111.566817072896
72430000 107.537445979827
72440000 112.686351446745
72450000 110.877222340329
72460000 111.794265690259
72470000 111.424682651355
72480000 106.055524893642
72490000 108.396881683023
72500000 109.625131128856
72510000 109.637642506689
72520000 109.032367066683
72530000 103.983802995109
72540000 108.21315029697
72550000 106.786847698943
72560000 106.740842492326
72570000 113.110337479289
72580000 114.006392619744
72590000 110.92517184543
72600000 107.322272681806
72610000 110.499433290625
72620000 109.537621425676
72630000 105.992113033506
72640000 106.786751692239
72650000 108.280606782175
72660000 106.72115054264
72670000 104.407932815106
72680000 103.318388373797
72690000 102.7031848949
72700000 102.305843714401
72710000 108.732291436193
72720000 108.214865991982
72730000 109.384914611098
72740000 107.227783412772
72750000 110.606229877788
72760000 110.168769120387
72770000 101.884805727842
72780000 104.428390779116
72790000 102.811814979789
72800000 107.582445279003
72810000 106.995723530447
72820000 105.04115922726
72830000 106.047008141968
72840000 109.782678802517
72850000 105.534374538676
72860000 109.590699985748
72870000 111.328954739548
72880000 112.29473226012
72890000 108.040923439232
72900000 104.346952040418
72910000 104.734104724339
72920000 106.281534934493
72930000 107.152614235366
72940000 106.252833735896
72950000 101.817553562882
72960000 100.313622089551
72970000 101.53856007154
72980000 96.3725096620922
72990000 101.668159826238
73000000 98.2811461162083
73010000 99.5839121988144
73020000 99.1503292140441
73030000 104.609504023847
73040000 106.013698941992
73050000 106.395278422618
73060000 105.540611302593
73070000 107.283890806741
73080000 108.731004977224
73090000 108.976178877322
73100000 108.816434175525
73110000 97.9125150710125
73120000 102.095065889659
73130000 102.42036101508
73140000 103.42566784855
73150000 93.7840775235253
73160000 104.6283734719
73170000 99.4022867364591
73180000 102.430560739582
73190000 103.946117601304
73200000 103.456246665568
73210000 107.076451510311
73220000 102.733303176677
73230000 102.088130547552
73240000 108.372421645018
73250000 107.07250980347
73260000 108.793769016808
73270000 108.815034838409
73280000 103.240667131139
73290000 99.4922003487853
73300000 100.019020410965
73310000 104.922516595748
73320000 103.720048065885
73330000 103.645535760872
73340000 105.184082524016
73350000 99.0937815795028
73360000 100.188369760595
73370000 103.798242442484
73380000 109.711402147644
73390000 104.242977476725
73400000 102.013246701133
73410000 95.9320960795182
73420000 92.6894445310687
73430000 103.337536659922
73440000 98.9421783301311
73450000 95.9196142380484
73460000 100.804626962761
73470000 102.425286812038
73480000 106.230683695661
73490000 101.593863383803
73500000 103.848643488854
73510000 109.036184457622
73520000 105.218972171222
73530000 111.522064775839
73540000 108.843219885502
73550000 106.316606978229
73560000 110.973701346535
73570000 106.512942687135
73580000 107.417320059297
73590000 109.053310371538
73600000 99.6033837373117
73610000 104.569134671453
73620000 109.06237157671
73630000 103.710992424534
73640000 105.170660960043
73650000 102.583127121351
73660000 101.251959810523
73670000 103.623873106084
73680000 104.52818637153
73690000 107.208467195102
73700000 102.287418427489
73710000 103.479116993455
73720000 101.05321914856
73730000 100.847838414261
73740000 104.808523018079
73750000 99.1030682119178
73760000 106.698380642602
73770000 107.144043055408
73780000 110.286545842294
73790000 102.706458819869
73800000 106.313295379125
73810000 109.510490294758
73820000 110.131343076812
73830000 111.91230630932
73840000 114.758461610835
73850000 110.517149810371
73860000 108.716976964554
73870000 109.452537345165
73880000 113.784186867459
73890000 108.051487564523
73900000 107.858119512503
73910000 108.650717944049
73920000 107.696363830495
73930000 107.383112201437
73940000 106.920796955999
73950000 105.233348847793
73960000 108.359833664406
73970000 102.586195979294
73980000 104.60201333734
73990000 108.990499949758
74000000 108.493014661023
74010000 115.659435302812
74020000 112.059238770348
74030000 105.646800007682
74040000 102.566903080699
74050000 102.797536661355
74060000 109.52892470658
74070000 106.407439771444
74080000 110.166932765619
74090000 106.002447618659
74100000 103.424726319387
74110000 107.363034326634
74120000 109.993618737014
74130000 108.769525173342
74140000 109.1826365607
74150000 106.543189971487
74160000 107.511607155119
74170000 100.942559638679
74180000 104.025563723443
74190000 103.843741881924
74200000 105.396786102981
74210000 100.235537929134
74220000 109.948606046387
74230000 106.268099416136
74240000 104.635001060884
74250000 104.080383413102
74260000 105.886729826149
74270000 107.297624593073
74280000 107.449987421032
74290000 99.9696266661302
74300000 102.017161409147
74310000 101.371517583405
74320000 111.225471136502
74330000 110.72299497167
74340000 111.097677105868
74350000 109.981336505044
74360000 104.348885735733
74370000 107.617666639511
74380000 107.458202891151
74390000 106.667732978553
74400000 109.024404825494
74410000 111.389285203407
74420000 107.949903748772
74430000 99.1782644681597
74440000 107.038682237491
74450000 107.429306155871
74460000 112.319308319734
74470000 109.686619468503
74480000 104.517703475402
74490000 104.045158360746
74500000 101.601130366005
74510000 103.773275196073
74520000 108.960450997686
74530000 111.943334828563
74540000 110.932917827481
74550000 99.0957429240005
74560000 99.353177371432
74570000 99.4869603344202
74580000 97.7938636636015
74590000 96.7501676302177
74600000 102.980021912074
74610000 98.23211658511
74620000 92.9817659466131
74630000 96.8559741281774
74640000 96.5017479260154
74650000 99.6369580927151
74660000 95.8180394524607
74670000 98.8972559321187
74680000 97.9966523669383
74690000 98.3242325065065
74700000 93.2897575934088
74710000 95.5335553461695
74720000 98.8145530546036
74730000 99.351442702595
74740000 97.36890185413
74750000 92.0624909726356
74760000 92.4808810194758
74770000 88.2860116145222
74780000 87.510440434921
74790000 92.5690221599997
74800000 96.0687149280059
74810000 95.2094729103886
74820000 92.7292449394201
74830000 88.4227466826512
74840000 89.6190972844068
74850000 92.3967380756782
74860000 91.0907483790982
74870000 96.8964259187431
74880000 100.640336512753
74890000 102.169364751223
74900000 93.606837651612
74910000 101.983136439966
74920000 101.253295641386
74930000 101.301590129121
74940000 97.0243538571848
74950000 103.388822741631
74960000 100.489299757975
74970000 103.412210905836
74980000 104.750337190141
74990000 105.081267621795
75000000 103.771219887276
75010000 103.833710881591
75020000 99.4174657877197
75030000 96.8487258637493
75040000 103.675909465636
75050000 98.4903220140693
75060000 98.9452763647492
75070000 97.4346383712689
75080000 100.672145576571
75090000 99.8951677791458
75100000 100.994879948091
75110000 102.981959400237
75120000 103.661737850796
75130000 107.82200173069
75140000 104.903419991907
75150000 100.681540724835
75160000 100.382127242857
75170000 101.004727826933
75180000 101.45913572891
75190000 105.13324455681
75200000 105.044081884857
75210000 102.646511423784
75220000 102.219608294462
75230000 100.812406758255
75240000 104.946178808535
75250000 100.130800964218
75260000 101.423777482054
75270000 101.802030532921
75280000 102.929957805296
75290000 106.449120590369
75300000 108.365005392207
75310000 108.573000338189
75320000 101.946112184819
75330000 104.243307770328
75340000 107.448347418632
75350000 106.638771036542
75360000 109.112450463592
75370000 104.228246614428
75380000 104.509866195189
75390000 100.65202929914
75400000 104.163292625675
75410000 104.807309310336
75420000 107.799652379798
75430000 108.98763919871
75440000 106.017755005726
75450000 106.28306744823
75460000 101.696005650361
75470000 100.802433319831
75480000 106.297139826083
75490000 100.830856172954
75500000 99.7486173582907
75510000 97.1489409320824
75520000 101.373602150904
75530000 99.3324375465433
75540000 100.841205693242
75550000 98.4806564629883
75560000 99.548779359094
75570000 89.2109513776765
75580000 97.5061335628012
75590000 91.5844224499319
75600000 91.062288156333
75610000 96.024476272411
75620000 96.7283888984376
75630000 99.7834437216442
75640000 101.106977275151
75650000 101.385470529264
75660000 101.105496352694
75670000 98.1991486837416
75680000 100.228215477634
75690000 101.46419942937
75700000 100.916849642132
75710000 103.839081833866
75720000 101.763162930618
75730000 97.0402174445717
75740000 103.029908985114
75750000 108.841586528807
75760000 111.058364178504
75770000 114.782222475726
75780000 108.997065790224
75790000 107.406395253311
75800000 103.403173452401
75810000 109.483372378206
75820000 106.734062359342
75830000 108.269979339471
75840000 107.235760393202
75850000 106.973684886972
75860000 112.100155872126
75870000 108.894889451682
75880000 115.100608627925
75890000 112.428898146037
75900000 111.962549479163
75910000 108.357092283163
75920000 110.633121090363
75930000 114.981222035504
75940000 116.77902947285
75950000 115.960213626774
75960000 110.07737966851
75970000 111.069391582008
75980000 111.377825432554
75990000 111.782359295439
76000000 110.762463303439
76010000 112.273834567571
76020000 113.928816540691
76030000 115.969849430667
76040000 117.674482316735
76050000 113.705322798539
76060000 121.306196890227
76070000 122.798984400649
76080000 115.417857010468
76090000 117.870944731628
76100000 115.175575365375
76110000 113.817222338847
76120000 115.195799531874
76130000 111.92457772958
76140000 110.191230734909
76150000 115.106657276063
76160000 112.945678726746
76170000 114.26980006909
76180000 114.645680794729
76190000 115.969746002448
76200000 111.705291479211
76210000 110.862576572466
76220000 109.105529910013
76230000 109.218441288491
76240000 107.837763568943
76250000 108.504990190068
76260000 109.311984610476
76270000 110.463594379749
76280000 108.23443469327
76290000 108.398776086938
76300000 108.829175674418
76310000 109.400668374445
76320000 109.809103841296
76330000 110.111145777504
76340000 105.702489503295
76350000 111.720624046736
76360000 110.48501968808
76370000 110.597355351451
76380000 106.711120147141
76390000 105.692763490653
76400000 100.090212127755
76410000 97.6009933796182
76420000 101.160746131874
76430000 94.667009580993
76440000 99.9071489599988
76450000 103.716212381295
76460000 103.225282849623
76470000 104.136053647688
76480000 104.294611856744
76490000 102.758119103751
76500000 102.083806542435
76510000 100.103902296105
76520000 98.8302713445369
76530000 99.0397885473266
76540000 99.4112702400376
76550000 95.9127295030376
76560000 100.155733980221
76570000 96.3774407585917
76580000 95.2317761022727
76590000 96.5932620159716
76600000 99.660163328235
76610000 94.1603708962482
76620000 98.5248782615385
76630000 100.797701229414
76640000 102.328365363127
76650000 102.412381024825
76660000 106.426061646221
76670000 104.545468029921
76680000 105.081426338632
76690000 109.857268923938
76700000 108.420329313376
76710000 108.370890186103
76720000 104.283365389573
76730000 109.411927630157
76740000 103.46726778674
76750000 103.396264739822
76760000 102.546270916943
76770000 107.666422262079
76780000 109.178472281678
76790000 106.835259036691
76800000 105.297041878072
76810000 109.438889856178
76820000 108.44587470647
76830000 108.343457567798
76840000 108.032672924238
76850000 111.535278005819
76860000 106.691384646265
76870000 105.818611148827
76880000 105.378181651283
76890000 105.633452984759
76900000 108.543044463436
76910000 106.185943109751
76920000 102.988390112307
76930000 104.127999290882
76940000 106.293246351648
76950000 108.965085564818
76960000 106.160009211136
76970000 105.447241311753
76980000 103.980994923641
76990000 103.102621669086
77000000 101.730509020895
77010000 98.7399579988677
77020000 103.151118403406
77030000 105.311807670962
77040000 99.5420997781512
77050000 101.042556215252
77060000 102.314340993845
77070000 93.1920038680657
77080000 95.4859874404208
77090000 96.4140476764152
77100000 94.0457671863958
77110000 90.7262073530663
77120000 93.9913640596104
77130000 96.3978563274986
77140000 90.0608004747451
77150000 88.8257544924268
77160000 83.9811308438295
77170000 92.776615791829
77180000 95.2502858570642
77190000 97.8988961170837
77200000 100.707435474992
77210000 101.318361974515
77220000 95.3440432105214
77230000 97.3506532978489
77240000 92.4169226536209
77250000 85.3298098257176
77260000 90.082701713362
77270000 95.2412030999407
77280000 94.1917090647963
77290000 93.5276861326613
77300000 95.2435406515028
77310000 94.9905697858918
77320000 88.769892800426
77330000 89.6729710864243
77340000 93.7761446426432
77350000 92.3195733254817
77360000 94.6280605907923
77370000 94.3556618164451
77380000 95.5749898900038
77390000 99.3272769229278
77400000 98.7546486671895
77410000 92.6071854277558
77420000 92.032535902208
77430000 95.6725539291852
77440000 101.572163683329
77450000 100.048082410173
77460000 100.04775325584
77470000 99.4777199038733
77480000 104.604427367294
77490000 106.809531932819
77500000 107.090425170959
77510000 107.640807886448
77520000 108.83293724633
77530000 110.16400601455
77540000 112.247311431326
77550000 112.362189211397
77560000 111.667194932757
77570000 113.61969827023
77580000 112.848882666573
77590000 113.360081514602
77600000 111.010499500465
77610000 114.713265880709
77620000 111.895356474073
77630000 113.724649001027
77640000 115.767255017771
77650000 115.665661955638
77660000 114.673742745557
77670000 114.200293065392
77680000 114.706916641192
77690000 113.365334892335
77700000 116.712927230384
77710000 108.784409368673
77720000 113.402352403075
77730000 116.094088011541
77740000 109.497771903902
77750000 109.175239415051
77760000 106.975281546692
77770000 110.248598065727
77780000 107.284510357354
77790000 109.437063608237
77800000 107.838915390774
77810000 110.222375981618
77820000 110.431842770702
77830000 103.774972520038
77840000 103.884974516016
77850000 103.961479997203
77860000 104.159273790317
77870000 109.597943350683
77880000 115.556170120693
77890000 113.284443328434
77900000 118.097007561677
77910000 113.917283420363
77920000 112.774062790627
77930000 111.415042698818
77940000 101.88664962015
77950000 104.594084103938
77960000 102.622758765717
77970000 102.824774997186
77980000 110.950406499414
77990000 107.730232577683
78000000 110.695858723556
78010000 116.681950958169
78020000 112.380619875977
78030000 114.129164261329
78040000 119.986803573156
78050000 120.785362554906
78060000 116.932209933531
78070000 115.161168065493
78080000 118.8349958994
78090000 113.241683085621
78100000 113.515636562462
78110000 109.318668686312
78120000 106.732685952602
78130000 108.392688339173
78140000 110.643645087568
78150000 102.714354312073
78160000 109.087626402678
78170000 111.167265520806
78180000 104.207462032192
78190000 110.427998767966
78200000 110.900394128934
78210000 114.367128565906
78220000 116.089779277423
78230000 109.789621477292
78240000 112.875037568108
78250000 111.181165919273
78260000 109.354468739251
78270000 110.138720270207
78280000 110.808662205507
78290000 112.785804456365
78300000 110.381306588436
78310000 104.661401847141
78320000 108.043626663901
78330000 106.370216974832
78340000 100.266633815981
78350000 106.108254391903
78360000 109.988372732317
78370000 101.506772781424
78380000 105.236801756474
78390000 107.393306215592
78400000 107.666846286776
78410000 106.067613789315
78420000 106.274657661614
78430000 103.143547074301
78440000 100.68071018682
78450000 101.483335729027
78460000 101.950588677534
78470000 101.663627994373
78480000 106.331173054919
78490000 112.861450843794
78500000 107.886644857972
78510000 109.471215432744
78520000 112.684190615949
78530000 109.192805386102
78540000 113.543106219219
78550000 115.625499928092
78560000 118.953398036747
78570000 116.841555312725
78580000 113.604556813149
78590000 110.374300440129
78600000 115.945961069765
78610000 114.417600360493
78620000 108.707434680504
78630000 108.876787023639
78640000 106.124119665983
78650000 110.316669938228
78660000 109.820261159811
78670000 112.468682307413
78680000 116.677104977041
78690000 108.358685769269
78700000 111.945000790585
78710000 113.929777736834
78720000 112.319007402301
78730000 109.904549443355
78740000 104.19468412574
78750000 112.016028229805
78760000 122.506178319295
78770000 119.775094553205
78780000 124.579256817457
78790000 116.396839314241
78800000 116.271696745365
78810000 117.572257987815
78820000 116.822680394803
78830000 116.217177365258
78840000 113.049871065195
78850000 116.099701342085
78860000 111.225626948064
78870000 112.962155612051
78880000 111.171000589029
78890000 112.990839019104
78900000 111.027512492933
78910000 108.117207373057
78920000 109.273503837449
78930000 112.562354339415
78940000 107.359793546726
78950000 106.133260227217
78960000 107.668193655046
78970000 115.664192031766
78980000 116.445506380834
78990000 117.611858428303
79000000 117.543392885183
79010000 114.761142132474
79020000 114.348629001535
79030000 118.817603435019
79040000 117.354137367951
79050000 120.226958705035
79060000 119.745917284665
79070000 114.662011267035
79080000 116.774071543532
79090000 115.112555500463
79100000 118.315826264514
79110000 112.217826682338
79120000 110.268077614373
79130000 110.584952339786
79140000 114.832909921731
79150000 114.412388752643
79160000 117.247143239636
79170000 115.893512248228
79180000 109.974105447105
79190000 107.055881537945
79200000 105.046162045505
79210000 108.571451875185
79220000 117.028101475995
79230000 113.288363572987
79240000 111.601103461294
79250000 103.120401870696
79260000 104.902441628072
79270000 105.929695610879
79280000 105.439039138783
79290000 101.669627626018
79300000 107.630999865456
79310000 108.410557315843
79320000 98.1770407721922
79330000 107.178671649414
79340000 112.414477269519
79350000 110.157308997609
79360000 110.378207020066
79370000 106.717143062995
79380000 105.166788448734
79390000 109.678680738273
79400000 112.330361855249
79410000 110.974395447984
79420000 110.278189225686
79430000 108.396305876999
79440000 111.574110009748
79450000 111.340968902612
79460000 117.976165491615
79470000 109.254765924473
79480000 109.877325653536
79490000 114.123311636867
79500000 110.841844895736
79510000 105.62356953227
79520000 104.701155712907
79530000 102.649010430535
79540000 96.5208804137797
79550000 105.937360571364
79560000 100.661672920771
79570000 107.464231174604
79580000 111.629181780055
79590000 111.924443915497
79600000 110.237451144655
79610000 110.439976565098
79620000 107.667748037945
79630000 107.935790026269
79640000 103.70513318309
79650000 104.686865424744
79660000 102.679027151202
79670000 102.791282614968
79680000 98.1430570546306
79690000 97.3612536834279
79700000 100.268322084816
79710000 102.607830242272
79720000 99.378270480996
79730000 100.418925627372
79740000 106.580313368356
79750000 105.755404622312
79760000 101.969920739778
79770000 104.388074629841
79780000 104.41381470938
79790000 110.837510476688
79800000 107.668977489072
79810000 103.315232163256
79820000 103.818925925034
79830000 103.259001079754
79840000 104.230561785396
79850000 106.09611853594
79860000 105.839716186354
79870000 105.609037178116
79880000 104.249346737265
79890000 103.200550975683
79900000 110.374615062205
79910000 110.036477657093
79920000 114.523765365565
79930000 115.904695786575
79940000 112.527854703548
79950000 112.85729989825
79960000 114.24520543701
79970000 115.868389527145
79980000 116.380647229072
79990000 109.398637213023
80000000 109.562743872309
80010000 109.881316119773
80020000 107.379662444127
80030000 105.111120066919
80040000 112.250138599116
80050000 107.618678824901
80060000 99.1796013973703
80070000 104.328213753618
80080000 111.727270262172
80090000 112.444107946259
80100000 112.25276476722
80110000 111.201726621703
80120000 106.895867165366
80130000 103.062255107779
80140000 96.8462300909198
80150000 103.93383114341
80160000 106.289732306957
80170000 104.493743885099
80180000 103.323346223168
80190000 110.145091163948
80200000 102.603561171352
80210000 103.061130287018
80220000 104.195612959803
80230000 106.801275145993
80240000 100.872799617904
80250000 108.127396410882
80260000 103.80989244102
80270000 110.51940223054
80280000 117.428409442492
80290000 116.857099047902
80300000 111.323943643094
80310000 110.141921948771
80320000 107.075596110148
80330000 101.081434625056
80340000 102.640984273
80350000 103.442419936643
80360000 102.271536247708
80370000 102.232703242967
80380000 102.898889498249
80390000 102.697018368308
80400000 104.061085624474
80410000 102.718491874003
80420000 95.2292781396142
80430000 103.002326780985
80440000 106.261828932224
80450000 103.730863128362
80460000 104.553817977551
80470000 101.945131341882
80480000 99.9437783834319
80490000 107.524805571014
80500000 98.0726696537196
80510000 104.311348839561
80520000 104.267018358598
80530000 104.920416310935
80540000 99.1855533285717
80550000 99.169092870146
80560000 104.147022353204
80570000 108.914440666452
80580000 101.330293244913
80590000 106.822420031914
80600000 102.979901455535
80610000 102.41733633197
80620000 108.348613495507
80630000 107.754564368195
80640000 107.233541003571
80650000 103.488870979166
80660000 106.700400569152
80670000 109.731353106706
80680000 109.300732692781
80690000 112.213682924824
80700000 109.965689995517
80710000 115.383951946463
80720000 115.398858837779
80730000 112.424296032111
80740000 108.954281187041
80750000 108.809178138523
80760000 112.400445309218
80770000 112.756367614781
80780000 111.419359697625
80790000 118.55935199319
80800000 113.171714567695
80810000 109.690057967286
80820000 108.934298647389
80830000 104.054370700787
80840000 107.82351326854
80850000 105.852720143272
80860000 107.354929843929
80870000 110.130049110717
80880000 108.699379275599
80890000 107.324440273684
80900000 107.289784693136
80910000 103.406180861158
80920000 107.00869124237
80930000 103.0530933608
80940000 104.317175244612
80950000 106.949604161837
80960000 111.67852583397
80970000 111.588872880733
80980000 108.037151765084
80990000 101.916107701198
81000000 102.295327914776
81010000 96.5785655548405
81020000 93.9836524599264
81030000 98.1093886789681
81040000 92.754201775843
81050000 95.0922618202989
81060000 97.0403261534533
81070000 91.6188586969955
81080000 96.0667756281444
81090000 97.9437854225855
81100000 101.352916937343
81110000 103.234117391505
81120000 100.880098131364
81130000 102.747046485821
81140000 95.3066556928777
81150000 99.7190782901803
81160000 103.163937625482
81170000 101.178722318715
81180000 103.198443031551
81190000 101.830030317458
81200000 106.806811260163
81210000 108.86313732625
81220000 110.805485867091
81230000 107.383812523675
81240000 107.653661012739
81250000 101.929058782552
81260000 102.380877543821
81270000 97.4789350946228
81280000 100.527902502752
81290000 102.917271165725
81300000 99.1400190235936
81310000 104.656292576732
81320000 104.498281780165
81330000 102.744702416986
81340000 102.835802283728
81350000 104.697273809609
81360000 100.27710175496
81370000 97.5388482238814
81380000 97.7632249436159
81390000 97.1290142841224
81400000 106.798537454686
81410000 100.209042070634
81420000 102.310893551442
81430000 101.616534783297
81440000 106.738017853285
81450000 103.729808978751
81460000 105.957436876027
81470000 99.2027230651449
81480000 107.6607255734
81490000 106.589344528825
81500000 106.762658925901
81510000 101.257842815357
81520000 100.272311382294
81530000 100.779726867223
81540000 98.6943627318732
81550000 101.010499169425
81560000 101.855517745672
81570000 97.1903395683478
81580000 94.2471420287842
81590000 94.8342436310267
81600000 101.540357685423
81610000 103.295856425984
81620000 104.968072973771
81630000 103.838191269358
81640000 108.710537559403
81650000 106.470937158554
81660000 106.328883907345
81670000 101.86244267756
81680000 98.1392978987533
81690000 103.435957953234
81700000 100.446397236252
81710000 101.183273530459
81720000 107.161891240446
81730000 110.431255024346
81740000 114.129609129585
81750000 115.448678454057
81760000 112.542548448505
81770000 114.306625002878
81780000 104.561705234716
81790000 108.768968364907
81800000 107.806536582862
81810000 103.997049582336
81820000 108.804823512218
81830000 104.485554048196
81840000 103.651087720915
81850000 102.285111762996
81860000 101.315303866202
81870000 101.090053725643
81880000 102.267689811107
81890000 106.26794187995
81900000 109.576659665446
81910000 109.715843974182
81920000 107.563379480284
81930000 106.450112148032
81940000 104.570011996428
81950000 103.541647271781
81960000 105.608591778107
81970000 106.435792388031
81980000 105.285834811878
81990000 108.911182196743
82000000 109.637390168048
82010000 109.2528634884
82020000 116.02028512707
82030000 114.829551653888
82040000 112.64301008048
82050000 113.952640396487
82060000 114.294073986536
82070000 108.686106950487
82080000 110.612029115878
82090000 111.612250528947
82100000 107.906870287076
82110000 103.586068990295
82120000 105.488291353088
82130000 104.587952268342
82140000 103.589748663309
82150000 106.713155325354
82160000 113.012099202154
82170000 109.277656969746
82180000 110.554738678424
82190000 109.184624793588
82200000 108.168747208311
82210000 112.744412929707
82220000 113.768563161318
82230000 114.713915259204
82240000 110.26718556306
82250000 97.9549095147434
82260000 108.486983147256
82270000 110.414457447721
82280000 104.993276273117
82290000 111.764706818551
82300000 110.032918993502
82310000 116.084716885993
82320000 108.112318493231
82330000 117.046885842789
82340000 109.674331934118
82350000 114.96066149348
82360000 116.316400359508
82370000 118.036387931792
82380000 112.627382732091
82390000 116.182121527444
82400000 117.129582942745
82410000 112.755589382748
82420000 117.730589101996
82430000 118.357140151354
82440000 116.855882204575
82450000 116.082225575579
82460000 108.886731653685
82470000 108.847269666277
82480000 110.405109576504
82490000 103.898146838725
82500000 105.419355427471
82510000 107.659469970629
82520000 110.44393946972
82530000 112.128324030171
82540000 111.331118456126
82550000 101.636387776344
82560000 101.15647397328
82570000 104.77035380976
82580000 104.312148129457
82590000 103.242363436845
82600000 104.20505867013
82610000 107.434743740579
82620000 106.897689432336
82630000 106.161133129775
82640000 105.01169563213
82650000 105.419826731302
82660000 108.398165591134
82670000 105.283335576999
82680000 109.144043434034
82690000 107.63063042099
82700000 109.925162471296
82710000 101.734539344499
82720000 110.548509109885
82730000 107.551004211356
82740000 107.740655831645
82750000 110.831708907925
82760000 111.347825530265
82770000 109.420871097179
82780000 100.519797763498
82790000 107.751462795667
82800000 109.711132813507
82810000 108.82254700483
82820000 108.613053483464
82830000 110.93302019964
82840000 107.87878006428
82850000 113.60961636394
82860000 113.90160516217
82870000 108.312963104393
82880000 108.166267897588
82890000 110.826435980144
82900000 109.212463876691
82910000 107.92465340647
82920000 107.260025996376
82930000 105.73807585352
82940000 108.293089659002
82950000 115.023206014258
82960000 115.140273238579
82970000 114.360680775862
82980000 114.36220108265
82990000 115.018542361265
83000000 109.536924254382
83010000 108.785464161298
83020000 106.990614083934
83030000 111.817172562473
83040000 110.996481256743
83050000 110.760376420875
83060000 114.140392881935
83070000 116.448050687456
83080000 115.234311221303
83090000 113.071203847194
83100000 114.47064679546
83110000 119.997044068102
83120000 118.208778412095
83130000 120.212668923563
83140000 122.276929314495
83150000 118.241955666206
83160000 115.580900358017
83170000 107.980119832538
83180000 118.393495943431
83190000 114.686729240748
83200000 111.173880723534
83210000 111.719692560058
83220000 117.686462161852
83230000 115.534046108037
83240000 109.962181828834
83250000 115.635115365652
83260000 109.973299020791
83270000 108.635314886983
83280000 113.308021596291
83290000 111.745039470537
83300000 112.962625221505
83310000 116.358560828945
83320000 115.400896196497
83330000 117.911653917186
83340000 116.061371745259
83350000 115.230960562463
83360000 120.94866028869
83370000 116.237917317791
83380000 118.178610618624
83390000 113.313199392089
83400000 116.190369344152
83410000 116.547654786376
83420000 114.515834067473
83430000 103.9036085738
83440000 112.501794444266
83450000 112.167435668764
83460000 113.132010080889
83470000 113.652255866082
83480000 115.789154195926
83490000 115.760946692597
83500000 116.172037475202
83510000 103.809274685762
83520000 108.578320115572
83530000 104.217607765591
83540000 104.098288970154
83550000 107.167095526352
83560000 110.17307115775
83570000 107.455673568444
83580000 112.815741426753
83590000 108.204620716814
83600000 111.153676065789
83610000 110.823101157667
83620000 109.023829028006
83630000 110.677400058654
83640000 113.718757958012
83650000 114.371494463365
83660000 114.527313236278
83670000 118.244357666436
83680000 117.056193240793
83690000 117.876479128797
83700000 113.344842002148
83710000 113.63268615294
83720000 113.510437779993
83730000 118.445254073406
83740000 115.268837453529
83750000 118.029441276149
83760000 121.158368749297
83770000 120.4146253126
83780000 114.638404443148
83790000 111.483821027669
83800000 110.472365417407
83810000 115.332747993128
83820000 114.054698596948
83830000 114.762342920355
83840000 113.790453572019
83850000 112.502393670202
83860000 108.898374439475
83870000 107.923677413981
83880000 113.356382562823
83890000 111.799989097541
83900000 112.488123666943
83910000 114.595513585661
83920000 113.976881211437
83930000 113.598308689188
83940000 114.98843335497
83950000 114.540580144306
83960000 119.093931352403
83970000 115.814708026785
83980000 113.171263207515
83990000 109.295345150985
84000000 110.825811943564
84010000 111.348840349248
84020000 112.93025645299
84030000 108.770997945697
84040000 107.578504661013
84050000 111.113219651788
84060000 108.184818634328
84070000 109.788061123612
84080000 111.751260449213
84090000 114.020301773542
84100000 112.333131875641
84110000 109.416426821156
84120000 109.748982715499
84130000 112.982781462762
84140000 111.408830980373
84150000 109.629112205635
84160000 110.438375267242
84170000 115.448994856548
84180000 116.333988056292
84190000 109.139720660495
84200000 114.102726671311
84210000 110.627622750525
84220000 114.644807146173
84230000 113.382582169708
84240000 111.924384399881
84250000 109.788060766005
84260000 112.431568494322
84270000 115.356057890945
84280000 117.517422300641
84290000 118.273313474725
84300000 119.316012370109
84310000 116.600240974892
84320000 111.088451732204
84330000 111.892240858612
84340000 104.861014384586
84350000 110.014057344805
84360000 111.225364222834
84370000 113.649537275209
84380000 107.948397322809
84390000 105.428156613079
84400000 108.345036230038
84410000 106.887968413177
84420000 103.094412807089
84430000 108.280664952414
84440000 109.502748869955
84450000 106.895506002755
84460000 114.331309970187
84470000 104.730203422987
84480000 105.538123435423
84490000 102.715338859993
84500000 107.303194300408
84510000 108.325486626363
84520000 110.312467227326
84530000 108.053212408837
84540000 108.639351572578
84550000 112.504946018735
84560000 113.07867451824
84570000 114.585808245704
84580000 116.837015780314
84590000 115.471296987536
84600000 113.492246610611
84610000 116.494432660837
84620000 117.299736488649
84630000 123.610271005332
84640000 119.495519058587
84650000 114.108286129966
84660000 118.335266835123
84670000 118.758088952228
84680000 112.50022348875
84690000 114.873434280919
84700000 118.037668417707
84710000 117.214874156007
84720000 122.174834783252
84730000 120.166161623897
84740000 120.006966310564
84750000 121.24642396792
84760000 114.947780232377
84770000 119.785423050749
84780000 121.380308738319
84790000 120.389048452935
84800000 117.389699034791
84810000 113.944920839785
84820000 117.528244485149
84830000 109.765363941849
84840000 111.742146424483
84850000 108.181885431334
84860000 99.9189748825985
84870000 97.9173605590108
84880000 99.1193616373848
84890000 102.108270868326
84900000 102.882087763771
84910000 104.589593864938
84920000 103.530631774256
84930000 103.849814461228
84940000 105.950124100421
84950000 100.674282962403
84960000 109.429651493025
84970000 113.220308238217
84980000 111.872216853385
84990000 107.984774306454
85000000 112.195852000275
85010000 113.746503905743
85020000 113.933799044547
85030000 108.348127678588
85040000 108.066592569729
85050000 113.166708534025
85060000 112.854546977842
85070000 117.447217479595
85080000 113.881760103899
85090000 112.133762136018
85100000 115.962910650711
85110000 114.012073384873
85120000 116.402668457672
85130000 115.461681660154
85140000 112.86766077714
85150000 112.935320453435
85160000 119.172449824555
85170000 116.4360226517
85180000 120.332580397551
85190000 117.217187748072
85200000 112.395012727878
85210000 112.589660901665
85220000 108.80456389224
85230000 107.908437177897
85240000 108.888922031256
85250000 114.278430049964
85260000 118.359935542323
85270000 114.33561483503
85280000 114.478560609507
85290000 115.70022148099
85300000 120.30550798664
85310000 114.060698518631
85320000 113.881320309735
85330000 111.312939273893
85340000 115.794294449294
85350000 110.263057856484
85360000 109.382896520275
85370000 115.218958871255
85380000 102.428858693034
85390000 108.140572826494
85400000 102.977826891172
85410000 101.372066383948
85420000 106.006283605446
85430000 103.16956232488
85440000 108.280085262464
85450000 105.743965963451
85460000 107.468477047683
85470000 107.36738806238
85480000 107.047867830648
85490000 106.297428582073
85500000 109.671698273994
85510000 110.250335148829
85520000 109.588157143962
85530000 114.6677572488
85540000 112.065573820864
85550000 113.639339728178
85560000 110.53185718994
85570000 112.420780519349
85580000 110.169135762575
85590000 108.239495073801
85600000 110.930005474167
85610000 109.592598991273
85620000 106.734359757198
85630000 106.675537947172
85640000 106.89373138221
85650000 105.514101914534
85660000 105.550227491612
85670000 102.975679892756
85680000 101.258837298932
85690000 103.049911950093
85700000 106.931148663894
85710000 107.478371802495
85720000 107.437660854944
85730000 111.827117188336
85740000 100.383353846879
85750000 112.125742351487
85760000 108.820062382992
85770000 102.731365440058
85780000 107.255176334235
85790000 103.347478414966
85800000 102.092442478034
85810000 102.938578850109
85820000 103.616261383121
85830000 108.466115649517
85840000 105.983282475084
85850000 107.744510987287
85860000 101.949714608268
85870000 107.872068108389
85880000 106.738105112724
85890000 106.394437940502
85900000 103.392289274413
85910000 104.516960194607
85920000 109.475216253347
85930000 106.827295056963
85940000 103.611528952774
85950000 104.553143492851
85960000 102.035991922109
85970000 100.202986637443
85980000 97.1944430756463
85990000 96.163245173185
86000000 96.6854093510989
86010000 90.1800280501699
86020000 94.7071712114409
86030000 98.8577767000218
86040000 97.4267988973987
86050000 98.1116182294122
86060000 102.128823870016
86070000 103.387612782703
86080000 98.1762529228405
86090000 102.156510593535
86100000 101.728609670859
86110000 100.052291669928
86120000 100.784206530637
86130000 100.865666451293
86140000 100.374656149515
86150000 99.3174615275003
86160000 98.8347037215037
86170000 96.9110754524521
86180000 96.362406470671
86190000 95.4170393504315
86200000 98.261013770748
86210000 93.6012991838662
86220000 96.9833556250176
86230000 101.352474939442
86240000 92.4831528330868
86250000 99.9901618918348
86260000 99.793332850288
86270000 97.2342187637837
86280000 98.2065081379937
86290000 99.1599042649001
86300000 102.352333102179
86310000 103.435436197402
86320000 101.880415985999
86330000 101.247599378516
86340000 103.463708116084
86350000 100.295937727883
86360000 106.631768407001
86370000 104.255030647846
86380000 105.609077047561
86390000 104.8634924387
86400000 105.932859326849
86410000 104.789358295339
86420000 98.3955468843721
86430000 101.778332902323
86440000 109.002327486028
86450000 109.779957487389
86460000 106.807420733021
86470000 104.629962456235
86480000 103.042032882561
86490000 105.145367614129
86500000 104.592911667958
86510000 107.921125849376
86520000 108.922337142882
86530000 106.552043617126
86540000 105.986514718231
86550000 102.918145288624
86560000 98.9273146938396
86570000 99.1204122239353
86580000 103.760856999909
86590000 105.770933711849
86600000 105.875982899679
86610000 107.583457585474
86620000 110.69886375548
86630000 109.345779376141
86640000 102.475164634697
86650000 109.564236888416
86660000 109.903407951183
86670000 106.760929766922
86680000 110.419944050461
86690000 111.170347507455
86700000 108.129877839361
86710000 106.65529095782
86720000 107.557103470533
86730000 105.032858800932
86740000 110.556422807238
86750000 107.762433378472
86760000 112.315857373857
86770000 111.207802540839
86780000 110.285223477064
86790000 113.222997463633
86800000 112.084579883594
86810000 113.939686027704
86820000 112.76357311884
86830000 110.619867638283
86840000 108.928450849102
86850000 108.900910357503
86860000 108.78939032391
86870000 111.873602289705
86880000 107.356550022078
86890000 104.890608582415
86900000 103.889514718522
86910000 106.391778898836
86920000 104.687868629834
86930000 99.692305342268
86940000 104.257548855014
86950000 99.4698232195781
86960000 103.562752469067
86970000 102.597664332211
86980000 103.871518658436
86990000 104.523595879989
87000000 108.876500022952
87010000 105.82735016019
87020000 108.232244001308
87030000 106.077940926753
87040000 112.478767919216
87050000 112.094138734047
87060000 110.844940877309
87070000 117.949319023807
87080000 114.10895456794
87090000 116.09444563638
87100000 118.309935041289
87110000 117.378076104511
87120000 114.04449754076
87130000 116.145117057045
87140000 115.518335550209
87150000 114.781703147285
87160000 116.703216436704
87170000 120.619428497139
87180000 118.84000240803
87190000 118.112921140878
87200000 117.394238940909
87210000 115.017462975119
87220000 114.812944143422
87230000 114.038826023793
87240000 115.000165127398
87250000 119.293339508958
87260000 118.290874690027
87270000 116.363284099148
87280000 113.247193419615
87290000 113.659307293026
87300000 112.068180190076
87310000 119.469336944859
87320000 115.03185348521
87330000 113.452183452733
87340000 111.814126833389
87350000 114.145512752682
87360000 113.126723325311
87370000 114.584515157713
87380000 109.477044946553
87390000 110.4336567953
87400000 108.833533725446
87410000 107.702214180218
87420000 113.246677474741
87430000 109.204693780899
87440000 115.491271608636
87450000 114.637800518599
87460000 110.340274224899
87470000 113.567842504908
87480000 120.546744265965
87490000 118.12924394121
87500000 118.927732248388
87510000 114.844827362677
87520000 118.070798516238
87530000 116.257008274548
87540000 114.022772143362
87550000 118.505407573464
87560000 120.360355131488
87570000 119.560831553331
87580000 122.87085035762
87590000 120.234443411915
87600000 113.916458000874
87610000 112.369160026785
87620000 111.271175700984
87630000 112.714180554096
87640000 108.855434111266
87650000 112.654342816575
87660000 112.624104663255
87670000 117.533244634331
87680000 116.644260405391
87690000 112.280267035578
87700000 111.956498256686
87710000 109.496098223768
87720000 112.207136773479
87730000 116.028973874432
87740000 113.355045945652
87750000 116.143862410479
87760000 114.557202524793
87770000 112.622267876824
87780000 112.818311990242
87790000 105.057968760835
87800000 106.110023785738
87810000 105.59364816114
87820000 103.178442416015
87830000 104.694111748874
87840000 105.490839776019
87850000 107.810363655858
87860000 115.776589178779
87870000 110.461956752819
87880000 106.464720623169
87890000 109.444521213191
87900000 107.662822179839
87910000 116.428227106051
87920000 112.781446269716
87930000 102.725028176032
87940000 114.000791586404
87950000 111.513756676259
87960000 111.156363784685
87970000 107.103640626399
87980000 106.420783608989
87990000 108.923947315402
88000000 106.765341795283
88010000 107.462548437608
88020000 108.102863600575
88030000 109.2319809983
88040000 107.419118859641
88050000 106.75543917243
88060000 102.084311357772
88070000 101.983600805184
88080000 103.199732822404
88090000 110.967397665462
88100000 106.534223717076
88110000 100.953334046504
88120000 99.0555064835662
88130000 104.008491166344
88140000 102.532651873636
88150000 103.760242180213
88160000 107.23135301277
88170000 107.037028218043
88180000 106.667142505189
88190000 105.429053517438
88200000 106.07412021811
88210000 107.128707355652
88220000 109.614696964912
88230000 107.658434602533
88240000 109.483166241715
88250000 110.504434071658
88260000 106.317528649182
88270000 106.590547178603
88280000 105.769238777047
88290000 102.395975689192
88300000 106.160963995984
88310000 101.892706491994
88320000 105.918767013868
88330000 103.003862985596
88340000 104.093832653678
88350000 104.858610901455
88360000 106.375880833794
88370000 104.163692225836
88380000 106.963351126837
88390000 98.6256732030182
88400000 112.225803468214
88410000 108.718064285041
88420000 107.747011757349
88430000 111.639673168247
88440000 113.932586726167
88450000 109.012203432109
88460000 113.549804199161
88470000 114.99693098286
88480000 112.120312881845
88490000 109.845000576476
88500000 113.21729008635
88510000 115.316297531526
88520000 115.068430213001
88530000 114.643583749776
88540000 115.039565930933
88550000 112.048184857043
88560000 113.402044388026
88570000 111.044139807062
88580000 110.541705803011
88590000 108.271082886983
88600000 109.870321915482
88610000 112.498777452561
88620000 113.610529956899
88630000 108.063799362831
88640000 112.028875816299
88650000 105.179950323419
88660000 106.886969757576
88670000 110.67476726909
88680000 114.202836883154
88690000 110.199754876021
88700000 108.44376094095
88710000 110.622965269041
88720000 111.280193039489
88730000 113.511777051638
88740000 117.127904721251
88750000 107.072952806318
88760000 109.582346945448
88770000 110.600090946607
88780000 109.867990500791
88790000 107.836004550777
88800000 107.55560719366
88810000 110.042641294708
88820000 110.136258225608
88830000 110.364804604971
88840000 101.697885296382
88850000 102.042146275
88860000 99.2270213390457
88870000 100.84391297673
88880000 101.228201784871
88890000 102.117740750437
88900000 108.452675670184
88910000 106.8509628648
88920000 107.943528795431
88930000 104.846759151911
88940000 108.440206932927
88950000 106.648209277642
88960000 108.119374494028
88970000 110.198673900643
88980000 108.526593437015
88990000 106.757482182293
89000000 104.740869285062
89010000 99.2231635182119
89020000 101.077734078533
89030000 97.4486244205593
89040000 105.633596010309
89050000 107.232355030214
89060000 100.698306918559
89070000 100.167363143958
89080000 103.561778522368
89090000 111.51361028866
89100000 108.241259806593
89110000 110.407210266824
89120000 112.131287010195
89130000 107.466703543015
89140000 108.527291082075
89150000 117.62358255552
89160000 119.118918562126
89170000 118.943520859673
89180000 117.077334579833
89190000 114.778403466282
89200000 116.207070128288
89210000 117.11535339711
89220000 116.024143958969
89230000 115.518471896374
89240000 112.461185433761
89250000 114.118776810805
89260000 120.62208009723
89270000 113.55411176845
89280000 114.704640974942
89290000 111.536888962262
89300000 106.80128239667
89310000 114.966635571182
89320000 113.240607034194
89330000 104.954438692412
89340000 109.403494247466
89350000 109.865442122026
89360000 104.390631272119
89370000 111.95158797051
89380000 116.881998225983
89390000 113.289269518129
89400000 108.396251471006
89410000 111.871290545528
89420000 110.541352234676
89430000 110.172906752767
89440000 109.585922609772
89450000 113.305828339602
89460000 107.57369848603
89470000 111.318270218178
89480000 102.666357721577
89490000 108.60851048418
89500000 113.706602023591
89510000 106.702204864033
89520000 104.702361134725
89530000 100.074162330354
89540000 94.5997683501362
89550000 102.989622687859
89560000 102.401323913208
89570000 102.79508943079
89580000 103.180013718223
89590000 103.626453798833
89600000 102.162771530323
89610000 102.560904943596
89620000 104.618150148216
89630000 104.209083230913
89640000 104.834615922491
89650000 104.504293529054
89660000 103.8135309501
89670000 106.602831859177
89680000 107.739864768087
89690000 108.893767011949
89700000 112.444306932585
89710000 111.108316182957
89720000 108.766693383621
89730000 109.57289115816
89740000 112.926429457694
89750000 109.903444515162
89760000 111.138267952482
89770000 110.736934178839
89780000 107.975446773199
89790000 111.151522532637
89800000 111.577078835041
89810000 109.973799373432
89820000 110.564684884316
89830000 110.697702242997
89840000 111.564687388799
89850000 116.466966549285
89860000 112.706151201363
89870000 115.426059042367
89880000 113.360736138307
89890000 109.425141568747
89900000 113.416437936883
89910000 115.908420581128
89920000 110.664332093981
89930000 114.502141661167
89940000 113.894488366421
89950000 114.099013231964
89960000 113.033425344143
89970000 113.150075680393
89980000 114.602704931621
89990000 109.952961989407
90000000 105.904293769887
90010000 104.028090779993
90020000 105.305275604502
90030000 104.783950792339
90040000 104.750092852964
90050000 107.561177670573
90060000 109.224036133774
90070000 106.784253294768
90080000 111.102361405434
90090000 114.301116543643
90100000 112.345874886994
90110000 109.598295681546
90120000 109.698978417192
90130000 112.735397217176
90140000 110.755218519538
90150000 113.850186946586
90160000 108.652973104726
90170000 106.621466485166
90180000 108.854563239371
90190000 109.928704806594
90200000 106.69938422205
90210000 110.964526071227
90220000 112.426108072999
90230000 108.344083917744
90240000 113.425023219247
90250000 116.502770406078
90260000 116.7189705511
90270000 112.889761887536
90280000 111.105396680837
90290000 110.343349296448
90300000 111.01457587304
90310000 109.133255424315
90320000 106.95751668538
90330000 109.975412851728
90340000 110.566211921602
90350000 106.496412835356
90360000 107.784529827833
90370000 110.336899180066
90380000 108.796831733484
90390000 112.7302091882
90400000 107.761744344438
90410000 107.596035742727
90420000 106.457498230506
90430000 102.528436153455
90440000 110.897546671845
90450000 113.709661733852
90460000 107.393007705829
90470000 107.44121834906
90480000 109.772382387811
90490000 106.829378466458
90500000 109.032817498191
90510000 106.951666090354
90520000 110.435685966184
90530000 108.193818514883
90540000 103.470340060656
90550000 104.342346832027
90560000 102.635605310276
90570000 102.521531506247
90580000 108.502423620929
90590000 106.745239487446
90600000 100.060481662163
90610000 104.681716645837
90620000 102.961820870571
90630000 107.673521442354
90640000 105.502119982697
90650000 104.04362964771
90660000 100.706324042888
90670000 102.090395137488
90680000 105.50088384037
90690000 105.946389481996
90700000 107.128487444632
90710000 108.100128358075
90720000 110.17221482743
90730000 111.713068061871
90740000 109.236938075161
90750000 105.741967053435
90760000 108.172498594805
90770000 104.468876759469
90780000 110.833835549678
90790000 109.927266680709
90800000 113.708985674565
90810000 113.237741230083
90820000 110.982085356537
90830000 111.400197688059
90840000 111.630419516283
90850000 111.103248353291
90860000 111.699827436871
90870000 109.306695695326
90880000 107.209864583278
90890000 109.306212682276
90900000 101.045355179408
90910000 107.147997720717
90920000 111.371698143727
90930000 112.854877584188
90940000 112.561726858363
90950000 107.430433983823
90960000 103.940257286787
90970000 110.711918685238
90980000 110.350764352893
90990000 105.212582637893
91000000 108.519053211961
91010000 107.385322416809
91020000 114.116444676977
91030000 113.807698068702
91040000 111.113151860124
91050000 108.546469476769
91060000 108.583282070408
91070000 109.817565802683
91080000 113.126742155604
91090000 109.523501067096
91100000 109.922080363725
91110000 108.355268918956
91120000 110.535593486866
91130000 107.764555172923
91140000 110.330288787815
91150000 110.13831959784
91160000 112.743505305437
91170000 115.069539872549
91180000 115.171962216437
91190000 114.075542394991
91200000 113.755902735709
91210000 114.004949765138
91220000 109.923971835974
91230000 109.748650706072
91240000 113.01849373589
91250000 115.834862268927
91260000 115.996689205177
91270000 114.072699402234
91280000 116.390116415451
91290000 120.434205598822
91300000 117.498583854064
91310000 116.19446574035
91320000 116.697169719644
91330000 112.455272168155
91340000 109.237197285797
91350000 110.969025914353
91360000 110.551195703334
91370000 113.626353519348
91380000 116.603533579107
91390000 114.474976151641
91400000 112.703282164504
91410000 113.112700993593
91420000 112.16402687418
91430000 111.81449728641
91440000 107.587731224871
91450000 105.428191131844
91460000 103.549255673027
91470000 110.396042442857
91480000 109.958926227989
91490000 107.939932655288
91500000 110.261320786038
91510000 107.73912919025
91520000 107.11282626913
91530000 111.033869554133
91540000 108.496698112087
91550000 107.55129524872
91560000 111.459773965418
91570000 112.97946219136
91580000 110.846181197757
91590000 112.973751392061
91600000 110.491954989769
91610000 111.141360050735
91620000 117.06352868924
91630000 114.321276603742
91640000 110.983397388997
91650000 114.269653262829
91660000 112.62370241551
91670000 107.690830729106
91680000 111.281620073367
91690000 104.585189279459
91700000 109.043363998319
91710000 104.582021408836
91720000 110.021367354639
91730000 106.74412994699
91740000 112.234847563236
91750000 113.344826815892
91760000 106.900822000721
91770000 107.150576801841
91780000 105.376085853674
91790000 107.096018584609
91800000 116.613547051093
91810000 113.609255527364
91820000 109.541824737271
91830000 110.491434610583
91840000 111.711464029084
91850000 118.780650568742
91860000 119.358728314937
91870000 120.82907730126
91880000 120.927411237467
91890000 117.704069468044
91900000 115.869748044308
91910000 112.693977777987
91920000 115.58074078412
91930000 117.458309647966
91940000 119.762165484056
91950000 117.809856248403
91960000 117.11176413061
91970000 112.964213146135
91980000 112.108953753171
91990000 111.672208370024
92000000 113.521611415149
92010000 105.468468752658
92020000 107.189428378236
92030000 110.540784274241
92040000 109.647648986163
92050000 112.082032802197
92060000 109.284221333986
92070000 110.232133442417
92080000 105.850752610555
92090000 111.142453261045
92100000 113.778533178234
92110000 110.78024461761
92120000 112.662629736
92130000 111.42878007828
92140000 110.266156454553
92150000 102.795020691526
92160000 109.501251340015
92170000 110.037070515089
92180000 105.148910038137
92190000 115.904447995931
92200000 114.631338869718
92210000 106.218842245083
92220000 97.7587883123323
92230000 105.334015570362
92240000 104.684540461775
92250000 108.837062739805
92260000 111.4158552023
92270000 107.486796253265
92280000 106.482527421125
92290000 110.44056365008
92300000 107.589281599499
92310000 107.914501791308
92320000 115.504294450967
92330000 116.274912741031
92340000 120.432001351245
92350000 118.121882137466
92360000 117.638555736923
92370000 120.590484381911
92380000 118.620502924285
92390000 118.910150161528
92400000 117.588814379461
92410000 110.957364052985
92420000 119.3891946582
92430000 117.221642879194
92440000 110.293368103273
92450000 114.803104070232
92460000 111.016524418581
92470000 117.936896868203
92480000 120.094814088808
92490000 117.262319793129
92500000 112.798696541546
92510000 114.957597501965
92520000 117.272282966352
92530000 118.570635766916
92540000 118.178411463463
92550000 119.437525210292
92560000 117.957930055153
92570000 120.36557913168
92580000 119.991923060316
92590000 121.506170666559
92600000 120.310268670575
92610000 115.983548538236
92620000 119.931392553328
92630000 117.143980550731
92640000 113.613180725707
92650000 116.68652049042
92660000 112.089788953845
92670000 110.315799894057
92680000 109.029423025251
92690000 100.318940774609
92700000 113.53913424816
92710000 108.342061241282
92720000 104.003222430549
92730000 103.957955673638
92740000 109.895091301196
92750000 108.540694172836
92760000 107.919888362345
92770000 109.470892530542
92780000 113.35649104431
92790000 114.014002881215
92800000 113.563233835099
92810000 108.564433767511
92820000 105.419331968702
92830000 109.668494690033
92840000 112.675196271381
92850000 112.912464089118
92860000 107.290399460422
92870000 109.70885205144
92880000 105.023457732992
92890000 107.077806288104
92900000 103.260223479174
92910000 103.965492676129
92920000 107.827951784852
92930000 104.002011675129
92940000 99.7668034505601
92950000 104.25415189704
92960000 106.321987214179
92970000 105.877377106898
92980000 106.310057850799
92990000 110.262491321745
93000000 109.178910916
93010000 105.261835927547
93020000 106.021797243978
93030000 110.5064473147
93040000 108.532883719564
93050000 111.644110686677
93060000 114.120977776346
93070000 114.718900024289
93080000 116.466668654639
93090000 114.635374807029
93100000 110.243971822232
93110000 108.572381195885
93120000 110.510539521352
93130000 110.114261861446
93140000 111.994014741802
93150000 114.630768351768
93160000 114.396407006734
93170000 116.043190911363
93180000 114.483955044093
93190000 111.069456801054
93200000 110.74343688608
93210000 111.770336580677
93220000 115.139864893085
93230000 108.518053268214
93240000 107.586434182658
93250000 109.731225222036
93260000 108.954311057179
93270000 111.953383274009
93280000 111.412186435201
93290000 108.912720596233
93300000 107.853525315563
93310000 106.102376708058
93320000 103.590728637262
93330000 101.990389254566
93340000 102.303225866618
93350000 106.468718031317
93360000 107.929064748509
93370000 112.017745284294
93380000 108.815250324249
93390000 106.217904837992
93400000 99.7552589048572
93410000 106.850579315712
93420000 99.2168885083302
93430000 106.754737407433
93440000 104.451019080867
93450000 105.274271688864
93460000 104.532617612364
93470000 104.884504522641
93480000 103.44520008459
93490000 106.348165341915
93500000 106.421680254704
93510000 104.425652040422
93520000 105.099096117584
93530000 101.762076961913
93540000 105.836876395699
93550000 106.824475548129
93560000 102.673109845936
93570000 106.143987309965
93580000 104.578553923639
93590000 103.858707666094
93600000 99.9106406457005
93610000 98.9806131787604
93620000 97.3619596506946
93630000 102.302248538989
93640000 102.681310696924
93650000 103.743270008213
93660000 108.835573891896
93670000 105.101710391943
93680000 110.813917016419
93690000 111.280523829724
93700000 111.887220486843
93710000 106.428696595988
93720000 105.175138277388
93730000 100.556819239747
93740000 105.603565590469
93750000 98.6345107074334
93760000 101.058586936196
93770000 105.308470688403
93780000 107.960591149986
93790000 105.885785635644
93800000 107.599918086737
93810000 112.062525762185
93820000 118.483099489665
93830000 115.890227778845
93840000 115.41061847171
93850000 114.295883690616
93860000 115.064470838773
93870000 117.143668689991
93880000 111.193536415004
93890000 113.697391456492
93900000 117.393043490961
93910000 113.172409568723
93920000 114.610640785452
93930000 113.606816610333
93940000 114.588904770408
93950000 120.197412992609
93960000 119.0977504567
93970000 117.507848230114
93980000 115.567659208367
93990000 114.485431702297
94000000 114.13909149249
94010000 111.900704069422
94020000 110.626329030188
94030000 109.066631534832
94040000 109.107786047427
94050000 108.337821364856
94060000 101.065319233313
94070000 105.247015086877
94080000 109.282538121095
94090000 114.586435105639
94100000 112.812730163859
94110000 113.640196949007
94120000 117.041701494636
94130000 119.091116333382
94140000 118.609490312362
94150000 116.44397727749
94160000 112.251355189113
94170000 113.477885032285
94180000 114.745575095351
94190000 115.477572099332
94200000 113.001981909246
94210000 118.4259503275
94220000 122.240168837688
94230000 121.159362889572
94240000 124.61624229826
94250000 122.616292346765
94260000 118.855317313269
94270000 121.616530824668
94280000 121.123444997599
94290000 117.989359339033
94300000 114.323193675098
94310000 114.051706671672
94320000 117.552128337753
94330000 113.582985238615
94340000 117.747910420187
94350000 115.283009403849
94360000 114.643111837938
94370000 114.579928833139
94380000 111.224722993767
94390000 109.351190117196
94400000 111.281969130284
94410000 112.489499665672
94420000 111.461535617312
94430000 112.606524064736
94440000 111.241825211745
94450000 114.314666534497
94460000 105.317899083241
94470000 108.023952906121
94480000 114.489420512151
94490000 118.749780542304
94500000 115.449680106594
94510000 111.267736800055
94520000 105.748450896373
94530000 106.206964284888
94540000 114.102153238786
94550000 116.550252097099
94560000 111.910878583736
94570000 109.608324840447
94580000 105.709232606792
94590000 102.008706837794
94600000 109.640653735518
94610000 106.971197616888
94620000 106.783685263849
94630000 106.120738762722
94640000 105.13633753368
94650000 110.081564683717
94660000 105.792744390383
94670000 107.9047188145
94680000 108.151517430457
94690000 109.137683189789
94700000 110.917941490013
94710000 120.456421426759
94720000 114.234809022375
94730000 113.852824447318
94740000 113.593664119772
94750000 116.30556169516
94760000 111.335284566472
94770000 112.871614085557
94780000 108.414439187175
94790000 110.269971529283
94800000 110.335763733192
94810000 112.510698808751
94820000 111.545784429045
94830000 114.809445732471
94840000 112.384881023838
94850000 111.261935915057
94860000 112.435714575846
94870000 117.030468101926
94880000 119.520006337264
94890000 115.964950319178
94900000 117.947099680619
94910000 116.263078333265
94920000 117.198616584762
94930000 112.500080286725
94940000 117.15962665818
94950000 115.23407334949
94960000 117.619446323304
94970000 117.527087258689
94980000 118.628679484968
94990000 116.905073144316
95000000 120.097707376745
95010000 117.620600428257
95020000 117.355559043782
95030000 113.415869571235
95040000 114.588443065396
95050000 115.462105183757
95060000 115.11355580986
95070000 114.772917660343
95080000 117.133998497596
95090000 116.644523149426
95100000 118.950673474139
95110000 117.474552235014
95120000 116.007485353737
95130000 116.050720089243
95140000 108.12756092619
95150000 110.72464340253
95160000 114.430900208922
95170000 113.259339375914
95180000 114.649104516241
95190000 114.42042508741
95200000 116.066125634685
95210000 115.030344365216
95220000 115.960218322549
95230000 117.35098521968
95240000 110.72000306169
95250000 112.04215512183
95260000 116.916623979426
95270000 105.877595138107
95280000 108.428212275609
95290000 109.046097877677
95300000 110.138136572512
95310000 112.145835970631
95320000 113.873027363042
95330000 119.297017590135
95340000 122.153622707153
95350000 121.729563976021
95360000 119.729242775885
95370000 117.012599267605
95380000 116.074393261812
95390000 116.798666727224
95400000 117.308852172748
95410000 116.689025418377
95420000 111.949993289083
95430000 115.11062399504
95440000 116.262026753128
95450000 117.367900292222
95460000 112.191130063209
95470000 112.064569215045
95480000 113.518557233505
95490000 116.86411670382
95500000 117.186085595376
95510000 117.94229402997
95520000 118.57005029072
95530000 108.921024448253
95540000 111.989525434448
95550000 107.35581485908
95560000 112.360325958331
95570000 109.501219084729
95580000 107.552163225852
95590000 109.900015555288
95600000 112.037764697342
95610000 115.592354467721
95620000 111.913486826421
95630000 113.981221491452
95640000 111.126132531105
95650000 111.330764003662
95660000 110.033917039954
95670000 109.13751848422
95680000 110.967268260465
95690000 112.719236515029
95700000 113.717610947582
95710000 113.851429277601
95720000 106.415148505371
95730000 100.241626970209
95740000 100.407947501189
95750000 102.687427682542
95760000 108.358410091846
95770000 119.766601370124
95780000 116.041096715076
95790000 114.235397531494
95800000 114.091456197301
95810000 118.54095845067
95820000 121.530558898575
95830000 120.020023602505
95840000 119.16438710998
95850000 114.944206475837
95860000 113.501310530787
95870000 116.386049223688
95880000 117.771505886537
95890000 115.332120404173
95900000 111.87380258056
95910000 114.109110063312
95920000 112.203065833369
95930000 111.280453310765
95940000 112.095183245921
95950000 110.434521226909
95960000 108.5445408443
95970000 112.102950979781
95980000 112.924452911104
95990000 113.307784988033
96000000 111.777067486104
96010000 105.158138107756
96020000 104.849606808685
96030000 110.541021399354
96040000 106.246717346935
96050000 111.534151401518
96060000 111.26350797257
96070000 110.532433190486
96080000 109.227985371178
96090000 113.049344897354
96100000 110.453401261727
96110000 108.034019922599
96120000 110.642592681455
96130000 107.643213731005
96140000 115.872506975448
96150000 113.45985758765
96160000 114.774353515997
96170000 114.65471692981
96180000 112.209891145496
96190000 111.92065818198
96200000 117.224884193956
96210000 117.319967563019
96220000 112.090829071872
96230000 117.12391812347
96240000 119.213317910858
96250000 122.858264742871
96260000 120.228985546311
96270000 119.113158844845
96280000 118.376438117431
96290000 116.053088640529
96300000 116.385204530189
96310000 119.957159070515
96320000 119.912428682502
96330000 112.841510790332
96340000 112.465086389693
96350000 114.604345374901
96360000 117.085380189657
96370000 119.435543198768
96380000 120.08393066161
96390000 118.641358293539
96400000 116.86214298989
96410000 115.644259432997
96420000 115.213728043281
96430000 113.169003554085
96440000 107.353112182209
96450000 109.264166650174
96460000 105.789217132678
96470000 106.535458839723
96480000 111.735923237815
96490000 113.49769738054
96500000 111.130675280826
96510000 112.126809777728
96520000 112.204733068812
96530000 114.94902228169
96540000 112.521202933437
96550000 112.295637596756
96560000 110.404612595049
96570000 112.393247639948
96580000 118.531710440456
96590000 119.73335636831
96600000 122.496725495207
96610000 127.805708395837
96620000 124.541563112899
96630000 121.869624977005
96640000 118.862843943311
96650000 117.592320397699
96660000 117.835957181476
96670000 122.330568098614
96680000 116.23534569265
96690000 115.543633141415
96700000 120.115990333837
96710000 121.145049006607
96720000 117.77662738855
96730000 118.063571165857
96740000 114.271881105333
96750000 110.545755543784
96760000 112.183691707303
96770000 114.092555400301
96780000 114.568767533468
96790000 115.738710075798
96800000 115.031306765422
96810000 117.388776327018
96820000 110.247808221781
96830000 112.669005141339
96840000 115.313448418969
96850000 110.403435037923
96860000 111.485137972791
96870000 110.752267151455
96880000 113.390109593669
96890000 117.183072004419
96900000 108.8009253971
96910000 114.986499101571
96920000 114.595422813736
96930000 113.62408216923
96940000 117.030834428777
96950000 117.948751100853
96960000 114.655025655801
96970000 116.722581630142
96980000 121.254816347727
96990000 121.592639525598
97000000 123.495517690251
97010000 124.86654447438
97020000 123.554210407063
97030000 118.309093593781
97040000 114.349229029634
97050000 119.330163146489
97060000 116.331805014156
97070000 117.333318578258
97080000 116.315462920091
97090000 116.012255718978
97100000 118.571847835553
97110000 118.689891987845
97120000 117.427540370361
97130000 112.430071951967
97140000 110.412061187488
97150000 114.596759069654
97160000 115.211092868972
97170000 117.363024396657
97180000 119.16632710712
97190000 119.418114776502
97200000 114.184997553881
97210000 116.692834009635
97220000 115.959703288309
97230000 118.834988924741
97240000 114.700019939173
97250000 111.009957044807
97260000 120.059733866973
97270000 120.072184177771
97280000 118.534854359069
97290000 118.100415559023
97300000 119.825261666496
97310000 121.586253213921
97320000 118.776336514924
97330000 117.997735403423
97340000 117.933960859065
97350000 117.47683898309
97360000 120.423589685163
97370000 116.801001087061
97380000 115.248490871483
97390000 110.64780769016
97400000 110.777172837556
97410000 113.033263385406
97420000 117.696877249776
97430000 120.250042766341
97440000 122.592242851827
97450000 118.53984748305
97460000 118.61836088821
97470000 116.829956193549
97480000 117.780917673039
97490000 115.874393909486
97500000 117.062188850552
97510000 115.520978274362
97520000 122.081355366319
97530000 115.786901946523
97540000 114.813559547996
97550000 115.15372953245
97560000 115.612448192841
97570000 113.782715792624
97580000 115.152384073674
97590000 113.947667704932
97600000 114.586383358676
97610000 112.916309330467
97620000 113.17642848016
97630000 106.11976664189
97640000 106.878259332743
97650000 105.916484094339
97660000 106.528855675158
97670000 105.641336164549
97680000 112.598886720505
97690000 114.994223855862
97700000 113.62211143145
97710000 110.054024037621
97720000 115.658409002612
97730000 121.139480827205
97740000 113.306689548065
97750000 110.226073640395
97760000 104.176438443075
97770000 105.734979657669
97780000 111.856670965401
97790000 112.359950206425
97800000 109.335468527239
97810000 106.952136539094
97820000 111.514759908961
97830000 107.232050775731
97840000 110.035805757903
97850000 109.74171744777
97860000 116.663362361495
97870000 114.859164246453
97880000 111.9601084577
97890000 114.601975965317
97900000 113.730255797549
97910000 120.359438350277
97920000 119.447012224242
97930000 120.070393091528
97940000 118.855333831887
97950000 113.101264868186
97960000 112.12034814491
97970000 116.811247679433
97980000 118.980871098377
97990000 119.226062786966
98000000 115.229249329711
98010000 113.013391807866
98020000 113.667030691983
98030000 113.299855653672
98040000 111.222277069934
98050000 115.752835196705
98060000 112.590184103431
98070000 116.992133236918
98080000 114.99210986453
98090000 110.755007600679
98100000 115.191774451549
98110000 114.32893283983
98120000 113.924921417544
98130000 107.27487818956
98140000 110.330489832553
98150000 106.721043568527
98160000 107.741941549273
98170000 101.097316862889
98180000 99.3635397029647
98190000 109.875503308031
98200000 108.083003443631
98210000 100.81082717582
98220000 102.695799854784
98230000 101.962928317112
98240000 101.792178199016
98250000 100.512698446374
98260000 104.088958617858
98270000 104.75070395199
98280000 103.580386072507
98290000 99.9215016831282
98300000 108.718452955367
98310000 111.321320534312
98320000 105.665086573466
98330000 110.873426828292
98340000 113.354663612631
98350000 109.714996942731
98360000 110.952440967806
98370000 113.369184117854
98380000 111.874542184693
98390000 105.222216099912
98400000 111.317900772721
98410000 108.718784152779
98420000 101.961599491016
98430000 104.369397581845
98440000 108.712762892583
98450000 108.753158792317
98460000 104.799897661641
98470000 110.369673162483
98480000 108.797607283784
98490000 110.626645957859
98500000 114.161540279902
98510000 114.357682079173
98520000 111.949221418124
98530000 113.847657694379
98540000 114.10112981478
98550000 109.222805856604
98560000 108.779915955952
98570000 109.976144087185
98580000 102.596504209994
98590000 108.210304256867
98600000 109.421756837098
98610000 107.394310642426
98620000 105.217301232509
98630000 100.464274386284
98640000 98.4685512404926
98650000 97.974651832274
98660000 106.27295209737
98670000 105.692455356209
98680000 104.677285016728
98690000 110.61661897466
98700000 115.489346527408
98710000 112.272720970132
98720000 105.518269855887
98730000 113.553478785503
98740000 114.754650380085
98750000 112.07680464939
98760000 108.559030228024
98770000 111.122639998169
98780000 113.48819418841
98790000 113.269119960147
98800000 109.075721009172
98810000 113.999718425515
98820000 113.69221225342
98830000 112.58543369468
98840000 113.132975866211
98850000 107.754080600475
98860000 111.307281189133
98870000 113.956744308442
98880000 114.811182718124
98890000 113.725649509415
98900000 107.400439564236
98910000 109.559904749858
98920000 107.418034624221
98930000 111.489531662844
98940000 109.545685324489
98950000 107.069925977718
98960000 104.709155849468
98970000 109.635072255501
98980000 106.500034606081
98990000 105.330443980414
99000000 105.393937050495
99010000 105.749718531836
99020000 106.42220946722
99030000 108.141227180424
99040000 111.759733170366
99050000 112.415856516953
99060000 110.474678210506
99070000 111.821237500006
99080000 102.427990811259
99090000 111.892402649826
99100000 109.421472110503
99110000 106.825168801639
99120000 108.060417763391
99130000 105.147926279404
99140000 108.491901532456
99150000 109.300276812598
99160000 109.041431170473
99170000 108.953424741136
99180000 107.934574341687
99190000 112.682212204792
99200000 114.433237516004
99210000 115.524730979571
99220000 116.248191400062
99230000 119.076482700255
99240000 116.492599153802
99250000 117.577455434167
99260000 115.31112648801
99270000 114.072295044775
99280000 116.796616619051
99290000 118.547739488527
99300000 117.531247753353
99310000 116.451410977893
99320000 114.84684295872
99330000 117.672007202998
99340000 118.770926508455
99350000 119.190332122272
99360000 115.522856983939
99370000 116.52715863529
99380000 120.082629613302
99390000 113.843469831029
99400000 112.123409189179
99410000 109.5345241065
99420000 106.52694231738
99430000 108.460338775577
99440000 111.764211429218
99450000 111.450008794982
99460000 113.240432258627
99470000 121.481505379893
99480000 116.600503651301
99490000 114.284243917574
99500000 111.823569129662
99510000 110.924037544859
99520000 115.033478449176
99530000 112.24180893719
99540000 107.566638291176
99550000 109.102599780364
99560000 116.15936273372
99570000 116.531960145891
99580000 118.486163374756
99590000 120.286409531868
99600000 119.86859993791
99610000 115.324211433295
99620000 117.741261461682
99630000 121.629113805542
99640000 118.464884384669
99650000 116.954240953698
99660000 122.465361570446
99670000 117.823166996791
99680000 117.598198157731
99690000 114.79260239623
99700000 115.660954717363
99710000 112.599791815243
99720000 114.826587157884
99730000 114.524597683085
99740000 115.861993178617
99750000 119.841775399774
99760000 119.523952374759
99770000 116.390113448886
99780000 118.550433074727
99790000 120.07326099803
99800000 118.169522157266
99810000 116.781351252415
99820000 114.023729732312
99830000 117.340185867504
99840000 115.823460155265
99850000 118.796924437038
99860000 118.054175682396
99870000 114.751375187908
99880000 116.734187272737
99890000 112.748301508906
99900000 117.553239952335
99910000 114.275422669705
99920000 116.754936823268
99930000 116.574882567906
99940000 119.36665878302
99950000 117.676545412751
99960000 121.128848844414
99970000 115.56757892938
99980000 113.048442242958
99990000 109.522051978021
100000000 109.692294850204
#timestep 
100010000 110.789481974977
100020000 106.561829045498
100030000 103.258448017223
100040000 111.072677873051
100050000 111.409141846531
100060000 111.573578716582
100070000 113.154110909443
100080000 116.709568511986
100090000 113.336511082978
100100000 108.380690772921
100110000 102.579418871851
100120000 109.982373956
100130000 106.919426956037
100140000 110.550356769292
100150000 107.643380743737
100160000 110.654400614691
100170000 107.854437494899
100180000 110.479006524869
100190000 107.32167647694
100200000 112.07186987534
100210000 110.836228921111
100220000 111.45313700163
100230000 109.939097988685
100240000 108.936594599946
100250000 112.137895105993
100260000 113.502751273151
100270000 115.478138440885
100280000 114.086511402338
100290000 118.47945279027
100300000 118.561253232963
100310000 119.494979791225
100320000 119.923002456362
100330000 122.577121204498
100340000 123.199740638316
100350000 121.294688178343
100360000 120.907061147814
100370000 122.597607706077
100380000 124.954745478611
100390000 123.675834210745
100400000 121.97484530961
100410000 119.875600602307
100420000 121.860824221867
100430000 119.960706090746
100440000 122.5451046801
100450000 119.440979312695
100460000 116.459979066269
100470000 113.994731871764
100480000 115.59434927357
100490000 115.137611825056
100500000 115.79952854557
100510000 118.302175200333
100520000 109.769701141801
100530000 116.418799638305
100540000 113.566992736816
100550000 106.018919909048
100560000 115.975451872347
100570000 115.029884833223
100580000 113.289919844876
100590000 114.61362087973
100600000 108.900193409715
100610000 110.594050905276
100620000 104.95498647051
100630000 102.748908841421
100640000 103.847623408926
100650000 105.839801457638
100660000 111.818637712896
100670000 113.322663068029
100680000 114.696898726436
100690000 115.676400385543
100700000 107.204574660253
100710000 107.033522860492
100720000 109.295166894191
100730000 110.941784809125
100740000 116.054230737664
100750000 115.064082564246
100760000 112.737079815371
100770000 108.816596412586
100780000 107.364321995046
100790000 108.43271967683
100800000 108.129657411734
100810000 115.779015438
100820000 119.719681193485
100830000 119.852489454172
100840000 123.380710830747
100850000 120.797840976223
100860000 124.158690676847
100870000 123.271968959689
100880000 121.945800123894
100890000 124.475945604275
100900000 112.861603168565
100910000 120.176147926866
100920000 117.202689059901
100930000 116.149906875175
100940000 116.984885513597
100950000 117.046643654724
100960000 118.520387205346
100970000 117.985072806289
100980000 119.500025441996
100990000 119.330969600703
101000000 119.434397218747
101010000 119.559444476884
101020000 118.857996683737
101030000 123.559327831316
101040000 120.84563425227
101050000 121.766452208397
101060000 118.241139717767
101070000 116.299625509337
101080000 120.7751413972
101090000 115.089046169687
101100000 116.078803378038
101110000 115.973936499953
101120000 117.11422970616
101130000 119.539181702514
101140000 120.76190311946
101150000 119.623323371825
101160000 115.131680644922
101170000 118.963908902054
101180000 125.426082090873
101190000 122.153314052692
101200000 125.901043677086
101210000 126.631226816784
101220000 123.909392789339
101230000 112.819412280929
101240000 114.437219767763
101250000 110.655527318435
101260000 119.123252778354
101270000 116.156150385096
101280000 114.660320392268
101290000 116.407550412556
101300000 115.928506749951
101310000 115.518114683217
101320000 115.328397275826
101330000 115.51162185176
101340000 113.708645903009
101350000 112.57485648551
101360000 111.778830315335
101370000 112.420393424613
101380000 114.591144099879
101390000 113.611620437074
101400000 114.180140170252
101410000 116.611628449284
101420000 117.320168901836
101430000 116.989618923269
101440000 114.348001139525
101450000 111.934266313616
101460000 112.404750479618
101470000 111.435281210243
101480000 110.79008388327
101490000 115.64964995542
101500000 110.801230038907
101510000 110.914684148638
101520000 111.847115776019
101530000 114.283742038883
101540000 116.739658207689
101550000 117.705750284093
101560000 113.799839097231
101570000 110.619103032798
101580000 114.309894182075
101590000 116.144530925609
101600000 117.204703969852
101610000 120.062980700289
101620000 118.222282589076
101630000 113.870087831758
101640000 116.574178366351
101650000 117.442310980219
101660000 116.266126018083
101670000 112.613739168002
101680000 116.332010505771
101690000 112.693622421796
101700000 116.132324692447
101710000 115.300268136989
101720000 113.135903065639
101730000 116.898130629174
101740000 119.89299092699
101750000 120.76257826984
101760000 118.894765172184
101770000 119.024999850092
101780000 117.228204137463
101790000 115.677549354571
101800000 116.707363894228
101810000 115.869078118832
101820000 115.61880075054
101830000 120.938770644514
101840000 118.527944973563
101850000 122.123799621231
101860000 118.15591079856
101870000 117.254654877938
101880000 120.015901680241
101890000 123.280581027787
101900000 119.433466377535
101910000 117.395406060399
101920000 120.0150009807
101930000 116.523347861378
101940000 119.940587477825
101950000 116.376024017745
101960000 117.035336485604
101970000 116.960277509184
101980000 110.40747908495
101990000 112.653116821494
102000000 115.781859751506
102010000 115.865871476495
102020000 117.806442720189
102030000 117.502706276014
102040000 115.286128416512
102050000 118.573416802269
102060000 119.779926263969
102070000 117.256783470192
102080000 123.683835618404
102090000 123.260952081741
102100000 121.373758821168
102110000 121.526761039353
102120000 116.199114354979
102130000 119.338713832831
102140000 120.293350085123
102150000 118.556319602765
102160000 116.906983035873
102170000 116.239843088443
102180000 118.64852378378
102190000 117.488488851024
102200000 114.211910192412
102210000 114.674956508064
102220000 119.355962038119
102230000 121.471695649445
102240000 115.784228570222
102250000 116.620381811384
102260000 111.253087810487
102270000 112.45280370801
102280000 116.763485114535
102290000 114.815720451622
102300000 112.491721500531
102310000 112.036954191029
102320000 113.366239183525
102330000 114.494416029641
102340000 114.319892299576
102350000 114.806010135487
102360000 117.527036321786
102370000 120.070192573355
102380000 115.909305675066
102390000 112.280171222282
102400000 113.252638320857
102410000 116.257891900916
102420000 112.943566723226
102430000 113.505415691405
102440000 115.470001891056
102450000 119.677073645409
102460000 121.455388657271
102470000 119.856422840982
102480000 115.982690039018
102490000 115.104092043119
102500000 113.82385544112
102510000 119.297808642535
102520000 118.667213786491
102530000 114.832499975624
102540000 109.532163215788
102550000 114.541212608962
102560000 115.868291908928
102570000 115.499991181411
102580000 116.822520219579
102590000 117.569172713466
102600000 112.745317731073
102610000 110.814891608032
102620000 110.714657926567
102630000 106.071370191458
102640000 102.230418772064
102650000 96.205055771202
102660000 105.105835874665
102670000 107.328882480334
102680000 115.507847791879
102690000 111.473523151492
102700000 114.205802670422
102710000 113.882709962725
102720000 108.913247859752
102730000 111.888445461991
102740000 113.548289903375
102750000 117.443871474884
102760000 115.965758701526
102770000 116.87473815251
102780000 113.121591631355
102790000 111.576880828032
102800000 109.231763306491
102810000 111.896088303436
102820000 116.01526185092
102830000 115.259980555979
102840000 114.618263604179
102850000 117.622431588597
102860000 118.781457440181
102870000 116.269284370233
102880000 116.292274643675
102890000 112.69841689945
102900000 117.775641201892
102910000 117.950471566529
102920000 112.820022552893
102930000 110.381023149887
102940000 111.75518090021
102950000 108.705785758065
102960000 112.562305553746
102970000 115.467415829424
102980000 111.293151988479
102990000 113.194417113689
103000000 111.36161983154
103010000 109.472930032356
103020000 109.67155943925
103030000 116.468766121038
103040000 106.464407986886
103050000 103.963022523046
103060000 104.694951907894
103070000 110.789103572167
103080000 105.490728043416
103090000 108.073892536572
103100000 106.713694967186
103110000 105.348913022915
103120000 107.296655698653
103130000 109.378116650852
103140000 112.168181745943
103150000 114.6143810771
103160000 116.671026047715
103170000 114.12109426284
103180000 110.378477349268
103190000 116.438136612248
103200000 113.778498325163
103210000 116.183032080377
103220000 118.958602584708
103230000 122.161549581043
103240000 116.420296126005
103250000 116.811761863415
103260000 120.837319528756
103270000 121.202978621386
103280000 120.531271177195
103290000 119.65698333979
103300000 114.986877663037
103310000 114.086122692694
103320000 113.736167255106
103330000 113.580485646799
103340000 110.196841087512
103350000 110.712572396626
103360000 115.305904635901
103370000 115.925064040029
103380000 114.317068365082
103390000 116.427709034052
103400000 117.390115430655
103410000 112.642058603733
103420000 116.472425850346
103430000 116.276110281082
103440000 113.454103851075
103450000 108.228241607816
103460000 114.32392181816
103470000 114.127778665003
103480000 112.458201035291
103490000 112.011594076752
103500000 108.678347538211
103510000 115.049859655164
103520000 113.502737082943
103530000 114.832776201895
103540000 109.249962654273
103550000 119.575709945789
103560000 115.299685640422
103570000 116.350723556125
103580000 119.50180973426
103590000 113.051772167528
103600000 114.978511369119
103610000 106.102693378674
103620000 109.409053382423
103630000 107.77533811959
103640000 108.529516927764
103650000 108.372128814503
103660000 112.283326400502
103670000 115.990300930988
103680000 110.631840040685
103690000 111.139175102954
103700000 111.799286881477
103710000 113.0900802286
103720000 112.10881452542
103730000 113.949935070844
103740000 114.912534925032
103750000 114.240891776783
103760000 113.8158794599
103770000 113.536407325937
103780000 114.128253396392
103790000 114.891711422446
103800000 112.434040024232
103810000 113.383238648343
103820000 112.850402719269
103830000 110.893883487685
103840000 118.962041701685
103850000 116.39053808152
103860000 112.59588284364
103870000 112.388419453123
103880000 110.78881660191
103890000 111.167868282613
103900000 112.058309290486
103910000 110.866723745523
103920000 108.334158081277
103930000 115.681590929262
103940000 114.758561782039
103950000 113.342140796107
103960000 117.764896727172
103970000 119.496132861557
103980000 123.446456780448
103990000 117.843651204499
104000000 118.789331509521
104010000 116.68388162776
104020000 114.809631972482
104030000 115.08952507992
104040000 116.613593450439
104050000 118.935352074908
104060000 119.024405331545
104070000 115.468375125057
104080000 115.717173942028
104090000 114.914328409357
104100000 118.274880839931
104110000 122.637101898952
104120000 119.496690082763
104130000 116.517452107112
104140000 114.838169786884
104150000 117.002906703534
104160000 118.395956376221
104170000 120.339015773668
104180000 115.276350610772
104190000 117.551420107634
104200000 116.434116487827
104210000 116.674056648495
104220000 119.490560195974
104230000 119.54423875201
104240000 114.466009056458
104250000 117.957904040738
104260000 113.08415519183
104270000 114.847554389299
104280000 115.819010949122
104290000 113.194209549869
104300000 113.48190286478
104310000 117.806719886499
104320000 120.993174835033
104330000 112.817689795902
104340000 113.50806135687
104350000 116.099680642155
104360000 119.255285466105
104370000 119.477103240976
104380000 122.673871349686
104390000 120.675111800149
104400000 116.822928682319
104410000 117.020378009384
104420000 116.919268954188
104430000 117.060291132088
104440000 123.337339659653
104450000 122.494264439548
104460000 124.05690139044
104470000 122.462021791182
104480000 121.619474399111
104490000 123.540728715837
104500000 111.069215801908
104510000 114.624229440069
104520000 117.123088072766
104530000 119.008181259226
104540000 110.608405603406
104550000 115.565667706378
104560000 119.075113381908
104570000 122.458891768671
104580000 114.413385577063
104590000 119.32316604446
104600000 117.251323478253
104610000 119.220847282231
104620000 115.345321978615
104630000 114.845821678722
104640000 108.433514623911
104650000 112.482462416695
104660000 111.156543513569
104670000 109.766978256386
104680000 106.141528248433
104690000 109.052249983661
104700000 109.09574220773
104710000 104.677310759063
104720000 113.105039496694
104730000 111.852703946528
104740000 111.385287476293
104750000 110.032030100255
104760000 108.870787872694
104770000 110.487114055017
104780000 105.030024997298
104790000 106.951921854559
104800000 103.716009717414
104810000 104.502431386453
104820000 112.191774132191
104830000 109.199261629348
104840000 114.780011167831
104850000 115.133980904261
104860000 116.782593401327
104870000 119.478316546551
104880000 117.587720818011
104890000 115.797657543313
104900000 115.499777923142
104910000 115.552982761327
104920000 111.822996882688
104930000 114.594559192708
104940000 115.890565150771
104950000 119.486932858266
104960000 115.045046485508
104970000 111.478513899808
104980000 111.240717587451
104990000 114.097327215186
105000000 108.769982004958
105010000 112.269322041892
105020000 109.399408245127
105030000 114.276102368809
105040000 111.925862041034
105050000 111.861584792696
105060000 116.449029097201
105070000 107.433264224531
105080000 113.176588927119
105090000 115.126117905867
105100000 114.121427862328
105110000 114.989385578597
105120000 116.132373387299
105130000 120.011229415835
105140000 120.994706802411
105150000 115.214250937426
105160000 112.772838377536
105170000 113.324442017964
105180000 113.600930022232
105190000 112.214476390114
105200000 114.579275996881
105210000 113.05675688176
105220000 115.541471122763
105230000 116.361057309975
105240000 118.302157190956
105250000 114.893110391156
105260000 121.728481632749
105270000 119.223162854814
105280000 118.494818801393
105290000 114.606016805507
105300000 111.256940412693
105310000 109.337170387583
105320000 114.821789081056
105330000 112.175945899479
105340000 109.7883330742
105350000 112.431685073154
105360000 107.221448563559
105370000 108.497728345781
105380000 106.00141010679
105390000 106.591670017748
105400000 110.67476859429
105410000 114.755580552639
105420000 114.662298093252
105430000 116.189273111787
105440000 117.742709920045
105450000 116.044345118892
105460000 116.752605813878
105470000 119.003575362462
105480000 114.129786412557
105490000 116.872376946907
105500000 115.079402098738
105510000 113.194619362917
105520000 114.659674259403
105530000 111.728451202029
105540000 110.627390907662
105550000 114.007833020027
105560000 109.697587943302
105570000 104.676319755592
105580000 109.214015501138
105590000 109.702755793676
105600000 109.090932283722
105610000 114.790376429558
105620000 111.312552195452
105630000 113.093319241385
105640000 112.026980753876
105650000 112.129065468896
105660000 110.847863664917
105670000 110.241177684517
105680000 114.049009006936
105690000 114.095282407611
105700000 112.709336329325
105710000 115.445800643568
105720000 119.158428231795
105730000 118.951403198936
105740000 117.695710981317
105750000 118.236831477837
105760000 116.830806695229
105770000 115.595306076748
105780000 114.945149925856
105790000 115.929395645082
105800000 100.288133279648
105810000 109.294091108068
105820000 112.190995988837
105830000 115.895429015862
105840000 116.357718991828
105850000 118.01506708425
105860000 116.639361839434
105870000 113.441583742604
105880000 113.125337954094
105890000 116.578159544359
105900000 119.949484037412
105910000 120.980249357529
105920000 117.162733794408
105930000 112.433681518321
105940000 120.562162088119
105950000 116.175256928378
105960000 115.810709218342
105970000 118.156377702538
105980000 114.299415441115
105990000 115.697448772527
106000000 113.866656348497
106010000 112.537223483785
106020000 114.737362452445
106030000 112.889365290914
106040000 116.041337481248
106050000 116.061227917671
106060000 115.365352931939
106070000 114.010521678899
106080000 112.686497508618
106090000 113.857800654807
106100000 110.075912122844
106110000 111.837895680226
106120000 108.711318017396
106130000 112.908641109125
106140000 112.027956965282
106150000 113.163939223265
106160000 111.585781947296
106170000 108.351305405436
106180000 113.811295267443
106190000 110.184771606106
106200000 114.622950634825
106210000 117.141817730976
106220000 116.193926506367
106230000 114.031313321442
106240000 114.928470078068
106250000 114.867339944518
106260000 116.532038980872
106270000 118.973312411136
106280000 119.008681491487
106290000 117.168174024076
106300000 117.416928518617
106310000 114.965243431052
106320000 113.734524278488
106330000 118.874236678493
106340000 117.063995520811
106350000 118.995466773735
106360000 118.722580446526
106370000 115.927294944174
106380000 117.520893628035
106390000 120.182157766154
106400000 124.00182885344
106410000 123.32003632287
106420000 119.854144299621
106430000 113.980809993152
106440000 116.757908283339
106450000 112.977752035475
106460000 110.153077102702
106470000 112.362749301351
106480000 112.607756901621
106490000 112.247383578091
106500000 114.098837334483
106510000 112.979731776055
106520000 110.714098465211
106530000 108.243268812808
106540000 108.183898216061
106550000 110.652194013738
106560000 107.054904334747
106570000 111.955497046424
106580000 112.152941867466
106590000 109.281638006707
106600000 108.369037321408
106610000 110.551804027776
106620000 104.673644215209
106630000 108.965841714397
106640000 108.024798687735
106650000 111.245484964502
106660000 112.045642510306
106670000 113.015455330726
106680000 115.829257549076
106690000 116.226697069665
106700000 114.579854288203
106710000 114.55814466562
106720000 116.205030377136
106730000 118.498481438706
106740000 113.757344813594
106750000 112.957299041063
106760000 113.407890141728
106770000 117.474897221683
106780000 112.4511290344
106790000 114.220215151458
106800000 111.149047838934
106810000 108.665802059788
106820000 105.866651859504
106830000 113.108648708479
106840000 109.813362143173
106850000 105.464642593335
106860000 101.007989900605
106870000 103.184104559163
106880000 101.231823971037
106890000 105.174367969013
106900000 108.755224692023
106910000 109.384955323444
106920000 109.402080290082
106930000 109.735379602872
106940000 109.73770558781
106950000 109.175340803496
106960000 111.103402608686
106970000 109.23245577527
106980000 108.89501753449
106990000 110.72061171654
107000000 110.758344672135
107010000 115.047994052886
107020000 115.738993275157
107030000 114.355351389839
107040000 118.543007041598
107050000 116.238734184747
107060000 109.127322611461
107070000 106.112602661514
107080000 107.295730481242
107090000 113.07240130372
107100000 114.476805621175
107110000 114.673562928718
107120000 115.453575905161
107130000 118.432961154407
107140000 116.782529792586
107150000 112.344485430387
107160000 115.716596146967
107170000 115.789034203059
107180000 117.324822690812
107190000 117.785771640083
107200000 115.319605948367
107210000 110.99978838324
107220000 111.458017567173
107230000 110.994902511911
107240000 107.934377338857
107250000 112.698750671048
107260000 112.489950810378
107270000 111.173774466371
107280000 116.632498414234
107290000 116.250792123004
107300000 113.385794050201
107310000 116.896945090208
107320000 118.174222637117
107330000 110.909833484262
107340000 114.652830743615
107350000 113.421513161186
107360000 117.491615120809
107370000 116.459363674138
107380000 114.587020882037
107390000 116.501561514524
107400000 117.228261115298
107410000 115.052875917038
107420000 114.207535080354
107430000 115.564525265793
107440000 114.275235970864
107450000 112.291288950802
107460000 116.811217797028
107470000 114.509554827873
107480000 116.043199494775
107490000 118.136729097476
107500000 117.931390661811
107510000 119.806020333605
107520000 118.140891647872
107530000 117.998217152915
107540000 115.330600499252
107550000 114.740408334558
107560000 111.002737918118
107570000 113.372069621103
107580000 114.368183837813
107590000 118.1190681642
107600000 117.501296464512
107610000 112.219342826165
107620000 112.142004198192
107630000 110.380088020446
107640000 118.029139040012
107650000 113.484590485949
107660000 115.324656970902
107670000 113.793506332637
107680000 118.548655885946
107690000 118.585676548741
107700000 120.305356101395
107710000 119.44432380417
107720000 114.667673286321
107730000 118.772304745984
107740000 111.984015740613
107750000 112.00196025734
107760000 110.017811268314
107770000 109.955219810834
107780000 115.191996466199
107790000 115.319131394611
107800000 113.629785754913
107810000 114.300078943846
107820000 110.824546292601
107830000 115.193732683598
107840000 115.340641954796
107850000 118.002305995325
107860000 118.160204847068
107870000 121.918731595359
107880000 116.503024127011
107890000 119.682158990057
107900000 120.443523779615
107910000 116.463520050951
107920000 119.083357325793
107930000 116.012637152971
107940000 120.445588634044
107950000 115.714137666891
107960000 114.747341588153
107970000 115.972532434717
107980000 118.766900887488
107990000 114.821967046463
108000000 120.061625888283
108010000 112.912912248049
108020000 119.516183441942
108030000 115.70952984861
108040000 115.013644034905
108050000 114.332327044734
108060000 120.618608707405
108070000 118.081061434103
108080000 112.401838474609
108090000 109.841834881161
108100000 115.152410212345
108110000 118.028098873893
108120000 115.193005486705
108130000 116.723213590027
108140000 110.850628874543
108150000 112.69677808686
108160000 110.578381319109
108170000 113.564563238905
108180000 115.212397299888
108190000 111.797904729838
108200000 113.015988208606
108210000 116.035019784512
108220000 114.339849864514
108230000 112.940789740338
108240000 114.423426837792
108250000 114.046667665418
108260000 114.871589981848
108270000 114.652618798215
108280000 111.462720103766
108290000 112.590566674325
108300000 112.924811044973
108310000 112.780455075915
108320000 112.074031566519
108330000 111.779357863673
108340000 100.912536046377
108350000 104.139136247499
108360000 112.597666005751
108370000 114.525824088564
108380000 107.532444315639
108390000 105.476681211797
108400000 104.137937669924
108410000 105.342985237733
108420000 109.139701794318
108430000 112.85165356981
108440000 112.895550501275
108450000 111.982495946543
108460000 111.867817875278
108470000 116.176699106217
108480000 116.59178334704
108490000 116.39518224294
108500000 113.634247527383
108510000 113.519473922781
108520000 116.665273668865
108530000 119.301164934248
108540000 115.06827802978
108550000 119.225679681892
108560000 114.656461485252
108570000 113.92557392359
108580000 116.934689898145
108590000 115.555999452371
108600000 113.950313848994
108610000 116.331712941787
108620000 112.577112500115
108630000 111.66020425632
108640000 110.491979161356
108650000 107.515403788299
108660000 108.692846182996
108670000 111.016351910458
108680000 108.085193085076
108690000 112.304928061791
108700000 109.646347084651
108710000 113.703475726813
108720000 117.24808416405
108730000 110.602424282706
108740000 115.707487337516
108750000 117.386278443904
108760000 117.193341948308
108770000 117.94547743818
108780000 113.914554869021
108790000 113.410846877314
108800000 110.364715657526
108810000 115.228777758212
108820000 110.64813534987
108830000 108.91557593885
108840000 113.264063894278
108850000 102.661818587508
108860000 111.682435956103
108870000 110.333927566328
108880000 110.910732768231
108890000 112.863726108668
108900000 112.461610130639
108910000 115.678810375998
108920000 120.049882485841
108930000 119.091322134043
108940000 115.535482666616
108950000 120.777800448612
108960000 117.590763376788
108970000 112.523441029837
108980000 115.932088140391
108990000 111.54956119516
109000000 110.708413917218
109010000 113.642332447772
109020000 111.074166503376
109030000 109.561258976968
109040000 105.478774765949
109050000 108.484898293126
109060000 106.304162588301
109070000 107.967651792506
109080000 104.599927600316
109090000 102.258892751791
109100000 105.2753653787
109110000 100.423861637194
109120000 103.139121738854
109130000 104.531291470051
109140000 107.814277550524
109150000 105.319749103764
109160000 114.570305358625
109170000 111.10026316179
109180000 107.653080744057
109190000 115.305087690262
109200000 115.120154468199
109210000 116.579890396294
109220000 117.330216324159
109230000 116.826176286932
109240000 116.494780943683
109250000 114.09694562191
109260000 112.176160527876
109270000 110.276298466186
109280000 111.428270498741
109290000 115.658560869047
109300000 110.074154913806
109310000 103.736803168957
109320000 109.69306725308
109330000 116.380494439932
109340000 116.792530788616
109350000 113.353116483721
109360000 111.900874793954
109370000 113.436631793084
109380000 116.247561045878
109390000 111.510303816254
109400000 111.827680219152
109410000 111.106379751947
109420000 107.530374423692
109430000 109.141130427864
109440000 112.678057518074
109450000 110.366577366444
109460000 113.948344367253
109470000 109.694497200728
109480000 107.756151616434
109490000 110.890145621406
109500000 114.341976869186
109510000 106.436514777114
109520000 102.530038267807
109530000 105.895112550113
109540000 107.428009221056
109550000 107.779014991572
109560000 115.376445407648
109570000 114.739138051952
109580000 111.465582482003
109590000 106.755508827214
109600000 109.065332308655
109610000 110.467089180252
109620000 112.201692118462
109630000 105.732296378272
109640000 99.4767071063397
109650000 101.805923894771
109660000 107.153698051227
109670000 108.690243982228
109680000 108.516133482991
109690000 108.959926171251
109700000 111.86345386317
109710000 102.08936340104
109720000 106.978057241137
109730000 110.658160051171
109740000 118.841025647803
109750000 114.506670210675
109760000 116.261158944099
109770000 111.994868781006
109780000 111.635685456389
109790000 106.695317964432
109800000 108.577306665348
109810000 111.84458091728
109820000 114.333865549176
109830000 118.543112149637
109840000 115.100071708987
109850000 111.78345608329
109860000 114.103257384575
109870000 115.404940913256
109880000 112.670225979422
109890000 117.087642675948
109900000 114.579751996456
109910000 111.489928961726
109920000 111.118377708741
109930000 108.706713072213
109940000 107.796671675732
109950000 112.330550098099
109960000 115.22627013894
109970000 115.628343609246
109980000 110.828224882808
109990000 107.093718645586
110000000 114.766571858597
110010000 107.78555409159
110020000 105.066611960431
110030000 110.092431100201
110040000 110.047224823508
110050000 109.027080622688
110060000 112.474699361855
110070000 112.838511132022
110080000 114.966124546973
110090000 113.89840086458
110100000 112.006160980362
110110000 114.008274744652
110120000 115.930505484568
110130000 113.596154537982
110140000 114.400047324956
110150000 109.389710461363
110160000 115.187111332923
110170000 109.841604212792
110180000 114.105604691452
110190000 114.905454970646
110200000 120.171893930085
110210000 114.157942019278
110220000 114.226046428112
110230000 114.764785942884
110240000 118.6191233797
110250000 111.764150415707
110260000 112.902640050336
110270000 113.516654393369
110280000 112.27657457756
110290000 109.849894424383
110300000 114.150687962454
110310000 110.586208370656
110320000 114.300389326966
110330000 108.430091424707
110340000 108.760829125592
110350000 112.539998636968
110360000 107.137784959223
110370000 106.536070932173
110380000 106.114583774627
110390000 109.633259207577
110400000 103.91901346789
110410000 102.016807627048
110420000 106.170666316845
110430000 108.264195819218
110440000 108.222594406447
110450000 110.758439751544
110460000 108.920912591631
110470000 108.232588867993
110480000 109.101678388881
110490000 106.854324672087
110500000 110.826258324694
110510000 114.936656052077
110520000 108.828428250759
110530000 111.61135100757
110540000 111.00645120054
110550000 117.904736259546
110560000 116.982169513093
110570000 117.623659985444
110580000 115.670499599172
110590000 115.639713561803
110600000 116.351556798904
110610000 113.781598643186
110620000 117.463984674942
110630000 115.964759484529
110640000 113.553676882428
110650000 110.684103708144
110660000 112.758202615054
110670000 117.932646396574
110680000 116.901341091475
110690000 109.931551414158
110700000 111.909425689306
110710000 111.360837437065
110720000 109.32411244094
110730000 110.946331049468
110740000 114.58119196657
110750000 116.494299857704
110760000 110.513749561314
110770000 111.69421843768
110780000 113.226071005459
110790000 111.983179465251
110800000 114.063122381827
110810000 114.377360829357
110820000 115.220655109925
110830000 114.029358685746
110840000 116.090271748184
110850000 114.745035802429
110860000 116.228822007092
110870000 119.418434004393
110880000 120.567582933061
110890000 121.164028415315
110900000 120.554591726815
110910000 118.110580645407
110920000 120.182381310076
110930000 115.758634281396
110940000 112.398460824394
110950000 112.691915542412
110960000 112.806336097476
110970000 108.663528762848
110980000 115.60535857121
110990000 112.519058541128
111000000 115.455007065368
111010000 115.124208731925
111020000 116.62163509164
111030000 122.946161198404
111040000 116.256496063774
111050000 117.725751076576
111060000 121.273100311871
111070000 119.902712205073
111080000 118.009331080736
111090000 115.823752675083
111100000 124.077428289259
111110000 116.946353294508
111120000 115.773845490649
111130000 114.6179422351
111140000 116.784671754538
111150000 116.470645921495
111160000 118.124534423744
111170000 118.928799162841
111180000 117.519109414243
111190000 118.32784361637
111200000 121.752617579256
111210000 118.748344192096
111220000 120.981103587265
111230000 119.480643049051
111240000 120.591349027632
111250000 122.225998803456
111260000 124.744046632153
111270000 119.905059971981
111280000 118.259589885194
111290000 116.690449408981
111300000 117.955107998308
111310000 116.044268234475
111320000 126.461550987426
111330000 122.058109701999
111340000 119.172572660638
111350000 112.444409431573
111360000 118.654444999062
111370000 113.884353839918
111380000 112.326504628696
111390000 108.32413289776
111400000 116.710460640258
111410000 115.975888771801
111420000 119.876494307957
111430000 114.808298280403
111440000 110.302486506804
111450000 112.58151476724
111460000 113.185575988295
111470000 117.599073784864
111480000 115.749440290324
111490000 113.557600930193
111500000 118.348018077127
111510000 117.235162605489
111520000 120.219761344565
111530000 120.567746030046
111540000 116.51830196809
111550000 113.553592575306
111560000 113.278547791312
111570000 113.279251179038
111580000 111.5949218387
111590000 113.330799461223
111600000 116.316466371513
111610000 112.589867835836
111620000 115.343545677247
111630000 116.199397454944
111640000 113.640661384013
111650000 116.244266204989
111660000 116.987401548151
111670000 114.006062380177
111680000 113.983330814359
111690000 120.785417266342
111700000 116.898317493892
111710000 116.096752836058
111720000 125.151420509357
111730000 118.886162966194
111740000 114.465291187651
111750000 120.448379227084
111760000 121.543775390527
111770000 119.158052038726
111780000 117.379355326061
111790000 121.377346427145
111800000 117.620758801706
111810000 120.48260529814
111820000 112.20036148349
111830000 122.894313227415
111840000 118.504281667672
111850000 118.748991192219
111860000 122.326742524227
111870000 122.000898870339
111880000 119.954023974188
111890000 121.679928514736
111900000 116.035976756362
111910000 118.549231828884
111920000 116.399183508106
111930000 116.657862623795
111940000 121.911053533612
111950000 119.588725765504
111960000 119.064223674443
111970000 122.440633464603
111980000 120.865743791329
111990000 119.291703082841
112000000 120.084228569001
112010000 124.848425725048
112020000 123.398888309029
112030000 124.233591284462
112040000 121.975894651452
112050000 118.623997468156
112060000 116.945061208819
112070000 113.850367940369
112080000 115.801821144288
112090000 118.069389604169
112100000 119.182197471621
112110000 121.124924926157
112120000 124.573889628479
112130000 120.518535504575
112140000 121.874636806161
112150000 119.897795136453
112160000 121.070757474513
112170000 119.605941215289
112180000 118.389296538004
112190000 121.399846714643
112200000 119.077634880498
112210000 118.650954203513
112220000 117.29021675471
112230000 121.229519401688
112240000 122.106221730461
112250000 121.944387714104
112260000 120.918942992204
112270000 120.112477973571
112280000 119.402130274767
112290000 118.804142116371
112300000 119.387126759728
112310000 118.424721494004
112320000 119.979948995611
112330000 120.52379872603
112340000 119.869871986091
112350000 117.456853805964
112360000 117.775050682246
112370000 115.017379691652
112380000 116.385160421011
112390000 116.54013697445
112400000 117.155087832697
112410000 108.201372263609
112420000 106.680881881264
112430000 105.008783662407
112440000 105.028584831295
112450000 106.523029109348
112460000 105.733934309181
112470000 105.471571344225
112480000 105.789174538214
112490000 110.334401013438
112500000 107.927655394476
112510000 113.265045599077
112520000 118.548817549747
112530000 111.924909952358
112540000 112.749199079999
112550000 117.400852068679
112560000 112.053215438585
112570000 114.466245056818
112580000 114.326453595794
112590000 115.298213033848
112600000 119.050408691094
112610000 111.674844669478
112620000 119.664274542478
112630000 112.129453303212
112640000 109.97638871526
112650000 114.94444098102
112660000 113.987255847793
112670000 109.598853440749
112680000 106.666425630962
112690000 104.229189382094
112700000 104.501751815915
112710000 100.463396471707
112720000 102.119819461306
112730000 99.769670708542
112740000 101.124448362376
112750000 103.584694163226
112760000 108.960370334663
112770000 107.566861914528
112780000 106.76540976255
112790000 107.63249457962
112800000 107.220739331466
112810000 109.079191269972
112820000 103.669082915638
112830000 103.071627137017
112840000 103.734993749262
112850000 105.320198911721
112860000 102.411564215158
112870000 97.7295946347371
112880000 98.3996550274319
112890000 100.746837117491
112900000 97.2160045637733
112910000 97.8687363458546
112920000 100.825109165774
112930000 95.3951799692211
112940000 102.012992776451
112950000 101.150521479753
112960000 101.445720538984
112970000 97.4508729966389
112980000 96.6495745982185
112990000 101.183328457914
113000000 99.4042276155129
113010000 93.0037053502615
113020000 99.7371962622066
113030000 94.9554406099895
113040000 97.4137786508551
113050000 95.5994395890331
113060000 104.248830186255
113070000 97.5267445196454
113080000 99.6005988423544
113090000 98.832468303544
113100000 101.689564792134
113110000 101.600123151017
113120000 107.672645092068
113130000 108.289348046553
113140000 110.149179718172
113150000 110.977953101619
113160000 108.200235230071
113170000 109.491819513983
113180000 109.425749054844
113190000 111.379780810715
113200000 107.608780943594
113210000 114.127882500942
113220000 114.58475685964
113230000 117.086802384025
113240000 115.273442922686
113250000 114.365402240501
113260000 118.580708301583
113270000 114.915905139321
113280000 119.535936024668
113290000 121.569978554476
113300000 123.468883221438
113310000 123.678543188573
113320000 124.266518489666
113330000 122.012501430653
113340000 114.594890494361
113350000 122.570297993404
113360000 120.809958361162
113370000 122.203637687511
113380000 119.626127280137
113390000 117.427634324565
113400000 114.81790089304
113410000 115.833718374495
113420000 119.102734281887
113430000 113.652672175979
113440000 118.323929798193
113450000 111.508001566947
113460000 113.829026335653
113470000 114.307486973984
113480000 113.20404460339
113490000 116.083199471067
113500000 109.550775777204
113510000 111.931253614383
113520000 115.340582028284
113530000 112.092984545021
113540000 107.826135048646
113550000 113.084467991489
113560000 111.338187377873
113570000 110.601116817683
113580000 115.975206633804
113590000 115.347328672722
113600000 116.561998814221
113610000 122.014404133244
113620000 119.594348493064
113630000 123.218990030356
113640000 121.036258358475
113650000 117.768226526985
113660000 118.303046864996
113670000 117.351525166794
113680000 117.411551178917
113690000 120.440597786627
113700000 123.332873502476
113710000 123.819971000164
113720000 119.895499806843
113730000 117.683833339211
113740000 118.969736969714
113750000 126.322375327188
113760000 124.37364471921
113770000 120.057003272038
113780000 120.507208304716
113790000 117.120360780536
113800000 122.465863084771
113810000 120.922061524522
113820000 117.642121852563
113830000 117.291793980157
113840000 119.170618546624
113850000 116.963730582964
113860000 117.488275234269
113870000 122.677109700244
113880000 121.392833914337
113890000 114.362632335957
113900000 114.324089787071
113910000 107.21222660158
113920000 110.301225812931
113930000 114.370023192539
113940000 109.133115511937
113950000 110.690597108695
113960000 114.49120162725
113970000 110.016252920654
113980000 110.547875267702
113990000 110.90409204754
114000000 115.320248726228
114010000 118.350862308522
114020000 119.846751823499
114030000 119.727895635816
114040000 121.053236236642
114050000 117.976043523249
114060000 115.054734889655
114070000 111.151228448281
114080000 115.211034825484
114090000 114.607688963596
114100000 117.248082043072
114110000 117.328424772763
114120000 114.609563563284
114130000 116.634942181616
114140000 117.232107098948
114150000 116.092971547716
114160000 110.854051827679
114170000 111.038628237608
114180000 113.255180685191
114190000 111.250693925056
114200000 114.392636545982
114210000 118.346166315454
114220000 125.043319066884
114230000 123.64048723852
114240000 121.910005732527
114250000 118.632982950208
114260000 122.478219541897
114270000 121.792154413007
114280000 115.076106459031
114290000 113.585989868924
114300000 112.37433638534
114310000 116.290644048691
114320000 116.22574351638
114330000 114.565137364628
114340000 117.753082688105
114350000 116.216672410845
114360000 118.342477887732
114370000 118.839883644732
114380000 118.988409267838
114390000 120.824820692257
114400000 113.213567360334
114410000 113.462637619074
114420000 120.179797445863
114430000 113.571082769623
114440000 115.583107228518
114450000 114.497875033455
114460000 117.678495860747
114470000 113.170462924027
114480000 113.079339647128
114490000 117.244787963745
114500000 112.489115008025
114510000 113.234437667424
114520000 111.794575824184
114530000 117.063552602667
114540000 115.679597088847
114550000 119.18087462878
114560000 118.940465893121
114570000 116.665441216557
114580000 118.950017122849
114590000 112.722912362936
114600000 115.607458095942
114610000 114.71744205999
114620000 116.18869358608
114630000 115.034473057226
114640000 114.310280000194
114650000 112.929199271065
114660000 110.616110221074
114670000 114.249784133966
114680000 112.674904018279
114690000 110.80334555917
114700000 114.667114395664
114710000 117.807231281299
114720000 112.353222097249
114730000 112.776994826983
114740000 113.232527891209
114750000 112.840632324731
114760000 111.313472569301
114770000 116.216663767589
114780000 112.1392326574
114790000 115.744187104337
114800000 115.766707603655
114810000 119.209551402723
114820000 113.661555707484
114830000 112.066497094928
114840000 115.377941012982
114850000 120.197303332862
114860000 115.950444267617
114870000 122.427947638821
114880000 112.50326347675
114890000 119.616545636106
114900000 115.094059466749
114910000 112.06479245592
114920000 112.506365602215
114930000 120.301086656436
114940000 118.572784054307
114950000 118.890029254684
114960000 122.120528229806
114970000 126.465981458462
114980000 123.719559379969
114990000 119.325687351027
115000000 121.126765091545
115010000 115.640878026716
115020000 120.270829877537
115030000 118.234154716895
115040000 120.292152846963
115050000 116.702856185833
115060000 116.310004805762
115070000 121.811143405611
115080000 113.886503546122
115090000 122.043986391512
115100000 117.998483009707
115110000 119.164561372168
115120000 121.156939088025
115130000 123.183145842141
115140000 122.300609562639
115150000 119.237226105582
115160000 119.290710916169
115170000 120.383249047359
115180000 118.388604801964
115190000 119.692077750927
115200000 119.749482192428
115210000 116.659379883854
115220000 118.560791382176
115230000 121.154904154519
115240000 122.721509511928
115250000 120.535066073774
115260000 116.862584927711
115270000 117.331691758384
115280000 114.984406387135
115290000 116.062316809601
115300000 118.312599476138
115310000 118.7106791285
115320000 124.095219779306
115330000 124.763612394513
115340000 124.875185524156
115350000 117.087542255109
115360000 118.241363562892
115370000 119.523240319856
115380000 112.467593867916
115390000 115.495710828664
115400000 113.398735726197
115410000 115.274713536681
115420000 114.488058923886
115430000 119.503582828375
115440000 121.120622455474
115450000 120.443472707624
115460000 118.255402964026
115470000 113.373265885993
115480000 119.113670336904
115490000 114.072353125012
115500000 116.641082486269
115510000 117.438023114326
115520000 119.435922956358
115530000 116.999031462887
115540000 120.415021493626
115550000 120.874563832313
115560000 121.353879668199
115570000 118.622992569843
115580000 119.123347346174
115590000 117.895710540501
115600000 111.850037120839
115610000 114.637760565705
115620000 117.360035787363
115630000 112.73901400403
115640000 114.05505689777
115650000 118.626511389313
115660000 115.949501056333
115670000 119.493755045324
115680000 119.465579920632
115690000 119.161095176727
115700000 117.505863866546
115710000 115.242683801657
115720000 114.945103192624
115730000 119.603463959873
115740000 118.852885419052
115750000 112.035528864654
115760000 117.616379560713
115770000 120.249713585366
115780000 115.819801547899
115790000 113.922134126469
115800000 116.055519196777
115810000 114.603529914683
115820000 115.95477062991
115830000 113.940084737433
115840000 118.198811157157
115850000 115.882108481554
115860000 116.51535862141
115870000 113.017303591317
115880000 111.001328277098
115890000 111.490914978793
115900000 112.599921245058
115910000 109.414715769082
115920000 113.583493800292
115930000 116.288028332921
115940000 113.975918152774
115950000 113.236659499742
115960000 115.189562305794
115970000 109.296424277724
115980000 114.880383872421
115990000 118.015853254332
116000000 119.342837527445
116010000 113.154418320963
116020000 115.40821751645
116030000 120.496131715333
116040000 113.961775936612
116050000 113.805036929491
116060000 116.305978776506
116070000 119.050782207909
116080000 121.184578277014
116090000 121.554788747647
116100000 122.509692963148
116110000 118.310034469882
116120000 114.95474941286
116130000 116.439045500123
116140000 111.138792143228
116150000 110.398561446564
116160000 111.442792861111
116170000 117.314090092716
116180000 113.685477616933
116190000 114.365290824862
116200000 112.455572804091
116210000 117.35690651768
116220000 114.162738869066
116230000 109.627914645187
116240000 115.045798543016
116250000 118.187750174439
116260000 114.473622973233
116270000 119.583681596845
116280000 114.868432436554
116290000 117.395125012517
116300000 117.420700744513
116310000 117.970357294046
116320000 110.006190797812
116330000 113.925351393766
116340000 112.677469140235
116350000 111.304436710671
116360000 118.049009336425
116370000 114.246270216617
116380000 116.043249466153
116390000 116.156755798381
116400000 112.205849096055
116410000 119.085863334855
116420000 112.073792673962
116430000 113.847189659362
116440000 118.066310498512
116450000 116.347815496586
116460000 117.156904905078
116470000 110.236362936071
116480000 115.937477946612
116490000 117.296719943408
116500000 113.819580256131
116510000 113.256842134225
116520000 108.189970837358
116530000 112.484149999444
116540000 110.264572981119
116550000 113.110529243548
116560000 115.142443242686
116570000 113.988107015038
116580000 116.766774338775
116590000 112.180803407496
116600000 110.480546888823
116610000 113.059708157494
116620000 116.603214789574
116630000 116.266033376295
116640000 115.611309538304
116650000 117.619237346973
116660000 117.703149394125
116670000 119.022863348955
116680000 115.232284405639
116690000 109.442888664859
116700000 111.366074035298
116710000 111.120579900711
116720000 106.07992531706
116730000 107.656419572258
116740000 107.803682432332
116750000 109.576781293872
116760000 113.763647410742
116770000 109.9620987886
116780000 113.954953533652
116790000 108.737803837152
116800000 114.237095150984
116810000 114.656075590221
116820000 111.525911230488
116830000 112.821732054815
116840000 110.377308993127
116850000 115.283546407746
116860000 112.627722953429
116870000 110.591643920337
116880000 113.47020351351
116890000 112.697617760811
116900000 113.484829063801
116910000 110.656346077988
116920000 114.803112344103
116930000 112.672209772463
116940000 112.65211581627
116950000 113.240042486182
116960000 118.870285960613
116970000 114.448176512958
116980000 110.858553764787
116990000 104.465048675638
117000000 110.179596715477
117010000 109.239265633446
117020000 108.633778724121
117030000 104.272893943419
117040000 109.244071787132
117050000 111.457174340019
117060000 109.722141977241
117070000 111.766373090996
117080000 110.936655575081
117090000 112.954451595693
117100000 111.373183085595
117110000 110.2049519147
117120000 111.502964812408
117130000 110.862652606959
117140000 111.071558829192
117150000 112.985397932407
117160000 112.764007911584
117170000 112.169500336784
117180000 115.629361664739
117190000 116.268747994281
117200000 118.754310014637
117210000 116.245562230652
117220000 118.261357596926
117230000 120.397779933487
117240000 117.73258868871
117250000 117.512154665884
117260000 111.313988466851
117270000 114.561835519668
117280000 114.489128061434
117290000 115.309097773913
117300000 119.201160122974
117310000 114.713538841013
117320000 110.902023768284
117330000 108.454556940482
117340000 107.155252379259
117350000 108.426573838272
117360000 111.780855346783
117370000 114.476295322084
117380000 113.340438233378
117390000 114.915475085492
117400000 109.041558347838
117410000 109.106012787628
117420000 110.149334773823
117430000 114.646902790829
117440000 112.166247600022
117450000 114.994574389504
117460000 111.04634974551
117470000 113.868454923801
117480000 108.027978832863
117490000 109.359063010542
117500000 103.732695028767
117510000 104.947104189396
117520000 105.94168482217
117530000 107.671530932563
117540000 106.356060654528
117550000 105.217733725349
117560000 106.25164820404
117570000 104.643796794537
117580000 110.45656225881
117590000 109.729395244804
117600000 110.982901916684
117610000 109.741356380354
117620000 111.808641121826
117630000 107.448809603642
117640000 109.848942389964
117650000 119.094781025342
117660000 118.030352318473
117670000 115.551889106061
117680000 116.104603714945
117690000 112.960196398167
117700000 112.44625896001
117710000 112.037120198394
117720000 116.974756766964
117730000 116.126928024761
117740000 114.877858580467
117750000 118.429114005781
117760000 116.53590275224
117770000 114.309190762369
117780000 125.458469999461
117790000 119.989415344261
117800000 120.319311351022
117810000 119.246023901443
117820000 117.170640988548
117830000 115.660243660665
117840000 112.979526946429
117850000 115.408639269099
117860000 106.704883913138
117870000 113.568529797171
117880000 113.224216861523
117890000 110.660025165121
117900000 111.597807578764
117910000 111.416436354969
117920000 107.676722727636
117930000 111.457900866486
117940000 111.913003527999
117950000 108.2315248795
117960000 108.058447362583
117970000 107.313970455249
117980000 109.428452869116
117990000 108.046263690813
118000000 113.213964507566
118010000 111.975350358065
118020000 109.51686703611
118030000 108.91539269217
118040000 111.213214216457
118050000 113.856413246298
118060000 111.709942511342
118070000 108.369032032022
118080000 107.791789432897
118090000 109.503959729074
118100000 110.160157738223
118110000 111.043951553549
118120000 115.441939271976
118130000 114.68996400964
118140000 109.843305876161
118150000 113.115195641275
118160000 116.263752667003
118170000 114.772370641586
118180000 111.485953161384
118190000 115.190809595677
118200000 113.675880252413
118210000 106.944051579602
118220000 109.00006769669
118230000 108.653820189224
118240000 108.670268406598
118250000 111.837333968344
118260000 113.614502740071
118270000 114.000565962007
118280000 113.324114873875
118290000 110.303125265015
118300000 107.16275556475
118310000 104.627165230883
118320000 105.147911782125
118330000 104.257240769196
118340000 111.922815823784
118350000 109.23741949621
118360000 108.040247562293
118370000 107.535286577896
118380000 106.221891329398
118390000 108.243452533213
118400000 106.670604462012
118410000 105.889897086761
118420000 107.528894379546
118430000 106.000124909055
118440000 108.202454897249
118450000 106.546626834355
118460000 107.304182194251
118470000 106.908283842578
118480000 107.719918268007
118490000 113.543615321523
118500000 113.511972439435
118510000 114.227793176963
118520000 112.172302214443
118530000 111.85267052675
118540000 105.962685895697
118550000 108.442205911645
118560000 111.719362194287
118570000 106.027582181551
118580000 102.74445782734
118590000 108.78808384617
118600000 110.754694333863
118610000 110.569285520698
118620000 114.410228199536
118630000 111.547042429185
118640000 112.307704047483
118650000 114.013844410686
118660000 116.68936448963
118670000 111.248688922964
118680000 111.477843074277
118690000 118.104212429302
118700000 114.13017154204
118710000 112.288179188899
118720000 114.97267799809
118730000 115.46589016489
118740000 119.253656054465
118750000 115.074293685266
118760000 120.496298954837
118770000 117.017514894384
118780000 119.587492427124
118790000 112.626741562805
118800000 111.713411040429
118810000 114.051052600967
118820000 115.035706560024
118830000 116.04832953333
118840000 116.971967050544
118850000 117.233220646529
118860000 117.042140804771
118870000 119.616747236141
118880000 120.498454878766
118890000 119.708243316097
118900000 119.245478638814
118910000 121.66860994781
118920000 121.014963516373
118930000 120.769468282153
118940000 116.559773517269
118950000 119.542273350868
118960000 121.673901104091
118970000 118.579859146849
118980000 121.086619784915
118990000 118.049760092149
119000000 115.311822908131
119010000 115.925167066821
119020000 121.892546592266
119030000 120.328326041345
119040000 121.414307023876
119050000 121.171730084252
119060000 119.845749027642
119070000 117.450972709073
119080000 116.12997948499
119090000 110.567087586609
119100000 110.59649347494
119110000 107.583235651226
119120000 108.641843558137
119130000 108.396301630677
119140000 105.044224002036
119150000 111.232389253634
119160000 112.728821597889
119170000 113.562978822289
119180000 110.596478782652
119190000 117.495428477904
119200000 114.339510091996
119210000 111.583621780663
119220000 116.53233059546
119230000 116.109426640733
119240000 114.197763218826
119250000 118.884832783121
119260000 119.95574392461
119270000 124.174282861143
119280000 123.977228294929
119290000 117.59347265023
119300000 120.301847158078
119310000 119.977780048292
119320000 115.829960082896
119330000 116.052473346964
119340000 113.796737214505
119350000 119.849379085754
119360000 114.79666340484
119370000 116.899824682091
119380000 117.450086952562
119390000 116.215510052657
119400000 113.584598459308
119410000 114.680694083303
119420000 113.294089904446
119430000 114.705440158545
119440000 111.121767009499
119450000 114.772749659037
119460000 119.378196342052
119470000 113.817001713237
119480000 117.090440277874
119490000 114.885302375637
119500000 113.928248700322
119510000 111.902666720324
119520000 113.614443171427
119530000 110.538445106257
119540000 109.853472686377
119550000 105.883867139555
119560000 109.296120410358
119570000 108.071574203117
119580000 104.309450729864
119590000 111.585721717402
119600000 111.24527058105
119610000 109.914561328251
119620000 115.619083700899
119630000 105.618889038199
119640000 104.83605089254
119650000 109.070193146898
119660000 115.619644236399
119670000 115.20045555027
119680000 113.502489934815
119690000 115.169437802319
119700000 109.700846827814
119710000 116.982210722657
119720000 118.682591745086
119730000 116.372521333271
119740000 111.552445129151
119750000 109.85797157075
119760000 113.576449025641
119770000 112.933474418412
119780000 110.236815290634
119790000 108.788528057982
119800000 112.32721283233
119810000 111.544835842989
119820000 113.008615224202
119830000 117.40859677245
119840000 115.121647737997
119850000 110.102828742814
119860000 108.041604031668
119870000 111.872702087747
119880000 113.291631729953
119890000 117.276713540271
119900000 115.197308736221
119910000 114.470741209675
119920000 118.291153853885
119930000 113.098357043188
119940000 116.066452797381
119950000 112.83902655932
119960000 115.513146473567
119970000 118.742681433495
119980000 116.781980016934
119990000 111.044617301569
120000000 115.22149101236
120010000 117.385322078168
120020000 118.882238635873
120030000 112.377902941431
120040000 115.132756673591
120050000 114.030761333672
120060000 107.61572974086
120070000 112.710564648797
120080000 106.857896813464
120090000 107.93238822967
120100000 112.855295919486
120110000 111.375261781613
120120000 110.233710743552
120130000 114.155882448797
120140000 110.592023978535
120150000 111.67183308382
120160000 108.444791864345
120170000 108.12319559502
120180000 110.318619997031
120190000 114.075905556221
120200000 111.94918218389
120210000 110.599549612273
120220000 107.45315282702
120230000 112.992689085919
120240000 108.345590873377
120250000 112.286082115351
120260000 110.149297895942
120270000 113.543325599401
120280000 115.837878949799
120290000 117.659478650254
120300000 114.039299624191
120310000 115.63295042001
120320000 114.312402322934
120330000 109.537867688837
120340000 112.359530290831
120350000 106.420909647369
120360000 108.896325731365
120370000 105.117198728146
120380000 103.670227623451
120390000 103.734185798754
120400000 109.01545696028
120410000 107.238336662885
120420000 108.594021005839
120430000 110.108194083993
120440000 109.555955116855
120450000 107.288060387321
120460000 108.475357913418
120470000 110.145486397992
120480000 110.804112522499
120490000 115.843757789772
120500000 117.074491175889
120510000 114.025004327628
120520000 112.269037450905
120530000 111.432830894464
120540000 109.288752251415
120550000 106.077931697265
120560000 105.934545065444
120570000 112.990122941468
120580000 112.12988098618
120590000 108.006254810234
120600000 112.458336669473
120610000 113.585272415427
120620000 111.398629597913
120630000 111.080093103609
120640000 108.099600877032
120650000 111.817097557912
120660000 107.748269307874
120670000 110.542453669366
120680000 107.036803953296
120690000 109.974081331363
120700000 107.658948188773
120710000 113.700378157752
120720000 113.120743005062
120730000 112.989432982444
120740000 114.082665892659
120750000 113.078496848168
120760000 110.609398152662
120770000 114.964431394569
120780000 117.640074526409
120790000 118.048855130684
120800000 115.982206331472
120810000 114.802229902798
120820000 116.119221778797
120830000 117.573579940938
120840000 116.134757084364
120850000 120.485409083642
120860000 117.529329013297
120870000 112.999763779899
120880000 120.829256457922
120890000 120.432485104425
120900000 115.916530505452
120910000 123.130393625516
120920000 119.893460721804
120930000 115.940182206616
120940000 116.394502815398
120950000 114.178664180793
120960000 116.445047163358
120970000 116.476330266693
120980000 116.871257424373
120990000 119.217618435183
121000000 121.68935748383
121010000 120.22102943461
121020000 116.945759777942
121030000 116.194178658675
121040000 119.822852427755
121050000 118.210738149364
121060000 116.886007722504
121070000 116.589318850088
121080000 117.110835051499
121090000 121.479193064035
121100000 118.576470432029
121110000 118.565903279023
121120000 120.342023397024
121130000 123.996915091864
121140000 120.145122661837
121150000 121.23847767682
121160000 116.990000164115
121170000 112.72156998103
121180000 117.126765562732
121190000 116.794205712556
121200000 115.816320137592
121210000 114.085907219181
121220000 116.366474387368
121230000 111.817096556632
121240000 118.776296113731
121250000 115.545822255831
121260000 114.240611673992
121270000 115.015437309395
121280000 112.832481810452
121290000 115.131704350944
121300000 107.391337872837
121310000 109.275422183435
121320000 108.247732970882
121330000 109.621776965488
121340000 110.625154692021
121350000 109.21850796903
121360000 111.671418523114
121370000 114.71940933594
121380000 114.452831548422
121390000 112.747783969844
121400000 115.628646078097
121410000 115.944402927026
121420000 109.170523685506
121430000 109.109712307162
121440000 113.0948760038
121450000 111.413565629394
121460000 112.292633396183
121470000 108.171704609811
121480000 104.630860390354
121490000 110.402961072507
121500000 110.102278014334
121510000 109.863662479233
121520000 109.715292396004
121530000 104.513649229975
121540000 103.381513849601
121550000 109.892626289589
121560000 105.126231935686
121570000 104.382636227364
121580000 102.142174455913
121590000 100.531205746182
121600000 105.839298272088
121610000 104.363173556951
121620000 105.175909172203
121630000 106.207494908516
121640000 109.518757124479
121650000 109.034938917218
121660000 109.855701652148
121670000 111.97343507155
121680000 109.716145273104
121690000 113.362595874603
121700000 115.104253201236
121710000 116.456809055561
121720000 116.0316833419
121730000 117.778398145863
121740000 117.883121596227
121750000 116.830064472641
121760000 118.635128582568
121770000 118.48078107392
121780000 116.692240832162
121790000 112.342644652968
121800000 118.506625940201
121810000 117.790110175022
121820000 120.296871492309
121830000 119.811329561754
121840000 115.803838612339
121850000 118.925102593587
121860000 113.273532064295
121870000 113.761763795584
121880000 111.562649845714
121890000 114.819792597661
121900000 120.205540121044
121910000 114.68419190803
121920000 114.495351439294
121930000 114.696135403576
121940000 119.605679954701
121950000 116.653592945546
121960000 121.265255173423
121970000 118.594615626046
121980000 113.063070610087
121990000 118.635886883095
122000000 116.145905049856
122010000 114.251079158922
122020000 112.431098839057
122030000 107.220158141017
122040000 107.219634042514
122050000 107.956602281618
122060000 111.934006951808
122070000 110.01870190375
122080000 116.323400140997
122090000 117.855360461401
122100000 119.117336332603
122110000 117.408855352818
122120000 115.063731444899
122130000 111.782090189278
122140000 114.837589786957
122150000 116.850842012147
122160000 113.430214967381
122170000 110.967514214241
122180000 115.844838063386
122190000 112.757477306373
122200000 114.062304176465
122210000 112.235330725883
122220000 107.944507841754
122230000 114.435818797456
122240000 108.349233808945
122250000 110.532562364122
122260000 109.587405481865
122270000 116.085748085519
122280000 116.221727805032
122290000 116.946057147826
122300000 114.837796905534
122310000 114.135601133761
122320000 113.283163127201
122330000 117.209431284176
122340000 118.556134556659
122350000 113.800062414344
122360000 112.05786757742
122370000 119.137956930189
122380000 120.164614846352
122390000 114.946285475317
122400000 117.562305637806
122410000 118.684831762821
122420000 119.766091015343
122430000 116.056249407811
122440000 121.246933019214
122450000 119.591432861435
122460000 119.514860037609
122470000 121.038375304948
122480000 119.618838247816
122490000 117.431957328299
122500000 114.06085300789
122510000 120.410218505557
122520000 115.860796184396
122530000 116.201931994155
122540000 115.251254344243
122550000 114.860998768873
122560000 115.976416113064
122570000 112.975036607393
122580000 118.55841851635
122590000 116.437802506136
122600000 117.526495824109
122610000 123.484184844792
122620000 117.955926669598
122630000 120.194606483887
122640000 118.292843690479
122650000 118.347987192217
122660000 115.101583877201
122670000 117.0606187077
122680000 116.643904288117
122690000 111.407426110328
122700000 111.719296742364
122710000 115.50497956403
122720000 116.149343120417
122730000 118.472600576255
122740000 117.082933652293
122750000 114.760897167253
122760000 120.630909464465
122770000 118.199642290296
122780000 116.245739856727
122790000 114.265281105261
122800000 114.256463743511
122810000 112.770371251514
122820000 115.360122007304
122830000 116.670495463805
122840000 120.874331541282
122850000 121.048825391966
122860000 124.333039387544
122870000 121.548116050921
122880000 120.191975878735
122890000 116.532680232415
122900000 114.965962992198
122910000 118.476924988746
122920000 120.225697159838
122930000 121.321045050239
122940000 120.265717372151
122950000 122.689630297675
122960000 116.016364099666
122970000 118.99265062972
122980000 120.537928215278
122990000 120.271988046631
123000000 117.727403414792
123010000 118.701045944332
123020000 114.383697481975
123030000 119.690359264373
123040000 118.367276349476
123050000 120.519535886279
123060000 117.562722647514
123070000 117.334583930018
123080000 115.167173755987
123090000 117.15579353171
123100000 119.863591885795
123110000 117.735143173899
123120000 118.767991954711
123130000 122.083851413526
123140000 120.512376674974
123150000 115.932343459708
123160000 115.917981480131
123170000 123.636067647899
123180000 120.100048939051
123190000 120.626069574223
123200000 117.495493703239
123210000 117.760331434287
123220000 116.958658899991
123230000 117.626433987249
123240000 116.745017388466
123250000 118.343406067524
123260000 110.960979191786
123270000 117.442107085089
123280000 111.90875342273
123290000 111.756489598712
123300000 109.348367589923
123310000 112.124949244728
123320000 110.185740688659
123330000 111.813753406656
123340000 110.59657871041
123350000 110.617467607519
123360000 112.250761635589
123370000 113.732378271182
123380000 109.958911579424
123390000 109.435456539113
123400000 109.531948940266
123410000 112.7037812036
123420000 112.261712521739
123430000 112.915373706298
123440000 108.972909502974
123450000 112.484827033873
123460000 118.802820727184
123470000 119.03719687359
123480000 111.035953925366
123490000 115.466906522637
123500000 114.775875044605
123510000 112.742921254492
123520000 113.96151811997
123530000 120.641398606463
123540000 123.084986166506
123550000 118.098893734493
123560000 123.046349659921
123570000 117.257701269495
123580000 116.927062791532
123590000 114.231601158016
123600000 113.644000240504
123610000 115.46026056996
123620000 119.895046902698
123630000 117.618801031734
123640000 118.062960043233
123650000 121.390451779623
123660000 124.415269170205
123670000 121.476313070372
123680000 119.510821391009
123690000 114.983613620887
123700000 117.90084717955
123710000 119.906788737391
123720000 118.869144237814
123730000 120.896784793399
123740000 119.712195072439
123750000 114.502609141405
123760000 118.508244620521
123770000 116.798963948206
123780000 116.31745999411
123790000 122.421929184043
123800000 118.646405168178
123810000 116.588675175928
123820000 114.808597988902
123830000 114.403739592521
123840000 119.579092445877
123850000 117.647648047816
123860000 115.190032520732
123870000 122.064199054389
123880000 115.131407011243
123890000 118.973287333041
123900000 121.240580733587
123910000 124.125553014942
123920000 119.359577727512
123930000 115.656345890369
123940000 119.716564014633
123950000 120.460904508981
123960000 120.953397590677
123970000 122.582174685307
123980000 115.614325221576
123990000 117.918765526298
124000000 116.041814264687
124010000 114.162348589044
124020000 114.352099238002
124030000 112.013577780751
124040000 111.204900165233
124050000 115.365902153515
124060000 114.735644083849
124070000 117.364781541531
124080000 111.786079899827
124090000 111.830725639793
124100000 114.157810120535
124110000 109.183383565242
124120000 112.127173912464
124130000 109.162328374469
124140000 114.251042160495
124150000 116.125030378055
124160000 114.244924709033
124170000 113.38019810639
124180000 111.875677876423
124190000 110.846989478926
124200000 115.799502705983
124210000 111.70694825601
124220000 109.215754521083
124230000 110.431861141076
124240000 111.092103206945
124250000 114.836741897986
124260000 109.745140373547
124270000 115.187273647491
124280000 116.884890685133
124290000 114.577323460398
124300000 114.797669094723
124310000 109.784769845136
124320000 109.365617647206
124330000 111.385590877775
124340000 111.436492971993
124350000 112.260700515922
124360000 113.299523717903
124370000 114.74585267826
124380000 114.538405395907
124390000 113.624179615359
124400000 112.23710258409
124410000 110.690227657514
124420000 113.557148692138
124430000 111.835321962062
124440000 112.709281135063
124450000 111.368704736958
124460000 107.838980319072
124470000 109.218072945597
124480000 110.164355787398
124490000 115.034153418118
124500000 119.855294310076
124510000 114.215471969467
124520000 110.545640155524
124530000 113.877043584984
124540000 114.535342303384
124550000 110.801168968321
124560000 110.771265612698
124570000 112.250383434559
124580000 114.15009390591
124590000 112.683722849082
124600000 110.597462184837
124610000 109.361281005409
124620000 109.530854158846
124630000 109.504603056873
124640000 102.278992846893
124650000 108.189515272133
124660000 110.777600381525
124670000 108.3146826477
124680000 111.952281768132
124690000 108.259950815367
124700000 111.880488424905
124710000 113.606185454565
124720000 104.936118260428
124730000 110.885729032292
124740000 109.36649552446
124750000 107.830523858167
124760000 111.611700953864
124770000 108.414417556079
124780000 100.4827408337
124790000 106.089955229488
124800000 101.617934327362
124810000 110.942514848026
124820000 107.736307568659
124830000 107.766710838686
124840000 106.931162698343
124850000 108.116967129673
124860000 108.366692868087
124870000 106.873314442385
124880000 108.49765039447
124890000 108.589983396937
124900000 110.675513079769
124910000 112.09686312836
124920000 113.094044921191
124930000 109.572573047329
124940000 106.769341400164
124950000 109.27010615782
124960000 106.930504545346
124970000 108.757039778807
124980000 105.929455289991
124990000 98.8649247116202
125000000 102.452069176174
125010000 105.588127768323
125020000 104.76729173429
125030000 107.944402263523
125040000 105.700269194329
125050000 109.370539087259
125060000 107.728469944608
125070000 103.143598792308
125080000 109.050232963981
125090000 111.109040646289
125100000 113.390793896844
125110000 113.635819068645
125120000 107.900816224769
125130000 109.349449923102
125140000 111.789971571576
125150000 111.739843562031
125160000 109.053221562956
125170000 112.708677722008
125180000 111.057730532741
125190000 112.654133887801
125200000 120.778460015366
125210000 118.846346903621
125220000 116.567586483126
125230000 110.259258325604
125240000 112.23931255647
125250000 114.322584526655
125260000 112.582793600413
125270000 109.482308929996
125280000 110.018201715222
125290000 113.538931956674
125300000 116.531857681769
125310000 119.412008175392
125320000 117.631852289811
125330000 118.680482777301
125340000 116.204151874039
125350000 121.533432663178
125360000 118.467611511166
125370000 119.158674141055
125380000 119.747243682703
125390000 117.710839352502
125400000 121.067047202444
125410000 122.175788627738
125420000 116.549904331697
125430000 121.203808462788
125440000 119.179333280835
125450000 119.215566893141
125460000 119.086566395273
125470000 120.567832372311
125480000 119.313348709738
125490000 119.957766962985
125500000 120.123299615909
125510000 120.656430692095
125520000 120.692024870036
125530000 121.37514605785
125540000 118.429796915775
125550000 120.484373237922
125560000 123.111212668664
125570000 122.062386832245
125580000 126.518344991328
125590000 121.338304688788
125600000 121.511318183418
125610000 121.985801579451
125620000 119.982436655066
125630000 120.870313808053
125640000 121.400328495903
125650000 120.336933655223
125660000 123.194187934265
125670000 121.764665730965
125680000 121.765377061634
125690000 121.710624735769
125700000 119.515383953468
125710000 120.684786995523
125720000 116.710317339509
125730000 118.789949481022
125740000 125.033055608549
125750000 123.035779541837
125760000 123.258970532139
125770000 118.750754031832
125780000 118.008673700705
125790000 116.411731894001
125800000 121.344946848725
125810000 119.242797891051
125820000 117.010180536242
125830000 115.854865334558
125840000 119.799439208595
125850000 121.254729779116
125860000 119.03033533627
125870000 114.756302121668
125880000 115.110899566049
125890000 119.21850844706
125900000 116.26745280001
125910000 113.671874510906
125920000 112.848781924928
125930000 114.330322154029
125940000 112.755276208108
125950000 116.131496446261
125960000 115.634937265796
125970000 112.143226200068
125980000 117.02841134875
125990000 116.955427800189
126000000 119.341808054287
126010000 117.048402665798
126020000 110.655634648358
126030000 109.51482413216
126040000 112.608229476297
126050000 108.80450412026
126060000 111.186395167655
126070000 111.627779538114
126080000 115.33175006718
126090000 113.094980012198
126100000 115.444218445217
126110000 119.726673833846
126120000 108.737543223362
126130000 111.225668944185
126140000 114.31797409488
126150000 113.746893876036
126160000 115.385221481728
126170000 113.726119093072
126180000 116.171183610391
126190000 116.262111569701
126200000 116.952084273937
126210000 119.130459832164
126220000 122.187972106072
126230000 123.031465773419
126240000 120.494520432832
126250000 117.313420143019
126260000 118.495119954495
126270000 114.457583796941
126280000 117.462970146258
126290000 120.821022717948
126300000 119.695409664067
126310000 119.406696652566
126320000 120.382102494434
126330000 124.724690570788
126340000 117.077233914578
126350000 118.021601128825
126360000 123.909781705769
126370000 123.652909806191
126380000 123.144260804144
126390000 120.319641447688
126400000 124.563605360416
126410000 125.427787525663
126420000 123.369887891079
126430000 124.665996465712
126440000 122.320820118328
126450000 121.917290186355
126460000 118.566299791284
126470000 114.919777697059
126480000 114.252108735325
126490000 111.973642445064
126500000 110.561039305233
126510000 104.586958067797
126520000 107.643517543873
126530000 113.61533051152
126540000 116.241097443459
126550000 112.995475354315
126560000 112.012154083861
126570000 117.835220340406
126580000 112.717174462652
126590000 114.347780233372
126600000 117.927724193567
126610000 116.344172682331
126620000 118.415765984259
126630000 118.208455144928
126640000 118.963201041118
126650000 121.356461389514
126660000 123.708386747073
126670000 127.623795741557
126680000 123.85635323176
126690000 125.39630535974
126700000 127.080647141977
126710000 123.202503040876
126720000 121.643855227969
126730000 124.282236916107
126740000 118.335698919329
126750000 121.754430280472
126760000 118.386119921491
126770000 116.043734875451
126780000 117.04992555903
126790000 115.748472201852
126800000 120.080315026348
126810000 111.83717727363
126820000 114.119763710954
126830000 110.322314029645
126840000 106.976048644312
126850000 108.588551523931
126860000 111.483168978931
126870000 115.96401792381
126880000 121.921716688832
126890000 118.520299013763
126900000 118.031602745469
126910000 118.489553312012
126920000 119.682407551101
126930000 123.417045421216
126940000 123.343294755019
126950000 123.111387151114
126960000 122.129302113614
126970000 117.387786558743
126980000 116.067684096649
126990000 118.907102101258
127000000 119.876247613656
127010000 115.295969186724
127020000 114.68381523922
127030000 122.139974766054
127040000 121.208994504821
127050000 120.596993966469
127060000 115.810102414755
127070000 117.841858774412
127080000 113.919906127337
127090000 113.631880083737
127100000 113.10080838744
127110000 116.347090994854
127120000 116.755359074569
127130000 113.844375634276
127140000 112.003858016328
127150000 112.166998151855
127160000 112.152058452609
127170000 112.500846647522
127180000 113.817576254815
127190000 115.546106792577
127200000 115.797465314128
127210000 111.049619665395
127220000 115.19049854961
127230000 118.781957930734
127240000 120.068628297375
127250000 119.246377084383
127260000 118.46922471746
127270000 118.867623107137
127280000 115.337783980686
127290000 112.823738233897
127300000 115.376458635583
127310000 113.864450505545
127320000 110.996667975169
127330000 109.145992894269
127340000 108.505615649566
127350000 110.057752960247
127360000 111.998798724404
127370000 116.149799420768
127380000 114.084087803181
127390000 111.440982179034
127400000 114.803523373225
127410000 111.903595671212
127420000 115.63641754042
127430000 111.073760810067
127440000 112.106242636972
127450000 113.53140534485
127460000 111.9981277499
127470000 115.929034035563
127480000 113.506354479339
127490000 112.127386642427
127500000 113.923440229163
127510000 111.513587483746
127520000 115.584419882258
127530000 114.114538458092
127540000 113.562044693899
127550000 115.154352014441
127560000 119.074767614636
127570000 115.726908151545
127580000 116.083683775904
127590000 112.55299896846
127600000 111.22855403011
127610000 120.240661402612
127620000 120.153694536098
127630000 115.868870703257
127640000 116.900394292204
127650000 117.100041605453
127660000 117.035991082918
127670000 116.335677797497
127680000 116.497742015356
127690000 113.101360567973
127700000 121.05865960302
127710000 125.332187107066
127720000 117.771174047419
127730000 115.421107459193
127740000 118.636499346078
127750000 119.879309723391
127760000 118.292567104807
127770000 116.36124142026
127780000 117.620366141968
127790000 116.258475136625
127800000 115.348566032735
127810000 119.059066688871
127820000 117.547739552901
127830000 118.016855053996
127840000 117.70253877686
127850000 116.72647003776
127860000 114.885354395843
127870000 116.914191104416
127880000 111.949216423092
127890000 116.445600454966
127900000 114.016382040529
127910000 115.856037901646
127920000 122.146207715377
127930000 121.550270142785
127940000 122.165710372147
127950000 122.759524662701
127960000 124.742769616555
127970000 121.52348555587
127980000 117.622242943935
127990000 120.172587360223
128000000 120.235562429307
128010000 118.681183655502
128020000 121.224739498216
128030000 118.624953598882
128040000 124.848095722576
128050000 123.577773693619
128060000 122.964855515373
128070000 124.702459040498
128080000 116.817267923413
128090000 120.712593420913
128100000 122.499977194203
128110000 119.308664670449
128120000 120.244470587323
128130000 118.014390931144
128140000 117.967521715017
128150000 116.947958590613
128160000 122.525611144095
128170000 122.771429516761
128180000 120.02047179346
128190000 116.947154176154
128200000 120.259098223499
128210000 118.123073809766
128220000 120.977874751724
128230000 121.832808726915
128240000 119.780512387631
128250000 111.844238055396
128260000 113.878339310128
128270000 116.58202647844
128280000 113.362302661375
128290000 106.825896733985
128300000 114.645635223928
128310000 114.555706538
128320000 113.073292204446
128330000 113.241226552655
128340000 108.848909840705
128350000 112.864351790508
128360000 111.353029836629
128370000 108.429024744475
128380000 109.397324677798
128390000 111.087371007901
128400000 111.616578369966
128410000 114.088613252033
128420000 112.943096032714
128430000 117.28724231169
128440000 121.316665848727
128450000 115.534979146756
128460000 115.422778959242
128470000 118.753533807784
128480000 119.856833281221
128490000 117.017398536201
128500000 121.777468824994
128510000 117.920440954657
128520000 119.706380803394
128530000 120.232155566033
128540000 115.961574575177
128550000 119.945505174377
128560000 113.903071933435
128570000 116.193379061947
128580000 117.124700666069
128590000 115.373111895069
128600000 120.666216133785
128610000 115.848532451824
128620000 114.517785094957
128630000 113.516384544882
128640000 110.123027388706
128650000 111.167893113927
128660000 111.542078886959
128670000 111.747436262702
128680000 107.556235152268
128690000 110.74128465778
128700000 113.565618879729
128710000 111.30316152463
128720000 108.603217927303
128730000 110.156223889514
128740000 110.635952586656
128750000 112.27791072385
128760000 110.797482593075
128770000 109.387644196556
128780000 109.386858712972
128790000 109.334818932933
128800000 113.556804716735
128810000 115.886365259484
128820000 112.02369610072
128830000 113.121959114381
128840000 112.40913751697
128850000 113.433452893642
128860000 112.02637884075
128870000 111.004342869461
128880000 118.756038233877
128890000 113.803368453158
128900000 116.976666177476
128910000 110.512064875439
128920000 114.768451678221
128930000 114.229523981094
128940000 117.115265488998
128950000 115.9991884916
128960000 119.63470575245
128970000 114.90334008924
128980000 118.685410232945
128990000 121.505200364277
129000000 116.680545050532
129010000 119.493102712049
129020000 115.380811741854
129030000 115.327541929259
129040000 120.803868276807
129050000 119.917396671841
129060000 117.794341903653
129070000 119.403648369663
129080000 116.410048281425
129090000 119.518211842744
129100000 116.791685116151
129110000 115.765720649499
129120000 118.578038813564
129130000 116.158316749153
129140000 113.593599062633
129150000 112.471403658761
129160000 114.215568653456
129170000 118.765847360954
129180000 118.055759970618
129190000 118.794314670334
129200000 116.586276331743
129210000 119.076094019922
129220000 120.191222844483
129230000 118.867610817545
129240000 121.331826348502
129250000 119.049777817564
129260000 117.663284139206
129270000 120.192050536684
129280000 118.419351516218
129290000 118.707802470617
129300000 121.920667822911
129310000 120.369523346153
129320000 126.21538905604
129330000 124.274246957445
129340000 127.51697604447
129350000 126.218409535598
129360000 125.079780991825
129370000 121.958232513944
129380000 119.429727082304
129390000 125.578681282162
129400000 121.692830980965
129410000 126.189195252242
129420000 125.124433291703
129430000 122.088961954079
129440000 122.552545122986
129450000 118.414905214026
129460000 120.019568126024
129470000 121.019091732534
129480000 113.661874785366
129490000 116.856884850918
129500000 116.037927052914
129510000 119.527251804691
129520000 116.799059431033
129530000 116.879256135653
129540000 122.049199366008
129550000 125.233514252406
129560000 121.466238322736
129570000 122.869904837169
129580000 116.147607536296
129590000 114.686652886888
129600000 114.162239182348
129610000 113.35601935548
129620000 112.358524010124
129630000 113.442139394078
129640000 117.889910159917
129650000 120.922831041871
129660000 117.907797568248
129670000 121.81656089936
129680000 123.094547550356
129690000 121.687544642639
129700000 121.655379544278
129710000 121.844535811738
129720000 119.335410931604
129730000 119.235708160113
129740000 122.427957745915
129750000 123.709252081488
129760000 128.353125125641
129770000 127.813959328526
129780000 126.376064910231
129790000 124.250703169136
129800000 122.627927804522
129810000 125.364292584269
129820000 125.086436369366
129830000 119.312926565246
129840000 123.108692738947
129850000 120.017912033985
129860000 124.460821451549
129870000 125.410286722236
129880000 124.06897043299
129890000 127.559439945494
129900000 121.102609478427
129910000 121.75175926499
129920000 117.808504962552
129930000 115.895810412164
129940000 113.68937983667
129950000 116.853838598036
129960000 114.845032106887
129970000 112.711815074906
129980000 115.375839854417
129990000 116.852553179527
130000000 118.981336120285
130010000 116.286152193581
130020000 115.972574017705
130030000 121.559891054524
130040000 119.681323993611
130050000 119.055407781171
130060000 116.490440022401
130070000 117.271424971951
130080000 118.96993180418
130090000 119.209493591356
130100000 121.64300435908
130110000 122.314971159274
130120000 120.944840665778
130130000 119.830460541599
130140000 121.717097474949
130150000 119.600584397164
130160000 119.113522004717
130170000 120.505080797465
130180000 121.21637199507
130190000 125.380246453128
130200000 122.683031906956
130210000 119.19485984248
130220000 118.850405483946
130230000 118.157303775819
130240000 116.170011850465
130250000 113.626378840252
130260000 115.122490976451
130270000 116.435675571968
130280000 117.29480115145
130290000 120.830097643845
130300000 116.335840915731
130310000 114.279162448139
130320000 118.347746993881
130330000 115.697612493587
130340000 120.075967879463
130350000 121.131449087349
130360000 122.101523611951
130370000 125.029950413703
130380000 116.797670118705
130390000 123.22211319644
130400000 122.486965601653
130410000 126.940176129257
130420000 124.804302838951
130430000 123.85344444719
130440000 119.419766512547
130450000 120.510843433366
130460000 118.746854615854
130470000 113.192500786548
130480000 121.124300327622
130490000 118.556935120694
130500000 117.551547209435
130510000 116.667319594047
130520000 113.469087263301
130530000 121.834581828337
130540000 117.358188298373
130550000 121.429054253176
130560000 120.040396541652
130570000 118.51503065734
130580000 113.811224199133
130590000 112.612513757264
130600000 114.058547277313
130610000 117.30879166266
130620000 119.293484091186
130630000 121.549419484726
130640000 120.355892245378
130650000 116.469534113403
130660000 118.28606093932
130670000 115.161534841511
130680000 119.977704463568
130690000 117.655314135325
130700000 119.221236257654
130710000 120.043780084581
130720000 121.718679005222
130730000 120.369472002465
130740000 122.713729614287
130750000 120.407073184738
130760000 115.880131100347
130770000 115.881743396217
130780000 118.674116420836
130790000 119.438238637084
130800000 120.036578328917
130810000 118.833338976255
130820000 116.21029481819
130830000 113.869248984889
130840000 115.617222100609
130850000 114.495553133977
130860000 116.010769842556
130870000 115.790955610835
130880000 113.456160271527
130890000 115.339541611714
130900000 115.511705221753
130910000 115.972738285495
130920000 115.824909903843
130930000 118.518183381435
130940000 116.410327919733
130950000 117.942679018249
130960000 120.20890813335
130970000 118.210557446711
130980000 120.04323861039
130990000 120.310412328321
131000000 118.081828016959
131010000 120.465062794325
131020000 117.653536739081
131030000 119.984871512692
131040000 120.475245851808
131050000 120.61635724476
131060000 119.814923254879
131070000 118.536674563309
131080000 119.94346807431
131090000 123.638422191738
131100000 119.485586058271
131110000 120.996263867449
131120000 121.264502697842
131130000 121.002582736816
131140000 122.175914201372
131150000 125.937208216037
131160000 125.733422637542
131170000 120.389271835865
131180000 124.426000371136
131190000 126.058112292765
131200000 123.48533313146
131210000 124.872081889525
131220000 127.881271403031
131230000 119.466119054393
131240000 122.245012624682
131250000 118.707973762005
131260000 118.608011572793
131270000 118.049750766994
131280000 120.281402833875
131290000 117.91319465725
131300000 114.479656897354
131310000 117.206939348668
131320000 116.696890059675
131330000 118.850395704024
131340000 121.737818559576
131350000 118.152482398204
131360000 115.682924983021
131370000 114.914854498307
131380000 119.86158104018
131390000 116.862505232677
131400000 116.057416921229
131410000 119.07071418939
131420000 118.660229153516
131430000 120.602281244227
131440000 125.041871409961
131450000 125.546631897769
131460000 123.075266882842
131470000 122.930164627664
131480000 121.715298838888
131490000 120.103933445345
131500000 124.676517474687
131510000 122.523724049879
131520000 118.84640240548
131530000 121.688745499978
131540000 124.06033614807
131550000 120.995098566416
131560000 119.17475077119
131570000 120.026051131897
131580000 113.676612435319
131590000 116.911554464567
131600000 115.455560485284
131610000 113.539702868308
131620000 115.798561302073
131630000 114.383730263917
131640000 109.754159724931
131650000 118.086928803552
131660000 119.416334048697
131670000 114.907339689219
131680000 120.030675962058
131690000 119.462188025535
131700000 117.622952912492
131710000 118.587882548706
131720000 113.114871722998
131730000 114.680449140242
131740000 120.726263185169
131750000 118.910224662337
131760000 119.992921390352
131770000 120.18289122001
131780000 123.781654907606
131790000 120.948148011674
131800000 122.082579263397
131810000 120.94539929277
131820000 119.849039586459
131830000 124.656207367827
131840000 120.953252979119
131850000 120.538562655344
131860000 120.468654978647
131870000 118.416201066834
131880000 118.314686794308
131890000 121.370629798859
131900000 121.635044814142
131910000 118.057040055472
131920000 120.443579480417
131930000 118.756429083229
131940000 123.298335396183
131950000 125.883959409639
131960000 125.084662542696
131970000 119.959504023587
131980000 121.165670005726
131990000 119.825135845535
132000000 124.454969591496
132010000 122.742076473126
132020000 115.195318852456
132030000 114.963175268743
132040000 111.340050357037
132050000 118.295805081171
132060000 114.867639657579
132070000 114.256681502217
132080000 115.234163660846
132090000 118.017415654523
132100000 119.811387539391
132110000 117.463357884915
132120000 120.615737064594
132130000 122.261428457221
132140000 118.477565039116
132150000 116.344086269461
132160000 121.087045322895
132170000 116.195294570909
132180000 120.665103070365
132190000 122.964788583262
132200000 121.632371721044
132210000 120.09891260769
132220000 122.480055727048
132230000 124.523103708032
132240000 122.232855839055
132250000 120.860852235817
132260000 122.970772798093
132270000 121.332956872913
132280000 120.832022959846
132290000 120.993297308825
132300000 121.087729181069
132310000 120.130271378308
132320000 118.088905116971
132330000 118.20298416985
132340000 121.357584082365
132350000 115.095511930007
132360000 110.448163781258
132370000 116.618044265987
132380000 119.077799415309
132390000 123.774707519155
132400000 120.41699480195
132410000 123.69516677378
132420000 121.360105032056
132430000 119.562673385467
132440000 123.990830199717
132450000 123.340801202389
132460000 120.969165428124
132470000 127.486156119881
132480000 123.725274629285
132490000 122.413075535644
132500000 113.805974293566
132510000 119.642704229676
132520000 117.500525047009
132530000 119.714529907887
132540000 119.217850458717
132550000 115.808886558244
132560000 116.4604333327
132570000 118.683849462954
132580000 117.939714558408
132590000 117.19358305025
132600000 114.376280897694
132610000 115.656029800442
132620000 118.689818794638
132630000 116.056520493963
132640000 112.862178283215
132650000 119.28082169788
132660000 118.644719543271
132670000 123.836458883357
132680000 117.980779298891
132690000 120.103719793956
132700000 118.984901665366
132710000 120.445447714708
132720000 119.290210336877
132730000 119.374819550135
132740000 117.249250201737
132750000 121.11249636281
132760000 120.372578885975
132770000 119.464312730302
132780000 115.801217783245
132790000 117.394777048512
132800000 118.420153775303
132810000 121.876585022584
132820000 119.939238460799
132830000 120.142644719209
132840000 116.189336641988
132850000 113.039076707503
132860000 113.508940498777
132870000 120.254915886894
132880000 118.105829459384
132890000 120.483441404895
132900000 118.908015657031
132910000 117.514870434616
132920000 115.628123719342
132930000 116.516836696004
132940000 115.089700163432
132950000 112.996970128091
132960000 118.98362739868
132970000 116.353251058579
132980000 118.744293571603
132990000 116.56446917335
133000000 116.038498487106
133010000 116.001915278403
133020000 116.306922188534
133030000 114.77281983028
133040000 112.738775896631
133050000 117.160793317358
133060000 116.931189444956
133070000 114.887242354452
133080000 115.345467082472
133090000 111.447689596939
133100000 117.126513672002
133110000 113.132551713326
133120000 114.224869098283
133130000 112.169184328751
133140000 116.451862781168
133150000 118.052243240627
133160000 117.581619032338
133170000 112.178596432031
133180000 117.46186232815
133190000 109.076424647387
133200000 114.722963533802
133210000 112.342218389799
133220000 110.791694989602
133230000 111.616046518545
133240000 112.371656069362
133250000 107.803551009458
133260000 109.344434346752
133270000 109.345494705373
133280000 112.912006827181
133290000 115.242593397877
133300000 113.202492594838
133310000 109.615517559573
133320000 115.399863144704
133330000 112.522831183207
133340000 114.861212674231
133350000 113.788039326857
133360000 111.883023407868
133370000 113.528054590373
133380000 106.351319067652
133390000 108.605027669391
133400000 107.286038989633
133410000 107.880570767345
133420000 108.048823060199
133430000 113.325705874141
133440000 113.902418268897
133450000 115.063204838497
133460000 113.567166719845
133470000 114.291813414351
133480000 112.454773860333
133490000 120.1816682766
133500000 114.608964895401
133510000 113.020543826219
133520000 108.122490349407
133530000 112.747659855058
133540000 112.836538050874
133550000 114.142579765199
133560000 115.009341812442
133570000 116.389652664429
133580000 118.295615277616
133590000 116.48268358873
133600000 120.75533549465
133610000 112.390032398586
133620000 117.166462012821
133630000 120.512676160109
133640000 120.616719828161
133650000 116.637923255831
133660000 117.457572053801
133670000 120.177072965674
133680000 123.827205681313
133690000 121.224791763199
133700000 120.419299617224
133710000 122.774445533803
133720000 122.213868112449
133730000 118.408325975803
133740000 113.167498799991
133750000 117.832463371159
133760000 118.144224251993
133770000 117.094363135143
133780000 115.068311056788
133790000 112.75083172545
133800000 116.89975265667
133810000 120.484898900987
133820000 118.365998992552
133830000 114.652817195288
133840000 113.945736863403
133850000 114.022575296535
133860000 115.822310893058
133870000 118.37052528033
133880000 120.852196006409
133890000 119.606168816562
133900000 112.426745184472
133910000 118.984194841787
133920000 113.764883051249
133930000 115.558139240421
133940000 118.241877930179
133950000 115.847018866749
133960000 108.22183029222
133970000 111.575677844063
133980000 115.602961150529
133990000 118.528707700041
134000000 114.680806416282
134010000 117.916458162959
134020000 115.763639635233
134030000 118.997040134108
134040000 115.099865406599
134050000 116.70459029928
134060000 117.396997662197
134070000 117.094087469983
134080000 121.118836112966
134090000 118.114854228839
134100000 117.166961893985
134110000 118.382341807369
134120000 121.434292608918
134130000 116.095687773597
134140000 113.891831369001
134150000 112.304796806319
134160000 116.190930128548
134170000 118.415072553608
134180000 117.694888814692
134190000 117.206665589436
134200000 115.234885881357
134210000 120.829410628111
134220000 121.989001976233
134230000 116.564162667528
134240000 117.111022449252
134250000 114.604491670224
134260000 114.76325378041
134270000 118.60561545299
134280000 116.175351607476
134290000 109.694986848829
134300000 117.408755802984
134310000 121.249935857305
134320000 123.731100907486
134330000 120.936090512004
134340000 117.800616576914
134350000 115.44103296664
134360000 116.974626282901
134370000 117.120517333836
134380000 117.761583863678
134390000 118.900867404329
134400000 118.778927950417
134410000 121.142576496121
134420000 120.903004992589
134430000 123.175218709765
134440000 120.455431383436
134450000 124.635417684256
134460000 124.275017441785
134470000 123.340748692643
134480000 119.623921365282
134490000 122.643436520886
134500000 122.352208589882
134510000 115.68356573225
134520000 119.549431153084
134530000 119.760792816919
134540000 123.765043677298
134550000 121.774027785591
134560000 121.487301122093
134570000 118.537987240882
134580000 117.296582126623
134590000 121.572175895288
134600000 125.791934418575
134610000 125.513854110776
134620000 123.520599972634
134630000 127.518776737609
134640000 123.119696923037
134650000 126.567542750981
134660000 121.476518285346
134670000 123.873071092033
134680000 122.679161637576
134690000 123.670201248013
134700000 123.316503346537
134710000 123.44136184252
134720000 120.080650049838
134730000 119.440409178646
134740000 116.651548313948
134750000 112.875747146166
134760000 117.346041057227
134770000 122.381478405049
134780000 123.145693306781
134790000 120.828647272307
134800000 120.951937987758
134810000 123.758965460493
134820000 122.399705118643
134830000 120.405137503382
134840000 115.633091549927
134850000 112.613787310498
134860000 113.263435231358
134870000 113.574159020904
134880000 115.738632131702
134890000 114.959362281845
134900000 109.911357519536
134910000 105.467004842605
134920000 108.358239426501
134930000 111.572526136168
134940000 112.114541345308
134950000 106.802151738916
134960000 109.460210378719
134970000 108.821312260296
134980000 110.418046059168
134990000 104.309620535457
135000000 106.630561217868
135010000 108.488201100023
135020000 109.152854860486
135030000 114.013370582721
135040000 110.844388795071
135050000 111.978833529577
135060000 115.715981498365
135070000 112.659889494809
135080000 118.102928584937
135090000 122.202372003951
135100000 119.774105667235
135110000 121.51579205291
135120000 123.395433167071
135130000 121.360013257364
135140000 120.78828584032
135150000 118.708891405519
135160000 118.657758537059
135170000 121.358632619435
135180000 118.313242066716
135190000 118.520414410675
135200000 116.739573379609
135210000 116.939929385138
135220000 120.010654709516
135230000 121.512525538
135240000 114.984939893932
135250000 111.871568443457
135260000 109.896533756985
135270000 110.956334956201
135280000 117.054570149341
135290000 113.671993267306
135300000 114.633134509757
135310000 116.452511420658
135320000 116.517490768973
135330000 114.781431070979
135340000 116.01692423686
135350000 112.12828276741
135360000 110.539506561681
135370000 111.549224825186
135380000 116.747635702781
135390000 115.648657686654
135400000 110.748607350239
135410000 113.768822941181
135420000 109.175256788386
135430000 114.407160791131
135440000 115.875864305573
135450000 115.276097144534
135460000 114.553981207285
135470000 115.150425495027
135480000 111.467281220491
135490000 119.945490513036
135500000 115.201761835026
135510000 111.349049219824
135520000 108.90440762837
135530000 113.190920462506
135540000 108.422668663287
135550000 115.417677499032
135560000 108.081246057505
135570000 105.991536777773
135580000 111.022602169903
135590000 109.393412889226
135600000 107.3305225258
135610000 108.842164769667
135620000 112.374133777473
135630000 113.893084059819
135640000 116.559009623243
135650000 122.394713853112
135660000 116.038500236596
135670000 118.945599121392
135680000 114.39859682455
135690000 111.143380080339
135700000 114.447632232573
135710000 115.064481272854
135720000 114.506276007814
135730000 113.231006181357
135740000 116.67478117645
135750000 120.048985141188
135760000 118.513973027277
135770000 118.197093560265
135780000 116.633326880907
135790000 118.656513411735
135800000 123.651421219599
135810000 117.581082317969
135820000 120.63468899654
135830000 117.775995990278
135840000 120.425316866171
135850000 118.229524372539
135860000 121.294328748432
135870000 119.015836418127
135880000 120.438217512947
135890000 122.199032162143
135900000 120.0911911386
135910000 121.584619297195
135920000 118.573656109483
135930000 118.503289332205
135940000 112.066603666296
135950000 110.58647417344
135960000 114.717274293542
135970000 112.723001605804
135980000 112.243076190562
135990000 118.447854080528
136000000 118.361331183597
136010000 112.912400334734
136020000 115.808981146695
136030000 119.346443203499
136040000 120.788526316663
136050000 119.536010954159
136060000 115.788373304323
136070000 121.893349246115
136080000 116.763437525234
136090000 115.615796680249
136100000 114.651539855746
136110000 120.884214641458
136120000 120.104663968146
136130000 120.326142206654
136140000 122.077581871525
136150000 121.463748891456
136160000 117.057615289145
136170000 115.735205415092
136180000 119.611885281655
136190000 121.0850530399
136200000 123.050201829477
136210000 118.886888190628
136220000 117.692214186983
136230000 112.651737924553
136240000 115.966474935907
136250000 118.248148651178
136260000 117.172176997959
136270000 117.251194875524
136280000 114.386087465502
136290000 119.16300981361
136300000 120.150022553206
136310000 116.198606109515
136320000 119.990937802275
136330000 119.63054746488
136340000 117.392060330001
136350000 120.163483470067
136360000 116.309120739867
136370000 120.549091465808
136380000 121.935799288467
136390000 121.182540591399
136400000 120.465119150141
136410000 117.42811169153
136420000 116.371021591139
136430000 115.589536838286
136440000 115.082739748543
136450000 112.754666833667
136460000 115.458125434607
136470000 114.787434938041
136480000 117.460483518573
136490000 113.19358515816
136500000 113.497196964095
136510000 110.550422449548
136520000 112.171255669851
136530000 117.119238991813
136540000 117.135134773103
136550000 115.042886370507
136560000 115.941890144034
136570000 122.736065887099
136580000 121.392760905963
136590000 120.622692388015
136600000 119.066873092504
136610000 120.347415896257
136620000 118.240615745045
136630000 120.842011753478
136640000 123.191591322486
136650000 121.418840804524
136660000 120.852720432157
136670000 120.6383229786
136680000 119.671331109321
136690000 116.27214769613
136700000 115.993737438978
136710000 114.713381676775
136720000 113.742151889804
136730000 113.234153565454
136740000 119.828079585441
136750000 116.803157393384
136760000 116.307442025663
136770000 116.618568961067
136780000 117.859699761185
136790000 111.952082458013
136800000 114.663972919054
136810000 113.569419708151
136820000 114.88121408586
136830000 113.297797594557
136840000 117.297935499647
136850000 119.219082301224
136860000 113.518663573203
136870000 115.788340314523
136880000 114.658973020469
136890000 116.410745923736
136900000 114.599993784015
136910000 114.37661461454
136920000 115.457104359316
136930000 117.604177755129
136940000 117.040533590894
136950000 119.34574904918
136960000 118.217747934633
136970000 117.068063971014
136980000 118.919456780018
136990000 118.223278622016
137000000 116.403525942308
137010000 120.540640066087
137020000 119.431963198211
137030000 122.246359410968
137040000 120.474950031981
137050000 117.73833396474
137060000 121.130177273939
137070000 122.814671533498
137080000 119.379762053768
137090000 121.956297653242
137100000 120.481786277839
137110000 121.819137169389
137120000 122.03400449882
137130000 121.119923847262
137140000 121.111577020448
137150000 123.491027294656
137160000 121.163650370554
137170000 125.182568005733
137180000 120.602805159792
137190000 117.204895699918
137200000 122.768748441943
137210000 120.865654168674
137220000 119.418419600134
137230000 117.382001320986
137240000 118.509017297777
137250000 109.854280621584
137260000 114.595262702744
137270000 114.370458706959
137280000 117.606173303124
137290000 117.89488458689
137300000 113.339315051497
137310000 118.729806592941
137320000 118.452918733972
137330000 115.196296887955
137340000 116.640736110183
137350000 117.81749934437
137360000 112.121981942809
137370000 114.325950301674
137380000 115.243005819186
137390000 114.717341135227
137400000 117.000165338372
137410000 110.900749874011
137420000 113.854165937723
137430000 115.4312164965
137440000 112.72373206237
137450000 118.463561038632
137460000 122.848584923812
137470000 119.89067678185
137480000 120.509825313967
137490000 119.861421166902
137500000 122.419471096825
137510000 119.389042629578
137520000 121.922076707366
137530000 120.144462218942
137540000 118.122368234479
137550000 120.487299921552
137560000 120.1378302492
137570000 116.537090547889
137580000 114.245748638097
137590000 113.908090823456
137600000 118.729863835854
137610000 117.548311133667
137620000 118.450808513735
137630000 119.345726247817
137640000 114.604836524836
137650000 116.176045988221
137660000 113.782875810959
137670000 112.914102131739
137680000 112.09294854092
137690000 116.32279364698
137700000 113.464096216336
137710000 112.763866651284
137720000 110.99758433602
137730000 112.678061157063
137740000 112.112140318397
137750000 113.908753088681
137760000 109.964781316536
137770000 112.246634024824
137780000 108.529920201414
137790000 109.221403382961
137800000 112.830303544743
137810000 110.237766287828
137820000 111.858288892147
137830000 111.519476436079
137840000 110.255168098737
137850000 112.62050671412
137860000 112.361764100671
137870000 114.308059657715
137880000 116.285620518792
137890000 111.979558371871
137900000 119.092216922816
137910000 116.706182272472
137920000 115.093991975246
137930000 114.236518320407
137940000 120.362851646442
137950000 119.874204631503
137960000 114.249329766512
137970000 118.03575013439
137980000 122.483735852004
137990000 120.167286418374
138000000 117.84871278428
138010000 122.505706505545
138020000 122.076113488264
138030000 122.19785492039
138040000 121.88335255111
138050000 115.511751518584
138060000 122.744352956719
138070000 117.036708610739
138080000 116.836360067006
138090000 121.223597618169
138100000 122.42301253125
138110000 122.937082817649
138120000 126.106877346134
138130000 120.557286162762
138140000 118.983072300226
138150000 116.45037697218
138160000 116.773855870574
138170000 117.823656207737
138180000 120.076434712226
138190000 122.753565630729
138200000 125.621509435386
138210000 122.998380925266
138220000 121.902657157851
138230000 123.710010918976
138240000 122.935635886778
138250000 122.377649023899
138260000 123.55123179144
138270000 121.388647320091
138280000 118.016890779693
138290000 121.654476606437
138300000 119.240706695991
138310000 122.989215185597
138320000 115.63163644721
138330000 117.02930338474
138340000 116.866209130543
138350000 120.891705726708
138360000 116.513141919993
138370000 118.888014324647
138380000 117.120387673527
138390000 117.603631458533
138400000 116.770450310928
138410000 117.952793616858
138420000 117.445169412107
138430000 119.968076083639
138440000 122.387595674386
138450000 116.942689657047
138460000 114.219934300967
138470000 113.592800097275
138480000 115.538366256245
138490000 116.3879825516
138500000 119.393125357309
138510000 121.086562084712
138520000 124.422305866919
138530000 126.436342467432
138540000 128.67663376133
138550000 125.119181656887
138560000 125.631980632941
138570000 124.899222487784
138580000 121.146534938968
138590000 119.592728685995
138600000 121.033358480533
138610000 123.741759197487
138620000 123.166189364911
138630000 120.938042690746
138640000 122.41526411091
138650000 123.229524969972
138660000 119.771851075802
138670000 122.086382278983
138680000 123.600754765094
138690000 118.810616839777
138700000 125.485418566375
138710000 118.336950898078
138720000 120.056011087449
138730000 121.003823278425
138740000 120.591642210639
138750000 123.376280861824
138760000 122.136973525256
138770000 125.242183948673
138780000 127.965962534656
138790000 122.673964645282
138800000 125.304788698787
138810000 125.156514818585
138820000 124.050692401936
138830000 123.476486748291
138840000 124.312523838306
138850000 120.419530958881
138860000 122.400468853602
138870000 121.601784681752
138880000 116.813176687575
138890000 121.07924014134
138900000 119.439605221877
138910000 120.276209327499
138920000 119.937845756534
138930000 115.474057332034
138940000 115.895306792495
138950000 119.299388070008
138960000 120.789118733005
138970000 120.977018705666
138980000 119.99275288644
138990000 115.7953447518
139000000 117.564008905375
139010000 113.723160541199
139020000 116.589829879417
139030000 114.727938579896
139040000 113.785442439043
139050000 114.483972863634
139060000 111.616635319808
139070000 112.669075836095
139080000 111.2646185097
139090000 113.480401302508
139100000 116.420653174087
139110000 114.822314107836
139120000 119.647798748761
139130000 121.025816877273
139140000 119.693285647596
139150000 118.170282204315
139160000 117.193286445657
139170000 122.32967081202
139180000 124.722714734761
139190000 123.54964155485
139200000 125.382135179708
139210000 123.59776887147
139220000 119.577354804983
139230000 118.250789021973
139240000 122.436298759607
139250000 120.666319903727
139260000 119.082879898821
139270000 118.233735398851
139280000 121.689058997137
139290000 118.401527516814
139300000 120.071611526624
139310000 118.05288150795
139320000 123.397856933838
139330000 117.325173412307
139340000 118.614756481512
139350000 122.833018172384
139360000 123.281438902697
139370000 126.886280500594
139380000 122.708929443477
139390000 118.299762035119
139400000 115.809480574357
139410000 120.201657198821
139420000 121.834048255765
139430000 118.75038153614
139440000 119.161793048342
139450000 120.219928387915
139460000 119.566576301429
139470000 120.219289895397
139480000 120.652780682171
139490000 119.981513524941
139500000 117.266052789355
139510000 113.164707829057
139520000 117.880760349432
139530000 113.16432283768
139540000 115.37303191633
139550000 115.293497241744
139560000 118.231241490061
139570000 119.422884842793
139580000 122.028684983866
139590000 123.160245320279
139600000 124.235374340292
139610000 122.040106977286
139620000 123.040276167864
139630000 123.860090130661
139640000 126.069901452957
139650000 124.006397555857
139660000 122.892672616847
139670000 123.350689989648
139680000 125.734172462366
139690000 119.966650804007
139700000 123.730092660722
139710000 122.790320079745
139720000 124.109373565501
139730000 119.689914976651
139740000 123.205468345067
139750000 123.049012423107
139760000 123.215975208218
139770000 122.533042839794
139780000 124.823787869277
139790000 128.905864851432
139800000 124.413016768751
139810000 125.65608501325
139820000 120.700573925826
139830000 123.767627012565
139840000 121.978996946921
139850000 121.140072839952
139860000 119.563858413636
139870000 121.585993814264
139880000 119.108221633523
139890000 119.534710841574
139900000 121.010086001395
139910000 121.898274771156
139920000 122.212834384833
139930000 119.564475618587
139940000 115.94899004158
139950000 118.684055714095
139960000 123.435793923735
139970000 121.263714318584
139980000 118.477139587454
139990000 115.04036038251
140000000 120.146458440621
140010000 119.308858308378
140020000 122.739418835969
140030000 117.661024244898
140040000 120.448226410014
140050000 122.083068696096
140060000 120.566558273858
140070000 117.968778538869
140080000 117.004971323536
140090000 122.045556121211
140100000 123.190250829891
140110000 118.611235785302
140120000 115.961915033687
140130000 113.217006018162
140140000 114.912343848327
140150000 117.755686495502
140160000 117.813907570391
140170000 117.237321214512
140180000 117.801041694142
140190000 121.130663643364
140200000 117.634370410897
140210000 118.224224514768
140220000 118.094538081611
140230000 116.044823982987
140240000 111.994806819571
140250000 111.387113083738
140260000 116.568806285783
140270000 117.83369020899
140280000 114.853815003278
140290000 113.014442701097
140300000 109.996718274472
140310000 113.711800563658
140320000 116.063845502919
140330000 116.10196852682
140340000 111.223170630198
140350000 109.869050289711
140360000 112.676314485673
140370000 108.182808121989
140380000 111.921395056262
140390000 112.181070186835
140400000 112.322192143112
140410000 115.760183805171
140420000 115.898002915693
140430000 114.883055470404
140440000 115.97902827699
140450000 118.238524352508
140460000 114.257157340803
140470000 114.297513513848
140480000 114.524848115287
140490000 115.673458353868
140500000 113.762875778658
140510000 115.118702776025
140520000 117.900396431637
140530000 116.007260671953
140540000 114.997977701279
140550000 116.096932340811
140560000 117.183008356588
140570000 115.638210179675
140580000 115.568089537425
140590000 110.659879962926
140600000 115.06909850664
140610000 116.173100458082
140620000 111.444324055286
140630000 111.714889864857
140640000 117.915599176978
140650000 113.641452935293
140660000 116.252762519836
140670000 119.098661530781
140680000 117.377234085305
140690000 122.343333389583
140700000 119.577285509583
140710000 116.846347290134
140720000 117.739099723294
140730000 114.181570064838
140740000 119.363512859509
140750000 117.146958019991
140760000 116.621113161919
140770000 114.827568267155
140780000 113.895784410207
140790000 114.397274448604
140800000 113.833170525374
140810000 116.920610932739
140820000 115.858478492115
140830000 111.833019030537
140840000 115.577339895882
140850000 113.778857270725
140860000 110.145218735617
140870000 111.176822545992
140880000 111.290421418179
140890000 111.730780050959
140900000 115.820885735617
140910000 111.813689815503
140920000 118.223033553683
140930000 118.848860918069
140940000 116.42574137513
140950000 114.010584845728
140960000 118.348724146789
140970000 121.669698007677
140980000 116.284582552402
140990000 117.9581660899
141000000 113.275315379659
141010000 118.980416349237
141020000 118.057372496126
141030000 116.955118663116
141040000 116.661433629203
141050000 120.854859395797
141060000 112.059642958596
141070000 115.93507581015
141080000 117.388518993236
141090000 116.337020953318
141100000 116.776093411848
141110000 119.99434203417
141120000 121.036042786655
141130000 118.153955611198
141140000 121.074743312778
141150000 122.764882611294
141160000 120.498482508827
141170000 123.426112981006
141180000 121.130548871327
141190000 125.776026136747
141200000 120.092656820898
141210000 111.885385993162
141220000 114.415160775159
141230000 112.314536593327
141240000 118.062470252332
141250000 120.507208177088
141260000 118.5157685919
141270000 121.839653424303
141280000 125.494558571708
141290000 120.580245771661
141300000 121.569048988
141310000 124.315667004838
141320000 121.390793803329
141330000 122.856062510189
141340000 118.899177267891
141350000 120.973691688441
141360000 125.11754703334
141370000 122.585098944948
141380000 118.609722241922
141390000 118.27341726717
141400000 116.881929611746
141410000 116.795114853997
141420000 116.02299234772
141430000 106.91833900225
141440000 112.754884692324
141450000 109.607047149906
141460000 110.75476842629
141470000 110.149875070196
141480000 113.998517470282
141490000 111.88003555726
141500000 118.202706731382
141510000 116.577573038722
141520000 117.618321792034
141530000 116.080420965282
141540000 121.877665367035
141550000 124.658742856292
141560000 126.174923869673
141570000 125.80601709804
141580000 123.447490131634
141590000 120.90247364611
141600000 126.280708955651
141610000 123.82771941704
141620000 117.82468516433
141630000 118.693500369473
141640000 116.298538954799
141650000 111.394468357639
141660000 116.021865581527
141670000 118.945698441682
141680000 119.899585957417
141690000 121.815525485238
141700000 123.035832614115
141710000 120.746668002491
141720000 120.204167660284
141730000 122.551898667845
141740000 122.733921533894
141750000 121.118715185234
141760000 124.137353280221
141770000 119.215307521242
141780000 119.108981117891
141790000 116.606586507993
141800000 120.379505266851
141810000 119.707439546123
141820000 116.94114673723
141830000 119.832116680254
141840000 120.649981157633
141850000 120.982540148879
141860000 120.637376130136
141870000 116.758340453751
141880000 119.528221006539
141890000 117.938223266587
141900000 115.181141528422
141910000 118.176668976084
141920000 116.691908390349
141930000 111.546574560678
141940000 111.786604361326
141950000 114.411527223029
141960000 113.56370512536
141970000 116.623661300846
141980000 115.461404137106
141990000 115.799473752383
142000000 119.432131588749
142010000 117.116023875286
142020000 118.859156296592
142030000 117.926549894567
142040000 119.100227181345
142050000 120.374269593109
142060000 114.012215847282
142070000 118.966939813044
142080000 119.405495933382
142090000 118.045064973284
142100000 113.67411180672
142110000 117.357866008653
142120000 114.805162177519
142130000 118.299979853774
142140000 118.750134788423
142150000 113.999003454546
142160000 113.262998019143
142170000 117.028198256355
142180000 117.965422725593
142190000 120.487542235211
142200000 122.034670231409
142210000 121.306970520276
142220000 120.117609770959
142230000 123.207869829234
142240000 119.110639684011
142250000 124.411744768989
142260000 123.029288012166
142270000 124.37737852124
142280000 124.291177117638
142290000 120.677119433637
142300000 119.845914660804
142310000 118.580819857202
142320000 112.829196868618
142330000 117.119864602946
142340000 117.166201260668
142350000 117.363890306051
142360000 111.18347668218
142370000 113.912006475793
142380000 118.627164325975
142390000 116.83036731918
142400000 110.321048152095
142410000 115.746523945862
142420000 113.700412506153
142430000 116.865494653114
142440000 116.6420792674
142450000 118.575628726182
142460000 116.967359659074
142470000 111.391300524469
142480000 112.276003995991
142490000 116.42824014765
142500000 115.391464062575
142510000 122.16908529183
142520000 119.626470891782
142530000 118.696800483095
142540000 119.566123634594
142550000 119.718921798073
142560000 124.210759173412
142570000 119.56698957631
142580000 118.332783390492
142590000 114.487948892653
142600000 117.318838537644
142610000 116.627307522504
142620000 121.282261705384
142630000 121.114117717057
142640000 121.533391210232
142650000 116.872144159447
142660000 117.479973163822
142670000 118.586836118182
142680000 113.902289342562
142690000 113.3965963414
142700000 115.300886132249
142710000 110.91812309339
142720000 116.317583232881
142730000 117.811293657789
142740000 113.695189027082
142750000 114.791240640629
142760000 115.445155157385
142770000 119.392176057439
142780000 116.247069966817
142790000 116.666738886262
142800000 117.428737151632
142810000 117.666418177346
142820000 114.224055365447
142830000 115.137655841
142840000 116.056524240362
142850000 115.973457969246
142860000 119.981978969847
142870000 121.712003592356
142880000 120.275225754335
142890000 117.092428442039
142900000 114.958481625806
142910000 115.2051583473
142920000 114.220588251248
142930000 115.953560936458
142940000 117.778865453052
142950000 117.477689336588
142960000 120.883289120848
142970000 119.005345046345
142980000 117.110856200879
142990000 116.496446966501
143000000 115.718886683663
143010000 111.180674460918
143020000 114.809356742103
143030000 117.386215102755
143040000 115.841554374796
143050000 121.145207443394
143060000 122.411875101909
143070000 119.73440881258
143080000 118.255804811231
143090000 118.877812380294
143100000 118.421667598588
143110000 119.492106690983
143120000 121.618765224513
143130000 118.793914395978
143140000 119.1067199977
143150000 119.57836999673
143160000 122.223843583751
143170000 120.889899833491
143180000 114.728194400891
143190000 114.854425392016
143200000 119.274797821429
143210000 122.602392873991
143220000 122.261978269895
143230000 118.732693277407
143240000 121.093479791675
143250000 119.523444631918
143260000 112.821625570127
143270000 117.700461620421
143280000 118.849090111874
143290000 124.686813067125
143300000 120.898785521408
143310000 119.241813181619
143320000 122.110859669665
143330000 117.205393615067
143340000 117.379157565534
143350000 117.011070804436
143360000 119.916813605167
143370000 121.865452665663
143380000 121.433131252784
143390000 125.85578452864
143400000 124.306198037329
143410000 121.994935078801
143420000 119.941750008762
143430000 120.311339471348
143440000 122.915277137524
143450000 119.404360626844
143460000 118.243877806012
143470000 119.633563429172
143480000 122.608356827272
143490000 124.77782047784
143500000 121.828372944768
143510000 119.775624984972
143520000 120.237696615323
143530000 117.03503376133
143540000 113.927339898317
143550000 116.274674364295
143560000 119.924613295824
143570000 122.717857770003
143580000 117.504383026857
143590000 118.859587242113
143600000 121.324673426039
143610000 125.472626015719
143620000 120.30329849184
143630000 120.465480465776
143640000 121.087246872667
143650000 120.162562386058
143660000 117.73995233336
143670000 117.153817014282
143680000 116.616451208647
143690000 114.84206109468
143700000 117.259705161818
143710000 115.394300696744
143720000 120.009804245738
143730000 119.001419066495
143740000 122.175496133314
143750000 122.5865709149
143760000 122.54528999522
143770000 122.342492566372
143780000 120.918931125333
143790000 117.409749345951
143800000 123.346774581927
143810000 121.903520966534
143820000 116.738577238557
143830000 117.329911018912
143840000 115.435228707346
143850000 111.701327867183
143860000 113.438348078451
143870000 113.847603506001
143880000 113.921997509552
143890000 117.959813392778
143900000 119.463132849744
143910000 117.615585155943
143920000 118.30018776184
143930000 115.014109415338
143940000 111.293137696415
143950000 112.381222382001
143960000 115.368856315847
143970000 109.957989637201
143980000 112.669300314436
143990000 113.862926622201
144000000 112.697571981226
144010000 116.075633059279
144020000 118.33842131807
144030000 123.319759872795
144040000 121.059398888873
144050000 122.410516920255
144060000 123.885755394689
144070000 118.827866358738
144080000 124.33439881238
144090000 130.376285834414
144100000 125.933512799022
144110000 125.318162777396
144120000 125.33647695098
144130000 126.721783796502
144140000 129.252415532995
144150000 126.598811412759
144160000 129.327837047837
144170000 128.921865120615
144180000 128.996241760123
144190000 126.238305793797
144200000 125.050938213178
144210000 122.066097464675
144220000 122.559212863648
144230000 118.832023521359
144240000 118.322736932237
144250000 115.394503453833
144260000 121.284901731828
144270000 125.899444800458
144280000 122.762791709116
144290000 122.346227665769
144300000 124.230902279818
144310000 121.941259769302
144320000 124.124153641098
144330000 122.090604007266
144340000 127.347849281847
144350000 127.109758332288
144360000 126.090424487481
144370000 124.572643229623
144380000 124.385807483947
144390000 124.641875172578
144400000 122.764350223899
144410000 123.831926203523
144420000 124.753047817083
144430000 124.419658236561
144440000 123.596009322495
144450000 120.874351466783
144460000 118.276795988647
144470000 123.72474876081
144480000 123.610218205424
144490000 123.369172456081
144500000 117.506846309449
144510000 119.660900311471
144520000 119.384325150999
144530000 114.768108280885
144540000 116.148266148614
144550000 118.443507291483
144560000 118.096506787741
144570000 117.255302237495
144580000 116.551511033576
144590000 120.191999376265
144600000 117.377798627131
144610000 119.141535390886
144620000 122.383147225777
144630000 122.407986174783
144640000 121.054520807173
144650000 120.468703944466
144660000 124.375509261797
144670000 121.205322997331
144680000 122.612498960853
144690000 119.933681161849
144700000 115.03291009602
144710000 116.863955577469
144720000 119.825692836182
144730000 116.364346663794
144740000 119.668255191832
144750000 120.520257522982
144760000 116.270522432471
144770000 118.017024800774
144780000 116.702304244247
144790000 115.905867389743
144800000 121.128136825637
144810000 123.217596461457
144820000 126.982742235814
144830000 122.628132104774
144840000 123.607091082228
144850000 118.104852501816
144860000 121.303939003107
144870000 118.35641528519
144880000 116.791281615217
144890000 117.514491573757
144900000 121.586709379264
144910000 120.786224560522
144920000 122.183715139124
144930000 125.584061139089
144940000 124.023240560315
144950000 120.145514711582
144960000 120.493533153138
144970000 118.476584069585
144980000 116.963364967214
144990000 116.618751334404
145000000 118.90152032485
145010000 119.990467897652
145020000 117.582348177178
145030000 123.430342583707
145040000 123.032817298859
145050000 123.86013429992
145060000 122.035389650513
145070000 122.176392536578
145080000 123.372492662936
145090000 120.363041717928
145100000 123.04750682199
145110000 120.500418857249
145120000 120.882210759522
145130000 120.868755512831
145140000 121.497601372414
145150000 121.446170435809
145160000 118.106923463446
145170000 118.107956253846
145180000 121.398246490229
145190000 115.832979977549
145200000 117.062342284965
145210000 117.930561106012
145220000 119.817964312945
145230000 117.380749034119
145240000 121.247825414225
145250000 119.46697249826
145260000 115.699020506462
145270000 119.201053215034
145280000 120.468781372929
145290000 121.966737958199
145300000 116.575714554685
145310000 118.540467419191
145320000 119.848294022397
145330000 113.324143499458
145340000 112.658691543035
145350000 112.929712672127
145360000 112.466959929315
145370000 117.885960978031
145380000 110.883455466787
145390000 114.224385505157
145400000 115.845095932872
145410000 115.587275006998
145420000 116.480203029835
145430000 117.729416490287
145440000 120.368597010313
145450000 118.410740329257
145460000 120.03053486672
145470000 112.230711318158
145480000 114.273248791909
145490000 114.485509600621
145500000 115.604828991443
145510000 118.781252419998
145520000 114.92631611899
145530000 115.677424797206
145540000 113.289043602755
145550000 113.510291410249
145560000 120.178771114138
145570000 121.321862904897
145580000 118.01650358213
145590000 116.232028154156
145600000 123.639345196056
145610000 120.249388849979
145620000 116.681220083442
145630000 118.544172923879
145640000 121.319044301133
145650000 122.027576623865
145660000 123.937790552108
145670000 122.565778735456
145680000 121.863426799272
145690000 119.075462326932
145700000 117.068518937447
145710000 120.12892147199
145720000 116.516709290168
145730000 114.133045095101
145740000 118.217028315314
145750000 114.979475700788
145760000 113.498948200386
145770000 110.873960105504
145780000 119.800694442353
145790000 106.311036335242
145800000 110.695474205989
145810000 112.459866026109
145820000 106.251443981221
145830000 107.783614832441
145840000 114.743691334494
145850000 113.89734238212
145860000 117.656538951046
145870000 110.506494447491
145880000 116.408484923536
145890000 117.21010397536
145900000 114.564983505589
145910000 117.290625349363
145920000 112.503465206408
145930000 113.96758746886
145940000 114.615328336552
145950000 115.886810680168
145960000 113.346949884408
145970000 115.52097385379
145980000 113.11144809449
145990000 111.303796092839
146000000 114.919570765913
146010000 117.268483681267
146020000 116.558026479808
146030000 118.079433099022
146040000 121.407742079752
146050000 121.785953667701
146060000 121.649083132278
146070000 125.063795823931
146080000 126.089986226822
146090000 129.551585619981
146100000 126.885140055541
146110000 128.691805247436
146120000 126.29860915137
146130000 121.0984360103
146140000 118.065323001257
146150000 120.767794294263
146160000 124.999514977693
146170000 121.824515818938
146180000 115.58156090964
146190000 123.802802539776
146200000 124.393628499898
146210000 122.709536926209
146220000 120.1721569105
146230000 122.014471400138
146240000 121.120278556651
146250000 122.575812223561
146260000 122.532398548969
146270000 120.695473020927
146280000 119.169126360629
146290000 125.157821010123
146300000 125.072702709798
146310000 118.913295797851
146320000 121.962882780578
146330000 119.980332825961
146340000 115.649528582633
146350000 119.345412823748
146360000 116.266259555161
146370000 119.24494796948
146380000 113.463577266406
146390000 117.284632333087
146400000 122.493672758959
146410000 121.752881984641
146420000 116.718261309139
146430000 115.072888432979
146440000 116.23934068548
146450000 120.05828089232
146460000 115.604496456965
146470000 116.346822398747
146480000 115.658881990782
146490000 118.520264252867
146500000 114.563058528891
146510000 117.985630297757
146520000 116.862595381331
146530000 118.121094232653
146540000 116.111365077164
146550000 116.928791579878
146560000 112.596394651284
146570000 120.043991523162
146580000 120.871996032621
146590000 118.574578746046
146600000 112.728907715145
146610000 118.558025191826
146620000 120.50858337775
146630000 116.566706102087
146640000 115.128706295674
146650000 113.850230612657
146660000 114.418513822917
146670000 117.42028717995
146680000 113.688023412601
146690000 110.689716242768
146700000 113.142568598477
146710000 111.300111797171
146720000 113.240629285119
146730000 116.465066271015
146740000 119.46557643879
146750000 115.638609321494
146760000 116.606293285489
146770000 115.59258816511
146780000 119.367074829525
146790000 119.836136306857
146800000 119.97902499268
146810000 121.6972239665
146820000 114.688076718827
146830000 119.217916702858
146840000 121.498876012558
146850000 121.780050075144
146860000 120.457870079896
146870000 127.633763653977
146880000 122.791107861704
146890000 119.351869967675
146900000 123.519205432846
146910000 125.095127057945
146920000 124.619798608897
146930000 120.156974706043
146940000 117.861784527233
146950000 120.39444990438
146960000 116.639403438074
146970000 114.199415126597
146980000 110.045248206944
146990000 112.696445989175
147000000 109.394714818911
147010000 113.272503110361
147020000 112.751198565766
147030000 112.60782319335
147040000 117.491030431772
147050000 118.822656185227
147060000 121.954474318452
147070000 117.312360906967
147080000 123.185574280661
147090000 124.736723404304
147100000 123.596780143869
147110000 124.531804744939
147120000 129.688911034276
147130000 124.649348573917
147140000 124.061518922248
147150000 120.619292147242
147160000 123.120530588671
147170000 117.325637282843
147180000 115.76903006977
147190000 120.376197538372
147200000 120.293984287907
147210000 119.639291082862
147220000 116.47342472408
147230000 117.538398515859
147240000 120.679278925626
147250000 117.451708793924
147260000 117.407266686424
147270000 118.678307396936
147280000 119.642543509165
147290000 114.804712776243
147300000 115.855291113978
147310000 111.45256772239
147320000 111.278671286575
147330000 112.721506194572
147340000 120.181107513822
147350000 120.535956102642
147360000 118.102034056255
147370000 115.678820275656
147380000 115.868332747584
147390000 114.476908916767
147400000 114.520313816015
147410000 114.769294809432
147420000 115.467584299827
147430000 116.97295046125
147440000 116.159918066009
147450000 118.490032331753
147460000 120.289133430174
147470000 117.419515880949
147480000 122.323036293124
147490000 118.299576176684
147500000 115.714954350216
147510000 116.128015037028
147520000 116.452379470257
147530000 111.927169026705
147540000 114.136806441186
147550000 115.032642822079
147560000 112.189235127972
147570000 112.570552169781
147580000 113.183094286689
147590000 115.438506900573
147600000 114.680852095877
147610000 113.758592660657
147620000 116.969242180304
147630000 118.081588005569
147640000 119.542303205688
147650000 121.43262067631
147660000 120.465853201421
147670000 116.077297748571
147680000 113.390923928988
147690000 114.75901773074
147700000 115.722927087708
147710000 119.730378520207
147720000 116.633126136901
147730000 112.483023355157
147740000 112.628317558896
147750000 116.490771180538
147760000 114.775617321424
147770000 114.610675220817
147780000 114.729302001937
147790000 111.74297294634
147800000 115.445948740155
147810000 115.154612148278
147820000 114.707391503709
147830000 118.439895764365
147840000 116.588148700368
147850000 120.313879949841
147860000 116.783086593247
147870000 119.926444495454
147880000 117.797199503297
147890000 119.071983647695
147900000 114.684714052878
147910000 116.273024485246
147920000 116.755793357596
147930000 112.112903521369
147940000 114.532339582954
147950000 120.018703598945
147960000 120.216312245018
147970000 120.249145756268
147980000 120.706834870738
147990000 118.114411656138
148000000 117.015573749732
148010000 115.542445356212
148020000 116.539150554986
148030000 116.159009737764
148040000 119.840917702189
148050000 119.098827570133
148060000 122.026373743308
148070000 121.244299930558
148080000 122.713764273566
148090000 119.79711532563
148100000 116.403176159704
148110000 116.394387213939
148120000 114.671938079806
148130000 115.615095151742
148140000 115.400382396928
148150000 117.156771823895
148160000 116.862834719756
148170000 118.443247367392
148180000 113.748806282271
148190000 116.845986161089
148200000 121.80337071556
148210000 120.840718626725
148220000 122.411706877762
148230000 125.873000623761
148240000 121.451539586449
148250000 123.453992118312
148260000 123.066190021861
148270000 121.953926303671
148280000 121.858607482395
148290000 119.520070157142
148300000 121.768957123665
148310000 117.132390869544
148320000 118.666577193149
148330000 119.562498682445
148340000 120.340219033126
148350000 122.449033920049
148360000 115.865007661469
148370000 112.111985650183
148380000 116.20155749868
148390000 112.402830892794
148400000 117.016670131838
148410000 112.678820141557
148420000 114.26595790453
148430000 117.966382451833
148440000 117.960779870429
148450000 118.210071621158
148460000 121.36947324949
148470000 123.058472363096
148480000 121.642420613824
148490000 120.106378574566
148500000 121.198798019773
148510000 122.636445091546
148520000 119.413514840681
148530000 122.046752910082
148540000 118.906507433208
148550000 120.152720107917
148560000 117.894979025749
148570000 116.505162041103
148580000 115.609049543346
148590000 116.783808067385
148600000 112.307788457745
148610000 116.807384989931
148620000 115.313805993722
148630000 111.943850694355
148640000 108.397800023598
148650000 113.948944685592
148660000 113.208799843492
148670000 115.104157476591
148680000 116.907248689264
148690000 116.991641546679
148700000 116.182269143348
148710000 116.671678224022
148720000 112.545859241374
148730000 114.175826711962
148740000 111.252590207157
148750000 111.735831710443
148760000 113.768412042586
148770000 116.731436313791
148780000 117.647433679383
148790000 114.348645060633
148800000 111.634801680097
148810000 111.941277334748
148820000 115.990120063618
148830000 118.339625916951
148840000 118.42538269761
148850000 121.46319557664
148860000 124.260377780687
148870000 121.27548179981
148880000 119.134645653087
148890000 116.055969904864
148900000 117.792395626204
148910000 116.67032551169
148920000 115.268987107916
148930000 118.773296506736
148940000 114.44235997292
148950000 114.543081897776
148960000 113.904085759001
148970000 119.266393553579
148980000 120.711020473349
148990000 121.346639251863
149000000 113.586254599223
149010000 121.048841481011
149020000 121.127604816914
149030000 118.719938418866
149040000 120.976045053092
149050000 118.143861022348
149060000 116.432261666027
149070000 117.44208785114
149080000 120.53880017459
149090000 120.043472328025
149100000 122.421031159423
149110000 120.608594561099
149120000 119.753826337406
149130000 120.207076191753
149140000 119.011330611888
149150000 115.366699730686
149160000 115.651737799376
149170000 120.013049925766
149180000 117.51856693203
149190000 118.498607500369
149200000 119.430811551444
149210000 119.959328671433
149220000 120.009242385145
149230000 118.118111965365
149240000 114.627109982069
149250000 113.159450801943
149260000 113.882623771157
149270000 119.825850708582
149280000 120.450579700822
149290000 123.265622874525
149300000 121.547328535646
149310000 120.817194443001
149320000 122.672509863713
149330000 120.544750439321
149340000 122.21101885756
149350000 124.124603523186
149360000 126.281253674273
149370000 124.979688645222
149380000 123.625139022853
149390000 123.673584788979
149400000 128.720740689368
149410000 124.241610543679
149420000 126.123702729349
149430000 127.719455728559
149440000 121.454325747337
149450000 126.954788938179
149460000 124.1116641701
149470000 124.198869342826
149480000 124.182022267926
149490000 125.022315890513
149500000 124.814990208236
149510000 127.209216008705
149520000 123.230232774173
149530000 121.587964755452
149540000 113.672862185859
149550000 118.518426004425
149560000 122.168315015828
149570000 121.748646632597
149580000 125.041873637761
149590000 126.606120361997
149600000 126.060600031405
149610000 122.096469879241
149620000 121.114249878477
149630000 123.831463502033
149640000 124.6271443381
149650000 123.328435132277
149660000 121.733099179259
149670000 122.058872829038
149680000 122.88248907011
149690000 122.884943597574
149700000 121.333287805162
149710000 125.484976764141
149720000 126.368678763789
149730000 123.087066843819
149740000 120.406912713858
149750000 122.913329247917
149760000 124.419523127237
149770000 120.816537605606
149780000 118.56970457259
149790000 122.768332270461
149800000 120.305466019023
149810000 120.448480637287
149820000 120.873141106584
149830000 119.577613882989
149840000 121.821346131206
149850000 123.997655850462
149860000 122.87864348675
149870000 128.727299350291
149880000 128.63407013624
149890000 129.001752917054
149900000 130.957199283726
149910000 123.88456756279
149920000 124.89185135338
149930000 125.800898753469
149940000 126.661081266065
149950000 126.277384362946
149960000 127.025371324394
149970000 126.248140835922
149980000 128.590240637092
149990000 126.624139751884
150000000 127.357975932452
#timestep 
150010000 122.38453095891
150020000 122.488272104432
150030000 117.952049204268
150040000 123.319060814498
150050000 123.043929235649
150060000 116.406201070761
150070000 118.447882879618
150080000 117.313183581411
150090000 119.391741727885
150100000 120.029147383836
150110000 122.700316291191
150120000 122.246921065382
150130000 119.888882986239
150140000 122.24396388951
150150000 118.710696852684
150160000 122.147539366162
150170000 122.531097913331
150180000 121.47997512174
150190000 116.970444897287
150200000 122.229384464905
150210000 118.267026754537
150220000 119.237360556526
150230000 117.177356076481
150240000 119.337753729304
150250000 116.158503156211
150260000 113.780572803634
150270000 115.976296542902
150280000 115.777893374654
150290000 121.272028376598
150300000 120.527798825516
150310000 120.019752680354
150320000 117.736733894372
150330000 117.129112965847
150340000 116.616307473333
150350000 116.082892385921
150360000 118.025334899333
150370000 113.891388821971
150380000 109.745023495496
150390000 108.481329517939
150400000 114.200810064664
150410000 118.324199420004
150420000 120.321458486375
150430000 119.828693617764
150440000 117.339030453592
150450000 120.964524130748
150460000 123.353359091519
150470000 118.782325732682
150480000 121.441351663171
150490000 120.861921893227
150500000 125.116811966108
150510000 122.98530085563
150520000 125.967663832302
150530000 122.73702025199
150540000 123.481200509761
150550000 120.028624723619
150560000 123.902979659277
150570000 120.88430350344
150580000 116.596646046421
150590000 121.276953449291
150600000 118.589946039552
150610000 117.026388672789
150620000 112.873601557711
150630000 113.553627406998
150640000 111.142521539338
150650000 113.521294422096
150660000 117.226453281367
150670000 112.691806732104
150680000 114.387332619974
150690000 113.911226884843
150700000 116.147635403649
150710000 117.550051248127
150720000 120.187522636334
150730000 123.285875844151
150740000 121.961919257444
150750000 123.438849420575
150760000 123.507485307253
150770000 125.441851316935
150780000 124.946377256565
150790000 125.279007848149
150800000 126.546523318776
150810000 126.655497056834
150820000 130.212077739916
150830000 128.642276177655
150840000 125.16027858315
150850000 125.821053739899
150860000 121.843985628072
150870000 127.518721649267
150880000 124.07051074683
150890000 123.247351610321
150900000 122.177503507033
150910000 125.112043798786
150920000 127.17644534828
150930000 127.303821884943
150940000 129.562915986439
150950000 128.72089725536
150960000 125.510009445547
150970000 117.745642758819
150980000 118.705148015781
150990000 121.876658993929
151000000 122.416135551455
151010000 125.751136749163
151020000 119.316221592653
151030000 125.675223784498
151040000 125.710605144272
151050000 129.568198439031
151060000 129.070196432099
151070000 129.480429475755
151080000 128.098268334447
151090000 129.456595163911
151100000 126.724526666746
151110000 122.617038653847
151120000 124.838580461306
151130000 124.275345772329
151140000 126.408028938963
151150000 125.264934900292
151160000 119.256502479874
151170000 120.073171322853
151180000 124.1937673583
151190000 124.971655082046
151200000 122.420640943063
151210000 121.113410583682
151220000 118.589673404601
151230000 118.654744467141
151240000 120.364245563344
151250000 118.576861023063
151260000 117.282508686978
151270000 119.132028456418
151280000 117.068105206193
151290000 113.899904500503
151300000 117.808826412111
151310000 121.941760373811
151320000 121.447457315292
151330000 116.57473748396
151340000 118.071564066741
151350000 119.216968112864
151360000 123.983629186924
151370000 119.900475541412
151380000 119.878923251061
151390000 123.700292919381
151400000 125.298378982073
151410000 123.036861038714
151420000 120.995033549929
151430000 118.26982921898
151440000 117.269585511928
151450000 121.901294612362
151460000 116.946716571028
151470000 118.56065919628
151480000 116.985206331677
151490000 118.68930551402
151500000 115.087412185955
151510000 120.623108223569
151520000 121.916176411729
151530000 123.617799324061
151540000 122.421505281775
151550000 122.20125392971
151560000 125.072665633999
151570000 126.105678803209
151580000 120.919814814304
151590000 117.709316875476
151600000 121.734185590634
151610000 124.036596963892
151620000 119.958037115747
151630000 121.176071326874
151640000 115.576195555106
151650000 121.213679188942
151660000 115.507577305605
151670000 116.065787777453
151680000 124.931771846455
151690000 118.148899363914
151700000 120.811071374034
151710000 113.684514318832
151720000 116.094789897994
151730000 117.28380546246
151740000 116.802846079557
151750000 113.20047699441
151760000 113.922552309963
151770000 113.465384624706
151780000 114.234838238818
151790000 114.041024357787
151800000 113.505043599719
151810000 112.03510186261
151820000 112.682964153167
151830000 111.626737316877
151840000 113.924994685538
151850000 117.374694730763
151860000 116.979954154779
151870000 113.705368343756
151880000 117.51425707141
151890000 117.796277236369
151900000 119.587136970225
151910000 116.015836221076
151920000 115.763948021478
151930000 119.106108737759
151940000 116.815199276947
151950000 115.129753945804
151960000 116.341625052008
151970000 107.836656652522
151980000 111.656433459116
151990000 110.789924521483
152000000 118.140307304893
152010000 111.013123552427
152020000 115.632552356034
152030000 111.256331555718
152040000 115.801061182321
152050000 116.715530902956
152060000 118.428056173806
152070000 115.039585635658
152080000 119.4977368721
152090000 122.514732669966
152100000 122.534545102
152110000 121.936106725069
152120000 118.687919784383
152130000 123.146179943492
152140000 128.761068756509
152150000 126.113719324285
152160000 123.531679541864
152170000 125.939337648895
152180000 126.433680160302
152190000 121.018064091767
152200000 115.537357650205
152210000 120.185782916172
152220000 117.323312801454
152230000 119.267725243295
152240000 120.098887915452
152250000 121.996159234355
152260000 121.310850076415
152270000 122.317989925942
152280000 121.996667907373
152290000 118.401023283998
152300000 118.272471956565
152310000 118.600234267859
152320000 116.72277532286
152330000 126.335395886055
152340000 121.853453985034
152350000 123.042888475678
152360000 119.765275304708
152370000 125.742684057836
152380000 119.212647103405
152390000 118.534339454498
152400000 118.972146796325
152410000 119.293280716274
152420000 116.44369139522
152430000 118.00564167534
152440000 119.106065942736
152450000 119.843189168326
152460000 118.80220870044
152470000 123.381213302693
152480000 121.835146840623
152490000 120.644544120737
152500000 117.697456508237
152510000 126.46274281068
152520000 117.403634811281
152530000 124.92412782998
152540000 121.748126434161
152550000 120.893731756243
152560000 128.856731773792
152570000 127.310369482574
152580000 128.177158527997
152590000 124.394523117683
152600000 121.716060173728
152610000 122.231846514982
152620000 121.872570110819
152630000 123.099583943518
152640000 124.406006479074
152650000 123.52514086579
152660000 123.679752514662
152670000 120.109452563453
152680000 114.842765583519
152690000 120.582828788398
152700000 116.262207458347
152710000 116.459598497801
152720000 118.761555335154
152730000 119.743003183555
152740000 118.64519091472
152750000 118.362015578845
152760000 119.550451228733
152770000 124.14097218889
152780000 124.613348048008
152790000 125.248084604629
152800000 117.68151058987
152810000 124.839860785963
152820000 125.414896723459
152830000 126.988784239161
152840000 122.486599220511
152850000 121.400051462254
152860000 121.444719973464
152870000 121.655950032584
[truncated: 395,658 more chars]
