# Supplementary material for: Directional translocation resistance of Zika xrRNA
Source: Nat Commun. 2020 Jul 27;11:3749. doi: 10.1038/s41467-020-17508-7 (PMC7385498; doi:10.1038/s41467-020-17508-7)
Supplement: Supplementary file 4 — Source Data [file 41467_2020_17508_MOESM4_ESM.zip › Source_Data_Figures/Fig2B/stretching-rate_r0-T300K/r_13_Ree_parallel.dat]

10000 18.7743522386747
20000 12.8744363225269
30000 11.756153686205
40000 9.26184510603025
50000 8.16183836613334
60000 7.58431152917962
70000 3.33572961512147
80000 5.14507964250157
90000 6.36408130702671
100000 7.04458250596599
110000 12.3219295892238
120000 6.26577818304202
130000 6.80846805947385
140000 1.50523174644763
150000 5.44233268449022
160000 4.9580693624996
170000 3.3748429369744
180000 4.69367277674553
190000 2.13424055278085
200000 2.35337147723561
210000 9.83937665187796
220000 8.76961130936576
230000 16.0296720530666
240000 9.80872110215347
250000 8.15187130957975
260000 10.8509440286512
270000 0.250443637990998
280000 2.18447941780329
290000 1.01772119943126
300000 2.60284546617515
310000 6.532822148028
320000 17.5392533652218
330000 10.3382123139119
340000 7.0542833238265
350000 0.800434709056674
360000 4.23130273834499
370000 9.28204571185807
380000 3.02670355561645
390000 3.16582297693407
400000 8.5422715388122
410000 4.79253183216872
420000 0.390148811172082
430000 6.63837423045294
440000 5.76013804527719
450000 10.2194238093002
460000 3.86103027346758
470000 7.14306275116888
480000 5.50796548396994
490000 1.96912243037457
500000 3.95489617857464
510000 0.658958706885301
520000 4.07067397425067
530000 4.9902490397788
540000 4.69133556161427
550000 0.0992649238565946
560000 5.13904633730988
570000 3.3262706457719
580000 4.68904866836198
590000 0.252001910095203
600000 0.586075487890014
610000 1.37274560302416
620000 0.823340851587488
630000 0.0445196311583231
640000 1.43837796154276
650000 6.4162460422761
660000 11.9493333157097
670000 7.44395866580197
680000 0.506262127461753
690000 0.288057181410466
700000 7.87667550895844
710000 10.3285134606688
720000 9.51344508792096
730000 8.04344893070402
740000 11.2363173203523
750000 7.31279521438563
760000 6.79430100566537
770000 2.42535833493554
780000 1.93966008630531
790000 7.51271698476137
800000 5.65864113588657
810000 3.27446410575834
820000 5.74324642136031
830000 10.5690316523745
840000 8.84612092081312
850000 14.2992677373784
860000 7.85811712137195
870000 5.23815678555735
880000 4.73721828418752
890000 8.79033357544523
900000 8.29065353518519
910000 1.71955604425176
920000 4.91192141748786
930000 6.44897802255247
940000 10.7396549359115
950000 8.52506074774476
960000 13.1066488087026
970000 6.99206109609997
980000 20.7101524216194
990000 23.9786358954066
1000000 21.3415960040049
1010000 20.2009325944193
1020000 20.959311382595
1030000 19.2613034094309
1040000 12.4775957055246
1050000 11.8998995034766
1060000 18.8603459867104
1070000 14.8004217938586
1080000 12.8844364020285
1090000 9.55364363377828
1100000 17.2303914196101
1110000 8.42810745974208
1120000 12.4003590011993
1130000 13.1921809502361
1140000 9.17102858038106
1150000 1.51782324486339
1160000 1.22994673822586
1170000 6.30161111411883
1180000 6.34430435018976
1190000 18.7899897954372
1200000 13.1496601487361
1210000 4.37908485355695
1220000 13.724555128724
1230000 13.7825672621149
1240000 6.34377104119955
1250000 4.90660358436469
1260000 4.62709980964939
1270000 3.74571744325669
1280000 1.70789334635964
1290000 0.395373414653534
1300000 1.39305918617021
1310000 3.69053622439293
1320000 2.59482920392838
1330000 1.7796336225918
1340000 1.31923214547186
1350000 9.58781704622618
1360000 6.4587493335282
1370000 8.39147585520539
1380000 6.10113846459973
1390000 9.69836739588942
1400000 0.522641713074449
1410000 3.78916038414269
1420000 3.57222346249631
1430000 3.6952856564933
1440000 5.89235448254533
1450000 2.58162167909802
1460000 2.62346322372571
1470000 1.2256692166759
1480000 1.02756714484133
1490000 4.37844989431511
1500000 1.46018189456561
1510000 13.9977861785813
1520000 8.01162623841276
1530000 9.94513664083524
1540000 7.16128894118964
1550000 8.6961796984948
1560000 9.98671723032646
1570000 7.76638080207192
1580000 1.65286521954647
1590000 1.69303607975564
1600000 5.31565632961633
1610000 1.06784079741112
1620000 3.72932417167925
1630000 0.196006909032008
1640000 0.665897099315316
1650000 1.82504261252654
1660000 3.63134760687672
1670000 3.51421162896389
1680000 1.64873062922607
1690000 3.67329214661396
1700000 5.078064614742
1710000 10.9407937921808
1720000 13.7682610331655
1730000 8.17569222748966
1740000 11.8859479192678
1750000 13.6414962178742
1760000 7.96543526307954
1770000 7.99637041326332
1780000 9.3451142276881
1790000 9.43713863299013
1800000 3.02628057070319
1810000 0.206256324923629
1820000 9.41402097919058
1830000 4.51487057867485
1840000 9.16609026844606
1850000 0.441796928431415
1860000 8.62107159616056
1870000 2.38538392261216
1880000 10.793417889276
1890000 18.622559943031
1900000 14.5420906038962
1910000 19.3079013655867
1920000 8.7486047573679
1930000 7.14438106746292
1940000 9.76711041865008
1950000 9.37528199118873
1960000 10.8155193010572
1970000 8.71156512869095
1980000 11.6460276046972
1990000 8.25724118925092
2000000 8.37538775186965
2010000 12.1480213950335
2020000 5.69282112457944
2030000 4.04221040920112
2040000 3.34265843391131
2050000 6.27349676560254
2060000 8.68221096509029
2070000 12.4402362881811
2080000 7.77854011706245
2090000 10.1995694808683
2100000 4.98512560952707
2110000 7.00213201222908
2120000 10.1471092218363
2130000 9.43492898936256
2140000 9.70700136497112
2150000 5.35316027251196
2160000 8.22513237248126
2170000 5.52251672776669
2180000 7.02400574134572
2190000 3.93214973884369
2200000 3.98545710848288
2210000 11.3422168448389
2220000 2.81379993194139
2230000 8.65231496889197
2240000 2.82576756429705
2250000 5.31610933809793
2260000 14.3488479308575
2270000 15.6533434534973
2280000 13.8563905290763
2290000 9.54124829987114
2300000 13.7722265470721
2310000 14.274581834171
2320000 16.3827563662022
2330000 13.0479372122661
2340000 15.3608985078507
2350000 16.4681988553805
2360000 13.1093318272397
2370000 12.0858198495597
2380000 7.31413882193408
2390000 9.74015534546862
2400000 14.883777633189
2410000 14.9753925593531
2420000 13.6537843650138
2430000 10.6358293804991
2440000 12.028436132828
2450000 14.3934896488529
2460000 15.7818072215212
2470000 12.9287758654903
2480000 9.13261019961772
2490000 9.54799581969633
2500000 18.896119133048
2510000 16.8806057929978
2520000 9.07731239843952
2530000 5.27948591328084
2540000 6.93028238254175
2550000 9.58020794686092
2560000 13.907813833774
2570000 14.954734092371
2580000 17.8299461775673
2590000 10.1055758363459
2600000 6.65783750451078
2610000 11.9148003006179
2620000 17.1922915504207
2630000 19.3254421922734
2640000 13.6599687367221
2650000 14.2558353812164
2660000 16.6149393180083
2670000 10.5654147339275
2680000 9.22851520581719
2690000 3.97759268213815
2700000 8.29122987440343
2710000 11.310369126083
2720000 9.33469090543537
2730000 3.12704392596657
2740000 5.32267850172389
2750000 2.11943679908148
2760000 0.762084895186263
2770000 1.76230923229701
2780000 2.0992029212797
2790000 5.74425848977666
2800000 3.51430392723711
2810000 3.5542358842103
2820000 4.04473892777293
2830000 4.42684566157607
2840000 1.94589009144858
2850000 1.64813323448209
2860000 0.821688852493935
2870000 1.15832447332406
2880000 3.49335207006379
2890000 2.80107411315396
2900000 0.623591795772768
2910000 6.416859192603
2920000 5.90871315202151
2930000 8.79271143832187
2940000 8.27746190502103
2950000 8.03742037006361
2960000 10.1766814946054
2970000 6.23565040517008
2980000 2.72950169897598
2990000 1.23545668821708
3000000 0.757899211878907
3010000 3.93542770162833
3020000 3.39893960944227
3030000 1.96138712997907
3040000 2.98301127968909
3050000 1.0716837369053
3060000 2.37252149326719
3070000 6.01537360101065
3080000 2.87427870086526
3090000 8.24640425094043
3100000 2.21488409761707
3110000 1.88510316779536
3120000 5.89769275393633
3130000 7.46478251897702
3140000 4.15162094778384
3150000 2.5030287835487
3160000 1.82280025539382
3170000 1.82073951753341
3180000 0.763489348669566
3190000 5.33074896626022
3200000 1.68782928958723
3210000 4.96826984031651
3220000 5.83688459172799
3230000 4.15812512807724
3240000 3.48533840525812
3250000 5.23198313585664
3260000 5.41542478497934
3270000 1.89861284762782
3280000 3.01967830874759
3290000 4.6985733274019
3300000 2.10689654435311
3310000 5.04308309254384
3320000 0.64973674313319
3330000 1.71557660721044
3340000 5.85450494960702
3350000 5.67462947271065
3360000 11.179748334202
3370000 15.7650089515582
3380000 5.72811443949615
3390000 5.58134637473762
3400000 2.05809017531942
3410000 8.71315688176554
3420000 7.70579802204219
3430000 3.99825307408133
3440000 6.35121045138612
3450000 3.5066727710269
3460000 9.80806324209567
3470000 11.4645777028768
3480000 9.77387885653189
3490000 12.6592875826504
3500000 14.1654695442352
3510000 8.46090899302698
3520000 16.0658749727532
3530000 12.8066513970136
3540000 11.2806895383169
3550000 10.6221077271467
3560000 6.89690287746242
3570000 20.3115475990631
3580000 17.6654961772477
3590000 5.37633031467283
3600000 9.94084110690238
3610000 2.16741177797275
3620000 8.49393741045998
3630000 5.91777053398442
3640000 6.55538089103464
3650000 4.5435993837699
3660000 11.3152162749965
3670000 6.7680631208915
3680000 5.35349703264103
3690000 7.96523426260467
3700000 7.06242176085004
3710000 11.4251547278748
3720000 13.1653542584043
3730000 17.9746645643278
3740000 17.0634181425364
3750000 13.0170914926874
3760000 10.7207100503513
3770000 3.81853656489244
3780000 3.89245487662492
3790000 6.61707547208897
3800000 4.61380109735205
3810000 10.6983649278085
3820000 13.4589321257572
3830000 11.400658838961
3840000 7.37827618296404
3850000 5.25019621340317
3860000 8.56959592917184
3870000 3.97053137676158
3880000 1.97362823826262
3890000 6.44051481679139
3900000 7.47500562470816
3910000 6.74846562953906
3920000 0.138279708739219
3930000 5.27696832235006
3940000 13.2806841354737
3950000 13.4929782427488
3960000 15.1385507051436
3970000 8.18420946455143
3980000 6.70830163533486
3990000 2.99875256306689
4000000 0.855191101743912
4010000 4.3368675906915
4020000 10.5858002935299
4030000 10.0776617614673
4040000 12.1927185006118
4050000 6.37399735914312
4060000 5.94156426753483
4070000 10.0268701765916
4080000 18.106236305302
4090000 15.5097456765627
4100000 7.8203581525114
4110000 9.63823108945263
4120000 10.9857033191469
4130000 13.455102622044
4140000 7.24119305383118
4150000 7.0272155657637
4160000 20.8396939019238
4170000 15.7918547247418
4180000 23.2697665384975
4190000 17.3026917704145
4200000 17.7611620735472
4210000 22.249803509718
4220000 23.4742574307317
4230000 16.6143986646971
4240000 21.2057737553138
4250000 22.4027095486318
4260000 15.0922576395708
4270000 27.5304323404386
4280000 18.8545593191664
4290000 20.0706599283725
4300000 17.3014989949677
4310000 18.20950213799
4320000 13.8385522270606
4330000 17.4201901994445
4340000 16.6684284670136
4350000 22.6745249500796
4360000 24.0857686540472
4370000 19.2280619707332
4380000 24.9876142998484
4390000 13.8573075336836
4400000 13.8150903316763
4410000 25.9082383632872
4420000 20.4070253785429
4430000 19.5364313832214
4440000 24.379169557026
4450000 17.098380928839
4460000 19.0321798523761
4470000 12.6118625293759
4480000 16.4039668507935
4490000 12.6158226178113
4500000 27.0556601040922
4510000 8.84241747822745
4520000 10.9616689381925
4530000 16.3234465067914
4540000 16.1438256290406
4550000 17.7392967176391
4560000 21.8625985361302
4570000 17.4821460095409
4580000 13.1878535633159
4590000 8.3688711822017
4600000 13.7284537042839
4610000 20.6189181600176
4620000 9.10342500768718
4630000 18.8240274550629
4640000 19.7055152289451
4650000 20.0090832087809
4660000 18.7804638837628
4670000 20.0869864320898
4680000 17.7360698703616
4690000 16.3160698897318
4700000 14.1146464782369
4710000 19.4903630172905
4720000 12.2455366776852
4730000 15.6949816205617
4740000 18.4170458974533
4750000 17.3070624504455
4760000 9.01557383611032
4770000 3.74290274720016
4780000 0.0751289044866894
4790000 3.49077566771848
4800000 6.48760800809168
4810000 5.40105934636046
4820000 9.71645852867232
4830000 8.50584368150561
4840000 16.9406907155194
4850000 6.22353994044062
4860000 15.0802875735445
4870000 17.0736412876395
4880000 11.8344758723832
4890000 14.4255647066862
4900000 7.86986739587434
4910000 10.8443946192547
4920000 1.31589509098364
4930000 4.53959773406257
4940000 8.50012535615099
4950000 7.68367538029827
4960000 4.67491036044839
4970000 6.64842543104976
4980000 13.7056062429934
4990000 9.16812151660758
5000000 9.8023361115666
5010000 16.5650441186519
5020000 18.4242793265398
5030000 6.34514237929807
5040000 6.93170858693111
5050000 14.2749277125824
5060000 14.0853331229138
5070000 6.46316923099289
5080000 8.68658144740471
5090000 8.37432236336178
5100000 7.43058271307513
5110000 3.69159177369033
5120000 3.69158125177438
5130000 8.93503852580875
5140000 7.98613163005604
5150000 3.60894315864442
5160000 13.2331346710381
5170000 13.8541729802988
5180000 10.4297885612207
5190000 7.83906648053755
5200000 12.4880693408623
5210000 12.457828995933
5220000 10.6168276075954
5230000 4.61350577912179
5240000 1.7254865184583
5250000 6.44312041056526
5260000 16.2133477408484
5270000 12.236882967789
5280000 10.3634165978609
5290000 13.418028598788
5300000 20.6424352032843
5310000 13.7288944100285
5320000 8.19501526258273
5330000 8.51092922576049
5340000 13.7094401021791
5350000 9.27887912007338
5360000 4.9213603909796
5370000 5.28506332127682
5380000 9.38273655412178
5390000 8.38072503456681
5400000 4.48618060737272
5410000 4.36953323375059
5420000 4.24234724885741
5430000 4.8455268144919
5440000 5.61535858725074
5450000 8.34475987883928
5460000 13.889371763927
5470000 9.15201412288627
5480000 8.82365368175959
5490000 4.31360633130168
5500000 6.45661301574569
5510000 4.29411368067326
5520000 4.58119914548678
5530000 9.77146175828159
5540000 8.33227011138609
5550000 10.0840004601434
5560000 9.9030896392311
5570000 11.15200776288
5580000 5.99468978125105
5590000 11.4486234076235
5600000 12.8479848105712
5610000 12.2783789620201
5620000 6.96087427477278
5630000 5.6335792364107
5640000 6.29279384328481
5650000 9.36449875863894
5660000 15.5055947022119
5670000 6.93824246688433
5680000 3.34796250114755
5690000 3.54140292836104
5700000 7.33777641226283
5710000 5.73520755269686
5720000 1.89864668087228
5730000 5.71984675574572
5740000 7.09455307941363
5750000 9.83668453140825
5760000 9.67947289741505
5770000 12.8714960624857
5780000 9.53016188790605
5790000 6.74758643953652
5800000 1.72646309766549
5810000 4.17093264014221
5820000 8.5000774584222
5830000 9.5822734950583
5840000 8.96593038033024
5850000 4.95746507316522
5860000 6.21603569984052
5870000 10.0191255272502
5880000 12.5177091190179
5890000 6.79248160714991
5900000 9.95110765241685
5910000 3.98749620766074
5920000 1.78991437284554
5930000 10.2392678334845
5940000 11.4689093340461
5950000 8.52991461178584
5960000 5.22172504020892
5970000 7.36528482834939
5980000 16.8424688675006
5990000 9.41891983591535
6000000 13.4564175083096
6010000 9.74078638481035
6020000 10.8703167711463
6030000 7.79212029935491
6040000 18.2355075818426
6050000 14.9977470796912
6060000 8.48859260346666
6070000 16.6283571093227
6080000 10.8160942289083
6090000 11.7752583254065
6100000 12.5731620837836
6110000 14.4008707588079
6120000 12.8262097745317
6130000 15.244863955437
6140000 20.4290936844733
6150000 20.8090396726255
6160000 12.6422094415994
6170000 16.153193054267
6180000 17.4242785544939
6190000 9.4525090868101
6200000 8.0816467668601
6210000 3.97046867835144
6220000 4.48952319230909
6230000 11.7454100704567
6240000 10.8297245085842
6250000 9.98716135426162
6260000 21.7375447863002
6270000 14.8170247244101
6280000 12.9834455132848
6290000 12.8778698703617
6300000 7.72280741851927
6310000 14.3206460373541
6320000 12.2987704019773
6330000 14.8581099521007
6340000 14.275710471002
6350000 9.09910847793776
6360000 8.11956651689945
6370000 9.36074247792095
6380000 12.8486617684398
6390000 8.81358318212591
6400000 14.0854175215526
6410000 12.852062124532
6420000 10.623795147717
6430000 17.5466838412776
6440000 16.8242622968796
6450000 14.7641334152293
6460000 13.3711343285768
6470000 14.2089722477954
6480000 15.5751407706028
6490000 16.163505928719
6500000 11.3244613325035
6510000 15.5296228911315
6520000 9.03173630742538
6530000 15.5034340513454
6540000 9.90030185415424
6550000 10.6636754679701
6560000 6.78005926175825
6570000 8.31566826301622
6580000 3.56150434086965
6590000 7.02553810409228
6600000 5.50900449005292
6610000 6.03644367888955
6620000 11.201546595925
6630000 11.40448091221
6640000 5.76581766848381
6650000 13.1417976695563
6660000 9.18784655267052
6670000 7.25469271401386
6680000 2.55639759763631
6690000 1.77593158469205
6700000 8.53557405550384
6710000 6.04923793648447
6720000 0.983752206686972
6730000 3.17227640658012
6740000 3.05558181706255
6750000 0.675663091485887
6760000 1.98174351080189
6770000 2.30355399486029
6780000 9.39064567997298
6790000 6.2509413884149
6800000 5.25215033038006
6810000 4.31041813234833
6820000 5.90239614117297
6830000 14.5177743562449
6840000 8.26382102163655
6850000 8.02294177516274
6860000 10.2019033844247
6870000 11.5795033996051
6880000 8.44588201773132
6890000 5.47209519598596
6900000 12.1481190518455
6910000 6.4454293281147
6920000 6.03605132022648
6930000 8.38685877881124
6940000 2.62743059953766
6950000 2.96487608164034
6960000 6.52428581161666
6970000 3.6542098029804
6980000 1.47412367054295
6990000 6.1526243846771
7000000 12.909920907292
7010000 6.7355875239104
7020000 9.55955373329607
7030000 18.89155291915
7040000 17.7673078998542
7050000 15.5115374981708
7060000 9.41358745291666
7070000 10.1192530663347
7080000 10.7057778545791
7090000 15.8131704156053
7100000 15.9675791539091
7110000 15.6707620919647
7120000 5.84677999667116
7130000 12.1326490220059
7140000 6.96998991459088
7150000 10.0112602428077
7160000 5.44448708932373
7170000 5.19658234684135
7180000 11.5462526032444
7190000 15.5211753666067
7200000 9.34519079620003
7210000 11.2784934480261
7220000 7.53823712253512
7230000 4.13082205195911
7240000 6.0675823587323
7250000 9.33872779791176
7260000 7.87771783449034
7270000 6.87814091377231
7280000 6.05872121576959
7290000 8.68417242287831
7300000 6.0191102863941
7310000 7.0551839236835
7320000 11.4096643424489
7330000 10.9361535439157
7340000 12.0363409840654
7350000 21.4784931390971
7360000 14.8785504313666
7370000 16.4561982380874
7380000 11.6688923525649
7390000 14.3947492612553
7400000 15.7506136912426
7410000 12.512358170969
7420000 10.5911470522997
7430000 11.596613901045
7440000 4.28777056843199
7450000 4.51121525059915
7460000 9.4470197230018
7470000 12.8648245944315
7480000 8.98445140430289
7490000 8.52438308470227
7500000 11.5817414195309
7510000 9.08715584231936
7520000 11.7724839141135
7530000 11.2149107319044
7540000 10.1404871442715
7550000 11.2137198718656
7560000 14.3863469665164
7570000 12.7724196147206
7580000 9.67863032012724
7590000 15.1658362948433
7600000 15.7083893355007
7610000 22.3147442101272
7620000 19.1424213292563
7630000 12.8099453985466
7640000 17.4862390379276
7650000 15.465290207265
7660000 16.9438420051447
7670000 21.0197282404496
7680000 16.4177336421409
7690000 17.3752946489881
7700000 18.4475104700489
7710000 18.6576562882722
7720000 13.5061569541556
7730000 21.833823189245
7740000 19.6302518529869
7750000 21.5725195094666
7760000 18.9339467317638
7770000 21.6346325204121
7780000 20.5470400931607
7790000 21.6221982800605
7800000 24.184615699902
7810000 20.0523532416996
7820000 19.0084515075396
7830000 22.0458902437357
7840000 16.8177125041384
7850000 18.1921170567626
7860000 17.8766694518197
7870000 19.6845484205745
7880000 21.2844699978107
7890000 26.4517710703893
7900000 22.9576417394335
7910000 18.3541714509312
7920000 21.9495360312271
7930000 25.6312260648891
7940000 21.2567055028964
7950000 28.6101881379336
7960000 23.1029755284894
7970000 22.4593162554377
7980000 22.0321146964498
7990000 18.7125282826009
8000000 17.680682368377
8010000 18.3712591596147
8020000 18.8287625906085
8030000 14.2847227248723
8040000 10.1085141439521
8050000 17.9114822836007
8060000 16.6752136271626
8070000 20.6725583560035
8080000 25.9583396515952
8090000 24.3515482205832
8100000 20.2473624736483
8110000 23.2109972949076
8120000 22.0867727891088
8130000 22.0574583618877
8140000 22.3103500670009
8150000 24.5944693053441
8160000 21.5714289158808
8170000 14.5376308977089
8180000 22.5949789701511
8190000 21.1308874976993
8200000 21.5438504216531
8210000 24.2513477186375
8220000 20.7170174895576
8230000 20.6329750802919
8240000 20.5145149075719
8250000 22.6571243749096
8260000 17.5911344375383
8270000 18.8230848957018
8280000 24.8072491985664
8290000 25.8190631341549
8300000 24.6029218047803
8310000 26.5438843735008
8320000 26.0019934161268
8330000 25.559507333146
8340000 25.4178990066987
8350000 23.6675219957572
8360000 23.733494356715
8370000 28.4344937703674
8380000 28.1922892503111
8390000 27.5847348848373
8400000 30.9723861338487
8410000 30.0596400369409
8420000 29.1575440789065
8430000 26.8376609783138
8440000 30.7031923675193
8450000 22.2147382725245
8460000 21.2587353302371
8470000 24.1380942567292
8480000 32.563919940198
8490000 29.3319509097691
8500000 24.6135919865163
8510000 27.6007815557458
8520000 29.7962225155089
8530000 26.9172080471064
8540000 28.1960739515895
8550000 29.3067943383649
8560000 25.1736757770768
8570000 25.3656443084291
8580000 21.9867932363554
8590000 27.783299414362
8600000 21.5122053307364
8610000 16.1444431298189
8620000 23.2801938102015
8630000 26.2827574299328
8640000 20.9896836944882
8650000 20.8092288261302
8660000 25.3511219616896
8670000 21.5991495272815
8680000 23.5929399713675
8690000 23.0634108010338
8700000 27.9697807319564
8710000 24.0783273884182
8720000 28.6954588679577
8730000 16.6498688195596
8740000 24.7558893910208
8750000 23.0144447874505
8760000 15.4558799599382
8770000 17.0268248184477
8780000 12.812133178829
8790000 13.9967193823743
8800000 15.5579157721334
8810000 13.6812407887241
8820000 13.645138698659
8830000 20.8673027323671
8840000 17.7323205576891
8850000 25.215764296094
8860000 17.6943106774925
8870000 22.4119354706653
8880000 21.1113743789152
8890000 22.0377945168278
8900000 24.4958479341076
8910000 19.8873923430153
8920000 15.0274991848581
8930000 18.7130860417767
8940000 20.0918566205143
8950000 22.3949123609305
8960000 22.0305965055034
8970000 23.6476505551533
8980000 22.7626437034774
8990000 18.718106738634
9000000 22.107134400313
9010000 23.9982017356911
9020000 19.7079717174772
9030000 17.0378104776734
9040000 21.9033236233934
9050000 24.0016992525033
9060000 19.7324290126471
9070000 25.4548055121889
9080000 23.3940427126762
9090000 22.8050470628471
9100000 20.592099534969
9110000 20.072357815462
9120000 17.4866593793615
9130000 18.3215615710403
9140000 15.3345343800663
9150000 14.6853064060467
9160000 12.1263687495112
9170000 12.8985583289819
9180000 18.802555005713
9190000 16.2115754809115
9200000 19.2052297970115
9210000 22.9812329427854
9220000 15.5017490595667
9230000 21.1816549146449
9240000 18.2772910769239
9250000 19.2454584528658
9260000 13.0207453610942
9270000 13.2307052443189
9280000 12.5867536391797
9290000 11.9486343779553
9300000 19.7863208195915
9310000 15.3384893012808
9320000 14.0812652617176
9330000 21.7995344712343
9340000 20.5402780744517
9350000 20.2247365908532
9360000 17.3283383643958
9370000 15.7648572114194
9380000 19.1224256402324
9390000 15.9626517854795
9400000 15.9671003576168
9410000 11.5235806239285
9420000 11.0248554645334
9430000 15.3973866859567
9440000 10.0703920602404
9450000 16.5260154029318
9460000 7.98057184271727
9470000 13.6024215032945
9480000 13.9807202192072
9490000 15.420413645354
9500000 13.2709132739915
9510000 10.2341023984835
9520000 10.0213542051778
9530000 13.8184771462816
9540000 13.9412542893727
9550000 14.8063344427099
9560000 8.24836703523022
9570000 12.6770191073878
9580000 22.6494489202009
9590000 26.3365028058623
9600000 23.2477377037704
9610000 18.1088982808932
9620000 20.9717627102643
9630000 16.73027251359
9640000 12.3254570343443
9650000 7.96631468375296
9660000 11.0704758584745
9670000 9.62430748498144
9680000 14.2416287200306
9690000 15.6478132486592
9700000 14.1702332635018
9710000 15.0462938705564
9720000 10.2485765513396
9730000 8.22374453561832
9740000 7.72613939414663
9750000 9.13103064242961
9760000 14.3991396251107
9770000 14.992750341944
9780000 9.87930826234646
9790000 10.646945596184
9800000 15.0603038955476
9810000 13.5014412592499
9820000 12.9010190978736
9830000 14.7248569887802
9840000 13.6664592656859
9850000 10.1777316874025
9860000 14.8949576882636
9870000 15.4021421745936
9880000 14.8954439310448
9890000 14.9359242251695
9900000 15.7614152334132
9910000 14.4933625004965
9920000 15.8461430149344
9930000 12.0808486892
9940000 16.2044216550977
9950000 15.3482165957985
9960000 2.7707301103685
9970000 14.0657856333863
9980000 20.2118142431765
9990000 20.8087182060992
10000000 10.668327893052
10010000 7.56751485705695
10020000 10.3158563619012
10030000 14.696163675306
10040000 17.4051973399698
10050000 14.6259023771065
10060000 12.5724944029752
10070000 3.60304387769673
10080000 12.4140309700471
10090000 9.17979917651394
10100000 6.25072124009927
10110000 7.08215651312298
10120000 15.1033888184805
10130000 7.43530710570053
10140000 4.17838841791496
10150000 6.58640387461583
10160000 16.3880563546163
10170000 11.8124020117292
10180000 11.3531426420362
10190000 10.0922908900143
10200000 10.1569770891914
10210000 15.8886414830228
10220000 18.6464406860686
10230000 11.9347077784509
10240000 11.15534724644
10250000 13.5113052173796
10260000 10.7620874764856
10270000 10.5120747494628
10280000 12.3117457831362
10290000 13.8163031693123
10300000 11.559553547966
10310000 12.0306755920868
10320000 9.09808667206471
10330000 10.1220390813853
10340000 15.4385489144383
10350000 11.3657183065117
10360000 7.44818009890241
10370000 10.1941560211529
10380000 10.9928188858397
10390000 5.30691451259406
10400000 11.6967820830159
10410000 11.7217687018932
10420000 20.9541606919551
10430000 20.4117136472044
10440000 16.5817204920241
10450000 14.5645655953973
10460000 13.6584057864017
10470000 12.4819119888779
10480000 8.00662618585073
10490000 12.236457734267
10500000 12.4682326893649
10510000 12.9704912124623
10520000 10.5466721408488
10530000 13.3714048369893
10540000 8.54667424710499
10550000 9.34136805395713
10560000 5.28661116320944
10570000 4.56763338940033
10580000 4.70230573422225
10590000 11.6285339908743
10600000 4.83348441305156
10610000 5.43892347100694
10620000 9.18981355887388
10630000 6.1321067882763
10640000 12.6458759354709
10650000 5.10809107107957
10660000 7.34458871588339
10670000 4.48374085245956
10680000 11.7346953085909
10690000 13.008744604458
10700000 16.8132887948022
10710000 13.7888791670134
10720000 17.7890776567394
10730000 10.3473610397342
10740000 15.1562953385304
10750000 13.3742645839719
10760000 15.7243729139635
10770000 12.2510737563849
10780000 7.41219383569296
10790000 8.02578241175178
10800000 9.64841276548754
10810000 11.5803888060203
10820000 9.11619308802051
10830000 8.46506038224419
10840000 15.2678649177541
10850000 11.787857062309
10860000 14.6801074000545
10870000 17.1126311411425
10880000 7.63497014641098
10890000 7.43878906677264
10900000 7.01836501784032
10910000 11.4332986058464
10920000 9.04169437350049
10930000 13.4656296871869
10940000 17.2141180402528
10950000 11.3711059451325
10960000 17.2843606152968
10970000 15.7068493583188
10980000 11.9363717564982
10990000 13.4510042839465
11000000 18.0304376510817
11010000 8.99339008643034
11020000 11.7345746057297
11030000 12.962755302102
11040000 14.3051362803665
11050000 13.1104776411064
11060000 22.0193959017118
11070000 23.3617283822568
11080000 23.6410562773232
11090000 20.62109807742
11100000 15.1729470170178
11110000 17.4811428103028
11120000 23.0688834508896
11130000 21.2087374141871
11140000 23.2195731582003
11150000 25.3923885336529
11160000 23.9658456397651
11170000 21.5698674885598
11180000 21.2825182964695
11190000 18.278412115341
11200000 23.8086576459078
11210000 19.0055677315404
11220000 18.5042581486705
11230000 28.2770224787211
11240000 29.5600828190776
11250000 24.8118519563878
11260000 24.2421276645515
11270000 19.8485071054599
11280000 20.2576349866105
11290000 23.1923538221839
11300000 16.38386931419
11310000 21.8819424843503
11320000 22.3187575224796
11330000 18.8355327060742
11340000 15.3515293793705
11350000 16.295019452522
11360000 20.2045663679369
11370000 13.6472726672278
11380000 17.5105151699452
11390000 14.2491561938539
11400000 20.8623097305605
11410000 16.9142334352113
11420000 15.526681119502
11430000 21.4282692863804
11440000 18.6578992422948
11450000 24.1473608166015
11460000 15.6887867963702
11470000 22.4194097410064
11480000 21.9645186281247
11490000 13.5097420120857
11500000 14.8535021217553
11510000 11.3167777183198
11520000 19.0955513472047
11530000 15.7390658916681
11540000 16.3793242884158
11550000 15.9358586841872
11560000 9.51178400739633
11570000 16.2952941495797
11580000 19.3394087524808
11590000 15.8677186567957
11600000 15.4621549617335
11610000 13.5440494026731
11620000 15.462478595345
11630000 17.4414232647847
11640000 16.5378290089506
11650000 16.7583968334392
11660000 11.754329581163
11670000 17.5588643554133
11680000 13.3447627468407
11690000 17.9956520747012
11700000 15.0631626951131
11710000 15.5362821211838
11720000 11.4720427407403
11730000 10.3675151031922
11740000 13.7358851750877
11750000 13.1830658616576
11760000 12.5728584440105
11770000 12.16088938282
11780000 14.5061936204294
11790000 20.7734237830365
11800000 13.6128922173348
11810000 20.6651119073975
11820000 18.678419208982
11830000 16.9060135500901
11840000 17.6589668764334
11850000 16.2021567929105
11860000 9.42558803677099
11870000 14.303760845813
11880000 10.1174154431911
11890000 18.4522926956039
11900000 16.5031732791144
11910000 14.7927945605045
11920000 13.8394261723655
11930000 16.6424170888207
11940000 19.7841590613278
11950000 17.8026891957995
11960000 18.7015299937298
11970000 12.4394025160746
11980000 19.70998515954
11990000 17.5154044862394
12000000 16.3370665314229
12010000 15.572356131197
12020000 11.6293448016808
12030000 15.5941161713117
12040000 15.1902351146245
12050000 18.297956655704
12060000 21.1026153642574
12070000 25.6519109902724
12080000 14.1073500721021
12090000 22.3610499284287
12100000 22.3060343516189
12110000 27.5540984824739
12120000 20.6183606211183
12130000 25.4228135992298
12140000 28.9374680398694
12150000 21.7257201264846
12160000 19.0787113748399
12170000 20.8941990523459
12180000 22.9866979146324
12190000 19.6359255924224
12200000 16.6647079158261
12210000 26.541277444989
12220000 18.4625864720093
12230000 22.7918567713084
12240000 23.5636741056874
12250000 23.0347209167991
12260000 18.3928760804783
12270000 14.2784158998256
12280000 13.2799144771784
12290000 18.2535767960661
12300000 19.6747632999146
12310000 24.939665089633
12320000 14.0905974507515
12330000 14.8333867671629
12340000 17.777280527209
12350000 15.449949763851
12360000 14.4686219733073
12370000 18.7388705623856
12380000 19.343889465949
12390000 19.6373767995212
12400000 24.7954749518419
12410000 26.8053255692091
12420000 23.5764495828263
12430000 25.5817547989737
12440000 23.349921113909
12450000 24.7434135540374
12460000 16.1632875822476
12470000 20.9467714678265
12480000 24.9702662457169
12490000 28.9951572679473
12500000 23.4000252784766
12510000 30.9266971517977
12520000 19.4500594027827
12530000 24.6023882244638
12540000 19.1816707064178
12550000 24.3131538416355
12560000 21.6637143616896
12570000 30.8112045684906
12580000 23.8403978610372
12590000 21.0176787278954
12600000 17.7999893982286
12610000 14.4796533730629
12620000 19.8123156074545
12630000 18.4925353828339
12640000 19.8371550274373
12650000 24.0159997410624
12660000 24.4309005564238
12670000 17.9727949636529
12680000 16.71407238053
12690000 13.377545132372
12700000 10.9720073249014
12710000 8.30303094414597
12720000 16.3700360776336
12730000 19.3240701140608
12740000 15.8020514952311
12750000 13.9411270496153
12760000 27.843007717355
12770000 26.4567870344762
12780000 22.510338650538
12790000 23.5371962782299
12800000 29.3590514944764
12810000 30.8360478929184
12820000 27.4253072089106
12830000 23.8472773868905
12840000 20.0244389355568
12850000 24.4868516229266
12860000 22.3028620252285
12870000 26.5738269531551
12880000 31.4779520391235
12890000 22.5505317570573
12900000 31.1053125991427
12910000 20.8995169540871
12920000 18.8337597490351
12930000 30.2002614938428
12940000 28.4538549407901
12950000 27.7920809924086
12960000 29.6717055207328
12970000 25.8171749651092
12980000 23.7419931690028
12990000 26.6409368731224
13000000 19.5307369340432
13010000 18.8063816955797
13020000 24.7964515948023
13030000 23.7527908690838
13040000 22.2695347688523
13050000 23.1412642326449
13060000 24.4500618678948
13070000 30.3387622903139
13080000 22.0016406481399
13090000 23.4252823154044
13100000 26.2163541475768
13110000 30.3471910621249
13120000 27.4335574806255
13130000 33.4196852522175
13140000 31.7491554875891
13150000 31.343750583812
13160000 28.5420683622221
13170000 21.7699787763196
13180000 23.567321021853
13190000 21.1169086006892
13200000 7.58871760034987
13210000 6.32221488227373
13220000 15.251635148577
13230000 8.26729740156395
13240000 13.0158590590088
13250000 13.2115707321718
13260000 17.6054737633775
13270000 15.4408263550089
13280000 20.3951450077635
13290000 16.3986127656282
13300000 16.6709688659685
13310000 20.211895221087
13320000 13.1351524654171
13330000 19.9494625907766
13340000 19.3333149976891
13350000 23.9930659587863
13360000 24.1104448344366
13370000 20.0366391840004
13380000 25.4949346902545
13390000 25.0201501912185
13400000 24.5766410736837
13410000 21.3505372031564
13420000 22.8580889186265
13430000 25.4651306081911
13440000 23.2807051073838
13450000 19.7677940126597
13460000 13.9124601011906
13470000 22.1845963565025
13480000 22.2579940643882
13490000 26.6794297651016
13500000 17.2315906637102
13510000 16.1890011035946
13520000 22.037932407225
13530000 17.8629950388715
13540000 29.0179273342861
13550000 31.1716641650661
13560000 24.8850332528472
13570000 24.7147974649687
13580000 15.541112751794
13590000 13.5391711732975
13600000 11.6912587423346
13610000 12.6653809175537
13620000 13.4454375452401
13630000 10.5441470663883
13640000 19.6523079003875
13650000 18.2334697946927
13660000 21.6810427588017
13670000 13.3132147848002
13680000 10.5101087229059
13690000 9.71003246582495
13700000 6.87198383952051
13710000 11.7302991680586
13720000 12.6186375950478
13730000 16.8267404829347
13740000 16.6494120145088
13750000 22.1172144493029
13760000 21.4919903376083
13770000 22.139300442378
13780000 23.8991033344536
13790000 20.0007909618027
13800000 20.8224341354125
13810000 22.1683443698616
13820000 26.7292508723047
13830000 21.2679217896231
13840000 22.0174726014938
13850000 27.6750305854588
13860000 24.8053904136818
13870000 20.8803515413578
13880000 19.2522837023327
13890000 26.7737376059096
13900000 26.2850654683135
13910000 19.3754864966531
13920000 25.0346754255682
13930000 23.5128940929089
13940000 26.2878178515301
13950000 15.7664734187159
13960000 16.9776074234119
13970000 21.2442315633794
13980000 24.4086362463239
13990000 24.0402088158302
14000000 28.5595103113948
14010000 32.3298547210061
14020000 29.7727575569216
14030000 30.9804462517682
14040000 34.9018394668626
14050000 35.1764746976526
14060000 31.6013909726066
14070000 30.5935834154108
14080000 27.1365831076163
14090000 32.0586015971655
14100000 31.5553913101229
14110000 28.8319725441319
14120000 30.9830648679171
14130000 35.4985939506886
14140000 36.5316291390974
14150000 33.1055914151072
14160000 31.6281042544509
14170000 30.2368706096266
14180000 26.2105695635371
14190000 16.1489006065015
14200000 21.2333512031825
14210000 24.7435558647444
14220000 33.2009428576092
14230000 35.230477546559
14240000 27.8817209216252
14250000 36.297790528639
14260000 25.170045647225
14270000 22.372174128214
14280000 19.6064233701172
14290000 20.5618567120092
14300000 24.4237628424414
14310000 22.7509694957444
14320000 17.9295258933307
14330000 14.377322613532
14340000 15.4151906549849
14350000 10.9876702594881
14360000 17.4569953423994
14370000 13.2923140368736
14380000 14.5670734921434
14390000 21.782300622007
14400000 24.4180339983453
14410000 27.4011690141853
14420000 27.4078527641807
14430000 28.9982073268523
14440000 19.2750228771109
14450000 17.103554188327
14460000 14.064173390424
14470000 15.0606568101131
14480000 22.2908821333424
14490000 20.5725097394206
14500000 15.7727616782824
14510000 15.2774094847393
14520000 14.8807838170116
14530000 13.7977117026864
14540000 17.2313213523417
14550000 17.1391071556371
14560000 25.677205793415
14570000 29.5925745491861
14580000 34.3902185531791
14590000 23.8823667454921
14600000 33.7999680594751
14610000 30.9019898278278
14620000 28.8732629344299
14630000 25.9054942912666
14640000 25.9486063278538
14650000 27.8967858880705
14660000 26.7333988393029
14670000 29.6196816446869
14680000 29.0309222410111
14690000 31.1279853099996
14700000 23.0172041113734
14710000 16.5843079652279
14720000 13.361229135895
14730000 13.1090694676878
14740000 12.2252443506987
14750000 7.94620989680004
14760000 19.0584599448322
14770000 13.5195013336221
14780000 18.5076199973378
14790000 20.3308088170747
14800000 18.501326934334
14810000 12.4317932851804
14820000 13.0048446003543
14830000 10.5621814593223
14840000 14.4789040997384
14850000 13.4962467198
14860000 14.5563549239416
14870000 10.3990262827049
14880000 16.450065836532
14890000 10.0396460899904
14900000 9.642681030674
14910000 16.8807765367065
14920000 18.4867149947515
14930000 11.8446986030967
14940000 12.1032590528753
14950000 9.71396773088406
14960000 13.0584553887491
14970000 13.418506670566
14980000 10.9080634079186
14990000 8.76965918575837
15000000 16.5809769808965
15010000 8.83491895321805
15020000 15.2997738170879
15030000 11.3153185470538
15040000 23.328593639555
15050000 20.9314875606208
15060000 21.3663127658518
15070000 14.93625745364
15080000 13.1009531992313
15090000 17.717445416557
15100000 8.43298264313012
15110000 12.8862627010894
15120000 11.5147005733517
15130000 9.5590835252861
15140000 9.92788266914124
15150000 9.292107143019
15160000 13.4156562416006
15170000 15.0243314491283
15180000 13.5043402536082
15190000 16.0359735697689
15200000 12.2416096283077
15210000 15.2741784705331
15220000 12.1500783617861
15230000 23.6469974735662
15240000 18.3266400094921
15250000 13.0477829390581
15260000 15.8732813949463
15270000 24.982103957269
15280000 27.9861730908195
15290000 23.3622414466802
15300000 22.5911688739272
15310000 24.3358734624883
15320000 17.7857389696772
15330000 17.6469386983367
15340000 17.367100915679
15350000 19.5140922290045
15360000 18.8179018572123
15370000 18.294436424426
15380000 15.2990244971657
15390000 18.4001619761531
15400000 10.3330446796421
15410000 18.9736301442685
15420000 18.4081601688728
15430000 20.1007042790119
15440000 16.4616897315807
15450000 23.3184468378359
15460000 16.884773100244
15470000 18.0844665323672
15480000 11.089658212285
15490000 14.8553542797165
15500000 7.25703879422645
15510000 10.3882975481738
15520000 11.7933426851422
15530000 15.572572686476
15540000 18.5982116572874
15550000 25.6147402415701
15560000 23.7094992666562
15570000 18.776717095965
15580000 19.4032529830265
15590000 19.8211109857333
15600000 17.6068369397758
15610000 17.2264025868075
15620000 12.0856241366903
15630000 13.5771660041697
15640000 14.6866412127538
15650000 16.3654785019828
15660000 15.6171304955376
15670000 21.0176031400661
15680000 14.7101439822361
15690000 12.3847352589302
15700000 14.9546322055375
15710000 12.4149553997056
15720000 9.09505626445366
15730000 16.0616864516845
15740000 12.0298196631429
15750000 18.4154392108736
15760000 21.8153615717837
15770000 13.917527506502
15780000 18.3683603120539
15790000 15.9658811730101
15800000 19.0780762222521
15810000 17.1602004120226
15820000 20.0510380748851
15830000 16.6366629288705
15840000 21.7557229430726
15850000 22.1496456222926
15860000 24.9448307093741
15870000 20.9115900899407
15880000 15.6446273294133
15890000 24.0100419700074
15900000 23.6289183105774
15910000 19.417633551778
15920000 18.1258369519413
15930000 16.3290644968965
15940000 17.6354382468397
15950000 17.8295862024863
15960000 17.0569211471563
15970000 14.7723138717182
15980000 19.5219193936926
15990000 21.4612863109655
16000000 14.0488596483048
16010000 18.8753316709021
16020000 18.1685789150694
16030000 22.6357434901844
16040000 21.5870261178216
16050000 22.9324680837367
16060000 18.632877403049
16070000 20.0394807953156
16080000 16.5379257985134
16090000 22.2186092466606
16100000 29.8232560088431
16110000 15.8051781733066
16120000 25.7601495095435
16130000 22.7347099981249
16140000 25.2079765515878
16150000 28.8904201841752
16160000 20.1160411725213
16170000 24.1121504481592
16180000 19.5434961962465
16190000 14.3598874367516
16200000 20.817941594456
16210000 26.7725883337816
16220000 28.2226503868883
16230000 28.147557130083
16240000 28.3438285997046
16250000 24.0335714726035
16260000 31.3115007451581
16270000 35.3756944987217
16280000 33.2439845744708
16290000 30.2711101319397
16300000 26.5428395490285
16310000 22.261741142886
16320000 23.3508816946193
16330000 17.2950528640854
16340000 20.6452099650562
16350000 16.9237261722971
16360000 19.9051624877396
16370000 22.4122834945011
16380000 22.0008053935832
16390000 12.80189090409
16400000 18.7701236593897
16410000 18.2983857114424
16420000 27.911835783179
16430000 25.4548466342661
16440000 27.2154011969568
16450000 28.1451731263784
16460000 28.694040060332
16470000 26.3404253653415
16480000 28.6848494581305
16490000 27.0867826030216
16500000 24.4875827682523
16510000 18.9883083153559
16520000 26.5020379198629
16530000 25.1438064851137
16540000 16.0691663124404
16550000 21.1727847864407
16560000 15.1708920447666
16570000 22.2257148217702
16580000 25.527886483187
16590000 20.9427950222974
16600000 14.6147406190012
16610000 16.8819321137668
16620000 15.9643824219024
16630000 16.9651632776423
16640000 16.9790993668786
16650000 17.9496692582967
16660000 18.6455205517808
16670000 15.2349521602312
16680000 19.099979111111
16690000 15.9586432087556
16700000 18.7738710568207
16710000 21.1047898765137
16720000 18.348365861757
16730000 19.6857278450524
16740000 21.8974423953856
16750000 19.1253351037526
16760000 16.4122691622632
16770000 23.0056595255344
16780000 17.3803472436064
16790000 15.734724681222
16800000 18.5229212127753
16810000 23.6034954188004
16820000 24.8344948767102
16830000 18.788848415647
16840000 20.2992932463587
16850000 23.1280902858808
16860000 20.6653971029635
16870000 22.9136642146593
16880000 30.6566399896775
16890000 28.6667618389885
16900000 33.6419365164803
16910000 35.5863652301772
16920000 35.0212251578851
16930000 28.9659268773707
16940000 30.6023748145041
16950000 39.8924668371662
16960000 38.2481984122778
16970000 35.9825121898822
16980000 38.1383223020858
16990000 38.626987300685
17000000 27.4520957317333
17010000 38.6153518110972
17020000 36.6869940056312
17030000 31.4400011959127
17040000 33.531946777767
17050000 40.3152096943342
17060000 31.788460590025
17070000 35.855364198364
17080000 37.4594608844761
17090000 39.7386363614834
17100000 28.8295259719271
17110000 36.4500062163507
17120000 29.1767535094106
17130000 38.0788569883393
17140000 41.3468628137961
17150000 37.8201084855589
17160000 42.4719401059105
17170000 33.5353706550879
17180000 32.4507813983511
17190000 32.8603223527604
17200000 27.9827887331271
17210000 34.4821898265375
17220000 36.4251386129933
17230000 35.3770548059382
17240000 33.3333046671879
17250000 35.5476685550947
17260000 39.9688990199923
17270000 27.6997381268593
17280000 38.5063359488812
17290000 31.8321775017654
17300000 33.8913729236662
17310000 25.7135088199764
17320000 27.6219716512427
17330000 29.1513723958847
17340000 33.6919142084211
17350000 28.2223046176794
17360000 31.6678893435044
17370000 32.7304209986945
17380000 22.6816242459788
17390000 23.6631605131814
17400000 35.7709554927723
17410000 35.6291458937085
17420000 41.9227416218077
17430000 35.5048863639788
17440000 37.4820328581216
17450000 40.9421839687671
17460000 33.0175962905644
17470000 30.7651000696568
17480000 37.2450085750933
17490000 30.2242582885395
17500000 29.6014025294991
17510000 33.3972284251357
17520000 36.5829189141845
17530000 38.7406188624169
17540000 37.3728360930654
17550000 39.9421333551274
17560000 36.5955540007377
17570000 33.4298933382397
17580000 39.7918176763893
17590000 40.153730401405
17600000 37.7258656964879
17610000 36.3373594453907
17620000 37.8529726235469
17630000 37.4185236700959
17640000 36.3716406854739
17650000 36.6427563410433
17660000 36.9774053206652
17670000 26.1063814153855
17680000 31.3012660777985
17690000 38.677616403104
17700000 36.5121573380671
17710000 42.516112514098
17720000 38.816406940107
17730000 32.1739985346189
17740000 37.1044478423279
17750000 35.708633646267
17760000 39.7012555731698
17770000 42.8157220496455
17780000 45.4662198092765
17790000 45.8118141931342
17800000 39.5699426894969
17810000 40.4238504186024
17820000 44.3827195237325
17830000 42.4963547681539
17840000 41.7828674953228
17850000 40.9499362485909
17860000 38.1412576680708
17870000 30.5250291878904
17880000 35.4686018336669
17890000 34.7145860164262
17900000 38.3021786616806
17910000 37.5809140627815
17920000 36.3434153598191
17930000 31.6923655984829
17940000 30.5769171131741
17950000 24.4125382461061
17960000 23.0858222759776
17970000 28.3591156387216
17980000 30.0102320627828
17990000 29.8280984755218
18000000 33.3730343784324
18010000 29.2155400660654
18020000 23.9309987294521
18030000 25.2634570819332
18040000 33.8453767233289
18050000 27.7881307145502
18060000 26.8723754637265
18070000 24.6784591266831
18080000 27.4883393479176
18090000 36.0453183998439
18100000 25.0090839701386
18110000 34.1398825443334
18120000 31.9927169420871
18130000 28.982477226882
18140000 29.8866606941484
18150000 27.4812371263973
18160000 34.9831450471978
18170000 41.7959575602644
18180000 37.882512243383
18190000 37.1952773073688
18200000 33.3727869706296
18210000 25.4426675932848
18220000 38.7774422594132
18230000 39.889194292868
18240000 34.2560557803847
18250000 36.8271422005175
18260000 35.593119619043
18270000 35.5058141775129
18280000 35.7609280239004
18290000 39.9304298442233
18300000 41.7773754702677
18310000 37.259401377059
18320000 42.1961211280589
18330000 44.1881905175983
18340000 41.0390878271127
18350000 36.9711676123201
18360000 38.016198848601
18370000 34.131110957612
18380000 34.5679985484123
18390000 30.8963725147873
18400000 33.0504043084892
18410000 37.5763385459583
18420000 35.8831386076348
18430000 34.9373884787917
18440000 35.4061728211311
18450000 36.4782772678225
18460000 40.9723273827949
18470000 39.3294788462445
18480000 37.9841558679529
18490000 35.5409289506067
18500000 40.5821475709384
18510000 42.3148505467684
18520000 45.6023158733199
18530000 43.6099223511108
18540000 43.1365054538537
18550000 39.2756032759168
18560000 41.5881019800948
18570000 44.2924949545537
18580000 43.5374626495126
18590000 45.8304675880557
18600000 48.7879355830837
18610000 38.2404909588448
18620000 32.1343540753602
18630000 43.1149381607901
18640000 42.5522760723128
18650000 42.6167531590694
18660000 41.1321075157686
18670000 38.9711397520439
18680000 40.5795026755295
18690000 36.7526013440482
18700000 41.8099061872927
18710000 39.3882879928956
18720000 37.2293751558385
18730000 39.7131970234866
18740000 33.0435831481948
18750000 34.751637861454
18760000 38.749116704336
18770000 37.6006639590444
18780000 30.277037346533
18790000 30.1003662677415
18800000 33.2157024544026
18810000 33.4716055281687
18820000 43.3074767825477
18830000 37.8983440815633
18840000 34.123244594219
18850000 29.5760710467551
18860000 34.3946096350354
18870000 32.0509445129624
18880000 30.0768938263914
18890000 34.2837707625292
18900000 33.7613340788728
18910000 30.507854890861
18920000 33.4171720292226
18930000 35.1378168836424
18940000 31.323139246951
18950000 30.2381199816617
18960000 36.0662778132823
18970000 33.5922636980736
18980000 31.018921700328
18990000 25.2720894501379
19000000 30.6443488811367
19010000 24.3774947686485
19020000 29.2785823258135
19030000 37.3554591161155
19040000 34.0878669789869
19050000 36.5291677196575
19060000 34.733812467617
19070000 38.8777267220015
19080000 33.3464098397845
19090000 33.9536684479254
19100000 30.0673012256112
19110000 40.7466866758687
19120000 40.2180577580157
19130000 28.5677440935876
19140000 23.0590869853652
19150000 28.2455937771909
19160000 41.8636351534129
19170000 45.264679536926
19180000 31.9661044531542
19190000 30.1916462481282
19200000 32.8203084572613
19210000 28.1305339706556
19220000 31.4520207871606
19230000 41.363189830487
19240000 39.3053500398489
19250000 39.2883918244173
19260000 40.5936950553998
19270000 44.1836540076616
19280000 33.0144207495854
19290000 41.1223101378142
19300000 37.0589328342326
19310000 37.1467185147679
19320000 34.5560629969389
19330000 32.449260752383
19340000 31.0578996322685
19350000 38.7137676451086
19360000 35.3405109741523
19370000 40.8745520002142
19380000 35.5093356140387
19390000 36.7543289239329
19400000 40.0568808023174
19410000 39.7236031177538
19420000 45.3780264377642
19430000 37.7751614015611
19440000 41.5064335069029
19450000 38.6911407889215
19460000 31.4847737466727
19470000 36.1814636989781
19480000 35.6144789589301
19490000 28.3943720761959
19500000 34.7401106847822
19510000 29.7629121704039
19520000 27.1656591379223
19530000 37.4457627332981
19540000 36.165973160397
19550000 40.8500084643654
19560000 38.9540630857667
19570000 38.8226216800653
19580000 35.1979375884272
19590000 30.0344888779762
19600000 31.4905621774541
19610000 35.8312529467282
19620000 40.8630224092197
19630000 39.5289462727382
19640000 30.4182934898483
19650000 36.0401873737717
19660000 40.9739094611983
19670000 40.8180506094938
19680000 36.7071410546319
19690000 39.4254515023699
19700000 38.8798054288076
19710000 35.6934665849557
19720000 40.2244018037205
19730000 39.4916014990923
19740000 30.4788275747038
19750000 35.2372610240894
19760000 31.2119119444624
19770000 25.1916386455965
19780000 26.8190729498705
19790000 27.6694361529284
19800000 32.6159070479367
19810000 32.3132790060431
19820000 28.4099694266901
19830000 32.8356679617104
19840000 34.1538519847744
19850000 34.6307001926733
19860000 36.0187002799757
19870000 31.2121585054533
19880000 29.9404460770579
19890000 29.7305092254151
19900000 32.1732711124615
19910000 26.243478993202
19920000 17.3143842236441
19930000 22.5445240258024
19940000 22.579710747602
19950000 20.3380341777466
19960000 20.7321367157211
19970000 30.8445845513425
19980000 33.5439620989183
19990000 33.5998345304396
20000000 31.9596828719633
20010000 34.3790890299027
20020000 36.0266726283061
20030000 37.7191052786134
20040000 31.499758774792
20050000 28.2182725203569
20060000 26.8182475217488
20070000 28.9233252931542
20080000 35.4961264506211
20090000 37.8199911595363
20100000 39.1828708533371
20110000 35.4115858845638
20120000 33.9234736682197
20130000 30.0011171198464
20140000 29.5435137218401
20150000 36.7011820995828
20160000 31.0280711631543
20170000 29.6713270252943
20180000 29.2526314112907
20190000 29.8739623994508
20200000 29.6032941499105
20210000 31.64484395209
20220000 30.4141180689643
20230000 26.7963045925222
20240000 34.5728725785403
20250000 38.0733209910771
20260000 35.579813494813
20270000 39.2443564058505
20280000 39.9004523805222
20290000 32.9519155357357
20300000 36.7211323772475
20310000 27.1850622452272
20320000 31.5124534934285
20330000 33.543770827194
20340000 38.9981048516612
20350000 31.5380927142884
20360000 37.8837215477339
20370000 38.3676690178073
20380000 27.3344867963076
20390000 31.0362202704583
20400000 31.6252059931383
20410000 38.7847326747619
20420000 37.3774634954645
20430000 35.549455077683
20440000 30.7135215677127
20450000 36.4135469283189
20460000 27.918864951258
20470000 28.6114622852363
20480000 35.5276335682734
20490000 38.0534928387113
20500000 30.860451023529
20510000 33.7503304308517
20520000 32.6012805789484
20530000 32.1193922426244
20540000 23.96488440337
20550000 24.9459913509888
20560000 23.7692125613237
20570000 23.8920801008853
20580000 24.0866361068003
20590000 29.4113847836646
20600000 30.8329802060556
20610000 35.8996869393918
20620000 38.6750634075713
20630000 37.0065843850811
20640000 36.3494034160513
20650000 34.65171550625
20660000 37.6480976950764
20670000 35.1447335020936
20680000 37.5486841752312
20690000 38.183380177027
20700000 31.3824510769072
20710000 31.7944363424156
20720000 36.7114584448473
20730000 36.17785773919
20740000 32.2681965796932
20750000 34.5822648076979
20760000 29.0203856648042
20770000 39.3006216570719
20780000 44.5030892955352
20790000 39.9353380928994
20800000 35.6001384858195
20810000 30.5976052705084
20820000 34.2217187249031
20830000 34.6342592595925
20840000 36.3822940533461
20850000 35.2400666801845
20860000 34.6489261595371
20870000 45.1153141530587
20880000 39.3114930962984
20890000 43.5408912535818
20900000 45.4203545934433
20910000 41.062384864937
20920000 45.4815363782066
20930000 42.1675965304352
20940000 43.1079217197935
20950000 36.4796948783023
20960000 44.567553723006
20970000 39.3882332241448
20980000 41.0800486743022
20990000 38.8936257126179
21000000 39.8774964423194
21010000 42.1599075950693
21020000 44.7601605032512
21030000 40.1365875247461
21040000 41.8109444198218
21050000 42.8158397995732
21060000 43.5966270099775
21070000 37.5000694713065
21080000 31.9668820008465
21090000 37.8522881726507
21100000 41.8402363388021
21110000 45.3250286344731
21120000 44.9143318416398
21130000 40.2884797712159
21140000 41.5475689040744
21150000 37.3211109161185
21160000 32.817700973163
21170000 34.092835373189
21180000 27.9474495333127
21190000 35.3987892839016
21200000 31.3672555156528
21210000 28.5567964277914
21220000 25.894840245427
21230000 36.2155805561874
21240000 30.3235094871976
21250000 26.8022084979714
21260000 30.7151216344608
21270000 33.7788808844836
21280000 28.4586760416477
21290000 33.0125341430971
21300000 28.9658396805721
21310000 28.8141128239902
21320000 29.351571643734
21330000 32.7947347290137
21340000 27.0753976895641
21350000 29.7932263268793
21360000 31.6584266749811
21370000 25.0203072960874
21380000 29.0151046656616
21390000 30.5028938264715
21400000 33.294748592625
21410000 34.2232096202707
21420000 37.8519477184518
21430000 35.4882100865268
21440000 33.2768576710485
21450000 35.2360501558557
21460000 34.6449170006647
21470000 26.1784438121768
21480000 32.766989103814
21490000 32.6770241404789
21500000 30.1101609314823
21510000 27.8153153896882
21520000 28.498664351691
21530000 34.3279575990835
21540000 28.7595714018205
21550000 25.7972351426453
21560000 29.2754733466464
21570000 30.0579798474935
21580000 30.9712336546306
21590000 31.3543225969209
21600000 35.8309618940252
21610000 32.7325259846887
21620000 41.2256079046443
21630000 28.0605525717826
21640000 37.2401339508874
21650000 40.511882686553
21660000 33.305310038191
21670000 36.1481090160902
21680000 33.5976105188617
21690000 34.0341975543836
21700000 40.70882541981
21710000 36.0680422396538
21720000 35.4771532160023
21730000 35.0505438796468
21740000 37.3673809335988
21750000 36.4969750362366
21760000 26.4418076736073
21770000 32.2551010739118
21780000 34.929940826032
21790000 40.0714949333696
21800000 45.9775254538974
21810000 41.5493402718322
21820000 47.2667075807603
21830000 42.7672253216503
21840000 41.0837319209255
21850000 42.7268750365469
21860000 37.7755027204637
21870000 35.1077403075545
21880000 31.9606206355694
21890000 36.6016928641039
21900000 36.0544098405368
21910000 38.5189068735158
21920000 28.0626894505466
21930000 23.4456728906491
21940000 39.0432139278725
21950000 36.5552691809116
21960000 38.3361596173444
21970000 37.6515852200843
21980000 40.9922502692613
21990000 37.7510474134916
22000000 40.0078584342734
22010000 41.0678261882017
22020000 41.5833062567338
22030000 34.4764459617212
22040000 38.3111062685968
22050000 40.8903976670238
22060000 47.5750959089878
22070000 49.5548045777068
22080000 42.1003895235593
22090000 50.6566858906535
22100000 45.0272734737726
22110000 44.6314330927763
22120000 41.8762571230516
22130000 52.2235447046144
22140000 46.7618902598513
22150000 54.9518099366733
22160000 50.8265414244368
22170000 53.6626823959877
22180000 46.5058456992663
22190000 47.7728771995445
22200000 47.0143495864971
22210000 48.7339429568538
22220000 44.689475125398
22230000 42.1916772615593
22240000 46.9729220768041
22250000 45.4685711502214
22260000 43.6490088660615
22270000 47.6654803455155
22280000 47.5034894147195
22290000 39.7985658586916
22300000 43.6835115669427
22310000 45.8889327343968
22320000 43.3995552528887
22330000 46.178655209293
22340000 39.0551711936258
22350000 39.7710917966041
22360000 39.8650686405852
22370000 43.8677048502113
22380000 39.5790824385401
22390000 28.8812585630058
22400000 30.190791006833
22410000 42.4576677304854
22420000 39.4225212183295
22430000 34.4956727844576
22440000 37.1126705241892
22450000 32.3209535596585
22460000 30.0964509088074
22470000 32.8534562154437
22480000 33.0171904282718
22490000 35.1039495615183
22500000 36.0956759706842
22510000 35.5523472666359
22520000 26.9199295319253
22530000 35.9060374774999
22540000 38.9239324926276
22550000 35.498375037316
22560000 39.2845510185719
22570000 40.12055770077
22580000 38.9834977030616
22590000 34.475086696413
22600000 40.4358640736171
22610000 44.1976215147214
22620000 38.6756134341558
22630000 41.1679864330004
22640000 40.9898583467873
22650000 45.8937125000309
22660000 46.7282653388024
22670000 43.4544945133828
22680000 41.9621707584636
22690000 40.2450240253232
22700000 47.4474106513391
22710000 41.6246093074201
22720000 44.3700191165341
22730000 41.0897848950377
22740000 42.6232868885733
22750000 42.3495217331853
22760000 41.8394903217597
22770000 35.1430560383978
22780000 39.4167764616159
22790000 37.2666389210278
22800000 36.6994330775351
22810000 43.1566871781841
22820000 35.3257563989072
22830000 37.1444183236208
22840000 43.1659976163764
22850000 40.0586221179307
22860000 44.6442048810319
22870000 38.8790397926286
22880000 43.3450370426289
22890000 41.457564983698
22900000 48.1864977994581
22910000 37.9522788564553
22920000 43.4235917083474
22930000 45.0208252507782
22940000 42.5598729200801
22950000 40.0347390498337
22960000 39.5543944456956
22970000 43.5020018522495
22980000 35.2257215702006
22990000 43.588435574599
23000000 45.2995067436009
23010000 42.0886808940724
23020000 33.4276732702084
23030000 38.3341631353725
23040000 31.2877365982267
23050000 36.2670243922643
23060000 38.8504493002002
23070000 39.0315500599248
23080000 27.943309552046
23090000 34.3570363114732
23100000 35.2343333410659
23110000 34.7138076870678
23120000 31.880879549021
23130000 29.6537868262972
23140000 32.2624786890077
23150000 30.1754236168962
23160000 35.3778113436047
23170000 32.8845882109233
23180000 36.6107211809704
23190000 42.0707436184575
23200000 40.5736869114255
23210000 40.3309863098181
23220000 41.1908223718596
23230000 34.3104597565021
23240000 35.8010671398386
23250000 27.9807229169912
23260000 34.1787001792998
23270000 34.8052701681402
23280000 39.2185987314126
23290000 33.1370567817187
23300000 38.3749172133241
23310000 39.7392640190117
23320000 34.6542967748248
23330000 36.6131293091547
23340000 35.222574186952
23350000 38.3347900727152
23360000 39.0134515215373
23370000 37.12620523456
23380000 39.0158034881906
23390000 39.6059110930977
23400000 36.2602942009913
23410000 42.0027979917009
23420000 36.6371031287534
23430000 42.40736739867
23440000 42.1518369260896
23450000 47.0858489756773
23460000 40.8577259815185
23470000 44.1707961438723
23480000 51.4705154421901
23490000 50.5186499882446
23500000 45.6878142314628
23510000 45.7287836830838
23520000 46.2437010863599
23530000 44.1830811397796
23540000 44.1922313992466
23550000 46.6898237580108
23560000 43.7168235079346
23570000 46.3563671048232
23580000 49.3526671989155
23590000 52.4324030673061
23600000 50.7061318139247
23610000 49.3394025887674
23620000 44.6550082919657
23630000 40.6623909139856
23640000 40.7376487655287
23650000 38.2642855959483
23660000 41.0285627897231
23670000 40.3826199937107
23680000 42.36300969244
23690000 38.1623143021808
23700000 41.7491134201
23710000 40.7825869301384
23720000 39.2615049202466
23730000 41.2469007757088
23740000 45.5072102446967
23750000 43.6072995795151
23760000 43.8472782766253
23770000 36.8068693140668
23780000 39.300228022047
23790000 31.3654899658005
23800000 34.4520189020179
23810000 39.1144758280913
23820000 38.2674540375046
23830000 36.1266881246539
23840000 35.5732554857947
23850000 32.9362909521893
23860000 32.8982494080126
23870000 26.2035834075642
23880000 27.9287636421407
23890000 26.5603848379702
23900000 27.0511652637176
23910000 24.6736495738875
23920000 23.2517581928978
23930000 25.2870244808549
23940000 32.010948745019
23950000 22.9524061886172
23960000 24.3892078778817
23970000 22.0415988730443
23980000 28.3760630852703
23990000 32.3097696539014
24000000 21.8895519158597
24010000 21.8603267113589
24020000 30.7513031890411
24030000 29.6518207911664
24040000 22.5625490692738
24050000 19.5094200634283
24060000 22.5784043087272
24070000 19.9235600157782
24080000 19.4240984593739
24090000 28.173393677699
24100000 32.3347185378698
24110000 37.2619269124907
24120000 36.6962228305495
24130000 38.9561650673019
24140000 30.6489411201864
24150000 34.9758473018417
24160000 32.4467553610357
24170000 29.4972890745973
24180000 29.4391551753429
24190000 23.5509613974779
24200000 25.239273089675
24210000 25.4035469448044
24220000 34.2780576443453
24230000 37.4275850674927
24240000 34.5629467192471
24250000 35.5286559375348
24260000 30.9111675479498
24270000 37.0671344778484
24280000 36.4091140372314
24290000 40.8281453090236
24300000 38.9826229515916
24310000 39.4080709856928
24320000 37.568563201019
24330000 39.6307777254571
24340000 39.1814425256772
24350000 39.2320179641229
24360000 40.8172835610886
24370000 34.0392475550778
24380000 42.9839897352658
24390000 45.2217717643895
24400000 44.2087720164635
24410000 39.1330512880701
24420000 36.6372941959445
24430000 34.0189528606534
24440000 34.4972956903193
24450000 33.6336624898655
24460000 32.2423990204236
24470000 31.5343110436054
24480000 34.4432612440727
24490000 38.5931504759963
24500000 38.6755611843317
24510000 40.8931356339148
24520000 38.9245015990689
24530000 36.4052007982748
24540000 35.2383140374644
24550000 34.6793178663738
24560000 32.4722447706197
24570000 26.3893164338933
24580000 22.8994360169888
24590000 25.9336126040628
24600000 30.7845115636877
24610000 24.8359038034398
24620000 31.4990209109772
24630000 27.1199543441336
24640000 34.8229701388821
24650000 37.7387345085767
24660000 39.6938512675086
24670000 33.5780266703284
24680000 25.7567463454041
24690000 23.813705614332
24700000 17.695026478541
24710000 19.8776110259145
24720000 22.1429133501535
24730000 24.5017170311426
24740000 35.1787771706084
24750000 29.8211504546995
24760000 33.036019992034
24770000 32.8501968553413
24780000 30.2350841596569
24790000 29.8979204143919
24800000 26.1549874067638
24810000 33.4694860491982
24820000 26.833245244672
24830000 33.5182095587913
24840000 31.9703779758435
24850000 30.5897566430479
24860000 23.5205873212912
24870000 23.7620480246627
24880000 18.8645591233623
24890000 23.4542024288891
24900000 24.1822904745099
24910000 23.2822474474602
24920000 20.3597986617772
24930000 21.5745094825878
24940000 25.4981569332897
24950000 18.0218601971315
24960000 26.014920984669
24970000 17.1219102305081
24980000 20.7095467333303
24990000 25.6466649877869
25000000 18.3870102827658
25010000 21.97720084841
25020000 24.3275277337889
25030000 24.7885263271939
25040000 24.3965976542303
25050000 27.3894239584581
25060000 23.2561871088422
25070000 28.8103533127481
25080000 35.7780530015845
25090000 33.128439699389
25100000 30.344189250956
25110000 30.5560779233666
25120000 36.107196174446
25130000 25.856306085674
25140000 30.4081654510765
25150000 30.06420575355
25160000 35.2623443208115
25170000 36.8966857045058
25180000 33.5886806281778
25190000 35.8147126079981
25200000 36.7286587846185
25210000 35.7487170924761
25220000 36.5983614765275
25230000 34.4468809759246
25240000 36.4688177361261
25250000 35.1547567761871
25260000 33.8285018726625
25270000 40.8388326709072
25280000 40.4555989948334
25290000 36.2978039247143
25300000 32.4685781167181
25310000 32.7220581708874
25320000 33.4701055643964
25330000 37.5190474536473
25340000 34.5090257839397
25350000 33.5558772276711
25360000 31.5961059036897
25370000 36.7828154595558
25380000 36.0108311261658
25390000 26.9693022980496
25400000 28.9859846817965
25410000 34.5004131304919
25420000 34.4217783963684
25430000 30.5745069649594
25440000 23.6985955921623
25450000 30.3547698796339
25460000 32.5050514264012
25470000 30.4473480477362
25480000 39.1619892517381
25490000 29.5964035038606
25500000 37.7863161312468
25510000 38.3270321042927
25520000 41.2352908361607
25530000 41.635785963626
25540000 43.6301737195583
25550000 41.754450504972
25560000 43.6641972077222
25570000 30.6022215740281
25580000 32.0261484574841
25590000 34.3711433450713
25600000 34.6807484239365
25610000 34.0312053543029
25620000 37.970641179211
25630000 38.2070439521772
25640000 36.5574196418062
25650000 37.3283066809803
25660000 44.9774299871316
25670000 29.2914728855978
25680000 29.3315825754327
25690000 29.4757219770742
25700000 35.8984368623232
25710000 27.3352281813219
25720000 26.3783256528824
25730000 28.999661866398
25740000 32.7291954645303
25750000 37.7454681576413
25760000 38.1170519228197
25770000 37.7189542621136
25780000 33.3740008453323
25790000 33.2698667500716
25800000 42.2609861669835
25810000 41.5515778968438
25820000 37.5105845151883
25830000 39.9250257597631
25840000 37.5360796420518
25850000 42.7561790215493
25860000 43.3323594140342
25870000 43.2151907139823
25880000 41.5055247840671
25890000 46.9536519235101
25900000 43.5717831382823
25910000 35.2938209343861
25920000 38.5792573044044
25930000 34.854259161964
25940000 40.9527426722229
25950000 39.421226067321
25960000 31.3555145424798
25970000 31.8268186073428
25980000 34.6229208587201
25990000 33.9618517816687
26000000 32.9249152231507
26010000 38.3802605151945
26020000 42.2472764528023
26030000 42.4977633674638
26040000 47.5542510586286
26050000 48.0910724643139
26060000 43.2702505165935
26070000 40.5052013812759
26080000 38.1200780729131
26090000 29.6020558574065
26100000 30.8356678212011
26110000 33.4813004889039
26120000 42.3920069774249
26130000 39.7242731045256
26140000 41.2572973516217
26150000 42.271778025497
26160000 38.1913360181887
26170000 43.8229154527053
26180000 45.1466877373713
26190000 44.474110316015
26200000 46.3125730005728
26210000 44.8742638371248
26220000 43.1805639699005
26230000 45.4245847319135
26240000 40.6945667266189
26250000 41.1843731792302
26260000 44.7428244137359
26270000 40.4851774647608
26280000 43.1776858300434
26290000 44.1129236623174
26300000 42.8277077071129
26310000 40.1951302509115
26320000 39.9568676306473
26330000 41.5279198977386
26340000 34.4687974839466
26350000 34.6879135609798
26360000 30.3350617951158
26370000 38.0116614522562
26380000 35.6152277235139
26390000 42.5048979069834
26400000 42.491404433881
26410000 37.1834746162779
26420000 43.2155440664545
26430000 41.8058861495716
26440000 42.3141925679056
26450000 42.3121769272122
26460000 42.344772982538
26470000 38.5289819333818
26480000 39.8493178175885
26490000 43.3927730231105
26500000 45.7940525215335
26510000 49.8915572904336
26520000 45.4079656433928
26530000 45.7616331381674
26540000 43.860545592179
26550000 45.8446514055557
26560000 50.4196557576723
26570000 50.5580721712721
26580000 46.7548325939856
26590000 54.5033086541573
26600000 51.7786896354538
26610000 41.89339077597
26620000 41.934850913353
26630000 45.38595736324
26640000 47.8760055949468
26650000 45.5720881042801
26660000 50.0238796392371
26670000 50.1709560890917
26680000 54.2352923534589
26690000 44.7297314594525
26700000 45.7608142417209
26710000 46.1962803540289
26720000 45.805232033678
26730000 42.2293987257232
26740000 45.4397202806861
26750000 40.7561873745174
26760000 33.8198949256896
26770000 34.7631290191359
26780000 37.6563510166637
26790000 31.0066052090026
26800000 30.6994046071018
26810000 33.7024686938054
26820000 33.3328111772565
26830000 34.1873843194146
26840000 30.3732405994423
26850000 33.3024716144441
26860000 34.5189283256756
26870000 32.3624776165126
26880000 30.6026210064465
26890000 30.0228789848659
26900000 32.4802997335069
26910000 33.4734615480443
26920000 28.1968978333695
26930000 36.6961234000776
26940000 31.6296188852116
26950000 29.5837947984814
26960000 27.2628834940784
26970000 30.1971283614409
26980000 31.3317959058465
26990000 32.0904637767883
27000000 32.1320804233735
27010000 32.7803791157757
27020000 34.7508176804799
27030000 25.2506607938757
27040000 36.4291725889133
27050000 33.6498989714315
27060000 35.4992248701677
27070000 31.7525248038272
27080000 32.0793333988272
27090000 27.0951215258179
27100000 33.0707080725699
27110000 30.2022961309813
27120000 25.5483202040422
27130000 20.9171382376035
27140000 22.0885975160304
27150000 24.2854730787507
27160000 24.664566483747
27170000 18.5215270951926
27180000 24.4052791112239
27190000 22.2537097589611
27200000 20.4728374651041
27210000 28.4491528583795
27220000 23.1280071427085
27230000 28.3765426342368
27240000 29.0351991904228
27250000 29.3024162935328
27260000 21.9640152919773
27270000 28.8140293032157
27280000 29.5543150835311
27290000 35.7551289833819
27300000 34.4738822834121
27310000 34.1103468423685
27320000 31.0006621090924
27330000 41.3211402689526
27340000 39.6493297309291
27350000 37.1710535853962
27360000 29.8324729293649
27370000 30.6252840880797
27380000 32.5205006306614
27390000 35.6040691908331
27400000 30.0481503661186
27410000 26.3816645442983
27420000 33.8304529485338
27430000 31.6027775553198
27440000 40.0000497539891
27450000 44.2861855557921
27460000 40.552397059494
27470000 45.2340263738898
27480000 36.9906236373134
27490000 34.1106505934763
27500000 31.1697076682211
27510000 34.013521276909
27520000 36.6541767909738
27530000 40.0098702407246
27540000 36.5592304764323
27550000 42.0023206628827
27560000 32.6986233294595
27570000 38.4385110782651
27580000 39.0300108915949
27590000 39.779722805256
27600000 34.2558888982967
27610000 32.3594796575643
27620000 35.2808777980317
27630000 30.3091674605604
27640000 29.0417781890945
27650000 30.9010414876556
27660000 36.9288546961076
27670000 34.1177666628022
27680000 31.8052143347333
27690000 40.800504968831
27700000 26.2049701378786
27710000 27.1854169433925
27720000 23.7878637333644
27730000 26.3313903254679
27740000 36.2944730273676
27750000 31.9142533723559
27760000 32.8179754606305
27770000 32.3109813974195
27780000 34.4403690155104
27790000 33.9401093194682
27800000 32.606279146972
27810000 29.3550927837762
27820000 34.2062761471446
27830000 38.6616152057821
27840000 27.8319602540497
27850000 30.0849961404634
27860000 28.7566752770687
27870000 28.5046750187097
27880000 33.1943353102856
27890000 30.3749046663717
27900000 27.285348110871
27910000 32.3353991148342
27920000 33.0618372703627
27930000 35.7899979771032
27940000 32.9810560325
27950000 31.1877197443217
27960000 36.9609609875767
27970000 32.6957671197421
27980000 37.6567624357637
27990000 33.5308525636718
28000000 32.1217949099315
28010000 36.2023161436641
28020000 35.0016102987422
28030000 32.8518987105139
28040000 38.233689309724
28050000 38.1224116099434
28060000 42.8066311736214
28070000 38.0638433886895
28080000 34.089324773543
28090000 40.1020106518447
28100000 36.314663619823
28110000 38.7987243669939
28120000 42.2761444802886
28130000 34.5040940554297
28140000 32.3207320813078
28150000 28.2953485674792
28160000 32.6719564132571
28170000 30.7944634765013
28180000 32.3505127626538
28190000 39.6876401896431
28200000 39.7259356696209
28210000 38.4400010824625
28220000 38.5248274115335
28230000 42.9311219118923
28240000 41.492738974988
28250000 42.2681115683662
28260000 39.2820174118219
28270000 40.1302205339774
28280000 41.5223977460444
28290000 42.8968239193958
28300000 41.8291638081746
28310000 40.4425678871511
28320000 42.6357329958976
28330000 38.5344968325504
28340000 38.4718982023342
28350000 33.8543310863607
28360000 40.520419520668
28370000 41.0465964691811
28380000 33.7897866031335
28390000 33.8016616578227
28400000 39.552133151107
28410000 39.0558907955107
28420000 37.779979342955
28430000 34.100262034011
28440000 30.2809760020016
28450000 27.4271796318769
28460000 22.8430881255085
28470000 27.7891769645204
28480000 36.7732217561394
28490000 39.350657952775
28500000 30.1388073024007
28510000 32.2058600150959
28520000 38.9029824355188
28530000 37.7998606426134
28540000 40.486565916027
28550000 39.4064786940761
28560000 42.0571205522644
28570000 40.3285731043501
28580000 34.9018409215807
28590000 36.7891643432407
28600000 36.6527092786779
28610000 36.8647940586184
28620000 36.2484228985173
28630000 38.4717337809691
28640000 33.5501331605682
28650000 33.8824432952439
28660000 37.0829134193394
28670000 29.0986284396917
28680000 25.5093433656052
28690000 29.0225286243675
28700000 34.5625951739283
28710000 32.1524661015968
28720000 23.6234984574203
28730000 24.7180070462355
28740000 21.9737070876881
28750000 28.9327367710761
28760000 29.4674600700076
28770000 31.5939875425544
28780000 32.6534495354704
28790000 34.5576999475536
28800000 32.3859289550617
28810000 32.8285447002606
28820000 36.732592228337
28830000 35.4212954806484
28840000 37.0294649367992
28850000 35.956131732637
28860000 33.5608095490084
28870000 38.2852035865206
28880000 35.5288010421614
28890000 31.3325469920256
28900000 34.9501380513769
28910000 32.2635550649266
28920000 32.651997784449
28930000 37.3647930434103
28940000 40.2809838158593
28950000 30.242874737658
28960000 33.8023949197279
28970000 29.1212379919511
28980000 38.051700523045
28990000 30.2365258393899
29000000 33.1974364369153
29010000 41.6086055971383
29020000 38.4848312254188
29030000 42.2320411989185
29040000 34.7826827851077
29050000 23.4580006794876
29060000 27.4653991794902
29070000 29.0377886183094
29080000 21.5439793845932
29090000 26.0554432916065
29100000 26.1935525175325
29110000 27.4670518917031
29120000 29.1601937102519
29130000 35.9905703595032
29140000 39.0233356006923
29150000 36.555203769822
29160000 32.0556866634214
29170000 27.6370353503544
29180000 33.3155935993399
29190000 28.8679774040293
29200000 32.7053999744204
29210000 34.9399784819961
29220000 36.8038967111962
29230000 33.2833684557319
29240000 39.2651166785893
29250000 41.5084186351376
29260000 43.985573739015
29270000 44.2199711279251
29280000 43.9894305269067
29290000 43.2931723729293
29300000 38.3904656762566
29310000 41.5592832883975
29320000 43.2180892743752
29330000 35.1366560411606
29340000 40.8767234035156
29350000 40.3862241673951
29360000 37.4287581364952
29370000 39.9270470222718
29380000 42.6689182557121
29390000 39.1007106223857
29400000 42.3281918785257
29410000 38.0152832791674
29420000 36.1904642442129
29430000 39.7997605402834
29440000 42.2991614669875
29450000 49.3848957783449
29460000 49.3641649738467
29470000 38.5465981329369
29480000 44.5620220933366
29490000 43.0423474193799
29500000 47.2457790537545
29510000 40.2343994674009
29520000 40.1007367513615
29530000 41.3149586254682
29540000 38.5180921458018
29550000 43.6329004117873
29560000 45.3378152974425
29570000 48.8868386573627
29580000 44.4122776726663
29590000 42.2948804416071
29600000 45.8170488061986
29610000 46.2463284693298
29620000 36.410075365943
29630000 40.5871029042504
29640000 44.4602253467957
29650000 43.9006291876491
29660000 39.9975227165544
29670000 38.7836388569586
29680000 32.0934306947802
29690000 26.8030225886432
29700000 33.4020192187941
29710000 32.4615427640407
29720000 29.8478560770309
29730000 35.6038897640195
29740000 30.6663314317157
29750000 33.4981824246226
29760000 30.2431428243327
29770000 23.8332132934534
29780000 25.584317761428
29790000 18.5228423903082
29800000 23.9417217152919
29810000 27.5065675086431
29820000 29.8404490591053
29830000 23.4552450535577
29840000 33.7830234660051
29850000 33.1259932687288
29860000 36.0628825200366
29870000 31.2186599798781
29880000 32.32677869699
29890000 34.9158617878819
29900000 36.5546967018518
29910000 36.2007603232661
29920000 39.5346971977704
29930000 38.9840442354502
29940000 39.4356462308907
29950000 40.3841415900033
29960000 39.608657530762
29970000 38.5650338558082
29980000 44.4625881482085
29990000 41.5070704783421
30000000 37.8479224528847
30010000 37.3437273275464
30020000 30.9515982301323
30030000 35.5155696477642
30040000 28.9993192149161
30050000 27.125651873316
30060000 27.9649010739123
30070000 38.2559725477341
30080000 40.9011698144749
30090000 40.2534741903439
30100000 34.7727960204945
30110000 30.0502699314414
30120000 35.2455162109619
30130000 36.737242631672
30140000 42.6778263178616
30150000 40.1992840080023
30160000 40.6056751042129
30170000 32.5841908657245
30180000 37.8634032004497
30190000 34.4827785703604
30200000 39.4046271046127
30210000 37.8811557188632
30220000 34.8224915177584
30230000 35.0536351551746
30240000 37.1321062954429
30250000 38.3323098807053
30260000 43.6506804318765
30270000 42.7279824013247
30280000 47.7968548388072
30290000 46.6370567610326
30300000 46.2276595465585
30310000 45.2688604261243
30320000 44.5937494042158
30330000 47.3225902677443
30340000 43.0179907154543
30350000 44.8576154110401
30360000 37.7225754920109
30370000 42.3704977788317
30380000 39.6524872540642
30390000 34.8985575696651
30400000 35.4171832806616
30410000 41.137147440297
30420000 41.8755340002732
30430000 40.2522613406658
30440000 40.3365338902792
30450000 39.6039950891955
30460000 41.1478812156349
30470000 38.0052946985111
30480000 32.9648588677734
30490000 37.6107999912231
30500000 34.285562153941
30510000 43.2084631059718
30520000 41.808908778194
30530000 38.9073596250836
30540000 37.1246342766837
30550000 32.2577349694971
30560000 25.7850709640373
30570000 31.7329650279701
30580000 37.1558281179189
30590000 34.4834917134437
30600000 25.7131126206682
30610000 36.4398599836247
30620000 38.2402263520592
30630000 33.2788392438314
30640000 32.6563378764909
30650000 39.143394416453
30660000 36.744453335824
30670000 36.4781523435781
30680000 36.6439542124457
30690000 40.659668267462
30700000 44.6711703964565
30710000 47.4753602470726
30720000 47.583363195975
30730000 38.3561240337605
30740000 41.6528445910694
30750000 39.6276151330186
30760000 38.9625124427571
30770000 36.0125923924876
30780000 34.1780409462194
30790000 32.0338293438182
30800000 35.2771484768389
30810000 36.21469782445
30820000 30.729535090678
30830000 34.4842427604125
30840000 36.2684593641348
30850000 38.4195966768107
30860000 34.368098049942
30870000 36.802060170476
30880000 36.9929442549209
30890000 37.3450107500153
30900000 38.2940407465402
30910000 37.3650037067654
30920000 40.4242155072149
30930000 49.0138475638791
30940000 44.5296196242621
30950000 43.5557586606229
30960000 41.4782778842011
30970000 39.8180454272353
30980000 43.7377810584132
30990000 46.2466831678644
31000000 34.4249596503428
31010000 45.3141911625273
31020000 42.0069006590143
31030000 45.4136479082862
31040000 43.1924745315114
31050000 47.7898229957445
31060000 44.2103484432261
31070000 42.4254832662382
31080000 47.178981462388
31090000 39.1915943615184
31100000 37.0647052561976
31110000 30.2764908676081
31120000 27.5322229682531
31130000 37.2458623105634
31140000 41.371220952883
31150000 45.4630965423072
31160000 44.5499496376181
31170000 30.3263607793767
31180000 31.5194396627403
31190000 32.2113050408069
31200000 40.8460100805882
31210000 36.5159606837283
31220000 35.8406162406411
31230000 44.6301568933853
31240000 46.7805676655333
31250000 45.8299773690969
31260000 41.2444022557697
31270000 44.0619219298998
31280000 45.4365487519769
31290000 39.9149796781092
31300000 48.5459764660627
31310000 42.3980426687743
31320000 31.9793963008688
31330000 42.9984548587761
31340000 40.9141259088133
31350000 37.1903095158146
31360000 39.7491161101971
31370000 45.1606456686184
31380000 38.7269508706665
31390000 38.9248917395383
31400000 45.137428686077
31410000 45.4710761057391
31420000 42.1773601123221
31430000 44.8208075894961
31440000 42.8175375437793
31450000 42.0113322235759
31460000 32.6176387548452
31470000 33.4230544714385
31480000 35.9431169439848
31490000 40.8257862836791
31500000 43.6089921947734
31510000 38.7178175302801
31520000 40.1641534998853
31530000 45.1607181849269
31540000 46.4583399897277
31550000 39.6412165929759
31560000 35.9985718420455
31570000 34.7286465376287
31580000 32.0369781297404
31590000 27.3068858279125
31600000 38.8780418517559
31610000 36.2306246254132
31620000 38.2568150639836
31630000 42.1020994545689
31640000 40.653064204088
31650000 33.1124016250357
31660000 33.852415473864
31670000 43.1755688940397
31680000 41.28778571193
31690000 46.4724388739835
31700000 38.9426512282608
31710000 32.629045103346
31720000 28.7734851932299
31730000 33.796710904342
31740000 26.3972112331175
31750000 28.5795862464801
31760000 35.0546875792422
31770000 39.0154691717156
31780000 33.2480541030664
31790000 42.0506823613695
31800000 38.5922097119034
31810000 38.5168315839349
31820000 37.1431204763996
31830000 43.3727035585899
31840000 43.1305538494967
31850000 42.1917752457666
31860000 34.7559021088862
31870000 31.877506432709
31880000 32.8921488998598
31890000 28.4471021836271
31900000 32.1966185342991
31910000 34.7260508865
31920000 40.6917023041512
31930000 38.0806381938814
31940000 41.6818652610157
31950000 46.946088716244
31960000 53.0715919378333
31970000 44.4821787908253
31980000 42.2739630987471
31990000 40.3472806432997
32000000 32.7481385872762
32010000 41.9349343526419
32020000 43.219756016481
32030000 42.0237833339682
32040000 44.6824223089529
32050000 44.2676211322822
32060000 40.5609527983141
32070000 38.4313567093045
32080000 36.1617619627445
32090000 47.3015000090388
32100000 47.3141107063296
32110000 49.3142495032258
32120000 49.8709739070286
32130000 47.4018565124006
32140000 41.0346713953168
32150000 44.1059259616255
32160000 49.6754323027966
32170000 49.4908634246532
32180000 47.7740111557614
32190000 48.2784603968331
32200000 46.2954310594665
32210000 44.5431494148734
32220000 39.690496369785
32230000 39.118399135209
32240000 39.8650598348843
32250000 39.5241130849248
32260000 44.5008742365188
32270000 42.8822611512588
32280000 43.4110027539205
32290000 39.9673925036936
32300000 40.1653599168799
32310000 37.176442039759
32320000 37.9796033642298
32330000 42.7222511493187
32340000 43.8968116500982
32350000 43.3017175749144
32360000 44.713912945838
32370000 44.2512073014689
32380000 40.3393539732834
32390000 35.5703972991685
32400000 38.5980253623725
32410000 42.7225669558312
32420000 40.7260453102403
32430000 43.2878925795428
32440000 47.2446462664927
32450000 40.615884925076
32460000 44.6405314871025
32470000 39.5100748089975
32480000 42.5439487173604
32490000 39.5023832033696
32500000 35.6174214748114
32510000 37.5519325985208
32520000 35.7951041793492
32530000 39.802288218015
32540000 33.3106691143456
32550000 41.222451320558
32560000 40.8188894029345
32570000 36.2556293601987
32580000 37.5277461961654
32590000 33.5681780899689
32600000 40.331341702546
32610000 37.9078213946182
32620000 38.8991366937951
32630000 35.8579212525456
32640000 37.0834036635064
32650000 38.8500908381127
32660000 34.217742844195
32670000 36.8238946864332
32680000 35.5557266423203
32690000 36.7402933679793
32700000 36.4727146180929
32710000 33.7801866764119
32720000 36.0316503499562
32730000 31.7658462466381
32740000 35.4659360004321
32750000 36.0202285943563
32760000 32.6654530704493
32770000 38.0000427017434
32780000 40.4751307000583
32790000 41.0037603679916
32800000 39.8664203475702
32810000 41.06163286005
32820000 37.6188281016636
32830000 43.8246022534477
32840000 48.2377549261058
32850000 45.7685227421026
32860000 46.724134511652
32870000 44.1451567255223
32880000 42.4867235825843
32890000 44.9006329963731
32900000 40.6089781687803
32910000 38.290594626407
32920000 36.9733989212692
32930000 38.6740520653198
32940000 33.1504023017597
32950000 31.661853227868
32960000 37.1822327352081
32970000 41.7620464260339
32980000 37.8501743774081
32990000 40.5782359841167
33000000 41.7034372032825
33010000 39.4827105169359
33020000 34.5851249113582
33030000 38.89694492657
33040000 38.6495008813444
33050000 32.2389372928247
33060000 29.9223628124774
33070000 32.761322653893
33080000 27.659931500755
33090000 35.7736297808048
33100000 29.0857794687211
33110000 32.9890780607781
33120000 39.7786986243622
33130000 41.8846921771524
33140000 41.9907519534935
33150000 37.5803429855376
33160000 42.6035599763727
33170000 37.6333170284386
33180000 34.7473152813364
33190000 36.4673170752322
33200000 35.2869334939845
33210000 35.1132334129366
33220000 33.7561964476902
33230000 35.5479933526036
33240000 35.1466961991953
33250000 29.7422617120981
33260000 29.9052777916168
33270000 38.9148657897385
33280000 33.8239292341574
33290000 31.5206419691037
33300000 30.6584833094055
33310000 30.6247884956437
33320000 29.6294781517359
33330000 27.9094209345635
33340000 32.2756361246917
33350000 35.938762915782
33360000 38.695566644591
33370000 42.6680139066765
33380000 35.4997066930488
33390000 29.5943006466001
33400000 35.6101236125317
33410000 41.1858076394687
33420000 44.2942181843827
33430000 36.5312384576712
33440000 41.7421524948628
33450000 41.6000113385908
33460000 44.2523826573632
33470000 38.982725703803
33480000 35.3790631650745
33490000 35.1471477561251
33500000 34.4813364825613
33510000 34.5100793690674
33520000 31.4856689435627
33530000 35.8420364554754
33540000 37.779175865222
33550000 41.0417455390938
33560000 44.9395347965742
33570000 48.5857329275603
33580000 47.9667766520109
33590000 33.3168163296028
33600000 39.7530393611424
33610000 35.4846303449165
33620000 38.5387201542658
33630000 38.271316011567
33640000 39.8563519373818
33650000 32.0058252498845
33660000 33.3207526212551
33670000 38.6347882880558
33680000 38.6186421118354
33690000 36.7015165688414
33700000 36.7085924588997
33710000 37.3684768487772
33720000 40.6908939698944
33730000 35.2384114242497
33740000 34.7996010503225
33750000 34.7976734746772
33760000 34.5506604540401
33770000 29.4715007609952
33780000 36.5525260954266
33790000 39.4677396900524
33800000 35.521314379552
33810000 37.499029058078
33820000 35.6836178888883
33830000 39.8477104642157
33840000 39.8723923360364
33850000 43.4722369487863
33860000 44.116017086413
33870000 48.1256343939868
33880000 42.8567837513303
33890000 38.3425058319127
33900000 41.9879869015545
33910000 44.684867516487
33920000 47.1122164034472
33930000 41.4954051249302
33940000 39.9560009446014
33950000 39.0018643916636
33960000 38.8924786833388
33970000 43.2569385437248
33980000 43.4217256782671
33990000 41.3414672526374
34000000 37.1408123462024
34010000 44.2499784410289
34020000 44.1379422032458
34030000 37.8326496781385
34040000 34.5970350706099
34050000 33.7955200323892
34060000 33.9174279608144
34070000 39.3600681358337
34080000 44.922654626137
34090000 47.1378797340972
34100000 46.4011312296835
34110000 44.5084282568189
34120000 44.8220478577468
34130000 48.0990181013808
34140000 42.8491403605232
34150000 35.730100837535
34160000 44.4403726447709
34170000 39.0306761288827
34180000 46.290579486065
34190000 44.6060095116102
34200000 43.5481132693296
34210000 44.5517394843092
34220000 40.4578082603808
34230000 45.5373017631636
34240000 43.5179145592921
34250000 43.9225818035264
34260000 39.8543896198754
34270000 42.6518230625181
34280000 40.4836613162118
34290000 35.4631133792566
34300000 39.1292891677276
34310000 35.0908429686293
34320000 41.5667679025437
34330000 51.0395162284206
34340000 46.7901892271281
34350000 46.8961773175072
34360000 44.0615644755343
34370000 45.5561645292948
34380000 39.1097810917657
34390000 36.6093937713018
34400000 34.065602420613
34410000 41.105686156866
34420000 42.2153343050602
34430000 39.4707348531864
34440000 39.060858222042
34450000 41.5459950535405
34460000 43.4960826601761
34470000 41.9075936062732
34480000 37.6362262993714
34490000 37.6042486557602
34500000 33.7862276177503
34510000 35.2631383347982
34520000 33.4638744164518
34530000 34.9778668077868
34540000 35.7505273706161
34550000 27.8184121238693
34560000 33.4618203735041
34570000 35.308684270575
34580000 39.6031650621999
34590000 32.6611004156906
34600000 33.0519924850518
34610000 37.9431222159353
34620000 46.5189173639796
34630000 44.5844235343519
34640000 40.5515743811524
34650000 45.746295183433
34660000 42.4285140046161
34670000 46.4234811779228
34680000 42.9648250710371
34690000 39.9589047595222
34700000 37.6216864586162
34710000 44.9185570719247
34720000 47.059510854019
34730000 42.92465088702
34740000 45.9069739236801
34750000 42.7636199599905
34760000 42.400549958384
34770000 40.8035927783913
34780000 43.1097237538377
34790000 50.5453068097264
34800000 47.7414016630392
34810000 48.5748018823224
34820000 49.7033850982149
34830000 54.843201552292
34840000 57.1006599522508
34850000 53.554279805824
34860000 59.2213721664029
34870000 55.1309759319802
34880000 57.398656305783
34890000 55.2319063304521
34900000 56.1431187362569
34910000 53.5324265112466
34920000 55.3402414572946
34930000 58.1319965673524
34940000 49.8457672282485
34950000 54.476401317357
34960000 54.4751847718908
34970000 50.3609614958227
34980000 57.4920921926641
34990000 59.0043049509781
35000000 61.604188703566
35010000 54.7539719879811
35020000 57.1334740187323
35030000 56.953431401636
35040000 55.0639747779358
35050000 56.0519205180811
35060000 52.8852566154372
35070000 48.2479887588511
35080000 53.7128867203895
35090000 55.344817779558
35100000 55.0732913617542
35110000 52.2746046001282
35120000 55.1879269003262
35130000 48.2297851581413
35140000 49.1444372106133
35150000 46.9654099904491
35160000 51.7604551067097
35170000 46.2238467285582
35180000 45.4933241156938
35190000 45.8817084393642
35200000 44.2704008877789
35210000 36.1825474108129
35220000 35.7711357914454
35230000 44.0146236629949
35240000 35.6092188771668
35250000 39.4314745649908
35260000 38.6472793414301
35270000 45.8517715853029
35280000 49.6250923663197
35290000 44.9991638580596
35300000 48.777669951698
35310000 51.7096849069088
35320000 47.9097138923286
35330000 45.8419603367604
35340000 48.7297085675047
35350000 47.4545075894939
35360000 50.2186162567884
35370000 39.4158166134289
35380000 39.1254979866735
35390000 32.1743988442774
35400000 37.6385574949607
35410000 34.2598328703914
35420000 28.2405470265035
35430000 39.2224844950306
35440000 38.7841384494591
35450000 43.648332688428
35460000 47.494773079111
35470000 49.1540887184971
35480000 38.98054148401
35490000 41.3552478620918
35500000 37.7908190299756
35510000 48.1207307644727
35520000 52.0478956110379
35530000 53.9980035819622
35540000 53.8815402605009
35550000 44.7321329712169
35560000 36.5360957672829
35570000 43.9031052315507
35580000 47.2216102853499
35590000 48.3941905909088
35600000 46.3445457285167
35610000 43.0909545999938
35620000 45.5794952681268
35630000 45.6130358032287
35640000 45.2582934168278
35650000 47.6521578475624
35660000 42.8681199241927
35670000 38.7623982382177
35680000 41.5531262980035
35690000 44.4635585039372
35700000 46.7224518386996
35710000 42.0757354050261
35720000 47.9383133359775
35730000 42.181424842733
35740000 42.3667450759416
35750000 42.4288726101738
35760000 43.7157299574264
35770000 43.1508215894351
35780000 43.816744133176
35790000 31.5414773551665
35800000 34.7673881685428
35810000 34.5468013763266
35820000 35.2763502870828
35830000 34.6847808564581
35840000 38.8302638292342
35850000 33.3096199630388
35860000 33.6953136910387
35870000 39.4302405914977
35880000 35.3809821639788
35890000 33.4995496607746
35900000 33.393755473334
35910000 36.0193542185387
35920000 38.9428164219855
35930000 37.9586093568964
35940000 40.654468782871
35950000 36.5976158900584
35960000 41.2027220522363
35970000 36.3104653727073
35980000 39.3931516792642
35990000 45.5589040496804
36000000 44.7632553307905
36010000 45.8201843646
36020000 41.7847419319477
36030000 43.8182696425937
36040000 48.2444662445848
36050000 48.661933237998
36060000 47.3813317246878
36070000 48.1082893941925
36080000 47.537849247484
36090000 44.981574608437
36100000 40.8286267281999
36110000 38.6338868741872
36120000 41.3750627389775
36130000 40.3793764965512
36140000 41.3754617538885
36150000 38.2745365640881
36160000 43.6853074068044
36170000 38.2365690561871
36180000 38.3470903655284
36190000 39.4803665939714
36200000 38.0444377677174
36210000 41.9059693678577
36220000 43.9107068389394
36230000 47.3975940119824
36240000 42.7844357522872
36250000 44.4196293229712
36260000 45.8640998511038
36270000 38.2945534774263
36280000 48.578670355561
36290000 47.375085671734
36300000 48.2011091447962
36310000 45.2883579448522
36320000 45.9733411106969
36330000 44.8844942785591
36340000 37.5293854220378
36350000 30.0373910242993
36360000 33.1127225205947
36370000 42.6044740094075
36380000 48.8844708324885
36390000 45.7140573837186
36400000 43.344529406382
36410000 42.2605951653404
36420000 42.6128147910759
36430000 48.3114451637343
36440000 46.1896452953875
36450000 47.2676021750611
36460000 45.9758781944897
36470000 43.2854933799752
36480000 39.441823072689
36490000 43.9048402966479
36500000 46.2799524593581
36510000 43.0685073175759
36520000 40.8476810263599
36530000 51.5161391186588
36540000 47.9998103417278
36550000 46.4705342555801
36560000 42.4010741288241
36570000 49.044463575305
36580000 46.8515247871823
36590000 37.1385352761693
36600000 45.8213427379357
36610000 36.2300733218704
36620000 34.5863305131901
36630000 40.6541628879356
36640000 38.2702434504634
36650000 41.2188593057627
36660000 38.2155149797141
36670000 37.0248508623181
36680000 37.2553290568364
36690000 44.8292164356009
36700000 38.896299810618
36710000 44.7958230320287
36720000 37.7219491559968
36730000 39.992874988313
36740000 47.5972569474164
36750000 37.1063160119602
36760000 41.5329310430437
36770000 42.7337580126756
36780000 51.2877459394069
36790000 43.7978795035685
36800000 47.1067437310292
36810000 42.3275087673705
36820000 34.8648889554324
36830000 41.8469346771442
36840000 39.8430021239557
36850000 33.6500980089466
36860000 35.4074055606695
36870000 39.9645534739955
36880000 41.7744104505222
36890000 40.4670629943369
36900000 41.4744846397521
36910000 32.7978033770491
36920000 34.7307974133127
36930000 33.1169274990476
36940000 37.9340482814656
36950000 40.83884193155
36960000 29.6043281274401
36970000 27.5459919304882
36980000 30.5520344317123
36990000 34.3371302854223
37000000 42.8761964359001
37010000 36.5412084141679
37020000 35.9850192862508
37030000 33.1117183792202
37040000 36.718801566028
37050000 34.7831866291324
37060000 35.3829406869064
37070000 34.5438814906357
37080000 37.5292195000544
37090000 37.6008524998914
37100000 38.1919280965757
37110000 35.4389586877014
37120000 36.7828906680644
37130000 40.6775993639928
37140000 34.6534615712733
37150000 38.3027977073622
37160000 38.2187529127882
37170000 37.2406881885227
37180000 29.8712300608326
37190000 32.0581720989591
37200000 29.8269765555492
37210000 34.9027480069009
37220000 33.706089443429
37230000 33.993274672626
37240000 39.7998206529424
37250000 29.4009321904648
37260000 35.9212346317182
37270000 42.5766372646719
37280000 39.7067306212392
37290000 47.4549348851498
37300000 44.1562438351066
37310000 38.4795638274552
37320000 40.8064772348173
37330000 42.7061243594253
37340000 41.2809299102734
37350000 41.6025067415812
37360000 33.8658733038649
37370000 32.0759607703766
37380000 29.8476244149398
37390000 33.6259240532182
37400000 35.2518889581341
37410000 28.6217878941616
37420000 32.6524045643559
37430000 33.7990019175045
37440000 32.1466223984676
37450000 35.7676874737635
37460000 30.4078284421958
37470000 39.8460984226741
37480000 38.0837129836369
37490000 37.5409076496402
37500000 38.1679226734393
37510000 37.0880764010699
37520000 41.2537655226822
37530000 42.3599020254143
37540000 42.6987176348484
37550000 40.3186140760167
37560000 36.7585721088004
37570000 46.3855583623798
37580000 49.4429269124019
37590000 48.2705400656256
37600000 42.4245707734916
37610000 42.487987673738
37620000 40.0018787692956
37630000 41.6147855494855
37640000 39.9190310150718
37650000 40.8020075667566
37660000 37.4990522500524
37670000 39.3468962399522
37680000 43.2919266166998
37690000 40.6525590037259
37700000 42.7217017012445
37710000 46.4620165330846
37720000 38.040156183353
37730000 45.9881279303617
37740000 42.504880948609
37750000 44.016428078732
37760000 46.5955421215077
37770000 48.0568796015362
37780000 45.9466202383931
37790000 49.4051323319082
37800000 49.8366201674086
37810000 43.9806558927327
37820000 49.8444522819556
37830000 46.8643109008527
37840000 49.7915966327495
37850000 50.1251590543234
37860000 35.0590162778385
37870000 45.8704005259314
37880000 43.8357508838126
37890000 51.7459753697196
37900000 51.3603655259449
37910000 45.0293673941977
37920000 42.4638479552763
37930000 49.4264257541635
37940000 46.3260534140709
37950000 42.9430800931331
37960000 42.1730002399223
37970000 43.4189951577449
37980000 42.1477414850772
37990000 35.4311469432233
38000000 43.9569094359179
38010000 37.9532400795899
38020000 38.6042996183965
38030000 37.0083680305764
38040000 38.5468466271706
38050000 41.8576126384019
38060000 42.2125363237222
38070000 40.7172383552042
38080000 43.3341902492107
38090000 45.0615615155979
38100000 50.4151202371083
38110000 46.4899014400101
38120000 47.4183804739233
38130000 43.8513008797764
38140000 42.757968903958
38150000 41.6192792119849
38160000 41.3109401523597
38170000 44.1775683566048
38180000 47.7679821433282
38190000 43.5469479493721
38200000 41.7055096783381
38210000 39.7667467959786
38220000 40.3084212704239
38230000 40.2203182703464
38240000 41.3570732774058
38250000 40.8056850838324
38260000 46.1496433082285
38270000 46.5084923810275
38280000 40.8622610095116
38290000 31.6966036807057
38300000 36.817961498506
38310000 35.0195948571445
38320000 32.0988042801435
38330000 35.1679962833674
38340000 41.2424502050881
38350000 32.1009544774438
38360000 30.4331558311777
38370000 28.268886922961
38380000 35.9136769768257
38390000 33.1575774409475
38400000 33.6977139262771
38410000 34.9482270260093
38420000 35.3074885440599
38430000 32.8772984735344
38440000 29.0659161177593
38450000 38.4271798087585
38460000 41.2768995435304
38470000 37.446315154384
38480000 33.3126684001771
38490000 35.6100369050517
38500000 36.3468724626789
38510000 31.6408194352317
38520000 35.7955775029032
38530000 37.3547876156471
38540000 43.3803605050441
38550000 43.8419102651147
38560000 42.5049912477593
38570000 45.0732543195826
38580000 39.2420543376955
38590000 42.1447626282073
38600000 38.3565623676722
38610000 36.2816875347572
38620000 35.9298114774769
38630000 25.2463150829708
38640000 30.1015332726814
38650000 37.7717633714644
38660000 41.9375843658364
38670000 39.8267364916777
38680000 36.6519531787296
38690000 34.3851410184649
38700000 38.5086659413666
38710000 40.4392582311907
38720000 39.6501504548827
38730000 41.2927801147858
38740000 44.9144922203714
38750000 35.9316427029001
38760000 32.6370739113127
38770000 34.2426813879103
38780000 29.5506292860435
38790000 30.6474660995985
38800000 36.6507776994196
38810000 35.6969851102123
38820000 34.2925071834239
38830000 30.9760015883145
38840000 31.6888088703663
38850000 33.9952642177765
38860000 34.696308778872
38870000 34.8717706866199
38880000 31.7422535173015
38890000 35.7908445021182
38900000 38.0265128631227
38910000 33.2350476887597
38920000 40.0603254167306
38930000 39.5875689000052
38940000 36.878689437467
38950000 32.7128244616113
38960000 33.7750594231151
38970000 39.9153516413328
38980000 36.8817027103051
38990000 39.6119563760956
39000000 36.6439371065815
39010000 33.7994952666308
39020000 33.7201374656339
39030000 28.5599832213536
39040000 24.164384685265
39050000 26.9344807235385
39060000 28.2535263625903
39070000 33.6195104987412
39080000 34.4909041864766
39090000 34.6276552124141
39100000 32.8461074687959
39110000 30.8401600472417
39120000 27.9140019247856
39130000 25.7153120419005
39140000 24.7828639477661
39150000 26.0758123523486
39160000 30.5466986861422
39170000 34.0531969336199
39180000 31.025907944508
39190000 34.253740334925
39200000 35.224060734407
39210000 36.6470178168581
39220000 37.1733922576346
39230000 42.9130638036757
39240000 37.8215460611645
39250000 38.9261594247251
39260000 42.6777418210791
39270000 44.114716831948
39280000 42.0188572912342
39290000 37.712429190662
39300000 43.444050557231
39310000 43.6160274846997
39320000 45.4345468816573
39330000 45.4889330882652
39340000 39.6633820095288
39350000 47.4637625185815
39360000 50.192918234408
39370000 49.7632051957935
39380000 50.5495173758027
39390000 49.4771687923862
39400000 52.6741764384258
39410000 52.1297822103596
39420000 50.989484080184
39430000 52.8437227413618
39440000 47.8530519845436
39450000 48.0423373409096
39460000 51.448169419489
39470000 47.0505533433894
39480000 41.3206401633832
39490000 37.5885464055858
39500000 45.5823818222844
39510000 45.9316523084892
39520000 44.8729609920516
39530000 40.8483896989993
39540000 44.1618515873068
39550000 43.5596931867775
39560000 43.0653141632812
39570000 40.4338504630376
39580000 46.5787838917522
39590000 38.5847152193778
39600000 39.1486701424394
39610000 42.7616910450702
39620000 46.4482095460556
39630000 49.9143985480113
39640000 47.2396969965454
39650000 43.1664868129548
39660000 49.2327333805209
39670000 47.2592374673986
39680000 51.3186803462411
39690000 54.9684081541669
39700000 54.5434799540976
39710000 51.669348390765
39720000 46.0453791151936
39730000 51.4850252524651
39740000 51.9305406722706
39750000 47.5328431268945
39760000 42.1226058545395
39770000 41.3887388577267
39780000 41.1665127823766
39790000 44.9905504452356
39800000 49.7154290697466
39810000 51.2861702265
39820000 53.1353135285068
39830000 50.6916680423726
39840000 47.0820745943415
39850000 43.0605794608146
39860000 44.9338121315166
39870000 50.4958364894162
39880000 49.8761698744006
39890000 47.4789922497007
39900000 48.2850885997763
39910000 45.9420567200646
39920000 48.3427948942282
39930000 45.2266865145135
39940000 47.725765799082
39950000 45.3256389547121
39960000 48.0970797664855
39970000 48.1585268004811
39980000 45.4645679249478
39990000 43.1176456236943
40000000 47.9170480669501
40010000 51.1602424120809
40020000 43.6976517791057
40030000 47.5654838610883
40040000 45.1407069746109
40050000 44.6712188975811
40060000 47.2008931368698
40070000 44.154504570567
40080000 44.7444575192929
40090000 41.6594436941168
40100000 43.6582461011733
40110000 42.0255808062867
40120000 43.6620494435259
40130000 48.0166749858623
40140000 47.0750461323148
40150000 44.8762643503361
40160000 37.1360179493381
40170000 38.9002895988341
40180000 36.252798851
40190000 37.0481052532309
40200000 33.8435553743549
40210000 30.9332523461843
40220000 38.7130408105277
40230000 42.5425895595754
40240000 41.5276270370452
40250000 40.3621419021927
40260000 44.6216622899881
40270000 37.8611387964168
40280000 27.4548789400341
40290000 37.1170626507766
40300000 42.3392542502244
40310000 40.3617835222478
40320000 42.855001388911
40330000 45.7099022470235
40340000 48.8474851768435
40350000 44.3180998596159
40360000 53.3214932638249
40370000 50.6419112361933
40380000 47.0030488991305
40390000 43.4901989700484
40400000 42.3303636245112
40410000 42.0224148660971
40420000 43.4533160392888
40430000 38.8600915261889
40440000 39.8679135480181
40450000 40.7565974843739
40460000 43.2449467998928
40470000 46.7607371988088
40480000 45.4961791276507
40490000 35.6956375624255
40500000 37.8466356942737
40510000 38.1071638045925
40520000 40.7884167600671
40530000 34.6039870220289
40540000 38.9936058630394
40550000 35.7261563034668
40560000 36.1997898422657
40570000 44.3288855509906
40580000 42.0405400770626
40590000 40.7669403533156
40600000 35.9027258277949
40610000 41.8400719485066
40620000 42.6316687295087
40630000 43.0803758282678
40640000 43.3355618756597
40650000 38.6890865429421
40660000 35.6123446033815
40670000 33.7521815824766
40680000 44.7378487539366
40690000 43.9572242216984
40700000 35.5709983834302
40710000 36.8902019774934
40720000 36.8275873082265
40730000 42.8600633820483
40740000 39.4525914427232
40750000 45.5768736241493
40760000 45.3956851248187
40770000 45.0137846344872
40780000 43.4191643848335
40790000 46.0058605677715
40800000 43.5818972864571
40810000 47.8489184765048
40820000 47.5366931779726
40830000 47.6340188569558
40840000 43.0145004700353
40850000 45.9714211549094
40860000 46.9562009241399
40870000 44.0359183291168
40880000 49.4827984008564
40890000 48.2688546529835
40900000 52.5717143147673
40910000 42.6504222651428
40920000 47.997449833191
40930000 49.070779121363
40940000 48.8713217415396
40950000 44.9960617445018
40960000 49.1610960262441
40970000 47.5127471222424
40980000 46.4749299088831
40990000 49.1986167958735
41000000 49.314550326329
41010000 45.9610063456064
41020000 41.1539969679975
41030000 40.3679008924764
41040000 40.4859930830929
41050000 37.3766456869689
41060000 47.6614300340402
41070000 47.016668171394
41080000 41.5929628417956
41090000 44.4050028125602
41100000 51.0063645416214
41110000 50.7960191063955
41120000 47.9669314347032
41130000 51.5303863528133
41140000 47.595194706149
41150000 54.8626627882529
41160000 52.512491026109
41170000 56.7865884694979
41180000 49.6442331069164
41190000 45.5473941142208
41200000 47.1029835708632
41210000 44.3258316029905
41220000 55.1019958301139
41230000 54.6264381245104
41240000 53.7636564896964
41250000 48.1755047187787
41260000 50.5015391639477
41270000 53.9310901217175
41280000 49.4850892205839
41290000 50.3950669127107
41300000 49.8334967366706
41310000 52.6241932988792
41320000 53.378878838598
41330000 53.2938444118642
41340000 54.9140018880489
41350000 52.2615108201277
41360000 37.7109189838491
41370000 37.758859694171
41380000 49.4867132485529
41390000 48.5880347227212
41400000 43.6405090778349
41410000 42.7461637248125
41420000 44.3269395717234
41430000 45.3517881456011
41440000 42.5431640544959
41450000 40.8823621950779
41460000 38.4192877714021
41470000 31.7791257683074
41480000 30.7168573465396
41490000 37.162524482652
41500000 42.3033885697064
41510000 42.8658776970368
41520000 47.2490868109256
41530000 38.2377837312743
41540000 39.6336075562534
41550000 42.6108071999666
41560000 40.1517223316749
41570000 41.8687713262827
41580000 45.7262645350351
41590000 46.8777848583812
41600000 50.1854024005339
41610000 49.7856990120609
41620000 57.990998315462
41630000 57.0200228544488
41640000 58.8743673320116
41650000 49.8772728751974
41660000 51.0229343690043
41670000 46.6892547659234
41680000 46.8870383359099
41690000 50.5868933199868
41700000 48.0298671812098
41710000 48.7375190439234
41720000 57.8814223052785
41730000 53.3652015330188
41740000 50.1021699755684
41750000 52.0031166523548
41760000 48.379138053167
41770000 54.0361445576024
41780000 55.0353020253872
41790000 51.566970659462
41800000 47.6880017841753
41810000 43.7252859119068
41820000 42.7653710737187
41830000 50.0638440969209
41840000 54.2580106939467
41850000 47.5383574969634
41860000 53.769052474204
41870000 55.6181207168454
41880000 52.1105284897263
41890000 53.1040381864267
41900000 53.6220008849906
41910000 53.2571166763325
41920000 57.1612692222193
41930000 56.6274767858355
41940000 54.2398336513075
41950000 48.5743619558896
41960000 44.653985968166
41970000 41.833958063223
41980000 46.942385019643
41990000 44.4397575540531
42000000 50.4568538819531
42010000 47.6523887817885
42020000 43.5495654885997
42030000 47.2286347033759
42040000 46.158187320816
42050000 47.8811247619146
42060000 52.6105157316813
42070000 46.4866882173001
42080000 38.6761544924598
42090000 45.4846508922037
42100000 49.0609008681037
42110000 43.9268940034302
42120000 39.0289020251022
42130000 38.7913157429008
42140000 43.5527420507238
42150000 42.7150251776569
42160000 46.2640209275423
42170000 43.3444775251303
42180000 47.9765227066233
42190000 40.7453377150401
42200000 39.9403013996813
42210000 46.2951287844952
42220000 40.8937637964373
42230000 44.3560710654345
42240000 41.6881450203034
42250000 44.1161096311066
42260000 44.7789838950802
42270000 46.7955716516462
42280000 39.1260684120225
42290000 47.1273404706984
42300000 45.7408583849262
42310000 44.1743118135454
42320000 41.4400091228101
42330000 45.4659828808039
42340000 44.8654809330634
42350000 43.9517098920054
42360000 49.1132444397193
42370000 48.9056496215301
42380000 45.4067691959991
42390000 47.0229869104808
42400000 40.8858244902351
42410000 39.0401571143171
42420000 36.5352417662805
42430000 44.9545358630103
42440000 49.3220894718532
42450000 49.9806360412189
42460000 52.7335692740621
42470000 46.5977617158097
42480000 41.3345584292545
42490000 43.1150484879669
42500000 46.994475627255
42510000 54.0295752682222
42520000 47.2741134495767
42530000 48.3614776741139
42540000 47.9381348206724
42550000 44.089241023669
42560000 42.265545561152
42570000 43.5062879310084
42580000 37.908590482457
42590000 44.8588822341584
42600000 45.4053404050954
42610000 39.3447067064741
42620000 44.537170545167
42630000 40.8858927747967
42640000 52.5065820414474
42650000 54.5737512199843
42660000 50.0218285747864
42670000 49.3271760803595
42680000 50.7806911341918
42690000 44.07147817384
42700000 46.2156520887465
42710000 49.6097693435491
42720000 43.4524596254745
42730000 41.5451847442563
42740000 48.6892874055348
42750000 46.8297719467823
42760000 46.7607043314718
42770000 41.4796125461218
42780000 39.1058519623945
42790000 34.6367320466134
42800000 49.3702720224475
42810000 46.8888007774469
42820000 45.3779040407277
42830000 44.742497880615
42840000 46.0543808430471
42850000 48.2214670612807
42860000 45.6852649058599
42870000 46.2911088390335
42880000 42.2715753753647
42890000 43.0886074818357
42900000 36.0177407717425
42910000 38.1689890546024
42920000 44.2166898313312
42930000 46.5295158009284
42940000 45.8690783395728
42950000 37.3862656333974
42960000 42.1961263062408
42970000 44.8034853688936
42980000 46.6966603184569
42990000 50.6262201122392
43000000 44.2291499934755
43010000 46.188956270992
43020000 50.4499288782592
43030000 47.3408927946709
43040000 47.0109820584698
43050000 54.9187158240117
43060000 50.5741467164451
43070000 51.1508078615005
43080000 57.0462925109723
43090000 51.8740821231959
43100000 49.4631995017161
43110000 47.3203359921727
43120000 46.538450423683
43130000 49.9693926011132
43140000 50.1205261224503
43150000 47.0577991738546
43160000 49.3831895165101
43170000 46.6050389152011
43180000 43.5879301045815
43190000 46.1094223139588
43200000 52.2639931343251
43210000 51.806025160187
43220000 52.0741985796523
43230000 41.3252631781183
43240000 45.3946449423968
43250000 47.5176287309627
43260000 41.1637487839919
43270000 53.5230975080109
43280000 51.5839190359575
43290000 47.1054116994581
43300000 46.0786835509249
43310000 47.0788223876104
43320000 49.0696576437503
43330000 51.7136684158699
43340000 44.7066031079337
43350000 49.0990505443659
43360000 43.2836157193787
43370000 38.1423059232846
43380000 41.2619966497131
43390000 39.0087496982699
43400000 32.4716761588485
43410000 44.3097086332903
43420000 40.6405193521405
43430000 49.4753838483457
43440000 47.0648252109098
43450000 48.2188938440132
43460000 45.2722030925491
43470000 44.8045725070932
43480000 36.865339420744
43490000 38.9878318552752
43500000 48.1751041955738
43510000 46.0676344208828
43520000 42.5785015487767
43530000 44.2362918377568
43540000 40.328011643125
43550000 39.4601345214408
43560000 33.8118915541457
43570000 43.1051647089867
43580000 47.135368208477
43590000 48.5452322046135
43600000 39.9719204306761
43610000 40.7754092489164
43620000 41.5746932033705
43630000 44.3013652841639
43640000 39.6211399712042
43650000 39.6985279946072
43660000 35.5260457964137
43670000 31.054538959243
43680000 36.0443137847429
43690000 38.4046036667179
43700000 43.1847537784398
43710000 39.6278722635687
43720000 40.1277668719688
43730000 37.6603601096146
43740000 43.4577725823593
43750000 42.9375707322828
43760000 44.210138141115
43770000 41.1122379739886
43780000 45.5978736139432
43790000 50.3391001718199
43800000 40.0458764745189
43810000 38.7878871147294
43820000 40.5675260717158
43830000 42.0903576587134
43840000 40.9309391420414
43850000 44.1127085914374
43860000 47.0427648637593
43870000 43.8126457995978
43880000 43.5961506243564
43890000 46.8737372431216
43900000 41.4756088990314
43910000 30.8258362547311
43920000 36.9397402093861
43930000 40.1922140093881
43940000 41.2565214062648
43950000 36.7667116402118
43960000 37.2328687465587
43970000 36.1973267210257
43980000 38.3901753661195
43990000 43.9257766241153
44000000 41.3642447864491
44010000 44.1031559003696
44020000 34.0307752215045
44030000 30.8922397094271
44040000 33.2675414941627
44050000 36.1381390060246
44060000 37.913214193967
44070000 33.538992898972
44080000 27.1874749745141
44090000 40.7084337190045
44100000 36.9799014361819
44110000 39.2083223691079
44120000 34.2345017784635
44130000 42.3028061081459
44140000 36.9996810955832
44150000 35.7144794656584
44160000 31.559181293942
44170000 36.3010794710418
44180000 35.5215422469573
44190000 39.8514150826384
44200000 46.165236206219
44210000 48.850713274346
44220000 44.034598574672
44230000 40.5833554641155
44240000 49.1944429568288
44250000 48.4848760963762
44260000 43.1429606318165
44270000 47.339077809018
44280000 40.6965850409894
44290000 41.7336936721014
44300000 39.2846613163402
44310000 44.0909874983723
44320000 43.7067292572598
44330000 49.8421560674473
44340000 40.8932422891011
44350000 49.7396877648364
44360000 52.8581303928233
44370000 48.1094173309936
44380000 52.7982710729532
44390000 51.1812104911244
44400000 53.0214355313785
44410000 51.3591565478638
44420000 45.1172132994873
44430000 48.2233075457439
44440000 50.9850802791665
44450000 40.7303287242744
44460000 47.9555927194857
44470000 50.412676246604
44480000 48.6518963680036
44490000 45.1206095260394
44500000 42.847608679474
44510000 41.4408202451634
44520000 34.9579855069651
44530000 38.6856387396207
44540000 37.5926801136783
44550000 39.2785558949071
44560000 38.3926905934621
44570000 41.9390689001217
44580000 45.3601372149576
44590000 41.3507028417084
44600000 41.8832472666907
44610000 44.7691852735991
44620000 43.6045820898105
44630000 39.5726710815754
44640000 37.0071706696834
44650000 38.9000137650119
44660000 42.3291544775703
44670000 36.5712201662182
44680000 34.4549065738315
44690000 40.3789660700729
44700000 38.0783841441369
44710000 37.2765326211444
44720000 35.1577390359822
44730000 29.8648520487798
44740000 24.3172752473158
44750000 24.2123867480717
44760000 25.0237494889667
44770000 28.8637451414
44780000 36.0086076074094
44790000 34.1876847897399
44800000 35.3658234500917
44810000 44.6498625686064
44820000 41.0829358646884
44830000 40.7608007560977
44840000 33.3170403289449
44850000 30.1404323300617
44860000 31.0690969765285
44870000 25.8669970765594
44880000 29.7396960155716
44890000 27.4719686530919
44900000 29.0402933822643
44910000 37.0956677494104
44920000 28.0780496765889
44930000 29.2794757313019
44940000 32.8530319075642
44950000 38.7853680521784
44960000 35.3299801427796
44970000 43.1916240431983
44980000 38.0935882627938
44990000 37.4588478102765
45000000 32.5794127560993
45010000 38.4566611872665
45020000 38.3007482431918
45030000 39.1072240816778
45040000 42.0884274065243
45050000 39.3974661384519
45060000 39.5553759160318
45070000 32.2286810677452
45080000 34.8753980842219
45090000 39.6285281508337
45100000 37.8501202711818
45110000 37.1499872518187
45120000 40.7971865439828
45130000 30.6437558297798
45140000 37.9893965822916
45150000 42.9570417183361
45160000 43.2114300595907
45170000 38.4961724568188
45180000 38.4159114685323
45190000 38.8415919967736
45200000 40.8362076659909
45210000 43.9686186738057
45220000 40.5446730465912
45230000 43.6755992124264
45240000 50.1302930654066
45250000 41.4329037051727
45260000 49.1888197391574
45270000 48.631865573855
45280000 45.4748155403138
45290000 45.9162785022992
45300000 44.1657812813935
45310000 41.6094874893104
45320000 38.0567074358901
45330000 33.5006856300003
45340000 40.6917702658735
45350000 37.11933261673
45360000 33.4321949059336
45370000 39.0992207170929
45380000 35.5679586789307
45390000 38.3971012706075
45400000 39.5027070505056
45410000 36.0424309529291
45420000 28.9499678213997
45430000 27.0864996405098
45440000 27.5517781544306
45450000 23.8563107701618
45460000 30.929463039925
45470000 38.2595261241459
45480000 38.2583603049504
45490000 38.509257152588
45500000 43.7036802584756
45510000 36.8139109023309
45520000 39.0375296548458
45530000 40.4089414528368
45540000 42.1632749214428
45550000 41.0262167612117
45560000 46.2677232645426
45570000 49.1596082947622
45580000 53.2991785221794
45590000 47.3834669964569
45600000 48.5637921581526
45610000 44.9430879656178
45620000 38.9241806538116
45630000 43.3719428854056
45640000 44.5465830083495
45650000 45.3240778472413
45660000 41.6325857790962
45670000 37.2966509835958
45680000 40.8770313257029
45690000 46.2472921821126
45700000 41.2151865538065
45710000 51.3000511617626
45720000 52.4034346851761
45730000 54.8156483939984
45740000 55.6528733182826
45750000 54.1142120672677
45760000 46.9551185151431
45770000 49.7443052716241
45780000 48.1435266744356
45790000 45.901541579305
45800000 52.8821197073339
45810000 58.3864691974555
45820000 56.8518290211932
45830000 57.9569106866118
45840000 49.9388796436579
45850000 41.9023752365702
45860000 42.962830894071
45870000 49.9765556820319
45880000 52.6911026381914
45890000 54.2381900717371
45900000 51.2377902182581
45910000 48.2125562756
45920000 46.1011951023281
45930000 48.9506753802464
45940000 49.4790578555476
45950000 55.2154838424051
45960000 53.6207774138032
45970000 53.5584508876681
45980000 53.4828333488353
45990000 50.4177505111415
46000000 56.3598217279027
46010000 56.0418609128464
46020000 55.556383566125
46030000 54.7619763492307
46040000 54.5357938765916
46050000 59.8044366437883
46060000 59.0649223061259
46070000 56.5068833225278
46080000 56.0675647935988
46090000 54.2285403132513
46100000 56.793973237193
46110000 59.2504562096872
46120000 60.9384905701097
46130000 65.1254534998794
46140000 65.3387374528562
46150000 64.0036450291047
46160000 59.8010065846632
46170000 56.4419218697336
46180000 61.5887595594083
46190000 60.3130543095097
46200000 53.8941592633462
46210000 50.0270939245527
46220000 55.752926671225
46230000 61.4988308976053
46240000 62.7024808996829
46250000 61.8759648714033
46260000 66.0863383636367
46270000 68.0554143515712
46280000 65.086970776249
46290000 62.3740397982372
46300000 59.3025044172843
46310000 63.8820735644846
46320000 58.4111875504637
46330000 66.9596154900051
46340000 64.9984012374887
46350000 62.4656123709804
46360000 60.7412820654813
46370000 58.4432966697233
46380000 57.5709669396669
46390000 65.0662861759624
46400000 63.8764892064297
46410000 56.1980396553832
46420000 56.7802674446053
46430000 59.2276858829603
46440000 57.7003135790985
46450000 57.0704036954894
46460000 57.4454307370045
46470000 59.0998189430679
46480000 62.6428826482119
46490000 57.8069362129325
46500000 60.3885935145706
46510000 57.6660254185082
46520000 48.1033377050138
46530000 54.530673008699
46540000 58.8601614102175
46550000 53.0072311237138
46560000 53.7483829238147
46570000 57.2992222760354
46580000 52.7721826424772
46590000 54.2569592688849
46600000 56.1877325796283
46610000 59.3793779217447
46620000 61.7335321005357
46630000 58.625957163823
46640000 59.7187568627423
46650000 58.0176097540555
46660000 50.45269233469
46670000 57.2094292321809
46680000 58.6665728975453
46690000 58.5961498898629
46700000 59.779073061634
46710000 61.8360272545178
46720000 55.9323685700423
46730000 60.1709936656824
46740000 61.9864298838864
46750000 57.9200611307027
46760000 62.2777892051233
46770000 61.7998291326208
46780000 61.9330250783416
46790000 56.7959848241621
46800000 58.4173382009084
46810000 60.5717713247147
46820000 64.1979272864477
46830000 65.2361455107243
46840000 56.738374636834
46850000 56.8820604270041
46860000 67.8159537865706
46870000 68.5907461790572
46880000 63.4717866850141
46890000 65.170086516974
46900000 67.0298562870725
46910000 69.2625815804554
46920000 72.6251188355757
46930000 64.7273202741122
46940000 56.7081791898258
46950000 60.3058357129025
46960000 68.7674310913865
46970000 70.9944894036042
46980000 64.9988788560639
46990000 68.1276975868876
47000000 71.6711738141475
47010000 61.7583668229126
47020000 61.4265203601125
47030000 61.3320278567954
47040000 63.5295944086703
47050000 61.7866369662013
47060000 63.1691307747631
47070000 66.1635194627247
47080000 63.6089969499166
47090000 60.4028968537738
47100000 55.5036469027303
47110000 52.8464688671016
47120000 51.1984677481708
47130000 59.2415159236166
47140000 61.0809193595981
47150000 57.5982284250249
47160000 51.3032197581612
47170000 56.146103238753
47180000 52.4588387667859
47190000 57.5879875228442
47200000 59.1645373247006
47210000 58.3078646273646
47220000 64.6635141651286
47230000 60.4404146820414
47240000 56.8515304864367
47250000 61.1563242844623
47260000 63.1861154689757
47270000 59.9519217016419
47280000 59.2453510316832
47290000 60.9123809570209
47300000 69.3672782058409
47310000 60.1405723855119
47320000 62.3587027271806
47330000 64.5059195986826
47340000 59.8047441938104
47350000 64.0178050442496
47360000 65.6827292082421
47370000 60.3350556212648
47380000 63.240772376947
47390000 71.3603364548065
47400000 70.9446386616556
47410000 72.1573457481759
47420000 69.8118958914309
47430000 65.5801639983208
47440000 58.342939335499
47450000 63.8503513258509
47460000 64.4735521002535
47470000 66.1591240634299
47480000 68.4031063801455
47490000 63.7156751765954
47500000 65.4206310428429
47510000 61.5015122659255
47520000 61.9233908911413
47530000 64.2363057446666
47540000 67.2491383207685
47550000 68.640863867033
47560000 65.4476353318021
47570000 69.7027665035653
47580000 74.7451593773362
47590000 68.9640274243281
47600000 68.3480734345452
47610000 64.454201364478
47620000 60.2848433522771
47630000 66.3363368048838
47640000 66.4844870169011
47650000 71.0864995191997
47660000 73.6198754540965
47670000 76.5549226885709
47680000 76.5200201462641
47690000 67.5719845530331
47700000 72.2055905307395
47710000 71.1860446019501
47720000 69.1459222779378
47730000 68.9986502088891
47740000 62.8283152736405
47750000 64.5508009944517
47760000 65.3062320852735
47770000 65.3079635467284
47780000 66.3161227114576
47790000 67.8071475853382
47800000 71.1931376186861
47810000 74.1496517802044
47820000 72.1977444532569
47830000 72.4652499314578
47840000 63.4764863749677
47850000 67.6186381938154
47860000 69.3319195802418
47870000 67.07594513891
47880000 65.533639638663
47890000 66.082835822072
47900000 71.5442368156255
47910000 68.5651203574657
47920000 70.9038577199516
47930000 68.8238567814632
47940000 68.7928233389582
47950000 68.8822246083446
47960000 69.5341319659791
47970000 68.4281479390908
47980000 62.6652858311545
47990000 61.4885083083885
48000000 67.0287004564768
48010000 73.6637987179391
48020000 71.8100316737681
48030000 69.6505213248047
48040000 69.5580216690925
48050000 69.3562086498987
48060000 69.1474338007018
48070000 74.2354133329958
48080000 73.7922872430238
48090000 78.7189423436325
48100000 72.0595300628735
48110000 70.7303544193588
48120000 68.3938548531134
48130000 62.8890598378468
48140000 67.7627748104961
48150000 66.6859893851814
48160000 72.1112016458155
48170000 72.9365153344418
48180000 75.3756826988003
48190000 77.1112778903318
48200000 73.6778287775619
48210000 72.4570576350706
48220000 70.4444548873006
48230000 68.7453048918144
48240000 76.0049067904628
48250000 74.1927733390102
48260000 71.5925259062246
48270000 69.5854154183378
48280000 64.2161971803256
48290000 64.274125391922
48300000 71.2006066373609
48310000 65.1392927209264
48320000 69.3279093145832
48330000 66.7861942592151
48340000 63.0096973566314
48350000 67.452213891629
48360000 66.7074366436624
48370000 71.3232560923952
48380000 69.6348903816212
48390000 71.9613413962152
48400000 75.872340800839
48410000 70.9493187234493
48420000 70.7967581929442
48430000 63.5592261045406
48440000 63.1429861743525
48450000 62.438570176824
48460000 59.9226709232831
48470000 60.0807961389455
48480000 63.2922492742298
48490000 59.8138030127467
48500000 65.6105710827466
48510000 71.468082467583
48520000 66.5932531140047
48530000 64.0957666878586
48540000 71.7453928548682
48550000 70.5230454122662
48560000 66.3505616847098
48570000 67.1733008882371
48580000 65.6248607785707
48590000 68.6682306904692
48600000 69.3321500028081
48610000 66.7727096691518
48620000 69.6861410050811
48630000 70.3151599305021
48640000 65.2964867437303
48650000 74.1751546577709
48660000 72.7688087383452
48670000 66.9645083643278
48680000 69.5485145787733
48690000 66.2914139201846
48700000 62.0424499552373
48710000 65.8715598856274
48720000 58.3784625849636
48730000 63.8335640560908
48740000 65.2326347226479
48750000 61.265716655843
48760000 62.7084566818904
48770000 59.9980744194023
48780000 59.8385533661934
48790000 60.0720511845747
48800000 59.3543345408168
48810000 60.276131473921
48820000 55.1804879923934
48830000 66.0190820429897
48840000 68.9989516842606
48850000 67.4320681395169
48860000 59.7948268719758
48870000 59.9798944631355
48880000 58.2721998249812
48890000 65.0679301449445
48900000 64.4511333937009
48910000 70.1244877693269
48920000 61.3540315117348
48930000 64.966090727782
48940000 70.1527760769172
48950000 67.8697296315866
48960000 67.5345881884359
48970000 67.9196328023602
48980000 65.9963395667338
48990000 69.2136605102131
49000000 65.2004991287074
49010000 69.6808905168629
49020000 70.8571037994366
49030000 68.6133562093673
49040000 65.6166500914189
49050000 59.4030962749368
49060000 61.472612092631
49070000 61.419088189693
49080000 60.0476757158172
49090000 63.8222968516469
49100000 56.8171974953176
49110000 65.49947733305
49120000 60.8172174929043
49130000 65.2020018891302
49140000 72.4689092964225
49150000 72.2465000243697
49160000 70.7665009351665
49170000 66.8255332534645
49180000 57.9197406380644
49190000 62.4142264866132
49200000 62.8241975852632
49210000 62.3054927765728
49220000 65.2842785922423
49230000 68.7929438298677
49240000 65.5203126273846
49250000 71.4668046878683
49260000 71.8264168155247
49270000 75.4571796659977
49280000 70.0063515438675
49290000 64.6840387013248
49300000 68.705277814185
49310000 72.23021857029
49320000 71.0288274398637
49330000 65.1362364147759
49340000 69.4614925706092
49350000 69.3533599945097
49360000 68.5606352835683
49370000 70.55110666761
49380000 58.6425048848716
49390000 62.9565816719824
49400000 56.7703316842211
49410000 64.7267016386069
49420000 62.0989427227267
49430000 65.3309824754473
49440000 68.5863365318555
49450000 67.6591108120714
49460000 70.1283731887303
49470000 63.3172801649802
49480000 57.7502842544422
49490000 60.7848468949761
49500000 62.9821538486731
49510000 65.2522014587014
49520000 62.6237169678662
49530000 67.3508089926704
49540000 62.79962684535
49550000 64.2864128682513
49560000 58.064731120855
49570000 59.6501116942085
49580000 65.6399328751924
49590000 64.8397207123643
49600000 66.8276501343864
49610000 63.7983773536769
49620000 63.5880632359271
49630000 67.5410380808059
49640000 75.0712601744823
49650000 67.2177945618453
49660000 73.8885984737879
49670000 76.8029390506661
49680000 75.1626371499011
49690000 70.5829717099472
49700000 73.5222223073136
49710000 70.1905095990046
49720000 73.3969473149689
49730000 73.6721981650442
49740000 75.2816612888577
49750000 74.473365951781
49760000 72.9674671517054
49770000 74.4675906992346
49780000 73.8561603664696
49790000 71.7590893610964
49800000 66.8909022137547
49810000 69.1406357789276
49820000 64.3371181760961
49830000 67.9129930841829
49840000 70.3850863005658
49850000 59.7780436336054
49860000 69.2383234084729
49870000 67.1931519564926
49880000 69.8728624287986
49890000 67.9789000534997
49900000 70.4712567170938
49910000 70.24278519508
49920000 72.6313975725236
49930000 70.6698849379394
49940000 72.3005866078104
49950000 65.7591920811786
49960000 72.560431332545
49970000 65.6051274417184
49980000 71.0110675843081
49990000 64.0960593643994
50000000 66.6711913365477
#timestep 
50010000 69.6766451652932
50020000 62.8008300023115
50030000 57.6522527711376
50040000 55.3881371615491
50050000 61.9085327123581
50060000 65.7186387875747
50070000 60.1319180824172
50080000 60.3112914433243
50090000 66.1813419778915
50100000 62.4480963608892
50110000 66.807341351761
50120000 61.2709862868649
50130000 62.731725171067
50140000 61.1986143115861
50150000 62.9194518637091
50160000 57.8810231275746
50170000 57.1644047406012
50180000 61.0488173602157
50190000 58.2640337315952
50200000 59.8147530446294
50210000 66.5570025794361
50220000 64.6629024932774
50230000 62.3351402668368
50240000 57.2491627579078
50250000 59.35814907615
50260000 62.6745571326554
50270000 70.445071906292
50280000 71.7599626016875
50290000 66.7269216070702
50300000 65.6723015133454
50310000 64.0166236662441
50320000 65.5083060318782
50330000 57.134456284495
50340000 58.3934270096016
50350000 59.1909169849398
50360000 61.6811659568144
50370000 60.9695869044053
50380000 60.6630507255809
50390000 68.1458982976112
50400000 68.0103020037123
50410000 60.8565161355012
50420000 64.5893211421225
50430000 67.8863964164405
50440000 67.0663599114555
50450000 70.4370892925186
50460000 70.6938811847842
50470000 71.480400354448
50480000 66.1683078213762
50490000 60.3645235277781
50500000 58.4903121779258
50510000 57.259867071743
50520000 61.1283983961621
50530000 63.449857874354
50540000 69.5895143794139
50550000 69.1475118247872
50560000 60.1523641291447
50570000 62.5083727676436
50580000 64.3918822595107
50590000 66.7915659940748
50600000 63.2663441285917
50610000 65.564646054925
50620000 69.3631358092164
50630000 71.8572322330591
50640000 70.057207296707
50650000 73.0062742298016
50660000 74.8774613622387
50670000 75.8373872243968
50680000 71.963226346158
50690000 64.8782979568654
50700000 70.7689055875643
50710000 70.4942767699646
50720000 73.4342023475106
50730000 73.1142583227761
50740000 75.4353371507835
50750000 74.8534763102454
50760000 74.9659140854686
50770000 78.88209269806
50780000 75.9706796282745
50790000 78.7497744921221
50800000 76.0696293649762
50810000 73.6579975037803
50820000 62.7894563544442
50830000 69.913345725055
50840000 67.4921907043388
50850000 68.9728986011933
50860000 72.7204462473189
50870000 72.9998255935571
50880000 72.9940617690526
50890000 69.9365840934631
50900000 71.5841821956833
50910000 69.8810456475889
50920000 70.1282590781373
50930000 67.5308401038168
50940000 72.9696170679268
50950000 75.1397622044332
50960000 74.760997297271
50970000 73.6099726794099
50980000 72.3263379899572
50990000 79.4430839426058
51000000 69.6652739267721
51010000 79.1240342961061
51020000 70.4593973287293
51030000 73.9601241849841
51040000 72.3963704833868
51050000 69.7061523696398
51060000 67.6056683591485
51070000 66.7901671783692
51080000 64.9320578469873
51090000 65.6418532708532
51100000 66.7167521652912
51110000 59.3708038338946
51120000 68.3179071263187
51130000 61.1280096699856
51140000 62.1431680786807
51150000 63.2498619058553
51160000 61.1926082792287
51170000 63.8078728202438
51180000 61.801649731751
51190000 65.2751200837664
51200000 59.3226476728565
51210000 67.24267304024
51220000 69.7704617133507
51230000 69.4096051249502
51240000 68.4301845968352
51250000 71.2480390892447
51260000 71.7900193160858
51270000 64.9018835425712
51280000 66.6143013127298
51290000 65.7923116566275
51300000 70.1109631612464
51310000 71.6555434583456
51320000 72.2920779475899
51330000 66.6828216664896
51340000 69.0809444756743
51350000 66.6854367915083
51360000 67.5571809977668
51370000 68.7017237944753
51380000 65.3516123728323
51390000 70.1873153332751
51400000 69.0924129206759
51410000 66.9973440247856
51420000 67.2201989211262
51430000 63.7241676126391
51440000 67.6430769247313
51450000 60.5802165533868
51460000 63.1128183543502
51470000 67.1616437014042
51480000 63.0113433078899
51490000 60.2940978000657
51500000 57.422952547255
51510000 68.3940105321772
51520000 71.6250784867286
51530000 65.7721367984759
51540000 66.624235990766
51550000 66.5402923367052
51560000 67.5936338722865
51570000 63.3989631185261
51580000 66.5810993021923
51590000 66.9001008168831
51600000 70.9895454500602
51610000 72.2855783197861
51620000 63.4921233968956
51630000 64.8945570388557
51640000 64.6937872291085
51650000 68.2358975321211
51660000 72.623829441628
51670000 69.3102089904054
51680000 67.5610394395165
51690000 62.0562021706245
51700000 70.1787765756584
51710000 68.9529923181508
51720000 67.2562228710995
51730000 66.5005341001173
51740000 67.8843088376289
51750000 66.4396844790211
51760000 67.66160740564
51770000 63.500572639085
51780000 71.1748371599502
51790000 61.5175903575564
51800000 58.1852396725976
51810000 68.252902361506
51820000 67.9205363171813
51830000 71.3395409597863
51840000 64.2375372611958
51850000 66.0494895678221
51860000 73.8099431913192
51870000 68.4175677333399
51880000 65.5191037656919
51890000 65.6917210565795
51900000 69.7760034086916
51910000 64.9213821781362
51920000 72.3160589483649
51930000 71.4790546394159
51940000 73.3182455901781
51950000 74.8241212599675
51960000 75.8779562500969
51970000 70.6009441502447
51980000 65.9457718228542
51990000 70.1260103982873
52000000 66.210811615642
52010000 66.0716629992592
52020000 66.6218513197994
52030000 67.5751445382337
52040000 68.3017493069073
52050000 69.5251887085922
52060000 71.2669528417269
52070000 74.4445168949484
52080000 73.3818997667503
52090000 69.819606651761
52100000 61.3008675535094
52110000 60.8816195658935
52120000 60.2730212263812
52130000 70.5921092801662
52140000 64.1871007037228
52150000 64.8070636009255
52160000 62.5846408382708
52170000 62.2126098811145
52180000 67.6506623677602
52190000 63.0306048201977
52200000 61.717382454537
52210000 64.3480163676965
52220000 65.7958456335164
52230000 67.5241812224497
52240000 70.7120781782564
52250000 68.6386829257621
52260000 73.2769908712414
52270000 66.0236262727897
52280000 67.195852128419
52290000 70.3552888693973
52300000 65.6563924391294
52310000 67.6762010897166
52320000 69.1149885131814
52330000 68.670060697496
52340000 66.2696952469963
52350000 66.7678788344713
52360000 67.0300588001897
52370000 69.8208912889423
52380000 65.8586666462262
52390000 59.0040260951774
52400000 64.4788014274595
52410000 68.4549226043707
52420000 65.1844819700426
52430000 62.8225226621943
52440000 63.9516124183752
52450000 67.2826452368133
52460000 64.5679363046247
52470000 64.9021976597382
52480000 64.1510246621853
52490000 62.1679001458601
52500000 61.3262945534598
52510000 64.9678271808158
52520000 68.2429599665026
52530000 67.5270942192262
52540000 69.4042890985392
52550000 70.677412597475
52560000 69.2618803935446
52570000 72.2851310813459
52580000 68.3645785001168
52590000 72.3844377749877
52600000 71.7253797145836
52610000 70.8692223216216
52620000 70.3878599543092
52630000 74.4536411023302
52640000 70.5238288750443
52650000 77.2962297403145
52660000 76.4718584182157
52670000 74.9490021516901
52680000 68.8973164083928
52690000 65.1112437531111
52700000 65.0027141890891
52710000 63.9477771274762
52720000 63.9489850512665
52730000 66.4719062385727
52740000 61.9448164933801
52750000 62.5429331010032
52760000 64.7012096505574
52770000 62.5439067739641
52780000 58.0336818030846
52790000 58.37190162388
52800000 59.6102008341762
52810000 64.7925954710431
52820000 64.2575858161867
52830000 59.2139423098478
52840000 63.0415799231038
52850000 68.7451917615094
52860000 62.0365661591424
52870000 63.8992737168383
52880000 63.2843513327094
52890000 66.4346863650212
52900000 67.1941014520378
52910000 65.3057689561291
52920000 68.3859802521914
52930000 75.773296585967
52940000 76.0125672548805
52950000 70.388064705499
52960000 68.5924115874053
52970000 76.0353185297435
52980000 78.9301660912581
52990000 70.748329735785
53000000 68.0468225176977
53010000 70.9747968768686
53020000 63.0315000770622
53030000 61.8920228706192
53040000 66.4240090114586
53050000 60.5266362849907
53060000 54.0514224622918
53070000 66.0763582247573
53080000 57.0240935052993
53090000 62.3983950052532
53100000 70.0705661490817
53110000 71.8725542313041
53120000 64.5271793127649
53130000 73.1644719791789
53140000 71.7123247650846
53150000 74.4606565585614
53160000 62.6204379113123
53170000 68.9920091774463
53180000 68.7275407438112
53190000 68.0690881759513
53200000 67.8664001111258
53210000 68.6127098353428
53220000 68.8873757582325
53230000 63.4536847890821
53240000 62.8728523385441
53250000 66.8204842800629
53260000 70.6256250825058
53270000 73.9015189036739
53280000 65.4131060829226
53290000 60.6183028547076
53300000 62.9265805068321
53310000 67.922894638859
53320000 66.2078715907075
53330000 62.7897128439827
53340000 54.8989646206521
53350000 66.5900382043453
53360000 69.9690927473662
53370000 69.8106726644473
53380000 68.0846981843421
53390000 67.7654334715364
53400000 70.795079674032
53410000 72.4245318650089
53420000 71.2066635628402
53430000 75.687769670798
53440000 75.0536346083281
53450000 70.8387399703418
53460000 62.2217190926524
53470000 64.3488635820878
53480000 70.5958710964254
53490000 61.3595116777672
53500000 61.4153701726472
53510000 62.9586705269672
53520000 69.6414500355098
53530000 70.4810396421467
53540000 67.4306545704963
53550000 70.7639954072608
53560000 70.0507774269737
53570000 74.1351516011771
53580000 72.06420681231
53590000 65.8775131611836
53600000 65.0911085024499
53610000 69.7513663846123
53620000 63.349248741518
53630000 69.2846425287251
53640000 74.8626046316566
53650000 70.3260470792382
53660000 73.6442147637032
53670000 62.01469854365
53680000 66.6113020061442
53690000 70.2073968983483
53700000 71.6873785706938
53710000 62.6099608887616
53720000 67.6932944777245
53730000 71.7962380586331
53740000 68.7617662005657
53750000 69.0613830369235
53760000 68.0348240594838
53770000 73.73561885573
53780000 72.9272052545291
53790000 76.8238382228432
53800000 76.1449548195795
53810000 68.4213361741593
53820000 71.6490835871692
53830000 67.6427066513745
53840000 65.6030352282699
53850000 62.9899753093148
53860000 71.6359686218938
53870000 74.2991941229876
53880000 72.2955925824306
53890000 69.8350278691746
53900000 75.3340927777297
53910000 70.618181463067
53920000 70.9560432726844
53930000 69.5228060969639
53940000 66.7495156477223
53950000 64.7728060010717
53960000 66.1483109978317
53970000 60.7970117463262
53980000 64.9021236572786
53990000 69.6743329306394
54000000 67.3380813524886
54010000 72.0675356266771
54020000 70.59794461833
54030000 62.5008368358712
54040000 62.8344908060305
54050000 66.9587866360512
54060000 70.4916443912339
54070000 69.2969695825937
54080000 65.0140126840862
54090000 73.5394356837132
54100000 71.2913976012954
54110000 73.2830208737932
54120000 72.9970657471184
54130000 65.7747820384573
54140000 69.3042066283529
54150000 65.6745125859041
54160000 74.8454983684252
54170000 69.508451307188
54180000 69.453644781912
54190000 70.836374469198
54200000 74.6111643520007
54210000 67.7999978002109
54220000 70.9424552368107
54230000 68.9706422730869
54240000 67.2281648319053
54250000 68.0708415818306
54260000 64.2791224175849
54270000 64.9213579498028
54280000 70.4522488140369
54290000 64.534947027095
54300000 65.4957133270111
54310000 65.7754403250207
54320000 64.6503907363445
54330000 64.6535667569752
54340000 64.3128836734409
54350000 64.6478305377063
54360000 66.8384960575148
54370000 63.9200320360516
54380000 68.1168684096705
54390000 64.7408795184255
54400000 64.8955234231717
54410000 60.7225328306897
54420000 66.1295848465455
54430000 65.4396803769556
54440000 64.672944828583
54450000 61.1762658031482
54460000 66.4914422209134
54470000 57.8794491454844
54480000 60.9143712549385
54490000 62.6153608216967
54500000 66.2916151906616
54510000 58.0352651013731
54520000 63.7747218077751
54530000 62.5531903560302
54540000 62.128641735158
54550000 60.7359191519858
54560000 61.8060749791553
54570000 63.8617881688325
54580000 57.7042942777019
54590000 59.1245113039827
54600000 64.9432491827971
54610000 64.7982103635058
54620000 63.0037811137973
54630000 58.9129244792322
54640000 63.1677126738716
54650000 62.8515125348822
54660000 66.9552781028806
54670000 65.1084545215953
54680000 65.630414587696
54690000 62.9752067422058
54700000 59.2652767813769
54710000 64.8254872241347
54720000 58.7416789191566
54730000 63.4559268590654
54740000 56.779988212335
54750000 55.9907365924883
54760000 63.2355457660603
54770000 65.2033354501318
54780000 65.8183361829209
54790000 63.23747873282
54800000 67.7792355698273
54810000 68.7137571684668
54820000 64.5976688321269
54830000 66.5472539722132
54840000 74.5933863671435
54850000 72.7410312393361
54860000 71.2212526382395
54870000 71.3011400376193
54880000 67.9477951255145
54890000 71.7110408151982
54900000 66.0505136016676
54910000 63.6526615629301
54920000 62.6111791052698
54930000 62.0076629845895
54940000 59.3673366875837
54950000 62.7550741479735
54960000 65.3745332493772
54970000 64.3684785561303
54980000 62.7633533777013
54990000 64.0785788934829
55000000 61.5476554503641
55010000 52.9405163381546
55020000 61.7783888869077
55030000 59.5462819236037
55040000 58.3573368207978
55050000 55.3291028142051
55060000 57.3903609870126
55070000 61.2346231793454
55080000 67.3130634731991
55090000 69.8766411484422
55100000 63.9339167315488
55110000 61.0903209756349
55120000 57.5234772677811
55130000 59.778286433837
55140000 59.3759647380771
55150000 63.4387239428441
55160000 66.4538667648222
55170000 65.6797847892389
55180000 68.0175685926445
55190000 64.1353324401489
55200000 63.7564149179846
55210000 60.6542991477989
55220000 68.1808368122624
55230000 61.6986824105065
55240000 65.0916508268134
55250000 66.059940001468
55260000 69.3510949172016
55270000 68.1058586589024
55280000 69.9597150485777
55290000 75.7218458184581
55300000 75.3460975275183
55310000 71.7727581475231
55320000 67.7646985756049
55330000 68.6592401988717
55340000 71.905156990166
55350000 72.7915811764791
55360000 64.4066871577645
55370000 69.1918569243077
55380000 69.1226345931238
55390000 69.6258311941672
55400000 68.8063432973491
55410000 67.6993650549833
55420000 65.0365001639257
55430000 69.1163123520169
55440000 71.4695776420083
55450000 66.3366914679264
55460000 63.9407084467057
55470000 68.7499863352615
55480000 62.4047030438215
55490000 72.4203925312279
55500000 65.9877493346322
55510000 64.3973004135531
55520000 69.678557469726
55530000 73.2617238485188
55540000 69.2467920036382
55550000 78.544396894296
55560000 76.8854432262729
55570000 72.1708359553576
55580000 75.6499454577331
55590000 73.9230425134443
55600000 70.0218086413423
55610000 72.7491459136681
55620000 75.2790949564223
55630000 71.9145040564295
55640000 77.5275384238768
55650000 75.6287007071152
55660000 81.1011468127473
55670000 68.1702522832672
55680000 77.4542976056009
55690000 69.4158655747086
55700000 68.5577208348095
55710000 71.9153687934473
55720000 76.4038373836831
55730000 76.584654200768
55740000 80.0679206256323
55750000 76.3470586561491
55760000 71.8305534479582
55770000 72.2322426470367
55780000 76.133213298376
55790000 75.7616742897953
55800000 78.773783318724
55810000 71.5145507728196
55820000 72.3494789092707
55830000 71.3341103677325
55840000 65.2891365355982
55850000 68.8761833961105
55860000 67.4272027624734
55870000 69.9272736320142
55880000 65.2805236231439
55890000 71.6469980348066
55900000 72.3463913826252
55910000 75.1449465721538
55920000 72.4756774432999
55930000 77.6573840785948
55940000 79.1277092084482
55950000 75.0392721617395
55960000 72.6890140176533
55970000 68.0720257155379
55980000 65.1541448071283
55990000 67.4926000697216
56000000 67.0835656934262
56010000 58.6326260207887
56020000 66.6394199477976
56030000 70.9977365131078
56040000 65.657242454431
56050000 67.493526534482
56060000 67.3007216578635
56070000 66.451527019521
56080000 58.8432185268125
56090000 59.4793382917532
56100000 64.0968585921743
56110000 65.1533533014939
56120000 69.1321092817764
56130000 64.2863871585812
56140000 60.3909443673597
56150000 57.4996250108833
56160000 62.2465727297754
56170000 64.7225650629026
56180000 64.820497682404
56190000 65.7728217109869
56200000 60.5079371019296
56210000 63.0144710554538
56220000 63.6871829768279
56230000 61.1287967974367
56240000 64.1801931120211
56250000 64.5937856718227
56260000 57.0794443265891
56270000 63.6098115168014
56280000 63.2708193226948
56290000 61.3383703441316
56300000 54.3920403923624
56310000 57.549305422908
56320000 65.7960643347084
56330000 61.3205139216167
56340000 58.4269761105963
56350000 58.868213158555
56360000 60.2024755416462
56370000 62.49499468504
56380000 54.9570903612866
56390000 55.0497181398033
56400000 55.1018223709306
56410000 57.2918874976834
56420000 59.0460264628188
56430000 61.3009440810835
56440000 63.1262748326335
56450000 62.5181763951274
56460000 60.7749729777009
56470000 66.1102665331341
56480000 70.8669132316991
56490000 61.0948668292842
56500000 67.822263667641
56510000 66.959909936486
56520000 63.2782191158871
56530000 63.6543444819695
56540000 60.1436752645913
56550000 62.2195582743403
56560000 58.3261260604132
56570000 61.1739834720233
56580000 63.967997661832
56590000 64.6632382485641
56600000 65.76974324298
56610000 63.0431550854662
56620000 62.2874202828169
56630000 65.182223045062
56640000 59.5665990728235
56650000 58.0657133023683
56660000 61.8077882654968
56670000 60.4223676337274
56680000 60.4345142267792
56690000 61.2633784984088
56700000 63.6664115673676
56710000 58.3660218751547
56720000 59.7676239069327
56730000 63.6163147234411
56740000 57.6607919475712
56750000 55.9855295758912
56760000 60.1422271262012
56770000 62.2740209398271
56780000 62.7431470081932
56790000 62.386040266434
56800000 56.9500347294335
56810000 58.8375604111708
56820000 58.3466784566468
56830000 60.4442209762516
56840000 54.3252709264937
56850000 52.5684690786472
56860000 51.6308922448251
56870000 55.5991154294582
56880000 56.0340139629228
56890000 49.8457275911941
56900000 46.8280084455807
56910000 51.6215769249887
56920000 55.4536187080101
56930000 50.1246822852685
56940000 44.0955794967022
56950000 49.3608651801317
56960000 50.2526432579959
56970000 49.4695434363366
56980000 47.5970880260404
56990000 47.0389794155075
57000000 48.5842405094958
57010000 48.6665497374442
57020000 56.8071849321611
57030000 55.9660984765804
57040000 53.7457103846298
57050000 53.1367915682483
57060000 54.8862539315489
57070000 46.445720847129
57080000 51.9302422138553
57090000 54.5240665767819
57100000 48.909048200881
57110000 55.374032297087
57120000 54.9739432230604
57130000 48.3347911405348
57140000 46.2318535258535
57150000 45.8152356429246
57160000 45.6409773095235
57170000 54.407300384947
57180000 49.6962065975495
57190000 51.6356205672946
57200000 57.7014301112133
57210000 56.9438056647524
57220000 58.9297156093626
57230000 59.5325383054156
57240000 58.6320653825078
57250000 58.5460346735587
57260000 64.0274483929691
57270000 55.1919174450406
57280000 56.158307025219
57290000 58.4834412745455
57300000 60.7518446309441
57310000 61.9444139695709
57320000 62.3310849911814
57330000 64.9857010324591
57340000 69.0768300591108
57350000 70.0095992720999
57360000 72.5726453383934
57370000 70.1048465014473
57380000 68.8599981923733
57390000 70.3992746028982
57400000 64.6301613984889
57410000 65.7766407877758
57420000 65.2067393713555
57430000 63.3046008143882
57440000 63.2028145508003
57450000 63.6495749542152
57460000 67.9226661675345
57470000 64.2454064134929
57480000 64.6557682230341
57490000 68.3436142495381
57500000 65.0522740535393
57510000 62.8894401529948
57520000 62.7877609593419
57530000 68.2139965816267
57540000 70.5644014547537
57550000 69.8494967489956
57560000 65.5982411094777
57570000 67.7825526159958
57580000 69.1986408874723
57590000 70.719029414208
57600000 71.2623240105643
57610000 65.8259790886016
57620000 69.7505009264723
57630000 65.2369505589487
57640000 65.5899602982515
57650000 54.2740325118279
57660000 62.7351776683038
57670000 61.5416416939863
57680000 59.8103647965531
57690000 62.1832855561385
57700000 68.3007478775742
57710000 68.0062842398535
57720000 61.658470012255
57730000 57.3937101310905
57740000 57.5109559354236
57750000 63.0914806900968
57760000 64.3420525588472
57770000 57.9136079541334
57780000 65.8702147888465
57790000 65.2293883317275
57800000 64.0639460872195
57810000 67.8705517852561
57820000 70.9530705829172
57830000 67.7398384181986
57840000 59.5936271963317
57850000 66.4614630511587
57860000 68.3675161554828
57870000 70.2964071833237
57880000 63.9205566441145
57890000 63.5156149002246
57900000 65.3773534252792
57910000 69.1918598149088
57920000 60.7276196907617
57930000 57.7285266893549
57940000 63.0288070418281
57950000 61.3750078782004
57960000 61.3646485340306
57970000 67.1975415042751
57980000 64.8469685990883
57990000 67.3508277056075
58000000 57.0668467928176
58010000 65.2558640164698
58020000 63.0733571915963
58030000 66.763373072314
58040000 66.034381193457
58050000 65.4019352626678
58060000 64.8820725466002
58070000 61.43141202534
58080000 69.909813152423
58090000 65.0831309012121
58100000 67.9069489112198
58110000 62.7916935029491
58120000 72.1527107679859
58130000 70.9471709567184
58140000 71.1271290592053
58150000 73.6124857735683
58160000 72.3634724850504
58170000 74.5638370680162
58180000 76.2686554301557
58190000 75.921518885781
58200000 73.2361449361803
58210000 76.8387797436419
58220000 71.9288785898669
58230000 68.2881203915154
58240000 66.5310377788688
58250000 72.518623696685
58260000 73.3776192644304
58270000 75.5683566139462
58280000 69.8717196827656
58290000 73.3403507400931
58300000 78.0679176409005
58310000 71.8502376497585
58320000 76.7528963771698
58330000 73.1230696105288
58340000 76.576490989706
58350000 70.1093957818455
58360000 67.2066793032114
58370000 71.5608090350381
58380000 69.6547169954256
58390000 72.7843802324689
58400000 79.05058397292
58410000 77.0368065995742
58420000 73.8215554596116
58430000 73.6180964115176
58440000 74.3832397884593
58450000 75.2515406230665
58460000 71.8143370932821
58470000 76.6101921312121
58480000 79.0784285445224
58490000 85.0414427822601
58500000 75.7012078726652
58510000 76.7896770999409
58520000 81.1742557094584
58530000 77.9124395018608
58540000 76.8478369692806
58550000 75.3513201301926
58560000 79.5337970995607
58570000 78.2097234194795
58580000 77.9529000657267
58590000 74.9079060501168
58600000 72.891616243549
58610000 74.3723792872348
58620000 80.7772254763782
58630000 71.3810502751756
58640000 77.3656351749864
58650000 75.3695588928599
58660000 79.3033131724254
58670000 70.7307514407792
58680000 71.4715127521868
58690000 71.4334642023675
58700000 78.2552903979282
58710000 77.912248403948
58720000 75.0867626767081
58730000 66.9025011661489
58740000 76.3330166714703
58750000 69.3284636528642
58760000 72.0303659748191
58770000 76.3184348468504
58780000 82.6077565912632
58790000 79.6070226685175
58800000 69.80574454129
58810000 70.8710873161301
58820000 78.6844381366412
58830000 75.6424121796956
58840000 72.5119514251415
58850000 74.4680647242167
58860000 69.3239614478536
58870000 67.4598932008062
58880000 67.8222702730933
58890000 63.1371027194522
58900000 68.5820548468756
58910000 68.4609659866007
58920000 61.5719309322121
58930000 66.8151204005232
58940000 70.6501116713185
58950000 66.7395768886068
58960000 65.3832364226557
58970000 66.1335615000943
58980000 71.0151027516802
58990000 68.9096931371407
59000000 69.7171304856936
59010000 73.5536750087748
59020000 70.0535251507611
59030000 74.9950337210025
59040000 76.9909063735038
59050000 71.7829840741554
59060000 77.2985919982369
59070000 73.6305961807297
59080000 71.7185700202438
59090000 71.3688842844491
59100000 72.2060194957556
59110000 73.2048143301228
59120000 70.9402631572119
59130000 73.9809995598596
59140000 65.4098869539965
59150000 64.8030973445402
59160000 75.9369792581364
59170000 77.2054778867657
59180000 78.3949898081942
59190000 76.9438974131446
59200000 66.3464107610535
59210000 73.9308258606466
59220000 70.0392704768141
59230000 73.2907387146954
59240000 66.4570193794121
59250000 76.8123746050832
59260000 81.9256254236573
59270000 79.4281093657368
59280000 75.5762098075458
59290000 72.9714936250343
59300000 80.3081814495157
59310000 82.7509537031345
59320000 79.4937061114535
59330000 80.5132563715006
59340000 83.1617617232155
59350000 78.0230079739662
59360000 82.2522698324571
59370000 69.5767111113286
59380000 73.4593691394015
59390000 78.2758695375618
59400000 74.7922140159596
59410000 82.3896392010789
59420000 79.1799726508585
59430000 78.427094807496
59440000 76.5421410260675
59450000 75.4568919960607
59460000 75.7949738118696
59470000 75.8600066934972
59480000 69.28517547486
59490000 75.4852889753365
59500000 71.2152068254401
59510000 66.9625168871653
59520000 73.015235635079
59530000 71.7185394252884
59540000 69.2380143595981
59550000 76.3185496113561
59560000 69.3319905199407
59570000 65.8261344394617
59580000 76.3599537992917
59590000 69.8315679332999
59600000 75.52293081098
59610000 69.8687639236059
59620000 69.4619853953902
59630000 71.4094673052164
59640000 70.3902122638759
59650000 70.5352984533776
59660000 69.8264620863129
59670000 67.4116509820071
59680000 70.952422060213
59690000 69.9898117603898
59700000 73.5100164731314
59710000 76.5936555942239
59720000 76.4792108326095
59730000 76.5165543389155
59740000 78.1298095912007
59750000 79.1431947806749
59760000 78.903975273521
59770000 81.7031010905588
59780000 76.3848466781577
59790000 72.6143506265581
59800000 77.2449448518793
59810000 74.5898757815808
59820000 72.0269402736351
59830000 74.8972175270212
59840000 73.0050373727441
59850000 71.8475661624914
59860000 72.7727018484696
59870000 73.3346136223209
59880000 76.8409017821501
59890000 72.2876647076478
59900000 76.4314355080389
59910000 78.9577679040468
59920000 70.9373609126305
59930000 74.0069842121074
59940000 70.4309354229133
59950000 74.0343713561704
59960000 76.731764800884
59970000 74.13391794632
59980000 70.6723341006685
59990000 74.4724850696063
60000000 76.5556504453925
60010000 75.8543009627993
60020000 79.1210546678535
60030000 76.5258548988361
60040000 72.2153737546846
60050000 69.0148341819684
60060000 66.4068244409427
60070000 65.5203804455388
60080000 66.1400778621999
60090000 72.2174569885643
60100000 69.0227727228941
60110000 68.3856504435857
60120000 69.0208694778552
60130000 68.4218531783208
60140000 67.0707957965835
60150000 65.8112703473806
60160000 70.9218434340511
60170000 71.4344702525664
60180000 70.0982439446353
60190000 72.8753985392945
60200000 71.4826065846661
60210000 74.353797725254
60220000 76.8788222826395
60230000 73.0529124745681
60240000 69.4548883854287
60250000 74.9196204240065
60260000 79.1705340578006
60270000 74.8577898039154
60280000 74.7525792547185
60290000 78.9954447970489
60300000 68.5164560467661
60310000 73.4925964766621
60320000 75.1327191024006
60330000 73.6830115064499
60340000 73.3230480119192
60350000 73.6151212069047
60360000 76.7676387669695
60370000 71.2625717760028
60380000 76.4832333312834
60390000 76.3357897181303
60400000 70.1006517125035
60410000 70.0194367951026
60420000 71.5730239097927
60430000 71.8884398909739
60440000 74.1123765879
60450000 71.6851245103842
60460000 68.6462339277239
60470000 64.8543213528087
60480000 68.1642488853703
60490000 68.6401309332267
60500000 70.1198351043882
60510000 72.5895600973855
60520000 72.3019412254483
60530000 74.133033364246
60540000 76.3693127798726
60550000 76.8823311099358
60560000 73.3446113535214
60570000 74.4434953964962
60580000 69.7943263944356
60590000 67.3858437959324
60600000 69.8240100743997
60610000 64.7055259764045
60620000 73.6742472083941
60630000 69.6826534680028
60640000 66.4990306291051
60650000 69.2460812182052
60660000 66.9889191398362
60670000 69.0560062513763
60680000 73.4617054720661
60690000 68.6446135169508
60700000 70.0414105111367
60710000 73.4100150312586
60720000 72.7528310009637
60730000 73.797608655372
60740000 72.0672883188123
60750000 61.6157285757032
60760000 55.5113093858957
60770000 69.3850866477903
60780000 69.2380182652714
60790000 72.3574393998497
60800000 76.3661230097909
60810000 75.2727032759891
60820000 76.6573308178628
60830000 72.8689992783314
60840000 71.2122270276076
60850000 68.5271527024816
60860000 72.0700053872969
60870000 67.1437377177299
60880000 67.3953062590397
60890000 65.8059656970644
60900000 66.8037898881235
60910000 68.9640563253504
60920000 78.918529083081
60930000 80.378227495605
60940000 74.545058759808
60950000 72.8532604716376
60960000 74.601000841766
60970000 71.634683824827
60980000 71.7766363096881
60990000 75.1451189198143
61000000 76.5109121895676
61010000 76.428274103011
61020000 75.0824797586928
61030000 73.4014237503894
61040000 73.8620417920345
61050000 73.7006455341054
61060000 70.3131374853673
61070000 70.5866278815982
61080000 70.8544635251011
61090000 74.9426994391313
61100000 78.1134367457227
61110000 74.6381976139804
61120000 76.7989039557443
61130000 74.1484568906099
61140000 72.2563203119549
61150000 74.2985318211497
61160000 77.1635359278538
61170000 76.9795972438378
61180000 79.9840156136287
61190000 79.7792359088363
61200000 75.8399253366209
61210000 71.2380105080269
61220000 72.7427437181934
61230000 69.9443777770518
61240000 73.2919680522112
61250000 74.027481788186
61260000 71.4129645884842
61270000 67.7294566138877
61280000 68.8132406107355
61290000 69.2072715929472
61300000 68.9977423105369
61310000 70.9660962325804
61320000 73.2474816135538
61330000 71.4927798827079
61340000 67.9540739952878
61350000 72.0167916747026
61360000 72.9256376186641
61370000 70.3703037607291
61380000 68.9250491125458
61390000 67.5920913609347
61400000 61.5481222644004
61410000 71.9231870429645
61420000 69.5900266115891
61430000 68.3066605066538
61440000 71.5511839828752
61450000 70.1626686244142
61460000 62.4088216971206
61470000 67.8006721130541
61480000 65.6995512748035
61490000 65.0920598074479
61500000 66.9595893315687
61510000 62.7777668449713
61520000 66.2274178386584
61530000 61.5209690601727
61540000 59.3802825520147
61550000 62.1502459328747
61560000 59.2967051321928
61570000 61.9349221729561
61580000 56.1979758760569
61590000 64.4418111650245
61600000 62.0238198165143
61610000 62.5830473939853
61620000 58.7003151359577
61630000 65.8852358388758
61640000 63.9792290506306
61650000 64.9986843357237
61660000 60.1751173001663
61670000 62.336390553227
61680000 63.4757662546393
61690000 67.5174837435602
61700000 62.8669665313493
61710000 62.3162709194295
61720000 70.3291994374153
61730000 65.3042374567674
61740000 63.7781241330366
61750000 59.3051455461176
61760000 55.1418936236306
61770000 55.547687122706
61780000 60.3107798916622
61790000 60.7459730920519
61800000 57.3578625885894
61810000 62.2258387867575
61820000 59.3513416248431
61830000 62.8747815584931
61840000 63.4986829607321
61850000 61.6641525326372
61860000 60.9023133264417
61870000 65.6237475278177
61880000 63.7897723003888
61890000 64.1259624491682
61900000 64.2312737110026
61910000 65.3575857807803
61920000 60.3507477864334
61930000 59.1918700304268
61940000 61.1337409386339
61950000 60.0253652882056
61960000 62.0955127516037
61970000 58.8163575760391
61980000 56.1469806210698
61990000 58.4516019287977
62000000 63.6011038218205
62010000 64.1956444849159
62020000 61.0072529647674
62030000 65.3889012032873
62040000 69.100159701756
62050000 66.0171500536818
62060000 63.0777934176949
62070000 61.5820538370999
62080000 65.9156224031076
62090000 66.3094713439949
62100000 67.3482380681378
62110000 56.9847415877774
62120000 61.2668445270528
62130000 66.6037434554813
62140000 65.0486932804151
62150000 65.0827183230307
62160000 63.4400246489318
62170000 66.5660106037166
62180000 63.0629992989384
62190000 63.0398805765867
62200000 55.7108510667272
62210000 65.1366450980959
62220000 63.2276262324115
62230000 66.7481551438696
62240000 62.6319118635851
62250000 64.3835920328053
62260000 58.436284974063
62270000 64.7285634943611
62280000 64.3980092983185
62290000 65.8035477893679
62300000 71.7483376704703
62310000 66.9280831162853
62320000 68.0027197187761
62330000 69.597088316744
62340000 58.7103290498789
62350000 64.5632095322959
62360000 68.140253869754
62370000 67.1116283869675
62380000 66.3506442395962
62390000 70.288438559014
62400000 69.1743780776418
62410000 68.2860249094934
62420000 69.9332848756002
62430000 74.1862817792014
62440000 70.225989337177
62450000 74.4405402161499
62460000 73.5762236934991
62470000 74.0764203931483
62480000 65.4653945041439
62490000 69.531425306885
62500000 70.6983283958012
62510000 71.6652575768406
62520000 74.8747644173958
62530000 66.7363124661484
62540000 67.1621340925345
62550000 69.5547218121537
62560000 63.3652559070584
62570000 68.199871436373
62580000 66.2345961154809
62590000 69.6191499254145
62600000 63.2977737265491
62610000 67.8939099999996
62620000 65.7423380844848
62630000 61.8322048562702
62640000 64.5674383559243
62650000 57.6006296845399
62660000 62.7519119113524
62670000 59.4146744417309
62680000 66.1411634422525
62690000 66.4001390574689
62700000 68.3084383808787
62710000 73.931255838742
62720000 74.9154168789321
62730000 73.7831396317976
62740000 70.6855840524073
62750000 69.6579488436809
62760000 66.4596256650167
62770000 73.0558102680168
62780000 66.2753548403206
62790000 68.8013948827877
62800000 64.4818620398054
62810000 74.6733816317851
62820000 68.629371646579
62830000 71.0474402938262
62840000 70.2937046371845
62850000 69.2653491828412
62860000 72.1700309667215
62870000 72.2038473425301
62880000 72.4433020546631
62890000 66.2101949485906
62900000 67.5469224347131
62910000 68.9488359964703
62920000 66.979959619361
62930000 68.0918911564028
62940000 68.4981734417731
62950000 72.0158028494241
62960000 71.5381824800468
62970000 75.4009497554338
62980000 72.5587449351463
62990000 65.6050008023016
63000000 71.1681666415988
63010000 75.9488262155794
63020000 72.3142145297796
63030000 73.6370260512496
63040000 69.0948448930964
63050000 70.8495116347722
63060000 73.0710281193285
63070000 73.0834567192744
63080000 73.5056103369942
63090000 76.297935376419
63100000 74.5875749925735
63110000 73.8144868362376
63120000 72.2108125327527
63130000 71.1224852405367
63140000 74.5848026864696
63150000 68.6191644012237
63160000 74.0232984667066
63170000 74.1646357915637
63180000 73.9443865829361
63190000 74.0992846070479
63200000 73.4281630208209
63210000 75.5148403665045
63220000 75.3955808407398
63230000 78.4254782208337
63240000 77.8219310071833
63250000 78.8879369028386
63260000 78.7997027799233
63270000 76.4813533131058
63280000 74.9758246617158
63290000 74.3649237890685
63300000 70.5647050670912
63310000 70.2943947985118
63320000 70.6485804669387
63330000 71.9683435620477
63340000 78.3586840125037
63350000 74.4020578072244
63360000 75.1883722955908
63370000 77.5243785817161
63380000 76.5194188060986
63390000 67.3039743948685
63400000 68.7137425446233
63410000 72.4835517732106
63420000 71.5172424217657
63430000 68.9257844819193
63440000 69.9461409642694
63450000 68.1076044948641
63460000 73.1290963565052
63470000 65.5907839571772
63480000 66.6318059325485
63490000 62.281198667303
63500000 66.4999155358072
63510000 62.1263140467964
63520000 68.947979788468
63530000 72.4188706076849
63540000 70.7031367262974
63550000 69.9002167135473
63560000 67.9953699398122
63570000 71.2907120247689
63580000 68.7985083971486
63590000 67.826045375233
63600000 68.3648146626452
63610000 70.7399134033727
63620000 67.7455771803182
63630000 64.7743699520678
63640000 67.8738320709495
63650000 66.7412082746882
63660000 66.4238740752278
63670000 68.5400128545422
63680000 69.2792083004347
63690000 67.7197554776959
63700000 68.9471588637257
63710000 65.1025357613298
63720000 65.9514323624264
63730000 71.5913775675084
63740000 68.6347461074974
63750000 68.5913630879501
63760000 70.3317657199945
63770000 66.3096990348744
63780000 70.0869938408418
63790000 64.289087694532
63800000 69.7243143922553
63810000 65.9290424630191
63820000 67.999610779123
63830000 74.3091198412986
63840000 67.8323407399027
63850000 64.6872153364473
63860000 64.529142350255
63870000 68.8889282697414
63880000 64.4953868875094
63890000 68.4839028906311
63900000 73.7798436163901
63910000 74.2084683570828
63920000 64.9954723846957
63930000 69.7377320128617
63940000 71.1082810771521
63950000 69.033633985358
63960000 65.759547721183
63970000 73.2808138516693
63980000 70.4225515104787
63990000 69.4986979918378
64000000 65.4476302900321
64010000 62.1232920202238
64020000 68.8488015951601
64030000 63.5826720957178
64040000 64.1062556568419
64050000 67.4478564955319
64060000 72.0538130119047
64070000 76.0809393809483
64080000 74.7266340791964
64090000 74.6623870167495
64100000 74.94250073168
64110000 73.7696062351985
64120000 77.8296313532281
64130000 76.0045279055989
64140000 73.4312148368958
64150000 74.9555857547248
64160000 74.904826985273
64170000 76.5016312769969
64180000 77.2995471861433
64190000 76.918034809327
64200000 74.5168399190629
64210000 75.878808535978
64220000 76.5222073928398
64230000 76.4133114121842
64240000 78.938155124421
64250000 76.3920782931231
64260000 80.4783694053502
64270000 79.1888198402253
64280000 80.2987140140762
64290000 81.1604355039569
64300000 79.7522924290136
64310000 79.3868957763497
64320000 78.6934664192451
64330000 72.908981523501
64340000 73.7104227678941
64350000 75.2324642923732
64360000 75.969599354803
64370000 81.2342118549649
64380000 81.2408102399838
64390000 84.7409253030488
64400000 81.7014311867408
64410000 79.5810891019382
64420000 79.8600217449301
64430000 80.0526282120226
64440000 84.3297320553927
64450000 84.2852157106702
64460000 83.7474987013206
64470000 86.0012496219649
64480000 80.1200852963329
64490000 79.4746756414603
64500000 77.302376061786
64510000 75.5017310896607
64520000 74.7702630099517
64530000 72.7451503015075
64540000 72.934423959647
64550000 67.6470789472409
64560000 68.7847142137218
64570000 73.3275449620048
64580000 76.6827238565746
64590000 76.7361424989382
64600000 79.4579202530342
64610000 71.9510667768204
64620000 73.5999744265258
64630000 70.7400467473039
64640000 72.1027004809087
64650000 69.4516760938279
64660000 72.4470126582814
64670000 70.294925104144
64680000 68.9311118507966
64690000 68.9002764217349
64700000 67.6761888553624
64710000 67.0882186389904
64720000 65.283156819001
64730000 63.5529572937328
64740000 65.5596679161623
64750000 71.7710049583837
64760000 65.2513073981673
64770000 63.4737366116436
64780000 66.7608600509618
64790000 66.3137290941876
64800000 65.3504123991553
64810000 58.8475925654186
64820000 60.4172414944751
64830000 60.5674930406359
64840000 67.7868082359851
64850000 67.5707019343902
64860000 64.6720135071836
64870000 70.1358395617632
64880000 66.4865094652928
64890000 66.9557245165562
64900000 62.9077401737973
64910000 67.9089443323114
64920000 64.9328119760441
64930000 63.5539148521765
64940000 61.7012529029662
64950000 66.8108848301579
64960000 68.3498254318201
64970000 64.6041520323777
64980000 62.8457496747458
64990000 68.3124675213831
65000000 58.9370502517181
65010000 68.299442753203
65020000 68.7614781715614
65030000 68.6314826464114
65040000 71.0755937636017
65050000 69.8762965183402
65060000 68.1252909858359
65070000 71.7257353254
65080000 70.582303035905
65090000 72.2238709265856
65100000 72.652900882537
65110000 65.2195188072261
65120000 72.3346762613759
65130000 69.8834581762349
65140000 70.4746354620557
65150000 73.3222124244392
65160000 70.0744596923849
65170000 75.4329506326446
65180000 73.3061924423399
65190000 74.0287913234789
65200000 71.661159923438
65210000 74.8230970021353
65220000 73.1224035733447
65230000 77.1953040213334
65240000 66.1325257964772
65250000 71.2301548933266
65260000 65.9515164354836
65270000 71.2067315467465
65280000 68.9879685326525
65290000 69.9545529746708
65300000 73.1863562524858
65310000 77.3465394415475
65320000 73.4035719707381
65330000 66.7171965244931
65340000 73.5641587717872
65350000 65.8532750443842
65360000 79.1284577509958
65370000 82.935594722022
65380000 73.7767588242616
65390000 72.1434629866527
65400000 71.8537116675133
65410000 70.6419208935411
65420000 67.0635382999798
65430000 71.9921777663101
65440000 67.7495700681588
65450000 76.8537670135129
65460000 74.0594891031315
65470000 79.3308882638761
65480000 71.209915242641
65490000 74.8694619321781
65500000 78.2093391648222
65510000 79.8143600942341
65520000 88.2125296205455
65530000 88.7363561715719
65540000 90.139218111264
65550000 84.0510525275042
65560000 83.0511455232153
65570000 86.0669379434975
65580000 87.0519349180609
65590000 86.8188854430916
65600000 84.337163639301
65610000 83.1660404077975
65620000 86.6806145467003
65630000 91.6958511736294
65640000 84.5261940721838
65650000 85.9830651906595
65660000 79.7213042805633
65670000 76.4535784568133
65680000 85.7720133913372
65690000 83.9319259099439
65700000 90.1591411064753
65710000 81.932895366164
65720000 84.0867974541177
65730000 90.4777699954207
65740000 82.7999896755284
65750000 89.5180637103825
65760000 81.3857655965772
65770000 81.6412133683245
65780000 89.9566490655354
65790000 93.5149020979772
65800000 88.7269111131651
65810000 90.5025345473754
65820000 94.3272698105638
65830000 98.2991815614804
65840000 102.627941486167
65850000 106.390716546116
65860000 99.9758482498198
65870000 103.759961913609
65880000 102.665295350662
65890000 103.48476294323
65900000 101.072201261282
65910000 97.4558877929175
65920000 99.9525133837253
65930000 97.2751333194533
65940000 93.4911212184355
65950000 98.4577265373925
65960000 89.0189878191262
65970000 90.5436166671244
65980000 93.2176689542617
65990000 95.9936987348523
66000000 92.316148501127
66010000 92.0329726093427
66020000 91.7169390991788
66030000 96.3253406985497
66040000 92.9061386420773
66050000 94.860809635752
66060000 95.0407032655868
66070000 89.2827930831548
66080000 95.1882772241063
66090000 95.7793651074617
66100000 86.7192304800885
66110000 90.722289470236
66120000 98.8881442025479
66130000 96.5707069550713
66140000 96.4300552941788
66150000 89.2279670254905
66160000 89.7342870955559
66170000 80.6100607516609
66180000 85.4871454999508
66190000 85.2845164296279
66200000 94.6303558836799
66210000 91.5894182120323
66220000 89.5175621117723
66230000 90.2408588088342
66240000 88.8789720425423
66250000 90.9514717236423
66260000 92.801692812787
66270000 90.5234464722168
66280000 92.0114152130173
66290000 98.4238498028328
66300000 95.4383083130502
66310000 94.2722740740171
66320000 98.2690042067376
66330000 98.86942900112
66340000 97.9646288486927
66350000 96.9445857980944
66360000 96.4885419771604
66370000 102.304083101911
66380000 101.063213785303
66390000 102.532309811391
66400000 103.431557247359
66410000 109.351299739958
66420000 112.384023950223
66430000 113.601904424832
66440000 113.212455958924
66450000 111.174443422
66460000 113.039933054204
66470000 110.49169748775
66480000 110.335247968027
66490000 111.575641380746
66500000 107.428315514219
66510000 113.929236009421
66520000 108.423215302686
66530000 109.568290473984
66540000 105.169736489543
66550000 107.814233419746
66560000 104.907215481842
66570000 100.441755125299
66580000 100.326621270394
66590000 100.967588028925
66600000 100.805285832704
66610000 107.772017303882
66620000 112.462795679778
66630000 110.926047676232
66640000 111.119265082353
66650000 112.280975508649
66660000 108.823923774036
66670000 111.558701760544
66680000 108.529961472896
66690000 115.381972274837
66700000 109.758915342393
66710000 106.069325739354
66720000 107.533307397874
66730000 112.72151922644
66740000 114.220530567095
66750000 115.741817390808
66760000 114.745402745404
66770000 111.338913270597
66780000 112.744043309413
66790000 113.064297134862
66800000 117.022186413288
66810000 115.567709821922
66820000 113.790640275353
66830000 113.820332692195
66840000 104.717675422405
66850000 103.851807204619
66860000 111.494827124837
66870000 110.699860653284
66880000 107.598917286945
66890000 113.266365454234
66900000 113.548125775761
66910000 113.428780034007
66920000 110.628712085494
66930000 114.295736262013
66940000 111.420193980861
66950000 106.905106145778
66960000 109.647714138848
66970000 115.828598898984
66980000 112.273831967895
66990000 113.47774622709
67000000 111.722330984808
67010000 111.873079833852
67020000 114.805890628395
67030000 112.370502046586
67040000 111.795695238291
67050000 113.233252579457
67060000 113.369396734399
67070000 109.012966593236
67080000 109.767038739433
67090000 111.288270457347
67100000 110.639278225438
67110000 112.65237879589
67120000 112.682233577696
67130000 113.112447088573
67140000 112.071040803281
67150000 115.324391819275
67160000 116.05015020307
67170000 117.678250117047
67180000 113.262807434218
67190000 115.131629140673
67200000 113.028371309634
67210000 113.013923621246
67220000 109.045048260631
67230000 107.516675883563
67240000 109.489681785665
67250000 108.623958630709
67260000 105.909694662327
67270000 110.700904793776
67280000 111.305767895225
67290000 109.967512793696
67300000 113.022659506527
67310000 115.297464883134
67320000 110.986400371307
67330000 113.030756876205
67340000 114.14228007283
67350000 111.825156236236
67360000 113.347528657423
67370000 114.766159068987
67380000 110.099143197835
67390000 112.807240034176
67400000 112.033625418605
67410000 114.786038221572
67420000 117.337330144952
67430000 120.803878042014
67440000 116.110027525127
67450000 112.397519055988
67460000 113.703218952907
67470000 119.13295247531
67480000 110.397293505688
67490000 111.704657331066
67500000 114.814275202325
67510000 113.421974548733
67520000 113.824068711124
67530000 110.877199453414
67540000 111.466214058609
67550000 106.944416241781
67560000 108.86964113901
67570000 108.338951164904
67580000 108.205609628396
67590000 108.958224456306
67600000 109.75804644463
67610000 110.43434978204
67620000 106.037540297637
67630000 104.654360870744
67640000 102.456224909473
67650000 99.048382826542
67660000 96.0480473454749
67670000 105.950787162752
67680000 96.3717856883786
67690000 105.278967299833
67700000 107.318054963046
67710000 106.872201365322
67720000 104.235339864949
67730000 104.642922266371
67740000 109.163685064437
67750000 106.872190999997
67760000 108.806718737509
67770000 105.114319785501
67780000 106.887475168752
67790000 104.302424317374
67800000 105.430925829116
67810000 104.532096549115
67820000 108.429789171653
67830000 109.343702822503
67840000 110.386648312262
67850000 110.705845334269
67860000 105.24191941041
67870000 108.999317975003
67880000 110.304029110783
67890000 112.151677587687
67900000 111.541923606785
67910000 114.919601878885
67920000 108.931047577433
67930000 108.77095840323
67940000 107.595907776667
67950000 111.139204003351
67960000 110.863028259233
67970000 105.582241051369
67980000 105.842501863524
67990000 113.139033382866
68000000 105.540349949058
68010000 103.533977233032
68020000 107.386864847385
68030000 108.014335877952
68040000 108.116533303232
68050000 108.680845133903
68060000 110.308318468072
68070000 102.677036700497
68080000 111.952785859885
68090000 105.467724176251
68100000 109.13600912855
68110000 105.652630492779
68120000 103.816704928448
68130000 105.704867752951
68140000 104.785330880389
68150000 105.667379231051
68160000 108.951530437783
68170000 108.356115778025
68180000 110.324858983942
68190000 111.546068226073
68200000 111.557443580431
68210000 112.465073571854
68220000 109.338800012021
68230000 110.528320415638
68240000 110.150518360319
68250000 105.571693586528
68260000 104.138628491949
68270000 102.564943041466
68280000 108.354354903911
68290000 101.945501082059
68300000 103.596026318699
68310000 99.0657986094604
68320000 102.526250748349
68330000 99.8325388617999
68340000 107.125699665281
68350000 100.99137943323
68360000 101.755416543797
68370000 108.141755437047
68380000 104.764187140545
68390000 104.210574390926
68400000 106.238816915603
68410000 104.392837398934
68420000 102.061129828951
68430000 98.8452155483474
68440000 106.053220842326
68450000 111.295326489156
68460000 106.250851070039
68470000 107.710360570293
68480000 101.211455708174
68490000 102.610840528308
68500000 98.1207804894975
68510000 102.620125860072
68520000 98.3294645383569
68530000 95.3946156065145
68540000 96.7710433794798
68550000 97.4205646521939
68560000 96.3451497591103
68570000 100.039116632465
68580000 100.596001899919
68590000 101.380448436131
68600000 99.9527147696618
68610000 93.1060476427224
68620000 96.9961792853659
68630000 96.1083612440818
68640000 93.3599601830589
68650000 93.8901071611745
68660000 94.5379003709779
68670000 93.5220906929645
68680000 97.862419987364
68690000 97.4006942819723
68700000 95.0675046343763
68710000 91.4398202499785
68720000 94.1960304521708
68730000 89.3252609320491
68740000 91.9582035707365
68750000 93.6698964860616
68760000 92.1750033586245
68770000 88.9969818297222
68780000 93.5434619202646
68790000 88.8849327196954
68800000 93.5070894952381
68810000 95.0926734557869
68820000 93.6408967347083
68830000 91.734477188314
68840000 96.792190948622
68850000 94.3562023265525
68860000 94.8137360013445
68870000 86.9237570402148
68880000 92.4644934900539
68890000 86.2945634460667
68900000 91.04752850355
68910000 90.6960771376062
68920000 94.7871131808998
68930000 93.6184791744654
68940000 92.8021926602794
68950000 95.2835022011092
68960000 93.5483642579686
68970000 101.004219997458
68980000 102.703035831986
68990000 100.351748292458
69000000 97.835479381558
69010000 97.4506037345827
69020000 98.581007830503
69030000 99.6080245393632
69040000 98.9875874885968
69050000 99.9552413108102
69060000 102.315251427561
69070000 106.591327930874
69080000 103.857722145276
69090000 103.432828019646
69100000 108.750648214537
69110000 102.066481094398
69120000 104.543052637106
69130000 107.411030250201
69140000 103.273851113785
69150000 105.086300422077
69160000 101.74503279091
69170000 110.829314670526
69180000 105.931838585541
69190000 107.51648961063
69200000 106.700308962382
69210000 107.753546512193
69220000 108.430593744544
69230000 106.287551747562
69240000 104.058950380147
69250000 105.510935937738
69260000 109.147891538258
69270000 104.249568728538
69280000 108.745472371331
69290000 114.109621190942
69300000 109.070563365925
69310000 112.602671667764
69320000 105.109863971034
69330000 107.888284168972
69340000 102.482239274023
69350000 106.350471349538
69360000 108.461448485541
69370000 112.341792160267
69380000 109.37348064331
69390000 112.952266453761
69400000 107.141406975566
69410000 103.340822658956
69420000 100.602871515305
69430000 101.059084116281
69440000 101.431910118482
69450000 94.7263286287265
69460000 99.2159933224287
69470000 95.5131265814774
69480000 102.362235810737
69490000 97.4671888001424
69500000 101.073879208993
69510000 95.8914545927684
69520000 96.8683657605465
69530000 100.546733009233
69540000 99.1706653287409
69550000 91.5028812436562
69560000 96.6198726499074
69570000 93.1157208066121
69580000 96.9206729329497
69590000 98.9426547409308
69600000 102.445448492601
69610000 105.586545142721
69620000 105.926247496083
69630000 102.506595826142
69640000 105.892476020701
69650000 106.180704258222
69660000 103.785069142354
69670000 107.739162107002
69680000 107.008544741166
69690000 107.694796464683
69700000 106.891005039423
69710000 104.403681146
69720000 111.00808646893
69730000 107.397498070088
69740000 108.984117519559
69750000 106.266818919368
69760000 107.09652223399
69770000 101.865138026374
69780000 104.828269122318
69790000 101.430693090638
69800000 105.290435309505
69810000 108.762799854127
69820000 107.37879914742
69830000 101.36982306218
69840000 103.078755038466
69850000 104.588445760136
69860000 100.419120041893
69870000 105.329997139188
69880000 104.723529406338
69890000 109.525543715677
69900000 107.296551061082
69910000 107.170747868613
69920000 111.471878544792
69930000 111.622863662825
69940000 109.364436394649
69950000 107.060896721487
69960000 110.348841747733
69970000 110.097473017358
69980000 106.74831314022
69990000 103.017008429875
70000000 108.865425400231
70010000 112.011628087836
70020000 108.835913822456
70030000 112.436906727355
70040000 111.719360442897
70050000 113.404816337913
70060000 109.639694205637
70070000 109.135518060546
70080000 104.858770546732
70090000 107.724726696776
70100000 109.383359005997
70110000 99.6688273734084
70120000 100.95695683617
70130000 105.039149880754
70140000 102.582875057113
70150000 95.3329933191481
70160000 95.7635850078883
70170000 105.213024076002
70180000 105.509617266815
70190000 106.325568731418
70200000 108.16039284764
70210000 104.554806427066
70220000 103.818770521062
70230000 102.776443641742
70240000 107.847464749652
70250000 107.880642605829
70260000 112.540584047159
70270000 110.229839130066
70280000 108.677694978984
70290000 114.409196873947
70300000 108.061533177886
70310000 110.708387216335
70320000 107.773425875649
70330000 112.528122653475
70340000 108.421533537125
70350000 114.461935870058
70360000 111.361788628924
70370000 110.730911831065
70380000 111.137855790096
70390000 113.484326480934
70400000 108.497097729186
70410000 107.449147358602
70420000 108.944488170007
70430000 106.254143011745
70440000 104.09052603387
70450000 104.331231618351
70460000 97.8082353521303
70470000 100.451692749233
70480000 107.820574968327
70490000 104.997602148892
70500000 110.133312062754
70510000 107.827220531949
70520000 111.685940015966
70530000 109.696297499808
70540000 107.911618240809
70550000 106.38192487789
70560000 99.0253260173743
70570000 97.3807780075328
70580000 102.015657373281
70590000 101.917884754875
70600000 104.911057236746
70610000 106.869564772598
70620000 105.428278773738
70630000 99.9260132654882
70640000 101.907025768571
70650000 104.485561047346
70660000 102.608898345633
70670000 107.738494922099
70680000 103.150052541173
70690000 98.1579938642475
70700000 98.7573537011203
70710000 101.302416926687
70720000 100.525096606691
70730000 95.9960684511404
70740000 97.5710745372746
70750000 100.430753022911
70760000 97.0220690097202
70770000 99.0449249544504
70780000 99.8919708757271
70790000 105.618513292881
70800000 105.03510447334
70810000 104.045856218177
70820000 104.909329179385
70830000 106.470139522133
70840000 106.356908253888
70850000 108.214830321317
70860000 110.908473561335
70870000 110.438612509439
70880000 110.520445654996
70890000 109.341416321203
70900000 104.232901683339
70910000 101.63998829182
70920000 107.837621236028
70930000 105.700216162156
70940000 95.3545503116298
70950000 103.859085585231
70960000 98.0733149906627
70970000 95.7208343293476
70980000 94.4993733488374
70990000 95.1270220235378
71000000 96.4763920999555
71010000 92.7521073754518
71020000 97.7468906837344
71030000 97.7239580178309
71040000 92.9009370216071
71050000 96.4930176304556
71060000 95.0541444415968
71070000 105.022741605641
71080000 100.295152002092
71090000 106.370964690763
71100000 106.375256420493
71110000 106.624724683659
71120000 102.349883435181
71130000 107.404795725936
71140000 106.114977890233
71150000 108.470202446535
71160000 105.915552647317
71170000 102.711931982552
71180000 108.309145892257
71190000 109.258888734651
71200000 110.974300377715
71210000 110.195965210647
71220000 109.612543673794
71230000 106.664593276487
71240000 106.674115724141
71250000 108.236089049489
71260000 109.284754038965
71270000 107.562002396821
71280000 106.171168374729
71290000 105.700028225648
71300000 104.009943992029
71310000 94.5310973550648
71320000 97.8474349901022
71330000 103.385717267536
71340000 102.495425600419
71350000 99.7689894746554
71360000 94.0078139278198
71370000 89.9645809176877
71380000 98.8194023631428
71390000 105.579096598638
71400000 106.776622322737
71410000 102.538572985393
71420000 105.705547131083
71430000 104.347148429363
71440000 101.334972372222
71450000 102.261444032737
71460000 97.9107065876987
71470000 101.203165995973
71480000 98.6945360785152
71490000 96.6240279835883
71500000 96.6493194214445
71510000 96.2051848611396
71520000 88.988342231282
71530000 98.2268476904221
71540000 95.1107753379131
71550000 99.8699586970934
71560000 98.1282484486591
71570000 97.8407107298274
71580000 102.88259525576
71590000 99.4656805354835
71600000 93.0370915539816
71610000 95.0610944343078
71620000 98.4496637916751
71630000 99.6018843404655
71640000 97.1292673772106
71650000 98.1703528162101
71660000 101.365358712175
71670000 92.1457472185498
71680000 99.7238421134047
71690000 99.8049292869283
71700000 99.4067145742679
71710000 95.1006230001263
71720000 97.9583878876877
71730000 98.1397595790634
71740000 97.1019595768431
71750000 96.7685091233585
71760000 97.6136773758753
71770000 91.3156796187468
71780000 92.4255228601666
71790000 99.9251912350869
71800000 95.3043729878759
71810000 98.1944868246047
71820000 99.2834513263536
71830000 98.9039781281578
71840000 101.580222302523
71850000 96.8456896043431
71860000 102.709592386519
71870000 103.499349100242
71880000 108.790308118368
71890000 107.542733041896
71900000 102.595532158075
71910000 99.0912522879723
71920000 100.448623725933
71930000 97.4245697891064
71940000 96.807406500656
71950000 96.5360127187073
71960000 102.51408570213
71970000 103.619346715317
71980000 94.6917366085974
71990000 92.9153233305211
72000000 92.128642988783
72010000 99.3154760891441
72020000 97.4028479345951
72030000 91.0578058013529
72040000 92.5300345823927
72050000 94.8576139302417
72060000 89.4582651799744
72070000 100.507686016885
72080000 97.052927574338
72090000 97.714213643415
72100000 98.8300795250689
72110000 97.2095465742665
72120000 102.094308915892
72130000 93.9949965781585
72140000 95.9172623606469
72150000 98.8151978553787
72160000 96.636730273476
72170000 99.1158930098815
72180000 105.910704853605
72190000 102.039503040411
72200000 104.436150519179
72210000 104.389298632625
72220000 104.062476576733
72230000 98.7218282403043
72240000 101.080047208482
72250000 96.424796118244
72260000 100.016506001002
72270000 93.4792470506009
72280000 93.9761778472711
72290000 100.147531593683
72300000 100.324165201423
72310000 103.533349923653
72320000 105.137651532806
72330000 110.508477105244
72340000 112.144164524035
72350000 102.016380747008
72360000 107.745431263987
72370000 108.154679405116
72380000 109.880643445083
72390000 101.761847000352
72400000 99.5281079720182
72410000 108.128341112075
72420000 112.312742010886
72430000 115.784798520316
72440000 111.164522307181
72450000 109.812030228883
72460000 109.111970836071
72470000 114.869405340183
72480000 109.600590658468
72490000 119.315795982885
72500000 113.639038398852
72510000 115.948418234536
72520000 112.634999723437
72530000 113.600437697601
72540000 113.195840629495
72550000 115.603179276995
72560000 117.468578320795
72570000 120.132057864391
72580000 113.474473380979
72590000 115.993315593844
72600000 116.590931004673
72610000 114.318447510354
72620000 114.227054054
72630000 111.336694670765
72640000 112.72880125813
72650000 113.68028908298
72660000 113.548258251354
72670000 110.429478862741
72680000 110.712052443852
72690000 113.616925281423
72700000 106.990937593596
72710000 112.171366045963
72720000 107.602808091367
72730000 111.48096127906
72740000 112.270277779192
72750000 110.987513466008
72760000 105.65860744351
72770000 107.999460413758
72780000 113.25489168296
72790000 111.397390586093
72800000 110.90835835692
72810000 111.540407476073
72820000 110.970447492197
72830000 106.999305848709
72840000 104.167808951889
72850000 99.5836664564224
72860000 105.709361428901
72870000 105.903365060044
72880000 104.657084427947
72890000 107.160589127869
72900000 109.312251438393
72910000 100.959722173018
72920000 103.083603165388
72930000 102.166042263161
72940000 102.951340046848
72950000 102.83172361083
72960000 100.723474922983
72970000 103.108447949232
72980000 101.816176679533
72990000 105.258795753784
73000000 103.41595661941
73010000 107.470715656361
73020000 105.229002381591
73030000 108.316926432765
73040000 109.138118165031
73050000 112.304413837747
73060000 110.174013168298
73070000 106.525915597002
73080000 105.665267031441
73090000 102.39493760802
73100000 107.803737430001
73110000 110.326344820073
73120000 100.970958088497
73130000 102.077756106776
73140000 108.108574169856
73150000 109.864171885016
73160000 114.189458390004
73170000 111.332622585772
73180000 104.919034790408
73190000 102.884448815675
73200000 108.475043057435
73210000 100.311222120916
73220000 106.698111459681
73230000 106.192657886866
73240000 111.896428376437
73250000 109.167101883042
73260000 106.733800930476
73270000 109.757542387838
73280000 108.038219174186
73290000 112.498788539306
73300000 109.206829871313
73310000 110.474531419105
73320000 110.062825456761
73330000 104.100303283874
73340000 102.188500458914
73350000 101.475922029994
73360000 107.13203786868
73370000 103.024181076757
73380000 104.777615624447
73390000 101.494072839776
73400000 99.3500936750144
73410000 100.988141191269
73420000 106.012503122704
73430000 99.7044850172233
73440000 100.453675998155
73450000 104.650266451362
73460000 108.289644658014
73470000 103.121624896419
73480000 101.774551387105
73490000 100.786942113233
73500000 105.235905762578
73510000 104.100215413636
73520000 110.533192631525
73530000 107.521047791691
73540000 109.004977569884
73550000 109.90423024562
73560000 114.455118635293
73570000 108.11158462609
73580000 115.582230855521
73590000 108.724514085407
73600000 102.817531842909
73610000 104.23671297862
73620000 101.728668900588
73630000 103.916966435638
73640000 103.640951425642
73650000 103.004865740121
73660000 104.017713070683
73670000 104.516965258672
73680000 102.870805627719
73690000 105.691680586835
73700000 101.614927804235
73710000 99.9087118955177
73720000 100.64469577408
73730000 105.836803937848
73740000 101.176103268944
73750000 105.467094588997
73760000 102.874327537211
73770000 102.407061610175
73780000 108.58013403944
73790000 111.429861592836
73800000 108.262068342893
73810000 109.162309904835
73820000 105.106659784239
73830000 106.144172250848
73840000 107.636632550707
73850000 103.228495488452
73860000 109.924248165041
73870000 108.354461011898
73880000 108.219390592152
73890000 111.122648951149
73900000 103.177219155485
73910000 106.241771311961
73920000 107.537339044543
73930000 107.589876238403
73940000 110.013047462677
73950000 113.656077090535
73960000 115.661095419739
73970000 116.929934149368
73980000 114.885991974261
73990000 114.460285131125
74000000 112.483428937574
74010000 107.322812488778
74020000 105.848373404684
74030000 107.753295865742
74040000 106.306622860623
74050000 111.480096945515
74060000 104.490028309431
74070000 107.971334435076
74080000 106.710913737624
74090000 113.063741831579
74100000 105.902721104434
74110000 108.437603279888
74120000 108.716151320259
74130000 105.304033235064
74140000 112.042789405912
74150000 111.472703430082
74160000 108.174217538377
74170000 105.277989453659
74180000 106.342376966188
74190000 110.95345331121
74200000 108.108916516791
74210000 109.766075604551
74220000 110.961547284846
74230000 108.765708492113
74240000 108.693555702632
74250000 106.733713229174
74260000 107.914707497033
74270000 106.922531985553
74280000 105.749766872076
74290000 112.611198300183
74300000 110.522638582554
74310000 112.768161041196
74320000 111.101484380087
74330000 110.011350378457
74340000 104.175988800653
74350000 104.353088122826
74360000 108.801630730236
74370000 110.350916088559
74380000 105.530349092706
74390000 107.561861508247
74400000 104.195555270921
74410000 108.917820452723
74420000 110.266887848606
74430000 106.843012466981
74440000 102.709339002334
74450000 103.025519199634
74460000 102.65134285806
74470000 99.2138376099913
74480000 95.1902489171135
74490000 94.4011429771815
74500000 87.7681849336549
74510000 92.6103465198837
74520000 94.6254672665973
74530000 89.8388910984318
74540000 89.4070910371654
74550000 91.7722304530261
74560000 94.0652533871855
74570000 92.2302085509938
74580000 89.4585822475403
74590000 86.6291246292101
74600000 92.8838646556625
74610000 94.5062741801468
74620000 93.3218110640512
74630000 94.6265744461646
74640000 97.9339236795512
74650000 98.0481568981746
74660000 99.5136024534982
74670000 97.4805999236939
74680000 96.9183894161711
74690000 99.2375456954537
74700000 103.951405731972
74710000 96.7518583820843
74720000 102.561370912964
74730000 98.0883916732084
74740000 102.562400195379
74750000 110.091565415758
74760000 108.276507712817
74770000 108.869475176222
74780000 105.53873286561
74790000 105.747313573271
74800000 105.693208114274
74810000 101.586399011564
74820000 105.662985492728
74830000 105.920265711443
74840000 104.247286465701
74850000 107.061423148493
74860000 102.720150132626
74870000 102.780943936406
74880000 101.498655888774
74890000 99.3353416811024
74900000 99.7190391644292
74910000 95.5335975539032
74920000 101.61031489881
74930000 101.703514778867
74940000 98.0064358201703
74950000 97.0410858547775
74960000 98.604706032775
74970000 100.119235956102
74980000 103.98539133982
74990000 106.815193877623
75000000 103.959778631072
75010000 100.838013866669
75020000 102.388658126248
75030000 107.378846229942
75040000 103.203883786226
75050000 102.52007413995
75060000 102.076121493903
75070000 105.5796213933
75080000 107.545697042966
75090000 103.758451475073
75100000 108.803101577502
75110000 108.970391026943
75120000 108.28999048517
75130000 103.939849561012
75140000 112.860251701169
75150000 115.207958678775
75160000 113.366188444986
75170000 105.084189532493
75180000 106.031549992263
75190000 108.060135600119
75200000 110.875855722436
75210000 112.232759576996
75220000 113.141191920918
75230000 111.121341246891
75240000 111.528209601687
75250000 107.166755114651
75260000 106.023380871063
75270000 112.174946395468
75280000 111.560306430232
75290000 112.409488375012
75300000 114.597116758209
75310000 110.500166080477
75320000 106.00486309221
75330000 106.057380797291
75340000 105.812629089327
75350000 104.41997472143
75360000 100.400625500086
75370000 102.218493420692
75380000 109.570567407627
75390000 108.729834895677
75400000 108.419332263117
75410000 110.117745750007
75420000 102.0039221782
75430000 108.515593782552
75440000 102.524291771686
75450000 103.037750053665
75460000 103.539407369808
75470000 103.524710928847
75480000 98.5826610500378
75490000 99.9407045476254
75500000 98.6342082304531
75510000 102.643412589914
75520000 97.3514757142148
75530000 101.465629149998
75540000 103.546589781148
75550000 105.484265662518
75560000 97.8530846017528
75570000 101.846185653459
75580000 100.355434510932
75590000 103.571779452058
75600000 103.396894824892
75610000 102.921729481866
75620000 99.2999509400798
75630000 102.772709955809
75640000 100.523204193167
75650000 100.393823525511
75660000 96.3382823041432
75670000 96.7170315878784
75680000 94.5082573286354
75690000 100.823321928512
75700000 104.451709522068
75710000 99.1814313616115
75720000 95.8082388721
75730000 92.2729800813883
75740000 95.4851188724411
75750000 100.521499006324
75760000 98.0295490130771
75770000 101.896749503915
75780000 103.083975310939
75790000 103.077960116469
75800000 102.820688878311
75810000 100.878686368481
75820000 99.5381715831931
75830000 101.593345183968
75840000 102.825666243536
75850000 99.2746070272389
75860000 102.320640868915
75870000 103.319395374253
75880000 97.1541738515965
75890000 93.8031632018367
75900000 98.5963121901241
75910000 103.490218562272
75920000 99.9457602434269
75930000 97.0240070229561
75940000 91.854643446852
75950000 95.841784354616
75960000 99.1542824071861
75970000 95.3372945583448
75980000 98.3507942734005
75990000 93.5357181283218
76000000 93.7891057868071
76010000 96.7506738521279
76020000 94.7745502116196
76030000 94.2558173148344
76040000 96.6266309569568
76050000 97.4387787661466
76060000 101.443936834417
76070000 102.05980563383
76080000 102.618772103518
76090000 101.808022934773
76100000 98.5781432377383
76110000 97.6952241680037
76120000 97.7339194467695
76130000 102.859911707579
76140000 98.9397393880246
76150000 97.9569106571398
76160000 100.835153245577
76170000 102.514126643697
76180000 104.466374302124
76190000 106.114364418668
76200000 102.526821440615
76210000 107.569829180545
76220000 104.764196305492
76230000 103.531076534524
76240000 106.217976806043
76250000 99.6076540499333
76260000 101.368610982136
76270000 101.271402777268
76280000 102.181212042154
76290000 97.096029935876
76300000 109.267375532195
76310000 106.452089386942
76320000 105.645426341524
76330000 102.674115534281
76340000 102.425032871083
76350000 103.432132910772
76360000 94.7426239425132
76370000 93.0855817612321
76380000 103.522930578848
76390000 98.7483819474342
76400000 98.8843046072021
76410000 103.086566579758
76420000 100.351261872427
76430000 104.438927628077
76440000 102.751497880223
76450000 103.888357831016
76460000 104.786461736356
76470000 102.97250885148
76480000 98.879321255862
76490000 101.508301510075
76500000 106.879794112243
76510000 106.02269167587
76520000 104.00064142628
76530000 104.422613806946
76540000 101.789063373151
76550000 101.218986148883
76560000 99.9693180394224
76570000 96.042955123116
76580000 96.3762420216478
76590000 98.1691743068467
76600000 99.4231370100509
76610000 101.25360950483
76620000 96.6835382465886
76630000 96.946448086424
76640000 96.7556115144571
76650000 97.3534557065213
76660000 95.8154168182849
76670000 97.0310016405426
76680000 93.733418662171
76690000 95.7105783715413
76700000 94.3466441176062
76710000 96.1747469096885
76720000 99.6383626787467
76730000 98.2469199588076
76740000 97.699376496766
76750000 98.9016708462966
76760000 93.8464140083292
76770000 95.6940684703891
76780000 99.6126184598454
76790000 97.3920480600383
76800000 98.1708263004116
76810000 93.6131124563244
76820000 94.9234260370067
76830000 92.7198639058975
76840000 93.1778224519432
76850000 91.9661855807663
76860000 96.8538792295408
76870000 96.6617032661844
76880000 90.1324718948503
76890000 92.0247004315743
76900000 98.9480912461328
76910000 91.3366417417625
76920000 89.5577093450469
76930000 99.8694273096511
76940000 98.9149277683906
76950000 100.153762187442
76960000 101.679917494787
76970000 101.933257279034
76980000 105.500544768197
76990000 100.341995296387
77000000 99.7622178754675
77010000 106.053261101635
77020000 105.355230091822
77030000 106.512863637335
77040000 107.668655157131
77050000 107.863569591648
77060000 108.699776283864
77070000 104.723059721835
77080000 104.963355623645
77090000 105.569692072481
77100000 103.919209629394
77110000 101.435325745487
77120000 103.769724432471
77130000 103.202197712767
77140000 106.837299589589
77150000 108.579234810387
77160000 113.280779223389
77170000 115.955639802914
77180000 109.847144587679
77190000 113.94786993032
77200000 114.091014270643
77210000 112.519340379397
77220000 105.153430626954
77230000 107.805422177276
77240000 105.5501909046
77250000 110.133485249706
77260000 106.155464743515
77270000 108.610267365186
77280000 105.514785083628
77290000 104.623017454628
77300000 100.171401667025
77310000 105.685099320712
77320000 107.751767373582
77330000 105.36797492878
77340000 105.079557677017
77350000 105.466372896806
77360000 99.916118026856
77370000 96.5536759756268
77380000 96.82849516696
77390000 90.8688811013045
77400000 90.1793342097783
77410000 88.4571811997368
77420000 87.3848719889021
77430000 88.374635405912
77440000 86.5796549229439
77450000 89.3102591281985
77460000 89.4948876672865
77470000 88.1317593201368
77480000 84.9933736844263
77490000 80.9864756903111
77500000 80.1628666276444
77510000 92.9854416604527
77520000 92.1842814254305
77530000 93.6968147828613
77540000 99.8307068807082
77550000 99.1860264581343
77560000 100.675306763194
77570000 101.391344210132
77580000 100.046174589249
77590000 93.6156020006759
77600000 93.1575857678123
77610000 93.8013133032051
77620000 87.2391055107881
77630000 95.1313319050883
77640000 94.220331463892
77650000 95.1786537517812
77660000 94.8409181092007
77670000 93.5636895441475
77680000 94.2415279753608
77690000 95.0228938947454
77700000 94.8905502656958
77710000 97.6647941577222
77720000 93.0171621379739
77730000 97.1038311037487
77740000 94.5820951060398
77750000 93.9232558956053
77760000 92.9728151154602
77770000 95.5837911688762
77780000 98.1071403511783
77790000 97.7401123602303
77800000 102.752211731924
77810000 100.421790221791
77820000 96.8797482522937
77830000 109.089192213069
77840000 107.617577676276
77850000 105.686735165935
77860000 106.326831377673
77870000 107.359553356025
77880000 110.689918169619
77890000 105.532381745246
77900000 108.362590317965
77910000 99.6115186963278
77920000 98.0863739520227
77930000 98.00642233024
77940000 102.428371013752
77950000 101.675427588771
77960000 104.385489283615
77970000 108.813996234347
77980000 104.329950654995
77990000 107.230456327584
78000000 110.345284715377
78010000 113.819145047177
78020000 111.651231231525
78030000 107.04134016736
78040000 107.944498680528
78050000 107.351293042125
78060000 110.406354116751
78070000 106.036390835098
78080000 107.934167671623
78090000 112.708170900761
78100000 110.956118061694
78110000 108.463237477261
78120000 115.388791308219
78130000 115.201125698795
78140000 115.622394931247
78150000 113.393406598356
78160000 111.843426698338
78170000 114.430730880937
78180000 118.517991476713
78190000 117.243249016878
78200000 118.050223463262
78210000 117.684691468043
78220000 116.137437494528
78230000 115.640335163117
78240000 115.207307541707
78250000 114.576953582582
78260000 113.030096757925
78270000 115.064244167586
78280000 113.857279641809
78290000 113.334277980863
78300000 108.312780234662
78310000 111.412137493168
78320000 112.821718603686
78330000 109.683125795589
78340000 115.686916431462
78350000 112.104925001531
78360000 118.362469213372
78370000 119.418721247169
78380000 118.967617037107
78390000 112.48648000866
78400000 115.488418691674
78410000 116.082072735121
78420000 113.570987748564
78430000 116.120942105554
78440000 111.131693050605
78450000 108.54161288954
78460000 114.286440618084
78470000 108.250508607976
78480000 110.957236952332
78490000 108.598862937369
78500000 112.298245159052
78510000 114.106521320648
78520000 118.856289877289
78530000 114.533749334511
78540000 112.443766442413
78550000 108.470723774219
78560000 113.349116089012
78570000 108.565779650174
78580000 108.004243407498
78590000 108.124205605175
78600000 108.475916810799
78610000 102.606108410276
78620000 100.2083586846
78630000 101.774794723739
78640000 102.476330028362
78650000 100.70843728068
78660000 88.6706821254922
78670000 97.8837861579938
78680000 104.152015562175
78690000 109.986998723089
78700000 106.937925672131
78710000 99.9772128225075
78720000 103.528432762772
78730000 107.226480087996
78740000 106.77967519501
78750000 109.770399070616
78760000 107.597050906411
78770000 101.695009957472
78780000 105.473500124028
78790000 109.964813257494
78800000 102.457556762768
78810000 104.542008429527
78820000 98.7924821244916
78830000 106.361036679334
78840000 102.823735028364
78850000 100.158671398939
78860000 100.789418035794
78870000 102.20005575933
78880000 108.777395125404
78890000 108.236366058379
78900000 109.228756174185
78910000 107.236457586238
78920000 107.051296687257
78930000 103.240114211778
78940000 104.673479494808
78950000 109.664747606947
78960000 105.150534253407
78970000 112.36578907704
78980000 109.737464452952
78990000 107.305239648831
79000000 105.245976732789
79010000 107.287233497234
79020000 100.472204716154
79030000 106.698947929339
79040000 104.258508639219
79050000 98.9522637481733
79060000 106.288176832605
79070000 104.415543444239
79080000 102.453330941865
79090000 104.178976833706
79100000 100.405092758887
79110000 100.072998867521
79120000 97.9236075989993
79130000 96.0179258351475
79140000 103.798768841647
79150000 103.301404915198
79160000 99.8351329126966
79170000 105.59791712316
79180000 97.4644005882188
79190000 99.8647504791003
79200000 97.8581339918414
79210000 91.783163976275
79220000 94.1541369983187
79230000 98.7009040532899
79240000 99.4868547622928
79250000 104.297074412548
79260000 100.976332472087
79270000 105.274936489563
79280000 104.256083222461
79290000 103.488897239129
79300000 96.7346616703779
79310000 98.9937656631931
79320000 97.5807489707911
79330000 97.240834273036
79340000 92.5603412653817
79350000 93.4171212361467
79360000 98.3891114695945
79370000 101.828413211111
79380000 100.543828732739
79390000 103.659141730361
79400000 99.5573351617231
79410000 99.0951749257972
79420000 100.298566904668
79430000 105.584886593508
79440000 106.466518187473
79450000 105.965134945778
79460000 108.822376212875
79470000 105.975922694378
79480000 105.47190326794
79490000 105.176206952629
79500000 102.82284573843
79510000 109.9102064431
79520000 105.67577475367
79530000 110.008330623415
79540000 112.571129490201
79550000 107.814979491303
79560000 107.444221458042
79570000 107.449549034474
79580000 99.9474283855025
79590000 105.024523670264
79600000 106.554919037183
79610000 111.746717512989
79620000 108.594705322732
79630000 108.282129892106
79640000 106.258110934823
79650000 104.111269556924
79660000 107.693283617329
79670000 108.266961963616
79680000 105.068238950667
79690000 107.558742442377
79700000 104.733808948628
79710000 106.052362764851
79720000 108.294131724711
79730000 104.214707654594
79740000 102.157362076627
79750000 99.2277498856952
79760000 100.709565852458
79770000 100.323262502265
79780000 100.263761686265
79790000 105.406362187898
79800000 101.175436044541
79810000 99.1246420871069
79820000 103.986884544373
79830000 101.988589873183
79840000 102.398023865097
79850000 95.5122924362356
79860000 98.3120586151859
79870000 100.02357573165
79880000 100.64985292069
79890000 101.772673020583
79900000 105.862402013808
79910000 103.838883531523
79920000 104.935026747446
79930000 105.854155270209
79940000 107.022863628978
79950000 102.021554929011
79960000 106.027392253658
79970000 104.787196152561
79980000 106.442447496144
79990000 104.344921429035
80000000 105.949344602018
80010000 104.720804073651
80020000 97.0732733081375
80030000 107.630902677759
80040000 108.601137728139
80050000 105.461828048706
80060000 107.74182561265
80070000 107.350741790618
80080000 106.902818446601
80090000 107.04855688075
80100000 104.726228569678
80110000 101.511823285433
80120000 104.08813007808
80130000 102.613763509587
80140000 99.5065676216882
80150000 97.8157198709941
80160000 99.8473121999871
80170000 98.2389256481172
80180000 101.286881015718
80190000 101.860776519121
80200000 101.774049164958
80210000 100.470303398345
80220000 104.106758540925
80230000 105.966261482597
80240000 100.750605097657
80250000 102.8374041385
80260000 100.76350492442
80270000 96.941856858164
80280000 98.5960165077539
80290000 102.273201888863
80300000 101.760313360448
80310000 96.9676782479869
80320000 100.578539929893
80330000 104.819306395287
80340000 104.452230996935
80350000 101.027740316011
80360000 104.716352696146
80370000 109.514146425478
80380000 108.838026697944
80390000 107.617862742504
80400000 109.461598579895
80410000 104.124338712795
80420000 103.320334641936
80430000 102.626354609767
80440000 102.146018383895
80450000 99.8397700728613
80460000 98.1997665884719
80470000 102.714232790799
80480000 104.417164646106
80490000 102.613569689282
80500000 108.714537580589
80510000 108.008765674225
80520000 104.528931150613
80530000 105.354292092889
80540000 108.390735608628
80550000 107.93805903974
80560000 105.513569062549
80570000 110.905766527898
80580000 107.61977126719
80590000 107.611669031494
80600000 104.324803101126
80610000 104.594835379951
80620000 108.464252775335
80630000 106.70830308536
80640000 110.156932436028
80650000 104.609009496193
80660000 104.244907936339
80670000 105.454105498077
80680000 107.279315945791
80690000 100.745898603977
80700000 99.4270814227781
80710000 97.0886998672121
80720000 94.5058430536808
80730000 99.2809199662144
80740000 96.4538270989286
80750000 96.1950953653367
80760000 92.795920609452
80770000 91.8557188031586
80780000 96.9044629299354
80790000 99.038673450257
80800000 95.0482030081175
80810000 98.9751533495992
80820000 99.2312397239215
80830000 102.116684791183
80840000 102.320605339888
80850000 109.461839593381
80860000 105.727880528022
80870000 109.311231087682
80880000 106.234254725214
80890000 100.524518503829
80900000 101.708785578399
80910000 103.376805324522
80920000 105.931193312898
80930000 107.665828814935
80940000 99.9197778043986
80950000 103.278163817929
80960000 108.872985671561
80970000 110.364023030958
80980000 109.13652130318
80990000 111.679103291218
81000000 111.181679788773
81010000 109.620890084087
81020000 112.803495217335
81030000 110.385053543789
81040000 108.871720180846
81050000 104.797627533663
81060000 108.087491111396
81070000 106.204879264469
81080000 110.084894342472
81090000 109.958233514716
81100000 103.270117797945
81110000 106.338182125257
81120000 108.558396925807
81130000 106.915350076924
81140000 105.228736641753
81150000 110.584759362182
81160000 109.75799978975
81170000 103.510923248704
81180000 101.620398292831
81190000 106.554315972843
81200000 108.216552203231
81210000 105.999118877475
81220000 109.153547383318
81230000 109.639119475065
81240000 101.108840123596
81250000 108.610743422813
81260000 109.214056963936
81270000 112.477023377829
81280000 112.233957503657
81290000 114.671731447664
81300000 112.497100284274
81310000 111.683193723735
81320000 112.940444280422
81330000 117.084234508902
81340000 109.88840964122
81350000 117.205955883725
81360000 112.265576922372
81370000 109.624363467011
81380000 114.68870491929
81390000 112.247450137304
81400000 112.850966235099
81410000 115.059451319977
81420000 115.355393141218
81430000 115.050528113941
81440000 115.418241435596
81450000 114.750147924259
81460000 117.423267667838
81470000 117.616591153041
81480000 120.170148688132
81490000 122.306663168636
81500000 125.519209783453
81510000 120.654704622351
81520000 117.982360118596
81530000 115.851137428069
81540000 113.230509614347
81550000 110.867262805766
81560000 113.815746798608
81570000 109.515024541234
81580000 106.066311951919
81590000 107.942532549074
81600000 110.367864644274
81610000 114.564456374791
81620000 109.736345513876
81630000 112.612823217567
81640000 110.947103988401
81650000 113.724430101406
81660000 107.49097341066
81670000 112.213553622345
81680000 108.482741645608
81690000 110.483906937393
81700000 109.156717511345
81710000 111.2768686189
81720000 109.770150505981
81730000 110.705902890302
81740000 115.086634436117
81750000 117.119318510094
81760000 118.756138320588
81770000 117.789150495595
81780000 119.163040785543
81790000 112.787485982876
81800000 113.833371948103
81810000 111.432264632199
81820000 115.853007874852
81830000 113.662737689848
81840000 110.39358766174
81850000 114.64947404464
81860000 115.635762116092
81870000 113.775286255325
81880000 116.404050757999
81890000 109.450212320803
81900000 107.295760761919
81910000 107.882779236727
81920000 109.390116616818
81930000 108.032259674445
81940000 109.008719046823
81950000 111.34537555374
81960000 102.905566044422
81970000 96.2610607759683
81980000 101.70699092625
81990000 105.478259697236
82000000 109.218116524066
82010000 107.974460113948
82020000 111.237177429874
82030000 109.716333023014
82040000 115.007536906228
82050000 115.985556079599
82060000 109.732427132607
82070000 113.785510176967
82080000 112.972246072697
82090000 110.371156666699
82100000 106.838702128431
82110000 105.56570864399
82120000 106.184321750678
82130000 107.332906086764
82140000 110.145639211845
82150000 107.474051958259
82160000 109.051659074986
82170000 108.887551323922
82180000 108.20877234497
82190000 111.602676778188
82200000 99.7951820021638
82210000 113.765378104475
82220000 113.34471681624
82230000 107.642913103086
82240000 109.444740862564
82250000 115.94779231612
82260000 116.31513542554
82270000 113.63877860609
82280000 114.149380325379
82290000 113.729130060095
82300000 109.522364267005
82310000 112.194507781229
82320000 107.947866970253
82330000 104.422705118569
82340000 109.41577827568
82350000 109.102925163569
82360000 117.942007458507
82370000 120.316610766484
82380000 115.359876233866
82390000 112.943686119555
82400000 113.63903359846
82410000 109.240665980688
82420000 110.611188589342
82430000 110.595702942292
82440000 110.272238117875
82450000 112.420958124241
82460000 104.62221916756
82470000 106.07032769888
82480000 104.270145123777
82490000 104.677049663722
82500000 108.014562632554
82510000 105.873347270392
82520000 102.9117254576
82530000 109.971494040843
82540000 108.743212537677
82550000 110.41792733754
82560000 105.399919664675
82570000 108.433400907273
82580000 112.002167074296
82590000 109.918220092069
82600000 106.597159197762
82610000 108.75924301018
82620000 106.731907940993
82630000 106.163845808945
82640000 105.394876446641
82650000 110.381915951391
82660000 106.128334309978
82670000 108.033663396155
82680000 105.239206257917
82690000 105.712046526583
82700000 106.230669695884
82710000 103.198033085034
82720000 99.5367203353698
82730000 106.931333539447
82740000 107.165793132769
82750000 112.256456390945
82760000 111.654175623811
82770000 108.569142529658
82780000 110.573816289399
82790000 114.450447175471
82800000 112.471847510185
82810000 105.740279040572
82820000 104.019337102698
82830000 107.504201704862
82840000 111.833640333195
82850000 111.152744869797
82860000 110.320981467636
82870000 108.833883559668
82880000 109.954317252005
82890000 116.990938347331
82900000 113.700048683224
82910000 112.993120566121
82920000 107.394372781805
82930000 109.04982147547
82940000 110.237458092977
82950000 107.18776236359
82960000 109.220336501718
82970000 113.852099721514
82980000 108.955626151654
82990000 107.525945180718
83000000 114.180414723591
83010000 112.044580857744
83020000 105.549256328699
83030000 111.243729188098
83040000 112.10471090441
83050000 108.631440552682
83060000 107.863099037747
83070000 114.53891271373
83080000 107.93575519503
83090000 104.960189718485
83100000 104.573377823596
83110000 96.265800909033
83120000 101.009410476545
83130000 99.4022006565157
83140000 98.5201140021185
83150000 98.6773374882685
83160000 92.3345452708317
83170000 97.3139793580417
83180000 100.089195428718
83190000 106.18897910228
83200000 105.645555906866
83210000 108.297112418067
83220000 110.11151197157
83230000 106.780050202163
83240000 107.188346132619
83250000 109.456282172518
83260000 110.311510846593
83270000 109.200346519969
83280000 112.286339640604
83290000 107.162827824286
83300000 109.504894424694
83310000 105.448656450898
83320000 107.439947259836
83330000 104.401497919504
83340000 106.068684093563
83350000 107.436958906914
83360000 107.152348989659
83370000 109.253911106159
83380000 112.727317620598
83390000 115.812854098356
83400000 112.593408524409
83410000 109.938539552652
83420000 107.366600737509
83430000 107.770272664178
83440000 109.019001635871
83450000 108.538035019971
83460000 111.860613889991
83470000 103.979074272384
83480000 105.785124668268
83490000 106.834581529693
83500000 107.69670833933
83510000 114.997343988658
83520000 110.169935741445
83530000 109.097442292912
83540000 106.835205947027
83550000 107.296857925088
83560000 107.649455841404
83570000 108.767031964643
83580000 104.112767315966
83590000 103.769270814608
83600000 104.707405800791
83610000 102.185100394353
83620000 100.452462594346
83630000 97.0936134132244
83640000 98.4028945577012
83650000 99.9189181159819
83660000 94.8244303782732
83670000 96.4091872264416
83680000 96.4415868939647
83690000 101.692331618777
83700000 103.603566027976
83710000 105.253594060925
83720000 101.580737656224
83730000 104.662331145894
83740000 100.332190009441
83750000 102.567907712173
83760000 102.192374610126
83770000 99.777046004256
83780000 99.4585476383519
83790000 97.0188591786257
83800000 96.457189516669
83810000 101.544536647901
83820000 100.801134059333
83830000 103.191473301701
83840000 104.963969498006
83850000 102.36444339656
83860000 106.667488263474
83870000 105.663097802019
83880000 97.4222774568786
83890000 99.1158603923814
83900000 103.217125931661
83910000 106.670330872368
83920000 105.935567984813
83930000 111.238568198051
83940000 110.494636861906
83950000 106.389536191047
83960000 104.458494219486
83970000 111.845589265683
83980000 106.014773751919
83990000 107.943995634557
84000000 110.835991000082
84010000 111.173223038209
84020000 112.752875897749
84030000 108.229142651978
84040000 111.261817434137
84050000 110.984685918012
84060000 103.674497780968
84070000 105.848398211412
84080000 108.993968008645
84090000 105.169622805296
84100000 104.482143555371
84110000 107.857912501116
84120000 104.764341152027
84130000 100.190831132089
84140000 103.965503993472
84150000 100.90785217507
84160000 105.861013449516
84170000 102.477744791538
84180000 106.230652823809
84190000 105.996741695983
84200000 107.377159220297
84210000 109.644802554934
84220000 113.469900241695
84230000 115.878020624896
84240000 116.469492029578
84250000 106.335827780595
84260000 106.985297823419
84270000 106.114523226305
84280000 108.431865640071
84290000 110.116965920218
84300000 113.793283124624
84310000 112.523452134125
84320000 111.061482602577
84330000 110.110422942175
84340000 113.788147250114
84350000 112.878287781773
84360000 107.216831934387
84370000 109.115029603181
84380000 110.734462207182
84390000 109.106505972559
84400000 106.515134204815
84410000 105.549633766684
84420000 109.699207665916
84430000 116.901911908061
84440000 116.821666957693
84450000 121.637689564814
84460000 114.210250475476
84470000 113.631551666178
84480000 111.503959125154
84490000 111.07503006993
84500000 113.270757010106
84510000 113.863686992526
84520000 108.503277984475
84530000 110.228995095337
84540000 112.168704794787
84550000 115.417116960576
84560000 118.358282533737
84570000 115.358835266602
84580000 116.046003293317
84590000 113.328133026887
84600000 113.722295343788
84610000 111.471977504634
84620000 110.065803583908
84630000 109.605860808913
84640000 110.430884646036
84650000 109.299033952402
84660000 104.836723682753
84670000 106.9318667618
84680000 106.730827344681
84690000 109.996441629283
84700000 111.647341834254
84710000 113.382511503626
84720000 110.376140115426
84730000 110.822771686535
84740000 109.876967705719
84750000 109.154616175061
84760000 114.949576380217
84770000 117.849423196834
84780000 112.294065572471
84790000 113.574093969363
84800000 111.386806855384
84810000 107.475344500315
84820000 109.20697502324
84830000 105.157941337835
84840000 113.41626401887
84850000 111.977352337184
84860000 110.382112332293
84870000 116.3391033302
84880000 109.979864808444
84890000 108.179612737559
84900000 114.423021725776
84910000 111.442947276865
84920000 108.398008700943
84930000 107.800003902228
84940000 114.602489911509
84950000 112.266644425849
84960000 108.115256814259
84970000 112.30595759896
84980000 108.514836758445
84990000 103.681044306515
85000000 106.581507985588
85010000 106.76136801785
85020000 103.726178842063
85030000 104.353467844907
85040000 112.898508923861
85050000 111.620474865418
85060000 108.087848455277
85070000 114.355429285843
85080000 108.068310834294
85090000 107.248688117542
85100000 110.709829406499
85110000 111.489965230433
85120000 113.198068619164
85130000 111.14981495618
85140000 111.210475612549
85150000 111.704515844133
85160000 112.257584541979
85170000 111.887217213202
85180000 110.445241422016
85190000 109.866922234712
85200000 109.184899812384
85210000 103.811278693607
85220000 109.451420829025
85230000 111.935464832952
85240000 109.022970700345
85250000 111.559984944015
85260000 110.718350174018
85270000 111.051507050396
85280000 111.46466789388
85290000 112.035978905149
85300000 109.856114789905
85310000 105.81613078904
85320000 103.759382107557
85330000 107.603726455905
85340000 101.41663619631
85350000 104.929593379162
85360000 105.677775318893
85370000 103.213992469742
85380000 105.589065233024
85390000 107.433190293332
85400000 104.482300979372
85410000 104.420749042528
85420000 104.098223388372
85430000 104.823470380306
85440000 98.6205733079344
85450000 105.136299734841
85460000 105.305757926806
85470000 105.580693900207
85480000 99.7807516863041
85490000 105.471789449586
85500000 101.207824629418
85510000 102.197131355847
85520000 105.619413966732
85530000 102.876148564005
85540000 99.1352647634367
85550000 104.291483105366
85560000 104.549441478951
85570000 101.831108981269
85580000 103.705381480878
85590000 102.775672422277
85600000 102.99408157238
85610000 107.391184016058
85620000 104.707123734203
85630000 108.426501165366
85640000 111.16502804944
85650000 106.180779851201
85660000 107.648233655286
85670000 105.499235585793
85680000 101.938054104956
85690000 105.752548889205
85700000 109.14326459671
85710000 108.663360705252
85720000 109.782357339018
85730000 111.933912677664
85740000 110.140690828998
85750000 111.833928644683
85760000 110.740114675609
85770000 119.038303327132
85780000 114.199657735923
85790000 115.579885598203
85800000 113.527386040065
85810000 111.829530891973
85820000 113.480733153373
85830000 111.519354537301
85840000 113.112659667795
85850000 112.156402667959
85860000 113.808459799539
85870000 108.569621597891
85880000 114.427929046328
85890000 111.435210544247
85900000 109.170398229568
85910000 104.212717483822
85920000 102.928176542058
85930000 109.257325972609
85940000 98.3257199060379
85950000 104.626968952177
85960000 106.167061795671
85970000 105.755110378587
85980000 107.843717139188
85990000 104.690510708738
86000000 107.75924530212
86010000 110.247416704856
86020000 106.002754434382
86030000 105.931967429656
86040000 106.113116582428
86050000 107.968361412621
86060000 108.655932468459
86070000 101.599524848765
86080000 106.090521518605
86090000 105.670108000975
86100000 103.21755552758
86110000 103.672557713536
86120000 101.829553328598
86130000 101.424368593173
86140000 100.609526769563
86150000 99.9238138453642
86160000 104.580068161096
86170000 102.746517030517
86180000 100.452064671189
86190000 101.003848656337
86200000 105.412663495245
86210000 108.544658996305
86220000 106.891585219535
86230000 106.665647598516
86240000 107.332925960004
86250000 111.83928220903
86260000 105.211086723925
86270000 101.848706398669
86280000 100.35776597253
86290000 97.819860982377
86300000 101.160819117037
86310000 98.0910934208929
86320000 100.184526237925
86330000 98.9730828298912
86340000 96.4047184578904
86350000 96.5125028857165
86360000 100.959844566291
86370000 97.5989207927497
86380000 104.152850856519
86390000 105.631801525022
86400000 107.794754573448
86410000 105.733791875767
86420000 104.872486208707
86430000 106.199673631207
86440000 108.64120246969
86450000 114.047775749518
86460000 106.279697825837
86470000 102.634146131773
86480000 108.198997938263
86490000 104.758767877191
86500000 102.144687609815
86510000 107.078481193678
86520000 108.506084094908
86530000 111.369973886741
86540000 109.852644992775
86550000 105.933918796825
86560000 104.863159314368
86570000 102.358673004156
86580000 101.746300943794
86590000 103.291843665056
86600000 102.931568913404
86610000 104.940431400313
86620000 107.152440229558
86630000 111.032206400012
86640000 112.689597892144
86650000 108.671797921641
86660000 110.345220012985
86670000 104.770081562218
86680000 104.820961574357
86690000 103.551119548696
86700000 101.679227339992
86710000 95.2616159640016
86720000 99.025863312578
86730000 101.668330496732
86740000 102.100284776428
86750000 103.568683747046
86760000 108.141766662721
86770000 105.624810240043
86780000 110.004665059493
86790000 103.363619042506
86800000 105.956960760227
86810000 105.626174538304
86820000 105.838391081866
86830000 103.572252316415
86840000 98.1739562660986
86850000 95.783763211977
86860000 97.5924508390597
86870000 100.74702442477
86880000 102.95944760974
86890000 98.9647917621425
86900000 106.34766484215
86910000 104.312740664907
86920000 106.92648981718
86930000 109.320640000845
86940000 107.199372049766
86950000 101.726966957091
86960000 104.238608117877
86970000 101.829242023091
86980000 104.073589197618
86990000 106.401964949026
87000000 110.034611851348
87010000 104.615857856857
87020000 106.290643001068
87030000 102.948634364061
87040000 104.731111497555
87050000 107.337375904348
87060000 108.662797501047
87070000 111.859515641141
87080000 106.618850017291
87090000 108.01547454345
87100000 106.119397351218
87110000 103.09669494474
87120000 102.023329287342
87130000 103.482679830578
87140000 108.367148643753
87150000 105.636073919686
87160000 107.663767440448
87170000 105.800866474074
87180000 112.162608137907
87190000 109.883624755967
87200000 114.797776957995
87210000 114.66951906261
87220000 112.656782108522
87230000 106.827443940771
87240000 110.754983325843
87250000 111.639726363882
87260000 111.97993649898
87270000 116.684476185604
87280000 114.555386136406
87290000 115.315764059916
87300000 116.329793463297
87310000 118.261688731631
87320000 117.200822346484
87330000 126.288967539333
87340000 124.697431196002
87350000 122.555269329728
87360000 120.452039349047
87370000 121.783683389031
87380000 117.369003352861
87390000 121.788214669908
87400000 119.38608760013
87410000 115.555483532112
87420000 113.533999914476
87430000 116.810181823211
87440000 116.625108289905
87450000 118.049617248535
87460000 119.565948043296
87470000 116.281169316742
87480000 116.398495709916
87490000 117.710387777762
87500000 117.634868225936
87510000 110.743826246164
87520000 112.090470660139
87530000 109.218057990856
87540000 110.714211358428
87550000 107.48896917196
87560000 109.824737256764
87570000 108.799938406853
87580000 102.180453063846
87590000 106.160988392321
87600000 106.053076558014
87610000 104.797679260057
87620000 103.655088273673
87630000 108.736441405287
87640000 110.686909482737
87650000 110.090013422683
87660000 111.743849313819
87670000 110.60755414862
87680000 110.617436085108
87690000 114.687410996364
87700000 110.157783756239
87710000 109.555166584941
87720000 111.1051835651
87730000 106.561323741212
87740000 109.782782188931
87750000 112.32572770514
87760000 115.461047265864
87770000 112.370673940077
87780000 112.067122001155
87790000 110.440309524355
87800000 105.850885051452
87810000 111.213066926686
87820000 105.305342306861
87830000 110.84154306705
87840000 110.757920603208
87850000 111.827877899039
87860000 110.070656443828
87870000 111.623976138929
87880000 113.9720871837
87890000 109.788153228366
87900000 108.398230396909
87910000 108.173723569076
87920000 108.031245308738
87930000 108.589656549141
87940000 114.153795405625
87950000 113.412580688713
87960000 110.680749418014
87970000 110.679561201822
87980000 114.698519870586
87990000 106.883069614093
88000000 113.507153215677
88010000 114.117223405376
88020000 114.134579610026
88030000 117.971268378002
88040000 114.443235035563
88050000 117.990915809683
88060000 113.471769051047
88070000 113.597417587012
88080000 111.852685906129
88090000 106.10119310708
88100000 106.769074754118
88110000 105.000680355919
88120000 107.310444292375
88130000 109.858535568447
88140000 103.393165893536
88150000 110.022999021951
88160000 109.1192133302
88170000 110.411522102042
88180000 112.576078514095
88190000 111.705572008776
88200000 112.734469712682
88210000 115.536088762234
88220000 111.248495656218
88230000 111.905332243153
88240000 117.459111783049
88250000 115.955778033539
88260000 116.967591465266
88270000 117.739842713407
88280000 115.114001631527
88290000 111.665373860909
88300000 110.103527461726
88310000 113.729737643359
88320000 110.620237853295
88330000 113.285838967558
88340000 116.366261268552
88350000 116.618546685223
88360000 115.579106191848
88370000 117.022597559115
88380000 120.125828624555
88390000 114.964845799479
88400000 111.76823500723
88410000 116.754105103017
88420000 116.954922310916
88430000 113.783116223547
88440000 112.390476036182
88450000 114.330188183437
88460000 112.755164340212
88470000 106.615302391037
88480000 109.727417243003
88490000 110.942362068721
88500000 108.406776830765
88510000 104.541909987922
88520000 110.597889349423
88530000 108.588721313234
88540000 106.774083687457
88550000 105.503443606614
88560000 113.991556087611
88570000 114.555291822606
88580000 110.554418563873
88590000 109.577484508991
88600000 106.386859856924
88610000 107.311871935754
88620000 103.424956069022
88630000 108.455346343042
88640000 105.24230643668
88650000 108.328726457915
88660000 107.910585321454
88670000 106.795662472627
88680000 110.638177824028
88690000 109.1977406395
88700000 110.693633937467
88710000 109.931080867548
88720000 108.579145667777
88730000 108.798923313468
88740000 110.229114426968
88750000 106.713069137074
88760000 107.401934178719
88770000 110.479681814349
88780000 111.520214051939
88790000 109.683662372743
88800000 115.692810873871
88810000 109.338242051457
88820000 114.954247187563
88830000 110.008886321373
88840000 106.919616863274
88850000 110.731636741892
88860000 114.351837482461
88870000 104.900326214648
88880000 106.918390039294
88890000 104.418138619271
88900000 102.669443789154
88910000 105.723917160532
88920000 102.601090431781
88930000 106.20580483368
88940000 106.36974566785
88950000 105.49112074958
88960000 110.798568657151
88970000 106.113075176827
88980000 109.135971717462
88990000 104.939301170268
89000000 104.795484501743
89010000 102.606775026315
89020000 101.61946606036
89030000 102.583452657004
89040000 99.8087350497257
89050000 103.109567236471
89060000 98.8747278477427
89070000 99.9530809294179
89080000 108.085235038405
89090000 101.888560179007
89100000 101.703020287003
89110000 95.6786296026266
89120000 100.542028559018
89130000 94.8776816863391
89140000 98.8098956996272
89150000 102.734499910047
89160000 95.1509149374265
89170000 97.4180790625782
89180000 103.00284801447
89190000 106.209874328406
89200000 109.508798738825
89210000 106.176241015459
89220000 109.946502081831
89230000 104.847122905165
89240000 101.843734834694
89250000 107.568740726869
89260000 106.892944190793
89270000 104.487602888814
89280000 105.263210254115
89290000 106.491159383337
89300000 100.058404602259
89310000 99.012828150859
89320000 99.551927718806
89330000 102.689398393348
89340000 99.8109651426226
89350000 96.4262182173553
89360000 106.305451269492
89370000 102.481683768776
89380000 104.248836765535
89390000 105.580611119468
89400000 104.158291194614
89410000 103.951108029273
89420000 106.382885597085
89430000 110.00435733781
89440000 110.787373094294
89450000 109.534819868083
89460000 111.110697463672
89470000 103.148844675594
89480000 111.322950566714
89490000 114.315309650643
89500000 111.748643705073
89510000 113.438437104221
89520000 106.096637581506
89530000 103.280765951778
89540000 103.546625767798
89550000 107.163818031582
89560000 107.98420902841
89570000 102.320928924071
89580000 103.95070186115
89590000 105.273744744764
89600000 105.099336545223
89610000 104.189439345271
89620000 103.691345189151
89630000 104.585456507593
89640000 103.028655692497
89650000 104.410940574937
89660000 105.532574884115
89670000 104.286450420785
89680000 105.944005809649
89690000 105.843192438533
89700000 103.858251966596
89710000 104.591915305874
89720000 105.057505582187
89730000 103.33093140702
89740000 104.445885528904
89750000 104.783763428568
89760000 101.932587915748
89770000 102.159217650184
89780000 102.420051509546
89790000 105.026075971637
89800000 105.30218783757
89810000 106.691783554491
89820000 98.2240251779769
89830000 101.262635975954
89840000 106.880062712122
89850000 105.841200953766
89860000 105.717069297385
89870000 102.976953849411
89880000 100.922817590413
89890000 101.627378866917
89900000 99.8393174667929
89910000 103.084887855486
89920000 104.078935728116
89930000 105.294086930159
89940000 104.449422163256
89950000 100.862406218959
89960000 98.837543951322
89970000 95.9805722801945
89980000 99.0957835065776
89990000 102.076781733629
90000000 97.6998030429176
90010000 96.4674432928595
90020000 98.9490135277345
90030000 96.0313725231296
90040000 95.2106435604652
90050000 100.967298218838
90060000 96.9674239943078
90070000 98.8440595417964
90080000 100.260552870086
90090000 104.834173121493
90100000 105.07444409361
90110000 109.708239453208
90120000 112.187839702438
90130000 110.235534445702
90140000 112.361637141922
90150000 116.001655418827
90160000 113.585096665659
90170000 117.800986798518
90180000 117.582934779319
90190000 116.300411329935
90200000 117.146061175838
90210000 116.12862534767
90220000 115.255262368354
90230000 113.716415658846
90240000 110.416086400061
90250000 108.993255135229
90260000 110.911757393238
90270000 112.227331736373
90280000 108.978179912072
90290000 113.045527919064
90300000 117.850336942473
90310000 114.079671051342
90320000 116.861960760268
90330000 116.516242670317
90340000 121.210253504195
90350000 120.620175750827
90360000 117.349072276956
90370000 112.91877756812
90380000 112.923305786685
90390000 113.654443264634
90400000 109.357217087915
90410000 108.216072965091
90420000 106.655126127814
90430000 103.555938497683
90440000 103.319599877553
90450000 107.445380286276
90460000 105.199540284656
90470000 111.713385281265
90480000 109.301956142368
90490000 104.785520529364
90500000 109.141235676836
90510000 103.760838463501
90520000 102.53110895492
90530000 105.816548694789
90540000 108.867047042423
90550000 106.732412556738
90560000 102.105957205988
90570000 107.106352417706
90580000 107.4305110544
90590000 103.570652040642
90600000 107.015478958384
90610000 109.485370660691
90620000 110.03831736352
90630000 104.63052528273
90640000 105.967321352427
90650000 107.611856312115
90660000 107.678842163195
90670000 111.704291138485
90680000 111.994093113439
90690000 115.74606590555
90700000 113.278924348067
90710000 115.728128872116
90720000 109.46057064066
90730000 112.690352278582
90740000 112.123907032269
90750000 111.706546089356
90760000 111.199109131309
90770000 107.581869940504
90780000 110.574419587258
90790000 113.882127305663
90800000 114.305038262003
90810000 112.063316157803
90820000 110.580931719617
90830000 115.67781713473
90840000 112.490458714585
90850000 114.270722719899
90860000 115.305150508022
90870000 115.33763043562
90880000 119.192653088683
90890000 115.853687308975
90900000 116.970730842328
90910000 116.550649429797
90920000 110.126435788143
90930000 109.475308597942
90940000 112.720699268624
90950000 112.500552133424
90960000 110.044836299202
90970000 108.022867102113
90980000 104.491227726253
90990000 102.805895747575
91000000 103.850470406062
91010000 99.3266536923256
91020000 102.936100518336
91030000 107.014965202513
91040000 100.998580171211
91050000 103.804188965193
91060000 107.285283397184
91070000 105.344342790187
91080000 105.0144765261
91090000 105.404270518292
91100000 109.137032458666
91110000 109.37728823828
91120000 112.292827343964
91130000 111.97374951508
91140000 118.263506203883
91150000 116.628649188136
91160000 114.415222483027
91170000 113.468469009106
91180000 119.848948762809
91190000 114.034401304283
91200000 116.519339642625
91210000 117.852446233455
91220000 119.344901039332
91230000 121.899529802345
91240000 118.705038555164
91250000 114.778219518946
91260000 121.358440579649
91270000 119.625422307886
91280000 117.110892066199
91290000 114.859259476567
91300000 111.413929335582
91310000 117.587288646786
91320000 114.793982216327
91330000 109.660466507425
91340000 110.374238586135
91350000 112.276840249498
91360000 111.298805814657
91370000 112.636020485637
91380000 115.257154185766
91390000 114.602442589191
91400000 116.531263320334
91410000 118.890449484097
91420000 115.495215788683
91430000 119.029087221374
91440000 113.605226771465
91450000 112.669893618148
91460000 115.776092831495
91470000 115.476791729339
91480000 119.733035228675
91490000 114.420653842697
91500000 118.556344502937
91510000 115.819400669374
91520000 114.510474916461
91530000 112.008555991935
91540000 116.415914721047
91550000 118.352031547769
91560000 120.726140332673
91570000 123.363382658925
91580000 123.219415704622
91590000 116.085087538007
91600000 124.343885337823
91610000 117.754445110004
91620000 120.476093215571
91630000 115.823887776
91640000 115.699794056341
91650000 115.442834416043
91660000 117.271313822918
91670000 117.58968435924
91680000 115.10138544386
91690000 117.816502621574
91700000 116.540461079923
91710000 116.838709897866
91720000 116.965722723139
91730000 115.14132155802
91740000 116.086946348231
91750000 110.462213526645
91760000 114.197595791559
91770000 112.057488128499
91780000 111.596876079382
91790000 112.971501944176
91800000 114.257054941304
91810000 106.706715648094
91820000 114.441978255943
91830000 112.026369624341
91840000 113.354291433791
91850000 111.392547200615
91860000 110.43527499636
91870000 109.35963020615
91880000 108.879146456378
91890000 110.447149927389
91900000 113.088752046116
91910000 115.039113062809
91920000 114.257351413286
91930000 110.257881997372
91940000 108.836114671888
91950000 108.936902887084
91960000 113.748652168719
91970000 105.163072668093
91980000 110.587020078239
91990000 111.025179543835
92000000 111.92085050715
92010000 115.508768259094
92020000 114.778748159786
92030000 114.38263068311
92040000 117.230877684656
92050000 114.186498304745
92060000 114.282222178768
92070000 115.264321974627
92080000 112.303816731352
92090000 110.136871592652
92100000 114.976912734023
92110000 115.995251447215
92120000 114.863840150216
92130000 116.342213393973
92140000 118.524596740622
92150000 112.85314676338
92160000 112.551870577837
92170000 118.892715002965
92180000 120.544579816622
92190000 118.927644962589
92200000 120.048995223129
92210000 122.887690152867
92220000 122.657059751212
92230000 122.141735633349
92240000 114.737049093713
92250000 111.451527445203
92260000 109.424629858119
92270000 109.252888281708
92280000 114.765828675063
92290000 114.045648116885
92300000 113.03464202208
92310000 115.787256329254
92320000 113.086811659654
92330000 113.869550809807
92340000 112.215992791587
92350000 115.681727362146
92360000 116.623026714865
92370000 111.327400334994
92380000 110.479320859082
92390000 112.887386208816
92400000 112.726965463846
92410000 109.210461989879
92420000 107.747005492516
92430000 107.574513585226
92440000 109.354067520536
92450000 107.653743567134
92460000 106.462986867059
92470000 110.519036948249
92480000 107.887852991251
92490000 103.834661958124
92500000 109.364375355264
92510000 108.168484530231
92520000 110.733702355893
92530000 108.401955014847
92540000 102.894540524982
92550000 96.4278925263732
92560000 102.376804434377
92570000 104.10232193093
92580000 107.694448902122
92590000 105.635057914703
92600000 106.686388495171
92610000 102.012461815592
92620000 106.295769016001
92630000 105.096453673599
92640000 109.096126362713
92650000 110.350831281037
92660000 109.253183529779
92670000 110.951350823406
92680000 110.372362402653
92690000 106.587016443736
92700000 110.574427497914
92710000 112.49681485638
92720000 113.930603494221
92730000 113.679987801616
92740000 110.193664205987
92750000 109.798473021762
92760000 113.502529193967
92770000 113.014302661226
92780000 117.457423285422
92790000 111.356615745127
92800000 104.178978604423
92810000 104.209013743686
92820000 111.128276553218
92830000 106.676857065681
92840000 111.840968023105
92850000 110.803316797705
92860000 111.930997358565
92870000 108.460417843201
92880000 110.873372919837
92890000 110.980759014099
92900000 106.799772598597
92910000 108.542654288707
92920000 107.473267087545
92930000 107.868256450579
92940000 118.501825368047
92950000 117.493768307143
92960000 115.41681040843
92970000 113.865483258184
92980000 115.211146830609
92990000 115.936753854507
93000000 120.181615202992
93010000 118.600164447422
93020000 117.236611855062
93030000 118.667718199547
93040000 114.2624437095
93050000 118.131839424171
93060000 112.815341846392
93070000 109.15844319778
93080000 115.36375500808
93090000 113.549951664899
93100000 109.271679314924
93110000 113.924089347352
93120000 110.670246953382
93130000 115.832779188
93140000 110.828575242087
93150000 112.52890710767
93160000 108.930659687661
93170000 105.444372628187
93180000 106.847444091583
93190000 109.989373577594
93200000 108.56833085728
93210000 104.972888112955
93220000 111.152491552452
93230000 111.372934446423
93240000 117.618733575345
93250000 114.055969474793
93260000 114.848672883294
93270000 110.243253503977
93280000 103.244962487789
93290000 116.711903076636
93300000 116.417999932889
93310000 112.135306827315
93320000 109.327927697814
93330000 108.686145015603
93340000 102.656740280951
93350000 109.018265848089
93360000 104.588947191014
93370000 111.450991014563
93380000 109.897344425605
93390000 104.553148429556
93400000 102.641351898044
93410000 105.780347623644
93420000 103.603163872959
93430000 103.490792758409
93440000 104.523668985771
93450000 103.123725181775
93460000 106.069900365001
93470000 106.593068027065
93480000 106.059725795664
93490000 109.44499629914
93500000 107.518166985273
93510000 110.728665047124
93520000 105.810439265187
93530000 98.1381050706509
93540000 106.305216600694
93550000 107.360304765459
93560000 111.484538169947
93570000 113.482459690312
93580000 113.455148044676
93590000 113.098022667693
93600000 117.938779909483
93610000 120.513167842456
93620000 120.292657049792
93630000 120.28359919741
93640000 115.619260208203
93650000 111.972014152572
93660000 111.983295417952
93670000 114.333979862332
93680000 113.973539273431
93690000 116.330371194729
93700000 117.519196703842
93710000 117.252520583279
93720000 112.937487280555
93730000 114.375274485518
93740000 120.515585358449
93750000 112.298078958846
93760000 116.339795607665
93770000 117.119840051215
93780000 119.476466309846
93790000 115.218157795445
93800000 114.320669925891
93810000 113.031082889705
93820000 115.474636094093
93830000 115.528770715304
93840000 116.548288705697
93850000 108.406550844905
93860000 113.353371007628
93870000 109.679139449756
93880000 113.731624405314
93890000 120.501674960082
93900000 117.768192344117
93910000 119.431712734202
93920000 116.248893426516
93930000 114.910533928447
93940000 111.821110313304
93950000 112.164435880564
93960000 111.438270570397
93970000 106.365392619709
93980000 105.635703434677
93990000 108.621805459146
94000000 107.989309327925
94010000 110.759462108359
94020000 112.561583387859
94030000 115.538110059277
94040000 116.881352524086
94050000 116.824404666998
94060000 117.590111760875
94070000 111.833604321945
94080000 117.062826757043
94090000 116.702354568641
94100000 116.12072275198
94110000 121.169266851291
94120000 118.942458094282
94130000 115.440876789439
94140000 113.763715265036
94150000 109.877549848701
94160000 113.229360563506
94170000 114.089153172436
94180000 116.125506426722
94190000 113.771479485998
94200000 113.075146371035
94210000 113.298742250286
94220000 112.940241177022
94230000 112.937154824987
94240000 109.626819660723
94250000 111.688802970932
94260000 113.44081310634
94270000 110.920297571351
94280000 115.211744964591
94290000 112.174630896085
94300000 118.175266175361
94310000 120.734520496118
94320000 119.572924674621
94330000 121.431318330052
94340000 116.360226613322
94350000 118.520930248177
94360000 114.78589722442
94370000 117.495079039232
94380000 114.662231557549
94390000 111.83871614923
94400000 119.823252160291
94410000 117.335158568051
94420000 115.132498141487
94430000 113.678983542648
94440000 109.582170407599
94450000 113.216560721908
94460000 115.316175625129
94470000 114.238858085274
94480000 115.754462772713
94490000 117.558458233967
94500000 115.654624208528
94510000 114.191895524028
94520000 117.75377870606
94530000 119.955887122375
94540000 117.36002836995
94550000 116.196286639397
94560000 117.287170389899
94570000 114.976125143789
94580000 108.752685823356
94590000 111.343396911216
94600000 105.033010868204
94610000 110.211148477285
94620000 107.611875128942
94630000 116.185789943292
94640000 114.533920305118
94650000 111.34696543411
94660000 116.915586140826
94670000 120.275198638052
94680000 115.70416953128
94690000 110.965275696844
94700000 112.380022568978
94710000 113.617897146717
94720000 114.453912648499
94730000 117.79125991112
94740000 121.293480851317
94750000 114.285709716583
94760000 113.694976971938
94770000 118.993842870108
94780000 116.216171811994
94790000 121.013015256002
94800000 114.559077132345
94810000 112.667992052109
94820000 115.085974190239
94830000 115.045623445022
94840000 113.751774701767
94850000 115.49067250477
94860000 114.256612251108
94870000 117.531976620257
94880000 115.658042204117
94890000 110.803654591646
94900000 109.112811653302
94910000 110.841208685548
94920000 114.189881505185
94930000 113.496373343159
94940000 113.598504263795
94950000 112.612732774271
94960000 110.353622557496
94970000 111.777549648837
94980000 109.446079300261
94990000 105.603553134642
95000000 106.117070064034
95010000 103.084997322611
95020000 107.787381511975
95030000 110.064502349635
95040000 108.458201382411
95050000 106.166618913438
95060000 104.563660392663
95070000 95.0584605828935
95080000 104.885566142905
95090000 100.670146822327
95100000 103.743048564897
95110000 101.036039575788
95120000 109.641743089613
95130000 109.70064625423
95140000 110.613437564927
95150000 111.584044642918
95160000 113.460429959751
95170000 115.295973054793
95180000 115.023682335804
95190000 112.545324563229
95200000 113.753168815913
95210000 111.330221707152
95220000 112.964716929401
95230000 116.947133070322
95240000 117.985377807165
95250000 114.393278312747
95260000 119.412980334811
95270000 109.392486588426
95280000 118.736508292628
95290000 119.744596020972
95300000 115.366530719181
95310000 115.29193153692
95320000 114.090568382472
95330000 113.841870682769
95340000 111.492334652104
95350000 120.097932249008
95360000 116.52021809822
95370000 117.020972124591
95380000 117.79850684501
95390000 117.28498420376
95400000 113.121980968926
95410000 113.628620602289
95420000 116.155851199834
95430000 114.43165431802
95440000 111.531937772211
95450000 118.604880156456
95460000 113.526642912818
95470000 109.943136509848
95480000 108.322143668832
95490000 107.351581421368
95500000 110.199682430044
95510000 113.265502942467
95520000 110.270738560055
95530000 106.849190866473
95540000 106.626710247068
95550000 109.489704015044
95560000 114.67670870274
95570000 114.046203917844
95580000 112.510217853603
95590000 111.598242338827
95600000 111.759846272796
95610000 107.908238827079
95620000 109.433641478288
95630000 110.398937729637
95640000 110.31729846138
95650000 109.31950176255
95660000 112.970572025524
95670000 112.721753855573
95680000 119.100457300262
95690000 114.805790166234
95700000 114.37004893309
95710000 117.760912832318
95720000 118.337988229898
95730000 111.528701118683
95740000 110.446564097256
95750000 111.739156888772
95760000 117.111082986925
95770000 113.288139347519
95780000 117.886270170791
95790000 120.755147456207
95800000 118.42779876795
95810000 116.502457828182
95820000 121.425484967673
95830000 115.557011796994
95840000 120.85089498836
95850000 111.595875473972
95860000 115.404130980636
95870000 114.29645988128
95880000 110.165847917227
95890000 109.37561336258
95900000 110.692352078338
95910000 114.685235981519
95920000 114.305664048681
95930000 117.281186354227
95940000 115.304476702487
95950000 116.032333932845
95960000 118.314910085794
95970000 116.414345133252
95980000 119.121265318394
95990000 120.116576958291
96000000 117.466758360905
96010000 123.712192892991
96020000 121.284327328847
96030000 119.706088080665
96040000 118.238620649005
96050000 109.624817412052
96060000 108.610298373722
96070000 115.662652489033
96080000 117.123457423871
96090000 117.204657880984
96100000 115.759011896574
96110000 112.144425221574
96120000 112.061943348017
96130000 111.900462050721
96140000 112.115201927336
96150000 110.626221946739
96160000 111.77966526525
96170000 112.697107878197
96180000 112.061078970413
96190000 113.998889621733
96200000 112.349427198349
96210000 118.111981109982
96220000 114.71995084134
96230000 111.67290896817
96240000 115.356903461572
96250000 113.763722125015
96260000 110.922595018879
96270000 108.459304684595
96280000 110.301330144226
96290000 106.331961498985
96300000 107.183232175133
96310000 111.722054834135
96320000 108.098158609681
96330000 104.194279274415
96340000 113.140776131911
96350000 106.335433107226
96360000 106.356016323409
96370000 110.601683936385
96380000 100.85036731335
96390000 106.839067193315
96400000 107.813016646658
96410000 105.94476162205
96420000 105.076057156646
96430000 106.120411826384
96440000 105.047849646562
96450000 106.814277504144
96460000 107.725343966014
96470000 104.15213023452
96480000 107.738371241297
96490000 106.533074597728
96500000 103.971079169006
96510000 110.491894806148
96520000 110.894137498896
96530000 107.778623311132
96540000 110.491699197002
96550000 109.804500295481
96560000 108.955456099457
96570000 106.489333447428
96580000 101.587180601874
96590000 104.606538746369
96600000 100.53288209506
96610000 103.912011023091
96620000 99.9712363969037
96630000 102.285421719377
96640000 100.394173213323
96650000 102.514675537146
96660000 104.272170147196
96670000 110.33679316074
96680000 112.557140432309
96690000 115.284872341391
96700000 115.505893773523
96710000 118.422646527489
96720000 122.35548611395
96730000 120.844208646364
96740000 121.874957206356
96750000 117.646967878608
96760000 113.701766502361
96770000 116.161782728888
96780000 118.582449822808
96790000 115.514360027973
96800000 112.838381563116
96810000 113.935301063118
96820000 106.97151291089
96830000 107.518491374967
96840000 107.340247811163
96850000 108.553546842221
96860000 108.650262358029
96870000 107.549837152213
96880000 111.653850897637
96890000 109.718113384104
96900000 110.417696260354
96910000 111.639963698113
96920000 105.499731735645
96930000 106.977992640897
96940000 108.459819345402
96950000 112.054131340037
96960000 106.916576889541
96970000 107.567719659605
96980000 106.021329317011
96990000 109.408312737694
97000000 108.278484572049
97010000 105.420272069342
97020000 110.417394005084
97030000 107.511020625512
97040000 110.479864461914
97050000 108.636596450461
97060000 111.198498431133
97070000 110.008832936414
97080000 116.163821485506
97090000 111.674926229384
97100000 107.26973418462
97110000 111.53504450868
97120000 111.590163466537
97130000 108.560326952123
97140000 110.671353724126
97150000 116.679720680373
97160000 112.228190166038
97170000 115.421675242781
97180000 112.923496815938
97190000 115.085544281486
97200000 115.276105767515
97210000 113.741888045444
97220000 109.159020620901
97230000 109.912068667519
97240000 109.179938996168
97250000 108.2346109402
97260000 108.616093950514
97270000 104.950700157523
97280000 109.931398170901
97290000 109.906240768772
97300000 109.206114935037
97310000 110.436626558233
97320000 109.352498734421
97330000 109.874083851
97340000 111.441107345096
97350000 109.387508884635
97360000 109.220067783069
97370000 114.889187588531
97380000 109.621623327624
97390000 108.692609576797
97400000 111.343141703052
97410000 112.561323831882
97420000 115.659901087122
97430000 108.830180302333
97440000 113.441019717129
97450000 111.337900406806
97460000 106.485358244371
97470000 109.534869914982
97480000 107.607577683167
97490000 108.007820258113
97500000 109.065347279099
97510000 109.658287142783
97520000 107.491633503649
97530000 111.919858614539
97540000 111.902940256294
97550000 111.55255803355
97560000 110.117750674721
97570000 107.698133241276
97580000 109.821324111176
97590000 105.411260944409
97600000 105.869134338572
97610000 103.827496901922
97620000 98.9923190485607
97630000 101.896800231148
97640000 104.402974833129
97650000 103.236000212773
97660000 104.641745818904
97670000 107.211012630932
97680000 100.848487935991
97690000 99.1884525514409
97700000 106.909843000267
97710000 104.43515017276
97720000 106.734902961951
97730000 105.789976888861
97740000 108.149362849886
97750000 104.20508958647
97760000 103.913941668171
97770000 106.453190578822
97780000 115.055685417746
97790000 112.479951038472
97800000 110.036119075166
97810000 113.99019944344
97820000 113.188101754532
97830000 111.20464310075
97840000 112.252935587868
97850000 115.971011575642
97860000 118.085134535047
97870000 116.509036366697
97880000 120.74237372834
97890000 116.493875062687
97900000 115.835534681808
97910000 115.209784859193
97920000 115.508514590738
97930000 112.261746671714
97940000 112.50667504988
97950000 123.403988367174
97960000 117.449907563642
97970000 111.97360629821
97980000 119.566357141924
97990000 122.707443427209
98000000 119.372639898717
98010000 119.330482390092
98020000 118.275290890401
98030000 117.574149784685
98040000 114.999448354543
98050000 111.690481479534
98060000 111.244685236486
98070000 113.083614584448
98080000 117.478609432787
98090000 120.826502198294
98100000 121.059503353215
98110000 124.641181794771
98120000 125.559644231381
98130000 121.686459832938
98140000 117.541280259693
98150000 118.030724045469
98160000 119.721282259843
98170000 119.862586839049
98180000 115.348669081544
98190000 117.690989485493
98200000 114.119684316429
98210000 115.971924385696
98220000 119.348867573254
98230000 119.185689514005
98240000 121.321542774775
98250000 118.876551540122
98260000 120.15444701311
98270000 118.129292834832
98280000 113.686424523453
98290000 120.036121182616
98300000 115.889938545589
98310000 115.945444648711
98320000 114.475921962913
98330000 117.747687361523
98340000 111.202049358595
98350000 115.237173331561
98360000 115.52570058921
98370000 113.895235286342
98380000 107.920934251039
98390000 110.101117665528
98400000 105.110461759895
98410000 106.223268138483
98420000 102.789127744206
98430000 104.167584858526
98440000 105.377191470281
98450000 113.883309057825
98460000 119.491744571694
98470000 116.01598386616
98480000 115.282001510684
98490000 118.797640919282
98500000 125.134430630837
98510000 123.587097204292
98520000 118.940719523574
98530000 116.365128661643
98540000 112.832680316833
98550000 113.367233633184
98560000 114.417207993532
98570000 114.109799755425
98580000 113.309416704353
98590000 116.495123875419
98600000 114.06156424576
98610000 116.586150064743
98620000 113.524941662743
98630000 114.830210442536
98640000 109.798358337262
98650000 110.753691676366
98660000 112.080571357212
98670000 105.769777770074
98680000 105.61555031467
98690000 110.511877156048
98700000 115.217026775986
98710000 111.59344552189
98720000 114.689844151152
98730000 113.175313415874
98740000 114.050301155332
98750000 113.058417191941
98760000 113.530631366645
98770000 107.221566030086
98780000 102.216350268764
98790000 105.862907937092
98800000 103.424263812457
98810000 107.658089869358
98820000 107.472244818526
98830000 107.630072524833
98840000 109.389523397293
98850000 110.344191260794
98860000 110.934857790874
98870000 104.077756811511
98880000 105.962146346343
98890000 108.360043165145
98900000 107.774522914823
98910000 107.073648314364
98920000 113.743234143908
98930000 111.437808016456
98940000 108.111042188246
98950000 108.809792046525
98960000 112.615972134724
98970000 115.365896904514
98980000 111.473282273405
98990000 116.839566394628
99000000 114.639914892897
99010000 113.723397684415
99020000 112.180267803709
99030000 114.77113214263
99040000 114.181807388705
99050000 109.404597641664
99060000 112.636307344457
99070000 111.149789752851
99080000 110.966639391524
99090000 109.848106289041
99100000 108.18768557024
99110000 112.390542976804
99120000 107.95839461308
99130000 111.159252259246
99140000 111.215096982346
99150000 110.451887338854
99160000 112.619019984609
99170000 114.806879799348
99180000 112.367733270899
99190000 111.732374541353
99200000 113.466913206527
99210000 112.538019719928
99220000 111.171126399576
99230000 109.807239961847
99240000 114.19505976215
99250000 114.942240383107
99260000 109.779940856489
99270000 113.892338706428
99280000 113.612883558152
99290000 117.983414918417
99300000 117.552792606643
99310000 118.538441659022
99320000 115.130874710465
99330000 117.267953466463
99340000 117.113447181164
99350000 113.146453332264
99360000 118.104890900483
99370000 119.264520316141
99380000 117.500959329452
99390000 117.056546159967
99400000 109.161338844844
99410000 116.295920648925
99420000 116.976742428793
99430000 113.163029370864
99440000 107.505671066158
99450000 111.398692190963
99460000 111.172498169289
99470000 115.447443884628
99480000 115.344541832982
99490000 112.760113318205
99500000 109.268866908784
99510000 112.629908469775
99520000 112.941225470677
99530000 109.271617414995
99540000 111.240548281716
99550000 106.098647186671
99560000 112.239603502653
99570000 114.51021649521
99580000 115.887761223987
99590000 112.022411866451
99600000 108.186440848513
99610000 103.719365107508
99620000 108.341154238237
99630000 107.415839590333
99640000 104.93574174944
99650000 109.941218655831
99660000 112.795484882747
99670000 112.404629431777
99680000 110.137075875119
99690000 111.583165772984
99700000 109.34208172058
99710000 105.603070642388
99720000 109.157828601848
99730000 107.646095252694
99740000 106.387997093223
99750000 111.143705128586
99760000 111.408063620383
99770000 114.675722669518
99780000 113.219178037053
99790000 109.790481042003
99800000 113.578826903661
99810000 116.104670787093
99820000 119.140683616636
99830000 116.093864581942
99840000 114.524487570894
99850000 112.531869496208
99860000 113.522417062604
99870000 105.266850977711
99880000 108.579372361384
99890000 105.870112433709
99900000 108.104410410362
99910000 109.723544069904
99920000 110.036305964198
99930000 113.565978882405
99940000 111.393749456515
99950000 109.082343097824
99960000 107.443144125169
99970000 105.87758568339
99980000 105.141109178359
99990000 105.166509373895
100000000 105.048152371291
#timestep 
100010000 102.226834411939
100020000 101.57553420195
100030000 111.709639999188
100040000 110.534156796675
100050000 112.575808562901
100060000 114.308944860258
100070000 112.544420347017
100080000 112.2081985842
100090000 113.904395730862
100100000 113.246991691335
100110000 109.504643159802
100120000 109.449688603784
100130000 117.092974040433
100140000 116.619666410151
100150000 113.656213927294
100160000 110.272222406047
100170000 109.447170845909
100180000 108.97983725222
100190000 112.852319079116
100200000 110.310571437436
100210000 107.789644887349
100220000 116.595317882986
100230000 115.364536012876
100240000 114.823320027209
100250000 115.156818738278
100260000 113.493684241201
100270000 115.414536578423
100280000 111.759536384566
100290000 110.917289005638
100300000 113.218553001012
100310000 109.442635513131
100320000 111.911395230099
100330000 109.932280573038
100340000 110.615635390308
100350000 115.792320071728
100360000 119.162248740463
100370000 120.30388897694
100380000 123.323939700238
100390000 123.300033133273
100400000 115.277492420516
100410000 115.795479137421
100420000 115.253934096758
100430000 119.371441765319
100440000 116.475564297949
100450000 115.748654960378
100460000 116.040072935514
100470000 116.116468880668
100480000 111.941021098565
100490000 112.596480294248
100500000 115.561197108346
100510000 114.579501041875
100520000 112.429284792616
100530000 107.860953029279
100540000 111.459209012559
100550000 114.174976451208
100560000 111.835784721727
100570000 110.533607747914
100580000 112.039984873654
100590000 103.477218753399
100600000 108.343415334623
100610000 109.53622275268
100620000 109.839395453842
100630000 113.947664407922
100640000 113.803873591664
100650000 114.11665525937
100660000 120.372341045799
100670000 114.987371459065
100680000 124.467363297967
100690000 122.104700398625
100700000 120.595988293671
100710000 118.167315466185
100720000 121.254820783884
100730000 122.495260924861
100740000 117.585552822763
100750000 111.878487642448
100760000 115.791949838383
100770000 117.263693527471
100780000 117.486415796218
100790000 118.122713566009
100800000 115.338593713425
100810000 112.169037431694
100820000 114.466475171613
100830000 114.881078156175
100840000 115.787064883923
100850000 118.135092377529
100860000 117.267165746632
100870000 114.264711279442
100880000 110.259285056045
100890000 116.271577358429
100900000 119.867075519295
100910000 117.504996040968
100920000 118.331847346282
100930000 117.093828957386
100940000 117.559050605826
100950000 117.467825623065
100960000 113.178925325188
100970000 112.446574843744
100980000 110.751549990905
100990000 112.175454659233
101000000 112.691934959367
101010000 119.923165196431
101020000 114.469482409329
101030000 110.07407400988
101040000 107.701200954145
101050000 109.112420131994
101060000 106.285737285374
101070000 105.202636676999
101080000 106.215807511446
101090000 109.254614263267
101100000 106.962847792849
101110000 104.747203215247
101120000 106.40302088799
101130000 108.122247960135
101140000 102.538569544904
101150000 101.408891665047
101160000 98.1123686501989
101170000 100.855079764796
101180000 99.6755781639952
101190000 104.948315876702
101200000 104.845079716079
101210000 101.429796834891
101220000 98.9453274371979
101230000 106.956294518058
101240000 107.505967669815
101250000 112.060443240267
101260000 112.945526657417
101270000 108.023183931109
101280000 106.607312652671
101290000 108.929876342
101300000 108.635067161487
101310000 112.318876286613
101320000 113.431463281305
101330000 110.888573094198
101340000 110.774103859561
101350000 112.983318126125
101360000 112.890506014067
101370000 114.313875409213
101380000 112.527947771137
101390000 111.818057766846
101400000 112.291352021031
101410000 111.145073605053
101420000 111.284797287535
101430000 109.187448546413
101440000 107.047352951444
101450000 101.698816917712
101460000 98.529097616772
101470000 107.824059839005
101480000 106.040304832
101490000 110.373396241906
101500000 107.9838314787
101510000 103.92978175128
101520000 104.667475150063
101530000 97.5679333480134
101540000 101.069071227983
101550000 101.586112415775
101560000 102.246141156603
101570000 102.881170242365
101580000 106.790919354711
101590000 100.619969895799
101600000 99.5633023048179
101610000 101.276559003299
101620000 99.378560460722
101630000 102.305359644636
101640000 103.950381040837
101650000 99.6153757360435
101660000 101.278376053329
101670000 105.762239713002
101680000 107.944457592242
101690000 105.664272572204
101700000 112.287760033861
101710000 111.472816814199
101720000 108.966783815715
101730000 110.972105298498
101740000 111.349066397204
101750000 102.617588843008
101760000 106.480524614979
101770000 101.087549948219
101780000 99.0985603949126
101790000 105.062765617481
101800000 105.221930513151
101810000 108.619680543289
101820000 108.058020421669
101830000 109.206370702832
101840000 109.294284536604
101850000 106.411301691942
101860000 109.326081841425
101870000 114.024859312867
101880000 115.344688907968
101890000 113.875156995853
101900000 116.770534702481
101910000 119.363982733535
101920000 113.298822217665
101930000 118.102391469981
101940000 116.123843059308
101950000 114.609377663769
101960000 117.940298776583
101970000 115.656653943054
101980000 116.071675251194
101990000 112.372495552553
102000000 117.169098054573
102010000 116.061455387504
102020000 118.65496519597
102030000 111.903681838811
102040000 110.02966083356
102050000 111.171285934621
102060000 113.452923412953
102070000 115.888556559458
102080000 115.983410161244
102090000 106.983045022994
102100000 108.093283913713
102110000 109.775191303497
102120000 114.052112359042
102130000 111.356265747374
102140000 108.915140367439
102150000 104.048054224983
102160000 108.504012083667
102170000 112.300417315936
102180000 107.759805596235
102190000 112.141535611622
102200000 117.093962793643
102210000 113.564875270314
102220000 112.960722912363
102230000 111.824042492886
102240000 115.551073711272
102250000 115.319261054834
102260000 117.822915500209
102270000 114.018065404326
102280000 113.12481261141
102290000 116.541204792018
102300000 118.626479803035
102310000 116.069821690934
102320000 109.824511850735
102330000 109.157106134515
102340000 113.188075125993
102350000 115.603905829005
102360000 115.407152187695
102370000 113.54801969512
102380000 110.640295595625
102390000 106.838887421617
102400000 103.363376956907
102410000 107.718114315625
102420000 109.967505166236
102430000 111.76445306533
102440000 111.241865108236
102450000 110.865140479569
102460000 110.860426561181
102470000 112.240599738099
102480000 111.02280326991
102490000 110.963038979602
102500000 107.890039621318
102510000 111.654636642222
102520000 109.500037839449
102530000 110.415122237191
102540000 109.155736507893
102550000 112.265968236311
102560000 114.289688232563
102570000 113.429684179775
102580000 116.355913976705
102590000 114.230980752692
102600000 114.762503992434
102610000 114.877349601551
102620000 107.440943724086
102630000 112.498562541705
102640000 111.150841434451
102650000 109.324800156117
102660000 111.350417970018
102670000 110.257797938931
102680000 105.573292318059
102690000 104.692743058255
102700000 103.142335382653
102710000 109.654934492294
102720000 111.190755999758
102730000 110.901646736155
102740000 111.413936671877
102750000 116.554454068289
102760000 114.919918981842
102770000 113.423643683603
102780000 114.220802327206
102790000 113.302113932929
102800000 113.771608172411
102810000 115.451097946987
102820000 116.828246046724
102830000 114.016405210879
102840000 111.559763344972
102850000 111.050561046853
102860000 109.062651263035
102870000 111.925593967224
102880000 108.447678689382
102890000 104.436812745332
102900000 103.553653270713
102910000 107.078682083241
102920000 107.493679766408
102930000 107.793075579846
102940000 108.110069249239
102950000 113.613632596719
102960000 108.001187157264
102970000 107.688376517436
102980000 102.669516570896
102990000 105.132217336934
103000000 103.104087131161
103010000 104.076921005928
103020000 107.352751395252
103030000 106.821278488666
103040000 106.996795317138
103050000 110.812427523448
103060000 110.187137977915
103070000 110.2036378026
103080000 104.178316009443
103090000 107.978058450821
103100000 109.243197705904
103110000 111.854350684279
103120000 107.634502363501
103130000 108.997862433035
103140000 112.273471595156
103150000 115.456183943248
103160000 111.648674438926
103170000 109.817491438307
103180000 107.620347858322
103190000 108.263974044196
103200000 109.451074029639
103210000 111.559301342981
103220000 112.061583845618
103230000 110.411813724699
103240000 111.875111398577
103250000 113.523343376222
103260000 111.867448160388
103270000 109.938210991367
103280000 107.671491906885
103290000 109.706126942846
103300000 108.59929249727
103310000 109.073651123478
103320000 110.298284784721
103330000 105.215363138512
103340000 108.999044347402
103350000 112.39361700212
103360000 106.697025350653
103370000 107.890121904462
103380000 112.117321643346
103390000 110.506987641962
103400000 115.419852636562
103410000 113.026755344271
103420000 116.33211191304
103430000 117.982102058197
103440000 118.795069051015
103450000 112.409086892335
103460000 114.46033778511
103470000 110.78971156866
103480000 109.092835872441
103490000 107.814896915767
103500000 115.491220305453
103510000 115.431885858896
103520000 116.089140502119
103530000 115.667543334022
103540000 118.527159676558
103550000 116.99753621627
103560000 116.122350801067
103570000 116.628648467116
103580000 117.550916792541
103590000 111.385712787444
103600000 115.536449306093
103610000 119.089881267722
103620000 119.920658398169
103630000 118.526377869347
103640000 117.944993421199
103650000 118.758586690148
103660000 113.185260870259
103670000 116.121693701076
103680000 118.760702843887
103690000 115.537714830269
103700000 116.570764612787
103710000 114.567519193815
103720000 115.890140763419
103730000 119.443467434288
103740000 118.046299895888
103750000 118.432974717291
103760000 113.177061716546
103770000 114.493635750138
103780000 110.875409474374
103790000 102.871824919244
103800000 108.995456487852
103810000 108.660037480691
103820000 107.698605785144
103830000 106.581515028106
103840000 109.010913497859
103850000 108.386013605665
103860000 110.210787934401
103870000 109.393224480116
103880000 111.351490787102
103890000 108.509987208479
103900000 109.655880056097
103910000 111.174934454068
103920000 112.980610830216
103930000 115.671755629727
103940000 116.375747148312
103950000 110.623762480103
103960000 116.431132184344
103970000 115.70502664151
103980000 115.591687726739
103990000 116.374426765301
104000000 117.971846978382
104010000 118.398714870048
104020000 117.768517918801
104030000 110.811966967185
104040000 114.906233290782
104050000 117.091111357687
104060000 108.094059145623
104070000 111.80136681857
104080000 113.017177032787
104090000 113.692145331038
104100000 116.936273890728
104110000 110.633002558856
104120000 113.542235095253
104130000 114.760028330018
104140000 113.724991138027
104150000 115.767577385372
104160000 118.333055079695
104170000 117.36309385416
104180000 119.144681797031
104190000 119.475400159171
104200000 109.767718844629
104210000 108.190057912252
104220000 113.747710380882
104230000 109.11397721763
104240000 111.628170706622
104250000 112.10310772541
104260000 111.773347447086
104270000 111.162452623955
104280000 108.028819706891
104290000 110.268810693803
104300000 104.727132380194
104310000 103.80764983493
104320000 107.380979171798
104330000 107.941582248303
104340000 111.375833509592
104350000 111.305570524413
104360000 111.755280129184
104370000 115.91384468805
104380000 109.345742333901
104390000 113.190891929769
104400000 109.465682897355
104410000 112.835332811154
104420000 114.870177017158
104430000 115.106027994735
104440000 109.80342477553
104450000 114.38727252966
104460000 118.826420160949
104470000 115.445753376743
104480000 111.172430251217
104490000 110.141795336133
104500000 110.213867658412
104510000 113.141693814112
104520000 111.085378729128
104530000 113.382734322578
104540000 111.408652862692
104550000 111.371111283807
104560000 113.539673506309
104570000 111.340110038309
104580000 114.025022476377
104590000 113.898752463795
104600000 116.405024372623
104610000 116.02170083356
104620000 114.99691078393
104630000 112.12338165223
104640000 113.407314812759
104650000 114.984189241848
104660000 115.572283299553
104670000 118.83487182255
104680000 118.635298598977
104690000 117.765436805392
104700000 117.128357170694
104710000 116.686392313864
104720000 114.464954219414
104730000 118.52424168499
104740000 113.874782855545
104750000 113.35464868425
104760000 112.319714395498
104770000 113.924822207788
104780000 113.641643738429
104790000 112.547025516503
104800000 112.373327913672
104810000 110.861309674721
104820000 113.93141604833
104830000 107.181781279293
104840000 109.863190947229
104850000 112.478828750205
104860000 109.104556168201
104870000 109.770783267665
104880000 112.536799988993
104890000 106.990971101106
104900000 107.024935297914
104910000 106.186066975818
104920000 106.984412302218
104930000 108.283890751122
104940000 108.630296178304
104950000 102.462476245857
104960000 104.937541924882
104970000 105.48012990825
104980000 106.956286514883
104990000 104.444371952215
105000000 108.393849545621
105010000 103.981179909218
105020000 106.880321846592
105030000 107.8250579475
105040000 100.03742490034
105050000 99.7697293214309
105060000 101.420767560078
105070000 98.8009723589686
105080000 98.0951609900077
105090000 105.724709523139
105100000 101.348856121759
105110000 104.760434264318
105120000 104.514620903319
105130000 106.698064013076
105140000 103.581200210388
105150000 110.502920448807
105160000 108.268227560893
105170000 110.498098117173
105180000 108.743053596735
105190000 108.672997637056
105200000 110.759501338332
105210000 107.281440247205
105220000 105.179736696994
105230000 106.862086917524
105240000 108.106594640511
105250000 112.256856480722
105260000 107.036356722758
105270000 111.520381944396
105280000 108.078550373835
105290000 111.572630846072
105300000 111.63375362208
105310000 108.209028505984
105320000 107.710061351616
105330000 105.308477311095
105340000 107.168059211817
105350000 110.230610815588
105360000 101.641767583796
105370000 105.684520208825
105380000 102.419290291102
105390000 101.69493732566
105400000 104.281786360673
105410000 100.300459723309
105420000 101.979742822559
105430000 106.568717915077
105440000 105.168068590256
105450000 106.758511315182
105460000 103.646964411651
105470000 105.021827560692
105480000 101.298312900403
105490000 101.915518621702
105500000 102.057735350025
105510000 103.461879096618
105520000 102.130103965875
105530000 102.02395960578
105540000 100.011622880216
105550000 98.6049754221806
105560000 101.307201837776
105570000 106.843626560242
105580000 110.486963331998
105590000 114.676929283491
105600000 111.541926304093
105610000 112.470452007078
105620000 113.494261705503
105630000 113.30768451784
105640000 110.974017168471
105650000 113.704782972443
105660000 113.886909090069
105670000 116.467065047714
105680000 108.873863162394
105690000 110.225869139168
105700000 107.8517115523
105710000 104.961444797085
105720000 110.322215730445
105730000 110.900888898392
105740000 109.380984042647
105750000 107.37727426587
105760000 108.780584505643
105770000 109.904419328038
105780000 107.307387344742
105790000 105.10149333119
105800000 107.408934852526
105810000 110.971814248278
105820000 110.80373441596
105830000 109.202942275913
105840000 104.039034694424
105850000 109.859076391391
105860000 109.822198848118
105870000 106.697173170265
105880000 106.468711133332
105890000 105.15346056965
105900000 105.303295181668
105910000 108.835335116571
105920000 108.97606633401
105930000 107.922206892784
105940000 107.919059221125
105950000 106.34928151792
105960000 112.050502383304
105970000 117.510475261848
105980000 112.565291797331
105990000 112.832524604923
106000000 114.593739951205
106010000 112.957086533765
106020000 110.052705044623
106030000 115.163513141646
106040000 117.338842965957
106050000 114.316842448768
106060000 112.513545466476
106070000 110.392884425433
106080000 105.880173009881
106090000 111.006873995945
106100000 109.9457561581
106110000 107.616643849335
106120000 108.693989383999
106130000 107.064293165804
106140000 111.901225795248
106150000 111.782681417626
106160000 108.10599900644
106170000 108.678191949857
106180000 108.475584865062
106190000 110.233929490321
106200000 108.864496519671
106210000 109.433408781153
106220000 115.043961947143
106230000 117.187298626537
106240000 119.487107197168
106250000 113.967702217065
106260000 115.783410279449
106270000 112.107939183449
106280000 115.458373380746
106290000 116.403700281122
106300000 117.271630371509
106310000 118.712976329661
106320000 116.403771707304
106330000 115.755807867156
106340000 117.705333264209
106350000 120.639431248392
106360000 122.54439444872
106370000 116.271572073476
106380000 118.5553359231
106390000 115.980080358373
106400000 117.730786640375
106410000 118.129859619187
106420000 121.118398044974
106430000 118.960032501374
106440000 122.433369803357
106450000 117.862499342113
106460000 118.339102307937
106470000 113.956955679799
106480000 113.008802803527
106490000 112.63499443795
106500000 112.678494146565
106510000 110.169455875364
106520000 113.007515214897
106530000 108.59138542546
106540000 110.418041149877
106550000 115.758956945502
106560000 112.501602868077
106570000 111.706890817103
106580000 114.457553174985
106590000 108.393723487656
106600000 113.536863583
106610000 116.47095801548
106620000 123.094782710855
106630000 120.436118546898
106640000 124.306209360925
106650000 124.420250769307
106660000 120.468503074744
106670000 115.908065855444
106680000 119.501442937199
106690000 120.743656037255
106700000 119.552125392246
106710000 120.820009068982
106720000 122.105774764682
106730000 116.509885651706
106740000 112.21913807724
106750000 110.883297683938
106760000 113.834265666358
106770000 119.121558801289
106780000 117.97625455156
106790000 115.017224699511
106800000 114.591210699964
106810000 116.865083599898
106820000 114.47678222279
106830000 115.309780648017
106840000 113.858087792976
106850000 114.821259376749
106860000 113.783974014907
106870000 114.334295430304
106880000 112.964169279519
106890000 114.519713060287
106900000 116.968103124661
106910000 118.681454898958
106920000 117.403351912785
106930000 120.527768711772
106940000 115.214411197476
106950000 110.860119459829
106960000 113.997560689048
106970000 116.99705374875
106980000 115.697871617432
106990000 114.660274321726
107000000 115.239897677858
107010000 113.760647818279
107020000 114.253398015167
107030000 114.895841793199
107040000 117.475575689838
107050000 117.058553972745
107060000 119.900261017337
107070000 123.495315636235
107080000 119.307191792485
107090000 113.771705921368
107100000 121.849551907459
107110000 126.265257281852
107120000 122.192484957991
107130000 120.84275183534
107140000 117.920179195754
107150000 114.233927808484
107160000 112.592000881146
107170000 110.793308196257
107180000 114.480019528673
107190000 113.583080850516
107200000 116.677116659417
107210000 110.358559828671
107220000 113.740022435531
107230000 110.100410508035
107240000 105.858354627369
107250000 111.050600780777
107260000 104.430926007587
107270000 106.750893595898
107280000 108.521216413008
107290000 109.181182423299
107300000 110.961478433644
107310000 111.826136440778
107320000 107.987344084488
107330000 111.290392855707
107340000 113.889618978343
107350000 110.782947956079
107360000 112.302984046838
107370000 106.259475468226
107380000 106.831687874302
107390000 104.741306426168
107400000 112.140456410148
107410000 104.455760756197
107420000 104.793849430981
107430000 101.256726765863
107440000 101.520440232266
107450000 104.499468058305
107460000 101.332968639174
107470000 100.779156517271
107480000 100.789600520419
107490000 104.709536325545
107500000 110.336990069995
107510000 107.074204716188
107520000 103.023342891165
107530000 101.636842662046
107540000 107.354369996933
107550000 108.103000828417
107560000 108.459471963009
107570000 108.722835196068
107580000 110.558031906104
107590000 105.491326936308
107600000 105.892156841074
107610000 106.253255006929
107620000 111.242831794964
107630000 106.34836466783
107640000 110.141832499346
107650000 109.683137194212
107660000 110.475655214735
107670000 109.565854623385
107680000 108.917510521014
107690000 107.720523223732
107700000 108.563769362686
107710000 113.044677849736
107720000 113.148836161871
107730000 112.970015778182
107740000 113.274297421291
107750000 109.767657049445
107760000 113.338072595954
107770000 113.820307789132
107780000 112.699033241805
107790000 110.195445357627
107800000 114.105486239517
107810000 110.431433245373
107820000 113.859548251563
107830000 108.913160335706
107840000 105.554259475311
107850000 112.285347115334
107860000 106.410957428406
107870000 109.000413551341
107880000 106.0362467738
107890000 107.316738528258
107900000 107.282830412117
107910000 108.413887543348
107920000 104.296222250552
107930000 103.425972892155
107940000 102.005701583106
107950000 106.448704461892
107960000 104.351694822077
107970000 102.491948432428
107980000 105.560208225122
107990000 103.958186899218
108000000 104.938204481068
108010000 99.6937633278214
108020000 100.129651315754
108030000 99.1881910476769
108040000 107.908973572391
108050000 110.988090510977
108060000 111.080859177894
108070000 106.62540640962
108080000 104.937035486551
108090000 108.682339183495
108100000 105.394847463681
108110000 108.98588157691
108120000 109.352901532535
108130000 109.811202809585
108140000 116.326264885106
108150000 113.002747339022
108160000 108.183467451146
108170000 114.512948535958
108180000 109.965500612015
108190000 114.100542162078
108200000 114.040001971142
108210000 110.594576762581
108220000 114.5479774112
108230000 118.772251167916
108240000 117.664028124845
108250000 116.518757169765
108260000 114.464467343889
108270000 111.764819833845
108280000 110.994522438634
108290000 116.150289175446
108300000 115.482059980383
108310000 111.553021111798
108320000 107.073619512092
108330000 111.610480521212
108340000 109.544452900114
108350000 103.966811524628
108360000 102.932104408985
108370000 103.966770676893
108380000 102.362557989809
108390000 104.091498855729
108400000 104.047203747053
108410000 108.344632785096
108420000 110.510493334746
108430000 108.136691372462
108440000 110.658836629659
108450000 114.539590831207
108460000 113.916985849049
108470000 111.66925732452
108480000 114.299744640489
108490000 110.257798527535
108500000 109.787714991441
108510000 108.920664432204
108520000 112.678525867792
108530000 107.762078906899
108540000 114.468011909366
108550000 116.551455856048
108560000 118.060016201958
108570000 115.433299641977
108580000 118.692899251847
108590000 122.120125935153
108600000 116.68606963657
108610000 116.179671032036
108620000 115.771078764911
108630000 118.142052003191
108640000 117.220305510776
108650000 114.781292471167
108660000 114.606414753813
108670000 117.463602406235
108680000 114.802776409955
108690000 117.146662904779
108700000 118.566395571636
108710000 117.720195979189
108720000 110.022734688194
108730000 112.327451152327
108740000 114.585663554041
108750000 115.594042676611
108760000 112.84123627048
108770000 109.10030299104
108780000 108.66056012988
108790000 109.994762707751
108800000 111.24065344763
108810000 108.005628712339
108820000 102.151888142966
108830000 107.175104509729
108840000 107.270335660598
108850000 107.65822208449
108860000 104.89071346316
108870000 108.452932478627
108880000 105.291989215957
108890000 104.227347337808
108900000 106.725458077073
108910000 102.767014341049
108920000 109.048220960634
108930000 106.891344796353
108940000 110.934537737229
108950000 108.54352027527
108960000 107.11236846826
108970000 106.626758188445
108980000 104.039247611206
108990000 103.796169330289
109000000 104.068633289807
109010000 103.870895627322
109020000 103.930282017708
109030000 101.93258057225
109040000 99.4737696886077
109050000 102.05084266693
109060000 105.762604923714
109070000 102.455678215976
109080000 104.212316139298
109090000 101.645783845144
109100000 98.2845351693655
109110000 97.8075381305978
109120000 98.9814861981484
109130000 96.1271225835572
109140000 102.163973973514
109150000 96.2224981623415
109160000 98.0694135601799
109170000 100.160560074444
109180000 96.7508061703783
109190000 96.9960661200418
109200000 96.5690804986165
109210000 93.7858528731792
109220000 97.932995424977
109230000 101.994342556318
109240000 104.629937446687
109250000 105.804486851355
109260000 107.371352172423
109270000 108.107419961498
109280000 106.227779268768
109290000 109.775726075238
109300000 108.283440137247
109310000 108.524619277128
109320000 108.793540747676
109330000 111.918774634695
109340000 105.680533947349
109350000 113.417401049668
109360000 113.927995818472
109370000 114.529060549508
109380000 114.723734012982
109390000 110.507053720001
109400000 107.452419230259
109410000 115.090304403825
109420000 119.225422784772
109430000 117.634742309383
109440000 114.459883825491
109450000 114.779127878114
109460000 114.981773052062
109470000 111.673017684036
109480000 114.105605611758
109490000 117.07659972878
109500000 119.516735354646
109510000 118.445702670635
109520000 123.808623958537
109530000 119.318315320579
109540000 121.45196031232
109550000 123.574798457837
109560000 120.081694704761
109570000 118.612440896991
109580000 117.693278599224
109590000 122.672342756104
109600000 119.729307070126
109610000 115.441064154166
109620000 115.6973187508
109630000 120.4369503906
109640000 118.006208728803
109650000 116.698006018245
109660000 119.584721891475
109670000 116.94794618458
109680000 116.33634244539
109690000 117.961688800928
109700000 120.111707467166
109710000 116.38660829158
109720000 115.784150798784
109730000 116.49939027529
109740000 118.607004145822
109750000 110.727262205045
109760000 111.78120187095
109770000 113.972090197049
109780000 115.280681320925
109790000 113.529879645438
109800000 110.960892083152
109810000 107.689850411516
109820000 113.750346490087
109830000 109.139553230392
109840000 110.958021835442
109850000 112.362408810495
109860000 115.382232577985
109870000 114.555694763248
109880000 114.110961083703
109890000 113.131353406135
109900000 105.262414702929
109910000 116.601315718864
109920000 117.320745706722
109930000 118.010255656556
109940000 114.483812923939
109950000 117.699316840055
109960000 114.562637094377
109970000 113.1253910997
109980000 115.618693574594
109990000 112.462614275533
110000000 114.784707736497
110010000 114.810272816849
110020000 112.529056423493
110030000 115.959980025333
110040000 112.906268656619
110050000 118.305420195112
110060000 117.445821026211
110070000 119.764142182877
110080000 116.174047157215
110090000 120.813031910668
110100000 114.128308031914
110110000 119.594305451049
110120000 125.459730834425
110130000 116.015357659946
110140000 121.523175760419
110150000 120.866975538257
110160000 118.363817590642
110170000 112.686063716149
110180000 111.883793109217
110190000 109.54572950797
110200000 110.391177604151
110210000 112.630082448103
110220000 112.70580004717
110230000 106.568476875413
110240000 101.320752493021
110250000 103.601254851259
110260000 107.209679875775
110270000 101.876079762845
110280000 100.411132794178
110290000 108.670873046486
110300000 105.966217865702
110310000 106.660402840322
110320000 105.963186212558
110330000 101.010313961441
110340000 97.5400569222728
110350000 103.435672796634
110360000 101.153336918432
110370000 101.45671952308
110380000 105.050221874642
110390000 105.948385588156
110400000 102.318137989456
110410000 106.928129493839
110420000 101.993979183848
110430000 100.263440429915
110440000 102.518689631362
110450000 102.782774337475
110460000 105.372172062945
110470000 108.443193522714
110480000 108.943117556932
110490000 108.55581656052
110500000 107.656950794364
110510000 104.684736694766
110520000 108.704534996841
110530000 109.319093098328
110540000 103.216447634613
110550000 109.121996987744
110560000 105.119103171548
110570000 104.730844894777
110580000 109.44071331469
110590000 107.297523446852
110600000 109.106868192091
110610000 106.26716999364
110620000 109.590279015763
110630000 109.235127976574
110640000 104.615693377528
110650000 104.153721486449
110660000 109.357842645471
110670000 113.719154923225
110680000 113.303871903906
110690000 109.451890382802
110700000 108.292527659757
110710000 106.396202830898
110720000 109.075355063442
110730000 110.988886503038
110740000 109.303801729734
110750000 110.796456322451
110760000 111.419747493332
110770000 111.34149869258
110780000 119.403937715241
110790000 113.801460421805
110800000 117.491695888012
110810000 113.651621846165
110820000 116.884355197515
110830000 117.332792841257
110840000 123.277312419924
110850000 118.685477397248
110860000 118.181449428671
110870000 115.392626225444
110880000 121.594472182778
110890000 115.468562866376
110900000 111.197334686468
110910000 106.147397668546
110920000 106.721379777448
110930000 107.21561950553
110940000 111.556194267153
110950000 115.120624667459
110960000 116.468895796477
110970000 120.703949790435
110980000 126.652925172033
110990000 118.207167750773
111000000 120.586652784401
111010000 121.148973228717
111020000 121.394958991721
111030000 123.4855767753
111040000 121.532739951253
111050000 120.337946257302
111060000 119.491044834886
111070000 124.178778319259
111080000 119.083798551982
111090000 119.118415251024
111100000 116.520147091483
111110000 115.249921251571
111120000 120.630376111147
111130000 119.049111056285
111140000 116.101326869899
111150000 118.882985083216
111160000 115.609115279357
111170000 118.939300771951
111180000 116.351321678112
111190000 115.739798426656
111200000 117.218326083728
111210000 114.377062306734
111220000 117.230988546931
111230000 114.607172081229
111240000 119.56322817238
111250000 120.820081684867
111260000 120.737470754388
111270000 116.475704011537
111280000 114.911716385679
111290000 116.080680657226
111300000 115.827881249218
111310000 116.00830271966
111320000 111.344117206245
111330000 107.86354653311
111340000 112.59254358959
111350000 109.364107654183
111360000 110.986693656191
111370000 109.280091666783
111380000 111.865159665068
111390000 112.329185229603
111400000 112.696882082351
111410000 115.27297290085
111420000 113.307719942189
111430000 115.16578790672
111440000 113.117696727508
111450000 110.612979996575
111460000 113.893918503676
111470000 115.375271453538
111480000 119.615170918788
111490000 121.389739440721
111500000 117.055529068839
111510000 119.32423141044
111520000 119.321640938648
111530000 120.393663098118
111540000 122.017813978513
111550000 122.245945769565
111560000 121.592148780258
111570000 115.607461042797
111580000 118.413802751286
111590000 122.747347947064
111600000 118.316861352548
111610000 114.043278475301
111620000 114.547760962665
111630000 112.317493220187
111640000 113.30490165037
111650000 111.000192039073
111660000 113.138426416874
111670000 113.45470126906
111680000 113.667444560479
111690000 120.154770025746
111700000 115.933156159051
111710000 114.489107245601
111720000 113.056355346527
111730000 116.019280205531
111740000 115.3283204588
111750000 118.926720791211
111760000 119.610975449879
111770000 121.02040853041
111780000 122.171342218219
111790000 118.724521765496
111800000 115.471628738053
111810000 116.299232507962
111820000 111.880183503292
111830000 112.128196003936
111840000 113.84317696349
111850000 111.762401483309
111860000 116.394381643793
111870000 116.420927719462
111880000 119.702478659736
111890000 120.627292532194
111900000 115.504178413774
111910000 116.054530864153
111920000 116.992553766927
111930000 120.284982016311
111940000 118.258398108312
111950000 117.164309571323
111960000 119.822329704878
111970000 117.467850389201
111980000 112.297515391364
111990000 112.784827711374
112000000 110.47881380358
112010000 114.320310386183
112020000 113.685086073231
112030000 115.136724623856
112040000 113.710119531747
112050000 113.208700155904
112060000 114.965923215573
112070000 115.286674212774
112080000 112.726399087313
112090000 119.394696811826
112100000 112.966194254636
112110000 115.222937499832
112120000 116.381901373508
112130000 114.585571194946
112140000 111.549367964124
112150000 112.37137802382
112160000 112.917094963572
112170000 117.442799798691
112180000 117.414559321761
112190000 118.681207051575
112200000 116.206588682275
112210000 117.59777616708
112220000 119.195481977708
112230000 117.323421178127
112240000 118.746157291048
112250000 123.948623969677
112260000 118.483148969421
112270000 117.744467189082
112280000 111.561398182762
112290000 112.18068660796
112300000 118.770690936993
112310000 120.101673196385
112320000 122.585526549308
112330000 117.177807588611
112340000 118.04481194467
112350000 116.615497175988
112360000 118.470289382035
112370000 120.00071594795
112380000 115.836691778069
112390000 110.819386414032
112400000 118.755759332773
112410000 117.274099788327
112420000 114.450621836736
112430000 117.720552059697
112440000 118.662106087919
112450000 117.276783002065
112460000 120.385525704875
112470000 118.150260231574
112480000 118.324391398289
112490000 118.795126620604
112500000 119.514869209166
112510000 117.650903221133
112520000 115.957740313316
112530000 116.232773805131
112540000 111.911496220486
112550000 121.907413685307
112560000 123.885581030657
112570000 122.344226732496
112580000 124.490784630777
112590000 122.625998538254
112600000 116.961134698259
112610000 115.711264174609
112620000 120.099054608699
112630000 119.16317583143
112640000 114.054969255239
112650000 112.266106221985
112660000 109.97513438238
112670000 110.799724870282
112680000 114.593266268076
112690000 110.624042680871
112700000 109.456511759981
112710000 112.367432759076
112720000 111.604863584171
112730000 112.396589173842
112740000 113.253249833806
112750000 112.992530831037
112760000 114.563666640098
112770000 117.875736991325
112780000 113.673769198567
112790000 116.710307789797
112800000 114.012185565082
112810000 112.783683748589
112820000 112.000702751333
112830000 109.928690914334
112840000 113.569059050363
112850000 108.596061118916
112860000 110.640645312607
112870000 109.052794189901
112880000 113.665538587958
112890000 107.312225273697
112900000 108.720258588631
112910000 109.513240537696
112920000 107.132033530862
112930000 103.627902518041
112940000 98.5080067911273
112950000 106.667502229644
112960000 111.715846034904
112970000 109.865874632022
112980000 111.424155981284
112990000 109.047024653626
113000000 107.329353540457
113010000 109.758100973705
113020000 114.374160984626
113030000 112.710454533901
113040000 112.556998062523
113050000 113.839264611541
113060000 111.123119834588
113070000 117.761900420826
113080000 119.599649272721
113090000 114.887258848071
113100000 118.401140616583
113110000 118.561131242327
113120000 118.218300101299
113130000 122.164169601488
113140000 118.692595643263
113150000 114.258985194027
113160000 111.943622701675
113170000 119.220678701219
113180000 118.322703015747
113190000 114.170332225375
113200000 112.700938703893
113210000 111.38646050898
113220000 108.384611137386
113230000 105.57464659127
113240000 115.911020979528
113250000 117.268075658431
113260000 119.407359564052
113270000 111.328667347104
113280000 113.774911110805
113290000 113.714985996065
113300000 110.280483135862
113310000 112.404099575002
113320000 106.639278578085
113330000 103.683907379957
113340000 107.164997096894
113350000 107.025305010594
113360000 108.742627943105
113370000 114.735570036786
113380000 112.192320575197
113390000 116.135213216928
113400000 116.217828282837
113410000 112.339558648875
113420000 115.066321244813
113430000 116.767276356647
113440000 112.195195256264
113450000 113.288832135139
113460000 117.844060686269
113470000 119.657734167221
113480000 117.739511796191
113490000 118.721768713982
113500000 117.837360203923
113510000 114.527571251902
113520000 111.541198263653
113530000 114.268676932914
113540000 117.001224307251
113550000 113.399448702312
113560000 115.500672150991
113570000 107.966369400061
113580000 114.909923910113
113590000 117.540575591612
113600000 118.412403824634
113610000 119.180751119653
113620000 113.396488470832
113630000 116.464541358651
113640000 120.584204097585
113650000 116.489691297362
113660000 118.07762126284
113670000 114.224281716147
113680000 116.387326363113
113690000 119.816164878949
113700000 119.861587843223
113710000 118.055661662144
113720000 122.14960200242
113730000 119.429997550464
113740000 117.283157502365
113750000 113.320094614702
113760000 113.854490017904
113770000 116.387187059644
113780000 114.151202226149
113790000 110.316773976744
113800000 109.80899497004
113810000 109.895021051113
113820000 106.888375083577
113830000 110.496876787974
113840000 112.627405986436
113850000 109.122614349994
113860000 112.67195888122
113870000 110.343925317885
113880000 107.579522597374
113890000 109.761976623007
113900000 104.921005415647
113910000 109.607387656193
113920000 109.272396751754
113930000 107.440471777331
113940000 112.743119288557
113950000 111.451769858504
113960000 110.604948326533
113970000 107.741566470885
113980000 109.37997008155
113990000 111.762784918051
114000000 112.32756287033
114010000 108.831207036922
114020000 108.778479691524
114030000 117.728476961216
114040000 117.099962637014
114050000 115.879313323777
114060000 116.552307446352
114070000 115.027994684181
114080000 116.958109058721
114090000 119.357882567806
114100000 121.340083046584
114110000 122.867946524844
114120000 117.655507792399
114130000 119.197880468912
114140000 118.324668358695
114150000 119.125241759278
114160000 120.138146314229
114170000 119.119682866796
114180000 116.809266054856
114190000 116.445865521476
114200000 122.80977468192
114210000 119.992892189495
114220000 116.13579843634
114230000 116.00204174656
114240000 115.154238952677
114250000 113.666158749391
114260000 118.131962841026
114270000 125.125364868567
114280000 121.715546375175
114290000 119.677044679276
114300000 113.738301059022
114310000 119.212850412422
114320000 122.962946596463
114330000 121.012908150897
114340000 123.307412637491
114350000 120.51761867117
114360000 119.44076065471
114370000 120.015584741504
114380000 122.118139286803
114390000 116.900899199655
114400000 117.775854620527
114410000 117.02935531943
114420000 118.094143196398
114430000 120.185576610338
114440000 114.434407024624
114450000 111.869075777178
114460000 113.594447200499
114470000 114.837393436145
114480000 112.938151239645
114490000 112.768110488585
114500000 115.212753004213
114510000 114.915499582784
114520000 114.47606462444
114530000 112.000608586713
114540000 113.156864496718
114550000 110.918819679501
114560000 108.750293738342
114570000 107.698655569062
114580000 112.823169573951
114590000 114.491489818564
114600000 112.492268238838
114610000 116.128842343426
114620000 110.24362981703
114630000 107.308870218124
114640000 108.670708321859
114650000 112.86058751522
114660000 112.073766234989
114670000 118.815646392704
114680000 118.558695794539
114690000 110.548098442949
114700000 109.50828516909
114710000 112.388349443152
114720000 112.034353669892
114730000 115.738396624924
114740000 115.39369986025
114750000 120.526195030844
114760000 118.176408464828
114770000 117.08707510954
114780000 114.286733690414
114790000 115.587859740465
114800000 117.206208218957
114810000 109.970555201468
114820000 113.248860568578
114830000 112.385579195667
114840000 110.836724001139
114850000 114.078187919885
114860000 114.266465180999
114870000 113.308288683268
114880000 109.581616270109
114890000 111.846920227977
114900000 111.540573445219
114910000 114.406264508884
114920000 118.575221409073
114930000 117.947850104226
114940000 118.093407514137
114950000 115.701712116144
114960000 113.158441229027
114970000 116.128145127534
114980000 116.766845088755
114990000 118.147075801655
115000000 117.157121710679
115010000 115.737093562922
115020000 120.397334550396
115030000 116.931745299259
115040000 120.30601637093
115050000 121.346285693878
115060000 126.307940663334
115070000 122.111208823426
115080000 122.394417384623
115090000 124.343913098651
115100000 118.83634569934
115110000 120.633850746813
115120000 114.696158186855
115130000 118.11047554522
115140000 119.088537092011
115150000 115.84433061512
115160000 112.80009047242
115170000 111.043540319463
115180000 113.28448309276
115190000 108.749781082126
115200000 113.555206154765
115210000 115.329305856291
115220000 112.158206780219
115230000 104.906079512691
115240000 108.109264862022
115250000 108.736401965355
115260000 105.311197993534
115270000 108.846140523309
115280000 115.30315421645
115290000 114.931033073075
115300000 114.717240905688
115310000 114.613501275218
115320000 119.24549033313
115330000 121.407832876853
115340000 116.509092425739
115350000 120.520462019208
115360000 119.74143658388
115370000 121.6456657293
115380000 118.968331019202
115390000 113.11698349524
115400000 116.656724314669
115410000 117.055637182248
115420000 117.813366834564
115430000 117.606687733503
115440000 113.337163105932
115450000 114.653546686426
115460000 111.898156182912
115470000 107.096289574997
115480000 107.029493956997
115490000 109.768375797359
115500000 109.134663948967
115510000 106.203401507673
115520000 104.817580901031
115530000 101.527720716726
115540000 108.384847754982
115550000 109.510561396404
115560000 111.272679752324
115570000 114.588077171385
115580000 114.329785891858
115590000 112.77212382256
115600000 111.138844306982
115610000 112.654353493405
115620000 114.647745441384
115630000 116.089301452153
115640000 115.300470952228
115650000 113.902199409177
115660000 110.868995229444
115670000 114.06320107093
115680000 113.931224550161
115690000 113.228732767351
115700000 116.039948681689
115710000 121.018963795969
115720000 116.277442572712
115730000 115.444752405549
115740000 118.937317513328
115750000 115.099334174461
115760000 115.876525665447
115770000 115.048523944429
115780000 111.40364181788
115790000 116.077743776357
115800000 118.045973345384
115810000 114.793297833314
115820000 117.643540017789
115830000 110.296079105473
115840000 105.820908712386
115850000 110.762391090329
115860000 110.295239672242
115870000 112.463233742655
115880000 109.613509644979
115890000 112.914865087944
115900000 115.139328971262
115910000 114.760642276415
115920000 113.284791373754
115930000 111.812119342123
115940000 114.520355879828
115950000 113.219964731052
115960000 110.848350647144
115970000 113.277499117938
115980000 108.425003921813
115990000 111.781485829263
116000000 104.387990535259
116010000 107.390186610632
116020000 106.276792867459
116030000 108.808257337236
116040000 107.783841075438
116050000 109.073858805376
116060000 109.008691519249
116070000 106.311140253921
116080000 110.322035555404
116090000 112.144262910552
116100000 113.620115175696
116110000 113.484216188116
116120000 109.535557822992
116130000 113.622191746438
116140000 113.099157656862
116150000 116.070661696077
116160000 116.290445520677
116170000 112.270811084261
116180000 117.591474242247
116190000 119.15433382947
116200000 115.312802506123
116210000 111.11550172664
116220000 110.276609710103
116230000 111.805665546142
116240000 115.347742822263
116250000 114.741780616782
116260000 114.411659580885
116270000 109.492177860421
116280000 110.465748147696
116290000 117.7954353334
116300000 119.983957374724
116310000 120.641900619228
116320000 121.312687121289
116330000 124.597495689766
116340000 121.749386576401
116350000 124.076465706176
116360000 125.821897509467
116370000 122.423768171421
116380000 120.490424675782
116390000 124.871040955591
116400000 124.554180816889
116410000 120.354545478978
116420000 120.379452257147
116430000 123.562360318431
116440000 123.747535176616
116450000 121.820191940461
116460000 122.705992249954
116470000 120.615205704788
116480000 120.644647720668
116490000 124.337200566997
116500000 123.036804473192
116510000 121.584263061572
116520000 119.236462122922
116530000 118.991088711694
116540000 121.467783998977
116550000 115.303490872895
116560000 115.137857652837
116570000 112.859220836533
116580000 118.216823197609
116590000 119.004287184173
116600000 119.365971215292
116610000 114.639775329878
116620000 116.640636948539
116630000 118.702724791865
116640000 117.5655295444
116650000 117.36178542633
116660000 117.378248738714
116670000 116.636123565053
116680000 116.974250640715
116690000 119.393933219672
116700000 116.773235369738
116710000 119.250185155806
116720000 115.069030053976
116730000 114.286604911191
116740000 118.128368659869
116750000 121.568401661963
116760000 123.860787219882
116770000 127.956675740157
116780000 121.534724463681
116790000 121.6523990364
116800000 124.439863982992
116810000 121.989591745839
116820000 119.211359971004
116830000 119.395234959561
116840000 117.512737157493
116850000 114.204403134199
116860000 115.358872930482
116870000 116.180308386909
116880000 114.700057052863
116890000 113.505233647791
116900000 115.168290552787
116910000 113.946593256814
116920000 110.810093081706
116930000 111.95962488495
116940000 117.624610324518
116950000 116.038650086918
116960000 118.10670486376
116970000 117.898115969348
116980000 117.702650624887
116990000 119.252724096009
117000000 115.169512063769
117010000 124.537451992222
117020000 121.133198102501
117030000 122.319166475774
117040000 123.006800014989
117050000 119.385495308593
117060000 122.056157994027
117070000 123.063615583034
117080000 121.502398848666
117090000 122.283539034376
117100000 124.206508862393
117110000 125.204084521266
117120000 121.080025616823
117130000 121.337341636426
117140000 124.540051410665
117150000 118.1229460868
117160000 121.167209373615
117170000 117.644447642839
117180000 114.29969152944
117190000 117.087758916524
117200000 111.641026054239
117210000 116.519376677858
117220000 112.43406177551
117230000 112.665014363793
117240000 112.089585781419
117250000 113.142559593286
117260000 110.047690782443
117270000 113.471365596484
117280000 111.380758906492
117290000 113.87549113685
117300000 109.551251408423
117310000 110.837069510549
117320000 109.526569873674
117330000 110.572627170436
117340000 109.833960127418
117350000 107.385009422744
117360000 105.688733428808
117370000 105.836906765242
117380000 99.7734213982487
117390000 105.808035928997
117400000 109.996571472339
117410000 111.887851312582
117420000 111.291954711954
117430000 108.434601706675
117440000 108.953274728052
117450000 116.053134279375
117460000 109.577049039367
117470000 114.680633696538
117480000 114.746783356302
117490000 110.482174072265
117500000 120.097126006148
117510000 123.036529488044
117520000 118.924610407415
117530000 123.053712281178
117540000 122.563866911548
117550000 117.204947477538
117560000 120.645494906013
117570000 122.072584286261
117580000 121.842922220056
117590000 121.467416220881
117600000 120.317136074298
117610000 118.956812294008
117620000 120.125082662483
117630000 119.832901173701
117640000 114.89702585377
117650000 111.670776693703
117660000 112.469780317412
117670000 113.245503258324
117680000 112.331310915219
117690000 114.241616318012
117700000 114.627325949888
117710000 111.010778035424
117720000 117.413812058762
117730000 115.629505423601
117740000 117.205852618498
117750000 112.95128742425
117760000 116.759512083445
117770000 118.689562639223
117780000 116.463181662445
117790000 116.856594764952
117800000 115.581944013879
117810000 113.975937456474
117820000 113.757825276109
117830000 110.767550573229
117840000 111.66727795651
117850000 111.354718459239
117860000 108.628059639804
117870000 105.28282594479
117880000 111.760933783127
117890000 113.327532342321
117900000 114.954400819747
117910000 111.95880679858
117920000 110.185408226285
117930000 109.531875487345
117940000 108.199635084326
117950000 109.147455895055
117960000 110.306836699361
117970000 108.852506731492
117980000 107.964278237913
117990000 107.053498982044
118000000 111.380365124682
118010000 113.595658848888
118020000 114.440155013071
118030000 114.967577342538
118040000 114.612748922174
118050000 118.037028749075
118060000 108.524689783585
118070000 107.403087158374
118080000 106.688080838072
118090000 110.91039608756
118100000 113.561671021188
118110000 108.762030822769
118120000 114.884791989864
118130000 116.559342412593
118140000 116.149360156513
118150000 120.250612135013
118160000 114.583470936814
118170000 113.057315120805
118180000 111.215555722906
118190000 109.70050828124
118200000 113.035741036587
118210000 113.362064034484
118220000 115.103656866089
118230000 111.877597621628
118240000 115.364572566086
118250000 112.190534063525
118260000 114.409571943792
118270000 118.085168490851
118280000 117.363836480442
118290000 120.240180974052
118300000 122.150899467473
118310000 117.905369666587
118320000 118.021959009479
118330000 112.666930328621
118340000 115.658290553087
118350000 113.368100403577
118360000 113.620040506177
118370000 114.183695265963
118380000 113.329688336523
118390000 107.53370608954
118400000 114.365086123757
118410000 113.131741161505
118420000 113.370281083685
118430000 113.775271311121
118440000 115.356342907181
118450000 117.895949128864
118460000 114.660613700199
118470000 114.718811923229
118480000 118.410136108975
118490000 116.228587603598
118500000 119.367405273293
118510000 116.088742450666
118520000 112.633144225859
118530000 111.811578020152
118540000 114.420132482087
118550000 114.905297791824
118560000 111.586070521059
118570000 118.342202962622
118580000 117.495229201694
118590000 116.675482636762
118600000 115.43732648508
118610000 115.427246475949
118620000 113.914375976768
118630000 113.801219984425
118640000 106.611847072971
118650000 109.010942002666
118660000 107.092124975903
118670000 111.721904287176
118680000 104.553339412551
118690000 111.102019841395
118700000 117.073537716246
118710000 112.757217927324
118720000 109.377130589263
118730000 111.569895044899
118740000 113.342789796463
118750000 111.500785386668
118760000 113.481582801621
118770000 113.192877063689
118780000 114.557160453638
118790000 116.335153361512
118800000 115.989838173868
118810000 116.141211462542
118820000 118.314342394258
118830000 119.25971383591
118840000 118.208817406779
118850000 118.956558548166
118860000 112.831657714953
118870000 118.922576615741
118880000 114.334766148701
118890000 117.808330817342
118900000 121.506959029887
118910000 118.277812915408
118920000 116.377387852726
118930000 107.857533024146
118940000 112.711680920456
118950000 113.993515580859
118960000 110.581549115295
118970000 109.475417961191
118980000 116.966513627034
118990000 117.856744154026
119000000 117.752309409371
119010000 119.337309478205
119020000 117.519188418161
119030000 117.40686691301
119040000 112.026230894
119050000 114.766705417998
119060000 115.993720909805
119070000 114.683524876105
119080000 113.393514632556
119090000 114.51612528133
119100000 115.974558798992
119110000 115.800802132784
119120000 117.679685083912
119130000 114.631432335703
119140000 110.828233884726
119150000 110.323886350308
119160000 111.9623531596
119170000 116.045109430877
119180000 111.405139435611
119190000 113.010674360454
119200000 112.812343237659
119210000 113.61901624591
119220000 100.82028754455
119230000 104.635925547495
119240000 106.868391422617
119250000 110.75751654574
119260000 113.626585329885
119270000 112.827369011983
119280000 114.946173836811
119290000 116.095493630302
119300000 112.781420679639
119310000 111.736125021444
119320000 117.791074957059
119330000 118.474656131195
119340000 114.535021643389
119350000 115.646719691985
119360000 116.670082589528
119370000 117.819684335068
119380000 116.271635551433
119390000 116.813198250648
119400000 112.959559717673
119410000 115.231492153957
119420000 115.457173189282
119430000 106.046483087689
119440000 109.599988146708
119450000 111.914444200298
119460000 110.285072386779
119470000 108.656816391446
119480000 109.857944006202
119490000 115.276823620586
119500000 109.071694812049
119510000 114.251021425483
119520000 110.171254841722
119530000 110.579270842696
119540000 115.746260232762
119550000 117.400264438886
119560000 115.172972868671
119570000 113.319440658781
119580000 120.456646780604
119590000 121.170856877046
119600000 114.07859652596
119610000 115.039784918661
119620000 118.627832589426
119630000 114.383392602222
119640000 112.473307771312
119650000 112.118430805111
119660000 107.057791088087
119670000 108.121102183257
119680000 110.165386251593
119690000 111.980458369402
119700000 111.84030638815
119710000 112.635828397377
119720000 111.710846257795
119730000 114.181524605337
119740000 111.819379739359
119750000 114.914560635784
119760000 115.233464653881
119770000 109.328925163001
119780000 115.673011083087
119790000 110.853095831028
119800000 115.457560611174
119810000 115.717990726189
119820000 117.930508578849
119830000 116.67823395939
119840000 113.24288089714
119850000 119.858619214256
119860000 115.38326623855
119870000 117.352168515629
119880000 116.391644950776
119890000 116.712485262493
119900000 118.85511552477
119910000 117.301967439406
119920000 118.453654644245
119930000 118.769473502151
119940000 116.555174732507
119950000 114.563002693236
119960000 116.662942611623
119970000 110.069253751232
119980000 117.313686543248
119990000 113.174620516543
120000000 118.456088666407
120010000 118.925036282767
120020000 119.29242496331
120030000 117.115086734319
120040000 120.148085654202
120050000 121.384359327382
120060000 122.212344152032
120070000 121.279782245537
120080000 122.15260858818
120090000 121.586199944799
120100000 115.880761293505
120110000 115.603593551594
120120000 116.267114716954
120130000 115.77506060632
120140000 118.908579432709
120150000 120.757885093566
120160000 117.366382288199
120170000 117.23845620608
120180000 119.406961720482
120190000 112.122168103371
120200000 117.216829841422
120210000 117.963359063683
120220000 114.73005412063
120230000 112.76440159468
120240000 115.668440648752
120250000 112.819768206286
120260000 111.24616693512
120270000 112.879832116364
120280000 112.770839045653
120290000 113.580074723073
120300000 113.743257704416
120310000 109.821939561216
120320000 112.292104805435
120330000 112.870541377479
120340000 114.167220405796
120350000 114.110665211944
120360000 114.674875246008
120370000 108.972592072921
120380000 108.92802804869
120390000 111.218173036799
120400000 109.306464627465
120410000 111.904611254328
120420000 111.053719654336
120430000 109.824805788456
120440000 109.603197270038
120450000 108.403074514693
120460000 112.626017956773
120470000 107.811286550564
120480000 107.482999356817
120490000 111.217618986832
120500000 109.698907934065
120510000 112.070187308944
120520000 110.121551247969
120530000 108.553280362212
120540000 110.121867295762
120550000 102.88180588346
120560000 110.064728440494
120570000 110.234075604296
120580000 110.515382498514
120590000 112.008292543411
120600000 109.264763428761
120610000 104.51171061138
120620000 110.594683251212
120630000 111.789532882901
120640000 110.232309069675
120650000 111.719817675215
120660000 113.669302762039
120670000 111.56796609347
120680000 111.422004126164
120690000 109.673791721193
120700000 109.884304330899
120710000 110.155043936081
120720000 110.656110146889
120730000 113.150137026585
120740000 119.180530050746
120750000 121.441229338475
120760000 117.740682620889
120770000 117.745018752584
120780000 118.287102779769
120790000 115.737140781027
120800000 118.661351111222
120810000 113.088268408483
120820000 117.027111624722
120830000 116.886999833728
120840000 117.845924020511
120850000 123.326897088973
120860000 122.312853123157
120870000 125.026694060049
120880000 117.756151548962
120890000 122.21206897449
120900000 123.695527888614
120910000 122.544334025256
120920000 116.362144803145
120930000 118.83747304152
120940000 111.230707384751
120950000 109.965973149253
120960000 111.765796681284
120970000 113.675718513575
120980000 114.712878136874
120990000 114.756259337253
121000000 116.850163340541
121010000 115.917696978617
121020000 110.201459404003
121030000 109.544610496572
121040000 105.515595665656
121050000 106.488149829471
121060000 109.709639114382
121070000 107.946234801489
121080000 108.506508598754
121090000 106.495948460556
121100000 103.58401854151
121110000 106.290042865417
121120000 101.304214113031
121130000 106.382534531246
121140000 110.249223785293
121150000 108.920131125521
121160000 103.169183571049
121170000 103.156427857283
121180000 102.829099860349
121190000 96.8267974468888
121200000 103.432651411875
121210000 100.69290306748
121220000 103.046562360458
121230000 99.6572335938408
121240000 103.811743066677
121250000 106.933494199571
121260000 106.970063823119
121270000 107.097610525735
121280000 110.788253257045
121290000 110.367905437802
121300000 111.795640794222
121310000 109.654017714761
121320000 113.798336646461
121330000 117.964711252533
121340000 117.61737995508
121350000 113.581501156572
121360000 114.113901335978
121370000 111.505010483289
121380000 114.840194489008
121390000 115.733757121736
121400000 117.38181078845
121410000 118.231246644056
121420000 116.857381418744
121430000 115.080733947908
121440000 114.437693276193
121450000 112.442498642756
121460000 115.417588421724
121470000 117.183075541569
121480000 112.557759729369
121490000 118.196287911144
121500000 115.972410396907
121510000 119.362544459926
121520000 116.476183141891
121530000 114.619442412717
121540000 115.84264735409
121550000 112.734935974613
121560000 116.356569906745
121570000 115.277555194835
121580000 113.302263741373
121590000 115.276690430448
121600000 117.695075809297
121610000 118.333881379236
121620000 115.705173140443
121630000 116.340768055546
121640000 117.277752675438
121650000 123.474708128119
121660000 118.909244267168
121670000 118.201277098783
121680000 121.07805907684
121690000 120.475279960738
121700000 125.176403140376
121710000 118.842646544077
121720000 115.025269946659
121730000 120.378409702128
121740000 124.738020962895
121750000 126.485928262012
121760000 121.851636722103
121770000 123.854647307015
121780000 123.462550726872
121790000 115.513721665528
121800000 114.700673372774
121810000 113.553018841398
121820000 115.416598068306
121830000 111.998924189554
121840000 107.803176386787
121850000 110.085570742211
121860000 114.745246121553
121870000 121.496341430088
121880000 120.650075169519
121890000 116.947930291603
121900000 115.947235504502
121910000 111.199430993711
121920000 117.643330489283
121930000 118.402197556263
121940000 116.459674205391
121950000 117.184125125609
121960000 119.777438341726
121970000 117.27729105642
121980000 115.581631117862
121990000 113.46602116822
122000000 113.451385436491
122010000 115.023634348461
122020000 116.573306409155
122030000 114.681929990332
122040000 115.422312866313
122050000 114.292212505393
122060000 118.071911004891
122070000 117.003884945501
122080000 119.755158598084
122090000 116.61960080043
122100000 112.565733508451
122110000 115.84204982778
122120000 113.217135927196
122130000 117.729346467908
122140000 117.902745302303
122150000 119.222754227324
122160000 114.033678436324
122170000 123.437555185378
122180000 123.420421526877
122190000 119.800855488444
122200000 118.644773807162
122210000 116.930180650467
122220000 117.790156097336
122230000 117.341135885322
122240000 119.95480543175
122250000 121.483336129349
122260000 120.022034155392
122270000 115.593804307479
122280000 116.092893700869
122290000 115.811948802983
122300000 115.566628094605
122310000 120.895129598768
122320000 119.238932010525
122330000 125.184817735171
122340000 123.546794005863
122350000 119.684278414042
122360000 118.916375160549
122370000 117.547298190403
122380000 120.047375464296
122390000 122.539234163775
122400000 120.263324539357
122410000 122.489503104175
122420000 123.159842673056
122430000 119.134589259299
122440000 119.383977223622
122450000 117.137491430122
122460000 112.34025116589
122470000 115.262936330893
122480000 114.771966067176
122490000 111.35687698896
122500000 106.507003145105
122510000 116.452548090065
122520000 105.122980481698
122530000 113.301464149704
122540000 117.982950715015
122550000 117.60541488597
122560000 116.707544824407
122570000 114.596997561979
122580000 113.876309821282
122590000 115.836399433977
122600000 118.236171974207
122610000 118.066494863666
122620000 120.064350134887
122630000 121.345116987031
122640000 118.141921625783
122650000 118.344337254074
122660000 119.613794326724
122670000 119.671274458147
122680000 122.813587929369
122690000 126.335772896009
122700000 129.762675669911
122710000 128.021094383293
122720000 127.973980097201
122730000 121.93029659581
122740000 124.446025208253
122750000 126.087919790094
122760000 127.965414481145
122770000 122.535218588799
122780000 114.480796231562
122790000 120.73996265544
122800000 122.738458277266
122810000 121.654609134885
122820000 123.886118474443
122830000 121.473389516344
122840000 124.816218011359
122850000 123.088582461342
122860000 126.166163088155
122870000 124.609190252614
122880000 122.772243474864
122890000 121.604271997063
122900000 117.407415831622
122910000 116.46391102593
122920000 118.613683411056
122930000 117.054008724753
122940000 119.925188828657
122950000 118.936663653332
122960000 119.421669049137
122970000 115.404692666875
122980000 111.940979288265
122990000 121.434393326508
123000000 122.974205026188
123010000 122.067243044691
123020000 119.674683572651
123030000 117.475645192205
123040000 116.971215679449
123050000 113.863486594954
123060000 115.383082018938
123070000 119.548735808292
123080000 119.285324463539
123090000 119.341179590664
123100000 113.399845164276
123110000 114.098578708009
123120000 108.409669918908
123130000 113.942192865631
123140000 116.442681248469
123150000 116.754394766163
123160000 122.078058607013
123170000 117.522900404294
123180000 118.897621425227
123190000 117.808655415586
123200000 117.406182950163
123210000 120.23584927447
123220000 119.466172347824
123230000 114.364978917672
123240000 115.035107649983
123250000 113.083707098583
123260000 114.13487781444
123270000 120.560541444058
123280000 118.993316929768
123290000 120.063769621212
123300000 119.271785629882
123310000 114.223911226775
123320000 112.805929060783
123330000 116.062204430959
123340000 121.285360924533
123350000 120.724160960425
123360000 125.379926194848
123370000 126.62928497718
123380000 123.5026466566
123390000 120.775403073585
123400000 127.151445254304
123410000 123.001511374847
123420000 122.683219301204
123430000 119.86180732003
123440000 116.958448344145
123450000 114.137462089024
123460000 114.417338424667
123470000 118.459685124876
123480000 116.219524587027
123490000 122.371622469409
123500000 126.913881242177
123510000 121.556865834469
123520000 122.831211605847
123530000 122.258695474389
123540000 125.961327430861
123550000 123.560707370104
123560000 120.90735004135
123570000 120.177762706135
123580000 126.055562847985
123590000 124.037649533
123600000 124.436136523447
123610000 117.870200758443
123620000 121.215282462947
123630000 121.638769919069
123640000 124.53558505238
123650000 125.362942272695
123660000 123.152775612828
123670000 126.462307334992
123680000 116.260259812792
123690000 116.667717669014
123700000 124.233821203186
123710000 123.796784687286
123720000 120.363111934741
123730000 120.945225043519
123740000 125.26889831595
123750000 122.600774872057
123760000 114.789974724673
123770000 117.371767267959
123780000 110.823694172598
123790000 120.575980855772
123800000 116.012475447601
123810000 119.209771517447
123820000 115.420129421048
123830000 119.50246355685
123840000 115.615342161859
123850000 118.660267415873
123860000 114.886544485187
123870000 118.960069929823
123880000 116.67816356143
123890000 118.848140649277
123900000 115.97748339264
123910000 123.149117717049
123920000 122.03196028874
123930000 121.249605924428
123940000 122.31252850369
123950000 121.869126898828
123960000 122.907293082304
123970000 121.698489344882
123980000 122.315564074109
123990000 123.265576098423
124000000 120.43950649015
124010000 123.087325423158
124020000 119.204316477004
124030000 122.072117964314
124040000 115.041642960107
124050000 120.407000859749
124060000 115.480610215853
124070000 114.315056082199
124080000 112.798070911185
124090000 117.911011225272
124100000 118.06414430245
124110000 119.477572801047
124120000 117.681138188429
124130000 122.685977967533
124140000 118.295632755579
124150000 123.986847070133
124160000 121.141534310272
124170000 122.268585431292
124180000 121.734273760307
124190000 124.276213835492
124200000 122.752512095168
124210000 123.883563369924
124220000 123.638201464846
124230000 126.629305233714
124240000 123.596421796331
124250000 120.474043832025
124260000 119.235308373997
124270000 122.049260703084
124280000 125.525843398454
124290000 120.922323511945
124300000 119.182045767383
124310000 118.633584715225
124320000 120.820923244528
124330000 125.781780055947
124340000 124.21328233093
124350000 126.268540067145
124360000 124.012707238364
124370000 122.575240484596
124380000 125.868256547959
124390000 125.565396959027
124400000 121.504855415113
124410000 124.838456152539
124420000 122.914214946907
124430000 125.957254296251
124440000 120.609800635025
124450000 121.735472530034
124460000 116.250914686692
124470000 119.505495247822
124480000 122.628836556316
124490000 121.546241887656
124500000 118.072630133672
124510000 122.046042008784
124520000 121.233832195574
124530000 121.509858703994
124540000 115.549826866922
124550000 114.619341974003
124560000 116.464455708234
124570000 115.840357231941
124580000 118.631263147338
124590000 117.17214000556
124600000 116.74635005824
124610000 118.278870764924
124620000 116.273742884653
124630000 110.221820903237
124640000 112.000962584226
124650000 112.677250563665
124660000 114.922650139168
124670000 113.286071094316
124680000 114.65587827755
124690000 111.964006150005
124700000 115.109438932887
124710000 113.658019289147
124720000 111.012734023695
124730000 114.491921579868
124740000 113.835515120562
124750000 114.100636099517
124760000 115.916297424891
124770000 119.825644930265
124780000 113.830355759666
124790000 118.022179383777
124800000 114.701726550407
124810000 113.309671645925
124820000 118.864647808731
124830000 119.213432654738
124840000 119.637430822714
124850000 119.143703909841
124860000 118.118230875644
124870000 118.052435907591
124880000 117.307616448731
124890000 113.781559844926
124900000 119.821080213695
124910000 122.829610849567
124920000 122.974670658333
124930000 125.34524626192
124940000 124.056465912969
124950000 126.758125766253
124960000 123.293196118058
124970000 119.205570511306
124980000 119.982619599896
124990000 121.785587650504
125000000 119.776787703153
125010000 120.370310600136
125020000 118.988685552552
125030000 121.88147396975
125040000 121.09309444493
125050000 115.341119160946
125060000 121.627907869808
125070000 122.367164770911
125080000 124.704179180206
125090000 124.554240708754
125100000 123.950256750162
125110000 125.564840173878
125120000 123.173583927016
125130000 122.786036500674
125140000 125.090820829117
125150000 122.20254706865
125160000 125.175984942823
125170000 125.561647759456
125180000 121.250263178429
125190000 123.847460835173
125200000 123.449349597289
125210000 124.819721180882
125220000 124.488429873814
125230000 127.601689025993
125240000 123.30452116162
125250000 122.855758452844
125260000 122.997202776392
125270000 125.297658825265
125280000 129.229566434899
125290000 124.02589203453
125300000 123.14681490937
125310000 121.852209921659
125320000 120.920216800063
125330000 121.574701179237
125340000 120.332522891563
125350000 118.609549630304
125360000 119.104637349763
125370000 116.469338034117
125380000 117.162659219476
125390000 116.405757425161
125400000 114.850276436679
125410000 117.127725704995
125420000 119.396655421482
125430000 112.975736618303
125440000 110.959301833665
125450000 109.618139753358
125460000 113.512465958047
125470000 114.287974860877
125480000 118.21104495276
125490000 119.608723655039
125500000 117.314945586655
125510000 113.691513266221
125520000 120.806649435906
125530000 111.816598456653
125540000 114.254791529886
125550000 114.094555612336
125560000 114.978984209029
125570000 112.957879751038
125580000 109.589012366364
125590000 114.482914603189
125600000 109.728673284566
125610000 109.217268882494
125620000 109.576256323998
125630000 111.027479837516
125640000 114.110961045391
125650000 113.238246220175
125660000 113.484733566248
125670000 110.906777250104
125680000 114.055103803304
125690000 117.953248158008
125700000 113.581682792637
125710000 112.839422694143
125720000 114.379755574445
125730000 116.137521273505
125740000 113.744752895709
125750000 110.346583856499
125760000 116.584684797938
125770000 113.606047540692
125780000 114.9981441076
125790000 115.371321832744
125800000 111.079483760136
125810000 118.114958680005
125820000 120.008038644037
125830000 118.347067412012
125840000 115.229878151127
125850000 118.39899671106
125860000 117.478183469753
125870000 118.948880892118
125880000 115.428653770323
125890000 120.630577235981
125900000 117.337660527582
125910000 116.718155484863
125920000 117.900026432078
125930000 113.314598932361
125940000 111.819575151652
125950000 116.571688447128
125960000 112.879435945451
125970000 115.957039771311
125980000 116.993523414025
125990000 116.094455237629
126000000 116.962021294693
126010000 116.740517530135
126020000 118.571752620228
126030000 119.257814549157
126040000 115.608377741952
126050000 113.800539889497
126060000 109.590589938777
126070000 121.03011218241
126080000 117.533302773403
126090000 119.047849062268
126100000 115.409333140917
126110000 120.021936943574
126120000 120.275967811617
126130000 117.446018297809
126140000 116.733817070407
126150000 120.972455226395
126160000 126.362541552581
126170000 120.590838285953
126180000 120.17041499474
126190000 118.210761647732
126200000 116.946177024655
126210000 119.453729479229
126220000 116.013260741634
126230000 116.874698287029
126240000 113.890252319199
126250000 114.026888577712
126260000 112.151371998366
126270000 113.538839993726
126280000 110.689159135764
126290000 112.420569836388
126300000 113.24437313241
126310000 119.77370059529
126320000 119.009405914273
126330000 117.914428769475
126340000 124.241182389208
126350000 117.62538998317
126360000 119.734704648561
126370000 124.470564588165
126380000 122.79791797418
126390000 120.738846710126
126400000 118.686099180678
126410000 124.876327166233
126420000 122.084730838717
126430000 117.772894320907
126440000 117.64586752236
126450000 118.711627990316
126460000 119.015286412143
126470000 116.307531121744
126480000 113.510679738996
126490000 118.953580793427
126500000 121.155553118315
126510000 123.747830006581
126520000 123.229186488899
126530000 120.190196888746
126540000 123.278188593052
126550000 124.917210135064
126560000 124.224957490418
126570000 122.055289143918
126580000 123.088816502543
126590000 116.841455391452
126600000 117.852251212503
126610000 112.110945676226
126620000 114.386094581116
126630000 111.725568104556
126640000 110.367199179349
126650000 113.386218967279
126660000 114.521345168514
126670000 115.267087740022
126680000 109.309997017079
126690000 118.445458407552
126700000 114.919935467239
126710000 113.160819699551
126720000 116.6921990581
126730000 114.911527527493
126740000 115.750603056107
126750000 119.68040978817
126760000 118.966087634779
126770000 120.676257001913
126780000 112.691532370411
126790000 114.051498102731
126800000 114.259365722529
126810000 110.993066919339
126820000 116.823333684065
126830000 116.495677639454
126840000 116.46503909394
126850000 114.585677319648
126860000 118.220397173058
126870000 118.095978137788
126880000 117.09274869621
126890000 116.757529487263
126900000 117.229762985396
126910000 119.00848282342
126920000 118.770676687466
126930000 117.288893908108
126940000 119.546352283009
126950000 121.330069767191
126960000 115.668268251196
126970000 117.33978804694
126980000 119.05788204084
126990000 117.871425285236
127000000 119.018245147053
127010000 120.165908916893
127020000 124.728061645712
127030000 124.294667275982
127040000 126.300072334139
127050000 120.752125052448
127060000 113.787526213453
127070000 118.800285237904
127080000 121.636408528057
127090000 124.038173477596
127100000 123.18166219434
127110000 123.126509165952
127120000 122.868935020485
127130000 122.566427157791
127140000 125.270740942531
127150000 120.35798414383
127160000 121.835359169055
127170000 123.794876569453
127180000 119.352031518127
127190000 114.838980214208
127200000 118.748700955264
127210000 118.157842452059
127220000 122.812103106905
127230000 123.611171852132
127240000 120.841280874758
127250000 118.79228607318
127260000 116.876487001409
127270000 112.377019999745
127280000 113.294390466292
127290000 113.132647848366
127300000 115.572937187703
127310000 114.843925870548
127320000 116.290195362754
127330000 111.786126333101
127340000 118.093700940775
127350000 115.647632361756
127360000 112.312634074346
127370000 113.312232074453
127380000 115.621351843135
127390000 114.339103177697
127400000 117.010476429825
127410000 115.102169970617
127420000 114.619950410516
127430000 114.774668656219
127440000 115.53741431227
127450000 122.289253367831
127460000 123.042327185757
127470000 117.259933173794
127480000 119.205038742899
127490000 113.309368364902
127500000 112.802146359774
127510000 112.787725392925
127520000 105.519091800499
127530000 110.946333358032
127540000 116.081422363801
127550000 112.995489598516
127560000 109.259774147943
127570000 107.790250830673
127580000 108.092889114589
127590000 106.313363906376
127600000 111.322550219382
127610000 111.094324997901
127620000 110.437844847784
127630000 114.856005954749
127640000 114.100843334518
127650000 115.858224089731
127660000 118.194511456305
127670000 119.155961722031
127680000 112.666558511214
127690000 113.140052173047
127700000 116.744056843242
127710000 114.87636761336
127720000 116.179214858526
127730000 115.437076554411
127740000 116.899875661702
127750000 116.310652628964
127760000 115.745831204592
127770000 117.958890982632
127780000 115.193434186912
127790000 120.785785853877
127800000 116.846065319332
127810000 121.575353424961
127820000 122.5817162319
127830000 123.592450566776
127840000 125.910279419415
127850000 125.678402569538
127860000 122.674172084805
127870000 120.42876206437
127880000 120.399708196415
127890000 115.36160293606
127900000 122.674930072464
127910000 121.224119652356
127920000 119.991681576455
127930000 117.53826830633
127940000 119.533179568577
127950000 122.971154771051
127960000 121.306841046615
127970000 116.468644889572
127980000 119.433340590692
127990000 121.174174467264
128000000 121.945856448297
128010000 124.467979243074
128020000 119.466154355537
128030000 121.588106259454
128040000 118.712781891543
128050000 119.158371075652
128060000 116.429974192853
128070000 119.75177787556
128080000 118.443606656234
128090000 118.894464650565
128100000 121.633089316718
128110000 117.394927380909
128120000 119.945339552346
128130000 118.344136643158
128140000 120.408722704895
128150000 118.956782167049
128160000 121.089796393876
128170000 117.494562457964
128180000 122.245101313616
128190000 120.195981153671
128200000 117.970114750605
128210000 119.290159901129
128220000 120.833796351477
128230000 122.256734398834
128240000 119.921579041842
128250000 122.226077113783
128260000 119.280645392354
128270000 122.87273315894
128280000 118.281615238758
128290000 115.98622851045
128300000 113.02790252512
128310000 123.082118049199
128320000 118.01086758283
128330000 117.198113771231
128340000 113.685331729078
128350000 116.079755597461
128360000 114.581624006661
128370000 117.378410197828
128380000 120.264490157862
128390000 121.072551590789
128400000 120.58234690337
128410000 115.534964240392
128420000 116.886957316947
128430000 116.234426902519
128440000 115.406968424835
128450000 121.869731349395
128460000 121.296693940182
128470000 117.564682594385
128480000 120.326479419622
128490000 112.753818558023
128500000 117.708466335032
128510000 115.237767789453
128520000 112.930735475868
128530000 113.267813464537
128540000 115.639117064939
128550000 116.181318661323
128560000 117.01753403732
128570000 116.664863554826
128580000 119.092875154078
128590000 115.603958485293
128600000 112.896565344627
128610000 113.993136020469
128620000 115.331541827527
128630000 117.796079906347
128640000 113.880588563273
128650000 114.918769709244
128660000 120.005037958813
128670000 121.443355572528
128680000 118.365271683693
128690000 119.595776794736
128700000 119.455470068751
128710000 118.33281745249
128720000 112.945963710696
128730000 119.063957773458
128740000 119.320715420817
128750000 117.125274910722
128760000 115.725202786316
128770000 121.295664467269
128780000 114.827813642197
128790000 113.934039474785
128800000 118.115197285785
128810000 119.812853785233
128820000 120.490983503942
128830000 115.766051143665
128840000 116.199241040127
128850000 111.950468144237
128860000 104.781690220596
128870000 118.001450006313
128880000 109.131248901576
128890000 119.433725064288
128900000 119.002480364788
128910000 121.095654271378
128920000 123.512513445931
128930000 121.039694761833
128940000 122.87553832264
128950000 125.954472883151
128960000 124.277405573584
128970000 127.132575494906
128980000 128.89405217401
128990000 127.877328873992
129000000 127.61642999004
129010000 125.781776747617
129020000 122.979831191743
129030000 127.390393294584
129040000 122.240793328441
129050000 127.031288907738
129060000 121.128047263744
129070000 122.928367746879
129080000 117.840205910119
129090000 118.956273300083
129100000 118.906062995073
129110000 119.138647551537
129120000 122.939699029888
129130000 121.724765291773
129140000 122.721821247705
129150000 124.021609129491
129160000 119.279500654412
129170000 120.577848892516
129180000 118.773344888833
129190000 114.719107572869
129200000 113.407898554384
129210000 122.107244231254
129220000 120.960130623645
129230000 120.56022955848
129240000 115.735116954487
129250000 119.011527415482
129260000 125.949815440499
129270000 121.449616073472
129280000 122.022200651039
129290000 119.418968738432
129300000 119.3417374577
129310000 118.948026702032
129320000 116.031859727302
129330000 115.71619942352
129340000 115.539313129466
129350000 116.191336212953
129360000 111.795147865934
129370000 106.824249710861
129380000 111.810019500816
129390000 111.545847803441
129400000 113.578329193546
129410000 109.433736005368
129420000 113.538950933119
129430000 115.783734800456
129440000 118.587410597423
129450000 119.806003918093
129460000 118.923993222151
129470000 120.225420301092
129480000 120.029030856372
129490000 120.98986633421
129500000 120.298530344245
129510000 116.763367622083
129520000 115.717691832234
129530000 114.440567190062
129540000 120.428946423205
129550000 120.021325779555
129560000 120.507867848826
129570000 124.308069431865
129580000 122.557078510816
129590000 116.461239985525
129600000 115.473781468128
129610000 120.030929099707
129620000 122.4592614935
129630000 120.565740253261
129640000 119.326738013701
129650000 115.779144955113
129660000 118.335314036884
129670000 115.069830622933
129680000 113.535204778605
129690000 111.963330403348
129700000 115.63991442717
129710000 118.040461185764
129720000 117.094782010957
129730000 117.223322441333
129740000 119.809359077884
129750000 117.993831937921
129760000 115.865723697901
129770000 113.851608195465
129780000 116.907633332015
129790000 120.377646549024
129800000 119.506829758761
129810000 117.667296312161
129820000 117.536221159749
129830000 113.095935605545
129840000 114.995941696166
129850000 114.20075490589
129860000 109.239507281683
129870000 111.720228292273
129880000 109.292654539813
129890000 110.469538748037
129900000 113.784682435153
129910000 111.416361980676
129920000 109.524256665663
129930000 111.597163573919
129940000 109.74056363664
129950000 107.822872022612
129960000 111.916295323728
129970000 111.647989363808
129980000 116.16427977127
129990000 120.704822917161
130000000 118.464891352253
130010000 118.488050861359
130020000 119.596347103494
130030000 119.645767273179
130040000 116.895164711334
130050000 121.974750375053
130060000 121.217287387072
130070000 119.342293476366
130080000 117.508804196913
130090000 116.991118550548
130100000 117.207933784658
130110000 117.803609957531
130120000 110.854965759837
130130000 115.221427785955
130140000 112.928211726127
130150000 110.517440563006
130160000 113.825999281487
130170000 113.740714515166
130180000 112.007213362714
130190000 110.356449938426
130200000 113.106722012246
130210000 113.704455963189
130220000 118.102581230528
130230000 115.535862787889
130240000 117.514195418026
130250000 117.416554424085
130260000 118.630460545181
130270000 116.96451914494
130280000 121.826441270642
130290000 118.14009007182
130300000 121.121052683424
130310000 120.997346020372
130320000 120.611730452948
130330000 122.423839629976
130340000 118.258479202986
130350000 111.622323991339
130360000 111.371231905273
130370000 119.528570441977
130380000 117.564286125641
130390000 116.732587938113
130400000 121.588144571434
130410000 116.26967600921
130420000 117.029958111183
130430000 118.727404822872
130440000 119.815172069834
130450000 118.471432413426
130460000 118.998555474259
130470000 115.564692804384
130480000 112.265594403112
130490000 112.732164633001
130500000 112.28898039323
130510000 114.24877374973
130520000 110.594577716757
130530000 110.400983190889
130540000 116.810206711315
130550000 112.832936131575
130560000 115.11084561649
130570000 110.30869659361
130580000 116.698606221913
130590000 119.234737610692
130600000 117.921704442113
130610000 121.439662653133
130620000 118.02746865965
130630000 111.56250538461
130640000 113.967475525122
130650000 113.655325899949
130660000 116.238308880381
130670000 111.652144308103
130680000 115.982448543676
130690000 111.116137012645
130700000 113.134125827085
130710000 114.713684182607
130720000 117.272848970902
130730000 114.567479018199
130740000 112.596512765751
130750000 109.328204978405
130760000 109.215676630123
130770000 114.039485864064
130780000 112.934963382828
130790000 115.323953483604
130800000 116.581475567679
130810000 115.046339552649
130820000 108.892423661734
130830000 113.941944498921
130840000 110.997587754885
130850000 109.768653400536
130860000 112.825853695949
130870000 106.922011789294
130880000 112.778989773534
130890000 112.074905892198
130900000 112.304768849991
130910000 112.17152637908
130920000 115.539196117787
130930000 115.022475095185
130940000 120.234218240703
130950000 111.051174277319
130960000 116.108280973064
130970000 114.035751669761
130980000 109.868797411371
130990000 108.368174311049
131000000 109.717172587537
131010000 115.682083046026
131020000 110.199583961709
131030000 115.013258345671
131040000 114.99551341516
131050000 112.567969662068
131060000 119.953357632158
131070000 118.015799604034
131080000 118.552794029336
131090000 121.914727015809
131100000 119.932296344578
131110000 118.974755351661
131120000 119.346520822192
131130000 118.795292013001
131140000 122.292684120487
131150000 120.222855995879
131160000 117.517185862657
131170000 112.889745509917
131180000 118.385612084167
131190000 117.624864790845
131200000 120.523219022218
131210000 122.583904028749
131220000 122.721997586955
131230000 121.959810694342
131240000 121.595971476869
131250000 118.053943474676
131260000 121.911756723346
131270000 119.842325245931
131280000 118.302873711231
131290000 118.005853145493
131300000 119.85263739217
131310000 118.095401913166
131320000 115.118635363901
131330000 111.583389346324
131340000 110.808936285584
131350000 114.245118513424
131360000 119.955266848595
131370000 116.567980051484
131380000 109.570074618275
131390000 115.500776151996
131400000 112.288434800613
131410000 119.803103813491
131420000 117.63695163385
131430000 118.243804687431
131440000 116.591482674183
131450000 116.357999041619
131460000 116.526107730306
131470000 120.558470303643
131480000 120.928410562296
131490000 119.293400370002
131500000 119.286553840629
131510000 120.341764942042
131520000 123.256275970944
131530000 121.491903519702
131540000 118.882051432196
131550000 121.421573817214
131560000 120.200252543774
131570000 121.274991203035
131580000 118.988376902137
131590000 122.865946373938
131600000 120.73468249275
131610000 119.172605063525
131620000 119.911585541962
131630000 117.122837668318
131640000 118.386289200041
131650000 116.992534010455
131660000 121.266126287352
131670000 120.220849642803
131680000 126.527303077573
131690000 123.885380192602
131700000 123.08511954091
131710000 115.395954704033
131720000 121.434950496032
131730000 122.556859507923
131740000 122.795787107849
131750000 117.227524811781
131760000 119.201113344316
131770000 112.792631067989
131780000 115.899980916331
131790000 115.043320608399
131800000 111.579243350651
131810000 118.78220709417
131820000 118.929494375751
131830000 116.129848052187
131840000 118.73727807469
131850000 114.296709507594
131860000 121.001498152965
131870000 126.248709545091
131880000 124.33627653374
131890000 121.777851910585
131900000 121.661421511822
131910000 119.60928536313
131920000 122.850493999363
131930000 120.613830527762
131940000 112.65210466876
131950000 109.669949192464
131960000 111.993854122338
131970000 116.169610468077
131980000 112.374950492909
131990000 114.699906361256
132000000 109.169044455394
132010000 109.19590765101
132020000 116.638508751456
132030000 117.106798797074
132040000 116.502869989171
132050000 115.365728050608
132060000 121.045521197942
132070000 119.370048682933
132080000 121.859770406844
132090000 117.419501941146
132100000 114.903144174064
132110000 111.77681676267
132120000 116.557040635898
132130000 115.738121415806
132140000 116.617815817488
132150000 118.450785430906
132160000 113.735747408581
132170000 113.543410101393
132180000 114.65981939856
132190000 117.897837695834
132200000 114.308066122442
132210000 119.817454423902
132220000 124.666631083103
132230000 121.252547008128
132240000 118.02712853833
132250000 124.275052256023
132260000 119.693163373579
132270000 121.61224029338
132280000 119.89312644004
132290000 116.354504222997
132300000 119.944884489259
132310000 120.169103906898
132320000 122.298054311728
132330000 122.770624224865
132340000 116.843310197527
132350000 111.437907353976
132360000 113.193865479401
132370000 115.664255729914
132380000 111.902820604727
132390000 113.065435987253
132400000 115.136409856676
132410000 109.396989626556
132420000 109.762116362638
132430000 110.222096570195
132440000 108.030595449123
132450000 107.795181350139
132460000 112.881005055854
132470000 114.192636420504
132480000 114.133266181325
132490000 118.33851404709
132500000 118.597751519016
132510000 119.352223736892
132520000 118.500246967359
132530000 119.924145352934
132540000 114.101034143163
132550000 116.586211147916
132560000 118.647107205318
132570000 121.270840520529
132580000 117.267758950207
132590000 121.455743962768
132600000 116.932507026513
132610000 115.404742290702
132620000 115.532898976797
132630000 116.805441987
132640000 114.133467929426
132650000 121.819731779094
132660000 119.528703011165
132670000 118.055890711737
132680000 117.643960667427
132690000 117.649693381263
132700000 112.642822365919
132710000 117.131413409933
132720000 120.68908854283
132730000 124.866513678849
132740000 119.067965135628
132750000 118.687640949301
132760000 118.103688736541
132770000 117.899422897858
132780000 121.517695681804
132790000 121.428295505827
132800000 123.843561663701
132810000 115.487833775168
132820000 117.859273020603
132830000 115.847516290538
132840000 116.829344488203
132850000 122.316384021514
132860000 120.933407163585
132870000 122.168235723285
132880000 118.883986227608
132890000 119.279169492814
132900000 117.807339922099
132910000 124.698653259281
132920000 123.279217151975
132930000 119.611556280421
132940000 123.853933835257
132950000 118.32108094212
132960000 121.434327306893
132970000 120.13676159546
132980000 118.091084491433
132990000 120.602420873129
133000000 117.142057971522
133010000 121.066494098809
133020000 121.587190037932
133030000 122.095150881279
133040000 126.219900768845
133050000 124.781233969834
133060000 127.919759069342
133070000 123.684888618448
133080000 119.13014422899
133090000 118.5657057334
133100000 120.172548184111
133110000 120.345683007478
133120000 118.800247955981
133130000 121.23183980951
133140000 122.02292637986
133150000 122.525613924693
133160000 120.001047273416
133170000 121.185875154773
133180000 120.716029646294
133190000 122.934130286144
133200000 114.906569394946
133210000 114.886310744586
133220000 113.849923046613
133230000 115.410324471677
133240000 118.449202954604
133250000 118.841961532738
133260000 119.479906919489
133270000 121.282914399085
133280000 112.414418154033
133290000 114.262328480704
133300000 111.650707998686
133310000 111.774770536339
133320000 114.462498513077
133330000 110.503058225433
133340000 107.702157431232
133350000 108.978212214819
133360000 109.48397573426
133370000 115.38510516778
133380000 115.661829770164
133390000 116.342603602656
133400000 119.404963704986
133410000 117.978694143566
133420000 116.756485052078
133430000 114.711569206389
133440000 113.86729135109
133450000 107.511741025328
133460000 109.195894406099
133470000 107.667120761063
133480000 109.413768844102
133490000 105.984535176652
133500000 103.079627569295
133510000 107.44181401475
133520000 109.952101867944
133530000 110.467866986129
133540000 111.366351814438
133550000 112.576657406025
133560000 108.707864370497
133570000 110.536298622778
133580000 114.115183787471
133590000 114.870095966088
133600000 113.028871033154
133610000 117.188845700284
133620000 116.81590844455
133630000 113.427214227059
133640000 118.926668945697
133650000 118.913408134596
133660000 122.051574745728
133670000 122.021462317597
133680000 122.720030382903
133690000 118.760083785418
133700000 119.175753114806
133710000 117.525952275702
133720000 122.207783284494
133730000 114.653967311937
133740000 114.520315190256
133750000 112.319771296199
133760000 120.44053988851
133770000 120.22021795735
133780000 120.02931117257
133790000 119.527302757922
133800000 118.359934969541
133810000 115.083782014025
133820000 115.364049268168
133830000 116.935454314084
133840000 116.664683200609
133850000 116.846755007757
133860000 113.653571612793
133870000 116.118428029883
133880000 119.65890330741
133890000 118.667636189414
133900000 119.018560457148
133910000 118.326176410765
133920000 117.748620665546
133930000 118.478561375201
133940000 117.557257578513
133950000 116.668410171274
133960000 113.900406096921
133970000 116.882393683622
133980000 115.999232830157
133990000 115.912062871693
134000000 114.534076443262
134010000 118.576020492295
134020000 120.76962398178
134030000 120.010126396142
134040000 116.825046169773
134050000 112.896047547285
134060000 104.857789750625
134070000 110.013384200658
134080000 110.406357596032
134090000 109.957220108614
134100000 112.84462285813
134110000 111.864857962798
134120000 111.477046107546
134130000 112.402998754577
134140000 112.616410534775
134150000 111.527805308822
134160000 112.29223608528
134170000 108.74446465838
134180000 112.818615433496
134190000 112.440504895789
134200000 106.773776727313
134210000 106.972268058257
134220000 109.29343189927
134230000 107.431255638308
134240000 111.662630778781
134250000 111.967939511797
134260000 113.625397101266
134270000 110.500074702166
134280000 110.395610937175
134290000 116.164413301264
134300000 119.534225357248
134310000 114.552397057583
134320000 111.445195025358
134330000 114.357405601684
134340000 114.736977598789
134350000 121.31765974321
134360000 116.205288853858
134370000 114.625809042838
134380000 112.663636805181
134390000 109.969988168609
134400000 110.625159725749
134410000 114.002931947405
134420000 114.400793818247
134430000 118.330331239205
134440000 117.505051830349
134450000 117.057591501054
134460000 118.823435113977
134470000 119.765868035344
134480000 119.902577232573
134490000 119.631456020968
134500000 115.250063980531
134510000 116.119378343328
134520000 118.62307856352
134530000 120.504991840361
134540000 116.548589111714
134550000 118.860446591733
134560000 122.358959048185
134570000 120.53520677188
134580000 111.423897518623
134590000 117.142569179671
134600000 115.540545190074
134610000 115.508826764949
134620000 117.930560967534
134630000 119.376947924466
134640000 118.128166873248
134650000 116.061533505565
134660000 119.731194821142
134670000 119.144624446303
134680000 118.776489347319
134690000 120.368813806142
134700000 121.68267565962
134710000 118.837107836449
134720000 117.552167520699
134730000 115.750295937898
134740000 118.619451259107
134750000 114.286199181955
134760000 118.059728271186
134770000 117.362220426219
134780000 119.657475904499
134790000 116.848627585298
134800000 119.968863124655
134810000 122.71772615602
134820000 119.029027156749
134830000 116.533123264477
134840000 117.518687738926
134850000 119.076465094714
134860000 116.408743153354
134870000 119.626196092895
134880000 123.510806728496
134890000 126.490741683804
134900000 124.655326318274
134910000 118.911559428567
134920000 120.73069841054
134930000 120.101900911761
134940000 120.601623985278
134950000 119.481057983403
134960000 119.104692547304
134970000 121.328818734925
134980000 118.41662784054
134990000 120.28422222768
135000000 118.228584960337
135010000 113.665471233495
135020000 113.470614227082
135030000 116.928579035197
135040000 118.734768561788
135050000 123.929105966298
135060000 120.72394312355
135070000 118.095074207443
135080000 112.85392603746
135090000 116.682750019311
135100000 113.577189526285
135110000 114.00611594428
135120000 116.355000708041
135130000 113.155166486951
135140000 117.969052967334
135150000 115.826319177675
135160000 115.924828425944
135170000 114.033644423964
135180000 117.842156712783
135190000 121.073852391975
135200000 116.87257611087
135210000 120.737324016378
135220000 119.530646448353
135230000 116.810405133618
135240000 119.349854793269
135250000 120.541852002405
135260000 123.517750518391
135270000 124.951040106914
135280000 123.082885522043
135290000 119.481301447061
135300000 112.932172331477
135310000 122.183597698243
135320000 119.094362237478
135330000 121.651278861568
135340000 120.605565707398
135350000 119.245390799309
135360000 113.72731538146
135370000 114.324645995287
135380000 114.782384493202
135390000 114.592340789902
135400000 115.527246596976
135410000 117.794662787538
135420000 116.595657334045
135430000 114.84892191429
135440000 114.741766009082
135450000 118.973577278018
135460000 116.422980081798
135470000 114.494484448172
135480000 116.235845953292
135490000 114.18159214885
135500000 115.863496406473
135510000 115.940394923324
135520000 115.996115642278
135530000 115.470653703752
135540000 119.049392880155
135550000 120.070339186797
135560000 120.378125015622
135570000 120.640311115145
135580000 115.262592068411
135590000 117.370286268063
135600000 118.003454211283
135610000 114.473672478912
135620000 113.909238420433
135630000 114.671429446626
135640000 115.728426545045
135650000 116.796949850887
135660000 116.867994943009
135670000 115.166029629721
135680000 117.228114136347
135690000 117.52454550371
135700000 119.150208323377
135710000 116.619767675657
135720000 115.843568885012
135730000 110.966888692923
135740000 117.036407922337
135750000 118.527982571796
135760000 112.343099695477
135770000 109.190943832977
135780000 113.26668546016
135790000 116.517049888239
135800000 116.480238485596
135810000 118.666257333852
135820000 118.747806822027
135830000 118.520539359974
135840000 121.47787896603
135850000 122.452302319458
135860000 124.448270601006
135870000 123.333662080235
135880000 116.324031061578
135890000 119.459968459511
135900000 125.266935535244
135910000 125.040257726247
135920000 118.787631660056
135930000 119.503923502882
135940000 119.567974480862
135950000 119.005200743525
135960000 124.327787542618
135970000 125.219098334588
135980000 124.415953677296
135990000 122.271915005479
136000000 123.365783886154
136010000 121.148922167223
136020000 119.726245287817
136030000 112.931863951573
136040000 115.503445491575
136050000 112.142883434087
136060000 113.344796243941
136070000 118.181391793446
136080000 117.607371125655
136090000 112.335764698899
136100000 109.726823153253
136110000 107.11526764729
136120000 112.741166379544
136130000 117.273169821206
136140000 116.048383191786
136150000 114.096882086752
136160000 116.38455691055
136170000 119.994089632908
136180000 112.130717891012
136190000 113.637362196628
136200000 118.852224805289
136210000 120.643542077724
136220000 119.604065794339
136230000 118.442480346733
136240000 121.873130031908
136250000 123.042001071856
136260000 117.648954194981
136270000 119.195206044271
136280000 117.658777861307
136290000 121.063574063442
136300000 114.900465472199
136310000 116.45057837864
136320000 115.68749203982
136330000 114.671132598755
136340000 115.856700930104
136350000 119.14164582629
136360000 117.345611540314
136370000 118.600023038376
136380000 119.214362540299
136390000 118.684825878431
136400000 115.961914994105
136410000 117.243344767711
136420000 118.349599329932
136430000 119.863855692494
136440000 120.430256457674
136450000 117.692478938241
136460000 115.690978637893
136470000 115.852486426285
136480000 117.518012948651
136490000 118.605435302867
136500000 122.032735526084
136510000 122.73457485269
136520000 120.531671835455
136530000 116.175518332797
136540000 115.89179912055
136550000 112.300760718307
136560000 117.961264924017
136570000 117.63426657957
136580000 117.630945061542
136590000 117.010267178118
136600000 116.595109274699
136610000 118.163107714133
136620000 118.641326328574
136630000 113.483014378111
136640000 115.888897322397
136650000 117.677638832619
136660000 119.968997734213
136670000 117.772075295122
136680000 115.877439531624
136690000 114.766724525022
136700000 113.292290540517
136710000 110.512430472622
136720000 114.418463787131
136730000 116.711381494831
136740000 115.446485253935
136750000 113.186038690295
136760000 114.886389891834
136770000 115.313131093182
136780000 112.915632516222
136790000 113.963287505054
136800000 112.072513211836
136810000 115.44398697443
136820000 112.329458118029
136830000 115.272816054448
136840000 117.688450546794
136850000 120.859019437637
136860000 120.944572119051
136870000 122.38777113055
136880000 126.602076821727
136890000 126.897386677582
136900000 125.090074771398
136910000 127.26393323028
136920000 126.770370804044
136930000 126.437040089401
136940000 121.86858388804
136950000 118.269544169643
136960000 121.427609818454
136970000 122.383471845164
136980000 120.213893609048
136990000 117.889116689338
137000000 119.061356744905
137010000 118.360144315946
137020000 124.345581221227
137030000 122.256928387162
137040000 123.611615939948
137050000 119.468131205689
137060000 120.074731385211
137070000 120.324748134164
137080000 120.936668861425
137090000 119.66122409562
137100000 120.436679620815
137110000 119.174499488495
137120000 122.298142464934
137130000 119.477733550744
137140000 114.575970570693
137150000 113.899703632496
137160000 116.538310525193
137170000 116.60196994346
137180000 114.875635887041
137190000 113.111479850511
137200000 111.449968488226
137210000 109.836090502364
137220000 116.366169254816
137230000 109.831863390496
137240000 114.150692167101
137250000 114.840810988208
137260000 112.902580213075
137270000 114.581382566001
137280000 115.5250063091
137290000 115.385547485139
137300000 111.987972610278
137310000 112.434762341251
137320000 113.69104526615
137330000 111.654286928181
137340000 116.722598243975
137350000 114.121487567553
137360000 118.62282880649
137370000 120.812440180455
137380000 118.019197685246
137390000 118.23404842059
137400000 114.759944705916
137410000 115.539469309155
137420000 122.125797425055
137430000 118.026628834488
137440000 115.330068282285
137450000 116.436373439469
137460000 119.064782618589
137470000 120.186655070901
137480000 123.000102817993
137490000 119.279189545359
137500000 122.877233931782
137510000 123.473973491721
137520000 125.703993143743
137530000 117.832100724231
137540000 122.476765967616
137550000 118.311701603906
137560000 120.159294850367
137570000 122.270868692907
137580000 126.462019939445
137590000 121.08084455082
137600000 121.02132866587
137610000 120.18347396455
137620000 120.053559685215
137630000 119.521895225918
137640000 124.143969139181
137650000 119.089143672036
137660000 120.247869125196
137670000 120.563313961295
137680000 120.881466242879
137690000 121.797723942206
137700000 121.612632673409
137710000 121.628695801824
137720000 118.758513606648
137730000 122.210078643031
137740000 120.597415129491
137750000 117.331875169465
137760000 116.442569623808
137770000 115.317738670112
137780000 121.175067646549
137790000 125.906674977605
137800000 128.154571458482
137810000 124.689053534078
137820000 126.398578753566
137830000 126.289029629065
137840000 125.536434778273
137850000 124.300780477043
137860000 126.362191674867
137870000 127.433970099233
137880000 126.891489011357
137890000 121.778422648025
137900000 126.748981786004
137910000 123.630906104233
137920000 126.466011386803
137930000 125.849869860116
137940000 121.374380183185
137950000 128.654276771109
137960000 127.740612791369
137970000 125.896230152403
137980000 122.96206859714
137990000 117.82299307456
138000000 120.726863474347
138010000 115.051000494411
138020000 116.297508252925
138030000 119.143655031872
138040000 119.634752142542
138050000 116.231310727865
138060000 115.768540171152
138070000 113.719079156742
138080000 121.329743503733
138090000 123.271280246531
138100000 123.927541806083
138110000 124.407859088777
138120000 121.586364112692
138130000 121.784021736382
138140000 118.925153549393
138150000 121.465401586511
138160000 122.204001654311
138170000 119.043096621913
138180000 121.555985510818
138190000 122.668838323957
138200000 119.78320872225
138210000 114.818364183921
138220000 110.757984407432
138230000 117.891886746959
138240000 116.791038451876
138250000 116.621950382066
138260000 117.754431992789
138270000 118.570003589168
138280000 124.070835865253
138290000 119.966581763122
138300000 125.938991474189
138310000 119.203833259871
138320000 121.355647909229
138330000 117.755034636034
138340000 117.549376527376
138350000 115.317085766307
138360000 116.515063723255
138370000 118.40719484945
138380000 116.782245163609
138390000 116.001859045296
138400000 118.156503259775
138410000 121.499136271277
138420000 122.785051993814
138430000 119.521383576497
138440000 114.460060638882
138450000 115.58270390918
138460000 110.264103132161
138470000 110.928952192209
138480000 109.737434866338
138490000 109.171922988852
138500000 108.63704058158
138510000 107.21262268075
138520000 106.541409917581
138530000 107.34314588391
138540000 108.737175101425
138550000 108.840889626118
138560000 106.849753429615
138570000 108.234981940641
138580000 113.109696817364
138590000 114.933286985131
138600000 113.25413487912
138610000 115.255553620527
138620000 113.983043686287
138630000 113.743182580645
138640000 113.354277649113
138650000 113.713433277393
138660000 110.687514224299
138670000 115.506490672455
138680000 114.627483783535
138690000 122.607941533037
138700000 117.599129256998
138710000 120.2446866898
138720000 122.246878640491
138730000 119.75275801585
138740000 115.817396023568
138750000 114.693357563484
138760000 116.857221769569
138770000 118.730730264825
138780000 117.603340433846
138790000 110.830965972076
138800000 111.637899276201
138810000 111.285142756805
138820000 111.199622443487
138830000 107.028288681449
138840000 115.942292429543
138850000 113.018353079894
138860000 116.909380635838
138870000 116.913690759265
138880000 114.30567230009
138890000 116.592522275339
138900000 118.960222702408
138910000 117.667235288367
138920000 117.539218223163
138930000 119.868816079154
138940000 119.614494691778
138950000 120.248472048589
138960000 118.099264095838
138970000 116.793146421661
138980000 117.098073291641
138990000 120.812926875178
139000000 116.251300508873
139010000 118.173018900184
139020000 112.779422002427
139030000 115.749696927077
139040000 116.486709270647
139050000 116.408305397403
139060000 114.478014935595
139070000 114.106443450057
139080000 116.27305194878
139090000 112.897618166599
139100000 115.203870525513
139110000 116.802038322357
139120000 117.272608286543
139130000 118.928816493626
139140000 116.001903792621
139150000 119.377685846968
139160000 117.599215260638
139170000 114.295605894667
139180000 116.053230570952
139190000 118.051468494447
139200000 115.710448288916
139210000 120.553323672325
139220000 120.371440607321
139230000 115.308972140263
139240000 120.496776462482
139250000 121.216954278543
139260000 118.285113178387
139270000 117.157775503796
139280000 120.162596288307
139290000 115.26740029267
139300000 118.863552987321
139310000 118.369801579823
139320000 114.615391729059
139330000 114.953253333264
139340000 113.529897434671
139350000 119.219094143664
139360000 122.148745632355
139370000 119.991495495804
139380000 118.114007522587
139390000 118.937266577134
139400000 122.909770963274
139410000 125.120977254797
139420000 121.166205336099
139430000 123.739119733716
139440000 121.019998049919
139450000 117.725826997043
139460000 120.385509449775
139470000 120.264816925315
139480000 119.694849089947
139490000 116.708479467671
139500000 114.370714838768
139510000 117.973268643669
139520000 114.771818233454
139530000 113.861848592244
139540000 116.050691888154
139550000 114.308688521791
139560000 110.962211291548
139570000 106.041173203283
139580000 110.946819764898
139590000 108.872792490892
139600000 113.998258790858
139610000 107.219108600194
139620000 112.835724475946
139630000 111.745048236822
139640000 114.391519865668
139650000 116.613314616251
139660000 109.268072332531
139670000 112.56294475794
139680000 114.960539706104
139690000 118.130830850214
139700000 113.303117068315
139710000 115.567054378912
139720000 116.515192021507
139730000 117.522030693988
139740000 121.189115013192
139750000 122.083972626385
139760000 117.34203941537
139770000 119.607402005223
139780000 116.281660465911
139790000 118.108793823454
139800000 119.313904879932
139810000 118.512111158967
139820000 112.980281755617
139830000 110.82302376744
139840000 117.134207760515
139850000 112.728338271388
139860000 110.022360467533
139870000 114.205068820433
139880000 112.552374154647
139890000 114.164489490609
139900000 114.649173647218
139910000 115.222970459565
139920000 112.364905614326
139930000 114.95395816701
139940000 115.494213618572
139950000 114.833538534057
139960000 121.490902148657
139970000 120.742919622647
139980000 120.375032834839
139990000 124.095726824893
140000000 121.433212079741
140010000 123.537144541376
140020000 122.184200190276
140030000 125.407453568111
140040000 124.475957814292
140050000 125.179562289684
140060000 127.010790975779
140070000 124.7270906978
140080000 121.681878415374
140090000 125.345227062436
140100000 119.800967640582
140110000 119.850524544648
140120000 118.984727269725
140130000 118.416432358652
140140000 120.072424916735
140150000 120.203937484244
140160000 123.325982893732
140170000 124.033149358499
140180000 124.139618702326
140190000 124.329306671443
140200000 124.239419753637
140210000 124.65746033798
140220000 119.016271638572
140230000 121.096119188353
140240000 127.167403596693
140250000 126.499376069038
140260000 128.995428892867
140270000 126.148250571808
140280000 118.007961120247
140290000 119.428396790363
140300000 118.490281730657
140310000 116.187817876671
140320000 121.424724356225
140330000 119.618640441541
140340000 118.909294562234
140350000 119.258980334699
140360000 122.286808988566
140370000 126.101558155649
140380000 121.4879526656
140390000 124.740896432585
140400000 121.33686667713
140410000 125.021332872252
140420000 126.388845879983
140430000 129.32790878116
140440000 117.81089358465
140450000 125.045632268071
140460000 126.324676587299
140470000 126.204840879144
140480000 124.819206387885
140490000 127.792274865088
140500000 122.665539121538
140510000 124.864119581135
140520000 121.947746543251
140530000 119.599855710429
140540000 124.335025254382
140550000 123.853596662124
140560000 120.669181453974
140570000 122.619615084376
140580000 119.104306448808
140590000 122.149091082886
140600000 121.548255204637
140610000 113.61768137244
140620000 119.068880725906
140630000 119.043121288378
140640000 118.772177308642
140650000 119.454110454221
140660000 120.284763548278
140670000 117.001685662425
140680000 117.324492566058
140690000 115.859398140435
140700000 115.192722976506
140710000 119.554045443511
140720000 120.444340771538
140730000 120.848998197865
140740000 119.941798969264
140750000 121.053817065045
140760000 122.173938886712
140770000 119.703048147332
140780000 115.696282402385
140790000 119.994986710723
140800000 114.991804128868
140810000 117.78188713032
140820000 117.181302724655
140830000 115.376654018807
140840000 113.760595434264
140850000 116.330049780947
140860000 110.577378746675
140870000 109.646373595233
140880000 106.810356208578
140890000 120.077278513017
140900000 120.444014930415
140910000 122.252544433488
140920000 119.725706469975
140930000 120.791888000706
140940000 118.573954287703
140950000 117.113796450875
140960000 118.530439634974
140970000 119.085853470362
140980000 122.635372113815
140990000 115.43404282087
141000000 114.935299437799
141010000 114.408645684953
141020000 116.810296546592
141030000 114.243548884583
141040000 114.404416670065
141050000 115.953152888404
141060000 120.545095589092
141070000 118.31261813178
141080000 114.937416237102
141090000 116.601084617543
141100000 121.137250878651
141110000 119.166904932603
141120000 116.091374242289
141130000 116.007830146986
141140000 116.820299060215
141150000 118.340269784001
141160000 123.31939690034
141170000 121.470525231367
141180000 124.41370688737
141190000 120.594688937068
141200000 121.509830502984
141210000 123.132014105838
141220000 120.524017501977
141230000 118.947989722546
141240000 119.611534620121
141250000 117.092668943855
141260000 121.311559261169
141270000 118.132801450498
141280000 119.76834692956
141290000 123.520381582996
141300000 123.326687752315
141310000 121.483680608871
141320000 117.592061406076
141330000 122.26546780654
141340000 122.520918228325
141350000 124.20040080187
141360000 124.828998312602
141370000 126.698983194604
141380000 123.804863676376
141390000 121.34220346579
141400000 120.04451004378
141410000 112.544852068841
141420000 114.489140862772
141430000 114.17665582986
141440000 116.080475146388
141450000 110.798762495177
141460000 104.718371431021
141470000 109.424455570955
141480000 107.900633542542
141490000 112.053459988874
141500000 110.814291424071
141510000 114.514940103245
141520000 116.16942104009
141530000 116.660536410684
141540000 119.190566748211
141550000 119.596655349721
141560000 117.719275175445
141570000 113.310792430739
141580000 107.755814313443
141590000 114.80006375907
141600000 115.365051848333
141610000 116.224190366791
141620000 116.874588833979
141630000 119.609388563175
141640000 114.170815495793
141650000 110.713031828047
141660000 111.964947508354
141670000 111.476287525667
141680000 106.782012769777
141690000 111.240778744083
141700000 113.277636173526
141710000 117.027682100911
141720000 116.328385129599
141730000 117.338309541361
141740000 113.52798458409
141750000 111.694002848478
141760000 109.349438721111
141770000 110.118798579648
141780000 115.304847329224
141790000 117.290753195388
141800000 118.105345049347
141810000 117.740413825727
141820000 117.435329809931
141830000 120.568173941109
141840000 113.532997134091
141850000 113.680598501195
141860000 117.030358595569
141870000 116.396085049963
141880000 112.824954579013
141890000 117.280523032056
141900000 114.108562359961
141910000 117.489399556595
141920000 117.826261720306
141930000 120.97407386903
141940000 119.46067188719
141950000 118.062228397967
141960000 115.837123567631
141970000 118.402739026271
141980000 121.094488214561
141990000 118.487978725987
142000000 119.911528129453
142010000 117.594147562547
142020000 118.606887843907
142030000 118.907838519594
142040000 119.943496038863
142050000 116.496312631837
142060000 121.30570542696
142070000 120.432333454066
142080000 124.418371030908
142090000 128.662249852625
142100000 127.944649570416
142110000 125.612509511947
142120000 123.63697277596
142130000 124.050093479718
142140000 120.95453271512
142150000 118.575358314921
142160000 116.793400408612
142170000 117.836384671218
142180000 117.296186502614
142190000 123.002633793816
142200000 119.833790496837
142210000 121.143508033935
142220000 120.827935465272
142230000 114.662911806887
142240000 122.335490558514
142250000 118.252617477824
142260000 118.029726414912
142270000 120.970771486225
142280000 117.308270524451
142290000 120.612074320717
142300000 119.362345553017
142310000 121.312378538598
142320000 120.646456701751
142330000 123.430142834863
142340000 118.550634230872
142350000 120.504841066487
142360000 116.905067699912
142370000 115.310577108549
142380000 116.351058705918
142390000 116.538062463455
142400000 119.118114041577
142410000 115.49897964751
142420000 118.088904283526
142430000 119.115845158112
142440000 118.19163179117
142450000 118.255084243867
142460000 118.803794456472
142470000 120.501738553638
142480000 121.261292211644
142490000 118.004694845665
142500000 115.245299814045
142510000 119.030688699398
142520000 118.027719952481
142530000 120.841334720225
142540000 119.655565366549
142550000 117.410163252749
142560000 114.731045290669
142570000 115.081108740732
142580000 118.143693616224
142590000 117.27410208468
142600000 118.065667979836
142610000 113.852599968413
142620000 118.215971916962
142630000 120.677064418312
142640000 121.174288282783
142650000 121.992899089023
142660000 119.205061617349
142670000 123.637636907952
142680000 117.559694153327
142690000 120.907955494042
142700000 119.396731596261
142710000 121.778540456907
142720000 125.432412349968
142730000 126.802222921964
142740000 125.359443500755
142750000 123.725088553609
142760000 127.687620300336
142770000 130.001471407792
142780000 129.650933616278
142790000 125.468829445565
142800000 123.282392525031
142810000 123.835083615493
142820000 122.913906638514
142830000 125.424515561722
142840000 121.613976293341
142850000 123.20260687595
142860000 122.878391638927
142870000 120.252595666115
142880000 124.132425787521
142890000 122.364635830356
142900000 122.871840920888
142910000 121.575928843908
142920000 125.382377326728
142930000 124.61037981153
142940000 125.604426631685
142950000 123.872186799285
142960000 125.73651480342
142970000 122.198690923931
142980000 126.564616600692
142990000 122.440083692962
143000000 119.2624630569
143010000 121.061232221322
143020000 119.12212388287
143030000 124.001953582467
143040000 120.326771121771
143050000 119.390360939307
143060000 116.251108625679
143070000 116.65188977795
143080000 114.470167717571
143090000 116.696013150451
143100000 118.540365127517
143110000 122.939849882268
143120000 123.113689740686
143130000 122.316552374085
143140000 118.009134667013
143150000 125.603695356496
143160000 124.354246111648
143170000 121.726060385575
143180000 121.697542884837
143190000 113.216323291053
143200000 116.594189817967
143210000 120.944952657968
143220000 122.229220267844
143230000 120.798021177834
143240000 117.808204180732
143250000 116.985403666952
143260000 123.939708365491
143270000 125.442965797938
143280000 124.213620601657
143290000 129.703340616124
143300000 124.309485133205
143310000 124.76522297431
143320000 125.095257326661
143330000 124.58536250633
143340000 126.639382137167
143350000 126.079898774314
143360000 129.8768262072
143370000 125.204920617001
143380000 122.955695926506
143390000 126.950551652792
143400000 123.26142894496
143410000 122.01718493937
143420000 121.89596251519
143430000 120.309828164292
143440000 121.741285120951
143450000 122.659393047866
143460000 122.986984161955
143470000 123.777418925158
143480000 120.975138619176
143490000 121.537444206476
143500000 119.05757366374
143510000 117.948333711737
143520000 125.987661193223
143530000 121.272613574434
143540000 122.809552305873
143550000 119.652225986204
143560000 123.028568817424
143570000 116.843580237341
143580000 120.563370195417
143590000 122.533928573115
143600000 126.637622294555
143610000 124.755196281293
143620000 123.837826536272
143630000 126.59220189037
143640000 128.100909889136
143650000 122.396170537317
143660000 124.649065388487
143670000 118.011865886837
143680000 118.670597361619
143690000 124.094591024812
143700000 126.652504103334
143710000 128.234837421115
143720000 126.212070282899
143730000 125.752138759176
143740000 127.448501689055
143750000 127.027360141975
143760000 130.082531729727
143770000 123.990070192078
143780000 126.425291442113
143790000 121.765945555186
143800000 125.808938924078
143810000 125.015193793909
143820000 122.536823718039
143830000 123.033954695757
143840000 126.092847521595
143850000 125.374473691114
143860000 123.379308955153
143870000 120.214874345686
143880000 124.594707787791
143890000 123.442366474803
143900000 124.188248740527
143910000 116.373837912065
143920000 119.900693279809
143930000 120.755125553925
143940000 122.17031612757
143950000 118.389803362507
143960000 118.535374081135
143970000 117.750062580646
143980000 118.284256666242
143990000 119.681545343857
144000000 116.257299414017
144010000 119.470476968291
144020000 126.186752976313
144030000 124.530864942564
144040000 123.381603833747
144050000 126.411816613035
144060000 121.144926027269
144070000 125.846477517134
144080000 122.232387626481
144090000 123.589407740856
144100000 123.380983849146
144110000 120.214341703483
144120000 118.275387530674
144130000 118.991072178918
144140000 114.381981434902
144150000 121.756143269117
144160000 119.584681347454
144170000 119.969487304019
144180000 118.907773625178
144190000 115.841963168325
144200000 118.865392361951
144210000 115.547418377794
144220000 118.226210797853
144230000 120.841011201691
144240000 117.077190212978
144250000 115.458591306877
144260000 114.57081173283
144270000 121.344834586937
144280000 123.48063972997
144290000 118.796862822264
144300000 118.028913764178
144310000 121.454744032197
144320000 123.979291962978
144330000 121.995115544
144340000 125.534900455388
144350000 119.962642777629
144360000 121.59874269994
144370000 120.993548515344
144380000 121.955256501822
144390000 120.34232351035
144400000 121.443252284852
144410000 120.950643233232
144420000 121.378875720241
144430000 119.260808448843
144440000 121.13651740482
144450000 118.900392847734
144460000 120.212069044931
144470000 119.567654919217
144480000 117.549187969548
144490000 115.190473232241
144500000 116.014267569048
144510000 114.641074881965
144520000 113.337084067392
144530000 114.273744319542
144540000 114.274728685006
144550000 111.678051917288
144560000 106.73677930458
144570000 112.515172312343
144580000 115.55238319326
144590000 120.392241448924
144600000 116.37751983742
144610000 115.323454500793
144620000 112.590192583599
144630000 113.889392441046
144640000 113.928063231336
144650000 115.910543834345
144660000 118.471464173464
144670000 112.868914804808
144680000 116.10811044547
144690000 114.474531672016
144700000 116.126800370303
144710000 116.225986336421
144720000 116.486233716391
144730000 113.579815459493
144740000 117.236730460369
144750000 117.671006590042
144760000 115.310095373
144770000 118.590725073998
144780000 118.745397751641
144790000 115.580250881528
144800000 118.777344651943
144810000 121.337732831596
144820000 121.989473976133
144830000 116.478348151014
144840000 121.026057813792
144850000 119.200224616956
144860000 116.221302927644
144870000 120.666990049899
144880000 117.672884484634
144890000 115.160903351617
144900000 117.11492626659
144910000 118.125095376052
144920000 119.606470795852
144930000 114.012731999412
144940000 115.104543116904
144950000 114.424265724867
144960000 115.921097035502
144970000 112.413754256334
144980000 112.040077622113
144990000 113.5630948937
145000000 117.766224430631
145010000 119.354544633844
145020000 120.614852045168
145030000 120.337358338864
145040000 117.881855968427
145050000 116.149444905935
145060000 109.403158551559
145070000 115.6834028053
145080000 121.782476849839
145090000 120.499872406588
145100000 119.545248917712
145110000 121.40356938546
145120000 123.4750886435
145130000 119.702750780365
145140000 123.453016020943
145150000 119.432662950168
145160000 121.30820879215
145170000 120.200351034261
145180000 123.183389648267
145190000 123.038683427284
145200000 121.970560877777
145210000 122.75118011152
145220000 122.264421275788
145230000 124.086807277877
145240000 120.517252181031
145250000 122.166650635305
145260000 120.210715330633
145270000 119.760326817389
145280000 117.92896577706
145290000 119.127233863871
145300000 113.907669245289
145310000 116.077889948066
145320000 116.543846868431
145330000 121.4667632059
145340000 124.995461679638
145350000 122.169701906988
145360000 120.944530002559
145370000 126.534861205955
145380000 120.692452942112
145390000 120.255735090185
145400000 121.324217563053
145410000 120.861784327567
145420000 124.215508674719
145430000 124.516340460864
145440000 121.864559305909
145450000 125.617210044948
145460000 124.086718741306
145470000 124.230717287427
145480000 122.769084479094
145490000 120.760582936439
145500000 123.103627300895
145510000 121.848886574882
145520000 119.619361214257
145530000 121.553364291766
145540000 117.663262106162
145550000 115.956135052096
145560000 119.306828070969
145570000 118.100748204807
145580000 117.904599107851
145590000 118.758439900152
145600000 122.694434011533
145610000 120.694360801111
145620000 118.098135605368
145630000 117.914313354647
145640000 116.327938346324
145650000 114.863759718302
145660000 119.017118814282
145670000 122.659229850156
145680000 122.409436679383
145690000 120.619709611833
145700000 121.873350018882
145710000 120.635324394291
145720000 120.567296671161
145730000 117.566885822731
145740000 121.008221213754
145750000 119.237715136892
145760000 121.576370900884
145770000 124.091961454817
145780000 123.579718106536
145790000 121.911097126917
145800000 120.022716394011
145810000 120.611435803863
145820000 119.560521143656
145830000 116.87379013835
145840000 117.830872636649
145850000 120.951301460152
145860000 118.834998463149
145870000 118.57761696596
145880000 113.492427823019
145890000 119.62894303343
145900000 118.589960133781
145910000 116.936196613895
145920000 121.100842753341
145930000 116.796174640567
145940000 118.84952423835
145950000 119.689054310477
145960000 120.25345227285
145970000 114.556097730621
145980000 118.760970011682
145990000 120.089001602286
146000000 118.655068457982
146010000 115.155771458469
146020000 113.111890063379
146030000 117.610022730194
146040000 117.971642955862
146050000 119.666910976403
146060000 118.859066513275
146070000 120.258373490087
146080000 116.321285853919
146090000 117.169690871176
146100000 116.327110044022
146110000 119.035585608237
146120000 121.831223288116
146130000 118.227317795642
146140000 117.098299455964
146150000 114.33646666877
146160000 115.914886204253
146170000 119.99592682541
146180000 118.784912682627
146190000 119.929754927519
146200000 119.408700707794
146210000 114.089297316001
146220000 111.293881683691
146230000 117.689835246823
146240000 110.42334810223
146250000 113.636855629351
146260000 111.940112743842
146270000 120.452940490903
146280000 117.725039595398
146290000 112.336416207566
146300000 109.549722419632
146310000 109.994421813048
146320000 109.659384002902
146330000 103.221267210655
146340000 104.103751894412
146350000 105.988890927949
146360000 104.654524042633
146370000 109.360909763687
146380000 110.377968278653
146390000 114.304135931893
146400000 115.785006453356
146410000 114.637925259182
146420000 113.818184673979
146430000 110.164265083034
146440000 114.766808498734
146450000 115.500381885687
146460000 113.393319909756
146470000 113.933403438239
146480000 113.848617620489
146490000 114.125436509815
146500000 114.181244987677
146510000 113.474622207758
146520000 114.28924067028
146530000 115.964532470618
146540000 114.613594183071
146550000 118.242617081843
146560000 116.94195844318
146570000 117.525459856562
146580000 115.965878235137
146590000 112.852799132933
146600000 111.759406967926
146610000 118.118727335082
146620000 115.198272547817
146630000 116.431606388069
146640000 114.242785703345
146650000 113.749267264124
146660000 116.479964709158
146670000 115.209423846951
146680000 112.587855220952
146690000 117.342305641569
146700000 116.975287146468
146710000 117.039532731394
146720000 115.846894924518
146730000 115.216505107847
146740000 113.843524898825
146750000 110.463112421177
146760000 113.62926310986
146770000 118.18409207208
146780000 114.891501618063
146790000 112.618908202263
146800000 114.45359407687
146810000 113.992997915613
146820000 114.529593179758
146830000 118.303360239558
146840000 111.69616357013
146850000 115.869430596104
146860000 115.718429716921
146870000 115.098458557278
146880000 112.939436576443
146890000 117.882316800277
146900000 116.546874933191
146910000 116.993002233112
146920000 114.02452477972
146930000 111.237041636516
146940000 113.521441044547
146950000 117.010268103629
146960000 114.196328191063
146970000 111.705448638525
146980000 113.552716224618
146990000 113.369819898535
147000000 115.584594118606
147010000 113.502198094798
147020000 119.103581676164
147030000 123.717832504724
147040000 121.190219090856
147050000 118.734582551942
147060000 117.430840473359
147070000 123.669678005033
147080000 124.885719863778
147090000 124.442820259223
147100000 124.762669531522
147110000 120.883435977563
147120000 118.792000749018
147130000 120.510312487151
147140000 121.042551974527
147150000 122.159257786563
147160000 121.492959436988
147170000 117.622968706464
147180000 116.017095112523
147190000 121.583514647074
147200000 120.043773117215
147210000 122.937474328316
147220000 118.542752271256
147230000 117.990911927427
147240000 116.000183929398
147250000 115.902561332822
147260000 113.739499425547
147270000 115.652873972785
147280000 120.77750994403
147290000 116.212256820638
147300000 116.70508468123
147310000 118.578072536061
147320000 117.127239938254
147330000 120.295499105722
147340000 120.770951685101
147350000 117.154344773449
147360000 120.338996828625
147370000 114.057290101877
147380000 121.122640730966
147390000 120.176277022012
147400000 120.626023873803
147410000 119.811996983051
147420000 119.912381515069
147430000 121.551644979808
147440000 121.146489186486
147450000 122.052945968936
147460000 120.930068768125
147470000 115.30911540015
147480000 115.982029174812
147490000 115.942522292353
147500000 119.663220582645
147510000 118.213891115864
147520000 116.694998010609
147530000 120.362607961664
147540000 120.754011144297
147550000 119.358862225847
147560000 115.332147374289
147570000 111.239114400419
147580000 112.412234662568
147590000 106.579268679229
147600000 106.507962107987
147610000 109.092294726387
147620000 106.770335969543
147630000 109.394640747247
147640000 107.496399041065
147650000 104.347079198917
147660000 109.243812217563
147670000 110.917856698607
147680000 111.973369997207
147690000 114.481360155403
147700000 112.468285657058
147710000 115.048103982938
147720000 111.009161712624
147730000 108.960686593088
147740000 110.687806120644
147750000 111.80158698188
147760000 112.648807078244
147770000 113.298998960381
147780000 111.846477931764
147790000 118.599570078332
147800000 118.463930928326
147810000 113.671662528422
147820000 119.723898985647
147830000 123.674919760363
147840000 120.339933287479
147850000 118.195237379933
147860000 121.060614964646
147870000 119.588752017485
147880000 120.774323824104
147890000 123.427267721603
147900000 122.114304573076
147910000 118.527349359113
147920000 117.772666215781
147930000 123.192347484913
147940000 118.645798977558
147950000 113.727107285799
147960000 120.592737850148
147970000 121.519114244871
147980000 118.095929587516
147990000 118.054593332177
148000000 118.424252790064
148010000 120.067005542876
148020000 115.803699474385
148030000 117.771175301156
148040000 120.343402509646
148050000 119.91118900134
148060000 120.624711471555
148070000 117.354312792723
148080000 113.326488150517
148090000 114.717920409142
148100000 118.704015608924
148110000 121.901509319493
148120000 122.207625966522
148130000 123.229127670167
148140000 122.549378843042
148150000 116.980943424708
148160000 117.496832867927
148170000 111.672318024271
148180000 115.667484317668
148190000 120.235662129455
148200000 119.804738607129
148210000 119.183289644669
148220000 125.105769528599
148230000 124.893113927489
148240000 121.067482744603
148250000 120.130968372235
148260000 120.106360464684
148270000 122.578416909654
148280000 123.878213167809
148290000 122.875003170848
148300000 122.367962357228
148310000 110.684172549784
148320000 119.067798538357
148330000 114.765878360001
148340000 112.697708868638
148350000 110.790385581633
148360000 115.420814172429
148370000 115.830576677149
148380000 116.477178991673
148390000 115.864200955098
148400000 115.885523271196
148410000 119.18998639136
148420000 116.171903769314
148430000 117.399867639757
148440000 117.968309656888
148450000 117.025508855092
148460000 118.908195177877
148470000 110.618510288457
148480000 116.597944845688
148490000 115.379045464224
148500000 115.852621111821
148510000 113.208927747365
148520000 113.32628325754
148530000 111.831439509927
148540000 116.830867559563
148550000 114.408006951585
148560000 117.046587033096
148570000 123.377159028246
148580000 123.705179758411
148590000 120.870484639376
148600000 121.26758254823
148610000 122.042154113844
148620000 121.902913727442
148630000 120.399819080043
148640000 119.715885046546
148650000 118.630434758483
148660000 119.196307746341
148670000 122.736980352865
148680000 122.002430903182
148690000 117.382865289786
148700000 118.826445837678
148710000 119.894596306392
148720000 122.971936476807
148730000 120.955500997616
148740000 124.494913148484
148750000 120.935058696375
148760000 126.915759346716
148770000 127.5214692495
148780000 122.43047716137
148790000 126.700023037796
148800000 122.272624515176
148810000 123.980740033723
148820000 121.795095386575
148830000 122.60947633706
148840000 125.00292509856
148850000 119.49949835876
148860000 121.924657842944
148870000 118.653974621877
148880000 120.13530340611
148890000 123.854552556602
148900000 119.469123289467
148910000 121.781169334551
148920000 119.133961855823
148930000 119.559686074415
148940000 127.082583734961
148950000 124.385284889908
148960000 121.818609508782
148970000 128.196365398368
148980000 127.666829182039
148990000 129.653653274422
149000000 126.411683226733
149010000 117.846748804676
149020000 120.557202445166
149030000 121.296450196112
149040000 115.074985813986
149050000 117.200718565005
149060000 121.494410393959
149070000 122.163331695925
149080000 118.503483310446
149090000 115.653544695167
149100000 116.910196344495
149110000 117.706381880339
149120000 115.216217038128
149130000 118.123652859336
149140000 116.698576505991
149150000 113.688876715585
149160000 111.283051786456
149170000 110.267543259302
149180000 112.380864303614
149190000 109.777469091857
149200000 111.00083475714
149210000 111.188757465869
149220000 115.700130415407
149230000 117.629920018752
149240000 118.616554670579
149250000 118.001336341604
149260000 123.121864069713
149270000 120.215252317832
149280000 117.594947333436
149290000 114.340393609484
149300000 115.248431661533
149310000 119.497770698285
149320000 118.731108540675
149330000 121.342314044307
149340000 124.883260344037
149350000 120.710316670632
149360000 122.817720735535
149370000 123.813087133605
149380000 126.709304489913
149390000 126.274063048491
149400000 125.673377692225
149410000 125.932415470777
149420000 125.300204549592
149430000 120.846832338958
149440000 119.72051504505
149450000 118.546587211644
149460000 121.616044049201
149470000 126.688037532738
149480000 124.118485283369
149490000 125.351173595331
149500000 121.102373268627
149510000 121.163598286828
149520000 119.321901942542
149530000 116.840923707663
149540000 119.34632836173
149550000 118.695338448942
149560000 116.614261279439
149570000 115.806211802893
149580000 117.308877315785
149590000 116.351198084459
149600000 118.777094230007
149610000 118.82051618345
149620000 118.910090816778
149630000 114.079346265985
149640000 115.593695163162
149650000 117.394539204568
149660000 117.263198535791
149670000 117.180153286558
149680000 115.178972052547
149690000 115.339122231331
149700000 115.543163539326
149710000 118.632342668813
149720000 119.92691714707
149730000 116.811426446142
149740000 113.948691955054
149750000 117.891241267728
149760000 120.890265676759
149770000 123.391034798303
149780000 119.083544151526
149790000 117.750340994581
149800000 117.646824564811
149810000 118.046769103855
149820000 121.316973917572
149830000 118.377078365047
149840000 120.379369704961
149850000 117.544422616829
149860000 119.681003508893
149870000 119.534780672551
149880000 119.049686609758
149890000 120.969591331282
149900000 117.784980333682
149910000 119.181403544932
149920000 121.697901636593
149930000 119.256820862567
149940000 120.541452453195
149950000 118.408238775123
149960000 113.52387995821
149970000 112.429637687874
149980000 115.472283497914
149990000 119.644298514587
150000000 120.562038120967
#timestep 
150010000 121.143428906888
150020000 115.72313887878
150030000 116.377370453663
150040000 119.220922671658
150050000 121.512670296888
150060000 123.957141471309
150070000 123.040003750003
150080000 124.623694564822
150090000 120.078871401166
150100000 123.814168199232
150110000 122.293680980088
150120000 121.908771768559
150130000 121.935194466573
150140000 122.804759476344
150150000 123.830343972968
150160000 119.271580265894
150170000 122.537013696621
150180000 125.276303544946
150190000 124.583099217955
150200000 125.027455490906
150210000 123.201688146656
150220000 123.414729425516
150230000 123.893341749275
150240000 116.954827377496
150250000 115.470398532963
150260000 118.922626049975
150270000 122.101227169051
150280000 122.841032711287
150290000 121.565221286193
150300000 124.672292319408
150310000 118.697317467886
150320000 120.995527590419
150330000 119.792608960778
150340000 123.854339566106
150350000 123.143941411491
150360000 114.990162322943
150370000 117.559153089915
150380000 115.940699680481
150390000 116.493247086055
150400000 120.522901784322
150410000 121.016204850225
150420000 118.259333141655
150430000 120.634459636565
150440000 119.577109168544
150450000 117.956482034204
150460000 117.191989889118
150470000 117.2833672601
150480000 116.525699520527
150490000 120.315966933581
150500000 119.869154773802
150510000 117.807786995931
150520000 120.317414031436
150530000 116.496708236031
150540000 121.134546120015
150550000 124.54709605088
150560000 117.66246255898
150570000 118.801726760074
150580000 115.728091483347
150590000 116.771104476782
150600000 115.634740819602
150610000 117.017684511641
150620000 119.800317045615
150630000 120.911365349124
150640000 116.994085465105
150650000 116.607067388117
150660000 121.40441450534
150670000 120.987382682491
150680000 115.245643859166
150690000 125.507383368028
150700000 127.151648411857
150710000 123.131850499073
150720000 120.670118991151
150730000 120.466334427703
150740000 118.475480593205
150750000 117.122753815019
150760000 113.602797214729
150770000 119.508754078593
150780000 125.766335881135
150790000 122.929327837463
150800000 123.031656661494
150810000 120.043896902949
150820000 122.13112386823
150830000 124.134809946726
150840000 125.623030756477
150850000 122.213760920104
150860000 120.295387688291
150870000 124.039125081132
150880000 125.519206342632
150890000 121.904676719587
150900000 124.25428133058
150910000 121.624056753434
150920000 123.103110543201
150930000 120.387106274473
150940000 120.329847720746
150950000 121.593071390785
150960000 120.03999713262
150970000 117.834385228948
150980000 116.147453032226
150990000 116.061306655571
151000000 114.85250558064
151010000 120.718730572757
151020000 119.072125496501
151030000 119.142186397548
151040000 115.609876225012
151050000 113.483698683538
151060000 114.009412840783
151070000 115.741041061943
151080000 115.151472268362
151090000 113.91688833998
151100000 119.268822910096
151110000 118.873900217063
151120000 118.837627296606
151130000 117.260053649495
151140000 115.95030121496
151150000 118.370519397
151160000 118.307485717421
151170000 113.267258502471
151180000 115.56501470744
151190000 116.28761153158
151200000 115.800993130569
151210000 117.281488199347
151220000 116.151340479417
151230000 119.329273568087
151240000 118.764896536796
151250000 117.138825391841
151260000 121.715686193133
151270000 122.104432406673
151280000 125.577664808812
151290000 121.594522582089
151300000 119.18607290866
151310000 120.321281976782
151320000 118.647848313539
151330000 115.879681400285
151340000 118.651657410349
151350000 115.64784966174
151360000 116.698358332349
151370000 117.931585401778
151380000 114.515943088302
151390000 114.048975276499
151400000 118.383619823153
151410000 116.401757609923
151420000 116.702843939097
151430000 118.441664361634
151440000 121.119883031874
151450000 121.585642943694
151460000 114.060095279043
151470000 117.35960174134
151480000 119.481468250994
151490000 121.397376887536
151500000 120.150795748629
151510000 122.799156906615
151520000 122.058222140195
151530000 125.200639237597
151540000 127.524433346208
151550000 123.871599265368
151560000 121.784898997275
151570000 121.315417397996
151580000 120.731067560593
151590000 123.340487698601
151600000 117.040763032427
151610000 119.808264615601
151620000 119.025939305958
151630000 118.35671950724
151640000 120.656347047494
151650000 119.224543105892
151660000 119.460294537026
151670000 117.251583701259
151680000 120.138276957337
151690000 120.340988576712
151700000 119.458721282475
151710000 123.136509291379
151720000 122.206810927399
151730000 124.575730309252
151740000 120.896708854511
151750000 119.424320567473
151760000 124.253198814752
151770000 125.74008662015
151780000 125.90657846304
151790000 125.888239247142
151800000 127.027000820898
151810000 128.118410932141
151820000 129.605951816011
151830000 126.427285855591
151840000 123.239844999989
151850000 126.168957869228
151860000 128.849387077314
151870000 127.388885361398
151880000 124.484293889125
151890000 124.589683242298
151900000 118.58532367279
151910000 118.337163158779
151920000 122.790372883861
151930000 121.934901739554
151940000 122.377214321969
151950000 120.987965152945
151960000 121.520738557194
151970000 125.888859418033
151980000 124.706159346621
151990000 121.332588327731
152000000 119.39808231053
152010000 119.225008353878
152020000 121.003552675045
152030000 120.9400775145
152040000 120.433625513898
152050000 121.026908793322
152060000 117.839055184301
152070000 115.571368831492
152080000 121.171726873795
152090000 122.186264398594
152100000 125.193051351133
152110000 120.033871138912
152120000 119.078816998956
152130000 120.768452917524
152140000 120.179036923538
152150000 120.843742292594
152160000 123.263119001032
152170000 124.427617373113
152180000 125.55328745642
152190000 127.36707078892
152200000 131.123623052614
152210000 125.108363822416
152220000 119.751673150184
152230000 124.063724332819
152240000 123.226463265477
152250000 120.531171425306
152260000 118.237015870133
152270000 117.412473017084
152280000 123.392625017331
152290000 122.626109051989
152300000 119.360333097152
152310000 121.632888105812
152320000 123.922131402986
152330000 125.172991143652
152340000 122.098174743917
152350000 123.392313561039
152360000 123.327538733191
152370000 120.336402164552
152380000 123.153748248122
152390000 122.75290204111
152400000 119.448477862377
152410000 121.284603908776
152420000 121.582748099448
152430000 123.020901934374
152440000 119.760850052366
152450000 119.529343322973
152460000 118.907714676881
152470000 122.025954860823
152480000 122.362290583308
152490000 124.261768629328
152500000 122.096557988074
152510000 123.431017339318
152520000 120.685264787393
152530000 127.944253111137
152540000 121.827538767336
152550000 121.72215950806
152560000 122.284756633022
152570000 118.3089164579
152580000 118.629519791293
152590000 115.135390327227
152600000 118.203410618558
152610000 120.26659545388
152620000 120.453016493949
152630000 121.434744301613
152640000 122.84972742159
152650000 124.180382891181
152660000 121.236618651593
152670000 119.729572585606
152680000 118.844544263747
152690000 119.331142468969
152700000 124.639457182384
152710000 117.778981276356
152720000 114.200894048583
152730000 117.547152227087
152740000 120.352612971686
152750000 113.752935066281
152760000 114.709673250069
152770000 115.811186792722
152780000 120.063185603263
152790000 118.358863604644
152800000 114.470954584457
152810000 118.503763186077
152820000 118.539076281408
152830000 120.534275439907
152840000 120.673385068446
152850000 119.812276153205
152860000 111.954231012259
152870000 115.406179193107
[truncated: 395,703 more chars]
