# Supplementary material for: Directional translocation resistance of Zika xrRNA
Source: Nat Commun. 2020 Jul 27;11:3749. doi: 10.1038/s41467-020-17508-7 (PMC7385498; doi:10.1038/s41467-020-17508-7)
Supplement: Supplementary file 4 — Source Data [file 41467_2020_17508_MOESM4_ESM.zip › Source_Data_Figures/Fig2B/stretching-rate_r0-T300K/r_2_Ree_parallel.dat]

10000 24.7376497902816
20000 17.4785302887172
30000 16.6893734934655
40000 18.2572151142501
50000 23.1329228799395
60000 22.263218519997
70000 18.1174407285891
80000 10.339087386262
90000 16.9410533843601
100000 19.1617784513713
110000 10.7344030259301
120000 12.0759417913156
130000 15.2176881450767
140000 17.9484221177538
150000 8.95155475739949
160000 13.8485646117299
170000 10.6790519204381
180000 14.8497263507587
190000 15.5573685372592
200000 18.2281519112128
210000 16.6548475704034
220000 6.50222589039691
230000 12.8421352273058
240000 7.69013525928682
250000 8.63909978348886
260000 13.0669433672712
270000 13.9144095258616
280000 19.1102967780043
290000 10.9714024020888
300000 5.44425072778154
310000 9.25951271740377
320000 12.4195818142745
330000 5.49720351419222
340000 8.24935937184819
350000 8.36636641183281
360000 13.2818562211203
370000 14.5451267088204
380000 15.2161543454603
390000 8.95070320569471
400000 14.9291189978101
410000 5.71878998034907
420000 7.1584009845339
430000 11.6911970089658
440000 3.47694210900238
450000 0.0607172483746581
460000 1.93348069559926
470000 3.41033882316009
480000 1.19935585083914
490000 1.87356547923912
500000 3.12445061625942
510000 4.47917785799524
520000 7.51019802917557
530000 11.476795788246
540000 13.1144896259217
550000 14.6115451037834
560000 11.0874253866018
570000 19.5774289444759
580000 20.1564400512868
590000 17.8334736482666
600000 18.2850052410888
610000 17.9805383774641
620000 20.4059951849655
630000 16.4684756703564
640000 23.5880674475929
650000 10.7743800506822
660000 9.35747328501066
670000 12.3450117048893
680000 13.173409977061
690000 10.8916080260011
700000 13.097735423504
710000 10.9584533998955
720000 10.3366799271243
730000 16.9502844208055
740000 10.5005590288361
750000 12.3625824503545
760000 11.7544423076058
770000 13.3957278546524
780000 17.1483688558628
790000 18.1035470258062
800000 20.5864148484587
810000 9.19812180824698
820000 11.4857644746412
830000 8.32489112281394
840000 10.0180234962482
850000 12.8704505827465
860000 8.80796148018243
870000 7.08085347016879
880000 9.80337251315535
890000 10.0232916813337
900000 6.57035096452529
910000 8.61374401268262
920000 2.23514001547005
930000 0.137740222850027
940000 5.01960026287765
950000 0.596950218461814
960000 5.30985186019842
970000 5.48056194172767
980000 0.543511953946279
990000 0.849468884910493
1000000 2.58966655697827
1010000 3.8903727433119
1020000 0.714152796732833
1030000 2.72329689430302
1040000 4.00642331980123
1050000 11.0551533291966
1060000 17.2583969413204
1070000 17.3386192885171
1080000 21.3450674570014
1090000 14.8795939201151
1100000 11.526444629771
1110000 1.57480983091625
1120000 1.49555010376832
1130000 5.71955661521713
1140000 4.03415385280317
1150000 2.70830324577292
1160000 0.250733537856149
1170000 9.42788667931148
1180000 13.8949212480444
1190000 12.8171918179245
1200000 14.3558234964356
1210000 10.7913677255185
1220000 11.4482507244094
1230000 12.6330531140641
1240000 7.3131791797008
1250000 8.62592214384387
1260000 10.7772588132265
1270000 13.3566336438553
1280000 17.3727510888937
1290000 15.7888635304175
1300000 12.1026445408435
1310000 9.10100767597959
1320000 8.87402596755192
1330000 15.8201605710078
1340000 9.37234253522007
1350000 10.2880716002184
1360000 7.79022009244318
1370000 14.5688938818859
1380000 10.0963458929642
1390000 15.2599857781897
1400000 16.357324010784
1410000 13.6110491036478
1420000 11.5899768428613
1430000 16.1013347063147
1440000 10.4084298719559
1450000 15.4129326725097
1460000 9.67103248409001
1470000 9.83768801842371
1480000 12.700722680391
1490000 9.75671925381852
1500000 16.3789541873561
1510000 12.212884238991
1520000 13.6462761787809
1530000 18.9841013144975
1540000 17.874303397691
1550000 17.1388646266005
1560000 13.613546652172
1570000 14.7986876836468
1580000 17.3800640488184
1590000 20.2566806774495
1600000 20.9026172589337
1610000 24.0741966676402
1620000 27.3089962797076
1630000 24.3290293610882
1640000 20.7131061222375
1650000 20.1456825949172
1660000 12.2497149116031
1670000 11.8213791673737
1680000 8.35397520966774
1690000 4.27804155396302
1700000 10.5085702149701
1710000 15.9323493832143
1720000 17.8781317725087
1730000 6.41875657259334
1740000 6.5254373903017
1750000 5.33282615840625
1760000 13.8042648575134
1770000 12.174130390371
1780000 3.54930623267524
1790000 2.41524847591211
1800000 5.42079029197191
1810000 8.94308659648033
1820000 9.27619572519495
1830000 3.82942091688972
1840000 2.02028452725716
1850000 6.41770229607727
1860000 4.46153924030654
1870000 10.1826969563629
1880000 2.65568037149774
1890000 1.30435185594411
1900000 0.910974093375899
1910000 1.4622789325519
1920000 13.0413694324384
1930000 14.0768458590591
1940000 13.8644380614354
1950000 11.80688587441
1960000 9.4820313589147
1970000 10.5921883126787
1980000 13.6866032910216
1990000 13.1933241054755
2000000 17.9441611808892
2010000 16.5761932553954
2020000 13.9705204173649
2030000 12.3775554110712
2040000 21.5482051683039
2050000 21.2353184289524
2060000 21.5822522576838
2070000 20.4616204076947
2080000 15.1458701292493
2090000 22.0116800561282
2100000 22.9264309470666
2110000 22.1841263470593
2120000 14.5557749708576
2130000 12.0129258658108
2140000 15.9079455295482
2150000 12.9360497979814
2160000 4.11492968066113
2170000 5.40235108218121
2180000 6.11022224997117
2190000 9.15913386625186
2200000 12.8500495240879
2210000 15.567998056903
2220000 17.102808935436
2230000 18.8293393449617
2240000 12.9245845886474
2250000 14.0926279563181
2260000 0.366092884103978
2270000 5.18942147713949
2280000 4.06255921900623
2290000 8.31154201766861
2300000 14.2599744902256
2310000 6.16688224660669
2320000 6.72125576474508
2330000 7.42063577941053
2340000 10.3848023899514
2350000 16.3415977798838
2360000 13.8626093475445
2370000 11.0803871662667
2380000 9.50543033079998
2390000 13.685112937131
2400000 12.6868341043548
2410000 16.0059739871409
2420000 14.9713349280493
2430000 11.2352906097409
2440000 7.06256729173845
2450000 3.26893619183363
2460000 1.60568893411966
2470000 3.42619585545867
2480000 0.245127663259552
2490000 5.73259983632846
2500000 0.169759804347052
2510000 2.91224779270584
2520000 5.76768309803214
2530000 0.777482538965614
2540000 6.60000170134578
2550000 10.0489903805956
2560000 9.2117619842752
2570000 8.7276539241613
2580000 7.96506455749977
2590000 10.7052280605114
2600000 8.52248623266183
2610000 5.24768273945369
2620000 4.61237450385255
2630000 2.07457633838561
2640000 6.42114260736571
2650000 0.923493485359188
2660000 4.40221579952578
2670000 2.96246024835142
2680000 4.6641997656655
2690000 1.9493756019869
2700000 1.10893910133808
2710000 3.15041272031095
2720000 8.12928988502159
2730000 4.08750857448922
2740000 2.03537772057405
2750000 6.54309478678766
2760000 3.66021002052878
2770000 0.995821260374044
2780000 2.09462909044925
2790000 6.58245680818823
2800000 7.66494630516439
2810000 1.82328671296835
2820000 1.84762769189763
2830000 3.10786085170753
2840000 0.18056213655376
2850000 4.11199704465582
2860000 8.63115509849524
2870000 4.06289624036714
2880000 1.92358750923285
2890000 1.52401226574426
2900000 3.77783333024905
2910000 5.8805535572676
2920000 7.55414443785776
2930000 16.1076189220885
2940000 11.0671532143666
2950000 9.73703335397238
2960000 13.3937703472661
2970000 9.53225140008402
2980000 5.39670534725883
2990000 7.79114728849373
3000000 13.9993084553325
3010000 13.6342403696392
3020000 10.443360417763
3030000 2.7170525386062
3040000 10.0198885696428
3050000 11.4180922363595
3060000 12.8127948901132
3070000 10.3925797126226
3080000 11.605190368615
3090000 13.7456868536177
3100000 7.48359556469489
3110000 6.7641125454536
3120000 3.89070619530469
3130000 5.87822280231779
3140000 5.13199799294182
3150000 8.97036776705244
3160000 1.20947038696369
3170000 5.51136847152929
3180000 6.49121754057461
3190000 15.3857767474631
3200000 15.2776449082438
3210000 12.7690616171074
3220000 8.07378325172152
3230000 2.45017628584742
3240000 4.39505717789962
3250000 6.1343097138523
3260000 11.7456361747128
3270000 8.79326639767049
3280000 1.12952277835052
3290000 1.34171202637691
3300000 0.81366977959641
3310000 2.71185436735931
3320000 3.40437456214738
3330000 3.27242417996467
3340000 1.94956728457379
3350000 0.225493336038198
3360000 5.01859362498374
3370000 11.6051889732607
3380000 4.66525742306408
3390000 0.521410186097057
3400000 5.58475084369974
3410000 3.43276980384223
3420000 0.629594100368195
3430000 0.353050759227301
3440000 6.15709916592527
3450000 8.05787292923588
3460000 1.07990113310075
3470000 2.75534237690994
3480000 0.0896822184774351
3490000 4.48889606568218
3500000 6.83609650475455
3510000 11.1430431504843
3520000 14.4074587709183
3530000 7.93971200359016
3540000 9.17360440696945
3550000 9.1744361928898
3560000 14.5992125051577
3570000 8.28351022490835
3580000 10.1646985030929
3590000 8.02563018941555
3600000 8.84170434842315
3610000 6.43425152376744
3620000 2.0505047449804
3630000 10.5602036066176
3640000 3.18125386672415
3650000 7.02964215679532
3660000 16.9983536613966
3670000 10.6362019060563
3680000 13.5910057097704
3690000 13.7776579374254
3700000 9.56328785983533
3710000 12.6677773285346
3720000 6.17618566114328
3730000 9.49976792464844
3740000 5.04996079564353
3750000 17.2571337633873
3760000 14.4321488503785
3770000 11.7775678862782
3780000 8.68589302098565
3790000 9.13029983230319
3800000 2.42517409425699
3810000 5.44779928173892
3820000 10.2573447967399
3830000 3.71743163857553
3840000 0.557070116858142
3850000 0.964239990760859
3860000 5.09383466241269
3870000 0.552407214776736
3880000 1.22246280548956
3890000 0.619472595109471
3900000 1.24037448302317
3910000 5.20928862250781
3920000 3.75805583105307
3930000 0.0341917499795841
3940000 2.57146144797053
3950000 3.54359097795941
3960000 0.26892967407764
3970000 2.09168672282044
3980000 0.924209886338701
3990000 5.55298065476757
4000000 1.65925023407772
4010000 4.28198874121563
4020000 1.00143450115758
4030000 0.00771881628611482
4040000 6.12766930627919
4050000 5.87521722225313
4060000 4.41594580757373
4070000 2.10514455986134
4080000 1.58462415729855
4090000 3.65962059708437
4100000 3.48018613537499
4110000 2.98055594602994
4120000 3.09979988268856
4130000 2.61324106117718
4140000 4.8732943338008
4150000 3.26838790295329
4160000 6.65547394722211
4170000 13.447118079719
4180000 13.5834603349055
4190000 14.2950561543931
4200000 8.54116035712923
4210000 8.85056722152399
4220000 14.5461402930352
4230000 10.5156175279778
4240000 9.28427880734716
4250000 9.22943031964604
4260000 7.88261895599072
4270000 6.56624818287685
4280000 6.19525459020292
4290000 5.47044337054842
4300000 0.367342277582793
4310000 8.73722947335301
4320000 3.21979336932083
4330000 0.746599022817179
4340000 8.76569309438662
4350000 3.18767921166528
4360000 12.6174302413019
4370000 17.1536959011123
4380000 15.9174764231699
4390000 13.7575247405445
4400000 10.1976398340662
4410000 8.69110125238569
4420000 12.1982210382392
4430000 7.88588189928299
4440000 3.81778339451603
4450000 3.11213955003461
4460000 2.39425751502927
4470000 6.84978908239185
4480000 8.27943382850486
4490000 2.01803774046124
4500000 2.49847665946163
4510000 9.11008620555742
4520000 9.54591890123993
4530000 0.664239583936592
4540000 12.7812778300475
4550000 11.774179814362
4560000 15.6264758544592
4570000 16.0676594348345
4580000 16.6948854733968
4590000 16.620016762615
4600000 16.8394252357053
4610000 21.1364587555952
4620000 14.4103762037911
4630000 7.37320634035359
4640000 3.87387438006658
4650000 2.94057854257449
4660000 0.632157170953462
4670000 1.93319350755928
4680000 7.90507949716022
4690000 0.681608527144931
4700000 4.49265039673799
4710000 11.6096764904145
4720000 13.8276702687316
4730000 17.4790385649303
4740000 20.2028815117864
4750000 18.512345688438
4760000 7.59262367701319
4770000 16.2099375751756
4780000 8.11873652480369
4790000 13.7778785964855
4800000 11.0376167607561
4810000 19.5624680582047
4820000 16.3716560917119
4830000 18.8507394249318
4840000 18.2954856616784
4850000 23.1560071108086
4860000 24.1991252698411
4870000 20.2875929382014
4880000 26.5066971209218
4890000 24.1088348987183
4900000 11.2161200601442
4910000 15.4895723785938
4920000 20.8530670738014
4930000 15.5824356812157
4940000 18.582804549133
4950000 18.3362837460915
4960000 25.5454736136604
4970000 20.2525630097043
4980000 14.8832433331315
4990000 12.749083489242
5000000 13.6108418673551
5010000 20.7688804044569
5020000 23.4888694513976
5030000 21.1443847685871
5040000 23.1337803503627
5050000 12.5734352888449
5060000 6.59711646283978
5070000 14.6599888936436
5080000 13.6907168174625
5090000 18.4360382580268
5100000 14.8508547637936
5110000 12.2792253904091
5120000 7.7718824711078
5130000 12.874425410299
5140000 15.3263748220014
5150000 12.6190493473118
5160000 12.6101640169873
5170000 16.2416449709896
5180000 18.805498321295
5190000 14.1071595170176
5200000 6.01231290531473
5210000 9.66782787171104
5220000 13.3779233677695
5230000 3.60907213456528
5240000 5.98986477115977
5250000 6.5092668657806
5260000 4.38489599641906
5270000 8.58267337756166
5280000 16.7415698241199
5290000 18.3612915539765
5300000 8.17427186605238
5310000 7.76222667404807
5320000 12.1572278618662
5330000 16.3691560692949
5340000 13.0422213067963
5350000 7.80473911003878
5360000 8.9027823280598
5370000 6.09209184438492
5380000 11.3453755485895
5390000 14.1546293709504
5400000 21.4648158873027
5410000 18.5766652980217
5420000 17.4359010973235
5430000 18.8637755734405
5440000 20.7214381226286
5450000 16.3089131228053
5460000 22.5102543862459
5470000 20.8150970817346
5480000 24.8945888879352
5490000 21.6967828232379
5500000 21.9829281457828
5510000 25.2791801959987
5520000 20.2575790940806
5530000 20.4353540971828
5540000 22.3918937832702
5550000 21.4965811208901
5560000 19.6954580962322
5570000 20.4324302529551
5580000 20.2409021070598
5590000 14.9894731829976
5600000 14.70080626118
5610000 7.36842705402529
5620000 12.4401986338044
5630000 6.73073813134181
5640000 9.70433642994232
5650000 3.4472350680519
5660000 4.80705662264779
5670000 5.28500319621338
5680000 4.25811799219207
5690000 7.78027416107409
5700000 15.0987539116128
5710000 15.6775275463757
5720000 12.9638508518883
5730000 13.1381841645846
5740000 12.5240055613337
5750000 18.7536229674587
5760000 22.5861576662937
5770000 17.4411960218367
5780000 21.8512852503164
5790000 15.5459926082466
5800000 24.3797675210694
5810000 21.0674323836988
5820000 22.6473967507908
5830000 20.4086453309503
5840000 22.74936442907
5850000 23.6952226202122
5860000 25.9995841406471
5870000 26.2320903603128
5880000 28.9556232086571
5890000 27.4291727824179
5900000 28.2456788768658
5910000 24.1208634057075
5920000 19.3754255459647
5930000 14.8428585960789
5940000 14.100493978471
5950000 21.9006379600235
5960000 25.9939573341734
5970000 27.9458522702847
5980000 25.9251729979931
5990000 25.6347127980616
6000000 22.0411274442055
6010000 22.0802505941567
6020000 19.7528273433842
6030000 17.7173846140692
6040000 18.2437007538636
6050000 12.1201681424989
6060000 20.4178141650934
6070000 25.8352644308318
6080000 24.0563185667951
6090000 25.9469694881658
6100000 20.0516593848886
6110000 19.6368018958029
6120000 30.7577317107201
6130000 21.6615540937642
6140000 24.565647050738
6150000 27.7715629040598
6160000 23.9057706587408
6170000 25.7865375715717
6180000 20.8405230407736
6190000 19.3235888279948
6200000 25.9894078532222
6210000 21.5181525219006
6220000 25.9273745698526
6230000 22.8709715308182
6240000 19.7821316050191
6250000 14.6312948835695
6260000 15.840037564771
6270000 20.1065413890065
6280000 26.1529305842681
6290000 27.254519023215
6300000 27.0810360030547
6310000 30.9090485668994
6320000 28.1274963996995
6330000 31.760914102695
6340000 28.7215258577065
6350000 22.7397086836942
6360000 30.5565739419022
6370000 20.9289573019213
6380000 26.5472079667452
6390000 30.3234005414059
6400000 26.2737610469043
6410000 21.8019507581178
6420000 20.5964002372812
6430000 19.9773734169408
6440000 23.4536428645481
6450000 19.8541720090903
6460000 27.2183432071402
6470000 24.2450539854043
6480000 22.4353840991817
6490000 24.6411275396659
6500000 21.7519940482016
6510000 20.1126002591041
6520000 15.9587139549625
6530000 28.4440315355105
6540000 28.6449901420331
6550000 20.4219110052691
6560000 20.3239382005285
6570000 12.5455159921934
6580000 17.8983935896651
6590000 16.523344895504
6600000 18.1776348744644
6610000 19.2094115489516
6620000 23.6077784386387
6630000 24.4366730931475
6640000 25.4914089611514
6650000 16.5245521298842
6660000 15.708377371726
6670000 25.8264186412307
6680000 26.6357117364369
6690000 17.9100808678511
6700000 22.874192524104
6710000 26.2622641049617
6720000 22.8395774378929
6730000 22.6658282926404
6740000 25.6621222059879
6750000 18.8146924104506
6760000 21.0546054814141
6770000 26.6528375578055
6780000 26.7168921063342
6790000 16.9727986455808
6800000 23.1469170631764
6810000 23.536682538908
6820000 23.641902999461
6830000 18.8757084285916
6840000 20.0406632701548
6850000 23.4165580533572
6860000 25.1161511108497
6870000 22.4532767077013
6880000 15.0185393300904
6890000 17.552816673818
6900000 17.538950769333
6910000 19.6965960894391
6920000 23.494439799214
6930000 25.2436580054012
6940000 23.2495868076718
6950000 25.4446096987725
6960000 23.5380803716308
6970000 16.1104911472131
6980000 13.3097604049859
6990000 12.010631457978
7000000 17.7081437858942
7010000 11.8904637318115
7020000 11.3930350130572
7030000 11.8039117368769
7040000 21.737738912132
7050000 25.2191687305374
7060000 28.5024511793014
7070000 29.3874821878884
7080000 29.2114475601513
7090000 27.1022767161773
7100000 24.2832351851392
7110000 26.3629796391951
7120000 28.593546947949
7130000 25.0166563930239
7140000 21.9671379069592
7150000 17.7934629352141
7160000 19.0609775026302
7170000 11.2857234850182
7180000 13.7869544425795
7190000 9.60896521496704
7200000 20.5392613463391
7210000 22.4969251020106
7220000 20.559754467407
7230000 21.6317716941133
7240000 22.5716021399171
7250000 22.6229763529774
7260000 22.7693034594953
7270000 22.8348140831473
7280000 19.5724631045073
7290000 19.7094766830015
7300000 18.4226826477676
7310000 18.5398039974455
7320000 19.1645745830394
7330000 15.0904697188605
7340000 17.8460642237724
7350000 11.2308641006605
7360000 15.5815487977088
7370000 13.658581611009
7380000 16.7519469452307
7390000 8.22849166313318
7400000 9.8178710732966
7410000 3.37519894909383
7420000 4.02844176397645
7430000 9.0916759724829
7440000 12.117362815687
7450000 16.7753797349226
7460000 14.4183109588371
7470000 19.0019737084252
7480000 17.7087115057537
7490000 17.4063001931112
7500000 17.8996312007333
7510000 22.1793120577262
7520000 16.1788605333895
7530000 15.7108142985452
7540000 14.4285651261572
7550000 15.2002246065468
7560000 17.5653755080443
7570000 17.6770140833432
7580000 17.4534870195993
7590000 18.156716995479
7600000 19.1025154066545
7610000 23.1298933093054
7620000 21.5337694464525
7630000 21.2489546770768
7640000 22.9043668026976
7650000 20.2846821014683
7660000 22.3668851862939
7670000 19.2220497406486
7680000 14.9332137292731
7690000 21.8972575929589
7700000 17.1141496390743
7710000 12.053584868593
7720000 14.5528294307942
7730000 15.6495177812612
7740000 15.6509328191912
7750000 7.3209322154438
7760000 9.52017675491453
7770000 11.462382447542
7780000 18.8419441023333
7790000 14.6394280369984
7800000 14.2756043066688
7810000 6.26529722234062
7820000 11.6942046578404
7830000 13.5758057709576
7840000 13.3210474060055
7850000 9.37325120456433
7860000 5.6256249383008
7870000 12.8295358166185
7880000 16.8504338878951
7890000 11.3311598301172
7900000 15.5219117165358
7910000 17.6387559125164
7920000 7.74706090529446
7930000 4.22091534333691
7940000 7.47357572497009
7950000 10.3808830410942
7960000 7.30440734621499
7970000 7.0441170262452
7980000 4.83799134400778
7990000 11.3329274061884
8000000 18.5348211484604
8010000 9.44739752484344
8020000 16.4714734435374
8030000 20.7110193672433
8040000 22.8267687412117
8050000 26.3360631829096
8060000 20.5041942021814
8070000 17.0863037829603
8080000 20.4993439500628
8090000 16.2845792909105
8100000 6.24991778363966
8110000 7.94789993762504
8120000 14.3020121314389
8130000 15.7169742576003
8140000 20.0116638230693
8150000 15.461758945284
8160000 17.3443890157876
8170000 12.8856800694705
8180000 10.7126108859447
8190000 14.7475192367148
8200000 16.9551155718556
8210000 13.9319398023427
8220000 17.4732666773184
8230000 11.5132092780197
8240000 17.4239400440736
8250000 16.9340263866591
8260000 17.298638442391
8270000 17.1573607432715
8280000 18.214136767921
8290000 14.0088420049868
8300000 10.0106576901503
8310000 11.8168549173712
8320000 16.6943667982945
8330000 10.6841365885763
8340000 13.743515719941
8350000 9.32524864015272
8360000 11.2997874708061
8370000 11.9730385303918
8380000 7.33346128873853
8390000 13.5432475235063
8400000 13.5416540511336
8410000 10.1247071198378
8420000 17.5441066552325
8430000 15.5985402665833
8440000 15.72528661581
8450000 20.8226807848878
8460000 28.0798906608543
8470000 19.728807059664
8480000 18.7255586728579
8490000 19.3046822967474
8500000 26.1000222691035
8510000 26.0707599031373
8520000 25.8931623017545
8530000 24.6328526048985
8540000 20.1895045383155
8550000 18.7311117589982
8560000 16.5465513432007
8570000 25.1094102321869
8580000 17.2881858078301
8590000 18.7939755633031
8600000 14.2797402352936
8610000 15.6475385481757
8620000 14.2042031828229
8630000 22.3138908409822
8640000 27.5353008409392
8650000 27.5908729725341
8660000 28.749926885588
8670000 18.5030762521537
8680000 24.7548564440617
8690000 21.9841563486617
8700000 23.0630332417977
8710000 27.2904174593655
8720000 14.7987812590375
8730000 20.1986234780023
8740000 24.0148837959698
8750000 23.0057164547713
8760000 24.0743751414212
8770000 21.4539493611184
8780000 21.212821586498
8790000 17.7918825354038
8800000 14.901427031443
8810000 11.7207356031451
8820000 15.6155771363493
8830000 13.424211879882
8840000 15.3402067602043
8850000 9.36776818635047
8860000 12.4960396156009
8870000 20.3251918797243
8880000 13.8330694203759
8890000 17.1372292913592
8900000 18.85333459251
8910000 17.4830051288994
8920000 25.3611987868456
8930000 24.5210892028836
8940000 15.0456631666547
8950000 9.48184580969883
8960000 11.811887493583
8970000 10.6751064435125
8980000 9.20713899255435
8990000 12.2426428485322
9000000 12.6306814504664
9010000 9.17246539296525
9020000 15.0287853436705
9030000 18.4654594112963
9040000 17.0051839280115
9050000 13.7686798434034
9060000 8.05779919996758
9070000 6.18351086634277
9080000 5.77002561451917
9090000 4.69304930882424
9100000 8.81687236657422
9110000 7.59310391207453
9120000 14.1553116018262
9130000 11.1591535379907
9140000 7.72060702453274
9150000 14.4616857178194
9160000 9.8453634357773
9170000 7.56831546523028
9180000 8.20564093337441
9190000 10.2767278734741
9200000 5.65857166591667
9210000 10.0657599316691
9220000 10.3106582356773
9230000 15.399760885316
9240000 15.5077907296849
9250000 21.5317099022584
9260000 17.2830652169767
9270000 13.9514406919441
9280000 13.7241874477597
9290000 12.0144805895354
9300000 15.5253785482682
9310000 12.7582119727416
9320000 14.6120788288377
9330000 15.2411516028294
9340000 12.7395144219124
9350000 10.5640096247165
9360000 5.1349968443584
9370000 3.27980955778293
9380000 6.15888052288375
9390000 10.2936825752065
9400000 15.3447436710498
9410000 17.4732664663272
9420000 14.0221526329591
9430000 13.803867687737
9440000 9.84751915829389
9450000 11.0868195056981
9460000 11.3046893960703
9470000 10.5528548383444
9480000 14.6921387457816
9490000 11.3768462660443
9500000 8.32079794505569
9510000 10.6422735342877
9520000 18.8832234849941
9530000 21.1123596362278
9540000 22.4028567457846
9550000 15.0844721702014
9560000 11.0939708270116
9570000 22.8692569175823
9580000 11.6341965280661
9590000 12.3001315827689
9600000 14.2063951318975
9610000 12.2270071248404
9620000 11.7211802100529
9630000 16.2607300816704
9640000 15.3839161530141
9650000 13.652385476183
9660000 14.1400588225803
9670000 14.2680479804882
9680000 10.7095296955908
9690000 14.5485606449951
9700000 18.8794585034342
9710000 27.9075300160285
9720000 24.3199625503055
9730000 23.1988090851585
9740000 18.0030286963494
9750000 21.2529184523855
9760000 13.1849619905916
9770000 15.8247951451535
9780000 13.5688110575705
9790000 14.3795912937798
9800000 10.8918834495497
9810000 13.584157512182
9820000 20.020952722884
9830000 19.3164995829596
9840000 14.4483655876192
9850000 19.9853520843689
9860000 18.4582211244312
9870000 22.9574634456523
9880000 17.5170674931938
9890000 23.7321289653336
9900000 18.1128891973523
9910000 15.8623748932731
9920000 8.5777279718767
9930000 19.1746473095145
9940000 16.7431898741235
9950000 16.0127880623471
9960000 17.58088842417
9970000 11.3247613220065
9980000 24.0692580382336
9990000 23.040636390256
10000000 17.1350444212321
10010000 20.702520136365
10020000 21.2678949760805
10030000 13.1223276888599
10040000 11.4657173016477
10050000 12.4968582484809
10060000 14.4425666218423
10070000 10.9791698253159
10080000 18.1261919692001
10090000 15.6115799732749
10100000 11.2231755839171
10110000 13.0866419614696
10120000 14.533343184645
10130000 16.5170354413626
10140000 12.5418949889664
10150000 16.4648982944171
10160000 19.340592995112
10170000 15.2372811962245
10180000 10.984678865437
10190000 18.073322384328
10200000 16.4109989326557
10210000 12.4286490344437
10220000 14.8659258095415
10230000 14.9115187000659
10240000 25.0545095954539
10250000 20.8351972880114
10260000 27.8057650396739
10270000 31.4254703982319
10280000 22.40011609356
10290000 22.322271196463
10300000 16.5938195343383
10310000 14.8436787185317
10320000 23.3731666253087
10330000 17.8173730381559
10340000 18.1938057953466
10350000 20.2742005942943
10360000 15.4140789951478
10370000 23.4523845912735
10380000 20.4495557901069
10390000 23.0180654476819
10400000 30.1317610149026
10410000 26.3218873670263
10420000 22.3997416938018
10430000 15.5042401663668
10440000 17.3447768558813
10450000 17.3600003249941
10460000 18.2201187942907
10470000 28.4157539820429
10480000 17.3538353858619
10490000 22.1989447430433
10500000 19.8272712623049
10510000 22.7009590201513
10520000 18.1289570097258
10530000 18.831586813918
10540000 16.876797001075
10550000 14.4833438422837
10560000 14.0045697673129
10570000 17.3002573633719
10580000 10.4740623867091
10590000 19.0691959992361
10600000 18.7402849358547
10610000 15.7948283798397
10620000 17.588057796801
10630000 18.0405943337664
10640000 21.403451481666
10650000 15.4930989498299
10660000 23.6633533206026
10670000 21.5958506509704
10680000 25.3638056889835
10690000 27.1391007755038
10700000 30.6981854048203
10710000 23.3937379306951
10720000 26.7836765818909
10730000 18.4076693581334
10740000 19.3958851640465
10750000 18.0730866850965
10760000 17.1769035655496
10770000 18.4693656443301
10780000 28.2571819450847
10790000 22.8506102999488
10800000 24.7216624309334
10810000 27.5071122258323
10820000 23.9724702305313
10830000 15.6365718159925
10840000 18.181581287096
10850000 21.0955507799669
10860000 22.339939991036
10870000 16.1138258426947
10880000 16.9138106069922
10890000 24.4206524375107
10900000 25.564658829565
10910000 19.7128653826802
10920000 14.8439636289869
10930000 18.1621298207805
10940000 22.4326388181507
10950000 24.7514723351775
10960000 26.9872430000626
10970000 17.939477849382
10980000 20.915199782874
10990000 23.5957290367901
11000000 20.206651051658
11010000 20.6368478037813
11020000 22.4414714510256
11030000 19.1734706810034
11040000 8.09797980519164
11050000 9.68034086684781
11060000 6.84161841546671
11070000 11.0604580075406
11080000 15.0880464216261
11090000 16.1232870364322
11100000 17.8942550626754
11110000 13.1312187911385
11120000 16.8984417460776
11130000 16.7052829282237
11140000 10.6410361213
11150000 10.2161091074071
11160000 5.50412340634728
11170000 7.31693745270957
11180000 4.33630717140181
11190000 3.80127928815034
11200000 9.84099807717473
11210000 12.1002315114161
11220000 17.0786301419658
11230000 25.2945188891986
11240000 23.3898180217323
11250000 21.7399828689168
11260000 21.3441830296842
11270000 20.8587569412447
11280000 15.8078972230558
11290000 14.7545589686074
11300000 13.6344665677528
11310000 11.5165148553624
11320000 16.5532570157942
11330000 16.6353479308844
11340000 19.4076308089001
11350000 18.0079581418216
11360000 25.7699332561933
11370000 30.3140281426665
11380000 29.0635701059427
11390000 16.9861741752403
11400000 7.61613175161494
11410000 9.56799096480501
11420000 9.98842149136095
11430000 13.7125345232669
11440000 10.0474281414674
11450000 12.2911517589437
11460000 17.0854629655007
11470000 17.4959554500431
11480000 13.4207098493522
11490000 19.7744715275719
11500000 23.9175115629419
11510000 20.6355535851745
11520000 22.9397770730166
11530000 18.5801410658374
11540000 19.7218294808105
11550000 7.79750209794736
11560000 20.7287484867537
11570000 18.857203687482
11580000 19.0818744178024
11590000 15.90396557572
11600000 22.1070086633755
11610000 24.8028208532092
11620000 20.859641344282
11630000 21.5887689220812
11640000 21.3580665709479
11650000 26.7364733724439
11660000 18.7556987712709
11670000 23.4827957722297
11680000 28.2382152481202
11690000 31.1247776088588
11700000 31.488856518101
11710000 27.1046681419922
11720000 26.3085036602458
11730000 24.8474361453574
11740000 20.8075467576188
11750000 28.5805896241929
11760000 26.8454165557201
11770000 19.247458558955
11780000 21.356744845601
11790000 21.2373997283353
11800000 12.4906600683304
11810000 8.3514912738928
11820000 14.8633487772453
11830000 19.0770252867508
11840000 18.0502842335116
11850000 20.6258541906968
11860000 19.7138287460373
11870000 16.2793378838883
11880000 12.8003719898356
11890000 16.3149624736175
11900000 12.0518794417868
11910000 15.388117531807
11920000 6.81588304560785
11930000 9.85694483916132
11940000 8.99132989174728
11950000 13.0431503086621
11960000 19.0657292151132
11970000 12.2174631255412
11980000 16.7814772747211
11990000 20.0799236062626
12000000 17.7739298490541
12010000 17.8399689550171
12020000 13.808725986404
12030000 8.66188056765247
12040000 13.6259824299901
12050000 11.2566870939107
12060000 18.3369537666445
12070000 12.409871358927
12080000 11.6335942204182
12090000 9.48976180100016
12100000 3.02991157513043
12110000 9.09389161876408
12120000 15.3001403933636
12130000 15.4965851123205
12140000 13.9850711210138
12150000 10.9412877953463
12160000 17.412300054075
12170000 20.0283835298803
12180000 13.5839828395708
12190000 21.5247520147715
12200000 22.0358936625196
12210000 22.3822666443323
12220000 25.5446125444303
12230000 12.010966969545
12240000 10.5091056024867
12250000 18.8075144039481
12260000 17.2916894309711
12270000 19.0180623086087
12280000 12.9829145199357
12290000 8.21266432056706
12300000 6.09111606305214
12310000 10.7370540076116
12320000 1.37016821999742
12330000 3.69930248795293
12340000 4.1957942310421
12350000 3.22981142934117
12360000 0.51943132407456
12370000 3.42706708297669
12380000 2.2703272869943
12390000 2.79400316325058
12400000 1.19540537951332
12410000 0.484651902597363
12420000 4.89441087757655
12430000 4.3491052043301
12440000 8.53997830530665
12450000 8.23445404937161
12460000 3.61617479112169
12470000 5.11951384717941
12480000 8.04862956102323
12490000 7.40007086326904
12500000 2.36145957179428
12510000 11.0355963604661
12520000 3.22127117321253
12530000 12.142093991054
12540000 7.99820217872258
12550000 6.98285117221928
12560000 11.7898187898995
12570000 11.2843509126549
12580000 10.423982300206
12590000 10.0761672185905
12600000 10.7975274609537
12610000 11.1648678358233
12620000 13.7252477778248
12630000 11.2334133059559
12640000 11.3388210998245
12650000 14.4390308903699
12660000 12.6947606366691
12670000 9.60878921125766
12680000 6.26303181997042
12690000 12.1889336123394
12700000 8.96893547291523
12710000 2.21528734828536
12720000 12.7557999348826
12730000 1.43397340105878
12740000 0.0427325834039038
12750000 1.29988658565622
12760000 6.48844152117078
12770000 2.23893739070786
12780000 3.80708982447652
12790000 12.9681996404654
12800000 7.87881870415856
12810000 7.72328736419149
12820000 12.0420558018205
12830000 11.8975609130125
12840000 13.7844866587768
12850000 10.5183610732971
12860000 13.6362168180249
12870000 19.2490513903749
12880000 11.4995609455961
12890000 12.9565283187691
12900000 8.22092070222072
12910000 8.24486246525794
12920000 10.154558860105
12930000 5.48962835922873
12940000 2.59260431306325
12950000 2.87579009388242
12960000 15.0841920229155
12970000 11.990280840627
12980000 9.88428509154517
12990000 9.07999117581079
13000000 14.9282978133332
13010000 10.0096141378013
13020000 12.804749011054
13030000 11.9616674294569
13040000 14.7999256980897
13050000 6.21249309395688
13060000 8.63092931360939
13070000 8.15465095492272
13080000 11.1596567094371
13090000 16.2883646477265
13100000 14.7970653157655
13110000 14.5334798059107
13120000 16.0040600776036
13130000 15.9817683319353
13140000 14.217151415553
13150000 14.789252134712
13160000 21.1883355195159
13170000 10.4004308746776
13180000 8.22704019072108
13190000 8.92308549465827
13200000 6.96338791123674
13210000 8.0149665089715
13220000 14.538013407534
13230000 11.2881759134893
13240000 10.2980937449184
13250000 12.3404710266018
13260000 8.21549006170471
13270000 1.72255948184619
13280000 6.77258406927456
13290000 3.71270416047111
13300000 10.9841103383089
13310000 3.48700525732164
13320000 6.84826596414547
13330000 6.86344903525156
13340000 5.79478793363955
13350000 8.60163032121596
13360000 8.08250488116641
13370000 11.7986384355517
13380000 8.38943434083637
13390000 13.7091181895035
13400000 15.8358615694877
13410000 6.68771602593432
13420000 9.58398396980573
13430000 12.0642956049302
13440000 14.9998319376698
13450000 11.3361865042392
13460000 6.02766950455106
13470000 5.28030386865805
13480000 11.3313975862005
13490000 4.00510014765473
13500000 5.63464872643573
13510000 2.14527798410916
13520000 6.49028970168627
13530000 6.32304363573326
13540000 5.36415854777738
13550000 3.69775300897811
13560000 7.8442384816467
13570000 9.92878525328302
13580000 10.773732696296
13590000 8.08917422297327
13600000 7.13490743978969
13610000 7.99868303997852
13620000 2.50147310642336
13630000 8.17645084875716
13640000 10.096291647734
13650000 7.94299395164433
13660000 10.3216746985927
13670000 15.1933839431994
13680000 8.25664926679065
13690000 14.528543391951
13700000 15.8931223682162
13710000 13.9253378415926
13720000 12.1362423302278
13730000 18.4162956235028
13740000 9.41291696432847
13750000 8.29014050799674
13760000 9.39126344356345
13770000 10.0552778022168
13780000 8.01259359374535
13790000 11.3775745966618
13800000 7.81118171731936
13810000 10.9612666635678
13820000 11.9485903411241
13830000 7.15116654794218
13840000 15.8388410124501
13850000 8.8984536873121
13860000 12.0606203533013
13870000 7.36098702384891
13880000 14.6655604284705
13890000 21.0499399370067
13900000 21.6721464214739
13910000 15.2679841499541
13920000 21.6145397461892
13930000 15.5816285880219
13940000 9.60955130767343
13950000 13.9022278483432
13960000 15.2627079604965
13970000 11.6994612254962
13980000 18.7323846165447
13990000 18.8209420437329
14000000 16.3422154591921
14010000 24.3161263169647
14020000 21.83795986213
14030000 16.5966079735892
14040000 22.7798933552059
14050000 15.684514683865
14060000 16.5164569507659
14070000 15.3160639441446
14080000 13.284098222853
14090000 22.9295783406515
14100000 12.3799771875487
14110000 8.38525144809347
14120000 11.2780872993447
14130000 14.6517168143638
14140000 11.8699905837398
14150000 10.9392104096599
14160000 4.48504734406134
14170000 11.2057243895221
14180000 10.3069188960005
14190000 5.85988872877891
14200000 10.211877747568
14210000 14.0214048378685
14220000 16.7072643310186
14230000 19.9040422206945
14240000 20.930032579159
14250000 20.9918779874008
14260000 22.1560464477001
14270000 19.1895712121156
14280000 19.2646551544054
14290000 15.1295251004389
14300000 15.4784290523803
14310000 21.9440098817932
14320000 18.5813112606282
14330000 20.5838664028912
14340000 17.1081474663048
14350000 12.7566056924429
14360000 13.0568345253338
14370000 14.9827608126943
14380000 18.9480153828936
14390000 14.1345349020556
14400000 21.0550030938687
14410000 20.3994030492926
14420000 10.4202691178666
14430000 14.1483066040555
14440000 8.84445438608287
14450000 11.7035009706069
14460000 16.7163720685286
14470000 11.3280273360957
14480000 12.5142097482215
14490000 13.5347434195112
14500000 16.4532165857956
14510000 19.640261418912
14520000 13.473074739463
14530000 21.1092421255454
14540000 28.5259411501657
14550000 25.2050497058896
14560000 20.9062556664109
14570000 21.2760163084697
14580000 24.9862715933701
14590000 26.2283514381207
14600000 27.6546175702284
14610000 25.6118178204877
14620000 14.6159065308203
14630000 23.9423137467799
14640000 25.6925536639704
14650000 25.4070570350399
14660000 21.4317782234975
14670000 19.9901912332148
14680000 25.6141077495058
14690000 14.4646141075399
14700000 12.6866096780752
14710000 15.3455822067414
14720000 19.4934891894134
14730000 10.1823666456153
14740000 16.895972155532
14750000 13.3216857023434
14760000 20.3305091690124
14770000 17.2079178851264
14780000 16.1700252938331
14790000 11.5516796829694
14800000 14.6923274719037
14810000 15.5536809782154
14820000 18.9998271993709
14830000 20.5077198642794
14840000 28.0638728298727
14850000 32.5269014028134
14860000 33.7063565651243
14870000 32.586667545049
14880000 23.3429632822366
14890000 24.95287302657
14900000 24.991388486328
14910000 24.5576205727782
14920000 25.6427209585353
14930000 26.0575870183598
14940000 29.4263320645395
14950000 28.5992347392118
14960000 27.352679319165
14970000 25.5049827812483
14980000 25.9626730724727
14990000 26.6428292588528
15000000 30.2219423493734
15010000 30.8454442541743
15020000 25.4452873038524
15030000 22.1698011591279
15040000 17.8555238597458
15050000 18.94983534554
15060000 18.8100914585599
15070000 21.2695780637549
15080000 16.4443785203324
15090000 17.2766223632495
15100000 18.3279414550348
15110000 23.6942187145102
15120000 30.3217664295398
15130000 23.9802792060703
15140000 18.0119889313228
15150000 16.6628971548289
15160000 20.0096469949125
15170000 13.4317734621958
15180000 19.3221490886098
15190000 23.6452071935863
15200000 17.7622857526594
15210000 16.0044447340686
15220000 21.6312587071937
15230000 18.7393644472391
15240000 24.2875783459235
15250000 25.5802901460236
15260000 27.1002564585007
15270000 23.3349053494038
15280000 19.3031136455969
15290000 17.109234769242
15300000 20.6282600434486
15310000 23.1718557235166
15320000 16.937892340868
15330000 26.2191768649051
15340000 30.1567702426247
15350000 21.4541731158461
15360000 18.0619215844033
15370000 21.7493068974129
15380000 22.7997549105898
15390000 22.1769688194524
15400000 19.4075331184243
15410000 23.9080041632411
15420000 18.5586623436084
15430000 15.697955803789
15440000 15.6272043292376
15450000 8.71849082434926
15460000 17.3244246619299
15470000 24.0826073892249
15480000 19.5385213784494
15490000 24.7383461104347
15500000 30.0813226625804
15510000 18.9079612702037
15520000 24.8332468029588
15530000 27.7560442066492
15540000 28.0010563339714
15550000 25.9655306368865
15560000 31.3938957124911
15570000 29.5953815171583
15580000 27.6074709313375
15590000 26.459612285649
15600000 29.1063460885273
15610000 31.1712898668982
15620000 29.0795015733611
15630000 26.2848497071429
15640000 29.2512698733067
15650000 25.6884969758493
15660000 25.9656141382225
15670000 28.4392480079175
15680000 35.4220709132169
15690000 27.1315300808674
15700000 17.0215704810113
15710000 17.6964918520901
15720000 25.7357060641685
15730000 28.8491228081597
15740000 29.5122062010862
15750000 31.7482565367048
15760000 31.4020390582174
15770000 28.0861413957031
15780000 29.5748941057071
15790000 33.2716702467474
15800000 38.8519203571733
15810000 32.5905688903703
15820000 23.6826190095547
15830000 24.9577073651122
15840000 14.512437080075
15850000 24.13254614073
15860000 25.7900465514123
15870000 23.7038002098839
15880000 20.4878890388698
15890000 23.0098859983464
15900000 25.181455076202
15910000 24.656458755684
15920000 26.6028455596222
15930000 33.8811911959031
15940000 24.6659774933585
15950000 30.0417183654742
15960000 26.8960794025668
15970000 24.2233976812259
15980000 30.1270479006336
15990000 22.5211933679352
16000000 27.1934869096041
16010000 29.3681482223287
16020000 35.641971193764
16030000 38.8046695574418
16040000 32.2991494294158
16050000 33.9421190328668
16060000 34.7877228930348
16070000 37.6505351286731
16080000 41.7623746515219
16090000 39.4338970185069
16100000 39.1612832094948
16110000 39.4766983625814
16120000 36.6167888451237
16130000 35.0625671420719
16140000 37.3953252841874
16150000 34.5711725215442
16160000 40.0619293239922
16170000 33.1872774911847
16180000 37.9067028382385
16190000 31.5228950474259
16200000 42.503685948134
16210000 36.3834969058613
16220000 40.045391436292
16230000 35.4164902926804
16240000 34.2226071380193
16250000 37.3401457338843
16260000 31.5779085883147
16270000 35.7607371794858
16280000 31.4286080384217
16290000 38.007223903496
16300000 33.8961740396823
16310000 34.1245800740294
16320000 33.3239405708541
16330000 38.1139744623351
16340000 41.8574312286749
16350000 40.5245518044417
16360000 40.2167115011484
16370000 45.4426057663021
16380000 47.0488790121414
16390000 40.1143591564547
16400000 40.8551870702765
16410000 47.6084275539296
16420000 40.5356133465149
16430000 38.5453845398373
16440000 38.1168278484044
16450000 37.4644665430968
16460000 35.098719046788
16470000 43.1472765485823
16480000 45.348406814863
16490000 46.6396079878898
16500000 42.6292153607536
16510000 37.8764684636657
16520000 35.5244288334849
16530000 35.8177183356257
16540000 37.4055041121044
16550000 40.1619632041105
16560000 39.8522004276315
16570000 33.5937265450597
16580000 36.3643508503912
16590000 35.1966304751381
16600000 29.4469625869097
16610000 30.9504674795552
16620000 33.3271116504381
16630000 32.9323574445796
16640000 35.5893537024196
16650000 35.1876942623889
16660000 35.5135727424798
16670000 30.9862057368531
16680000 32.6097822683501
16690000 33.6170333779077
16700000 35.4657526473484
16710000 38.5029375541209
16720000 40.6855725284665
16730000 34.3198969550693
16740000 33.2280878833736
16750000 33.1968187221802
16760000 28.7434587663053
16770000 33.2387813218044
16780000 33.0197328749277
16790000 34.6153763447046
16800000 36.7283293934444
16810000 38.8210105499463
16820000 42.9125430028666
16830000 38.4626986730292
16840000 36.4802633061301
16850000 30.856193933123
16860000 29.7087424572946
16870000 27.598854905168
16880000 28.0679042953347
16890000 25.7316836235124
16900000 29.5634041979616
16910000 29.3344599377168
16920000 30.8318075471065
16930000 39.8098123202099
16940000 37.0784934359932
16950000 40.1015209859252
16960000 41.6730692993887
16970000 43.535505557722
16980000 39.9837329874893
16990000 29.6603362218818
17000000 25.2242596035654
17010000 29.3958562464298
17020000 37.8544148125467
17030000 39.0959954967383
17040000 37.611170170859
17050000 40.5767381481259
17060000 36.5859943751562
17070000 41.7769258389316
17080000 32.5663091505344
17090000 35.1820504756819
17100000 36.7718940153918
17110000 28.2221959175619
17120000 29.0902701569055
17130000 35.2288438262239
17140000 32.6781942340265
17150000 32.7013811244663
17160000 34.894491826175
17170000 32.5941509946844
17180000 31.4551252753387
17190000 36.2163333076599
17200000 32.5933710402061
17210000 34.0720779501414
17220000 38.3931688993825
17230000 40.1412686914723
17240000 32.3733472594927
17250000 31.7198793997128
17260000 36.2989483125914
17270000 33.5219896868309
17280000 25.2875991513831
17290000 31.2768636569266
17300000 30.4524057189386
17310000 35.9455691225464
17320000 38.0548313231515
17330000 42.0704145023082
17340000 33.8864725112146
17350000 27.0484197577743
17360000 34.1765960000992
17370000 30.1085252414183
17380000 32.5301975927183
17390000 29.6175785847497
17400000 38.31075544881
17410000 41.7419146585691
17420000 41.4995782452202
17430000 36.6739767211139
17440000 45.252117730243
17450000 38.3975420755417
17460000 44.0056452692702
17470000 44.408452543192
17480000 39.3030307098687
17490000 41.9669812629976
17500000 44.701854202434
17510000 43.8110017609717
17520000 39.9983439024674
17530000 50.2119986996557
17540000 47.561717202977
17550000 37.7090459622589
17560000 39.1471489043262
17570000 40.7885601544048
17580000 45.7231743859267
17590000 52.2826264751978
17600000 50.2416471077245
17610000 47.0316577750333
17620000 48.8898307928839
17630000 45.1023648799871
17640000 41.738599609529
17650000 41.7507410727845
17660000 40.1147278612183
17670000 35.6589714189922
17680000 33.0707781921051
17690000 30.2700881795656
17700000 36.4817395048212
17710000 41.7269422657479
17720000 28.6626097771628
17730000 31.565535487985
17740000 28.8916220915194
17750000 35.1738997854472
17760000 39.9421328201595
17770000 42.0153961330257
17780000 43.4962254871917
17790000 40.172759321454
17800000 38.0489175132579
17810000 38.2397427247397
17820000 37.76442356847
17830000 38.0706784661169
17840000 35.9830528270126
17850000 31.6542378602375
17860000 31.5899336091197
17870000 26.6990644719484
17880000 24.2009569356271
17890000 22.8483865148816
17900000 20.6703630605814
17910000 28.1443118267588
17920000 26.3312576985535
17930000 23.7749895666862
17940000 27.5797620860833
17950000 23.3180483651541
17960000 28.9622160154077
17970000 28.518291108098
17980000 22.5176929747395
17990000 21.9341530326157
18000000 30.0702923317864
18010000 34.7722523393236
18020000 35.6886936699087
18030000 42.081574238264
18040000 36.1873239310286
18050000 39.2158029028971
18060000 40.1721270932042
18070000 33.2375512102153
18080000 37.3283127852925
18090000 33.9321876131768
18100000 36.3295940740844
18110000 35.0846802991334
18120000 39.8492208050316
18130000 41.1516404531581
18140000 39.6069877963525
18150000 40.4714089401454
18160000 39.1551563624439
18170000 36.1821967594814
18180000 38.1169102396852
18190000 31.6081174820811
18200000 30.5887061372116
18210000 35.1779221197452
18220000 42.2633375931439
18230000 49.5024141059
18240000 46.0039623397046
18250000 46.8852474591336
18260000 42.2173784793782
18270000 44.5305477755666
18280000 45.9342637518973
18290000 42.763081099297
18300000 43.8291795858866
18310000 41.9177822967621
18320000 41.0866221859386
18330000 34.7094020877289
18340000 36.709718549176
18350000 35.043317996659
18360000 41.8426539297092
18370000 34.6811758115895
18380000 38.9741401485342
18390000 34.8463097855471
18400000 35.3923607833435
18410000 40.1073194420781
18420000 38.2916434580795
18430000 32.852298950742
18440000 32.1464027672702
18450000 36.6424657741152
18460000 39.6781105611518
18470000 32.8096455269147
18480000 26.890951919552
18490000 25.5357654335438
18500000 27.2231956004763
18510000 25.5620988736697
18520000 27.2401026358216
18530000 26.9006151335258
18540000 32.376856864112
18550000 35.1368699339409
18560000 37.557483667206
18570000 34.5149010924777
18580000 40.7571384746541
18590000 32.6315059398707
18600000 38.8855962479103
18610000 31.7924640141504
18620000 34.320167755624
18630000 35.7932852979903
18640000 35.4789968898463
18650000 44.6794302334207
18660000 46.0652701781037
18670000 35.9065443372518
18680000 37.7597643832293
18690000 43.6432421623987
18700000 36.3478147661845
18710000 44.0101309303525
18720000 39.0797432316927
18730000 34.5279520148812
18740000 41.7040790031815
18750000 36.1886590295978
18760000 39.0025411398473
18770000 42.5909885281537
18780000 46.9930741070162
18790000 40.5919153679172
18800000 35.8560649897547
18810000 33.3559911200123
18820000 34.8222303081145
18830000 35.5423812954473
18840000 38.4290982288711
18850000 37.4782847935337
18860000 33.4100740785421
18870000 27.6970536868793
18880000 25.9961596149076
18890000 28.0974237718553
18900000 30.6770864103617
18910000 25.605890472465
18920000 31.5174805816817
18930000 33.9479311930911
18940000 33.7577391381641
18950000 36.4009080518747
18960000 44.5000234454117
18970000 41.5355822998458
18980000 42.8999402563131
18990000 45.8788316373236
19000000 40.5663782854975
19010000 41.4907011127968
19020000 39.2859357213173
19030000 42.854160319058
19040000 42.1375401972869
19050000 40.5475740021083
19060000 45.5977538384172
19070000 38.5201456589631
19080000 36.3496104831597
19090000 36.5844244723514
19100000 39.1840612403764
19110000 39.1636333230257
19120000 30.4522347824628
19130000 33.8847632974727
19140000 33.0141510259787
19150000 36.2412023888708
19160000 30.8661226299837
19170000 32.09074648048
19180000 33.5324444404252
19190000 35.8222067345282
19200000 39.734265767667
19210000 42.6582010138088
19220000 41.7485362816282
19230000 38.0778281357975
19240000 38.6356873587652
19250000 34.3744291369411
19260000 31.5816176424004
19270000 36.5299157367357
19280000 41.5920656543682
19290000 33.3467836766749
19300000 35.2274332008564
19310000 37.7670457957946
19320000 41.2548531412391
19330000 48.2835725416017
19340000 48.3702036100732
19350000 44.4982830719397
19360000 42.7178515880692
19370000 49.0195290705226
19380000 41.6259556570891
19390000 40.4721026858109
19400000 41.9812015226436
19410000 44.8335219311344
19420000 42.0655813690045
19430000 46.9717284599953
19440000 38.5535592148375
19450000 37.3212941752111
19460000 42.7429660167178
19470000 38.0423157402147
19480000 35.6429153981644
19490000 31.9768404015629
19500000 37.6172478504384
19510000 33.2132531510662
19520000 31.2562807622461
19530000 31.1489227078462
19540000 31.5971078573621
19550000 28.1431406342967
19560000 24.0070155417318
19570000 27.9401119531941
19580000 31.8084619860163
19590000 29.9283257949161
19600000 25.2431542183725
19610000 20.530738517026
19620000 25.399881945125
19630000 27.9661118583185
19640000 30.0575664842519
19650000 33.6029281549062
19660000 31.1365873442559
19670000 38.5005954614177
19680000 28.5234824352907
19690000 29.2604604695891
19700000 29.5952969874734
19710000 35.3127842689156
19720000 34.9131274108285
19730000 37.674847003177
19740000 36.7987535478732
19750000 31.0173260386493
19760000 40.1731149325184
19770000 39.7844000796878
19780000 38.4310489222619
19790000 38.2456928379577
19800000 39.6933328927279
19810000 42.822207154883
19820000 43.7459385457814
19830000 41.164524100074
19840000 38.745523561931
19850000 36.3577144787428
19860000 39.71172179007
19870000 37.5752075386226
19880000 42.810107422099
19890000 44.4485189378295
19900000 39.3904452923981
19910000 35.7229099860808
19920000 37.7138624211
19930000 41.147677394537
19940000 38.0865836202204
19950000 37.4272409739498
19960000 35.5076615637853
19970000 35.7475982622512
19980000 32.6315363803033
19990000 23.4368247831835
20000000 34.0262358728652
20010000 36.8543154550206
20020000 35.3522307879181
20030000 36.1718289329097
20040000 36.9039585953544
20050000 38.7572434327299
20060000 36.1955942763669
20070000 38.3201374395089
20080000 38.6054381355605
20090000 38.9505004112075
20100000 34.9758136064876
20110000 35.0870819852454
20120000 29.7046713090367
20130000 22.6825285354951
20140000 23.0429977440915
20150000 24.7913431864076
20160000 22.7630481194059
20170000 28.7187466410927
20180000 27.654075176755
20190000 24.7822863628519
20200000 28.9296812326809
20210000 35.4835476193292
20220000 36.2065806656018
20230000 38.1995199292218
20240000 42.7008039940329
20250000 37.9364847104302
20260000 31.9152682255501
20270000 40.5162555060618
20280000 30.2209504156273
20290000 25.2625806066321
20300000 33.2353574324173
20310000 35.2334482041071
20320000 31.6377275443351
20330000 37.2033962701418
20340000 32.1044369603313
20350000 33.7714101067048
20360000 42.857537757142
20370000 45.6686217008941
20380000 39.515588186972
20390000 39.8188651328591
20400000 35.2830410927629
20410000 32.6426431962099
20420000 37.6395730928383
20430000 37.6637367501439
20440000 35.7210930730679
20450000 33.825517565889
20460000 37.9891618370769
20470000 37.1062947593795
20480000 32.4887400902725
20490000 32.7086471425249
20500000 43.1249231115235
20510000 39.1176179367927
20520000 30.7433837471047
20530000 34.5393529700665
20540000 39.5401994468593
20550000 34.5952245349559
20560000 34.4150922824522
20570000 31.7529191686328
20580000 28.1748711645217
20590000 35.9272415802839
20600000 34.3038980142227
20610000 31.283531463129
20620000 37.473861616245
20630000 26.5491364003428
20640000 27.5202398027979
20650000 23.3180100391731
20660000 27.2523879490358
20670000 34.543123976389
20680000 31.5045310323818
20690000 38.6005032883517
20700000 39.4075495073877
20710000 28.6295256419962
20720000 33.3080576652598
20730000 31.8521831200495
20740000 28.3947832402697
20750000 27.4735015734368
20760000 34.8106805943169
20770000 30.5276844660864
20780000 30.0051930537805
20790000 28.0546624939592
20800000 26.5878845685841
20810000 35.0324358815524
20820000 35.2680088807176
20830000 31.135488448057
20840000 34.9710432644955
20850000 31.7163021135176
20860000 32.5149468444403
20870000 33.1951182554659
20880000 36.9444250482461
20890000 33.5677932117223
20900000 36.0953860503604
20910000 39.9645881771464
20920000 37.6137923822449
20930000 38.4102287924592
20940000 31.7851910882497
20950000 36.5422864572112
20960000 32.8731868912248
20970000 35.0004466182018
20980000 36.8297021825035
20990000 35.6389100245019
21000000 35.6171999395258
21010000 37.9253974955083
21020000 37.6227101330561
21030000 29.4748419298841
21040000 25.0951651992193
21050000 25.066200851039
21060000 28.5879950571475
21070000 25.6699346763861
21080000 21.4548580297918
21090000 23.0633224081676
21100000 30.7203133639878
21110000 34.613005389913
21120000 38.6708055000989
21130000 33.9259438905205
21140000 29.4514295469665
21150000 32.2613124304237
21160000 30.1437340863212
21170000 29.3365891401099
21180000 35.0312737551413
21190000 29.3539874362428
21200000 24.9381972795613
21210000 16.8073720378325
21220000 21.4126975044391
21230000 19.657587165899
21240000 15.7093891275264
21250000 15.3010480718037
21260000 20.0275536022685
21270000 22.6954949486178
21280000 26.9534241108562
21290000 27.4051479377105
21300000 25.4328281616232
21310000 26.8695167663615
21320000 19.248493314699
21330000 16.2962971587307
21340000 26.645402483276
21350000 29.4812836767455
21360000 23.8779694571489
21370000 21.2507827149672
21380000 15.658915619488
21390000 16.4726461415735
21400000 18.8198064324713
21410000 24.3734603720412
21420000 20.0533199630324
21430000 21.6519906765869
21440000 29.7282850699002
21450000 35.695047229121
21460000 27.1502941408716
21470000 23.5038443207448
21480000 27.319788737249
21490000 29.5005397004704
21500000 27.9071012694068
21510000 25.1476880127996
21520000 24.5704166185438
21530000 23.8946450620008
21540000 25.8727932463887
21550000 22.7312040751814
21560000 29.5250573233607
21570000 30.5837001395884
21580000 28.7431441759377
21590000 31.6310185284172
21600000 30.0900498985862
21610000 27.7749499910707
21620000 31.2401037741537
21630000 26.7487094941451
21640000 24.7083461521802
21650000 23.4149501867586
21660000 29.2931707723276
21670000 30.1247852454608
21680000 27.5847776901792
21690000 32.8817875197587
21700000 32.6313108123554
21710000 32.1666857504724
21720000 27.5659381070677
21730000 30.3091285514379
21740000 27.2925814914911
21750000 30.104653538345
21760000 32.389117485846
21770000 28.2562391322252
21780000 27.5781518323379
21790000 26.7619122893552
21800000 30.0515747630958
21810000 30.2450941775174
21820000 27.7246071830928
21830000 26.775231407693
21840000 30.9959237849073
21850000 25.5947405535477
21860000 25.0373296245376
21870000 26.0023807311606
21880000 20.4857991263999
21890000 30.7584710929918
21900000 33.4505382574375
21910000 28.2305968547681
21920000 29.7600830806913
21930000 29.9961991977297
21940000 22.7401460112654
21950000 24.4977509973235
21960000 29.4501997500005
21970000 23.1702084502477
21980000 25.7004261768864
21990000 19.9845918802625
22000000 18.9846318672733
22010000 21.3429520361341
22020000 28.4284662547544
22030000 23.2221960709078
22040000 20.6229288957805
22050000 20.7996426624995
22060000 26.9063045403801
22070000 28.2311559496866
22080000 32.9401865171639
22090000 25.058765788084
22100000 30.0548242359657
22110000 30.697595124766
22120000 24.639674455692
22130000 24.6926022921326
22140000 22.3714282236984
22150000 24.4282117673951
22160000 21.2312269338937
22170000 20.088111316688
22180000 23.0311982697893
22190000 22.0294869054013
22200000 16.7640177577031
22210000 12.47844007021
22220000 15.7154573594785
22230000 14.6329294589556
22240000 14.2862904143874
22250000 14.7736862804307
22260000 14.1590695145302
22270000 14.7654861332493
22280000 6.05248101236214
22290000 9.47718580460378
22300000 16.9560705038102
22310000 16.962274180905
22320000 12.193131012606
22330000 10.7787234614044
22340000 17.6289843638447
22350000 21.2691354951131
22360000 15.4524693604858
22370000 23.9835569492445
22380000 22.7675977137885
22390000 25.4441952362296
22400000 21.8304876774672
22410000 21.6560148868872
22420000 14.9305716710463
22430000 22.7386178372395
22440000 20.4683499303231
22450000 18.943990080372
22460000 21.8789945690531
22470000 22.4030048244159
22480000 20.4781094671973
22490000 24.0672880551411
22500000 21.3846039860991
22510000 16.5030720933079
22520000 22.641047341447
22530000 18.0714207456398
22540000 26.3257276459639
22550000 21.0390625421821
22560000 24.2836944072536
22570000 27.6981199887709
22580000 21.6111234916423
22590000 21.7629319150475
22600000 19.0430302333215
22610000 19.0930931770765
22620000 26.1448608661436
22630000 25.3260905665361
22640000 31.1279606398945
22650000 30.9120509252011
22660000 31.6306937076991
22670000 23.318157251376
22680000 17.0469863380472
22690000 26.872204741383
22700000 31.3986570181045
22710000 29.7090764638425
22720000 34.7923630963589
22730000 28.8479651480885
22740000 28.5977321530792
22750000 29.645557555219
22760000 35.1426072035702
22770000 37.3033614165407
22780000 34.0685650404425
22790000 29.0702716872307
22800000 33.1987123287965
22810000 21.7695415619365
22820000 21.3378323757336
22830000 24.6929553165139
22840000 20.4077457187736
22850000 24.1838813827202
22860000 22.6983289338143
22870000 29.8954564570723
22880000 29.6105762479147
22890000 28.7450566745588
22900000 27.9492593440192
22910000 27.2052532361574
22920000 28.0658547454833
22930000 22.3335175646131
22940000 28.4839945816401
22950000 19.9644239008203
22960000 17.6095652769035
22970000 20.0569452648563
22980000 21.9180900296429
22990000 33.8925674246807
23000000 31.77329487936
23010000 38.4608465009878
23020000 39.045683106031
23030000 39.3605434756375
23040000 28.1698727267877
23050000 32.4657445886407
23060000 26.22633621445
23070000 32.154271695739
23080000 30.5094285966815
23090000 36.965613521721
23100000 30.3727579139693
23110000 26.6823229415838
23120000 32.1998099223862
23130000 34.4652066988444
23140000 29.7459315755126
23150000 32.7002049841932
23160000 25.781568130585
23170000 26.3158603645346
23180000 30.747073312389
23190000 30.2112879452937
23200000 30.927794572399
23210000 30.593575182772
23220000 27.8255784316951
23230000 27.6513491534903
23240000 32.0593414396057
23250000 37.029511767454
23260000 38.7253290466242
23270000 40.5020110559637
23280000 34.5796064216528
23290000 30.2672939496448
23300000 30.4114842150935
23310000 33.6265917399792
23320000 24.449467896751
23330000 23.4005290178881
23340000 29.5599382056475
23350000 27.2507082321732
23360000 32.6364447579192
23370000 31.7208980935549
23380000 27.2947057691319
23390000 21.0732438843016
23400000 25.352914010692
23410000 26.314186288953
23420000 21.1465522808438
23430000 20.7575683351919
23440000 17.9032544898483
23450000 10.8537092515224
23460000 15.3273201672816
23470000 18.694203357829
23480000 28.1719698507596
23490000 25.6524911193308
23500000 21.7561785781169
23510000 22.654929883622
23520000 23.1759162054389
23530000 22.0899972476582
23540000 21.8880705686341
23550000 17.4624499590794
23560000 21.3188094799189
23570000 16.123752942623
23580000 24.7833942422673
23590000 24.8660854615105
23600000 23.8802157656206
23610000 18.7646579235177
23620000 18.0390252690525
23630000 12.9339483100495
23640000 10.5913876533896
23650000 11.0404007931091
23660000 13.0275425513563
23670000 4.87525525235111
23680000 12.8461541066378
23690000 14.9852552478601
23700000 18.5139414098207
23710000 16.6598228150291
23720000 16.5365139718909
23730000 16.4030807332683
23740000 18.4840705103154
23750000 20.706746594003
23760000 18.1947978726939
23770000 14.3988032809256
23780000 9.74504922032486
23790000 3.5483079295077
23800000 2.96646614447189
23810000 2.57343333721252
23820000 3.65689304128739
23830000 4.25782706928806
23840000 11.7468300985014
23850000 6.77785553025137
23860000 7.05945798054159
23870000 7.19020982123084
23880000 6.42594563318653
23890000 9.967635162965
23900000 5.36661873788648
23910000 5.89074494990552
23920000 12.4242352630369
23930000 5.47899790334117
23940000 9.71772569948126
23950000 5.3062531956391
23960000 7.3289636470389
23970000 3.03067306404046
23980000 5.94120666662468
23990000 4.365646161558
24000000 1.50309424049465
24010000 1.00584420983745
24020000 8.94348019110487
24030000 8.36030622695728
24040000 7.33154673220201
24050000 5.42879037541218
24060000 3.87593378013236
24070000 8.08652138844434
24080000 13.0425539473018
24090000 12.7720005362196
24100000 10.9306388388031
24110000 10.7044125887967
24120000 8.86745099346075
24130000 8.41490846496515
24140000 14.5792995558783
24150000 17.6259523021999
24160000 11.4226665562271
24170000 15.0058601067728
24180000 13.460426200951
24190000 4.30111299724939
24200000 7.68110171045726
24210000 9.79805767471379
24220000 10.9513849293759
24230000 10.3562029525289
24240000 11.3129384039117
24250000 8.21057979767494
24260000 6.82252791335145
24270000 15.4078137181033
24280000 8.33241649744917
24290000 12.2823588852042
24300000 16.0637261867911
24310000 20.5341784538555
24320000 24.5294616054507
24330000 25.2065709728887
24340000 24.2610861912481
24350000 18.1955032175983
24360000 20.2419472046506
24370000 17.5178735471008
24380000 10.7095054584078
24390000 18.7110807875397
24400000 15.0928372965526
24410000 18.3042022293671
24420000 14.0584326078178
24430000 16.4795792613007
24440000 17.3105812567432
24450000 23.8563147934553
24460000 19.6095646671547
24470000 19.3834810078092
24480000 19.8829437325772
24490000 20.1887102012395
24500000 12.0173557660543
24510000 15.0815100965805
24520000 13.4068706917378
24530000 19.9715113560183
24540000 20.4872776916575
24550000 22.9357622631575
24560000 20.4152807842636
24570000 22.3352621364622
24580000 25.8740799194698
24590000 27.1680471421148
24600000 24.5120784487199
24610000 24.0065028665771
24620000 25.2469281034678
24630000 21.8340056888907
24640000 26.7821648981599
24650000 23.7361320719393
24660000 28.9232967016048
24670000 29.6643271542716
24680000 24.1404176458011
24690000 29.1704630772264
24700000 32.8664232537345
24710000 30.1206092404581
24720000 23.573531368814
24730000 33.9668937953222
24740000 20.1294989655713
24750000 24.0681673163191
24760000 20.5849129593678
24770000 19.2635799284566
24780000 14.8543449096526
24790000 12.8919555604778
24800000 15.9155868149178
24810000 18.8291885459254
24820000 18.9995498240934
24830000 22.2032598609904
24840000 17.0333301797309
24850000 24.1172588139353
24860000 22.3744760838935
24870000 25.4360514232989
24880000 29.8536067987454
24890000 29.7546369211051
24900000 24.6772473365907
24910000 23.1823650957536
24920000 30.0367091335137
24930000 24.1193928505481
24940000 21.9689379168732
24950000 25.1916185560179
24960000 16.1464950637435
24970000 22.2504633660433
24980000 28.2439277905024
24990000 30.2195686749636
25000000 29.9471647282767
25010000 24.399314559311
25020000 24.2488449082949
25030000 24.8072792748287
25040000 21.3308148128235
25050000 30.8186536879175
25060000 29.4515124566933
25070000 32.695428201466
25080000 29.5572757952961
25090000 27.1403690717414
25100000 22.5497536780942
25110000 26.8681047241098
25120000 22.2312599137247
25130000 22.3952809177038
25140000 24.7177262934392
25150000 25.5032079983953
25160000 15.3860432596938
25170000 13.7120942020824
25180000 16.1144405580566
25190000 21.6989414448497
25200000 25.0360720442031
25210000 27.2575612887078
25220000 28.0386560859155
25230000 29.2836855876419
25240000 22.4751520411885
25250000 26.1302959207335
25260000 25.2605857076554
25270000 18.6553039409083
25280000 13.7497352935601
25290000 12.5635459504184
25300000 12.2085301113198
25310000 19.4430938754334
25320000 27.3959099843581
25330000 30.1402877844788
25340000 24.8379241154674
25350000 15.0626541199266
25360000 19.4609972513051
25370000 18.8143321123565
25380000 15.7546339116521
25390000 13.5160507127628
25400000 26.8244489255609
25410000 24.2686145730427
25420000 22.3811687164074
25430000 23.3498773490069
25440000 25.1957590467096
25450000 23.4987105087048
25460000 16.291512791299
25470000 16.5853377038167
25480000 23.7992480358644
25490000 22.8198182353941
25500000 20.6511442662762
25510000 14.3926375737989
25520000 12.6791053644042
25530000 5.41715928893672
25540000 7.22815460143369
25550000 11.1571793081048
25560000 8.75377696038566
25570000 9.55456787060751
25580000 6.11074815035136
25590000 11.6943080084372
25600000 12.3520278479365
25610000 18.5589598301464
25620000 15.5807870527824
25630000 17.2927981814222
25640000 21.8036646144339
25650000 22.5549676593059
25660000 24.9177474618575
25670000 22.8030119273156
25680000 20.9246363098456
25690000 10.5873300730739
25700000 13.8149410432018
25710000 14.3836245698584
25720000 18.4192915943061
25730000 16.7021993704834
25740000 17.9471389049489
25750000 18.4432010147713
25760000 15.6314596042729
25770000 13.5650891716043
25780000 15.5721671370992
25790000 17.9724264834269
25800000 17.5056175630311
25810000 22.1686851108284
25820000 21.5099917433033
25830000 12.9310253205044
25840000 19.3519678287012
25850000 21.2328230680307
25860000 25.9339270060574
25870000 23.743852920464
25880000 20.5168522818332
25890000 16.5006905327899
25900000 21.938791576998
25910000 24.1968376526115
25920000 21.5983415236143
25930000 26.6095255112685
25940000 25.4250546484956
25950000 19.3527638750069
25960000 25.5702038644309
25970000 24.7079811333046
25980000 24.6795822794497
25990000 26.1234936803666
26000000 23.7141879289238
26010000 20.224321382628
26020000 18.7066928562228
26030000 16.1855192056862
26040000 21.5742283128314
26050000 15.8841080585919
26060000 13.740958716
26070000 20.5732175494826
26080000 24.5412453517088
26090000 19.681558566356
26100000 22.923463793477
26110000 14.0357305491987
26120000 12.9507760895481
26130000 17.628120143569
26140000 20.0786127708342
26150000 20.1436422790557
26160000 15.0741839475845
26170000 18.0132708848332
26180000 23.084303107083
26190000 21.617955577355
26200000 12.1359411295514
26210000 14.249826483176
26220000 11.154258334542
26230000 16.5773179303505
26240000 16.2933412781687
26250000 18.4870701632125
26260000 20.6373946105327
26270000 12.7688990858323
26280000 14.4692920647596
26290000 16.4616130035359
26300000 15.334642815518
26310000 12.3806068915695
26320000 9.3712306373568
26330000 12.050990241066
26340000 13.1005086916513
26350000 14.6501988357073
26360000 13.4764966217944
26370000 16.2883062561364
26380000 11.3082548824664
26390000 15.8157274322859
26400000 20.9547388781539
26410000 25.9624178830757
26420000 21.5281986505461
26430000 15.5101444525226
26440000 14.5149839935578
26450000 11.7051190676297
26460000 17.2591734656777
26470000 22.0630660469945
26480000 15.4559582438147
26490000 15.6895946655093
26500000 6.80559431654444
26510000 7.74836325883007
26520000 5.61710672410186
26530000 4.16328631301883
26540000 10.7574117592413
26550000 8.61622717431624
26560000 8.06377560692994
26570000 7.51368549383551
26580000 6.77959091971638
26590000 5.22639061573074
26600000 7.9810294534978
26610000 7.84309711267838
26620000 11.4457840043268
26630000 14.5580767940574
26640000 16.7800280546469
26650000 18.0657108549217
26660000 16.5834145950801
26670000 12.3043379593087
26680000 14.5741455780326
26690000 13.7762201523293
26700000 15.3533038264942
26710000 17.6426044848416
26720000 13.9325126000972
26730000 11.2749131134542
26740000 15.4395716115962
26750000 17.1045110006881
26760000 19.5346448678156
26770000 14.6871199980639
26780000 13.2988467786564
26790000 11.4190270854248
26800000 10.5410831680055
26810000 18.3248400457476
26820000 14.1956992158055
26830000 14.9208635505561
26840000 8.07863201895975
26850000 5.42620856976976
26860000 1.37488218452819
26870000 6.87511787647463
26880000 7.2853655320647
26890000 15.4192368639457
26900000 7.66816286707791
26910000 9.22057773461529
26920000 6.14067258430839
26930000 4.85181700766736
26940000 9.00628295090252
26950000 10.5874749340672
26960000 2.91299470324498
26970000 7.3601150609162
26980000 4.86349868382888
26990000 4.01141869595449
27000000 2.41761210194653
27010000 4.0617416805228
27020000 0.015121885064957
27030000 1.53842126037023
27040000 6.36622583464913
27050000 2.09612567381669
27060000 4.3420715806439
27070000 2.11667939208536
27080000 4.52991699322712
27090000 3.1760871474529
27100000 15.0673908859207
27110000 10.0141047911945
27120000 10.5626564683233
27130000 19.2430346340636
27140000 15.6395431712563
27150000 12.446899765413
27160000 16.0140249224082
27170000 12.8266976630082
27180000 12.2796106961578
27190000 7.37367606798244
27200000 4.10189555466371
27210000 5.72167587212124
27220000 15.4967404764082
27230000 10.1909641206287
27240000 8.13211996107128
27250000 6.89646191833339
27260000 5.59880299905785
27270000 6.35594394622655
27280000 7.90202736507212
27290000 1.88045140883122
27300000 6.99767306090564
27310000 1.51258346429512
27320000 1.8354366332909
27330000 0.113196052945
27340000 1.75012815367387
27350000 8.15574906092957
27360000 13.0117945036028
27370000 11.4420209860695
27380000 3.22586585650851
27390000 3.75533082506865
27400000 12.230350257478
27410000 5.19159791960891
27420000 11.2535024553084
27430000 5.21437564005834
27440000 13.6219234426441
27450000 13.8664829471026
27460000 13.561676587669
27470000 14.5816950158296
27480000 15.8450476338093
27490000 19.4901476199406
27500000 19.5144679100236
27510000 12.9602629186179
27520000 20.2345660165451
27530000 18.3082379257736
27540000 19.3144078437018
27550000 17.9824812959315
27560000 15.9519282412824
27570000 17.1206728520323
27580000 18.963129941541
27590000 16.560876012152
27600000 22.1033893364324
27610000 11.1586695281044
27620000 9.88131921173579
27630000 5.53715263668602
27640000 12.2950665553308
27650000 8.80776851112159
27660000 6.7594908547253
27670000 12.7042049968085
27680000 12.3852908368943
27690000 13.3312342306504
27700000 0.608705903131067
27710000 10.0042001090305
27720000 15.5419971267945
27730000 11.6186812392498
27740000 9.96589251985773
27750000 12.8028600235382
27760000 15.8494622689099
27770000 16.296918226288
27780000 15.0974888998406
27790000 20.0953282453478
27800000 12.383880505274
27810000 14.5500907937544
27820000 17.576250716282
27830000 16.1493204773553
27840000 16.9681136272152
27850000 14.1111580027228
27860000 21.2929165101597
27870000 17.2921076735349
27880000 17.4266674921467
27890000 17.1084474870195
27900000 16.9446836870777
27910000 23.2040846229477
27920000 21.2452766477076
27930000 20.2142023829728
27940000 19.77461105771
27950000 12.031623443821
27960000 17.3764174748602
27970000 19.8018780703875
27980000 15.6600096688923
27990000 15.9273434331232
28000000 16.8733646331823
28010000 16.770239271322
28020000 14.2221050666049
28030000 16.6670045798143
28040000 13.5816297148354
28050000 5.76748050126793
28060000 5.13464428117351
28070000 7.7616666495889
28080000 13.2762655813543
28090000 7.55595699217128
28100000 13.8603545899283
28110000 14.7187661767101
28120000 12.3598254338717
28130000 7.31754131312982
28140000 9.97599374729015
28150000 5.34399352162296
28160000 7.04116010120208
28170000 1.75835768896638
28180000 1.13411207355762
28190000 9.1223594733089
28200000 9.42964525969819
28210000 10.8480951241756
28220000 6.88101987082615
28230000 2.79903218738121
28240000 9.94018866077266
28250000 7.87552526023029
28260000 5.48490395614135
28270000 0.830610132462425
28280000 2.21452892729906
28290000 5.8622599623061
28300000 3.17952372015992
28310000 3.05407466246737
28320000 2.38261347275005
28330000 0.11208549422588
28340000 2.51991221163587
28350000 1.21874789394928
28360000 2.46450308168926
28370000 0.976598560910759
28380000 2.30112722996819
28390000 0.869712244795267
28400000 0.931532300862841
28410000 3.80155909080275
28420000 5.6456375330223
28430000 1.87998360298678
28440000 4.96780447380041
28450000 7.71867141206917
28460000 9.06270593955742
28470000 10.1405346828454
28480000 13.4784369730367
28490000 9.95975572580829
28500000 10.121015161357
28510000 15.0980609852983
28520000 12.1079940614491
28530000 8.16535225745537
28540000 5.52062511650126
28550000 9.34631527037584
28560000 10.556384763626
28570000 6.93068445778925
28580000 4.52312275048178
28590000 2.63279141161127
28600000 0.195941394400052
28610000 1.52235696908838
28620000 2.37361733994771
28630000 1.67135848911698
28640000 1.21480865285054
28650000 2.50765575797823
28660000 4.25130818662461
28670000 8.83030048325372
28680000 11.6251194572932
28690000 4.16539872004512
28700000 12.6285767120381
28710000 10.0752504890697
28720000 7.16364010872547
28730000 11.3984943587394
28740000 13.3397651175425
28750000 15.0192154199383
28760000 17.2957892676829
28770000 12.7069033393191
28780000 16.7964107547872
28790000 17.0911591249398
28800000 9.51057019792444
28810000 7.72385639227349
28820000 14.1646187509358
28830000 13.6902641079641
28840000 17.0838656576625
28850000 19.0045283660434
28860000 20.2878308635466
28870000 19.7570204588376
28880000 11.7863647091993
28890000 15.5406503214237
28900000 12.5992088817269
28910000 21.5244474730623
28920000 17.0491348887086
28930000 17.5525041313805
28940000 16.62883387081
28950000 18.4239220551241
28960000 17.8620048558945
28970000 12.7751482216054
28980000 15.441059106071
28990000 7.36353542982761
29000000 21.2482886301499
29010000 13.7814668766244
29020000 16.4006438648699
29030000 12.1085267556502
29040000 19.535557693177
29050000 16.3932837853999
29060000 16.7679832194138
29070000 14.0396969649595
29080000 16.7193241945276
29090000 17.8030690387841
29100000 23.2386599591515
29110000 22.5842191004023
29120000 21.7125611008387
29130000 14.3983874064454
29140000 21.4614266032124
29150000 15.0681291511067
29160000 12.0764998050054
29170000 18.4148534106414
29180000 14.668820376205
29190000 18.9431406317121
29200000 15.8182117002339
29210000 17.1796143577836
29220000 13.4554253963449
29230000 14.6176829080171
29240000 13.2346379835577
29250000 14.4831628242934
29260000 14.307265451156
29270000 13.3489204181362
29280000 13.8634153039264
29290000 10.6371333089522
29300000 14.8560368978009
29310000 15.1654948777233
29320000 14.9384780109911
29330000 18.1018563379354
29340000 14.8946071155989
29350000 9.6366778396017
29360000 8.87909254622093
29370000 13.2126699306909
29380000 12.1135252312809
29390000 20.1232946859527
29400000 20.2171836651129
29410000 21.9708644812014
29420000 14.00393732503
29430000 20.0416380147251
29440000 17.7008602920541
29450000 17.0847369996886
29460000 15.88275310091
29470000 14.2769060274025
29480000 13.439305066608
29490000 14.7371575520715
29500000 13.7687773931281
29510000 14.8461753673606
29520000 11.0422206996728
29530000 12.7564327792335
29540000 12.735398265932
29550000 18.9953875053257
29560000 17.9741853098436
29570000 18.5824431490976
29580000 15.4802678042491
29590000 17.9718286991314
29600000 21.3082562178391
29610000 16.2453453210845
29620000 13.4050561639921
29630000 16.2079044704233
29640000 11.1319720096079
29650000 11.0543337415261
29660000 9.26422510377898
29670000 11.759581946342
29680000 16.5285842118953
29690000 15.9936109917
29700000 17.1106777459913
29710000 18.7469486339746
29720000 21.8081923157627
29730000 18.4343295169265
29740000 19.3236868429224
29750000 19.0797219717749
29760000 17.5346211088178
29770000 12.6155518708358
29780000 7.08714909470808
29790000 10.9574859280259
29800000 13.0564838754278
29810000 11.5102659272601
29820000 14.972560628545
29830000 16.491237562255
29840000 12.2457757335465
29850000 15.7008599606262
29860000 14.9765311610375
29870000 17.8222113155633
29880000 17.7033600810299
29890000 11.6796553619581
29900000 16.2253922035368
29910000 12.2767200635997
29920000 15.5748977815179
29930000 15.6571733341849
29940000 11.582930006323
29950000 16.7304014786084
29960000 14.2875029499571
29970000 14.5210722700446
29980000 8.92281670462688
29990000 10.6508245580546
30000000 12.5927009289964
30010000 9.51030326061101
30020000 5.23362178612041
30030000 4.69538077500357
30040000 14.0535051549871
30050000 13.8360018903349
30060000 10.9343249923316
30070000 10.6443053445547
30080000 8.75581894804486
30090000 5.00182556643603
30100000 7.75050165188037
30110000 1.27320943251038
30120000 9.2828349983817
30130000 7.87140668845518
30140000 8.70806823006865
30150000 11.6255439155042
30160000 7.383829678533
30170000 7.63820184621375
30180000 8.96553187162135
30190000 10.1596092736509
30200000 6.6641004430814
30210000 9.17290436441107
30220000 13.0636003351321
30230000 9.92322623199084
30240000 13.8934151973554
30250000 10.661936394888
30260000 7.07890718748479
30270000 11.0973524520321
30280000 5.82370449766233
30290000 5.67235335505899
30300000 5.23441161430088
30310000 5.61962158384483
30320000 6.60879637759876
30330000 5.34451737742552
30340000 9.33882215566035
30350000 16.9756501695203
30360000 19.1052330898917
30370000 12.5425554361791
30380000 13.6246583368595
30390000 16.4334501856657
30400000 15.2726715537718
30410000 16.1389658311228
30420000 18.7294494082818
30430000 22.3662945550617
30440000 17.925720356065
30450000 21.3679726914777
30460000 20.0241856718944
30470000 17.9539004490796
30480000 10.1469706278813
30490000 11.4646661307155
30500000 21.0575614813565
30510000 23.3318911268825
30520000 23.2307888561189
30530000 15.8339113013937
30540000 18.6712229649595
30550000 23.7478906230447
30560000 23.0516188690696
30570000 23.5020709657052
30580000 20.0705987663675
30590000 23.373498675925
30600000 24.5836919255546
30610000 21.6143687399459
30620000 21.2294568919943
30630000 23.3598342397251
30640000 25.0106134639934
30650000 23.7036571535537
30660000 24.3590224610045
30670000 22.3331302313732
30680000 21.9495950096277
30690000 24.1563082039203
30700000 32.5618314232159
30710000 27.8971154442344
30720000 29.4288946402011
30730000 30.3840263992117
30740000 31.2299208586614
30750000 25.621434892434
30760000 29.3484752019493
30770000 21.3229365932229
30780000 24.3545390771927
30790000 27.1377171365849
30800000 24.2553966387392
30810000 20.841766820718
30820000 26.2827538285584
30830000 25.946149933905
30840000 20.3841257099149
30850000 20.9853814523381
30860000 20.1844335938083
30870000 22.6279442128674
30880000 21.7398349831311
30890000 21.5507285305915
30900000 23.9658184510576
30910000 22.279994509817
30920000 19.5067760021736
30930000 18.3258314424307
30940000 13.72488061331
30950000 17.2928027097076
30960000 18.9204376395538
30970000 22.4034788188515
30980000 23.9698746185702
30990000 23.0621968738979
31000000 19.5300303214304
31010000 21.6798630203971
31020000 26.2728699505379
31030000 23.5860988536652
31040000 24.6839812089532
31050000 29.9096509243747
31060000 25.2894110893813
31070000 20.4567154342237
31080000 28.7791695994804
31090000 22.2977494166904
31100000 21.6430942803931
31110000 21.4993961607915
31120000 23.9631279479012
31130000 22.3403493424238
31140000 19.5483448559262
31150000 19.0095322714496
31160000 24.9155197508882
31170000 28.1678260721104
31180000 26.9098292710107
31190000 27.3925412848768
31200000 28.8997172569596
31210000 24.4172136237938
31220000 10.9557084522317
31230000 17.5804807857488
31240000 18.949031226354
31250000 17.9507924736783
31260000 24.0599267053478
31270000 24.8075334683532
31280000 22.6275580462679
31290000 21.5110643275495
31300000 17.7478004767688
31310000 24.5077748690805
31320000 26.8911903400527
31330000 30.3613850836254
31340000 25.5018431740087
31350000 31.5235078883193
31360000 33.3750860672142
31370000 26.2284281075172
31380000 30.9690243904448
31390000 29.5701319169755
31400000 37.7462758730072
31410000 41.4819108237634
31420000 37.998738601105
31430000 26.1274270289157
31440000 34.0112342171416
31450000 34.2984929886436
31460000 32.3755343225289
31470000 35.2931453887878
31480000 35.7156788044441
31490000 32.6807684532345
31500000 26.886031551667
31510000 27.0696679825533
31520000 27.680468641644
31530000 27.1449273938921
31540000 26.6416002919218
31550000 24.663296261587
31560000 28.8823832127791
31570000 30.1818871350208
31580000 28.5375885581645
31590000 23.9122822017045
31600000 23.8001639760005
31610000 27.9723206750564
31620000 26.0127668686224
31630000 31.0155170572738
31640000 29.6505857130875
31650000 25.7548301716798
31660000 23.5676629691508
31670000 16.0334118910176
31680000 21.3611622827627
31690000 17.4388100889349
31700000 16.5327741394628
31710000 16.5918228897449
31720000 20.549542451515
31730000 17.8049998952206
31740000 16.3017063970735
31750000 13.5960777461065
31760000 14.6482576054068
31770000 14.5953341105579
31780000 18.337873930732
31790000 17.2292233427175
31800000 22.807283825372
31810000 20.6912100401353
31820000 15.7480542650433
31830000 17.0905424506452
31840000 13.7870377171947
31850000 14.1952672286942
31860000 12.0578822209057
31870000 18.2625746400793
31880000 12.3492127888613
31890000 18.4822836431536
31900000 10.8416361016393
31910000 6.78679794033059
31920000 8.08591942766134
31930000 10.0189988483145
31940000 8.93065278213686
31950000 15.6429172828675
31960000 7.17039920867433
31970000 6.75091238822313
31980000 9.5876076796622
31990000 2.87531319352894
32000000 8.28384618510972
32010000 14.3021158139815
32020000 8.24843490618446
32030000 13.8999947762021
32040000 12.3791810817507
32050000 7.56433367421602
32060000 10.335311182992
32070000 12.379916216617
32080000 13.2698485646716
32090000 10.7523669056512
32100000 17.2227403631471
32110000 18.7358973448071
32120000 22.6255470920616
32130000 25.6542880981695
32140000 20.3801851616364
32150000 21.3137162135301
32160000 20.5111811605003
32170000 21.8873818494106
32180000 21.5608921314699
32190000 19.064239197825
32200000 20.1315457120319
32210000 15.3899193577807
32220000 18.2509657765802
32230000 18.372509273717
32240000 14.515782018991
32250000 15.5519986232848
32260000 11.9637131942886
32270000 14.7606824120209
32280000 22.8760085766875
32290000 22.0572687901343
32300000 20.1832912944508
32310000 13.7618703236878
32320000 14.7732940549203
32330000 10.2322773822402
32340000 13.253662360552
32350000 18.6316449497228
32360000 23.7891783323828
32370000 23.5918098903277
32380000 15.6399372867912
32390000 23.204671673986
32400000 20.084966360505
32410000 17.337374761787
32420000 12.6205518519757
32430000 13.4743675862647
32440000 17.5837762820535
32450000 12.3071180058812
32460000 16.1664140346149
32470000 13.0455217448919
32480000 18.3697332978742
32490000 20.6902053106685
32500000 26.658154535162
32510000 23.9392964745199
32520000 20.8910353549081
32530000 23.0607328098885
32540000 24.4102582045976
32550000 27.9423495965961
32560000 22.0802457807484
32570000 26.1183669304945
32580000 30.239786091215
32590000 29.4508751632011
32600000 29.0814287654081
32610000 25.7475927765445
32620000 28.4279785904431
32630000 29.6949502072831
32640000 30.1835932581269
32650000 29.3497798727288
32660000 33.8101920816169
32670000 31.8787648369174
32680000 33.1326501691505
32690000 34.1979747400536
32700000 27.7667150439307
32710000 34.5819235556981
32720000 31.9854075950625
32730000 35.5652052193709
32740000 24.8004659252177
32750000 33.659621911721
32760000 27.5545402585613
32770000 28.5770768456453
32780000 27.6239707628566
32790000 25.5820410424562
32800000 31.1249190132627
32810000 24.6190136477817
32820000 30.8471555989645
32830000 23.1819256107144
32840000 30.5903658628301
32850000 24.7968142150643
32860000 30.6231681393506
32870000 28.7650256784485
32880000 26.088378220547
32890000 24.7988344282317
32900000 22.812698859348
32910000 22.2180699237301
32920000 23.3218459908524
32930000 28.0815724677742
32940000 23.7207598678507
32950000 24.2543473897243
32960000 28.3077446758755
32970000 34.4502952615918
32980000 37.1504829893908
32990000 38.404411799562
33000000 33.0606394081874
33010000 32.1288979557109
33020000 33.254521202235
33030000 30.2674502363342
33040000 35.0058474808714
33050000 31.9937676834849
33060000 31.7171334554887
33070000 34.1201536563963
33080000 36.0009971437191
33090000 39.2441166723964
33100000 34.0131447896629
33110000 34.8103382623333
33120000 37.5349334902602
33130000 45.5593792559487
33140000 43.5885838222121
33150000 39.2199147230302
33160000 35.1728221918662
33170000 34.0362857791849
33180000 26.7666536203885
33190000 31.3772570761139
33200000 23.9392318938912
33210000 24.7674352959563
33220000 26.3128779386188
33230000 29.3446742319193
33240000 23.681533140262
33250000 32.3542816676473
33260000 34.045517113567
33270000 34.6048455155437
33280000 40.4356942545371
33290000 33.7860329922473
33300000 34.8380720965374
33310000 29.2101544936436
33320000 31.6083420369653
33330000 31.0757900097453
33340000 21.4563783759655
33350000 25.1781799834326
33360000 36.0925640092175
33370000 35.2662064664055
33380000 40.8311885946366
33390000 30.6175290252757
33400000 30.9498673620614
33410000 25.9505169103056
33420000 35.5801197130571
33430000 37.9813654948987
33440000 32.9159866133151
33450000 40.7513925013255
33460000 23.5050751923926
33470000 30.2838643366424
33480000 30.8033525859905
33490000 31.889396471301
33500000 22.507927387528
33510000 28.167001697551
33520000 26.5909920554633
33530000 27.8979904749626
33540000 23.3937689832861
33550000 20.3414263129968
33560000 29.2125325104849
33570000 30.0058320259392
33580000 30.5468485376368
33590000 35.0082288982412
33600000 27.5578644981615
33610000 28.538737781015
33620000 36.7158809552162
33630000 26.7376216149553
33640000 35.2260184899283
33650000 33.3695573386557
33660000 26.5971352004354
33670000 27.7173955870358
33680000 36.7063169643222
33690000 42.6302116247039
33700000 29.1882952840531
33710000 24.1722419680372
33720000 34.7177915111077
33730000 42.0717071106805
33740000 38.6462571003203
33750000 31.6979099643145
33760000 30.6460315985624
33770000 31.1726075902782
33780000 31.0882151411378
33790000 33.5333085054258
33800000 39.0612761740788
33810000 37.0237207886844
33820000 41.9963088493918
33830000 35.2651465458412
33840000 34.1208824838799
33850000 39.2162607345091
33860000 40.3743939405158
33870000 42.6357006874982
33880000 41.1888158471774
33890000 38.3262963562048
33900000 31.5147038642338
33910000 37.2917549186047
33920000 37.7361045640746
33930000 35.545341776002
33940000 41.5575018100411
33950000 41.4895848117316
33960000 34.2478104175381
33970000 25.3496230663822
33980000 24.5785917922209
33990000 31.2660992534434
34000000 37.5680039106862
34010000 35.111729914142
34020000 39.4470816404861
34030000 38.1793872956583
34040000 34.4180417523397
34050000 42.1335914498993
34060000 35.9380525774415
34070000 39.9022249675314
34080000 40.4429641499431
34090000 41.7063087737634
34100000 37.0766010461049
34110000 38.6822254811137
34120000 36.0945581534626
34130000 34.9683764370146
34140000 33.4754018799323
34150000 33.7320340371782
34160000 33.2872545891218
34170000 34.905739036865
34180000 27.3367108575428
34190000 33.1078951012776
34200000 30.9749794302585
34210000 26.9311231004984
34220000 31.731086366942
34230000 33.7903355865266
34240000 29.2436751972999
34250000 29.1047014240353
34260000 29.7770621127901
34270000 33.5307687747248
34280000 37.6379441534089
34290000 34.2718919705535
34300000 31.1156127430195
34310000 25.9967165683486
34320000 33.5802631446074
34330000 34.4409097544941
34340000 32.5619214394146
34350000 27.4372221869017
34360000 34.352488851796
34370000 34.7841019955335
34380000 34.6240790070704
34390000 32.6161966186546
34400000 31.7777908531022
34410000 31.6535284743391
34420000 25.5105508512567
34430000 29.7880740718137
34440000 38.2098241515551
34450000 36.9396206211345
34460000 37.9341964343789
34470000 34.6592616962891
34480000 36.990240015565
34490000 33.8204059676263
34500000 33.1496852437762
34510000 31.3619695155678
34520000 33.4045892085421
34530000 29.9741823899283
34540000 30.0085279363754
34550000 31.1663496724527
34560000 34.2923367956031
34570000 38.053916006263
34580000 32.8092428647022
34590000 21.878421201
34600000 28.3608239175053
34610000 32.9494296393182
34620000 28.5918548270899
34630000 30.4153707116202
34640000 27.3040543005829
34650000 25.7018614521133
34660000 21.1945260308176
34670000 25.3065079375028
34680000 25.1064732667426
34690000 27.7037387259917
34700000 33.1849643342902
34710000 34.5942100954807
34720000 33.920506277155
34730000 36.5948735962988
34740000 34.4922545822148
34750000 29.4590067019715
34760000 31.7577689276018
34770000 35.0248682765327
34780000 26.8516428592338
34790000 26.1130540339366
34800000 35.2157109234788
34810000 34.2752679800152
34820000 32.0794604609621
34830000 34.8867844233948
34840000 27.3812042845004
34850000 32.1361136309425
34860000 39.2570100238921
34870000 37.6471823085713
34880000 36.0531809138419
34890000 28.7784391572376
34900000 30.5145686053446
34910000 33.831344178698
34920000 34.5521804677048
34930000 35.1350117671964
34940000 30.8025056337735
34950000 30.7728695787415
34960000 37.1060727440492
34970000 31.8411101432046
34980000 40.3551086829887
34990000 37.235102363072
35000000 31.0534429587232
35010000 36.6192591066863
35020000 27.2185348888994
35030000 33.2734339617011
35040000 38.1102851891247
35050000 37.3438720134184
35060000 39.6791554820277
35070000 36.0678063708615
35080000 37.1397678893144
35090000 34.2288965506998
35100000 32.1963537820411
35110000 36.6162609666903
35120000 37.8871149373931
35130000 36.0919830447857
35140000 36.0123400535077
35150000 33.7898969079808
35160000 40.9059302758973
35170000 34.1360324399055
35180000 32.926332714097
35190000 33.2239836543933
35200000 23.9091686639531
35210000 26.7993911109487
35220000 27.0170046003376
35230000 18.1768715594368
35240000 18.5092020525168
35250000 20.7009772026808
35260000 26.128746978384
35270000 25.6562546412278
35280000 19.1153920446367
35290000 19.6132603839783
35300000 20.1108507536981
35310000 20.2025819260636
35320000 13.8932463482683
35330000 19.4870698226813
35340000 18.4154957368889
35350000 22.1945826650584
35360000 21.6569121862107
35370000 20.8279528426892
35380000 28.2234470910906
35390000 32.1607434130639
35400000 30.461460659064
35410000 22.2431270611008
35420000 23.9585253761545
35430000 24.8626298058113
35440000 14.933458230645
35450000 23.1689811471177
35460000 22.2687227983752
35470000 24.6520406085191
35480000 17.2529514931883
35490000 19.986287802629
35500000 18.7953368977998
35510000 24.4701703941926
35520000 18.621599885653
35530000 24.4929222698513
35540000 20.7244180603662
35550000 16.341562825406
35560000 14.8058268924489
35570000 14.5060348218918
35580000 12.9405848600961
35590000 20.9462697491887
35600000 19.8686750839061
35610000 13.9895032725159
35620000 20.867404146851
35630000 19.078910831361
35640000 14.6983602999667
35650000 16.6415760499914
35660000 15.3089510943137
35670000 7.51803525367524
35680000 9.77581482108872
35690000 16.8587765809499
35700000 12.8603941880907
35710000 17.4176892253052
35720000 13.4115647668531
35730000 13.4291896412603
35740000 10.4108359607783
35750000 10.7369764420525
35760000 15.997427388341
35770000 13.416241585967
35780000 15.4593581758905
35790000 22.1716552588197
35800000 12.9280782644855
35810000 16.7410125653781
35820000 12.4678401157057
35830000 16.447526435082
35840000 15.4861361010887
35850000 12.1306876417821
35860000 14.3852915332367
35870000 17.6270033128921
35880000 20.3809743423984
35890000 17.6009942488072
35900000 14.8825287779221
35910000 20.6791689586344
35920000 23.6108569376
35930000 23.0047704190869
35940000 17.7293148724423
35950000 22.2168548502221
35960000 18.4228348556218
35970000 23.4171837063604
35980000 19.8189859473436
35990000 14.9423959590666
36000000 18.0247008506245
36010000 21.8909436751709
36020000 28.8992420762758
36030000 27.7550372167589
36040000 27.1664143918808
36050000 27.5719263670109
36060000 29.6662115210804
36070000 30.0699371897603
36080000 29.1250200669267
36090000 35.8532296310874
36100000 32.9444323223719
36110000 34.7068263028801
36120000 30.3907291389286
36130000 28.6627564231136
36140000 25.3637516588537
36150000 27.1220446876085
36160000 24.8512309532159
36170000 25.2282132907798
36180000 20.0567451366185
36190000 23.0295203445272
36200000 25.5299727117952
36210000 27.1573648889011
36220000 29.4619360796144
36230000 29.4830877201832
36240000 23.3002727152299
36250000 31.6474877655915
36260000 32.5250166890157
36270000 29.7030897599836
36280000 25.7350611939219
36290000 29.1042212774411
36300000 26.5190088233977
36310000 24.2344779516631
36320000 26.093389432566
36330000 26.320745670385
36340000 24.2344747308368
36350000 27.8850203752079
36360000 25.580931663226
36370000 32.2560645945254
36380000 36.7941745917388
36390000 31.0052723851264
36400000 27.2770531840061
36410000 33.4420246973936
36420000 27.385529421823
36430000 22.3586558945453
36440000 25.494236961462
36450000 26.6621441407858
36460000 29.2734728679683
36470000 33.1413078299894
36480000 26.8009802705236
36490000 32.3054466134557
36500000 25.9088664493303
36510000 27.6695921777444
36520000 32.8692752333198
36530000 28.860388250517
36540000 29.0058266477564
36550000 29.8909864629562
36560000 24.8353248223154
36570000 31.194712651657
36580000 29.0742942797092
36590000 34.0701387138184
36600000 27.9417032662876
36610000 25.3155746849833
36620000 18.2988817428563
36630000 21.396145973571
36640000 23.719478131751
36650000 22.3540975705844
36660000 26.9377308991482
36670000 29.4958559783923
36680000 29.3141048252979
36690000 30.4505288038494
36700000 31.2789430783196
36710000 28.7300846472283
36720000 31.6102453029543
36730000 27.8887092570951
36740000 26.9624392652947
36750000 26.4590001838807
36760000 24.0526127163234
36770000 27.1234769055939
36780000 28.3566943128301
36790000 28.4429162365029
36800000 27.3724407058461
36810000 29.8486634215669
36820000 22.9639794296555
36830000 23.6855293856105
36840000 26.2306303348673
36850000 28.6029345730407
36860000 30.9117001805107
36870000 36.9445818935535
36880000 39.1765312833516
36890000 36.4705433888921
36900000 38.3706474998374
36910000 39.4270086026916
36920000 33.9249859327136
36930000 38.8610825866614
36940000 36.4105990866153
36950000 37.2377976632523
36960000 28.4510030076314
36970000 31.127289267987
36980000 27.2098611967996
36990000 33.6472850615543
37000000 36.2313370722264
37010000 35.8211538910507
37020000 33.8718858476233
37030000 37.1972041959451
37040000 35.1557103302358
37050000 33.0787401753581
37060000 32.4165102221808
37070000 30.4913283987134
37080000 37.0530713626936
37090000 34.8592071844903
37100000 41.3811211185905
37110000 38.2508291795857
37120000 36.580240109823
37130000 37.6130158589399
37140000 36.1953325873724
37150000 33.7024256887711
37160000 41.4494943485037
37170000 40.0984616315456
37180000 38.9999072112182
37190000 36.4325476224226
37200000 40.9692734065337
37210000 35.958572420607
37220000 37.6499667174011
37230000 32.605156390885
37240000 34.1595167397934
37250000 36.5862031122633
37260000 40.5196591832702
37270000 33.2387320687714
37280000 35.1100715803504
37290000 32.4443524024309
37300000 36.5980364284579
37310000 34.8629310181626
37320000 37.524399982031
37330000 33.5017232844211
37340000 36.6945342809814
37350000 44.3086701081221
37360000 39.3402690436473
37370000 41.2819063112535
37380000 39.1342312482059
37390000 33.401471367378
37400000 35.1292752290215
37410000 34.4040433907556
37420000 30.8267808933592
37430000 23.0161687308977
37440000 36.9695697624735
37450000 38.9704538185175
37460000 32.8320494997727
37470000 30.7510795761728
37480000 35.8876725962072
37490000 34.0641427310691
37500000 35.7594459937542
37510000 40.0114683490548
37520000 39.2113469404565
37530000 37.6498853132687
37540000 40.8406134092614
37550000 39.749463489881
37560000 41.1414797078619
37570000 40.0703776736691
37580000 41.8145433202117
37590000 40.6495586232981
37600000 35.9550793688429
37610000 36.8210707998076
37620000 35.4700277361663
37630000 32.3008099291571
37640000 38.0191454389359
37650000 34.9338988908011
37660000 39.4828241083017
37670000 39.5182807979618
37680000 39.7549966255477
37690000 40.662462988233
37700000 37.2032605266845
37710000 41.2369195708907
37720000 39.451956494139
37730000 37.6704048994334
37740000 39.168308769064
37750000 38.7946892112353
37760000 39.6150065668742
37770000 40.2476499086195
37780000 43.5202979875976
37790000 43.536952197434
37800000 39.1972488119637
37810000 33.3341967203756
37820000 32.2751848848421
37830000 37.6033654255966
37840000 33.0884675888967
37850000 32.0403956529582
37860000 35.5185137940046
37870000 34.5448911973102
37880000 29.2963465567758
37890000 29.901118863577
37900000 22.5069079285271
37910000 23.6457343211821
37920000 27.3965491225615
37930000 21.6709462729322
37940000 19.2653336111156
37950000 24.4838909940816
37960000 32.3428446495051
37970000 35.8608516494715
37980000 34.6125962780106
37990000 30.6709142156149
38000000 29.3267640860202
38010000 28.7679887993657
38020000 27.4612753024857
38030000 31.5793252529126
38040000 28.0381091758069
38050000 27.322953304811
38060000 32.0019555170332
38070000 34.3410989517522
38080000 33.7725957605423
38090000 29.7922341318412
38100000 24.900757503231
38110000 26.0448310780273
38120000 26.533315372216
38130000 24.9583111706161
38140000 24.9920487092504
38150000 19.7348183268664
38160000 22.9546529899567
38170000 18.5722816975324
38180000 16.7509217689418
38190000 26.7603565268925
38200000 23.7928075023239
38210000 26.3908548540043
38220000 25.406194549437
38230000 27.3294331371926
38240000 25.3614100599927
38250000 26.0295490527615
38260000 21.4506653103423
38270000 20.7071319911272
38280000 27.0231206692151
38290000 28.7452557985815
38300000 27.167287220729
38310000 35.1218798392943
38320000 36.1441105023446
38330000 31.5975175000671
38340000 32.2011850455644
38350000 32.353303200342
38360000 30.8189745130288
38370000 31.9684127398313
38380000 32.8584128172764
38390000 36.3802989426676
38400000 39.3601453895594
38410000 34.3159518261025
38420000 29.0367593665612
38430000 31.9750819241519
38440000 34.0465731225764
38450000 35.8937870310097
38460000 37.8777023587563
38470000 31.7837052253773
38480000 34.8123879038899
38490000 40.6266252006986
38500000 36.0857416634098
38510000 37.5624819627326
38520000 31.0508823999186
38530000 34.952761563972
38540000 32.6488033197851
38550000 36.6261405376843
38560000 39.4988327024359
38570000 33.7689429199042
38580000 38.4986280089935
38590000 36.5651595078387
38600000 28.0848060118756
38610000 36.1192045406265
38620000 34.1524543989894
38630000 33.6462460984303
38640000 33.2916740886831
38650000 31.6266064349287
38660000 34.4187646705386
38670000 23.4182145449923
38680000 29.2690592181284
38690000 36.4508440654514
38700000 33.1486862283012
38710000 34.5326962775341
38720000 33.3317199129311
38730000 32.9896874048803
38740000 34.6539075242012
38750000 33.0665540624949
38760000 31.8937853206298
38770000 36.3260667179906
38780000 29.9616805371472
38790000 27.5691135041741
38800000 25.1242473356422
38810000 28.6470599872411
38820000 28.9995374717761
38830000 27.3627574750121
38840000 26.1131566388953
38850000 28.4279874639523
38860000 28.0635429032216
38870000 24.0948724140774
38880000 25.3279178668303
38890000 28.38269675067
38900000 30.6087141026221
38910000 30.7230563945641
38920000 29.614559656178
38930000 31.0802608797013
38940000 33.5300475175565
38950000 34.7594096552597
38960000 31.0655608018191
38970000 32.4171162651494
38980000 34.8750822445453
38990000 31.4201661401647
39000000 36.7762694333974
39010000 32.0942190521081
39020000 33.1935207799186
39030000 33.2798838783867
39040000 26.0316247920504
39050000 29.7631439427153
39060000 29.1429149679204
39070000 28.5684314178506
39080000 29.1936739057593
39090000 27.5963898810106
39100000 34.3355171190248
39110000 29.0025644364603
39120000 30.8477172306048
39130000 25.8628648140232
39140000 23.1915248349367
39150000 26.1745478626446
39160000 31.5807784208692
39170000 32.3170189929137
39180000 32.3647005489534
39190000 28.6609957564532
39200000 31.4405507272302
39210000 30.4177285809901
39220000 25.9542243423887
39230000 26.3876484299992
39240000 27.0293521052291
39250000 30.9811244209749
39260000 32.7759269249052
39270000 33.3736549326584
39280000 28.0059934423991
39290000 27.8684276403164
39300000 35.4313625632968
39310000 36.1506578260936
39320000 31.8619943036837
39330000 33.010602928116
39340000 33.4523505421794
39350000 31.5473680105506
39360000 38.51180303446
39370000 37.3499332938776
39380000 32.5825411225907
39390000 31.9729119210411
39400000 37.2915514288929
39410000 32.770640812126
39420000 29.2813184696055
39430000 32.4477202494753
39440000 33.173180839952
39450000 34.7872694950183
39460000 37.3729448064412
39470000 32.8838016402018
39480000 35.1711087689895
39490000 32.4520553262165
39500000 34.4183415148526
39510000 27.5613233266927
39520000 28.7652873387596
39530000 36.8805691716309
39540000 34.5456265632355
39550000 36.724034898366
39560000 39.7298073467823
39570000 34.3065493996281
39580000 39.7159264307779
39590000 37.2498728785295
39600000 37.957357205267
39610000 34.3680944745652
39620000 33.5082753894568
39630000 30.4701218116976
39640000 33.4795159285668
39650000 36.0463849557814
39660000 35.1492795163493
39670000 37.3697345504387
39680000 42.1331601965935
39690000 35.9156856917216
39700000 35.7011476997503
39710000 40.4561146347186
39720000 32.5704464863246
39730000 36.3912015322092
39740000 34.6226633673917
39750000 30.6048426682127
39760000 34.358381850609
39770000 32.2254534927498
39780000 31.8647047341321
39790000 25.5097580085622
39800000 32.4580577734089
39810000 38.246817583787
39820000 38.385506484144
39830000 31.2105357741232
39840000 31.4936635748861
39850000 36.5902267336858
39860000 35.6686527188964
39870000 45.4738141941157
39880000 33.5428773126841
39890000 43.2397579688746
39900000 47.5486587715798
39910000 47.6421723407627
39920000 42.5881564446099
39930000 45.0867284066615
39940000 41.4622245931782
39950000 43.1700148663358
39960000 37.7636204758982
39970000 35.3685629120782
39980000 37.8070302540067
39990000 42.7080293804753
40000000 45.3819425585315
40010000 46.8306727525788
40020000 38.6991252777981
40030000 34.935545443061
40040000 42.9806004887483
40050000 37.0017200705826
40060000 40.9148919460287
40070000 42.3798541068613
40080000 30.7904868771989
40090000 32.1635590383476
40100000 34.1452763569383
40110000 33.7519078898654
40120000 27.8634141239461
40130000 26.4307398395363
40140000 29.6236412444994
40150000 35.3054492908454
40160000 31.2227631237719
40170000 33.7472075069461
40180000 33.1886956733164
40190000 34.8600332279384
40200000 28.7641211960917
40210000 32.5951333589334
40220000 36.1250680477289
40230000 39.755409678368
40240000 37.042960529519
40250000 29.8042883469906
40260000 33.7156979253236
40270000 34.1229689850097
40280000 36.5727353224968
40290000 32.1256260045761
40300000 38.1116564517898
40310000 36.1243647482804
40320000 35.090106704154
40330000 38.2085330116507
40340000 35.2401075003322
40350000 30.5100738245795
40360000 33.3461925830116
40370000 33.1577693433325
40380000 32.9784485782908
40390000 33.4231438542833
40400000 32.3416321234305
40410000 37.6018100670893
40420000 31.3103387100065
40430000 34.0715815633693
40440000 30.8309997543158
40450000 34.4588071661545
40460000 28.900425684926
40470000 30.9245654471973
40480000 32.1059086326642
40490000 37.9010445560115
40500000 41.6993002965833
40510000 41.8422812987865
40520000 35.1658910209765
40530000 35.3270837963365
40540000 38.8109579732233
40550000 39.3467793809094
40560000 35.5738595017901
40570000 35.6471776352253
40580000 39.2399117474143
40590000 39.0812319777466
40600000 39.6103850125146
40610000 39.0453558209869
40620000 38.6625042175113
40630000 39.9351449381529
40640000 39.4850360338966
40650000 39.0404605781611
40660000 28.0059483536787
40670000 27.4668979963028
40680000 24.9549197437269
40690000 33.3354443642272
40700000 31.541769904983
40710000 38.6829293646305
40720000 37.9896780573902
40730000 41.8435675345088
40740000 40.0798952590388
40750000 40.564291715116
40760000 41.8093816798413
40770000 43.0437165189423
40780000 44.9981850542756
40790000 39.6709814620104
40800000 42.8948130802398
40810000 36.7254363878432
40820000 39.9397889490757
40830000 44.2536433858981
40840000 42.2666966347771
40850000 38.3048456220445
40860000 39.6456130831674
40870000 35.9472172878787
40880000 34.0420023675679
40890000 32.9744095350862
40900000 31.1498105796798
40910000 34.3368415107165
40920000 36.129489456837
40930000 28.0307901079503
40940000 28.0008521210048
40950000 35.6368276921312
40960000 29.3149189527828
40970000 38.4227950715578
40980000 36.366179284974
40990000 39.8660666041425
41000000 41.4782457067103
41010000 39.2298907183676
41020000 43.6803681649774
41030000 36.9743993454989
41040000 38.1884718966443
41050000 28.9919526799684
41060000 39.0871501974009
41070000 41.0595889349839
41080000 35.843201914027
41090000 34.565723960817
41100000 30.9816509632948
41110000 36.3706107185688
41120000 43.7910307429879
41130000 45.3057542617059
41140000 44.3690017789459
41150000 39.2742757734045
41160000 36.7603128370071
41170000 34.2375343718506
41180000 36.6970667840804
41190000 40.1817383238454
41200000 37.5485267569247
41210000 39.4720798254879
41220000 43.8951233620868
41230000 39.4518934447037
41240000 41.4923949049863
41250000 39.7180349840018
41260000 39.0939199193624
41270000 36.5753172071973
41280000 36.9854016988912
41290000 47.4650809479699
41300000 45.8718108356207
41310000 44.72360994147
41320000 41.9902176580743
41330000 43.876062218136
41340000 41.0702039393906
41350000 40.7804093586468
41360000 37.0404689424353
41370000 46.7520132783936
41380000 41.1378433807794
41390000 45.269739495074
41400000 39.5207869577956
41410000 36.265754366538
41420000 40.8357120531876
41430000 41.4911915159668
41440000 41.4704017615618
41450000 37.6053163510086
41460000 35.2822339727398
41470000 41.4217181149891
41480000 35.8040859901132
41490000 42.9656023634848
41500000 42.6023630499405
41510000 41.8052692882592
41520000 40.4323125560193
41530000 41.3696733737711
41540000 39.2021594653304
41550000 38.7624881188673
41560000 32.363364542369
41570000 26.2738597261833
41580000 24.6296621012696
41590000 22.2061945079655
41600000 26.6337190839217
41610000 34.5548384262252
41620000 24.3445709396556
41630000 29.6904217667406
41640000 34.6232295857926
41650000 39.6359406151817
41660000 39.9414599482067
41670000 44.2128880559082
41680000 40.9857262879832
41690000 46.6811205468007
41700000 45.6742185017644
41710000 47.6400919764273
41720000 39.0447135762096
41730000 44.1441629109484
41740000 43.4299575372747
41750000 43.9543078420795
41760000 45.1746568140866
41770000 44.3997674005167
41780000 40.6555529872717
41790000 43.1880002956134
41800000 46.1722872407788
41810000 44.8013806257705
41820000 46.9860642496299
41830000 38.7013029331914
41840000 44.8593640109385
41850000 43.4177182334668
41860000 45.7739148344902
41870000 45.9439368776939
41880000 46.9644329043707
41890000 47.5025305368017
41900000 45.8903068054957
41910000 48.0458586262092
41920000 47.1266638013155
41930000 43.4079886794795
41940000 45.4162484104596
41950000 42.5196207955856
41960000 46.6038876789597
41970000 47.9188488208085
41980000 50.3075313519646
41990000 46.9669169248409
42000000 39.0028109194965
42010000 39.8017230012142
42020000 36.3722369317759
42030000 43.6668607456826
42040000 42.4443814286782
42050000 40.6766833874324
42060000 34.2273589898483
42070000 34.4294545142818
42080000 35.9911786908722
42090000 35.4622147872312
42100000 40.9838421489265
42110000 35.0274555425796
42120000 33.2810824910609
42130000 29.7813905430658
42140000 39.0333401178257
42150000 40.9737164606962
42160000 31.3636858386092
42170000 35.8422070647014
42180000 35.9477972879283
42190000 32.8162995057859
42200000 34.4793918264683
42210000 33.0241800332176
42220000 37.1327768458252
42230000 37.5824646569995
42240000 42.662116108438
42250000 43.0900904943696
42260000 42.3437294304893
42270000 43.6327630007243
42280000 40.840941529587
42290000 44.4973149349956
42300000 43.0941936680222
42310000 43.6753665356475
42320000 37.9532705709141
42330000 34.1090074522629
42340000 37.8712088811283
42350000 42.8412927415133
42360000 45.7716208552127
42370000 41.3282878782801
42380000 42.6193292177454
42390000 40.594552788209
42400000 40.7319553559178
42410000 43.1144897099162
42420000 37.0736338240738
42430000 36.7112165296518
42440000 44.9528233599167
42450000 44.0036038290853
42460000 45.9357403142287
42470000 46.537603693018
42480000 42.3766252286943
42490000 44.4298453270974
42500000 40.3475243522839
42510000 36.3332268232249
42520000 35.7964772312499
42530000 32.9111156603147
42540000 35.9388580442956
42550000 33.5235013205241
42560000 33.865560632671
42570000 35.3199858641373
42580000 37.9283789024695
42590000 37.8204619688707
42600000 40.1420612047938
42610000 35.3298534264754
42620000 37.7186266360137
42630000 32.29947152788
42640000 35.7994179354972
42650000 34.118719756356
42660000 33.3008879415525
42670000 37.0339738412118
42680000 28.0808301136153
42690000 35.0424337458987
42700000 37.5205617208863
42710000 32.7590625920203
42720000 30.906347581339
42730000 35.309382148539
42740000 38.257415372871
42750000 37.7303549343868
42760000 39.9035607340393
42770000 36.5301216268075
42780000 31.4691503852662
42790000 40.4103285446056
42800000 43.1903552436572
42810000 44.2639849735721
42820000 42.8400192959346
42830000 39.5179845306068
42840000 38.1623948629691
42850000 34.8275474497842
42860000 30.7718068151676
42870000 37.3488589211279
42880000 39.1859702989986
42890000 37.5131007622834
42900000 30.1534584974239
42910000 30.6704670785333
42920000 35.2183460423132
42930000 36.1141049197792
42940000 30.6865287301761
42950000 30.7082425167463
42960000 32.5132141444573
42970000 37.1519511093702
42980000 40.6243540963805
42990000 39.779219666766
43000000 38.0983875173426
43010000 32.7927998449052
43020000 32.7847588679459
43030000 31.9792772193343
43040000 32.2874197376864
43050000 30.7055758824323
43060000 23.6108021577028
43070000 28.3739609629498
43080000 27.577818111117
43090000 28.092617816404
43100000 33.7065394237571
43110000 35.4440305826742
43120000 36.5749494323081
43130000 31.9099261108871
43140000 27.259935974136
43150000 30.3354789302825
43160000 37.9017303959596
43170000 37.5000980025215
43180000 41.8611681897644
43190000 44.1633665854568
43200000 44.9306460086302
43210000 47.3559447038731
43220000 43.1776703940457
43230000 39.7181424125475
43240000 37.1007732087963
43250000 40.6922156285777
43260000 39.068568580914
43270000 40.7032352144128
43280000 39.0696680344377
43290000 38.3083167650198
43300000 42.152558194038
43310000 45.8413233549203
43320000 51.1458578490777
43330000 36.2967077090715
43340000 42.4506269266023
43350000 40.9514730296558
43360000 43.2345124492549
43370000 45.9497906739218
43380000 46.7444992277142
43390000 51.410868729418
43400000 42.4496573143632
43410000 46.1483217351177
43420000 49.1685005107647
43430000 47.8623135540732
43440000 44.2320938597624
43450000 44.5238270816459
43460000 51.3102674902085
43470000 45.4216482312814
43480000 47.6891944917384
43490000 41.2476596196009
43500000 41.7039105192182
43510000 42.0467229261096
43520000 46.792382082176
43530000 43.0343985674671
43540000 43.9327660221462
43550000 44.5136181451123
43560000 48.0733406241376
43570000 55.0126747209009
43580000 50.2192679884124
43590000 48.9070504083683
43600000 50.6889552169719
43610000 44.1653257948618
43620000 38.0004828054745
43630000 36.6482592317215
43640000 37.1802465369884
43650000 40.0150938937875
43660000 47.9920278339763
43670000 42.5317882227461
43680000 45.0691783658059
43690000 44.2013176665743
43700000 44.6632937376704
43710000 45.8316289748267
43720000 43.0659656358242
43730000 42.9155640727632
43740000 47.475898535741
43750000 46.5511699648739
43760000 50.6050602577565
43770000 44.895237423073
43780000 40.7166097406724
43790000 43.1627079651409
43800000 46.2708096087582
43810000 38.2682170176258
43820000 40.1268687073114
43830000 40.0141629092351
43840000 45.3080624384824
43850000 41.3741650598506
43860000 42.9818841369012
43870000 35.2679202337366
43880000 35.846150067493
43890000 43.6828502131081
43900000 38.9074944936789
43910000 38.1217118756966
43920000 33.9514035513269
43930000 42.4521145337064
43940000 35.2049346100657
43950000 36.0577125670883
43960000 38.5364854415989
43970000 41.0139021717463
43980000 41.2178215595647
43990000 40.2435998192149
44000000 42.1249940019297
44010000 44.5918890135502
44020000 46.4693534736696
44030000 43.2160631418091
44040000 46.2019385196205
44050000 48.3420476292024
44060000 49.3124521138838
44070000 50.8563306792409
44080000 51.1699844767492
44090000 47.2345539707796
44100000 52.7447385330458
44110000 47.726880937882
44120000 47.7196061945758
44130000 46.9936454478174
44140000 43.1251982435589
44150000 44.4604405530582
44160000 41.8732998711151
44170000 44.6953968025064
44180000 40.4479874704609
44190000 35.5310380495668
44200000 41.1610648482317
44210000 40.7443531660322
44220000 40.2564712824398
44230000 39.893412858812
44240000 40.3030754961745
44250000 40.1237807221133
44260000 38.9559824359654
44270000 43.2307047497669
44280000 43.8616306650155
44290000 44.1919493003707
44300000 48.1635944648997
44310000 42.9785994930581
44320000 40.6799480281084
44330000 29.3599599232159
44340000 33.6958042422115
44350000 36.8812249177419
44360000 37.0806653759306
44370000 33.1295657210808
44380000 37.3101169350152
44390000 29.1262443161671
44400000 37.7455539159643
44410000 32.7204132894589
44420000 40.527780773292
44430000 40.8434076267982
44440000 36.755752553896
44450000 39.3880255687628
44460000 40.4025717246388
44470000 40.6402698495348
44480000 33.2573854438442
44490000 36.1194554781261
44500000 40.2345857757494
44510000 38.8771887326922
44520000 42.2624648350599
44530000 38.1938025889407
44540000 40.0544916238514
44550000 34.9651423590951
44560000 41.1646068616774
44570000 39.3835176173794
44580000 39.0657004235302
44590000 33.0597347815332
44600000 40.2058128251929
44610000 36.9971594076716
44620000 39.8441528333841
44630000 37.2453011870801
44640000 39.9616740370018
44650000 30.5574346274068
44660000 33.5409107359547
44670000 36.1745882115098
44680000 36.3459857517877
44690000 35.2857820315307
44700000 30.8033236788088
44710000 33.1427595357056
44720000 29.963955873078
44730000 32.3244228915873
44740000 38.8130023911465
44750000 28.9778294232926
44760000 34.1419297509979
44770000 40.7624986986867
44780000 45.6744125654067
44790000 40.0600243767984
44800000 44.6223556266298
44810000 44.8469600994787
44820000 36.8090390132239
44830000 40.2184485740305
44840000 44.5043207019892
44850000 47.1903369389519
44860000 40.237981384147
44870000 40.2873031031373
44880000 40.7309143902299
44890000 43.0721270075826
44900000 39.8417103175152
44910000 38.3070083681179
44920000 43.7150559552566
44930000 49.2218259272368
44940000 43.2441539657847
44950000 47.2950244727668
44960000 45.0597838414385
44970000 39.7431818453197
44980000 46.3530348667136
44990000 46.2085155494946
45000000 47.451387056392
45010000 42.0948136605098
45020000 46.6521241126455
45030000 35.2410655208101
45040000 35.7520059823721
45050000 43.4750881210238
45060000 44.4421493245179
45070000 49.1989740129871
45080000 52.3550343383772
45090000 53.4778143006302
45100000 54.8796324190739
45110000 49.9184946263495
45120000 49.0917873944646
45130000 47.8280365529668
45140000 52.768229134422
45150000 49.423258606512
45160000 42.9956738281127
45170000 45.6966955735919
45180000 38.5988931414394
45190000 46.6190362554611
45200000 49.2879845216268
45210000 47.3426791342504
45220000 46.164488631755
45230000 46.5670520128292
45240000 47.4181684217743
45250000 44.7133501584336
45260000 46.4246722462693
45270000 50.5382973329651
45280000 42.3595231953158
45290000 33.7796678207516
45300000 31.8665778817967
45310000 40.5120817663116
45320000 41.1798823059288
45330000 43.8557844529375
45340000 42.2029892857635
45350000 42.1619963861284
45360000 39.2935333207747
45370000 36.7005451092417
45380000 28.9178394947915
45390000 32.7306694963885
45400000 33.9391724888556
45410000 35.6665226895907
45420000 29.666086066554
45430000 35.1661239019367
45440000 37.3065010875781
45450000 29.1913048763691
45460000 35.4435013922946
45470000 38.9063167324163
45480000 36.7923324432629
45490000 41.462177479504
45500000 37.342049163732
45510000 32.6201076267098
45520000 42.0497471209668
45530000 38.701498630459
45540000 38.8659462710617
45550000 40.4601690779528
45560000 39.7322574955951
45570000 32.7707332920194
45580000 39.8307576755439
45590000 41.9315057679224
45600000 43.8342022717893
45610000 42.6567599328895
45620000 46.0536439503898
45630000 42.6040289491008
45640000 47.6382421136287
45650000 48.0774801845999
45660000 46.6106715746531
45670000 43.7952966180095
45680000 46.2781757539479
45690000 35.3647740386562
45700000 34.0434914582306
45710000 38.4176574117972
45720000 36.8412253057999
45730000 43.4982903998756
45740000 38.2342724062082
45750000 38.7376353895041
45760000 39.519663333842
45770000 40.5920420135621
45780000 31.6460336847601
45790000 36.5978298396819
45800000 38.3386657954984
45810000 34.1192116126998
45820000 37.0835020044508
45830000 42.444081276875
45840000 44.5073984238504
45850000 44.1343222638005
45860000 48.0657465198622
45870000 47.3290559457865
45880000 40.8267568045504
45890000 42.0093113388335
45900000 43.6395405211635
45910000 43.4483211156913
45920000 39.2381809560198
45930000 36.3205706093593
45940000 41.7035145202726
45950000 40.8854811391362
45960000 48.105270392264
45970000 45.3968203150173
45980000 45.8015951404203
45990000 49.134456622587
46000000 47.296694352819
46010000 43.2403273331679
46020000 40.8483651693915
46030000 41.2568965569579
46040000 37.0204051899765
46050000 43.6947301923036
46060000 41.2380517515214
46070000 45.0286574206661
46080000 44.4987518782888
46090000 43.4371978109764
46100000 38.0520156057344
46110000 36.4312408434311
46120000 40.771506960952
46130000 42.3430842412127
46140000 45.8696717976383
46150000 43.8765700842418
46160000 42.3917831249839
46170000 43.9100391118205
46180000 44.7576298717336
46190000 41.0265117596326
46200000 41.5788315511147
46210000 33.5348209448011
46220000 27.9371110094912
46230000 34.1037642898437
46240000 36.6822941375129
46250000 36.2710878836918
46260000 33.7374917294795
46270000 34.7937079675904
46280000 33.2674409411715
46290000 35.8731537440269
46300000 39.1496350930294
46310000 34.8284431661917
46320000 36.3774352522262
46330000 36.574065627169
46340000 39.6254829752199
46350000 36.0228301176291
46360000 30.3809813809048
46370000 35.7280651928517
46380000 40.57201675309
46390000 43.5680047602192
46400000 44.6806138712473
46410000 42.0774779167138
46420000 43.914294395914
46430000 46.651230682839
46440000 47.3119974294818
46450000 47.4341248485832
46460000 47.8376757066929
46470000 46.6373659900146
46480000 52.884268917192
46490000 55.1463923072204
46500000 53.9750426285068
46510000 44.5410198684222
46520000 45.141239037432
46530000 48.5533153451481
46540000 50.6431343454339
46550000 52.4422698303123
46560000 48.5952270803959
46570000 51.1676883712655
46580000 45.8314315445133
46590000 52.8930130507839
46600000 51.7936446075687
46610000 50.7344548931435
46620000 53.8129408213049
46630000 52.9442659168754
46640000 48.8406470870707
46650000 54.9055043130185
46660000 46.5644421500239
46670000 40.7003449738833
46680000 46.4692547900477
46690000 46.4311659798894
46700000 45.970444996203
46710000 48.9164476374648
46720000 49.8960800107093
46730000 41.244268276702
46740000 44.2700209093167
46750000 37.1651427944703
46760000 38.1796953473255
46770000 45.4794163266351
46780000 44.652195977905
46790000 44.9976579787335
46800000 40.1802060738182
46810000 39.8780899506926
46820000 39.4812219618198
46830000 38.8765326811923
46840000 34.1269585782085
46850000 29.7461570172503
46860000 30.9673068231722
46870000 38.5173819797092
46880000 35.4336888703674
46890000 40.8102299871666
46900000 43.5288740981051
46910000 36.6454391253639
46920000 30.9553416446274
46930000 29.7760613743495
46940000 39.5419788979079
46950000 30.071779377269
46960000 33.9170729289585
46970000 32.3279886696255
46980000 31.5269369138554
46990000 28.6254102704274
47000000 29.750016403425
47010000 29.6075268257752
47020000 33.7798026380858
47030000 33.053184499954
47040000 34.1117878269693
47050000 30.0038416715598
47060000 35.7913333598546
47070000 34.8538830612854
47080000 31.9199180192739
47090000 24.0357389221886
47100000 35.2837325655394
47110000 35.8093155225728
47120000 31.1741519559919
47130000 34.8326771472873
47140000 35.0641120729113
47150000 37.4885303292284
47160000 36.3472634592586
47170000 32.1333271766666
47180000 39.2118375939036
47190000 40.2454530430683
47200000 38.7402124414865
47210000 40.5221292921177
47220000 35.9825321841839
47230000 37.4922485367252
47240000 42.9006200556091
47250000 43.2487731169268
47260000 47.3663598898775
47270000 50.1279570307106
47280000 48.0879543541283
47290000 47.8637322470586
47300000 44.4364130527578
47310000 47.6806327245127
47320000 49.4017121298062
47330000 53.5102533407984
47340000 53.1664395460452
47350000 52.0383497901784
47360000 47.851425204455
47370000 45.6278600169252
47380000 46.1921744574461
47390000 44.7449234678324
47400000 41.8191851596527
47410000 46.1290359811
47420000 42.4268525350643
47430000 41.4290424991233
47440000 45.1889433083443
47450000 49.3604155075079
47460000 42.5895789952015
47470000 48.0538021347461
47480000 45.5954591683585
47490000 48.444908389032
47500000 49.57309144914
47510000 45.6169372133036
47520000 46.0863721983505
47530000 49.2215172869491
47540000 44.2311754230222
47550000 48.8961213476614
47560000 52.3778606026531
47570000 45.0517347855936
47580000 47.4134371253483
47590000 43.540706761041
47600000 38.6992909739977
47610000 47.2885240084289
47620000 48.6387647845077
47630000 47.3059605314157
47640000 42.1604710308952
47650000 48.3633652651694
47660000 50.1210490789721
47670000 48.4296840966811
47680000 49.3650150739884
47690000 46.1255951961852
47700000 48.4365617330328
47710000 48.3425283659867
47720000 43.8466248929175
47730000 43.7186317814616
47740000 30.9029778521456
47750000 33.899087372873
47760000 39.0178687471861
47770000 46.4229364119624
47780000 42.885870482218
47790000 44.5252668356629
47800000 48.180329578365
47810000 45.6800170912211
47820000 42.0730515093449
47830000 42.9184821164076
47840000 39.5288860195484
47850000 38.5092386448554
47860000 35.0070262330825
47870000 29.1503901109492
47880000 36.8966123709312
47890000 34.8288990399529
47900000 36.815221275618
47910000 36.5557745604032
47920000 37.3197335404444
47930000 31.4648551428841
47940000 30.1252795133087
47950000 40.0903269865246
47960000 39.2594847577069
47970000 37.8205350680254
47980000 27.6289430544542
47990000 37.0848784951403
48000000 31.4571393889793
48010000 34.9308918083807
48020000 32.9094833616148
48030000 33.1289232920294
48040000 31.9273509684754
48050000 34.4003874759575
48060000 34.8433257212912
48070000 31.9069565403749
48080000 31.4276581426794
48090000 34.3921287130803
48100000 30.9074398956941
48110000 37.5487785856901
48120000 38.6244344669641
48130000 37.8234062495974
48140000 31.3581059723741
48150000 29.7190283338615
48160000 31.4356886459891
48170000 37.2534198664922
48180000 36.2916993598873
48190000 38.3232694806683
48200000 32.5505728647341
48210000 38.3064140888072
48220000 37.8435282419048
48230000 34.591547574009
48240000 30.0363339567362
48250000 30.6682362752255
48260000 34.7102730335064
48270000 26.7519526090812
48280000 33.9576849866302
48290000 33.0759242012987
48300000 34.961903999824
48310000 37.8263064655164
48320000 41.1965339350445
48330000 41.8131217275961
48340000 41.3412567964879
48350000 41.3813335734308
48360000 39.1480660602434
48370000 41.7176428177125
48380000 44.8168242214968
48390000 33.4536121929078
48400000 34.6438677972187
48410000 40.6052809169132
48420000 46.0066538323003
48430000 46.3275511378039
48440000 44.1511260889204
48450000 41.7857888841828
48460000 44.8403958184845
48470000 43.1246738042494
48480000 41.6862383434998
48490000 35.5234739264333
48500000 40.7681547166861
48510000 35.7371770156015
48520000 39.4477249501396
48530000 37.2155014690779
48540000 45.3315171316524
48550000 43.1061762015307
48560000 42.1441630015878
48570000 43.7865545457074
48580000 44.65120324408
48590000 39.5088685302902
48600000 41.1113237390387
48610000 34.1759388038763
48620000 37.357248023185
48630000 36.8706725380831
48640000 37.2232965538929
48650000 43.9756139327755
48660000 43.9863387958752
48670000 44.5709097196847
48680000 44.596655812913
48690000 48.7135626158725
48700000 48.2536826549085
48710000 44.6680524854777
48720000 46.0974235001059
48730000 48.0793115603152
48740000 53.6814421444335
48750000 55.4388007420549
48760000 47.9503145623526
48770000 44.6773409078747
48780000 45.5081437404669
48790000 48.2522919560402
48800000 44.852584022377
48810000 46.1718423516352
48820000 43.1772911757091
48830000 41.283382547749
48840000 46.6394110240089
48850000 45.5750363620252
48860000 47.3587085381457
48870000 43.4514053178419
48880000 43.6923468909278
48890000 48.3044660628443
48900000 47.2151691385791
48910000 45.4951339714631
48920000 47.6205404885125
48930000 42.8988392527225
48940000 47.6703561959162
48950000 43.5977641393506
48960000 43.1756091414509
48970000 41.3813866605574
48980000 37.1523616192624
48990000 40.5830403054201
49000000 43.6141782513657
49010000 36.8915073622048
49020000 41.7979297188681
49030000 46.687554517491
49040000 41.7109201873116
49050000 44.7287622941817
49060000 41.3184931044622
49070000 41.0653516462667
49080000 44.7340719610113
49090000 47.5201171641315
49100000 42.7858855915743
49110000 44.3627613768389
49120000 38.3094647677067
49130000 37.995079388808
49140000 42.4396016887292
49150000 42.1567918155288
49160000 37.8308014206858
49170000 32.1807845064292
49180000 35.6090968966705
49190000 41.4742844096359
49200000 45.9272303930242
49210000 48.1820091295575
49220000 46.7119983982158
49230000 43.9776687247809
49240000 43.7341089936449
49250000 44.5225313921595
49260000 41.4066347055212
49270000 37.6597451459323
49280000 35.7167209646417
49290000 38.5842408862923
49300000 34.6324268133247
49310000 36.4613262932943
49320000 41.0812157244599
49330000 38.4244879974933
49340000 42.7997039247973
49350000 41.5981512297644
49360000 47.3593882044925
49370000 49.1709930999031
49380000 40.4783301049452
49390000 41.8842310970855
49400000 40.492984811203
49410000 45.3562314048789
49420000 42.2377066548043
49430000 48.0760223334577
49440000 54.7675620534805
49450000 51.8560768016969
49460000 44.9651175535568
49470000 45.0609302661613
49480000 45.5937830670415
49490000 42.9479213775259
49500000 38.430666569929
49510000 33.7467397242279
49520000 37.0968856353532
49530000 37.1474470091505
49540000 35.4519030727664
49550000 44.5979652922537
49560000 45.8700150589086
49570000 46.0905964870513
49580000 38.7505853563608
49590000 43.5558798644662
49600000 45.1381561288715
49610000 42.0349758017496
49620000 39.2193024291128
49630000 44.3279961791715
49640000 43.4859483284761
49650000 42.5855148926736
49660000 42.8966432222764
49670000 48.7159810397359
49680000 49.9332033564628
49690000 42.5112270137354
49700000 39.2005734507773
49710000 40.4359309104519
49720000 40.7495992749122
49730000 43.6967858266519
49740000 45.3900149298866
49750000 37.9905439070738
49760000 37.6047304995633
49770000 43.4976702547062
49780000 45.3527215494095
49790000 44.4710318514404
49800000 45.7631657464601
49810000 48.2833927405586
49820000 42.2480174644535
49830000 39.3785745221693
49840000 40.7380702445144
49850000 43.8699852457111
49860000 44.3829841545331
49870000 41.3340677257438
49880000 39.1022892791636
49890000 36.1589071867201
49900000 38.1080089940899
49910000 39.7631622176004
49920000 38.2315292889148
49930000 41.9344434082241
49940000 42.8197433749227
49950000 42.5407971961812
49960000 42.7565456339202
49970000 41.5553608608734
49980000 39.5416325727442
49990000 41.5438926446598
50000000 42.6366413461076
#timestep 
50010000 42.0327168307541
50020000 37.2404139668591
50030000 37.6447223156649
50040000 37.996020272704
50050000 35.7172754216911
50060000 31.9979553977597
50070000 28.7051443845659
50080000 31.3015392067937
50090000 38.4660092570647
50100000 45.6475101081396
50110000 44.8831274075808
50120000 40.5712972673298
50130000 41.177007053339
50140000 45.3998727756436
50150000 41.8349398073645
50160000 43.0923832902258
50170000 45.4746938751813
50180000 44.678081056865
50190000 42.0056694719162
50200000 43.3665457677969
50210000 45.1994971128773
50220000 35.2955803775744
50230000 34.0048013854876
50240000 37.5282619937264
50250000 31.5912605148329
50260000 36.8395423642322
50270000 33.3878148831508
50280000 40.4277722174534
50290000 40.7084301274905
50300000 35.2032516425453
50310000 34.4541385549643
50320000 41.9162163314039
50330000 41.2113302853636
50340000 42.5161216500762
50350000 41.1494885248521
50360000 36.6240770668525
50370000 33.5121612004073
50380000 42.2872966488638
50390000 47.9153031927526
50400000 46.1303580915397
50410000 44.0709764108248
50420000 46.3773174478959
50430000 48.3782386281871
50440000 45.9958463005755
50450000 43.9082578637193
50460000 47.5555195332488
50470000 45.2302432068597
50480000 47.0787188404462
50490000 40.059074856672
50500000 40.7314408998715
50510000 46.0398570174345
50520000 45.9754904594874
50530000 48.4267862042654
50540000 49.7259188826096
50550000 44.8319220459236
50560000 42.7876926684955
50570000 47.2816414132041
50580000 45.2948440097302
50590000 47.4897850179282
50600000 46.2560295414873
50610000 49.0190198918916
50620000 47.3980298200933
50630000 46.2096776392386
50640000 43.4329916651573
50650000 47.5310660490056
50660000 43.1722813219125
50670000 45.3461324671457
50680000 45.1872260152631
50690000 45.6448713727822
50700000 43.8379596224864
50710000 42.7043628684692
50720000 38.7984440156026
50730000 41.4959379305225
50740000 37.5527201000517
50750000 42.6346173563498
50760000 37.4677970544367
50770000 43.8050772906878
50780000 49.9857912439758
50790000 44.3200258880811
50800000 46.8211847126998
50810000 43.0432909657437
50820000 46.8531680562198
50830000 46.4120445610696
50840000 50.6530448054696
50850000 49.4900518235988
50860000 54.2986471925735
50870000 46.663240990066
50880000 43.2347900097112
50890000 43.8160730864296
50900000 44.642903359311
50910000 46.4974118965274
50920000 49.4787751923157
50930000 43.3917731815636
50940000 49.9836779553946
50950000 52.7114103899723
50960000 46.1592123164404
50970000 45.1341784810298
50980000 42.9807209922758
50990000 43.8688385341519
51000000 48.5964928661285
51010000 47.1835587991249
51020000 50.8893629360072
51030000 53.236427403321
51040000 41.79601519923
51050000 44.1800076814968
51060000 49.5091089554694
51070000 50.80869826463
51080000 49.9059823170581
51090000 51.545410497858
51100000 49.1271357310982
51110000 50.3445110840639
51120000 49.9567868375467
51130000 52.699159653769
51140000 55.6696786517554
51150000 54.6845534157251
51160000 57.2610319609257
51170000 53.7324180767512
51180000 57.0775876143185
51190000 53.0998612738441
51200000 53.025791052108
51210000 46.0556905012653
51220000 51.7329669310135
51230000 50.7387138343759
51240000 42.4997192415223
51250000 46.8130768417394
51260000 54.170556385146
51270000 51.232278757087
51280000 47.1963178636959
51290000 51.9500479305185
51300000 56.6566469562374
51310000 57.920587412181
51320000 54.6814093754127
51330000 52.4685832946741
51340000 59.4531258935758
51350000 53.9406628896959
51360000 56.5195587442661
51370000 55.5069424559071
51380000 46.8832935959277
51390000 52.1950561891811
51400000 50.2346596037993
51410000 52.5504091806072
51420000 54.3407692731534
51430000 55.1121781601271
51440000 51.2329764658887
51450000 43.1760479517948
51460000 46.6840532236927
51470000 51.7051777377216
51480000 56.3094370648551
51490000 55.9898123429973
51500000 46.4728876815612
51510000 53.596774764468
51520000 61.1797172168991
51530000 49.0157067236132
51540000 42.3387064995331
51550000 48.8799937872834
51560000 54.3171477411302
51570000 55.7769150683202
51580000 50.4955230667229
51590000 47.9920890901424
51600000 49.1522803963105
51610000 51.4053656422696
51620000 56.4841952187184
51630000 54.054287802874
51640000 54.8899648739809
51650000 51.1520566244417
51660000 56.2538608441618
51670000 49.8078713965809
51680000 46.6441949074681
51690000 48.3336379343942
51700000 49.8975148777932
51710000 50.7113102034405
51720000 46.0506773084259
51730000 50.4205398852982
51740000 53.9166744294838
51750000 57.8767412927406
51760000 57.2153562148692
51770000 53.8011941473744
51780000 56.8450059098108
51790000 57.6884534042957
51800000 59.121126547024
51810000 50.5353454338278
51820000 54.3040573780099
51830000 56.7565753012051
51840000 47.0315650380077
51850000 55.6315810081413
51860000 47.6643296859947
51870000 50.5962952013425
51880000 48.3099680959535
51890000 49.3755836097158
51900000 48.363637148356
51910000 46.0400546048981
51920000 44.0434557373059
51930000 45.8189493834414
51940000 41.3396332619898
51950000 37.4345925009021
51960000 43.6585855151383
51970000 42.3284052315193
51980000 46.708097861199
51990000 38.8240179989045
52000000 50.9357533163733
52010000 47.5274029417016
52020000 50.1294716160753
52030000 45.5798003229637
52040000 45.2050849503113
52050000 47.3206114300117
52060000 44.9046958037785
52070000 46.7231261413122
52080000 47.1508029562502
52090000 52.5596919049311
52100000 54.2088632070755
52110000 47.1983704885042
52120000 54.8952526578825
52130000 49.5083031811112
52140000 50.105310305835
52150000 54.1822427160982
52160000 44.7355763912277
52170000 42.5450041830234
52180000 47.5152133790259
52190000 45.033910433555
52200000 48.2555866932548
52210000 44.9916487846948
52220000 39.2859548363751
52230000 50.5988023991479
52240000 50.1580817073933
52250000 51.2342957135725
52260000 47.5483841771338
52270000 46.5668643766103
52280000 51.4221097243466
52290000 49.5031227201376
52300000 46.7111038746832
52310000 44.8167759975202
52320000 43.4564716008983
52330000 47.0249265340273
52340000 44.247484717001
52350000 51.7623787411664
52360000 55.2412224533113
52370000 51.7101962653488
52380000 49.7156019085745
52390000 50.5554715214854
52400000 49.4083367730693
52410000 47.1246908538486
52420000 44.5196581113188
52430000 43.6540305218109
52440000 50.4376059263715
52450000 43.5238839275572
52460000 51.1322012845343
52470000 50.1661787933882
52480000 47.6599612551478
52490000 46.5266890568676
52500000 42.7543415802284
52510000 45.113182662205
52520000 45.4614711708795
52530000 47.0637896821539
52540000 48.2200103107761
52550000 50.4041352180382
52560000 50.8039704416236
52570000 51.6859524572014
52580000 58.1350299485431
52590000 56.4349557034554
52600000 54.3027541394167
52610000 47.8413417256705
52620000 55.6787429854873
52630000 53.6646472289585
52640000 54.2746276218948
52650000 60.3172227316566
52660000 58.7370072934889
52670000 56.0951031623023
52680000 53.8084413384814
52690000 58.5616703518663
52700000 52.6768990590187
52710000 57.6501092397775
52720000 54.182883040835
52730000 57.8738270363044
52740000 53.0260112585678
52750000 51.521599404766
52760000 53.8788477563056
52770000 54.127031157931
52780000 49.5667539524046
52790000 48.9462204970003
52800000 42.3175524999755
52810000 48.2239114226065
52820000 42.6917274304001
52830000 47.3158125516576
52840000 48.9544171361502
52850000 50.1986055973294
52860000 49.6516824711379
52870000 52.5963529972402
52880000 51.9554368696686
52890000 49.8023512344632
52900000 50.7041046987534
52910000 47.1878622485262
52920000 43.4172571818588
52930000 42.8606805607975
52940000 48.8067559312217
52950000 45.8747490208012
52960000 44.3622230415423
52970000 38.7988833557049
52980000 44.0151442829571
52990000 50.1318251227502
53000000 47.3686955573002
53010000 52.8467509398976
53020000 53.1215418455485
53030000 52.2529579190747
53040000 55.9768805915605
53050000 52.4851510694377
53060000 51.2081632055935
53070000 48.9713066142118
53080000 44.2059397972611
53090000 47.6708453266663
53100000 46.1658094028048
53110000 44.9416647303473
53120000 46.8833022788294
53130000 46.671453201104
53140000 48.9335890945403
53150000 48.0652564203541
53160000 55.1443508036488
53170000 50.002096383353
53180000 50.3816734100283
53190000 53.367032628474
53200000 52.7149204548616
53210000 47.8781105461591
53220000 50.502892852999
53230000 50.0169765334462
53240000 46.4738895599525
53250000 41.5693815459493
53260000 45.6891967197596
53270000 47.1960721647601
53280000 41.6153980224996
53290000 39.3324298336217
53300000 34.9356829896538
53310000 36.2422797660329
53320000 40.7741774909449
53330000 38.0387363540065
53340000 41.0150378292782
53350000 39.4905852743075
53360000 38.7315275377035
53370000 43.3998213850353
53380000 41.4653589182543
53390000 38.5042191436845
53400000 42.8939329950304
53410000 40.9631131778589
53420000 41.1302614775149
53430000 36.1875720627432
53440000 30.9688607793489
53450000 31.8078846989475
53460000 37.3256065920573
53470000 34.7315006631339
53480000 38.1254023694512
53490000 35.6295899562775
53500000 34.3338552092989
53510000 33.4430277339828
53520000 33.2606245070322
53530000 37.5145874745584
53540000 36.4587891686758
53550000 42.5640204980195
53560000 41.141816775002
53570000 39.4971718757491
53580000 33.3046779953627
53590000 37.7261932150199
53600000 37.4177841560666
53610000 33.3916342371396
53620000 37.8661498149826
53630000 43.0534095735471
53640000 41.774051009756
53650000 40.2173856759229
53660000 37.2046437633281
53670000 38.5845967804112
53680000 40.4035230502554
53690000 39.4568707276318
53700000 43.7344085183174
53710000 44.7065103128519
53720000 38.3105665618977
53730000 42.3278653101896
53740000 39.2009476800479
53750000 33.5294788852215
53760000 34.8595122194345
53770000 38.1068053754158
53780000 36.0271949496388
53790000 40.9132150285751
53800000 35.7796908793887
53810000 38.308794027617
53820000 37.0269067665578
53830000 40.7439233280872
53840000 46.8999348163669
53850000 47.3521961601305
53860000 33.7433880628082
53870000 38.1459083675465
53880000 39.0416783862431
53890000 42.7955902340267
53900000 41.5652450475449
53910000 43.0631844413745
53920000 39.2486925415652
53930000 43.2254535812506
53940000 44.1013732627622
53950000 41.1318426821978
53960000 39.9406402649544
53970000 42.6578838091692
53980000 46.9860035538529
53990000 44.8610565084401
54000000 50.1469321007372
54010000 48.74343681439
54020000 48.9090231179368
54030000 49.8330564446924
54040000 54.4942043971184
54050000 54.2750712071525
54060000 51.0347927413789
54070000 47.8426866679011
54080000 49.4958441239687
54090000 49.4229385262431
54100000 51.3287974489788
54110000 51.7961779896406
54120000 54.5167846749941
54130000 47.0661567953167
54140000 49.3296316788197
54150000 51.1355405783051
54160000 48.3889443457982
54170000 47.8375684476239
54180000 46.3659609954557
54190000 50.072557437711
54200000 47.3007474487092
54210000 48.9490905586879
54220000 47.0549272812468
54230000 46.0481172346683
54240000 46.6689442945288
54250000 51.5539874848974
54260000 51.9297830112019
54270000 51.6452481665889
54280000 51.2180914359067
54290000 50.7396504320806
54300000 50.2609359935117
54310000 46.9788904541448
54320000 50.6747956233681
54330000 55.6140965180829
54340000 56.6809304238037
54350000 53.8365357446205
54360000 52.3713644190693
54370000 53.500565373858
54380000 49.286715181259
54390000 48.0064586060672
54400000 50.1248347963964
54410000 50.5071252168746
54420000 51.5932013722263
54430000 49.9819107543273
54440000 52.5743917144241
54450000 49.8607360676366
54460000 52.0958488937238
54470000 52.310764300101
54480000 56.9590185703311
54490000 57.6902673631795
54500000 56.325515800852
54510000 47.9409578989353
54520000 48.2764290992437
54530000 55.5741022546517
54540000 44.6839382808599
54550000 46.2968928827918
54560000 45.2929971189666
54570000 44.7652712708615
54580000 45.4437657840634
54590000 48.0093668771366
54600000 49.2357926085794
54610000 50.891315068616
54620000 49.8423757610685
54630000 48.4740507873062
54640000 52.4448741182678
54650000 47.9053628681237
54660000 44.0443495512579
54670000 48.2777316313757
54680000 40.6688602516264
54690000 51.1167314650913
54700000 50.9452892717135
54710000 56.9466675058871
54720000 50.8909816198425
54730000 47.3649210351692
54740000 54.7688355334395
54750000 49.9731072611705
54760000 54.0960675317848
54770000 53.5771972947005
54780000 52.9096120128531
54790000 50.9650887903049
54800000 44.4049913093785
54810000 48.7477255562982
54820000 49.6568248329216
54830000 46.2606504275272
54840000 44.9775415293471
54850000 40.7426618408868
54860000 45.342950989123
54870000 41.9279031316594
54880000 47.6544883527004
54890000 46.6211833582472
54900000 48.3962059836021
54910000 52.2471433749606
54920000 48.625762989738
54930000 44.6193175515153
54940000 46.0849192791029
54950000 40.4368656610683
54960000 44.6512728475004
54970000 38.3334440923453
54980000 43.7547320100597
54990000 43.9546906905661
55000000 42.6056499830206
55010000 44.6557262905749
55020000 43.4616612225383
55030000 39.1829005448975
55040000 43.8235767152016
55050000 45.8083181002814
55060000 44.1423587807348
55070000 42.5614244547964
55080000 46.6800919290794
55090000 49.2353345010437
55100000 46.739416928792
55110000 48.286695569574
55120000 50.3506308047594
55130000 55.3436179604288
55140000 52.1340115262446
55150000 46.983150705451
55160000 52.8284846396846
55170000 52.6037408935678
55180000 58.8722238637129
55190000 54.52172597452
55200000 59.6342656644417
55210000 56.3347443891863
55220000 63.6504333004851
55230000 62.8360076985249
55240000 64.0926697641773
55250000 58.5452850329718
55260000 59.0319118905321
55270000 59.3259603421261
55280000 58.7441514240967
55290000 62.1125616574346
55300000 65.3504989802822
55310000 60.9472017761375
55320000 60.9367690610187
55330000 49.4359616429517
55340000 45.8904247392753
55350000 51.6436929506666
55360000 57.8324985016878
55370000 56.0371061392855
55380000 62.7892019415211
55390000 68.9257214857255
55400000 62.8646716951951
55410000 64.6178387874461
55420000 66.4952356155187
55430000 61.8952146901702
55440000 59.6484808312807
55450000 66.1342410439725
55460000 63.816627904318
55470000 64.6775995807226
55480000 65.1112880716524
55490000 64.1630295276963
55500000 64.912223580506
55510000 67.6142555878232
55520000 59.3816612959803
55530000 63.7923345270034
55540000 60.3344398334413
55550000 58.4449359801141
55560000 58.0472222718255
55570000 61.5516877689627
55580000 62.1156824342665
55590000 67.7686717103563
55600000 70.0095818389889
55610000 63.0972586099434
55620000 58.1891672334436
55630000 66.9237563344137
55640000 64.4744945658722
55650000 62.5634760827209
55660000 67.9893098118881
55670000 71.490995565328
55680000 73.1799540902654
55690000 76.0505751146445
55700000 76.4365250059284
55710000 75.2798842624607
55720000 77.4826209887777
55730000 78.9911304000943
55740000 79.3233985097187
55750000 78.6813061748549
55760000 76.6523510012556
55770000 79.2994274016983
55780000 73.8626603031113
55790000 75.763089123699
55800000 72.9144799613351
55810000 76.0575732346878
55820000 75.2359089241405
55830000 72.7763983318969
55840000 69.8457958845163
55850000 75.1118776103996
55860000 74.2398450868908
55870000 67.1230285672665
55880000 71.1343152025458
55890000 70.8591831702469
55900000 71.6330762183024
55910000 66.0406578089956
55920000 69.776279652962
55930000 74.5679204597834
55940000 73.8366694481481
55950000 75.0477906243676
55960000 69.5455492092299
55970000 70.4786903673496
55980000 74.6619363253623
55990000 73.4912114642257
56000000 68.9915701451109
56010000 69.4634284854623
56020000 66.1682949159147
56030000 68.5748789107702
56040000 67.0048023724017
56050000 66.9440747935367
56060000 64.7641431764255
56070000 66.7884123349572
56080000 61.8184813135201
56090000 61.3727367206563
56100000 69.9711173915433
56110000 75.0986790551409
56120000 74.2278629699702
56130000 74.9746223036062
56140000 72.8675594726139
56150000 69.5623124672514
56160000 74.5041185850645
56170000 74.5703942198149
56180000 74.3658575258785
56190000 71.8484923762755
56200000 76.9287582026483
56210000 76.0104355740384
56220000 69.1364335374535
56230000 71.3968691487097
56240000 80.2405284459994
56250000 77.026272687353
56260000 72.279564757292
56270000 73.3194356363422
56280000 72.7554552423344
56290000 76.8338829725909
56300000 74.2646558946342
56310000 72.9765631808332
56320000 69.3263094997005
56330000 71.2724942372845
56340000 73.8013132256013
56350000 65.0529119057884
56360000 68.7338900213946
56370000 66.7378193750072
56380000 67.2140317733177
56390000 61.2252538071806
56400000 64.4191351071557
56410000 67.1102463094196
56420000 63.2991674129538
56430000 62.6394256514996
56440000 60.9742975059955
56450000 63.1364963533185
56460000 66.0181536575101
56470000 60.2201674490705
56480000 62.7657409892936
56490000 70.1814686758706
56500000 64.1064678790349
56510000 68.8261938339543
56520000 77.0455978692781
56530000 71.1642947498486
56540000 69.3911719771346
56550000 69.3767727731742
56560000 69.9545156475485
56570000 67.9096376979342
56580000 66.3448078143649
56590000 69.4085283980932
56600000 68.4860056996858
56610000 67.7586131081013
56620000 63.2971844612731
56630000 66.0895541109538
56640000 68.1194517642112
56650000 62.8902399353717
56660000 66.5470292936627
56670000 68.41074857542
56680000 72.515562446615
56690000 70.295607263921
56700000 76.6059635851717
56710000 68.8114010290682
56720000 62.9394238930296
56730000 67.9590043230108
56740000 61.5170288468977
56750000 65.1535613187501
56760000 71.0439522932957
56770000 57.2533132713027
56780000 59.0125100456112
56790000 67.8659194528818
56800000 69.3775980451242
56810000 68.4117719784992
56820000 65.7656940679958
56830000 67.029587971721
56840000 67.8948053714657
56850000 64.4516624269083
56860000 70.1294608128924
56870000 73.4771337730693
56880000 78.1219191865354
56890000 75.9915441406643
56900000 73.3818485491797
56910000 76.3953664610966
56920000 72.2840195197997
56930000 74.7187157923784
56940000 76.2045495326567
56950000 80.0506829291422
56960000 73.9372945393513
56970000 79.859665513558
56980000 72.5059850185359
56990000 73.0812772433999
57000000 72.4783683118756
57010000 73.8627921472692
57020000 68.7765908895675
57030000 70.3709991892767
57040000 69.7310949266162
57050000 67.8034319381533
57060000 67.3150898707638
57070000 69.1412126617956
57080000 71.9096251249945
57090000 75.1806534372288
57100000 78.1854484579343
57110000 74.5725233182957
57120000 72.7646053205523
57130000 65.5291389918381
57140000 71.8074145370854
57150000 71.647225186215
57160000 68.4088980829189
57170000 70.7267519795038
57180000 70.6084134861217
57190000 70.1860708526059
57200000 72.7395404696508
57210000 69.7743827855112
57220000 71.6997262496574
57230000 75.3410404858533
57240000 70.3474654411518
57250000 76.8983147841561
57260000 74.8875774018525
57270000 75.0911228575769
57280000 74.475128382706
57290000 71.2156700776121
57300000 75.6784661729702
57310000 72.6274369309538
57320000 74.8485924395565
57330000 72.8872847573458
57340000 72.1973131990475
57350000 68.2109533638263
57360000 76.9836336581907
57370000 72.167363775193
57380000 69.9434172278196
57390000 65.8583160091794
57400000 72.8833077497889
57410000 72.292181894167
57420000 72.0694878098522
57430000 73.1862260297725
57440000 74.5530215067663
57450000 74.6436749044731
57460000 73.4517208528079
57470000 71.2201871452392
57480000 77.8188959457627
57490000 73.8110909386814
57500000 77.4361173679897
57510000 75.7748374326646
57520000 75.1884147215337
57530000 76.3467064252522
57540000 71.9246306637163
57550000 73.1349645789005
57560000 71.7383858868294
57570000 74.6511887293208
57580000 69.774820665531
57590000 69.8893891481078
57600000 69.0091629710568
57610000 71.7264149654699
57620000 64.2030319919884
57630000 63.6298041416221
57640000 70.4996135206528
57650000 73.9123432046317
57660000 74.826990832475
57670000 75.6843217640659
57680000 69.7012889194638
57690000 72.8164976211638
57700000 70.9957669252389
57710000 72.294557885618
57720000 69.9896734490475
57730000 69.2082559232969
57740000 77.2827249583544
57750000 79.5768990527236
57760000 74.7870439552068
57770000 77.0883463595192
57780000 76.643129748797
57790000 74.8399720692892
57800000 71.9280520189008
57810000 77.3398038552378
57820000 75.1226133793142
57830000 71.6218810423807
57840000 71.7486949740631
57850000 74.1774019744183
57860000 76.2788438390195
57870000 70.5615661169055
57880000 74.4129876126285
57890000 65.3712271477303
57900000 71.2027983940806
57910000 67.2225754242527
57920000 68.5667783385412
57930000 68.1239443576113
57940000 62.082591471695
57950000 66.7697694686024
57960000 63.7021669463809
57970000 69.175115910722
57980000 63.5316106249266
57990000 72.8151935770911
58000000 70.3019882889917
58010000 68.6208379541355
58020000 68.4563209079593
58030000 62.7481814394973
58040000 63.1578736085393
58050000 70.3773204862625
58060000 59.0533236180297
58070000 54.7663811707696
58080000 59.9084233947937
58090000 62.5812203206505
58100000 53.5413911116898
58110000 62.5609790869643
58120000 56.518468600985
58130000 61.0190999501078
58140000 60.5187172140262
58150000 62.6030832032362
58160000 56.3267996365463
58170000 52.506325887077
58180000 52.1751165691883
58190000 56.1339981144918
58200000 57.3826564413573
58210000 44.251398360452
58220000 56.4770986331447
58230000 53.7255735073859
58240000 58.8105255546514
58250000 55.9915802288061
58260000 50.536940030023
58270000 53.4403520050872
58280000 54.6060456706305
58290000 52.9351222009084
58300000 64.2281907862235
58310000 59.0983172669288
58320000 55.6716181741831
58330000 63.7278130742541
58340000 67.1959348719974
58350000 67.2619650958249
58360000 66.1746744401207
58370000 63.3684780584454
58380000 58.5538632097503
58390000 60.5558015093211
58400000 55.130327807004
58410000 56.0309082227866
58420000 55.6659073373749
58430000 59.8280574977118
58440000 68.1438864018805
58450000 61.270403003113
58460000 66.6802444233423
58470000 71.7944450972896
58480000 69.4296314504574
58490000 67.2249210755954
58500000 68.5895934562793
58510000 68.3273187175767
58520000 69.409286591405
58530000 69.861804051607
58540000 70.6405258729122
58550000 69.3107846148704
58560000 63.0175398224188
58570000 66.7874669698051
58580000 66.7089263595878
58590000 72.0127617896111
58600000 70.6778176821916
58610000 71.8553985944646
58620000 62.3459458064523
58630000 67.852840308419
58640000 62.0677586472993
58650000 64.4249624342802
58660000 61.3406125011809
58670000 66.9624247207684
58680000 62.8271627171868
58690000 59.3631177758312
58700000 60.3914918589134
58710000 55.1687216062792
58720000 65.2272736124411
58730000 62.6832200091094
58740000 65.8697684200932
58750000 66.9118282432617
58760000 62.4239015589942
58770000 62.4118073360011
58780000 64.4553948222159
58790000 67.1273000845567
58800000 65.4757478259065
58810000 62.5578364385612
58820000 67.4550451549713
58830000 64.5767389508335
58840000 65.7324198181658
58850000 60.5136319556136
58860000 67.9423445142861
58870000 69.2922931493283
58880000 65.4772859005091
58890000 69.6270687784928
58900000 71.9258545209512
58910000 68.5526516941223
58920000 70.254419798207
58930000 67.370615652996
58940000 74.4127815663969
58950000 65.7086495295471
58960000 69.0634721093579
58970000 71.6639553060138
58980000 71.7498441304281
58990000 70.1500281874477
59000000 65.7267623468456
59010000 75.3754898685347
59020000 72.777043340968
59030000 65.7734217859203
59040000 64.162096413893
59050000 61.0833265595732
59060000 59.201895473314
59070000 64.785935240274
59080000 69.6941744276959
59090000 72.2607186332226
59100000 70.2466310516905
59110000 66.9627609365536
59120000 67.0487099097675
59130000 64.1546742604863
59140000 67.9481926256345
59150000 62.7820219024703
59160000 65.7215978437767
59170000 61.5391945808969
59180000 69.4885655437922
59190000 71.6481718952625
59200000 63.6748621540976
59210000 64.2633359661818
59220000 71.9299088962053
59230000 66.4184810500998
59240000 64.0281711740838
59250000 66.2907157772531
59260000 63.097894583046
59270000 61.9085176224415
59280000 63.8755466910542
59290000 60.2783531714399
59300000 63.2854160024668
59310000 65.0494964849815
59320000 57.6840027109541
59330000 66.958542563087
59340000 61.6061915829026
59350000 62.2988673972191
59360000 60.5687930420285
59370000 64.1962653100913
59380000 62.7497533937118
59390000 60.7358389017186
59400000 56.9943946698591
59410000 68.8807681146839
59420000 70.3184019352483
59430000 69.0302032105982
59440000 62.6534054575866
59450000 69.5368673154858
59460000 69.489604109428
59470000 72.7148591382611
59480000 76.1424846826769
59490000 69.29198601154
59500000 68.8819702271587
59510000 72.8600270236693
59520000 67.5471102394224
59530000 71.0543221789279
59540000 71.1510534368732
59550000 68.5003860705236
59560000 73.5453193869464
59570000 72.4247634785131
59580000 69.3459346109192
59590000 62.1490411087691
59600000 60.5476496937306
59610000 56.3424381197306
59620000 60.423185223645
59630000 58.1835086954728
59640000 59.4733420851633
59650000 65.2934266794113
59660000 64.328186320484
59670000 62.2627398367777
59680000 68.6687598901554
59690000 64.14317694104
59700000 68.7906214214942
59710000 64.905500142607
59720000 69.5220476401337
59730000 68.6822395636295
59740000 72.0302063878512
59750000 66.6902918316089
59760000 68.7736196020124
59770000 64.734399175466
59780000 64.8360632606004
59790000 62.2584837911528
59800000 65.4256103559943
59810000 60.3151068539871
59820000 60.9533137129584
59830000 68.3431336963558
59840000 59.1342468060865
59850000 66.6787944324736
59860000 63.588453281499
59870000 66.957225281308
59880000 67.0563831149231
59890000 66.643364543118
59900000 66.0801468620313
59910000 71.2066957400487
59920000 65.867051219707
59930000 61.7301114105951
59940000 67.1415625210986
59950000 57.860549147345
59960000 53.6510907879536
59970000 56.8455003192655
59980000 50.0060876176547
59990000 59.0818022034541
60000000 63.5931070582039
60010000 66.0168081183849
60020000 66.1441288419869
60030000 63.5027506742273
60040000 62.3771222494045
60050000 64.7759483254831
60060000 65.2337516429256
60070000 62.5500949666329
60080000 65.1141590369214
60090000 64.0872983882221
60100000 62.9893814990573
60110000 70.4998731627743
60120000 66.9613597496116
60130000 65.6617419578154
60140000 67.5120171340056
60150000 67.0557300575322
60160000 67.5536487731571
60170000 69.5848508291346
60180000 70.0715531227634
60190000 70.5832845499012
60200000 73.9550969906537
60210000 67.3218276299624
60220000 69.3823559603125
60230000 71.912834974721
60240000 71.2315001814057
60250000 65.0778352860162
60260000 64.2788447738497
60270000 69.0488357803973
60280000 70.9122274658704
60290000 67.8470923763615
60300000 62.3936618569972
60310000 68.3700302093246
60320000 71.2099552738665
60330000 67.805921954753
60340000 67.9218590302298
60350000 71.3826517380222
60360000 65.9901545966814
60370000 73.0004642273765
60380000 72.5824097990322
60390000 72.232905821398
60400000 67.0883872880745
60410000 65.8042113520897
60420000 65.1649877134582
60430000 56.5513859405827
60440000 61.520970823306
60450000 62.0054090318906
60460000 62.8250271484549
60470000 61.6730196965143
60480000 60.7115322442986
60490000 61.4689878497007
60500000 61.6967531338904
60510000 61.8077681099346
60520000 60.1315657599335
60530000 60.5273215968922
60540000 54.9828967245738
60550000 54.716851868088
60560000 55.7427028066247
60570000 59.1796281257971
60580000 50.1800780723123
60590000 56.1428749871022
60600000 58.8275930939485
60610000 59.1768159266155
60620000 59.1499249281252
60630000 61.7028013950147
60640000 64.7376205743647
60650000 69.1406024640987
60660000 66.4924932833852
60670000 66.5148213717781
60680000 63.6967452436953
60690000 64.5429719217762
60700000 65.0259755580617
60710000 65.9126980526147
60720000 61.5481032238242
60730000 69.7375630333013
60740000 70.9397989979453
60750000 70.7602131041398
60760000 66.4782141730641
60770000 68.3706216621829
60780000 73.9289286536305
60790000 74.5752996201815
60800000 75.3322223959498
60810000 74.6293790234229
60820000 70.7776461713707
60830000 67.9809966386255
60840000 71.9992464567164
60850000 76.2584755213779
60860000 76.1469304006953
60870000 76.5452746652039
60880000 73.9102733988228
60890000 70.3901724062959
60900000 68.4131002663163
60910000 69.9093262801077
60920000 68.8275140230511
60930000 66.9047444984958
60940000 69.4589408747732
60950000 70.7432268082949
60960000 71.4765319970804
60970000 75.5515142128206
60980000 75.8032437774668
60990000 74.1346125256363
61000000 71.2466633395157
61010000 73.8044251930688
61020000 74.2818473153517
61030000 74.7479153266782
61040000 75.5860193596208
61050000 68.3629084059357
61060000 63.7759669320585
61070000 67.9686395978975
61080000 67.4971774532481
61090000 72.2517780757699
61100000 70.7994600869931
61110000 69.9294644342954
61120000 67.262550908071
61130000 69.1716034921909
61140000 71.4370349313825
61150000 71.1808272434996
61160000 68.5197725880617
61170000 75.2586452359287
61180000 77.4632740175029
61190000 77.3707356332743
61200000 77.5879880398238
61210000 80.0411217139259
61220000 78.1935237951686
61230000 77.4126177896518
61240000 82.2228723568913
61250000 82.6316645573215
61260000 75.3296050715442
61270000 76.6963667193874
61280000 72.1821622403458
61290000 72.8668476635663
61300000 71.7205272486716
61310000 77.4853570165116
61320000 79.032062394649
61330000 80.6330641003785
61340000 81.2014338295136
61350000 82.316507558415
61360000 78.9853581380552
61370000 76.3009753478316
61380000 73.8189317738555
61390000 74.6751457147538
61400000 77.7467022605392
61410000 77.2517903305312
61420000 70.6709203283674
61430000 79.612206147725
61440000 77.23791633569
61450000 74.5598956345397
61460000 74.0298685105503
61470000 73.9576163158139
61480000 67.9934303899264
61490000 65.9872416073862
61500000 72.7671629172119
61510000 67.9471294260178
61520000 69.1053549613772
61530000 68.5498453416021
61540000 65.7587166270878
61550000 69.9762505415769
61560000 78.2556349007914
61570000 72.8945680540063
61580000 73.5031549498619
61590000 69.5385380835978
61600000 68.8806845024455
61610000 70.7466413017208
61620000 64.4623618822233
61630000 67.5879030823663
61640000 64.9256782135284
61650000 60.2517684740803
61660000 58.3869512935615
61670000 60.4197174676095
61680000 70.0528694900464
61690000 65.8915610781434
61700000 68.7047259563375
61710000 64.9907417699341
61720000 69.0566194951024
61730000 67.1558062367325
61740000 66.5963549725241
61750000 67.1621329949197
61760000 69.9687259539138
61770000 71.3960419833401
61780000 69.2623812998639
61790000 70.7786411105494
61800000 71.3094847869265
61810000 67.8607838786093
61820000 71.8774649147537
61830000 67.0844170672479
61840000 72.5795646595321
61850000 66.3013479771693
61860000 64.9516086294046
61870000 63.2557659228752
61880000 69.4331466868658
61890000 65.9955452385008
61900000 61.9864014276801
61910000 67.5027791151106
61920000 61.4384739771767
61930000 62.8193069521012
61940000 61.6509078358673
61950000 67.9066192360989
61960000 70.8195692681453
61970000 69.8281443912812
61980000 70.6439815705948
61990000 71.0027970840986
62000000 69.616934600819
62010000 69.8742738347988
62020000 69.1937833368398
62030000 64.3842378045477
62040000 66.2990501677686
62050000 68.4855533968704
62060000 68.7810422326981
62070000 66.4706801501638
62080000 67.3512169373891
62090000 71.1568760427802
62100000 65.6431093012752
62110000 64.204337023659
62120000 67.6880544606079
62130000 71.2120285069809
62140000 71.0561409144642
62150000 66.1084375309194
62160000 68.8388669286164
62170000 69.9229044299378
62180000 68.4338222407257
62190000 66.4991593567811
62200000 67.04892278514
62210000 73.2681093636307
62220000 69.6033944231561
62230000 60.6484693597364
62240000 63.2042671636171
62250000 65.4899273586974
62260000 66.8493053546912
62270000 74.0654892100013
62280000 74.6976040154414
62290000 72.1458734156188
62300000 73.5193334213504
62310000 69.5811704498019
62320000 72.2673711148217
62330000 67.6211476294553
62340000 70.8187540419572
62350000 73.1870954760689
62360000 70.3099486788028
62370000 70.6192981880387
62380000 68.6307262119133
62390000 69.8965398730213
62400000 69.8734538053235
62410000 70.2330118162795
62420000 66.8374493826183
62430000 73.8114939180909
62440000 74.6306921276183
62450000 71.6668423483934
62460000 72.3034809538606
62470000 69.3698484773637
62480000 70.1877624685254
62490000 73.6718786021787
62500000 75.1460664617506
62510000 71.3171975492132
62520000 70.5703369880987
62530000 69.0099402613754
62540000 70.9378289139593
62550000 74.0195452872015
62560000 74.3308837634477
62570000 77.4047286638275
62580000 71.5009501132133
62590000 73.9631217381759
62600000 77.8540984955637
62610000 78.7063416972261
62620000 72.0909307250203
62630000 78.1869573528219
62640000 80.6920372637929
62650000 81.9166034221722
62660000 80.8374051261275
62670000 79.5508061872692
62680000 82.910094232395
62690000 87.6991259639258
62700000 80.3468172656216
62710000 79.2589732184996
62720000 81.3391739217191
62730000 77.5076951352275
62740000 79.1802752771071
62750000 78.2446030301543
62760000 78.7178562565635
62770000 76.7116366529343
62780000 77.9757325595479
62790000 77.3106447874025
62800000 79.4029253427669
62810000 76.1916844824217
62820000 79.4367135160036
62830000 79.667562029306
62840000 77.3886925075272
62850000 74.3350550818689
62860000 80.0848554843054
62870000 79.0668491250871
62880000 79.597091686085
62890000 79.6866438974555
62900000 80.8811839624708
62910000 78.7202071150846
62920000 76.1883740043339
62930000 78.0574558234709
62940000 80.0555235187292
62950000 74.6310914750987
62960000 73.7016832871096
62970000 78.4487416101329
62980000 76.8493602074396
62990000 73.8527125589385
63000000 68.376459662418
63010000 74.1155347790677
63020000 73.5918817261359
63030000 76.3086447266717
63040000 71.6709324560924
63050000 73.9990885771493
63060000 72.4900242954686
63070000 67.0618512908457
63080000 68.6866905606356
63090000 73.5340945714544
63100000 71.1282845398394
63110000 64.6285923688258
63120000 65.9613735686605
63130000 64.2084040864301
63140000 65.3950151083193
63150000 64.3288088148342
63160000 69.279302862268
63170000 69.0868358291348
63180000 71.2426117096246
63190000 73.1408505801679
63200000 69.9199468121896
63210000 73.9224034791603
63220000 72.9880326488869
63230000 71.5053895615694
63240000 70.5934078190582
63250000 71.4861108203976
63260000 72.2040806301102
63270000 70.2120353122593
63280000 72.778877330182
63290000 76.271310985342
63300000 76.1969434651223
63310000 76.6046926710931
63320000 75.8508656883112
63330000 76.2129496819917
63340000 72.4582905432442
63350000 76.937545033975
63360000 72.7333699782171
63370000 74.0463091976329
63380000 71.951245445178
63390000 72.4656793548747
63400000 71.6322683679282
63410000 71.4328007074297
63420000 68.4160541967693
63430000 65.6913207555277
63440000 68.2430845587393
63450000 71.4414615146979
63460000 73.8457909262037
63470000 69.4520252367541
63480000 71.1920937847451
63490000 73.1681261389473
63500000 73.1681598052891
63510000 66.3400992384168
63520000 66.9441231512641
63530000 64.9101930990468
63540000 64.1408742998234
63550000 68.260621177856
63560000 65.637093002706
63570000 61.624269382561
63580000 64.1104906519761
63590000 64.9912131081007
63600000 71.810898666117
63610000 62.5109759867659
63620000 61.7238046979501
63630000 67.5226428022361
63640000 71.6162143035846
63650000 66.4898333604284
63660000 68.7328123710703
63670000 73.0212447217534
63680000 68.1142195760862
63690000 66.9653453673061
63700000 68.0785025751807
63710000 67.2700128653125
63720000 65.1735164007637
63730000 64.2289667374519
63740000 66.0998387252978
63750000 71.9603265808665
63760000 64.0571616257773
63770000 63.6193033041438
63780000 69.0775595066792
63790000 71.6659756451793
63800000 72.385307267163
63810000 70.3679317674258
63820000 72.1047526385256
63830000 76.5855442879038
63840000 71.1812753264133
63850000 63.2081454106705
63860000 63.3802552265138
63870000 64.4214964442792
63880000 68.9903227456928
63890000 68.8171672155565
63900000 67.436986032607
63910000 73.5395830177882
63920000 76.5341616750935
63930000 77.0872957067606
63940000 74.7282319469643
63950000 70.6239229105059
63960000 77.3948116009431
63970000 72.2423931877429
63980000 70.8896844723286
63990000 65.9909514568118
64000000 71.6922369278035
64010000 71.8389318208158
64020000 63.2310336332727
64030000 72.1389554569589
64040000 69.3297537396447
64050000 75.4738865098521
64060000 73.9926059298778
64070000 72.5919071995285
64080000 77.6514711204798
64090000 74.6155756956317
64100000 73.8005453032878
64110000 74.5210991636538
64120000 78.6153483886951
64130000 76.7019197462791
64140000 76.2047288409477
64150000 74.2341737470244
64160000 76.1503106701546
64170000 75.0649880753647
64180000 68.9360593839337
64190000 72.0601646912444
64200000 74.8213550179549
64210000 64.5165738952766
64220000 72.279576341847
64230000 75.4963371245383
64240000 72.8203434724269
64250000 77.4952451835563
64260000 78.7328918057461
64270000 74.1887773322992
64280000 71.5696075136021
64290000 73.1805224619369
64300000 71.0577070269535
64310000 69.5354732223869
64320000 67.137530690089
64330000 70.8241292538357
64340000 68.8699012484
64350000 64.5360868856807
64360000 64.0903480248377
64370000 64.353220867763
64380000 62.053995880805
64390000 69.9702458154152
64400000 64.6666686330198
64410000 66.5516014409488
64420000 65.513135818057
64430000 63.9047354910414
64440000 68.0790063619496
64450000 64.8361462352881
64460000 67.3615177701668
64470000 68.8916832260854
64480000 69.4865476883696
64490000 66.790825766686
64500000 71.1740960580815
64510000 55.4887646550757
64520000 67.0324313972463
64530000 71.7447988725908
64540000 75.2332124185389
64550000 74.0260506344898
64560000 72.3861350594034
64570000 66.2951660463275
64580000 64.9491323227492
64590000 65.5212954280725
64600000 57.9569705113705
64610000 64.2107268360045
64620000 56.4930159063218
64630000 56.147544702067
64640000 57.175770540966
64650000 57.2001848858994
64660000 58.9783637295475
64670000 59.9307126483516
64680000 58.472285260284
64690000 60.1453100997522
64700000 59.3389490171494
64710000 59.5590468192337
64720000 61.07348183606
64730000 63.8639219203316
64740000 64.2032271117507
64750000 67.4641712989112
64760000 62.5687717849475
64770000 55.5008670600365
64780000 58.4539670344737
64790000 58.1885397116287
64800000 66.8423055411349
64810000 62.2013909051582
64820000 59.4844717201482
64830000 62.5753422806094
64840000 59.0289337154415
64850000 61.7428727305265
64860000 60.82125177696
64870000 67.431293810805
64880000 60.1850093856075
64890000 66.2143855229191
64900000 59.8993490407861
64910000 59.023915476708
64920000 64.7760150619906
64930000 66.4996751870203
64940000 65.2162414986837
64950000 63.7893162357612
64960000 61.2707876702721
64970000 70.3432615299085
64980000 69.7110142149212
64990000 66.8547076501563
65000000 68.2991467893157
65010000 69.7439436602398
65020000 70.1316938251427
65030000 69.7247937461454
65040000 70.0890321854999
65050000 73.922840413311
65060000 70.0619702946382
65070000 73.5130113031627
65080000 69.3240611647602
65090000 69.898763347015
65100000 70.0702237116428
65110000 63.7583527666068
65120000 66.9591390562104
65130000 68.8977298359162
65140000 71.1436781096202
65150000 73.0059098252753
65160000 70.6347893469493
65170000 72.0879557051008
65180000 66.9410328139421
65190000 66.0866075478693
65200000 71.808227232106
65210000 68.0255949339909
65220000 68.8902716078057
65230000 64.1364865342011
65240000 70.8468202110737
65250000 70.7126051381552
65260000 70.0721621734377
65270000 71.7669423752192
65280000 66.9061062096711
65290000 74.4246161663499
65300000 68.1902878577425
65310000 69.3780524488376
65320000 67.3100867898756
65330000 71.56402286513
65340000 62.788796215089
65350000 69.7725995353547
65360000 70.1028274463883
65370000 71.9997654579809
65380000 70.579560456966
65390000 56.1480147400848
65400000 63.8030583934611
65410000 69.2192486662972
65420000 69.9197492269727
65430000 70.4136098402496
65440000 71.4269034295492
65450000 66.6480791357967
65460000 67.785236607401
65470000 65.1703427883207
65480000 68.9354688619065
65490000 63.8695893492469
65500000 71.0025567753822
65510000 73.7564545786613
65520000 68.3551970434389
65530000 67.4309469530155
65540000 67.8864195365423
65550000 67.9535428068731
65560000 70.4152265015875
65570000 67.8165223044483
65580000 67.0915351699128
65590000 69.3927644271282
65600000 72.578425456333
65610000 68.3898475512329
65620000 69.6176780041521
65630000 74.2962389195545
65640000 67.8346419546109
65650000 69.8994886729926
65660000 73.6555519446667
65670000 76.4944287703888
65680000 75.7758989300037
65690000 76.6112441359313
65700000 73.6163870163591
65710000 76.2345561565014
65720000 73.6922217982802
65730000 70.1933181908144
65740000 69.8964776547629
65750000 62.8248393838107
65760000 71.3731329055781
65770000 66.2611258710859
65780000 71.7627156213247
65790000 73.5493813326202
65800000 75.3789863000462
65810000 75.7987373064822
65820000 72.1657337444915
65830000 69.7600848631907
65840000 67.6072917446323
65850000 74.2511701493711
65860000 70.1593650633484
65870000 71.1388417397939
65880000 72.306173169617
65890000 71.3334542460448
65900000 70.2063014438671
65910000 68.7015746168815
65920000 70.1357111629958
65930000 67.451310558514
65940000 67.9189401384483
65950000 65.8488044081017
65960000 54.5673213770949
65970000 61.9888320264388
65980000 65.4173523919306
65990000 69.0317964820399
66000000 65.3909302697986
66010000 69.7996384997445
66020000 69.8445076396791
66030000 67.6218601109872
66040000 68.672070616757
66050000 63.5803447091797
66060000 66.3728889149108
66070000 66.0171095464112
66080000 69.5256946843186
66090000 69.5008533430179
66100000 70.8641491996822
66110000 74.493952823086
66120000 73.7808581830417
66130000 70.1172800028538
66140000 68.2117741152678
66150000 65.7049842597452
66160000 65.3574802984863
66170000 66.0956809544552
66180000 66.1596089127464
66190000 70.6914834052704
66200000 70.8496322106153
66210000 66.8757058256225
66220000 69.563686466956
66230000 72.0358443848835
66240000 68.0146713883163
66250000 64.4180249322391
66260000 66.1862921693152
66270000 64.9952890587134
66280000 60.5700695658074
66290000 67.271674337032
66300000 63.4523733705208
66310000 69.2420625565471
66320000 67.0119546029931
66330000 68.4122041232087
66340000 64.7772275244815
66350000 58.9593281086964
66360000 63.8019977967804
66370000 62.0366622139943
66380000 68.4114202853425
66390000 69.4468015075906
66400000 68.3040106635017
66410000 64.4574583993178
66420000 64.0209928498905
66430000 69.2749368977561
66440000 66.9660590352784
66450000 66.7248519051311
66460000 66.9060785510515
66470000 68.3362551842654
66480000 71.81018273811
66490000 72.570396162412
66500000 67.0365468699281
66510000 69.8082635727309
66520000 68.3425753797333
66530000 70.189361549399
66540000 65.8830281982824
66550000 68.5373435353545
66560000 67.6819004307198
66570000 69.3798509127744
66580000 71.1778905515437
66590000 66.7831392725179
66600000 70.3796238397404
66610000 70.1318218679652
66620000 69.5015422213646
66630000 69.8590109826576
66640000 71.0250096958657
66650000 74.3041439630169
66660000 70.9957330447974
66670000 64.8621717446188
66680000 66.5432693744407
66690000 73.0213402715239
66700000 74.3913007527559
66710000 71.8407069923917
66720000 69.8383008114735
66730000 63.0816162636731
66740000 69.9633577098416
66750000 69.8674328343498
66760000 72.2765953899053
66770000 68.8644598865944
66780000 70.8389720497035
66790000 66.1375746278858
66800000 72.9910376826422
66810000 67.7660044607097
66820000 66.5571403491102
66830000 68.1622672427276
66840000 68.6197378402334
66850000 72.4296160667664
66860000 68.754668763843
66870000 66.73161669179
66880000 70.634606529294
66890000 74.7908443697905
66900000 72.2232714782295
66910000 69.5196348451897
66920000 70.5171586060016
66930000 79.2819800382273
66940000 78.4235646048653
66950000 74.265181336994
66960000 71.8110546827202
66970000 67.2281380457056
66980000 66.7287591148785
66990000 71.6158319889637
67000000 68.2252462961403
67010000 72.4025357274662
67020000 70.3918581385151
67030000 70.2782274058306
67040000 70.8571163877741
67050000 70.2194010505365
67060000 70.0594947841311
67070000 70.8688753769752
67080000 71.3526391945987
67090000 70.2541709810366
67100000 74.9546200307992
67110000 73.3185962086838
67120000 72.4135788592615
67130000 74.7732284634713
67140000 73.7200740312081
67150000 75.2516867626655
67160000 69.4859349785324
67170000 73.0230059225481
67180000 66.3627549206254
67190000 71.4481064303677
67200000 71.015734005305
67210000 68.3799934010771
67220000 69.4789137999683
67230000 66.4116593960371
67240000 67.9191985000593
67250000 65.8134145582765
67260000 68.5499775652883
67270000 70.6545118706419
67280000 69.5336870765592
67290000 67.6091189097302
67300000 69.1232150571731
67310000 68.4818492089298
67320000 69.4211469237344
67330000 71.7192204798102
67340000 69.3542481465825
67350000 68.2600056807948
67360000 71.8812594854655
67370000 74.3395415715277
67380000 73.6240506313439
67390000 69.8833111734829
67400000 71.7570991092483
67410000 70.9528108715364
67420000 72.5566910497688
67430000 75.4541881629045
67440000 72.6941593112905
67450000 71.2826128655366
67460000 71.3698920970169
67470000 68.1795961383415
67480000 68.6473511070956
67490000 69.7108091097003
67500000 72.8251022820225
67510000 73.3580757539702
67520000 72.2041254094117
67530000 72.8851760921263
67540000 70.1648480232531
67550000 70.3519190948248
67560000 68.8603560897386
67570000 69.587886434483
67580000 66.0040225952635
67590000 66.6549399806026
67600000 67.6348952144189
67610000 67.2793014651254
67620000 71.7944789091773
67630000 69.5854779690814
67640000 71.5691114656782
67650000 67.3307038009893
67660000 71.7694228516528
67670000 68.6318286145604
67680000 68.5400339503397
67690000 66.7857321546001
67700000 62.7222038436469
67710000 75.5925739266084
67720000 75.5365505912321
67730000 72.9073727476622
67740000 72.066230791657
67750000 70.9495211289573
67760000 72.0198889892459
67770000 72.5662469412476
67780000 69.1933177112626
67790000 72.745851136036
67800000 71.1800676876261
67810000 67.238250585457
67820000 70.1217418405708
67830000 67.9276024824957
67840000 69.5105408506622
67850000 66.5345600791414
67860000 66.818250527019
67870000 66.7073578948803
67880000 68.2709785615318
67890000 62.3194273361945
67900000 70.9201176046948
67910000 70.1505644548744
67920000 73.5265145002622
67930000 77.7062785736221
67940000 79.2924270496503
67950000 72.9597213844363
67960000 78.1790822902688
67970000 77.0059312483478
67980000 79.6945440141078
67990000 81.1308864422325
68000000 74.1133298064766
68010000 78.1254721343605
68020000 70.2073350450957
68030000 65.6497101739462
68040000 70.242591375887
68050000 70.7623480799512
68060000 75.0406240338178
68070000 75.9973027195647
68080000 74.41842380363
68090000 68.7867718553028
68100000 75.2575144550237
68110000 76.9407206875404
68120000 80.735776980522
68130000 79.9028771365965
68140000 75.9724281535176
68150000 78.6695344042532
68160000 78.9253749609016
68170000 76.718573784581
68180000 78.5241433981881
68190000 76.2561488854065
68200000 74.169323661734
68210000 71.5927817442856
68220000 71.5930370433438
68230000 72.4479999502018
68240000 73.8497029376693
68250000 72.5829474024084
68260000 70.2017559596248
68270000 70.9276364728225
68280000 70.2711915702552
68290000 74.6316718371819
68300000 75.9728919682973
68310000 75.5363717563874
68320000 73.3516461620544
68330000 72.1178877819003
68340000 71.8545748433909
68350000 74.0157993323074
68360000 72.5601922006697
68370000 72.5086634156057
68380000 76.0368144699063
68390000 73.878151354222
68400000 77.3435725275787
68410000 77.0937958593092
68420000 72.6305647014383
68430000 77.4765489511714
68440000 76.0428662385152
68450000 70.7203054344288
68460000 70.5691010415324
68470000 69.8454242177528
68480000 72.2648734463305
68490000 72.8042301613518
68500000 75.0392866755682
68510000 74.5985183012278
68520000 73.0947516604813
68530000 74.0075199505752
68540000 74.3694461861174
68550000 74.281782262675
68560000 73.8141371572589
68570000 73.3962205739086
68580000 77.4111100296939
68590000 70.5187386019558
68600000 71.6794716479967
68610000 71.1948145718146
68620000 71.388324255649
68630000 72.5028614238941
68640000 74.3261789527564
68650000 70.0807372347266
68660000 68.2419836486956
68670000 65.3140544663713
68680000 68.1936805070774
68690000 71.6422574023327
68700000 77.2461168353756
68710000 70.5687854557044
68720000 75.1911524822229
68730000 71.5153725064444
68740000 74.2723246717117
68750000 75.1782604923476
68760000 70.3214891644075
68770000 71.044759894876
68780000 75.0358421162036
68790000 72.1074477529184
68800000 73.90968453005
68810000 74.7773261708961
68820000 73.3000931167744
68830000 73.8621205171468
68840000 70.0925641678673
68850000 69.096879573493
68860000 66.7242195890789
68870000 66.8367897857588
68880000 66.8415404102736
68890000 68.6550182342766
68900000 71.0537552612657
68910000 75.0977446121973
68920000 66.4145415088111
68930000 64.6435464832354
68940000 64.9864609942369
68950000 66.7888820957833
68960000 66.4320442848104
68970000 65.7751782700262
68980000 64.0271611332993
68990000 66.368223396811
69000000 69.968609324125
69010000 67.2116310858148
69020000 66.5899495381146
69030000 68.4516239224541
69040000 72.626022808162
69050000 70.0179022965712
69060000 68.4998742513905
69070000 71.2064734660569
69080000 73.8470325943944
69090000 73.0724355525812
69100000 72.0879466491016
69110000 70.1880923618086
69120000 67.0096091424371
69130000 66.004401902028
69140000 67.6634676021212
69150000 63.6666969232808
69160000 66.8125634540016
69170000 64.0989017420556
69180000 65.5841893556719
69190000 67.2930019279133
69200000 64.0928141669829
69210000 63.7311588760501
69220000 66.9748496851439
69230000 67.0280573816385
69240000 63.8064785790532
69250000 64.7060821164609
69260000 65.4927025787097
69270000 63.366164848109
69280000 59.4211489280627
69290000 63.6656227981941
69300000 61.5135962844957
69310000 68.169061184006
69320000 64.789949770045
69330000 68.4535398325091
69340000 68.2459513451317
69350000 68.3340614103093
69360000 63.1936953700325
69370000 62.8758450708052
69380000 65.3587521712108
69390000 70.9244221173449
69400000 59.0832592380015
69410000 72.3303181466461
69420000 66.059005064804
69430000 69.0986408330148
69440000 72.6716945986903
69450000 66.5233018518369
69460000 69.6093226341356
69470000 71.527593836328
69480000 74.6618713972832
69490000 72.6860636720365
69500000 70.1807602747424
69510000 69.2438923955337
69520000 68.780350942434
69530000 68.7213087750922
69540000 74.3980562721972
69550000 74.6567331036363
69560000 78.2990187539124
69570000 75.2812072768234
69580000 77.523463861242
69590000 76.4988520338447
69600000 85.4075393993027
69610000 82.3259567642906
69620000 79.9867822224348
69630000 83.7613747183727
69640000 80.8302443328924
69650000 86.8304267900705
69660000 85.6619453427163
69670000 88.5191268567583
69680000 87.0411178897207
69690000 89.1860897670877
69700000 86.6344992534546
69710000 85.8519629492184
69720000 87.6376679236152
69730000 91.5639385268886
69740000 89.848190362577
69750000 92.4696274567099
69760000 88.678517247827
69770000 90.4250316424022
69780000 91.1488344716745
69790000 88.1850788985293
69800000 85.257161637278
69810000 89.725745378366
69820000 91.5542495134738
69830000 83.835519614311
69840000 86.9416945425666
69850000 87.9882855578755
69860000 88.6676932931559
69870000 92.2896323744475
69880000 93.6059151769476
69890000 97.805971507071
69900000 99.6591873665481
69910000 105.450230674321
69920000 104.501074449781
69930000 94.3694230426498
69940000 98.0546839322645
69950000 95.2724531168652
69960000 100.671710359591
69970000 99.8662487715078
69980000 104.519434322134
69990000 103.114220792142
70000000 99.1787701779119
70010000 104.281180223236
70020000 104.353653459659
70030000 101.665818829041
70040000 102.863832369921
70050000 96.7883214558204
70060000 92.5166085757358
70070000 104.088810301095
70080000 101.590976386251
70090000 96.4116006303366
70100000 100.974484623685
70110000 103.603295051229
70120000 103.461569494186
70130000 106.726276270653
70140000 106.073895890557
70150000 106.353780257337
70160000 107.033506991011
70170000 105.047105311291
70180000 103.237359112776
70190000 109.765536396847
70200000 108.55932105558
70210000 106.240382581847
70220000 107.143480348887
70230000 104.62930079148
70240000 105.736422703879
70250000 110.180034802228
70260000 109.663370203498
70270000 103.849197447887
70280000 104.097383939964
70290000 106.034164984188
70300000 107.651073902848
70310000 103.711592646374
70320000 106.491852024992
70330000 106.583749417022
70340000 103.744598149693
70350000 108.005809465105
70360000 111.555036605972
70370000 107.746363584637
70380000 111.655170171593
70390000 107.667099042919
70400000 108.069862364561
70410000 107.637017437953
70420000 107.001637283628
70430000 109.885511775227
70440000 104.140970852141
70450000 109.840034920698
70460000 110.154607941002
70470000 103.48644450006
70480000 105.833706280774
70490000 106.525567482753
70500000 103.941014692542
70510000 101.270006912875
70520000 102.358727475581
70530000 96.2307854940202
70540000 94.5666485473706
70550000 96.6849263231304
70560000 96.5969557643047
70570000 97.5106893639659
70580000 96.5726184362378
70590000 96.4054137158219
70600000 98.5906185037506
70610000 99.7149244114057
70620000 101.235130086501
70630000 91.7162318125801
70640000 92.7203371534904
70650000 100.318271316421
70660000 88.0695154998569
70670000 90.9718945155906
70680000 92.7894344429477
70690000 92.7826914176256
70700000 96.1690465204294
70710000 97.8565193074924
70720000 98.5374680368618
70730000 107.123114419212
70740000 104.852391492312
70750000 105.943243792364
70760000 109.149388087745
70770000 106.428295107786
70780000 109.899691612162
70790000 111.162585530303
70800000 112.640038130105
70810000 110.378048220517
70820000 107.480671224184
70830000 110.440110833694
70840000 111.406467776031
70850000 109.656624652927
70860000 110.250813742163
70870000 110.852760421936
70880000 110.51838447209
70890000 108.994370640564
70900000 101.135112541686
70910000 106.609962993116
70920000 104.232150291975
70930000 102.003571295023
70940000 106.52146805795
70950000 108.079233227578
70960000 108.37574379004
70970000 106.482878795346
70980000 106.641583521873
70990000 103.398412714478
71000000 98.2373437834461
71010000 93.1341889959817
71020000 91.3753510663197
71030000 96.1184555527364
71040000 98.6134169752768
71050000 92.5780985817338
71060000 105.225664525492
71070000 101.907402551905
71080000 98.8138634498745
71090000 99.0316287720539
71100000 105.823197311466
71110000 95.0977742321826
71120000 97.9465743803977
71130000 91.935855069869
71140000 97.8742523661104
71150000 103.960635427166
71160000 104.539115849324
71170000 97.8741843866342
71180000 109.125989712871
71190000 103.696078718999
71200000 103.745509044821
71210000 100.530116396755
71220000 102.488694415241
71230000 105.361308605096
71240000 107.163229052461
71250000 104.279736453008
71260000 109.338608817158
71270000 106.224716929394
71280000 111.748832671592
71290000 111.899793234026
71300000 113.169264718297
71310000 112.041418046311
71320000 112.661369827209
71330000 104.672567998255
71340000 113.756245574046
71350000 114.70223116432
71360000 108.949662224587
71370000 113.239587959743
71380000 110.215687066268
71390000 111.115917719672
71400000 105.543380488195
71410000 104.502316650339
71420000 101.732004923496
71430000 102.583678095255
71440000 99.2014896231905
71450000 100.702506525514
71460000 100.659338069097
71470000 99.5307133818694
71480000 100.989853013216
71490000 97.192388891633
71500000 101.56987225345
71510000 105.97215757531
71520000 102.59096375907
71530000 100.036708778314
71540000 102.2582675468
71550000 97.5290174424853
71560000 104.369837294343
71570000 110.629696032192
71580000 114.656076822384
71590000 117.02324014701
71600000 111.243128201066
71610000 107.215617360414
71620000 108.450921040099
71630000 105.958875819117
71640000 106.859202634329
71650000 102.142554363316
71660000 107.235647057182
71670000 103.211223360125
71680000 102.684004719739
71690000 105.760959925469
71700000 107.941082639047
71710000 107.435367445237
71720000 103.354081025697
71730000 99.0759291890819
71740000 98.2012374828307
71750000 96.6314659825524
71760000 97.529019098003
71770000 101.408433670202
71780000 98.1655430213585
71790000 103.978197993057
71800000 107.136806867979
71810000 100.40849277779
71820000 102.136243759415
71830000 106.052216603412
71840000 104.929310830692
71850000 105.879654557526
71860000 103.462063774837
71870000 98.7180178642466
71880000 99.1838092589853
71890000 103.779001480843
71900000 104.703380394628
71910000 109.36234593489
71920000 108.80711480047
71930000 112.834726008066
71940000 112.031503254115
71950000 107.540435172562
71960000 110.941811237336
71970000 107.041984776511
71980000 107.359429759883
71990000 106.905635858715
72000000 105.558754076376
72010000 111.134831727548
72020000 105.828232482451
72030000 107.966830897489
72040000 107.591382669791
72050000 108.624081764183
72060000 106.29077738399
72070000 108.055766323237
72080000 103.698723627017
72090000 97.2099347817303
72100000 107.843434241577
72110000 104.149135363778
72120000 109.503558330502
72130000 109.080811813745
72140000 110.01445568636
72150000 105.40325617039
72160000 105.881831374432
72170000 105.832864651821
72180000 111.799128491359
72190000 108.323724494308
72200000 110.581546179193
72210000 104.41627397811
72220000 102.249691827609
72230000 102.208961236341
72240000 101.923516042812
72250000 103.096190938631
72260000 101.10815058385
72270000 99.404573294338
72280000 101.682408069916
72290000 97.0308489481307
72300000 99.3903918755616
72310000 103.358532478273
72320000 106.093507818099
72330000 106.622742177798
72340000 102.454661473993
72350000 105.403781871432
72360000 105.237535162421
72370000 108.65093021353
72380000 104.053614906587
72390000 106.118901720873
72400000 102.319778447427
72410000 107.798976608316
72420000 104.232175021937
72430000 101.308496945407
72440000 100.513116165627
72450000 99.4286685742129
72460000 95.2982226948065
72470000 97.9524841732575
72480000 104.369938326241
72490000 107.792540627796
72500000 104.296237707355
72510000 103.404465192901
72520000 99.179844524837
72530000 89.2563791815493
72540000 100.120358322973
72550000 104.887628259676
72560000 97.1934589060994
72570000 103.630342396641
72580000 107.049597980736
72590000 106.525880263863
72600000 103.70511460116
72610000 102.062729775415
72620000 108.064728127908
72630000 110.293943009187
72640000 103.43787697927
72650000 93.2670323596557
72660000 106.772632439084
72670000 100.279536076833
72680000 104.627514758548
72690000 104.646974024267
72700000 102.003381912843
72710000 103.200103259088
72720000 110.588716881398
72730000 108.316268336263
72740000 105.906140601921
72750000 99.6035560556824
72760000 103.577403205272
72770000 103.230144036465
72780000 97.7119453812624
72790000 104.646234171552
72800000 107.909904683269
72810000 113.394302555185
72820000 109.830103631594
72830000 114.885027936619
72840000 113.030771036435
72850000 117.766957580515
72860000 114.374934762216
72870000 111.196558230823
72880000 113.400636594698
72890000 116.190557332871
72900000 114.310190942489
72910000 118.949190944134
72920000 115.765872455267
72930000 112.869294648097
72940000 111.154354350203
72950000 112.373798006047
72960000 111.54275878563
72970000 117.023952475859
72980000 113.995903746605
72990000 114.917839059453
73000000 114.952378171592
73010000 118.048243550494
73020000 115.190378154452
73030000 116.426277561343
73040000 110.756090202193
73050000 109.589827462049
73060000 110.888799629597
73070000 113.022401360363
73080000 109.403856903325
73090000 113.172150167644
73100000 114.961702121367
73110000 113.079531226867
73120000 110.356973222663
73130000 112.693152381792
73140000 110.529830837924
73150000 112.876395805159
73160000 114.466115021919
73170000 117.273645757798
73180000 112.078583228166
73190000 110.367881412318
73200000 103.044119155495
73210000 105.162539398602
73220000 105.301628856856
73230000 108.672997409413
73240000 110.655119211925
73250000 107.420533575278
73260000 107.845318645927
73270000 109.206127912967
73280000 107.693908026304
73290000 116.840807174585
73300000 114.28963212911
73310000 112.903022791138
73320000 115.586886453548
73330000 112.638222680783
73340000 114.299298933232
73350000 114.014291668506
73360000 113.921481005706
73370000 111.574500221263
73380000 116.304332858758
73390000 113.808779572501
73400000 111.929426637083
73410000 104.279769858999
73420000 107.384946885227
73430000 108.902085742967
73440000 108.858081341135
73450000 112.588933386074
73460000 115.292068145305
73470000 117.02476207401
73480000 113.608565876946
73490000 110.655514504184
73500000 108.445109154445
73510000 102.945441335117
73520000 101.783424654661
73530000 99.1753825512463
73540000 102.335783030834
73550000 98.1084478692405
73560000 99.6520168011526
73570000 106.738905449976
73580000 105.675109780528
73590000 102.32118342244
73600000 100.378147065233
73610000 105.061192909242
73620000 100.384300932355
73630000 106.05101119887
73640000 105.089203291409
73650000 100.756365605879
73660000 105.807305200708
73670000 111.467657938808
73680000 110.102496053731
73690000 106.076649988713
73700000 106.762292803867
73710000 110.972975507626
73720000 107.969772563555
73730000 108.968835652565
73740000 109.686086583174
73750000 106.899086305942
73760000 104.588737252118
73770000 95.4189703677314
73780000 101.196717164678
73790000 99.4038768451057
73800000 102.821759887065
73810000 100.770925461847
73820000 98.1786955644441
73830000 100.610873764482
73840000 105.692265019905
73850000 98.3190669862524
73860000 112.500093535515
73870000 114.303966772128
73880000 113.390009637217
73890000 110.341390342898
73900000 107.577616003883
73910000 106.159643819685
73920000 109.596748029454
73930000 110.844428384499
73940000 109.114616714505
73950000 112.144475131938
73960000 114.637669683077
73970000 110.376374878732
73980000 114.736806360487
73990000 113.786519259849
74000000 114.965847391697
74010000 114.264942434981
74020000 112.027420596445
74030000 115.240855078612
74040000 112.471022357128
74050000 108.054157782573
74060000 104.377156720938
74070000 102.397364078024
74080000 100.394353860866
74090000 110.508889837381
74100000 111.134698136293
74110000 110.068595355036
74120000 108.429779964118
74130000 104.047199318475
74140000 107.390159619555
74150000 108.629303991793
74160000 102.669779513528
74170000 108.088514292298
74180000 110.661868422714
74190000 116.787461021381
74200000 118.039487033686
74210000 117.986013110868
74220000 115.411118968816
74230000 116.407643341177
74240000 114.432019737375
74250000 116.332751604969
74260000 117.348463554015
74270000 115.928365805521
74280000 113.525925807971
74290000 111.283845294401
74300000 108.598892382026
74310000 110.418285762626
74320000 110.561210166265
74330000 103.112647933761
74340000 100.628175574711
74350000 102.896069216605
74360000 102.699985251233
74370000 109.087850493995
74380000 98.7693095703287
74390000 108.62808609621
74400000 105.153674355531
74410000 103.332055720623
74420000 98.7866695333784
74430000 98.2978365728007
74440000 100.403598248586
74450000 101.58878899607
74460000 102.973336868493
74470000 102.338754320104
74480000 103.662172709876
74490000 97.9168085073428
74500000 109.347666157894
74510000 111.908634209578
74520000 107.445930966682
74530000 109.92202549003
74540000 109.120682795136
74550000 101.927742236426
74560000 104.945831382373
74570000 110.015214670675
74580000 113.456728431056
74590000 112.901118503781
74600000 112.494297485789
74610000 112.203289028314
74620000 110.894305223339
74630000 108.919738979299
74640000 109.067793698041
74650000 102.888896933506
74660000 95.8784433583733
74670000 105.38006621398
74680000 100.784821409428
74690000 102.823850988773
74700000 101.800301982715
74710000 105.189223934971
74720000 106.639180517628
74730000 105.727825004112
74740000 105.211292743783
74750000 104.080243109915
74760000 102.552627151778
74770000 102.069320447654
74780000 103.84721087544
74790000 105.94367314367
74800000 99.0279191389326
74810000 103.201846275289
74820000 98.8518741742375
74830000 103.293597533623
74840000 100.432599858668
74850000 98.7891135129321
74860000 102.278230472059
74870000 107.4241072873
74880000 104.226059857446
74890000 98.4304191018056
74900000 101.96413431267
74910000 103.039396531473
74920000 102.252996750495
74930000 97.5988879882663
74940000 96.6005584634607
74950000 95.044273578749
74960000 94.9936829485791
74970000 100.01418732444
74980000 98.4922319218211
74990000 99.5285673121395
75000000 99.0023083604353
75010000 106.963577791233
75020000 102.126002238763
75030000 101.092908411092
75040000 108.556205779763
75050000 106.488346872722
75060000 106.874909940557
75070000 105.563221564264
75080000 103.409849548789
75090000 102.768867416224
75100000 100.341659946285
75110000 107.10329455487
75120000 108.093208533484
75130000 100.941792938776
75140000 103.228055757277
75150000 101.543772215605
75160000 107.895289070948
75170000 98.7725379068038
75180000 95.7335598543719
75190000 99.4089713886253
75200000 96.0163152891593
75210000 96.5582835890474
75220000 94.6711881170237
75230000 92.6061864845325
75240000 92.6000315709317
75250000 96.9022263955818
75260000 95.8944558041802
75270000 94.9261135080176
75280000 89.9762963877616
75290000 89.0350949394401
75300000 96.7369686922721
75310000 97.9779504950235
75320000 94.243846478075
75330000 94.5411830859066
75340000 95.0364017391171
75350000 101.141935790383
75360000 93.091765082804
75370000 96.6279686297071
75380000 97.6936467532001
75390000 101.407915122917
75400000 99.5911881931146
75410000 104.573182932107
75420000 98.6512870515367
75430000 101.039985662694
75440000 101.756301474574
75450000 96.8699670805387
75460000 98.1145262896214
75470000 99.6026369744859
75480000 97.0078982880779
75490000 101.347355484494
75500000 104.631761643835
75510000 96.7981207535846
75520000 101.667031771279
75530000 90.9158113441994
75540000 99.3802149412831
75550000 104.630089918491
75560000 106.433403300294
75570000 97.4924073168272
75580000 99.3171215406254
75590000 101.477097085868
75600000 106.012199587435
75610000 103.101012601125
75620000 100.828809681441
75630000 101.358264843842
75640000 106.335203903965
75650000 105.200333312292
75660000 108.967655895587
75670000 104.532452127032
75680000 108.164555821036
75690000 110.035653159891
75700000 106.053423098547
75710000 101.264594859154
75720000 101.661789021472
75730000 103.944000341687
75740000 103.339974714452
75750000 105.450776188863
75760000 106.153824251104
75770000 102.487361720594
75780000 103.730292911496
75790000 101.864901476966
75800000 100.768428026453
75810000 100.895625823776
75820000 97.8165920326584
75830000 99.4271279834405
75840000 99.0368642114627
75850000 97.3134189930063
75860000 101.061029822654
75870000 102.70177047151
75880000 109.566906418874
75890000 110.56510665437
75900000 111.0720176444
75910000 108.860798856016
75920000 109.645255764895
75930000 108.450358998476
75940000 106.529134900415
75950000 108.234112145826
75960000 112.652322187272
75970000 116.425399763284
75980000 114.579158170382
75990000 114.121600846251
76000000 109.964188295974
76010000 104.419066926041
76020000 104.67809137913
76030000 101.129535779698
76040000 109.079410563949
76050000 110.409853672978
76060000 115.708087251212
76070000 108.781495183816
76080000 105.591321974112
76090000 105.433712670956
76100000 108.938472214816
76110000 107.88357690402
76120000 107.205663840315
76130000 105.742106414905
76140000 109.086697453264
76150000 109.854570881389
76160000 109.335365154984
76170000 109.593187475095
76180000 108.201654386829
76190000 109.069607922541
76200000 109.235856744911
76210000 107.20488723174
76220000 108.402012258636
76230000 110.666370967128
76240000 108.340987448101
76250000 106.550083372077
76260000 106.691905656435
76270000 99.5038481010324
76280000 106.691617317943
76290000 106.897928750656
76300000 108.315643775784
76310000 105.791591307989
76320000 95.5515334866653
76330000 101.356467662184
76340000 103.782127650215
76350000 103.170434826816
76360000 102.758751627176
76370000 101.880416599695
76380000 101.105515502318
76390000 103.115447488524
76400000 98.908271451012
76410000 105.231923425989
76420000 101.238196800362
76430000 101.379801098034
76440000 98.294257297919
76450000 94.809288116748
76460000 96.3564039584206
76470000 95.0977411171144
76480000 100.755587972544
76490000 101.6662116062
76500000 100.787986670342
76510000 98.6119430740725
76520000 102.443290696423
76530000 102.91427756438
76540000 96.6191304445133
76550000 95.2982282280184
76560000 96.6091911915167
76570000 100.460299626585
76580000 103.785362538096
76590000 99.5269100028698
76600000 104.451855282291
76610000 103.567898000806
76620000 105.005051446354
76630000 100.057292501299
76640000 105.080906030434
76650000 100.688401482949
76660000 106.413975171427
76670000 104.512653919781
76680000 103.129555968632
76690000 95.0605738198672
76700000 101.654699188586
76710000 101.599193429503
76720000 100.8197694783
76730000 102.186328766685
76740000 100.27863583332
76750000 104.731155779081
76760000 108.589113704567
76770000 107.950183953916
76780000 111.526710443713
76790000 110.152599322147
76800000 106.590641702648
76810000 102.067761201056
76820000 100.824483776487
76830000 94.5750067311175
76840000 94.6216827718728
76850000 102.338684286229
76860000 100.282046438275
76870000 107.314273381059
76880000 107.383614740256
76890000 109.959471610882
76900000 109.731917369369
76910000 109.471288256348
76920000 105.511039915265
76930000 110.336281183772
76940000 106.022842834811
76950000 104.494286126263
76960000 106.471187559923
76970000 109.138157800794
76980000 106.664407073173
76990000 109.51728134929
77000000 108.926238545129
77010000 113.294573331808
77020000 112.061099475931
77030000 110.830291291141
77040000 109.366006941811
77050000 112.196888802043
77060000 110.981923157706
77070000 114.144766829474
77080000 115.157617265106
77090000 114.051021886483
77100000 111.90770744872
77110000 113.558720900126
77120000 116.037799395491
77130000 107.043964797067
77140000 112.001924450349
77150000 109.011807781955
77160000 107.978807896875
77170000 110.902568598176
77180000 106.806050437513
77190000 107.404225394522
77200000 111.884286552022
77210000 104.017879988043
77220000 102.407604049855
77230000 103.282681270375
77240000 101.488093708057
77250000 101.724838707025
77260000 103.852865853909
77270000 105.084695178812
77280000 107.924710817178
77290000 104.482477517162
77300000 101.012583040345
77310000 102.808420727893
77320000 105.419388988238
77330000 106.888249712395
77340000 108.581694463468
77350000 106.734855141167
77360000 111.879312567724
77370000 114.882506093503
77380000 116.884558166453
77390000 116.056123401573
77400000 108.514113756037
77410000 115.584026020722
77420000 115.466797714118
77430000 118.093833359476
77440000 114.903129524821
77450000 114.736689850427
77460000 115.254416638682
77470000 115.4604127221
77480000 112.310576935529
77490000 119.622869215913
77500000 108.588790400803
77510000 108.997037964568
77520000 111.654761250532
77530000 112.515293460823
77540000 114.14744782673
77550000 114.218179675771
77560000 116.25146676263
77570000 113.713788716489
77580000 112.6242645839
77590000 109.432798704852
77600000 111.879441683141
77610000 112.931498184571
77620000 109.131701990675
77630000 110.93315160562
77640000 112.817304573101
77650000 112.244178370939
77660000 113.881343424324
77670000 111.839708618189
77680000 110.324127712836
77690000 111.021895049526
77700000 110.409534551407
77710000 110.686890631926
77720000 106.061250416457
77730000 108.583620917718
77740000 109.357428941518
77750000 109.601556998248
77760000 111.340550833605
77770000 106.530010610934
77780000 105.193337803827
77790000 107.531266012868
77800000 108.413778266764
77810000 108.218084882421
77820000 111.255290488582
77830000 104.009222275315
77840000 101.257136664851
77850000 108.986590290928
77860000 107.870539885672
77870000 109.828598510324
77880000 104.935484465452
77890000 109.221694190259
77900000 107.485511677717
77910000 103.745102970163
77920000 106.989021009335
77930000 111.595155198793
77940000 107.54830965289
77950000 105.806978307267
77960000 105.206720589974
77970000 112.405333456696
77980000 110.644665574482
77990000 108.097839554743
78000000 108.521164963991
78010000 105.37804566959
78020000 105.055553526882
78030000 97.9558506912686
78040000 93.1705853134441
78050000 100.081712562207
78060000 96.5695287489706
78070000 99.3651692858592
78080000 105.43712864104
78090000 103.071523269936
78100000 99.5348021243507
78110000 103.207393026697
78120000 100.564901656153
78130000 100.42100142688
78140000 106.398849115102
78150000 107.004167783338
78160000 104.188952573071
78170000 101.651742288006
78180000 108.053184088469
78190000 111.388468281468
78200000 115.906972252132
78210000 114.626582945605
78220000 115.117924350496
78230000 115.771824077607
78240000 111.599047706485
78250000 113.367837954354
78260000 113.984557156467
78270000 113.473874523335
78280000 116.115769426835
78290000 112.724528757393
78300000 115.276976622312
78310000 110.77720470462
78320000 108.420109481557
78330000 111.646466837296
78340000 111.504892761206
78350000 116.355471736275
78360000 117.992005466321
78370000 117.102117853918
78380000 115.405690802057
78390000 116.704307804014
78400000 118.685235123162
78410000 114.93434534609
78420000 114.009623839609
78430000 110.651707012766
78440000 114.957805940846
78450000 117.826294127385
78460000 116.146470322895
78470000 115.979986030942
78480000 110.751396520723
78490000 113.026974793716
78500000 113.287277832687
78510000 112.305309554068
78520000 112.326689998998
78530000 112.387686087083
78540000 111.071600585878
78550000 105.981053303486
78560000 111.778933623607
78570000 106.470641292632
78580000 107.694978768413
78590000 107.624452507013
78600000 103.657518045824
78610000 104.228471514163
78620000 106.476989887863
78630000 113.013918291393
78640000 110.802273347786
78650000 110.078011439499
78660000 109.832830078894
78670000 109.550226627582
78680000 113.223769126024
78690000 111.436551891427
78700000 108.527760550224
78710000 115.993036560253
78720000 108.432751648286
78730000 113.362948850195
78740000 113.925789867598
78750000 113.955496196417
78760000 108.105569971736
78770000 112.112575326596
78780000 108.592078888728
78790000 106.480066837198
78800000 111.916723946107
78810000 110.049715483371
78820000 110.86907213427
78830000 106.821617588984
78840000 110.97198584445
78850000 110.162316031699
78860000 109.58341560683
78870000 108.60819712367
78880000 110.475366179348
78890000 101.76442736869
78900000 106.848277701935
78910000 108.347101011274
78920000 107.334409651037
78930000 103.8162512713
78940000 113.010909926309
78950000 109.386674274287
78960000 105.908680412217
78970000 105.835265307917
78980000 113.49062757911
78990000 113.327252640058
79000000 120.469991423313
79010000 120.915954121477
79020000 116.475669815645
79030000 118.151024107312
79040000 118.168999173991
79050000 116.038041714413
79060000 111.443181974459
79070000 114.681189021753
79080000 115.920433791159
79090000 107.824354569374
79100000 105.412535821445
79110000 111.030731067692
79120000 105.491439874318
79130000 102.802614981301
79140000 106.913176434413
79150000 105.853357832697
79160000 109.818989700494
79170000 113.436362151379
79180000 112.997039378967
79190000 109.554874501878
79200000 112.474385390995
79210000 110.168866383836
79220000 108.751116886823
79230000 109.317109607291
79240000 101.988604842597
79250000 102.383148749224
79260000 100.953055048294
79270000 98.7881091792347
79280000 98.9175133979818
79290000 108.544939439476
79300000 107.813043985228
79310000 106.605316541114
79320000 101.94312413149
79330000 95.7523656875745
79340000 95.915481981037
79350000 100.315567952447
79360000 102.364490233352
79370000 98.9114383893486
79380000 103.92793917436
79390000 100.785954208759
79400000 104.39073211762
79410000 106.090149825777
79420000 103.688034683374
79430000 101.737591123384
79440000 110.382781202405
79450000 110.283964255593
79460000 106.760608341299
79470000 109.28646693717
79480000 110.374813838641
79490000 109.839680070271
79500000 111.547752659028
79510000 104.381193152003
79520000 96.297879527615
79530000 100.790752439021
79540000 103.892713264125
79550000 102.53231038721
79560000 95.8087773470088
79570000 101.493416257353
79580000 102.076740960738
79590000 102.809809323526
79600000 100.559528405253
79610000 99.0377548324573
79620000 98.414755701994
79630000 104.012594967877
79640000 103.530439766617
79650000 102.851761112955
79660000 107.591925868076
79670000 108.318916251052
79680000 103.968200997752
79690000 106.038827283989
79700000 103.588459984575
79710000 107.679466780903
79720000 107.689362122915
79730000 108.585428877614
79740000 104.816468859902
79750000 109.48752608307
79760000 110.735719204808
79770000 109.589879695273
79780000 104.998200195053
79790000 101.156375655937
79800000 101.894854594965
79810000 105.179527036432
79820000 106.426663510622
79830000 108.97107139614
79840000 109.971937642735
79850000 111.364702383867
79860000 116.151309257905
79870000 107.5426302653
79880000 114.332467319836
79890000 111.553787800387
79900000 111.000813690318
79910000 105.386810087567
79920000 106.879278843102
79930000 112.981155840722
79940000 111.617517960938
79950000 112.01132168904
79960000 113.790821983309
79970000 108.446668815327
79980000 103.407283605489
79990000 101.796060546455
80000000 98.4365099694875
80010000 104.303998238671
80020000 108.488155288182
80030000 108.956464046354
80040000 111.018726818122
80050000 116.381525521435
80060000 117.789138655401
80070000 115.129953408272
80080000 109.690587469591
80090000 109.910462653132
80100000 99.8659271696118
80110000 105.766154422854
80120000 105.938371362778
80130000 112.539148665673
80140000 110.63612731534
80150000 110.631351062766
80160000 110.122181609661
80170000 102.624169070058
80180000 102.349653901771
80190000 105.420152528374
80200000 110.867716939357
80210000 111.487550586821
80220000 110.376773916467
80230000 109.958058270701
80240000 108.202138551541
80250000 108.114283324611
80260000 102.082684327741
80270000 102.693265502678
80280000 111.696750616385
80290000 111.91319838853
80300000 106.495770213156
80310000 107.503558616899
80320000 101.673521687479
80330000 106.125935997678
80340000 108.66959035478
80350000 109.702660538384
80360000 108.546130286304
80370000 101.390990091183
80380000 103.267739128261
80390000 105.18795252425
80400000 106.503798873877
80410000 106.514074086527
80420000 96.7205570496865
80430000 104.066297192826
80440000 102.888066531564
80450000 107.132421568201
80460000 109.136249641057
80470000 107.320059272798
80480000 104.385466330175
80490000 110.011860799334
80500000 112.582633214925
80510000 113.757392768106
80520000 109.764712890546
80530000 107.740780042651
80540000 106.252935193732
80550000 111.769617236153
80560000 111.270229071677
80570000 107.558603694059
80580000 112.545053280554
80590000 113.066960694537
80600000 109.326151586079
80610000 107.044623581142
80620000 106.661644923402
80630000 104.515870214895
80640000 112.200093355766
80650000 111.063761759113
80660000 108.729469477369
80670000 106.162828992331
80680000 109.571780547544
80690000 107.181550325909
80700000 106.661944767349
80710000 106.272310280011
80720000 112.911623132075
80730000 111.491593918152
80740000 108.974260857711
80750000 106.763099316343
80760000 106.023463185152
80770000 107.865310149436
80780000 110.514584217527
80790000 111.72646901747
80800000 103.364603889522
80810000 109.544308030043
80820000 107.440404021366
80830000 101.105630359195
80840000 104.034059709157
80850000 109.772990618841
80860000 104.394504143031
80870000 104.213950686505
80880000 105.393551740654
80890000 106.501129668898
80900000 101.613764410943
80910000 105.069979908106
80920000 107.089875754492
80930000 103.816208093232
80940000 106.350629285855
80950000 101.616464556693
80960000 106.844822556114
80970000 105.417604970211
80980000 105.853502501824
80990000 113.881046504528
81000000 110.742003471811
81010000 111.770064092911
81020000 113.369448509032
81030000 114.493238295338
81040000 107.908710835185
81050000 107.913725754698
81060000 110.230398590469
81070000 106.875309945261
81080000 107.871644731102
81090000 103.851487296616
81100000 102.989093027959
81110000 105.184136627254
81120000 107.524330545762
81130000 110.97818407842
81140000 112.020536631507
81150000 108.977775044995
81160000 106.764311273281
81170000 112.834757673503
81180000 109.441434416072
81190000 111.099528051709
81200000 114.152227791892
81210000 113.351504272029
81220000 111.030075593377
81230000 110.805563613913
81240000 105.523573963527
81250000 113.039626393372
81260000 110.938339212726
81270000 106.986804086859
81280000 106.454361269375
81290000 110.822922064446
81300000 115.999251000421
81310000 115.713041344633
81320000 116.694922233476
81330000 113.779509650741
81340000 112.857899233727
81350000 110.788804171895
81360000 109.960675470337
81370000 112.921819102661
81380000 107.125848367756
81390000 108.35875831063
81400000 107.341893266513
81410000 100.849301874624
81420000 104.690774750482
81430000 109.642680786102
81440000 113.137557449087
81450000 106.981902536935
81460000 108.837508723489
81470000 102.502234294835
81480000 102.049052775706
81490000 105.640015368548
81500000 108.629353138121
81510000 108.761528428972
81520000 104.002938630834
81530000 104.917762686879
81540000 105.744660175828
81550000 106.049506810267
81560000 105.088467406271
81570000 102.621286489845
81580000 107.661282877505
81590000 103.627326137237
81600000 104.412030143858
81610000 102.943406753227
81620000 107.334229999537
81630000 109.783382340809
81640000 109.993153428793
81650000 112.949369989546
81660000 112.863645114025
81670000 109.32872429802
81680000 107.243826446388
81690000 108.363313911044
81700000 107.406579075049
81710000 108.575170177968
81720000 108.003798654486
81730000 110.459263621681
81740000 112.864274199081
81750000 110.506755981821
81760000 114.417763367708
81770000 116.943616273066
81780000 121.39958418623
81790000 117.056675930501
81800000 113.664540320522
81810000 111.997819666091
81820000 112.164144601152
81830000 114.415000275832
81840000 114.563261559211
81850000 109.889673047756
81860000 105.728943435744
81870000 109.501308312139
81880000 105.723024698165
81890000 102.886161919682
81900000 100.386414693314
81910000 98.0554409058642
81920000 107.038434688932
81930000 107.632193347969
81940000 108.39108119384
81950000 101.871289807762
81960000 109.971614833937
81970000 117.397324437301
81980000 114.241803716746
81990000 111.139224669793
82000000 111.887130417383
82010000 111.86490767795
82020000 109.174245050255
82030000 106.204749352696
82040000 116.090478372513
82050000 116.9247157155
82060000 118.886649205431
82070000 116.580617874884
82080000 118.137388519973
82090000 117.561041073234
82100000 117.139531464699
82110000 117.186870803365
82120000 113.498444103416
82130000 113.226204975141
82140000 115.949049353995
82150000 113.957363550442
82160000 115.345396319593
82170000 112.047406956974
82180000 112.562983695209
82190000 108.997207744435
82200000 109.600032150997
82210000 116.490268137363
82220000 111.522248965842
82230000 111.442395618385
82240000 115.219339412637
82250000 115.572255321486
82260000 119.559845434496
82270000 119.642920734378
82280000 116.935057926706
82290000 120.978128851511
82300000 113.713644605564
82310000 112.337777844828
82320000 110.820072226675
82330000 112.418646038006
82340000 112.443960763211
82350000 114.850348763816
82360000 113.555989021249
82370000 116.24707173668
82380000 121.768876875693
82390000 120.888320015452
82400000 113.62832543033
82410000 113.838796608627
82420000 111.145242222373
82430000 117.737358809579
82440000 117.378683062376
82450000 111.228958425591
82460000 109.329319381088
82470000 115.235000620956
82480000 117.462000574428
82490000 116.101826519993
82500000 115.124195491524
82510000 117.458409197974
82520000 117.873991007268
82530000 107.298463443483
82540000 111.710656678342
82550000 111.888834229677
82560000 116.289442063452
82570000 112.273061831957
82580000 115.998961297476
82590000 111.897921484866
82600000 108.568175171815
82610000 108.324556884887
82620000 106.311692736415
82630000 110.067996594663
82640000 102.148589172894
82650000 102.396830203434
82660000 103.15018866579
82670000 103.04234479643
82680000 98.8109200191676
82690000 105.462250166796
82700000 107.004444402428
82710000 108.302575324223
82720000 96.0851226574706
82730000 97.1309989947522
82740000 93.6243185521434
82750000 93.277873048487
82760000 100.676365616396
82770000 99.6677800154009
82780000 104.709784568671
82790000 108.896942712069
82800000 106.0356371779
82810000 106.886225288676
82820000 106.501946876741
82830000 103.891975798563
82840000 105.669127664099
82850000 106.737587260284
82860000 104.756656469195
82870000 102.424527764459
82880000 101.14561175934
82890000 99.0900470665312
82900000 98.8733448005852
82910000 99.5016406542333
82920000 101.368286827766
82930000 103.949138554027
82940000 104.044170163253
82950000 101.972344606779
82960000 104.152527594834
82970000 105.293982569562
82980000 109.892430452156
82990000 104.268049034477
83000000 110.499886530989
83010000 111.768130748009
83020000 111.643746120221
83030000 112.105471087559
83040000 112.12280595889
83050000 109.691215973793
83060000 106.669541230871
83070000 110.66005667041
83080000 106.555640277914
83090000 105.274328662628
83100000 106.017729066259
83110000 108.644963507518
83120000 106.589171558787
83130000 107.612529932997
83140000 110.15745603072
83150000 110.791448469523
83160000 110.253136303499
83170000 115.138023925936
83180000 112.00895212886
83190000 119.486207767092
83200000 120.576107026545
83210000 121.06170520751
83220000 120.171046644081
83230000 112.519765235825
83240000 113.725074231362
83250000 110.910808338537
83260000 114.0802855554
83270000 114.12158931089
83280000 110.105798996331
83290000 104.286104027622
83300000 106.882792020883
83310000 114.627084326658
83320000 116.659310735149
83330000 109.860931400805
83340000 105.024408779249
83350000 111.143251907816
83360000 115.511327442561
83370000 112.37639267366
83380000 106.517966877715
83390000 114.81077733524
83400000 113.119776873977
83410000 111.850896754131
83420000 110.304534872723
83430000 111.253097970668
83440000 109.189587714094
83450000 106.860869135325
83460000 104.939605615304
83470000 107.547306258124
83480000 106.874370970906
83490000 105.514924647591
83500000 104.989060951956
83510000 109.830043888919
83520000 107.250579975255
83530000 110.583627156995
83540000 112.9908204259
83550000 115.244103191999
83560000 113.645083738142
83570000 115.722967485994
83580000 114.80488360883
83590000 118.868416506549
83600000 118.358316838777
83610000 116.902221245463
83620000 116.47266065205
83630000 114.450439954353
83640000 112.647025970551
83650000 114.555342078645
83660000 109.628029241624
83670000 109.271513620778
83680000 111.203053128809
83690000 105.837325620216
83700000 108.797879734163
83710000 106.877599606596
83720000 113.325362009167
83730000 109.040152194923
83740000 109.951775231432
83750000 105.007272903043
83760000 102.109283431349
83770000 102.553627535807
83780000 104.051026751125
83790000 106.283873530248
83800000 102.186042320678
83810000 102.958484044992
83820000 110.091698381981
83830000 111.030809806563
83840000 111.682349481233
83850000 111.414174100987
83860000 112.341930410622
83870000 107.570991043401
83880000 104.634228373049
83890000 106.852453212839
83900000 111.689547007998
83910000 105.913398601163
83920000 100.439093013974
83930000 97.2979355288106
83940000 100.797188364942
83950000 99.3775910106964
83960000 99.7183314116216
83970000 98.9468680426535
83980000 102.598087640036
83990000 104.683612832274
84000000 104.72738727354
84010000 110.548157995536
84020000 109.11608836011
84030000 106.881240722597
84040000 107.069485869841
84050000 110.430264989851
84060000 109.829099673669
84070000 107.613830467593
84080000 110.17251813082
84090000 112.279593852196
84100000 108.036897895973
84110000 103.948874725779
84120000 99.0940632521847
84130000 107.825177575117
84140000 103.659756905914
84150000 103.730887594803
84160000 97.078297089165
84170000 97.0411395977472
84180000 96.5412126315288
84190000 92.2423075556653
84200000 85.7240026404936
84210000 88.2921853320232
84220000 91.6912090907486
84230000 93.6022579443007
84240000 89.2338668879154
84250000 89.8023308570174
84260000 93.7669635058011
84270000 93.8374628289089
84280000 96.5503664581868
84290000 100.776519416253
84300000 97.9257371524296
84310000 93.4563078953013
84320000 90.8477988123132
84330000 91.3177827869882
84340000 90.8560357520038
84350000 94.8815412740734
84360000 96.8859348624294
84370000 93.3061005454837
84380000 93.2655890323747
84390000 99.4854017002444
84400000 92.9765963071749
84410000 95.6210568605686
84420000 97.8295301784578
84430000 95.1266383962346
84440000 91.5008997865004
84450000 91.3203913617612
84460000 85.5269314827557
84470000 91.508829742768
84480000 91.9379713501497
84490000 92.6928008917596
84500000 96.2676439335393
84510000 94.5944886258054
84520000 95.248960062004
84530000 94.6425547614199
84540000 87.8443451520766
84550000 95.3254004264119
84560000 95.9408227838126
84570000 94.034702645124
84580000 96.0017051226995
84590000 93.232717478517
84600000 88.8684571814056
84610000 89.0440998041339
84620000 91.1392335481139
84630000 88.9469523482134
84640000 91.5432037009521
84650000 95.3685945040404
84660000 95.0837059721915
84670000 95.2810664663393
84680000 90.2661865438105
84690000 92.4711842048592
84700000 91.5639716050894
84710000 86.3332078956985
84720000 87.2167137625038
84730000 94.1225687243279
84740000 91.5558596479472
84750000 97.7273183778713
84760000 95.8017377951771
84770000 98.5893638011761
84780000 97.1950565916779
84790000 102.254340734837
84800000 108.052099502605
84810000 101.086232948188
84820000 110.130147923625
84830000 111.121193493774
84840000 110.319878502643
84850000 109.255250504541
84860000 107.445778637566
84870000 113.332654072093
84880000 111.886416060064
84890000 115.457699226983
84900000 113.504373536508
84910000 118.644632800753
84920000 113.912211768229
84930000 114.806693786828
84940000 107.644569847909
84950000 105.661982086102
84960000 115.316085451354
84970000 111.337727571857
84980000 115.073415802971
84990000 112.722736649628
85000000 112.095476154555
85010000 110.23319679508
85020000 113.844914175744
85030000 112.38822575935
85040000 117.128255103603
85050000 112.557705200047
85060000 109.903283229513
85070000 118.427710902284
85080000 119.362559959818
85090000 118.745487436868
85100000 115.602494972976
85110000 109.060905651025
85120000 108.558817075175
85130000 110.892070182578
85140000 108.959673896384
85150000 106.657913588544
85160000 107.71090859084
85170000 109.422095120817
85180000 107.040928499805
85190000 105.242526311732
85200000 107.421794832338
85210000 107.459388113977
85220000 109.641638448058
85230000 108.638306551068
85240000 105.17828142743
85250000 108.168931590805
85260000 106.386621095343
85270000 103.008043422075
85280000 107.677042381634
85290000 107.673028297683
85300000 106.194585673642
85310000 100.455295772463
85320000 98.8731549040085
85330000 100.92924001118
85340000 100.042172395645
85350000 95.1968223849759
85360000 98.4854742125084
85370000 97.9848686739704
85380000 95.5240841969166
85390000 97.7657581286113
85400000 100.821248595417
85410000 99.3692096589763
85420000 97.7459430188645
85430000 99.3832239749112
85440000 97.7306443818077
85450000 99.2388444425138
85460000 100.382670494336
85470000 99.5260031040845
85480000 94.9938907161057
85490000 94.4045375764035
85500000 98.5459356790803
85510000 96.7508801107233
85520000 104.000298862589
85530000 104.445102842544
85540000 99.6645160722948
85550000 103.028075758834
85560000 103.133649162285
85570000 102.872077738653
85580000 100.73514960018
85590000 100.934051812568
85600000 100.615908445647
85610000 103.562797214847
85620000 102.91785132464
85630000 102.804052479976
85640000 104.882317758164
85650000 106.98823554971
85660000 110.250666450212
85670000 106.040668844154
85680000 100.776776500164
85690000 103.471239903363
85700000 103.721162351877
85710000 102.858782167234
85720000 100.034366049739
85730000 100.533621960069
85740000 103.77044474711
85750000 104.714131231605
85760000 108.050058479237
85770000 106.028254018329
85780000 104.86044816287
85790000 107.541691909156
85800000 101.833042755105
85810000 96.7936002337242
85820000 99.3339773363902
85830000 97.7881093106073
85840000 102.114814492841
85850000 102.62450635754
85860000 95.0034040389452
85870000 99.0691995702366
85880000 104.963474984744
85890000 102.566299076358
85900000 105.614304812998
85910000 109.956459556705
85920000 110.535003113711
85930000 114.86747671848
85940000 112.753625713682
85950000 106.964457916824
85960000 111.215961871197
85970000 113.173106814806
85980000 117.276426306204
85990000 110.557664719801
86000000 112.651640043431
86010000 111.594736962619
86020000 114.403292676567
86030000 112.58015836185
86040000 109.209347164476
86050000 105.030462019772
86060000 109.69429652626
86070000 111.602808512908
86080000 107.634617808091
86090000 109.373303499065
86100000 112.776528602702
86110000 109.627397270425
86120000 109.638531576802
86130000 111.057591660017
86140000 107.257946371493
86150000 110.229751791013
86160000 110.63795583466
86170000 108.386329402357
86180000 114.580171330541
86190000 117.56387729095
86200000 118.90814756741
86210000 119.350510329179
86220000 113.654038092513
86230000 114.110201081259
86240000 108.733382739352
86250000 116.306981321066
86260000 113.535345134846
86270000 108.837464997745
86280000 110.594374971473
86290000 105.765152895388
86300000 107.498500299075
86310000 111.275279291736
86320000 113.268982679711
86330000 114.746894889659
86340000 118.239453153321
86350000 111.388846150026
86360000 111.884991028707
86370000 110.20843609514
86380000 107.910896821659
86390000 105.352039257782
86400000 101.463719566081
86410000 109.642659663143
86420000 107.980434091407
86430000 101.511926794769
86440000 98.7144214704148
86450000 102.017766550961
86460000 97.8727398278102
86470000 95.4216461031953
86480000 100.388327310922
86490000 100.454565563328
86500000 100.631736900046
86510000 103.583298423363
86520000 94.0150170456605
86530000 95.5162106228575
86540000 99.7214528294764
86550000 95.602226505673
86560000 98.4337700888179
86570000 97.0983768739868
86580000 96.9670915097481
86590000 92.3232514325874
86600000 99.8866817159157
86610000 100.690123925349
86620000 98.2234579922576
86630000 104.030218662604
86640000 101.615048815449
86650000 105.27441322776
86660000 103.323219446585
86670000 103.20658482711
86680000 108.858704031594
86690000 104.952106148763
86700000 109.222605907962
86710000 109.905003831251
86720000 107.36336295657
86730000 104.528951121395
86740000 103.739332120076
86750000 110.43048924806
86760000 109.064933239222
86770000 110.470961238257
86780000 113.987347199648
86790000 117.473248778011
86800000 115.959002950082
86810000 109.284775085665
86820000 109.878251935779
86830000 105.195770174054
86840000 108.956893430562
86850000 112.065374699727
86860000 109.910319753252
86870000 109.352809208301
86880000 105.808997441312
86890000 108.211620332732
86900000 111.505868247107
86910000 113.253319738408
86920000 109.438085770406
86930000 103.110856045292
86940000 104.193909745002
86950000 94.7405841418138
86960000 97.5580387436955
86970000 98.8696576372261
86980000 103.5675394111
86990000 106.83799047575
87000000 105.434895817731
87010000 109.138044566746
87020000 106.748989335485
87030000 106.496536158839
87040000 107.0673848381
87050000 104.054592938627
87060000 102.190766272672
87070000 108.7682216272
87080000 106.287808035515
87090000 108.555483079433
87100000 109.135612828424
87110000 107.414586282668
87120000 109.619433340145
87130000 109.298976069503
87140000 104.829441931545
87150000 100.561005091732
87160000 105.621102283994
87170000 101.041312574361
87180000 102.937777278215
87190000 105.272691796461
87200000 112.343901158122
87210000 108.486222770593
87220000 104.923521673929
87230000 108.485789714488
87240000 110.371807767284
87250000 104.774596456068
87260000 104.507892899982
87270000 112.989064468117
87280000 112.395437429079
87290000 105.068189562138
87300000 107.742349346462
87310000 105.337142372707
87320000 102.435077972919
87330000 104.077250935337
87340000 105.866071666211
87350000 111.643850404861
87360000 107.262442243036
87370000 105.735144742078
87380000 106.290806892215
87390000 111.6844610186
87400000 113.807066920809
87410000 111.963587839344
87420000 108.764137164693
87430000 114.16068661643
87440000 111.601196785108
87450000 103.093033947664
87460000 110.765628338474
87470000 114.931444097932
87480000 116.183495955663
87490000 117.045243541935
87500000 115.109415272239
87510000 115.916078011214
87520000 115.355753112265
87530000 110.571397076971
87540000 111.268790559374
87550000 112.532005035577
87560000 109.553303826315
87570000 103.297834219619
87580000 102.165286834459
87590000 106.379627889624
87600000 107.279784976672
87610000 107.298904854865
87620000 109.771053025867
87630000 113.16563432762
87640000 111.645014932191
87650000 115.68073173338
87660000 113.495639483346
87670000 108.675183835361
87680000 114.592170555026
87690000 115.413384182167
87700000 117.067660245061
87710000 110.72837166674
87720000 113.198103171464
87730000 112.619803505353
87740000 118.231875695972
87750000 118.783757002974
87760000 116.250685397918
87770000 109.909295102443
87780000 114.000293300849
87790000 105.228255002558
87800000 110.642807179554
87810000 111.161128718314
87820000 112.197106328041
87830000 112.149565828566
87840000 114.563137575514
87850000 115.263008818187
87860000 110.127079763324
87870000 114.373061339266
87880000 115.494996686285
87890000 119.524662832697
87900000 117.026475757739
87910000 115.6318142382
87920000 116.497774823203
87930000 119.156412108197
87940000 117.653509154696
87950000 109.490732682539
87960000 115.547764182033
87970000 116.421578024809
87980000 116.231528917331
87990000 109.757097771853
88000000 111.425152821339
88010000 108.40637380665
88020000 112.747769380554
88030000 106.986149529246
88040000 110.738108578028
88050000 108.461784606773
88060000 110.237033202079
88070000 108.972293159941
88080000 109.206227438736
88090000 108.742648590258
88100000 107.881118957855
88110000 106.79710729458
88120000 110.589142093707
88130000 105.409704410512
88140000 108.695010170008
88150000 111.148743377644
88160000 112.336307389003
88170000 108.795058831682
88180000 106.260933269297
88190000 107.80988148202
88200000 105.29066670033
88210000 109.703659007953
88220000 109.465331198848
88230000 108.06314313477
88240000 107.320139622928
88250000 111.392772410596
88260000 109.793909092273
88270000 103.675434156463
88280000 103.687277050931
88290000 108.153727409998
88300000 98.1396911275967
88310000 101.696173719213
88320000 101.391742329743
88330000 106.467106431695
88340000 103.108144018013
88350000 103.498206733332
88360000 110.003180389644
88370000 110.298319833117
88380000 110.293288208186
88390000 106.536419096374
88400000 114.636290602741
88410000 111.355948644279
88420000 111.497373772836
88430000 112.862853950247
88440000 110.455584091306
88450000 117.69399281809
88460000 111.923337662462
88470000 113.701265774482
88480000 117.561253057939
88490000 112.486971578776
88500000 115.568427691573
88510000 119.640049112808
88520000 121.826263456293
88530000 116.973172735626
88540000 119.623138719507
88550000 119.728629763254
88560000 116.124052700706
88570000 117.059285643205
88580000 119.388533622875
88590000 121.414477001897
88600000 116.252000919465
88610000 115.503216629932
88620000 114.55432859105
88630000 110.796746849094
88640000 112.227519115001
88650000 112.566750796304
88660000 109.67079271931
88670000 112.900344018214
88680000 108.754489774733
88690000 112.652028320816
88700000 113.469135338261
88710000 111.620022826039
88720000 115.398045270729
88730000 110.442719161431
88740000 107.023994681407
88750000 110.879959573214
88760000 109.392054940878
88770000 108.999165190541
88780000 114.239405291684
88790000 116.953070764829
88800000 114.937053535474
88810000 113.211017593385
88820000 109.795832993843
88830000 109.485979657403
88840000 108.128953932307
88850000 111.326637922633
88860000 115.7418701562
88870000 116.362499241222
88880000 115.734599923997
88890000 108.253036135783
88900000 103.900885414914
88910000 106.354755006234
88920000 106.204068796667
88930000 109.978011765879
88940000 114.427588991806
88950000 110.662340815114
88960000 101.797147356883
88970000 105.03099363745
88980000 108.003890401209
88990000 107.209618260797
89000000 114.075564581161
89010000 111.917801782807
89020000 113.546890438351
89030000 110.740174533431
89040000 111.715824743765
89050000 110.646110866041
89060000 114.759371416276
89070000 117.682932839966
89080000 115.680998468137
89090000 116.518801741466
89100000 112.657195412085
89110000 109.09158499079
89120000 115.402863204897
89130000 111.590683196994
89140000 114.712347065698
89150000 114.751014386947
89160000 109.33432845052
89170000 107.203753624968
89180000 104.650521670871
89190000 107.656716889821
89200000 108.861923553609
89210000 105.906268438345
89220000 105.6477486353
89230000 105.338591271924
89240000 103.831320832191
89250000 106.67656769982
89260000 110.814202050757
89270000 112.698669373562
89280000 110.441481466477
89290000 118.280413184007
89300000 115.079738012875
89310000 115.205860876069
89320000 111.675442998015
89330000 113.846154763538
89340000 107.45019932065
89350000 108.714142960306
89360000 111.36311480684
89370000 107.7125784355
89380000 105.368212914239
89390000 109.32851078539
89400000 111.677393062441
89410000 116.490237204281
89420000 118.416983080571
89430000 118.605127882765
89440000 113.751263917381
89450000 119.537906799355
89460000 111.867278262098
89470000 116.155773232356
89480000 119.673764929454
89490000 109.987137468381
89500000 109.177735941548
89510000 117.929284625656
89520000 118.268882034238
89530000 118.912625307112
89540000 121.502908763333
89550000 117.297262792307
89560000 121.093458145788
89570000 120.431763226021
89580000 119.41669669513
89590000 127.4322839163
89600000 124.370098158253
89610000 126.228518523933
89620000 124.53165254361
89630000 120.691234947638
89640000 116.898391646842
89650000 117.230758156397
89660000 125.046464173635
89670000 122.351615752511
89680000 124.34861499529
89690000 124.946163327353
89700000 126.09381848689
89710000 123.51501651003
89720000 115.277833183121
89730000 113.063375473541
89740000 117.041089444501
89750000 121.596117761211
89760000 120.811882659216
89770000 116.673480331533
89780000 115.606266554928
89790000 117.3191440175
89800000 111.361236962799
89810000 114.446330035271
89820000 118.593730083317
89830000 115.821871408013
89840000 119.281465510491
89850000 116.9199922085
89860000 113.834491735693
89870000 114.202131872662
89880000 112.815134706357
89890000 109.473395308823
89900000 112.08129207057
89910000 110.232162263423
89920000 104.30918430661
89930000 112.931380586412
89940000 110.280609295831
89950000 113.118849580235
89960000 106.812281137243
89970000 110.490817594742
89980000 109.019528602496
89990000 107.31004622093
90000000 106.257784404154
90010000 116.968841148952
90020000 112.370453401991
90030000 110.018281772423
90040000 113.455789368574
90050000 111.585147851789
90060000 116.962148747298
90070000 118.172165351449
90080000 112.595869978932
90090000 115.177021226647
90100000 118.586608871236
90110000 120.591263199516
90120000 117.24149780605
90130000 115.558678838744
90140000 118.547075038624
90150000 114.620438852449
90160000 109.724456275797
90170000 113.634586291467
90180000 115.17056359677
90190000 112.171283009966
90200000 116.722898408159
90210000 118.398598943547
90220000 115.134089626191
90230000 113.933277427479
90240000 111.820047377051
90250000 110.024284853703
90260000 105.455173640325
90270000 107.888639620329
90280000 109.179291223473
90290000 106.72767055037
90300000 112.974417517884
90310000 111.577361660381
90320000 112.406105203547
90330000 112.302043091018
90340000 108.007085990168
90350000 105.446997154178
90360000 108.79974068405
90370000 106.440996635765
90380000 104.396278012185
90390000 107.065826513247
90400000 109.344907200823
90410000 105.626402000403
90420000 105.333807579125
90430000 104.361426704012
90440000 107.270029576614
90450000 108.43210308897
90460000 112.314006815073
90470000 112.103746773317
90480000 114.60428442797
90490000 106.704337613968
90500000 110.411807336269
90510000 113.985842436525
90520000 118.154083607816
90530000 111.629379330512
90540000 107.106351315593
90550000 105.341466264729
90560000 106.582083741184
90570000 104.078849088717
90580000 105.952135724829
90590000 101.227644414933
90600000 107.451558878211
90610000 110.43380817653
90620000 116.86556035467
90630000 116.378881119311
90640000 117.309533193822
90650000 115.824307879495
90660000 113.931136233997
90670000 118.572501663943
90680000 116.42034708705
90690000 120.890483931593
90700000 116.39650379881
90710000 114.07098628683
90720000 110.126976226605
90730000 107.001208663726
90740000 107.502146314484
90750000 100.452900059018
90760000 105.99243023814
90770000 108.652104695187
90780000 105.194209684286
90790000 111.486584793866
90800000 111.947501444826
90810000 105.948567212176
90820000 104.265420452798
90830000 107.393556230166
90840000 111.86454998523
90850000 111.424940402418
90860000 108.736761040648
90870000 110.226529545597
90880000 109.202952418812
90890000 107.669538162279
90900000 102.770503073674
90910000 103.103616706534
90920000 106.486416238641
90930000 99.1672970870562
90940000 106.115613217941
90950000 105.773039723063
90960000 112.258669529517
90970000 111.24874836475
90980000 110.537052497667
90990000 114.350258659393
91000000 113.381020264557
91010000 118.36541061722
91020000 115.821911594141
91030000 115.577558754345
91040000 109.15770667269
91050000 111.312779952381
91060000 111.923561231076
91070000 109.584172834838
91080000 114.595051343747
91090000 115.80982984121
91100000 116.83408583842
91110000 118.550252533074
91120000 124.689362040905
91130000 120.213667303308
91140000 120.091266554928
91150000 117.408808151988
91160000 119.994231508576
91170000 116.065094102748
91180000 120.279014900286
91190000 112.723978818279
91200000 114.136661246854
91210000 111.438281816301
91220000 116.804274695631
91230000 114.904473823258
91240000 113.479377837753
91250000 110.198002656636
91260000 105.840639966637
91270000 105.187863332551
91280000 109.832792208423
91290000 108.938463091409
91300000 112.362824807947
91310000 113.634235532617
91320000 114.046597409194
91330000 112.76368585117
91340000 109.755360716812
91350000 113.169079051846
91360000 106.485926904344
91370000 106.250243864078
91380000 105.844962250984
91390000 102.69786801297
91400000 99.8793133904239
91410000 100.167151456145
91420000 96.4002222103245
91430000 97.6635252813801
91440000 103.188818032822
91450000 96.1414772662175
91460000 96.4208196775836
91470000 95.8858113681505
91480000 101.804791591042
91490000 102.792811189564
91500000 108.223112028972
91510000 104.374562509709
91520000 106.855237961409
91530000 108.124023322641
91540000 106.047525002212
91550000 108.039747492842
91560000 112.450124409879
91570000 109.186302649539
91580000 107.096422435802
91590000 109.051513532848
91600000 104.23254679596
91610000 107.120841062133
91620000 110.571609043526
91630000 105.626573042003
91640000 101.293566857705
91650000 103.440343091388
91660000 107.202405316524
91670000 106.70527795753
91680000 105.580316523482
91690000 98.4085984183696
91700000 106.631764683361
91710000 105.073808986538
91720000 108.591803896127
91730000 103.782500922782
91740000 104.14881454479
91750000 105.321636892231
91760000 111.045132161691
91770000 108.963018837554
91780000 110.240038919575
91790000 107.449302403537
91800000 101.931878350414
91810000 108.54800425437
91820000 103.515612664247
91830000 106.25079530356
91840000 104.321536907669
91850000 106.84535126661
91860000 103.756756992599
91870000 106.443801994394
91880000 106.433970152579
91890000 112.57588734805
91900000 109.711032183374
91910000 105.487133486783
91920000 104.695207850214
91930000 113.03265684244
91940000 112.400990863885
91950000 107.635824714114
91960000 108.657537363539
91970000 111.090883092664
91980000 112.690296260293
91990000 115.71710073394
92000000 111.299883625967
92010000 112.922479575302
92020000 108.058191805843
92030000 108.886485811028
92040000 107.853396812991
92050000 105.1434759217
92060000 107.084279878346
92070000 104.615551716653
92080000 109.735631798809
92090000 108.350610944521
92100000 111.000042169588
92110000 109.413336997795
92120000 110.823375336218
92130000 117.928248578114
92140000 116.607464659022
92150000 113.194736639429
92160000 111.910772838475
92170000 116.302743258466
92180000 116.939225878983
92190000 116.009509976755
92200000 105.63290665521
92210000 111.383982025129
92220000 109.326480985184
92230000 109.364997651308
92240000 111.11066987638
92250000 109.628643875887
92260000 111.363620178137
92270000 111.738856790923
92280000 114.240600322662
92290000 115.812863962999
92300000 110.798871374132
92310000 110.051249359998
92320000 108.668446501281
92330000 112.119687736006
92340000 115.207959348284
92350000 114.07197322194
92360000 116.959935935144
92370000 109.466239249473
92380000 110.044227595896
92390000 113.183155749177
92400000 110.35052105511
92410000 113.043980331704
92420000 114.353433972608
92430000 111.211754507595
92440000 115.142849095873
92450000 112.425298101001
92460000 113.349930334645
92470000 115.345000964223
92480000 112.504394784286
92490000 111.1499432426
92500000 107.39336862922
92510000 106.245256982625
92520000 102.848916041969
92530000 108.443311705869
92540000 105.138150860071
92550000 105.217945551809
92560000 100.725045932125
92570000 107.559243110129
92580000 106.260022268311
92590000 111.484236127707
92600000 115.129886994929
92610000 104.596957730303
92620000 99.8230793098434
92630000 108.617195112536
92640000 108.060757347728
92650000 104.648828859543
92660000 107.975237779205
92670000 115.156360125688
92680000 110.3484613127
92690000 104.802783718129
92700000 108.141247470781
92710000 98.5594674276408
92720000 100.940468514348
92730000 107.75265899395
92740000 104.549514376925
92750000 104.019345678926
92760000 111.626755398469
92770000 108.394696802537
92780000 107.304453006018
92790000 104.131773411578
92800000 110.592758985847
92810000 113.027898769787
92820000 109.830621172405
92830000 110.942976251422
92840000 109.657403407084
92850000 106.469163075645
92860000 110.713320369796
92870000 112.751734677002
92880000 108.305129562941
92890000 110.737835577557
92900000 110.079693009827
92910000 106.768171896668
92920000 109.056465467965
92930000 110.268966260226
92940000 108.453913347358
92950000 109.159529315641
92960000 108.911006787509
92970000 112.971097921684
92980000 111.109663070958
92990000 116.621052985485
93000000 109.360953777162
93010000 109.214158791107
93020000 114.092862353985
93030000 116.748919870518
93040000 118.951085762295
93050000 117.789855649294
93060000 118.310774095783
93070000 119.013480229067
93080000 115.131747212107
93090000 118.395091939339
93100000 112.010099245134
93110000 110.864010299562
93120000 112.33464034236
93130000 116.272666629524
93140000 116.456044193507
93150000 116.289819069072
93160000 109.617370927171
93170000 112.010270371577
93180000 110.196715173947
93190000 112.475206600672
93200000 109.969783830544
93210000 106.49463987758
93220000 107.664011787851
93230000 112.294285723733
93240000 114.636846273531
93250000 106.71543544887
93260000 104.348393459728
93270000 104.760677964209
93280000 108.08315046913
93290000 115.609780650312
93300000 114.864648025705
93310000 115.105616760459
93320000 111.112565518662
93330000 107.760507030111
93340000 107.30063300652
93350000 106.597951930689
93360000 110.754422460506
93370000 108.874767442741
93380000 104.737245643547
93390000 108.40529236337
93400000 109.936253119833
93410000 104.541616983296
93420000 107.21639973734
93430000 112.776745778104
93440000 110.619785403024
93450000 112.541772013316
93460000 108.359265003788
93470000 106.667968574715
93480000 111.824872845167
93490000 109.962503573902
93500000 110.705004003641
93510000 113.903497383277
93520000 111.343954841973
93530000 112.227234927903
93540000 107.745238755596
93550000 109.256351294835
93560000 109.659882710321
93570000 106.771742872507
93580000 106.960037135526
93590000 106.696306191617
93600000 108.731926689494
93610000 110.687405743405
93620000 108.396020354263
93630000 110.934559681575
93640000 103.756324927526
93650000 110.879668007101
93660000 112.927466283784
93670000 107.75183356007
93680000 108.675501762667
93690000 106.716950002518
93700000 112.229300441542
93710000 116.679703098114
93720000 116.766408577264
93730000 110.823916021376
93740000 114.056897677576
93750000 110.551934712304
93760000 113.655740250301
93770000 113.359218908222
93780000 109.198589923017
93790000 111.486068871434
93800000 114.572877778244
93810000 114.183084537927
93820000 119.730148253842
93830000 115.291140435723
93840000 105.895504116495
93850000 107.343341030485
93860000 104.648425379155
93870000 114.336420343357
93880000 109.81472629712
93890000 112.216419558311
93900000 112.242312875805
93910000 110.737892406395
93920000 107.868327730591
93930000 109.958466446562
93940000 113.159730691347
93950000 113.545911559843
93960000 111.456511871594
93970000 108.792435514184
93980000 102.243062154275
93990000 106.802061467471
94000000 107.285219038499
94010000 108.137980450417
94020000 108.279761542496
94030000 112.383195020069
94040000 113.563982640692
94050000 116.173950922709
94060000 115.699981385744
94070000 109.177779138339
94080000 113.436432876633
94090000 104.734325583408
94100000 110.415510811241
94110000 103.197386585913
94120000 109.394441104995
94130000 112.480743034398
94140000 112.261524543007
94150000 116.367786642629
94160000 110.091839426626
94170000 117.790740499593
94180000 115.979221061173
94190000 111.349543936475
94200000 111.870044668852
94210000 111.611005567063
94220000 113.60558278432
94230000 115.917643887265
94240000 115.772178741116
94250000 114.728941487042
94260000 116.761962444218
94270000 111.201488364514
94280000 107.558100771639
94290000 109.615525041392
94300000 111.509426974885
94310000 114.393755196236
94320000 109.881214314817
94330000 114.336188156454
94340000 114.324308476169
94350000 106.966297519556
94360000 107.742063675856
94370000 108.928715361993
94380000 102.471764608646
94390000 105.825197210648
94400000 107.260038923353
94410000 102.150763512752
94420000 108.30868221575
94430000 106.847303800869
94440000 110.183168340746
94450000 111.858260608517
94460000 112.274968756944
94470000 115.580690517386
94480000 115.425670100144
94490000 109.978947425603
94500000 106.899279583422
94510000 111.25869415613
94520000 115.66021559081
94530000 115.884459482586
94540000 115.757856402069
94550000 117.079025977359
94560000 115.112806450623
94570000 113.405870354575
94580000 108.467863108639
94590000 110.694415716694
94600000 113.651438078611
94610000 112.264577886166
94620000 111.121667420839
94630000 109.280422415999
94640000 108.108358230966
94650000 108.84623935159
94660000 109.608374336884
94670000 103.414911261182
94680000 106.150420336545
94690000 111.031086747561
94700000 110.147205006526
94710000 113.512485419542
94720000 113.404140004215
94730000 113.328047614403
94740000 116.921605584164
94750000 116.333099018062
94760000 114.966893797958
94770000 113.762706411417
94780000 113.730706631921
94790000 115.998420501632
94800000 114.453752579312
94810000 111.631966989826
94820000 109.670427709713
94830000 110.527225807113
94840000 111.430979892204
94850000 109.848850536072
94860000 113.98152841124
94870000 111.206475464034
94880000 112.615399311117
94890000 111.935383073597
94900000 115.309303166911
94910000 114.447418273114
94920000 104.915489708993
94930000 104.95094072933
94940000 106.694026958293
94950000 107.438186522353
94960000 111.624037623288
94970000 115.654771701155
94980000 114.839391213131
94990000 110.294389872836
95000000 110.801549532451
95010000 102.776681498778
95020000 111.289555812473
95030000 111.462322999968
95040000 112.184236115075
95050000 108.513668144166
95060000 112.686405596585
95070000 115.624639672827
95080000 116.301491022155
95090000 116.218652967779
95100000 119.171426749137
95110000 112.394229120022
95120000 113.39495136001
95130000 113.133147289845
95140000 113.929021970734
95150000 109.718222142061
95160000 112.413877091788
95170000 115.194082008432
95180000 111.219997790553
95190000 110.224498399047
95200000 107.124415053136
95210000 109.197243971063
95220000 109.651072779924
95230000 110.39170874228
95240000 112.028671041386
95250000 115.094844775231
95260000 115.213047893567
95270000 110.878248307778
95280000 113.869845283243
95290000 114.154357140164
95300000 107.946247505737
95310000 110.211955898083
95320000 110.660845102817
95330000 109.049860586086
95340000 107.414211678365
95350000 105.193205772388
95360000 108.905819627372
95370000 106.399932832296
95380000 103.046951426937
95390000 105.291717089112
95400000 106.20962746752
95410000 107.274199407068
95420000 107.290630295211
95430000 105.496059412647
95440000 109.157833088272
95450000 110.745047815537
95460000 111.835586041468
95470000 113.185021359777
95480000 115.968035158391
95490000 114.979828128586
95500000 110.756645868142
95510000 106.510899413473
95520000 108.315315767096
95530000 106.677840211952
95540000 113.157672720772
95550000 110.694142681847
95560000 108.681925461431
95570000 103.207913775266
95580000 108.348219845015
95590000 108.34929873709
95600000 108.606396953097
95610000 102.758175331173
95620000 104.673774444512
95630000 105.266532701742
95640000 107.126579937034
95650000 109.2724260291
95660000 102.41730626263
95670000 105.239495717018
95680000 109.160200264626
95690000 106.220292862197
95700000 106.162972245943
95710000 109.839651971221
95720000 106.557096975385
95730000 109.646248197287
95740000 109.307911404046
95750000 102.633248270517
95760000 106.478574362042
95770000 103.620618961568
95780000 108.513097743709
95790000 109.721235530885
95800000 113.614120547015
95810000 112.250164621418
95820000 109.979552569599
95830000 112.222746142585
95840000 110.401619550032
95850000 107.426802383163
95860000 106.393035588293
95870000 107.208189499269
95880000 118.049952012067
95890000 113.825913967401
95900000 117.973416920032
95910000 108.931149330062
95920000 110.85033946551
95930000 108.246872730221
95940000 108.908757798998
95950000 112.732914317838
95960000 112.629550911577
95970000 113.2734476704
95980000 110.208599861124
95990000 111.641676918342
96000000 110.730208338232
96010000 112.575114332449
96020000 110.635935917846
96030000 110.659946892675
96040000 111.521478208765
96050000 112.440793834945
96060000 118.751639207438
96070000 118.397283983094
96080000 106.814516533513
96090000 112.79281114742
96100000 114.147760175566
96110000 116.037721985811
96120000 112.285823771452
96130000 120.522662536132
96140000 123.741168868462
96150000 119.59659308942
96160000 109.715593362618
96170000 117.70159741231
96180000 112.660436062795
96190000 110.489185466303
96200000 114.984901487498
96210000 113.186522258967
96220000 112.077462860113
96230000 116.164663571441
96240000 105.381241776405
96250000 107.074499553743
96260000 115.042906328128
96270000 113.949577675694
96280000 117.248217087151
96290000 119.967526899088
96300000 118.187618518068
96310000 118.533276753237
96320000 113.407645797011
96330000 113.967959723068
96340000 116.802902804063
96350000 116.144051824525
96360000 115.126224338264
96370000 118.096923522106
96380000 115.996209385928
96390000 118.823620714643
96400000 123.557437257112
96410000 119.223503494615
96420000 120.091634932348
96430000 124.791480986825
96440000 116.534837659333
96450000 123.297953625511
96460000 119.338009886869
96470000 121.229718967129
96480000 125.861682458385
96490000 124.814957277883
96500000 116.424418113331
96510000 116.285724060062
96520000 120.022751784273
96530000 116.237847539709
96540000 118.205567004717
96550000 118.167899794324
96560000 119.079065119483
96570000 115.135452726714
96580000 115.089128005216
96590000 116.884192480146
96600000 118.289292791947
96610000 119.963216198085
96620000 119.506985461087
96630000 116.4916488894
96640000 117.173614672945
96650000 114.474093162292
96660000 111.85608499129
96670000 111.083579356756
96680000 111.54269166806
96690000 110.198717053009
96700000 107.377240507694
96710000 102.005571579278
96720000 106.676431710704
96730000 107.074163413157
96740000 114.788731713316
96750000 116.808141004387
96760000 106.627509575419
96770000 104.465471808623
96780000 111.399548651351
96790000 108.292311972364
96800000 108.423007488168
96810000 110.508910063439
96820000 113.112538310516
96830000 112.765615775697
96840000 118.163389129447
96850000 113.910658695096
96860000 115.160517646399
96870000 111.088609228645
96880000 115.09377541836
96890000 114.494874457228
96900000 117.096433457611
96910000 115.791747321751
96920000 116.011653313918
96930000 117.909218710819
96940000 117.671580755946
96950000 116.086203233433
96960000 117.639958371906
96970000 122.460005697498
96980000 115.744576060911
96990000 119.681599236433
97000000 110.487630499503
97010000 113.383608463322
97020000 116.471825614309
97030000 111.88572176502
97040000 110.078851301185
97050000 118.343884185192
97060000 110.653482922718
97070000 111.872285755875
97080000 112.879276263935
97090000 113.373551818907
97100000 111.586555346394
97110000 110.738002573475
97120000 108.598867566392
97130000 110.104125729812
97140000 117.033485611197
97150000 117.183639202655
97160000 114.803057899738
97170000 115.483964257886
97180000 116.30719068017
97190000 116.851927573246
97200000 116.953697134681
97210000 117.574156870262
97220000 119.250589093403
97230000 114.896332488482
97240000 110.775894616297
97250000 110.653936011743
97260000 112.740660123592
97270000 116.520408111263
97280000 111.17967549362
97290000 108.646370038419
97300000 106.078355893681
97310000 111.487717153004
97320000 117.328460598051
97330000 113.266526074046
97340000 114.440614405166
97350000 116.35976208226
97360000 110.77237340006
97370000 108.180746743132
97380000 109.161990050214
97390000 113.182991728778
97400000 111.73808717365
97410000 105.349192559522
97420000 109.273392344564
97430000 110.408305577358
97440000 109.481697684136
97450000 110.364161431047
97460000 112.633396672598
97470000 110.498610292862
97480000 107.485767355712
97490000 106.236837801109
97500000 105.184439711889
97510000 101.62998417764
97520000 100.466257642135
97530000 98.628378360725
97540000 103.70220274704
97550000 105.876279600133
97560000 108.109071877218
97570000 107.635850729476
97580000 111.643784415546
97590000 112.004933563723
97600000 111.685233878844
97610000 110.967593846176
97620000 114.3336810506
97630000 105.769461619992
97640000 106.268656469607
97650000 114.225854375159
97660000 119.857214307522
97670000 118.77605431809
97680000 111.730892270666
97690000 115.719119937061
97700000 118.740213919733
97710000 120.776080673909
97720000 119.451978146103
97730000 117.625996490747
97740000 116.120309674983
97750000 112.776056515659
97760000 111.78196776258
97770000 110.628343314987
97780000 108.311335873527
97790000 111.606700028347
97800000 111.175909386306
97810000 114.029349668401
97820000 113.613112052264
97830000 109.635445697611
97840000 108.62101373611
97850000 109.382848810859
97860000 111.720966001999
97870000 107.912851297375
97880000 110.403176879953
97890000 108.376990162848
97900000 105.955562177122
97910000 102.712017997672
97920000 106.912673421905
97930000 107.621015837081
97940000 104.155977345391
97950000 104.808577997656
97960000 105.070560226179
97970000 108.644726076781
97980000 106.25481379133
97990000 103.238140262469
98000000 108.834979555952
98010000 110.807704160025
98020000 109.443487458903
98030000 106.84981253378
98040000 112.024875608863
98050000 110.814589773059
98060000 107.82122210777
98070000 109.565249149108
98080000 103.373609884733
98090000 105.993277536739
98100000 106.396614159011
98110000 109.010614852083
98120000 109.346278244036
98130000 109.289383550276
98140000 112.966270342874
98150000 112.757986353558
98160000 111.330499908856
98170000 106.956317597749
98180000 109.009323570821
98190000 106.318133769314
98200000 107.284858874149
98210000 107.601119920048
98220000 106.968895235818
98230000 102.478811763056
98240000 108.113248211521
98250000 104.80929098589
98260000 102.977619000449
98270000 103.200359199703
98280000 99.4657680460247
98290000 100.4836341296
98300000 93.2399948953008
98310000 93.1163574302661
98320000 97.3686841882925
98330000 91.7758567348303
98340000 93.3159106284674
98350000 97.6301327304164
98360000 96.043565746537
98370000 90.2407966821365
98380000 91.8210780130208
98390000 92.8470221174851
98400000 96.3221467105182
98410000 98.0544345281174
98420000 99.0054035472232
98430000 101.689092971337
98440000 101.209036862873
98450000 109.110109728533
98460000 104.952320623257
98470000 109.285513242131
98480000 104.496046856347
98490000 105.311461377345
98500000 104.923346820973
98510000 102.700609831733
98520000 111.84255020429
98530000 112.549483694229
98540000 115.629571965336
98550000 109.185657271903
98560000 115.789081960685
98570000 116.875834646458
98580000 116.799020171846
98590000 115.741266692294
98600000 114.511163917459
98610000 109.108377300592
98620000 109.054770191565
98630000 109.5606337656
98640000 106.256612521658
98650000 109.127716400471
98660000 109.484354697327
98670000 108.320531709548
98680000 106.528177684516
98690000 111.234560184553
98700000 113.57435165458
98710000 116.543918480266
98720000 117.562412849394
98730000 116.581034666718
98740000 109.309473566313
98750000 110.438599526547
98760000 108.117580601201
98770000 110.435556298864
98780000 110.163901211162
98790000 113.423644625711
98800000 115.215133675511
98810000 113.595789267346
98820000 114.236309096348
98830000 113.924527632591
98840000 116.036387882495
98850000 113.813970147479
98860000 110.850942622647
98870000 109.4798638141
98880000 112.461717500057
98890000 111.673831576389
98900000 108.302329909308
98910000 108.000498417725
98920000 109.465833024984
98930000 109.987395862575
98940000 110.634552073763
98950000 110.267978900463
98960000 109.233732271082
98970000 106.561787262426
98980000 112.720340831195
98990000 114.000862083412
99000000 111.828575732291
99010000 114.139849791349
99020000 117.249662566444
99030000 119.086828114801
99040000 113.399384021035
99050000 117.119624993325
99060000 114.929820016695
99070000 114.699966598864
99080000 119.30975847235
99090000 118.437389468368
99100000 112.9860160784
99110000 118.658036007114
99120000 118.503299423502
99130000 117.577789808305
99140000 111.940774707389
99150000 108.684191087347
99160000 112.853776936109
99170000 111.8147478002
99180000 109.609097684768
99190000 108.78028931042
99200000 108.671349065509
99210000 104.107554997567
99220000 110.403546662656
99230000 110.568034464513
99240000 113.030846540468
99250000 112.125041922868
99260000 108.647524696289
99270000 108.220155211247
99280000 116.140036149164
99290000 113.61037626319
99300000 109.123257172632
99310000 106.95179090352
99320000 111.287242230217
99330000 110.351462188363
99340000 107.517854730854
99350000 110.909501136585
99360000 115.552681004769
99370000 110.969724167785
99380000 115.526113347007
99390000 113.766712999561
99400000 116.467719784861
99410000 116.877989947298
99420000 111.553596978846
99430000 114.578752049724
99440000 116.539654280002
99450000 120.00386162201
99460000 121.08210370819
99470000 117.329980012002
99480000 114.565608896485
99490000 114.347014104229
99500000 114.679018528966
99510000 112.163989948633
99520000 112.247328027353
99530000 113.413380557823
99540000 114.806876833384
99550000 115.848710126738
99560000 113.890473318065
99570000 111.490185902148
99580000 113.922720599717
99590000 111.603689442389
99600000 116.650407544178
99610000 114.382424725232
99620000 116.144667152515
99630000 116.94750167822
99640000 110.076916641492
99650000 111.918957334755
99660000 107.721188099845
99670000 113.117118072493
99680000 116.549264727416
99690000 119.083524677704
99700000 120.733223032919
99710000 108.815671147107
99720000 114.094034147258
99730000 120.011979138324
99740000 120.078491695963
99750000 117.249607253454
99760000 114.76633522641
99770000 109.642167729216
99780000 117.300960434012
99790000 110.342377881614
99800000 113.753617759839
99810000 113.897370922601
99820000 111.985322936273
99830000 112.241252471035
99840000 115.249628589989
99850000 119.620474669931
99860000 111.583851912731
99870000 111.228590933714
99880000 111.196139475555
99890000 107.668957056207
99900000 107.76324895038
99910000 114.314198410193
99920000 115.419910395746
99930000 117.808777843511
99940000 117.982606383897
99950000 119.655046035377
99960000 116.967041648814
99970000 119.999183054679
99980000 117.208067431273
99990000 114.073541305563
100000000 111.729688141807
#timestep 
100010000 110.821642170005
100020000 110.577501222032
100030000 108.01615716845
100040000 106.182654024776
100050000 105.669617222538
100060000 108.754648417555
100070000 107.694842799412
100080000 105.509678327481
100090000 102.1150801532
100100000 106.571970362751
100110000 100.095906523812
100120000 99.5470416178871
100130000 103.293776671065
100140000 108.490437016251
100150000 107.188203659079
100160000 108.507242761941
100170000 105.10959266753
100180000 99.621037591602
100190000 106.934360055171
100200000 105.302108982277
100210000 105.061782946048
100220000 105.67726362743
100230000 109.347403276514
100240000 110.905690179813
100250000 114.499377217099
100260000 116.564514786177
100270000 110.481200482109
100280000 113.109866893502
100290000 103.737712802538
100300000 108.383506405703
100310000 109.510363195486
100320000 117.840399341189
100330000 114.062999081123
100340000 114.144138523305
100350000 112.674754996169
100360000 109.121513667888
100370000 111.721243064419
100380000 114.509281602707
100390000 114.505161863457
100400000 115.081550257893
100410000 114.47603096431
100420000 115.106555353361
100430000 112.53768316355
100440000 112.422654249449
100450000 112.629452170302
100460000 113.465685565459
100470000 108.657130812408
100480000 112.984989746315
100490000 110.8808815534
100500000 112.014230512449
100510000 111.845195514076
100520000 107.469257214029
100530000 110.684597224844
100540000 115.684798645581
100550000 110.346349984582
100560000 112.868519606377
100570000 111.273784883276
100580000 106.244284604524
100590000 110.19173337733
100600000 111.365506747685
100610000 115.18328760835
100620000 114.33691646349
100630000 110.907574030302
100640000 112.080607537001
100650000 113.865535336981
100660000 115.786383560333
100670000 115.987202378707
100680000 115.579704993392
100690000 116.621132821205
100700000 112.895382938958
100710000 114.210950951548
100720000 113.047269309654
100730000 109.703460396252
100740000 111.64022595859
100750000 112.214335908542
100760000 109.472143386732
100770000 110.810015620555
100780000 108.259465694374
100790000 109.807625184069
100800000 107.143675549861
100810000 112.277458190809
100820000 111.951424207903
100830000 104.778405383745
100840000 108.993965995669
100850000 103.051955670389
100860000 106.89561264103
100870000 110.261278102965
100880000 107.832429087804
100890000 101.343939862515
100900000 104.058480965235
100910000 105.98257640958
100920000 108.420658855875
100930000 107.573750139862
100940000 103.244790087134
100950000 102.254245032212
100960000 106.745893999859
100970000 111.150697001674
100980000 108.695320811053
100990000 111.026166903747
101000000 105.973539882803
101010000 105.957584133331
101020000 104.015155074472
101030000 106.913049100578
101040000 104.624255483505
101050000 105.362286282701
101060000 110.570600987949
101070000 109.305075649489
101080000 108.009073907053
101090000 105.493384850674
101100000 111.016317652065
101110000 113.495835097793
101120000 113.199234443596
101130000 114.790964016288
101140000 111.473938049462
101150000 111.996854121088
101160000 106.822487673487
101170000 113.331158411705
101180000 114.875425449191
101190000 114.641770063428
101200000 114.765032045865
101210000 115.588131850701
101220000 116.093845280635
101230000 116.804573664557
101240000 116.549022074395
101250000 111.479568099319
101260000 112.39655762613
101270000 112.789923920421
101280000 111.982633325356
101290000 113.54256229492
101300000 113.765733608658
101310000 112.510674056874
101320000 108.436445401507
101330000 111.286002560689
101340000 109.604256653568
101350000 113.269860821959
101360000 115.16477125492
101370000 113.817072962536
101380000 101.963240484601
101390000 104.977657478836
101400000 109.527441167361
101410000 108.89149341732
101420000 109.36808969283
101430000 107.242460968785
101440000 105.483748187692
101450000 111.65684015704
101460000 107.552323648926
101470000 106.292394229787
101480000 104.435852556296
101490000 111.08898948743
101500000 104.84648591129
101510000 105.736527875981
101520000 111.158406721535
101530000 110.708318812283
101540000 109.23136436933
101550000 105.218475992706
101560000 107.39849125742
101570000 109.332456838171
101580000 107.150683079011
101590000 113.187702645344
101600000 111.772212445662
101610000 112.17577296237
101620000 109.948734951846
101630000 108.974256956868
101640000 106.203062198997
101650000 106.496914351728
101660000 112.222154927861
101670000 114.8252991935
101680000 113.164616865485
101690000 117.3988359363
101700000 117.338629645936
101710000 117.28052506576
101720000 115.473395858601
101730000 113.575084151434
101740000 114.577139333192
101750000 117.134584859084
101760000 113.859854817833
101770000 118.882932614232
101780000 116.539153321111
101790000 113.362050331391
101800000 104.50192156022
101810000 113.671552207613
101820000 111.99731454746
101830000 105.502802669072
101840000 104.154860440513
101850000 111.148209095269
101860000 108.253439760294
101870000 113.059526549155
101880000 116.213306768685
101890000 111.034167681365
101900000 108.752547574325
101910000 104.21899722325
101920000 110.825196600684
101930000 107.214334966132
101940000 110.331981719312
101950000 113.514684019358
101960000 109.153030997889
101970000 108.152379459448
101980000 103.605669029524
101990000 109.784804255712
102000000 110.37049273514
102010000 107.219092337313
102020000 113.12225813018
102030000 111.380888556401
102040000 111.283801691376
102050000 109.497705655926
102060000 108.377774392732
102070000 109.886366543892
102080000 112.443207794071
102090000 109.537124744952
102100000 114.392321715788
102110000 114.858941462314
102120000 110.423625739164
102130000 112.322757405808
102140000 106.887487437191
102150000 107.329949828933
102160000 98.7363646053253
102170000 108.150020455784
102180000 106.216102480308
102190000 108.080065100338
102200000 103.880762158307
102210000 106.282214921592
102220000 110.741110308844
102230000 109.521537853396
102240000 119.448553785763
102250000 115.882118092223
102260000 117.384417578777
102270000 114.82532510421
102280000 110.932332652406
102290000 109.010153004613
102300000 110.55039582602
102310000 112.555403428081
102320000 111.64848724669
102330000 108.2582965888
102340000 114.959505189848
102350000 112.812422436374
102360000 113.80087863036
102370000 111.694882416932
102380000 110.543170365454
102390000 111.078611983184
102400000 110.39782361452
102410000 108.712905111944
102420000 108.868233635862
102430000 108.915631830678
102440000 108.163745169139
102450000 102.717784794624
102460000 108.402917737463
102470000 111.958359359744
102480000 110.96171840372
102490000 106.057390862766
102500000 109.730740418036
102510000 113.078568287676
102520000 109.378678615482
102530000 113.320766656938
102540000 110.395780033837
102550000 105.4667829694
102560000 109.209053054255
102570000 108.821629050229
102580000 104.413070504806
102590000 103.515246455862
102600000 105.48522591891
102610000 106.540899723732
102620000 105.375689322792
102630000 109.7848136584
102640000 106.01064036813
102650000 108.399379818713
102660000 103.506532020762
102670000 108.340489301738
102680000 106.267062552448
102690000 107.223355310845
102700000 107.45131687489
102710000 108.655776376935
102720000 107.441689470831
102730000 107.848531257486
102740000 107.321734433763
102750000 102.510710414232
102760000 109.651632951279
102770000 107.020316666729
102780000 103.780222338507
102790000 104.671438692087
102800000 103.757567475724
102810000 111.611674344561
102820000 109.310363240607
102830000 111.120140496194
102840000 110.172012426911
102850000 114.63041258474
102860000 113.31098000086
102870000 113.031306295332
102880000 107.662048669885
102890000 103.443235253131
102900000 105.337834459544
102910000 107.452158122692
102920000 106.306511590628
102930000 108.389644662546
102940000 108.955537007238
102950000 109.198530522866
102960000 111.260178408434
102970000 113.8034519492
102980000 114.250531992562
102990000 110.101899063405
103000000 109.687823082261
103010000 111.301340515059
103020000 104.342141675481
103030000 108.997835537128
103040000 106.106556174331
103050000 108.495198633329
103060000 108.198943085209
103070000 107.171267988016
103080000 106.288344491096
103090000 107.053790707692
103100000 105.098041110455
103110000 103.481500250612
103120000 99.907332804455
103130000 107.867983603452
103140000 108.145288943866
103150000 107.15297554628
103160000 110.170601678657
103170000 99.2130323701902
103180000 108.16327106004
103190000 105.71806295726
103200000 105.055701010994
103210000 105.893555388004
103220000 95.7205552643611
103230000 105.629007897721
103240000 105.253359284455
103250000 106.242078084504
103260000 107.329604426977
103270000 105.748373443229
103280000 107.446081676753
103290000 103.925619650003
103300000 103.21611835179
103310000 106.595879637055
103320000 102.17058913673
103330000 98.3600325812963
103340000 99.2011422397952
103350000 99.2706187890685
103360000 99.2812212984961
103370000 102.999110463406
103380000 105.711494637568
103390000 111.81996579727
103400000 113.888415891273
103410000 114.436615654444
103420000 111.004888970944
103430000 105.546671230599
103440000 111.009648695712
103450000 110.359398776134
103460000 110.236271165984
103470000 110.52865764905
103480000 111.61621601096
103490000 111.074134779436
103500000 113.21578601347
103510000 111.198555036027
103520000 108.783102206367
103530000 110.240110226939
103540000 108.708447586982
103550000 109.055437212049
103560000 111.528997086554
103570000 106.222372926134
103580000 107.809606875214
103590000 108.742452968376
103600000 106.14099171245
103610000 111.089488921659
103620000 115.855612897031
103630000 109.569550317243
103640000 113.484285084363
103650000 109.828276627514
103660000 108.662789167
103670000 101.094537624519
103680000 103.617615555008
103690000 107.707195745632
103700000 105.0863296816
103710000 110.061087003828
103720000 107.624800245627
103730000 105.831130148914
103740000 109.048563799158
103750000 110.041469879002
103760000 108.298215689744
103770000 105.919779811752
103780000 108.083702639347
103790000 106.543678012789
103800000 100.776578402757
103810000 109.893073717806
103820000 104.77676105243
103830000 106.87677213863
103840000 105.444078378289
103850000 103.138377233525
103860000 100.136298660387
103870000 100.823620387018
103880000 97.3054309884118
103890000 103.723857013305
103900000 103.646886234262
103910000 97.0225748065685
103920000 98.4560166581861
103930000 94.2244172736342
103940000 98.1303202635451
103950000 98.2446555191406
103960000 100.277972971104
103970000 99.1386363422009
103980000 100.77283879536
103990000 98.0918159594113
104000000 96.6522490407867
104010000 96.722744470386
104020000 98.095813660608
104030000 94.4409023228642
104040000 99.7542409436278
104050000 101.971897103151
104060000 101.977613997518
104070000 98.3190724752921
104080000 98.2462429593232
104090000 99.8746823592626
104100000 99.954742631568
104110000 102.40154044212
104120000 96.0060310413136
104130000 98.4417560720649
104140000 98.5051844010088
104150000 101.882723058648
104160000 94.9381868574632
104170000 102.565595799331
104180000 104.978779135548
104190000 105.647415483538
104200000 105.868403046992
104210000 109.361359784087
104220000 108.882790178973
104230000 108.8448383747
104240000 109.823274759721
104250000 106.557930151772
104260000 105.926835042672
104270000 110.320097961746
104280000 109.414332505978
104290000 106.352681252277
104300000 106.968527646762
104310000 107.597455292917
104320000 116.576195773893
104330000 112.988871258644
104340000 112.603039534844
104350000 110.022193375967
104360000 107.990511200797
104370000 103.799760074975
104380000 103.055286575756
104390000 103.307922600679
104400000 107.515512913472
104410000 107.599052707891
104420000 108.391938295168
104430000 107.931453619826
104440000 108.707963636906
104450000 105.747503173499
104460000 103.507878415574
104470000 100.159732238128
104480000 97.1266659700061
104490000 92.5386544514704
104500000 97.1775089751818
104510000 92.1680847961313
104520000 94.4706080290183
104530000 97.5540685110409
104540000 101.303872264278
104550000 106.818603715933
104560000 103.255077431669
104570000 103.754585004958
104580000 108.576408042857
104590000 105.795702036886
104600000 106.523973535766
104610000 106.78596398292
104620000 100.824558572489
104630000 100.864238924975
104640000 101.239756078308
104650000 110.181765517056
104660000 108.923246818536
104670000 110.67784434639
104680000 108.784965123358
104690000 107.763826144589
104700000 114.225495790228
104710000 110.241338435844
104720000 109.573263413374
104730000 114.896215046319
104740000 118.431026625898
104750000 113.690784077482
104760000 110.465034245127
104770000 110.382384257408
104780000 109.712835138843
104790000 108.474027599983
104800000 106.03681397517
104810000 112.429826804725
104820000 108.264550228817
104830000 110.069938498173
104840000 116.03077712016
104850000 118.640734009188
104860000 113.943504262143
104870000 116.510532096229
104880000 112.289218050314
104890000 112.915140758807
104900000 113.245777991864
104910000 114.590835296937
104920000 113.85708638087
104930000 114.264256577824
104940000 114.320026398141
104950000 117.81846140485
104960000 113.703893764892
104970000 112.116181064725
104980000 114.78993641946
104990000 114.404629818961
105000000 113.838579575826
105010000 114.017176755381
105020000 116.861376141776
105030000 115.308010120462
105040000 117.810659522866
105050000 119.894644312916
105060000 118.306492277261
105070000 118.747212371393
105080000 118.402609788549
105090000 111.722223717346
105100000 110.642767399754
105110000 110.43180242475
105120000 111.992976591189
105130000 106.29034440438
105140000 104.029224056222
105150000 112.663124154674
105160000 113.270372967747
105170000 111.763170722355
105180000 117.01120998006
105190000 115.830051074657
105200000 117.45348183293
105210000 117.645271810796
105220000 120.943075237526
105230000 122.264728546335
105240000 122.762235835733
105250000 123.393862174675
105260000 124.493307091489
105270000 120.060257152523
105280000 120.759768161646
105290000 119.957005356856
105300000 119.245468561231
105310000 117.793753036582
105320000 118.75813320551
105330000 115.122899547535
105340000 113.355181474054
105350000 114.759846006272
105360000 122.225209672823
105370000 117.904570864132
105380000 115.72025155261
105390000 115.622689976527
105400000 118.077879888637
105410000 118.267342269565
105420000 114.116853328141
105430000 115.906489898042
105440000 111.94933229054
105450000 108.058587742759
105460000 112.076109889072
105470000 109.775446638394
105480000 110.988340138555
105490000 109.472301513285
105500000 108.491701675042
105510000 107.295950649457
105520000 110.988889225213
105530000 109.753331631574
105540000 105.136890425392
105550000 110.003293244976
105560000 109.229508372632
105570000 106.381973108855
105580000 99.8052763655047
105590000 103.073112012072
105600000 99.3057719171022
105610000 102.229916326723
105620000 108.372840616529
105630000 107.794871856131
105640000 104.544580259523
105650000 109.777100588416
105660000 110.855621237637
105670000 107.281211620225
105680000 108.266451732513
105690000 104.1989795117
105700000 106.927315174294
105710000 106.337911899111
105720000 108.626375658527
105730000 104.827377954373
105740000 108.746893983787
105750000 108.317470331277
105760000 112.530160137732
105770000 111.84552912886
105780000 111.868032262404
105790000 117.047931638705
105800000 118.742525734271
105810000 120.02181604282
105820000 115.36223758419
105830000 114.861619057621
105840000 113.447977441127
105850000 107.789675037736
105860000 113.903428298756
105870000 113.222736829186
105880000 115.624048310122
105890000 111.350480873364
105900000 112.79063174571
105910000 113.256816059426
105920000 112.480475868801
105930000 112.678844997721
105940000 112.65383747639
105950000 116.995253816718
105960000 113.177860406316
105970000 116.21900376973
105980000 113.260682668831
105990000 114.11658735556
106000000 110.817196710231
106010000 110.957829060542
106020000 110.16899387473
106030000 112.748925695086
106040000 107.963492632433
106050000 103.325418774772
106060000 101.169367317651
106070000 101.553581931039
106080000 106.70839079167
106090000 107.334797983353
106100000 105.919302592077
106110000 111.094407684956
106120000 110.169357409081
106130000 118.087903591401
106140000 111.568015766766
106150000 117.59475538411
106160000 112.000612744765
106170000 112.448078997908
106180000 113.069597610897
106190000 113.744667865076
106200000 106.684746514989
106210000 112.54915656964
106220000 111.980152245429
106230000 113.812221448875
106240000 108.604770907564
106250000 105.747741438896
106260000 99.1023620984131
106270000 95.2326568433013
106280000 98.8532672268949
106290000 104.463239453031
106300000 105.28649401474
106310000 107.317553183055
106320000 108.862615292555
106330000 103.747486702613
106340000 104.014539724037
106350000 106.283573127735
106360000 106.943230801851
106370000 108.753464632536
106380000 109.6787724755
106390000 104.697154606614
106400000 107.454421616887
106410000 107.807719784286
106420000 103.290799150162
106430000 102.995685249221
106440000 98.9828463535766
106450000 99.2895024987243
106460000 98.7086322269001
106470000 99.7082452968873
106480000 110.802693774692
106490000 105.57639213273
106500000 107.051632967248
106510000 103.864282552757
106520000 108.959111826406
106530000 106.301699851526
106540000 101.400808651951
106550000 102.914302875268
106560000 110.766803404909
106570000 107.727834323026
106580000 106.705854864137
106590000 111.654254468913
106600000 110.522765107117
106610000 103.123571827211
106620000 108.128172163785
106630000 110.957427237271
106640000 112.271324592432
106650000 113.061285243676
106660000 112.845784142302
106670000 116.138922952506
106680000 109.350521397963
106690000 114.919781124002
106700000 110.405752995505
106710000 111.633208771461
106720000 115.320817008054
106730000 114.755351280408
106740000 109.069104418469
106750000 112.466906952728
106760000 109.351688927608
106770000 114.676674093422
106780000 110.904055912732
106790000 112.843403274649
106800000 115.892006691444
106810000 118.886375768746
106820000 120.864347998904
106830000 121.514622030087
106840000 115.854173146536
106850000 115.942733154855
106860000 115.409090630465
106870000 117.59848204776
106880000 113.815322079285
106890000 113.623393836449
106900000 116.091869764539
106910000 110.104407855462
106920000 112.654927080111
106930000 113.05142387545
106940000 110.814942917517
106950000 113.161489805438
106960000 114.989497049437
106970000 115.960650238854
106980000 120.954804458124
106990000 118.122852005555
107000000 118.390966109045
107010000 123.553732709613
107020000 115.756939439261
107030000 117.927870707241
107040000 118.413677929998
107050000 118.244853759144
107060000 117.476625407453
107070000 118.502731764836
107080000 114.618973034991
107090000 115.243633101704
107100000 113.273991043044
107110000 114.609537464261
107120000 120.09250717832
107130000 113.361378322893
107140000 116.986243034511
107150000 113.866572530271
107160000 116.573490522169
107170000 120.018338608762
107180000 124.80355340353
107190000 121.20029025281
107200000 116.683874613139
107210000 121.412127185557
107220000 120.97106930709
107230000 116.017254576427
107240000 116.662369814224
107250000 119.367062910791
107260000 109.46688580078
107270000 114.234501614951
107280000 109.230771902744
107290000 109.358124428501
107300000 105.597411960468
107310000 109.311229886977
107320000 109.871545445463
107330000 113.491530649581
107340000 109.771950822168
107350000 112.26225176122
107360000 104.776027146176
107370000 103.027707859167
107380000 110.85173832253
107390000 112.467600161671
107400000 108.118246692424
107410000 111.028951069538
107420000 111.179758474145
107430000 115.357827991366
107440000 120.123809025271
107450000 117.420277611358
107460000 116.809066933825
107470000 118.420592941661
107480000 118.384631282566
107490000 116.433127811704
107500000 116.674237037739
107510000 114.332545991128
107520000 113.381377972125
107530000 114.73637263168
107540000 119.033955406151
107550000 115.750535598121
107560000 111.198580273637
107570000 117.757089761763
107580000 119.161939759841
107590000 121.072714455894
107600000 119.992061056689
107610000 119.533683340651
107620000 121.612480925256
107630000 117.226457359653
107640000 114.69624683163
107650000 114.751255213276
107660000 116.834101644144
107670000 121.980563188512
107680000 122.069795967858
107690000 121.45910239825
107700000 117.137269701372
107710000 118.310739816762
107720000 118.449962017932
107730000 121.14998294803
107740000 119.004833527828
107750000 111.996743998269
107760000 107.632830086569
107770000 114.845611275761
107780000 111.499646597772
107790000 112.657125543241
107800000 114.73994400528
107810000 112.966404392391
107820000 116.236788032735
107830000 116.483020713829
107840000 114.824673102799
107850000 112.767358823776
107860000 111.23020256308
107870000 109.435739149813
107880000 109.925975790084
107890000 112.501053404082
107900000 112.812527915134
107910000 114.780065390106
107920000 109.340476393172
107930000 110.149611485947
107940000 111.386091784816
107950000 112.440287723907
107960000 112.853923372902
107970000 113.069639822506
107980000 112.609088173678
107990000 108.608557677916
108000000 105.318253777434
108010000 109.610281772873
108020000 108.26332946846
108030000 112.750942668691
108040000 112.804098430593
108050000 109.747012593044
108060000 117.662867281573
108070000 106.493792829568
108080000 108.71890878983
108090000 113.048899269596
108100000 110.230137889946
108110000 114.341231956603
108120000 112.343465251735
108130000 106.682166857757
108140000 108.743423443697
108150000 108.434532074942
108160000 109.582516207916
108170000 116.323550588786
108180000 113.343166317793
108190000 110.638776074741
108200000 112.493797849398
108210000 112.678369507805
108220000 108.33236780777
108230000 115.400614930104
108240000 113.669033211887
108250000 112.22570836578
108260000 112.054802511688
108270000 110.388223287403
108280000 109.869802857746
108290000 108.254883251228
108300000 114.614894831351
108310000 115.340599187633
108320000 112.793985893052
108330000 114.23903839773
108340000 114.783125532448
108350000 109.98417243209
108360000 110.763875172267
108370000 112.255689441711
108380000 107.192233254614
108390000 113.923717167085
108400000 118.388117726593
108410000 114.38129549983
108420000 116.93426905202
108430000 117.451778877269
108440000 124.086210008169
108450000 114.929401843881
108460000 123.383176603957
108470000 117.83149763871
108480000 117.327838794489
108490000 120.138515940809
108500000 118.994233773864
108510000 115.238305086669
108520000 123.975649102903
108530000 118.91976088895
108540000 114.045138692111
108550000 115.742892123605
108560000 115.83829056423
108570000 113.38400428092
108580000 115.119370790216
108590000 116.033899728148
108600000 106.906166720355
108610000 109.960509109682
108620000 114.42447109836
108630000 112.500160712822
108640000 114.223340688038
108650000 115.177687786069
108660000 108.535421128776
108670000 109.676676407606
108680000 110.207984440363
108690000 113.317310879697
108700000 113.250186491206
108710000 114.600395947215
108720000 112.286155370015
108730000 109.152586257665
108740000 108.605778358329
108750000 116.361979123306
108760000 112.694031761019
108770000 118.062944884303
108780000 110.353966501186
108790000 111.900656876074
108800000 114.499837309929
108810000 112.975080439391
108820000 114.451253555304
108830000 118.868953965131
108840000 117.620186248963
108850000 119.415630052919
108860000 118.152022680762
108870000 115.796696963809
108880000 116.66860504733
108890000 117.926478690346
108900000 118.207239985597
108910000 120.753004136667
108920000 123.928336657471
108930000 114.727603258053
108940000 118.828738554257
108950000 121.381516011909
108960000 120.419778593783
108970000 118.764706198358
108980000 117.410455764095
108990000 124.059010763572
109000000 117.044564372891
109010000 116.469350898977
109020000 118.652981803578
109030000 118.588575164294
109040000 120.04429026146
109050000 116.564334798994
109060000 116.049536343033
109070000 122.505031481382
109080000 122.98694317623
109090000 120.285642682556
109100000 118.567246477681
109110000 118.94997899919
109120000 115.367894419881
109130000 115.061912306284
109140000 120.219350398521
109150000 116.369848556538
109160000 119.795944610954
109170000 112.962645769933
109180000 114.4727155305
109190000 115.838846117431
109200000 117.908259849588
109210000 118.773774271515
109220000 118.079414815214
109230000 118.245498168581
109240000 119.526866616992
109250000 116.832548902965
109260000 118.028512235873
109270000 115.70549050041
109280000 115.578360124176
109290000 118.146145587593
109300000 120.51822582091
109310000 117.837716562964
109320000 119.401713156982
109330000 113.350767701698
109340000 120.995992800315
109350000 121.618879158587
109360000 118.706011956838
109370000 123.88300563131
109380000 118.646930217001
109390000 120.688075013104
109400000 117.680391292324
109410000 123.124402326551
109420000 115.809341309995
109430000 113.668690223761
109440000 118.071423117206
109450000 110.939790974969
109460000 113.913573749672
109470000 117.269151532963
109480000 119.221946918289
109490000 115.993573042915
109500000 117.01955508475
109510000 117.900565355208
109520000 114.826331819308
109530000 116.646139604938
109540000 118.738458443378
109550000 117.556986438136
109560000 117.071904818372
109570000 112.525865668353
109580000 114.699124845292
109590000 116.929569507556
109600000 115.728725254088
109610000 115.510884542777
109620000 115.423002147251
109630000 111.455589743587
109640000 108.85635407804
109650000 113.22472505981
109660000 113.360769323877
109670000 111.085096098823
109680000 112.235540988722
109690000 109.313982331501
109700000 112.816722493809
109710000 105.624135973195
109720000 110.9618933863
109730000 116.59700957286
109740000 112.755439662294
109750000 116.609850977687
109760000 114.092203282532
109770000 109.453790133801
109780000 113.811239545547
109790000 118.979213725959
109800000 118.260563166093
109810000 113.242898993802
109820000 110.722560202485
109830000 110.482126459323
109840000 113.630361917937
109850000 115.041849111635
109860000 108.524732683826
109870000 111.020608913473
109880000 106.643941639131
109890000 113.220384003129
109900000 109.914530459997
109910000 111.905233059541
109920000 112.97753144365
109930000 111.358017339776
109940000 112.264212246502
109950000 112.224674895377
109960000 110.410700536375
109970000 111.671137572525
109980000 112.783964451237
109990000 113.07936703766
110000000 108.800297581286
110010000 115.469888241335
110020000 111.098421171951
110030000 108.766557323824
110040000 108.128543096424
110050000 111.908911717097
110060000 112.778969920692
110070000 115.464884707449
110080000 113.35596255141
110090000 113.001625667066
110100000 111.540310113032
110110000 110.634470810569
110120000 106.844926987558
110130000 113.901598310078
110140000 116.251744559632
110150000 116.150676481825
110160000 114.466278854558
110170000 114.234129101287
110180000 115.909140874565
110190000 119.583293021253
110200000 118.213691288923
110210000 119.503803866797
110220000 120.790571944599
110230000 120.166886421328
110240000 117.72205060239
110250000 113.282687157116
110260000 116.834020051218
110270000 109.780192848409
110280000 116.478861110093
110290000 119.259822836014
110300000 116.196908932211
110310000 114.412194483066
110320000 112.469239577654
110330000 114.391030296737
110340000 116.227181137665
110350000 118.018171511156
110360000 112.412118481198
110370000 107.612512908308
110380000 110.255148315273
110390000 106.321503444001
110400000 109.241199825337
110410000 111.866783509496
110420000 108.977221540913
110430000 113.153123775261
110440000 112.509334526135
110450000 115.801408221098
110460000 114.748579460589
110470000 114.399577016448
110480000 110.202322638753
110490000 109.450350830317
110500000 114.653897452729
110510000 114.907228244326
110520000 115.005642040527
110530000 116.012244402213
110540000 116.745543921067
110550000 119.475481807111
110560000 115.068766429075
110570000 121.407991387438
110580000 119.280124293488
110590000 118.822564959227
110600000 119.641575971525
110610000 116.553518109958
110620000 115.874408666803
110630000 116.549781215982
110640000 113.096442445826
110650000 108.151833425661
110660000 114.259359750033
110670000 110.058505100563
110680000 113.220895182874
110690000 113.291922289645
110700000 115.593701605606
110710000 118.824446487391
110720000 111.929345868233
110730000 114.645485070854
110740000 115.730420246659
110750000 114.989021681374
110760000 116.748573031569
110770000 115.343053319047
110780000 115.799240651436
110790000 114.364400626571
110800000 110.221489021423
110810000 113.464771290965
110820000 113.073264260606
110830000 112.609846758062
110840000 115.41987954315
110850000 116.293787556997
110860000 120.534419777914
110870000 116.18164651224
110880000 116.540128712697
110890000 112.945734506755
110900000 110.948758000895
110910000 114.54924612663
110920000 111.717119378771
110930000 112.477285142925
110940000 111.93325291537
110950000 116.243261868294
110960000 107.946309866174
110970000 112.055112116816
110980000 110.176112941837
110990000 109.478156342709
111000000 108.442697669906
111010000 111.013614444939
111020000 113.617965894692
111030000 107.960744521286
111040000 110.270523735396
111050000 115.507928593602
111060000 116.621183500902
111070000 118.163818441605
111080000 118.965545382198
111090000 118.144268692396
111100000 114.365154184829
111110000 111.630738500246
111120000 111.506193764434
111130000 109.842420377741
111140000 105.524792659947
111150000 103.314909950475
111160000 110.471596255633
111170000 112.180773343855
111180000 110.170568086065
111190000 108.963900993267
111200000 109.584135522897
111210000 106.433677087824
111220000 106.780845957448
111230000 110.414472527551
111240000 111.271157257341
111250000 108.065107601311
111260000 109.545682571399
111270000 112.218011074239
111280000 106.142435406345
111290000 105.85536731779
111300000 113.677223621262
111310000 113.890755477389
111320000 111.333230828326
111330000 112.654757994862
111340000 113.872359280651
111350000 108.862615631743
111360000 116.916883243604
111370000 114.728037393712
111380000 117.580841975977
111390000 118.529923574651
111400000 113.331545617522
111410000 114.287103278102
111420000 113.840416904477
111430000 115.914875030308
111440000 117.805658321648
111450000 115.405880057248
111460000 118.419912356166
111470000 116.173037621963
111480000 115.958345412748
111490000 118.082346806948
111500000 120.471383799032
111510000 112.529697148949
111520000 107.624658562561
111530000 109.864583292563
111540000 109.976980697755
111550000 110.918778831025
111560000 110.335600863468
111570000 113.328966124748
111580000 113.513630981358
111590000 111.099761974439
111600000 110.56426264464
111610000 108.595841087902
111620000 110.461618515998
111630000 107.555390856636
111640000 108.831175050761
111650000 115.072447635817
111660000 109.259778576466
111670000 107.583826273583
111680000 112.607098024489
111690000 109.804085554092
111700000 108.12250188983
111710000 103.497959168401
111720000 107.189791608501
111730000 108.639105234611
111740000 108.65817947369
111750000 104.6473102799
111760000 100.970721061474
111770000 104.141955195569
111780000 105.655435851865
111790000 110.087081075016
111800000 111.928706814195
111810000 111.497092988519
111820000 109.739041174499
111830000 111.474323027543
111840000 108.060681512306
111850000 110.559423265077
111860000 101.957641855513
111870000 103.546656142942
111880000 115.253938605125
111890000 109.699271354753
111900000 110.385632432144
111910000 111.344060327718
111920000 113.236504657552
111930000 104.905692360137
111940000 109.355830808841
111950000 110.03485240886
111960000 115.446483009663
111970000 112.638854529077
111980000 117.1117272829
111990000 111.738963875604
112000000 116.360822398056
112010000 117.163921814478
112020000 114.17976584364
112030000 111.286009302748
112040000 111.615193559832
112050000 112.538778103983
112060000 113.975669126023
112070000 115.829265077316
112080000 114.076789124317
112090000 116.701305271427
112100000 119.012281562708
112110000 114.156046729132
112120000 116.607621891862
112130000 119.179469428189
112140000 123.797698738839
112150000 114.330888951026
112160000 116.677194535679
112170000 114.951746204766
112180000 118.854023753939
112190000 117.486576311244
112200000 115.252900264083
112210000 118.62504399916
112220000 111.991615170221
112230000 113.136905433786
112240000 115.293793113569
112250000 114.591247626993
112260000 119.005873324384
112270000 116.152884889581
112280000 115.686791831979
112290000 114.170114601149
112300000 111.111531091337
112310000 108.369062944351
112320000 111.907073026068
112330000 113.421585262148
112340000 115.052888397724
112350000 117.831909814302
112360000 117.312485203868
112370000 102.257683026536
112380000 107.611414468167
112390000 107.50984261877
112400000 111.380575920931
112410000 112.280485491164
112420000 111.710409589095
112430000 112.904245637389
112440000 111.060653437233
112450000 114.996681661008
112460000 115.830048642224
112470000 108.673134993484
112480000 113.269020603411
112490000 114.548511686525
112500000 114.886978185382
112510000 116.252029648118
112520000 118.031868056431
112530000 120.492858132667
112540000 115.248447022284
112550000 113.775317266134
112560000 111.471890374514
112570000 107.665349656198
112580000 113.330888289052
112590000 105.678551872115
112600000 111.073372536893
112610000 112.428605179987
112620000 111.540079758789
112630000 110.403987453268
112640000 112.366203189428
112650000 114.448308530006
112660000 119.210946378894
112670000 118.274982071905
112680000 116.013992037598
112690000 113.426291210183
112700000 109.080048280753
112710000 115.003967249932
112720000 113.705987965841
112730000 118.865968700655
112740000 120.860322186713
112750000 119.383190537101
112760000 113.662552500755
112770000 117.461947211553
112780000 118.001687993621
112790000 118.750754113117
112800000 117.795195131869
112810000 116.603036137845
112820000 116.219421529415
112830000 115.540531092342
112840000 118.292699067612
112850000 113.349885113638
112860000 114.536207208412
112870000 110.210126911562
112880000 111.515072373959
112890000 114.928390472328
112900000 114.104534967306
112910000 115.121671375177
112920000 114.415811760546
112930000 115.794951548007
112940000 106.943481950197
112950000 107.171702464906
112960000 113.942529448481
112970000 111.724228742034
112980000 113.673288764063
112990000 116.948093198024
113000000 110.525684582177
113010000 107.205030232691
113020000 112.75501882729
113030000 111.103721091342
113040000 112.070935064628
113050000 107.982570926931
113060000 110.732933191657
113070000 108.133562486326
113080000 109.206324047782
113090000 108.381004515168
113100000 113.070531681816
113110000 109.117462483562
113120000 111.951010540523
113130000 108.965318407313
113140000 111.493397634467
113150000 110.006742903287
113160000 112.860768963093
113170000 113.528238886474
113180000 112.667873968199
113190000 111.143441627874
113200000 114.931440091527
113210000 114.483042538113
113220000 112.62717202486
113230000 119.850234493367
113240000 117.930317489215
113250000 120.348082485325
113260000 114.819094173976
113270000 120.893079297188
113280000 118.281961860724
113290000 115.733056384033
113300000 116.591492842286
113310000 113.321390092845
113320000 117.256385920291
113330000 117.207943810464
113340000 119.978313418355
113350000 118.405930554432
113360000 118.516103314547
113370000 120.337500819304
113380000 118.872616351201
113390000 113.188387538389
113400000 113.511563920643
113410000 112.590760711711
113420000 113.046342767784
113430000 108.282357011884
113440000 112.918293976824
113450000 106.903007615629
113460000 112.156132862103
113470000 115.162349527099
113480000 120.292522084489
113490000 118.441372960126
113500000 121.245058396133
113510000 121.318859991369
113520000 120.517006341839
113530000 117.647003681316
113540000 119.972874460677
113550000 117.744098183306
113560000 120.040828241076
113570000 119.836603652393
113580000 118.853523722083
113590000 119.407754465009
113600000 115.492984954693
113610000 116.032207585554
113620000 113.022893469782
113630000 114.698410903042
113640000 117.932976921277
113650000 115.449827384178
113660000 110.487670702547
113670000 108.178723796669
113680000 116.608042518525
113690000 116.347242591715
113700000 118.978464313349
113710000 118.738592636195
113720000 114.638679955431
113730000 117.387156609476
113740000 113.685684436907
113750000 118.500919739522
113760000 116.619648454604
113770000 114.138942663388
113780000 109.161512425151
113790000 111.69569488069
113800000 112.575267383867
113810000 119.469658523435
113820000 119.516545801284
113830000 118.186593132601
113840000 115.978242900971
113850000 109.763918807672
113860000 115.925680311252
113870000 116.838281165938
113880000 112.237285132147
113890000 115.502363645353
113900000 114.726378618871
113910000 115.352460267147
113920000 117.09294079331
113930000 117.557383215911
113940000 115.447190048371
113950000 119.824573892788
113960000 119.324545798259
113970000 118.329245326507
113980000 111.323235389116
113990000 110.109980072578
114000000 114.56527430761
114010000 114.42365889662
114020000 111.802579209759
114030000 113.684445993249
114040000 112.062386013976
114050000 113.268355354616
114060000 115.78284557589
114070000 114.779245427184
114080000 112.300502731772
114090000 111.638960149132
114100000 113.719459924904
114110000 111.943745513554
114120000 114.655538789633
114130000 112.650410466503
114140000 109.402341550133
114150000 115.007545015877
114160000 111.681360012542
114170000 112.235099816049
114180000 113.054902132738
114190000 114.581257490374
114200000 116.329163686041
114210000 119.204800769135
114220000 116.180500074354
114230000 124.01450162541
114240000 122.586363961558
114250000 123.50212327444
114260000 123.028442267648
114270000 120.892996778752
114280000 116.238003322213
114290000 118.832874751546
114300000 116.841350853183
114310000 115.380926336964
114320000 115.039439375711
114330000 105.677358165222
114340000 108.512717296219
114350000 114.785230325664
114360000 110.329286905483
114370000 113.348424890722
114380000 105.632704152969
114390000 110.744190413622
114400000 112.241946564872
114410000 114.550461832553
114420000 111.286762138468
114430000 108.562754109742
114440000 103.114871337328
114450000 101.090845845769
114460000 104.476171391891
114470000 100.132859489357
114480000 106.857803430511
114490000 109.318524633461
114500000 118.369938623557
114510000 116.335693028609
114520000 115.52354500311
114530000 115.001835725553
114540000 109.999713852798
114550000 107.513974687516
114560000 109.233127993608
114570000 113.102276622509
114580000 115.169313175387
114590000 118.24236246348
114600000 114.373272107969
114610000 114.988449055744
114620000 119.708902155437
114630000 119.016182834656
114640000 118.290650070031
114650000 118.168428194808
114660000 119.591781294344
114670000 117.973276031368
114680000 118.736222178524
114690000 112.973758450887
114700000 113.078059434937
114710000 111.907185188648
114720000 112.592465665945
114730000 120.815905086767
114740000 121.87342161355
114750000 120.89444063446
114760000 120.919914082706
114770000 114.180709105193
114780000 119.762510656976
114790000 117.710336173463
114800000 113.502690707249
114810000 112.768677574822
114820000 112.677385288661
114830000 112.887053460794
114840000 113.455406331758
114850000 113.602745227999
114860000 110.504326243112
114870000 109.592128530214
114880000 110.431032984636
114890000 111.822561852266
114900000 109.624375044631
114910000 108.755837517918
114920000 103.204103187081
114930000 107.186202239771
114940000 103.647550138217
114950000 108.058104296751
114960000 104.605710321135
114970000 105.38813208287
114980000 105.166710497936
114990000 109.107670601616
115000000 105.488194309111
115010000 112.894729247889
115020000 111.252569770461
115030000 109.101543845892
115040000 112.142527253312
115050000 108.302431794619
115060000 109.680351365892
115070000 114.080809604651
115080000 115.496292057772
115090000 116.927709579687
115100000 118.090892014169
115110000 118.155814846389
115120000 111.836706981286
115130000 108.44618170304
115140000 108.72882520521
115150000 108.65662914874
115160000 110.645291391285
115170000 107.71705568088
115180000 115.672970476263
115190000 110.219286527912
115200000 122.660961519369
115210000 118.048796327934
115220000 119.95541322464
115230000 119.39079536105
115240000 115.582628546974
115250000 117.961661904018
115260000 119.427779722935
115270000 121.103793227825
115280000 118.113754512377
115290000 119.707654612143
115300000 114.757990756098
115310000 112.530023269777
115320000 117.410049408464
115330000 117.592203902942
115340000 114.293379104882
115350000 115.825277311393
115360000 115.016630864064
115370000 113.97659619931
115380000 113.536275698954
115390000 118.184926706748
115400000 120.240375257173
115410000 117.720629400108
115420000 117.783930792498
115430000 112.054795912959
115440000 113.388321648189
115450000 111.556171174629
115460000 111.827443603639
115470000 114.994613104252
115480000 109.520559907308
115490000 110.774951674807
115500000 108.354317969285
115510000 108.778508543905
115520000 112.625405078401
115530000 108.874839768751
115540000 109.031339379326
115550000 114.68922222919
115560000 112.224232855373
115570000 115.611417652488
115580000 114.959907552595
115590000 114.363622676715
115600000 113.598054594133
115610000 110.089444076091
115620000 118.718805246896
115630000 114.458981404262
115640000 115.495504567056
115650000 119.158479170716
115660000 120.086635049692
115670000 114.864139672002
115680000 113.465817595702
115690000 109.119426163437
115700000 110.302121482589
115710000 119.592792608957
115720000 120.087221849114
115730000 117.988384416223
115740000 114.758900205816
115750000 119.076306693094
115760000 116.866721993069
115770000 113.927493145001
115780000 113.608407912403
115790000 117.985522189804
115800000 119.969641280246
115810000 110.776128610788
115820000 118.176656814083
115830000 117.412462818568
115840000 118.365443286117
115850000 113.737314512654
115860000 120.946903823736
115870000 117.622415253601
115880000 114.084539358238
115890000 112.649815191917
115900000 114.554108311089
115910000 112.190499612583
115920000 111.239753270079
115930000 110.172654636884
115940000 115.159988783804
115950000 111.890426010935
115960000 120.005221778492
115970000 118.021815422569
115980000 111.282278034098
115990000 114.008150488634
116000000 119.953587276063
116010000 114.268998229404
116020000 115.643161327977
116030000 115.407403855075
116040000 121.927604348191
116050000 122.455309448962
116060000 123.586067313704
116070000 120.852305397471
116080000 116.244539143097
116090000 120.935129588711
116100000 121.828174568641
116110000 119.220088638632
116120000 113.629172880797
116130000 114.125153256838
116140000 114.755366275746
116150000 112.390300437386
116160000 116.487001448586
116170000 119.275280005198
116180000 120.288450099799
116190000 122.386057533483
116200000 123.862039870291
116210000 125.366720860871
116220000 123.369634403831
116230000 122.508242361787
116240000 122.4291230298
116250000 122.321683770755
116260000 119.985102241939
116270000 118.295581446618
116280000 120.824469904196
116290000 124.657049254192
116300000 123.677839846035
116310000 124.136603023675
116320000 121.831469732287
116330000 119.170572604481
116340000 121.83312656603
116350000 121.881118055701
116360000 122.398257428907
116370000 120.448873319679
116380000 120.389351022094
116390000 122.360684869437
116400000 120.94321919627
116410000 125.447196259222
116420000 124.11432155832
116430000 121.534852333802
116440000 125.713696094213
116450000 125.926097542996
116460000 121.427243627635
116470000 118.53958102003
116480000 123.440581672666
116490000 126.389129137979
116500000 121.44411693759
116510000 119.729074846614
116520000 123.421100988482
116530000 121.235517440794
116540000 117.070770018964
116550000 115.30209644044
116560000 115.559278805782
116570000 116.279616690656
116580000 118.009997019226
116590000 116.626115015953
116600000 115.099776334866
116610000 109.745517768794
116620000 111.386133685354
116630000 116.572043107216
116640000 115.366101478376
116650000 115.379848065597
116660000 118.763392173985
116670000 116.816583182085
116680000 114.156162238386
116690000 114.630898247287
116700000 121.043289996993
116710000 117.442052865929
116720000 114.348543317761
116730000 115.693528385635
116740000 109.329752954044
116750000 108.558077002008
116760000 107.253790776062
116770000 108.982012691695
116780000 108.741042618063
116790000 115.264793165047
116800000 113.961173647832
116810000 114.072718803861
116820000 117.373310717529
116830000 115.621795701013
116840000 116.157653688803
116850000 113.853895520104
116860000 118.160526724011
116870000 117.904277734208
116880000 112.098594793414
116890000 116.025921543927
116900000 113.03218517824
116910000 117.503894376537
116920000 118.642199562992
116930000 117.255552529209
116940000 114.484203840237
116950000 117.170017043568
116960000 117.385080154128
116970000 112.43689028334
116980000 114.959596985932
116990000 111.654062571593
117000000 112.482018402383
117010000 118.054435816044
117020000 120.01708516048
117030000 114.631777835932
117040000 115.887146252878
117050000 114.039181015414
117060000 117.351097607088
117070000 109.946033140119
117080000 114.848937847024
117090000 112.379160854663
117100000 114.222457839049
117110000 110.834587382388
117120000 114.289494679893
117130000 117.614193367395
117140000 115.479329956164
117150000 115.779119632137
117160000 115.725813371199
117170000 113.048578758237
117180000 111.945112443512
117190000 110.831482275118
117200000 113.833683181316
117210000 116.719473984937
117220000 114.329180905303
117230000 113.087778238565
117240000 110.002176254971
117250000 105.233239603494
117260000 109.548732211866
117270000 113.3516080041
117280000 110.192763186738
117290000 109.511424763041
117300000 112.412063127698
117310000 107.215616389133
117320000 109.804784934866
117330000 110.344915979281
117340000 112.276144166943
117350000 112.040407106396
117360000 110.595107988461
117370000 112.132183142109
117380000 114.228375363297
117390000 111.992861574397
117400000 112.199242343051
117410000 112.015608582705
117420000 114.893808759028
117430000 107.855542362287
117440000 108.990864655958
117450000 114.722098336
117460000 110.12132744862
117470000 113.648514168411
117480000 111.906223005215
117490000 113.453427816311
117500000 112.2738374439
117510000 110.943686639977
117520000 115.537762328212
117530000 112.209829550547
117540000 109.957956534444
117550000 114.23328847035
117560000 113.828225928828
117570000 114.024957615789
117580000 115.650326421062
117590000 111.833531539354
117600000 115.104361874571
117610000 116.062130481238
117620000 114.288295143479
117630000 112.952834346205
117640000 113.371789740959
117650000 114.266948037248
117660000 113.964230856581
117670000 112.528386292973
117680000 111.07158232179
117690000 109.821902419225
117700000 116.34952188167
117710000 116.461291060776
117720000 112.205902988346
117730000 113.486963372048
117740000 114.942429490313
117750000 119.378356542999
117760000 118.045370248207
117770000 121.702576123387
117780000 118.326737771319
117790000 116.286093215075
117800000 120.40104318515
117810000 122.423172875723
117820000 120.285008277878
117830000 120.158348424052
117840000 123.215000547677
117850000 120.661155416123
117860000 123.968422722618
117870000 121.855818724042
117880000 117.876553268373
117890000 116.577202246788
117900000 121.8142444058
117910000 122.355797837838
117920000 121.606153902518
117930000 118.926458977379
117940000 118.573956257702
117950000 121.932798345009
117960000 118.755787116727
117970000 117.167652176992
117980000 115.541389596322
117990000 115.848414563726
118000000 117.749074038977
118010000 115.013694105491
118020000 121.587481579783
118030000 115.042682618174
118040000 113.270535674184
118050000 117.716459914844
118060000 114.773477856032
118070000 116.254370300482
118080000 117.902523139629
118090000 118.498542805509
118100000 113.496444522552
118110000 117.228593436125
118120000 121.702535193503
118130000 117.367752723403
118140000 118.020090408222
118150000 115.456707489994
118160000 116.691421908025
118170000 112.65129302692
118180000 113.385734445981
118190000 112.256071878476
118200000 115.447420468426
118210000 115.964678777953
118220000 110.917698918051
118230000 112.32308394824
118240000 113.752838201749
118250000 116.720123642307
118260000 116.406655104232
118270000 112.525125465527
118280000 114.384531626474
118290000 117.022828878667
118300000 117.61344605236
118310000 120.939216518505
118320000 116.782180785399
118330000 113.971396959403
118340000 112.81973967582
118350000 114.188484118943
118360000 109.876130212116
118370000 113.015737132619
118380000 106.73545763033
118390000 104.500279217914
118400000 108.207265612235
118410000 104.352229281217
118420000 100.511075843335
118430000 115.945771372092
118440000 113.188144355794
118450000 112.367556404917
118460000 119.94303521162
118470000 120.508459385311
118480000 123.000319374818
118490000 120.994747532743
118500000 117.092240128917
118510000 119.761058355228
118520000 116.989363359958
118530000 124.383645186067
118540000 121.249579666128
118550000 118.733130234056
118560000 117.138816756296
118570000 117.384117032499
118580000 113.305477301737
118590000 111.590144118148
118600000 110.922042290487
118610000 114.034248238754
118620000 109.5290729199
118630000 108.124113826896
118640000 109.035911974505
118650000 114.564980601418
118660000 111.441664302358
118670000 118.117370154007
118680000 115.829078340272
118690000 121.467012104514
118700000 123.565992520247
118710000 115.761493656849
118720000 120.390399122055
118730000 117.561671019825
118740000 122.064998403049
118750000 118.56968625897
118760000 121.69334454553
118770000 115.999374042097
118780000 119.346209576941
118790000 115.569052896798
118800000 117.666249336845
118810000 116.210227175431
118820000 115.876717455441
118830000 114.35381912545
118840000 115.942992927883
118850000 117.42350010133
118860000 116.192166013043
118870000 115.460967211474
118880000 114.436471543025
118890000 116.111851451706
118900000 119.841150917174
118910000 118.480491038017
118920000 119.124239423534
118930000 121.028088652093
118940000 122.703302153878
118950000 124.370312697188
118960000 127.594411379486
118970000 122.403397369459
118980000 119.94465800301
118990000 122.346046650385
119000000 122.072388253253
119010000 117.8752965068
119020000 120.01107801371
119030000 120.488960991454
119040000 124.727727113249
119050000 121.733592618663
119060000 115.574274881767
119070000 117.417514454295
119080000 118.096405984552
119090000 120.056506092444
119100000 117.638273897063
119110000 122.273681795498
119120000 123.805017672555
119130000 125.014992779863
119140000 123.169233850482
119150000 122.226553729813
119160000 124.602700426501
119170000 122.383735579287
119180000 118.610335100189
119190000 124.681352161593
119200000 122.194168435682
119210000 125.556131041225
119220000 125.882516361563
119230000 118.098468208263
119240000 119.252915032487
119250000 116.127540785719
119260000 118.245134091054
119270000 112.027962211852
119280000 117.403014650744
119290000 110.168487787519
119300000 114.50014601583
119310000 115.254478540946
119320000 114.042241037516
119330000 113.501485556545
119340000 116.026160644226
119350000 113.786946399348
119360000 117.105747735623
119370000 118.109846402356
119380000 116.831738175398
119390000 117.610122500256
119400000 113.454696696541
119410000 116.693544851349
119420000 112.224022018826
119430000 109.888215134738
119440000 110.461126757103
119450000 109.231394713179
119460000 111.101279803336
119470000 110.112580767542
119480000 109.267983018967
119490000 106.581315885896
119500000 113.061719649186
119510000 110.659299638518
119520000 114.018526411309
119530000 118.367708453546
119540000 115.782105175998
119550000 114.190517475875
119560000 112.368589309626
119570000 112.991014286129
119580000 113.393043079426
119590000 116.4435710476
119600000 118.634200190566
119610000 114.845738512067
119620000 119.865804658359
119630000 116.186187635116
119640000 117.069932696659
119650000 115.648761696716
119660000 118.181015058165
119670000 118.930564334088
119680000 119.38428705678
119690000 121.360555913076
119700000 121.977724551193
119710000 120.218443186612
119720000 115.463854738217
119730000 118.169995459778
119740000 116.917707009608
119750000 118.635956468948
119760000 114.48213717403
119770000 115.359487627954
119780000 114.89511413927
119790000 114.873063858708
119800000 110.686673450889
119810000 116.217839659658
119820000 113.600732879888
119830000 113.453242176521
119840000 116.324895959715
119850000 119.014033737212
119860000 117.734748951732
119870000 110.877318865935
119880000 117.575268971137
119890000 115.232520996366
119900000 118.85173521392
119910000 119.482020352489
119920000 119.48480354939
119930000 119.988094339581
119940000 119.282002913489
119950000 126.126195570715
119960000 124.493756001363
119970000 119.031076115042
119980000 113.71019198054
119990000 121.867390011726
120000000 124.458956013593
120010000 121.69300704003
120020000 121.502028081713
120030000 120.10052232686
120040000 125.602537980689
120050000 124.284147494484
120060000 120.168625852484
120070000 119.330068184979
120080000 124.176046589643
120090000 119.912784454234
120100000 122.28836211673
120110000 122.932934386707
120120000 119.145630565153
120130000 115.709880968362
120140000 119.840394802124
120150000 116.600206582253
120160000 117.593365978282
120170000 117.276890490428
120180000 116.983866734529
120190000 114.624137713931
120200000 114.089385753719
120210000 115.093234037378
120220000 113.068692047445
120230000 113.101017060745
120240000 111.306703297316
120250000 111.603442845699
120260000 115.837768983519
120270000 114.567534753814
120280000 113.114107523936
120290000 114.554046338119
120300000 115.111784583693
120310000 116.517764169269
120320000 117.796439081972
120330000 116.580715321559
120340000 114.275423562281
120350000 114.346506911564
120360000 115.109702968617
120370000 112.899975108346
120380000 111.593880899117
120390000 110.779420223005
120400000 107.664171888397
120410000 106.692479180538
120420000 107.0354068168
120430000 107.290009063221
120440000 115.258645276781
120450000 111.104555779019
120460000 109.78463974858
120470000 108.801876000702
120480000 107.906960988201
120490000 110.983582219985
120500000 113.233795122208
120510000 115.265124511019
120520000 112.891546565544
120530000 114.529600137037
120540000 109.316109737006
120550000 112.223757959451
120560000 112.93466215726
120570000 115.310016139981
120580000 116.251116779525
120590000 114.242598720452
120600000 115.953408212218
120610000 113.778384240812
120620000 112.168272739163
120630000 115.543976835672
120640000 118.030859751559
120650000 113.280115850079
120660000 110.973116180066
120670000 111.645979063097
120680000 117.832772542492
120690000 116.435197073801
120700000 110.976821021723
120710000 113.331143128653
120720000 117.12744037413
120730000 115.82731819135
120740000 116.417039743999
120750000 115.267375653266
120760000 112.568776561456
120770000 111.553518462996
120780000 112.275503841581
120790000 110.358171852213
120800000 114.585428997722
120810000 114.724857641757
120820000 113.043053085188
120830000 114.148806599084
120840000 113.874223031408
120850000 116.391671849999
120860000 114.03026780334
120870000 115.670975947982
120880000 112.57832737963
120890000 115.922964109963
120900000 118.678587147932
120910000 112.018435797196
120920000 110.493511073361
120930000 112.675483639189
120940000 115.03331224541
120950000 114.35487637022
120960000 115.167941505622
120970000 116.846573419475
120980000 114.404276813419
120990000 117.170236290767
121000000 117.254143158697
121010000 123.282945495776
121020000 121.903351693968
121030000 123.822417479214
121040000 119.319326708589
121050000 120.059601606889
121060000 120.678640784486
121070000 120.730363459889
121080000 121.908897026598
121090000 125.20304113285
121100000 118.501696389312
121110000 123.16821455637
121120000 119.394155589548
121130000 121.941770192554
121140000 127.257729688703
121150000 125.181845268569
121160000 126.626504089411
121170000 125.035380209032
121180000 124.388924137039
121190000 117.688662951187
121200000 122.006550325913
121210000 113.625078917205
121220000 121.849846242212
121230000 124.21526241701
121240000 124.01658577346
121250000 120.685428581965
121260000 124.306564949133
121270000 125.460754771334
121280000 126.620516641881
121290000 124.034489760996
121300000 125.495392610197
121310000 120.544185654956
121320000 121.508299377429
121330000 119.193343318325
121340000 116.057370729444
121350000 116.671032416685
121360000 116.80692949121
121370000 116.596560735791
121380000 116.217957005314
121390000 115.571683374997
121400000 114.289015584433
121410000 113.287013813886
121420000 112.588173853826
121430000 114.823932451083
121440000 115.23424092311
121450000 116.364917345984
121460000 119.707493032727
121470000 119.415025193148
121480000 118.804895276223
121490000 116.498675427827
121500000 120.736579272539
121510000 115.378291195051
121520000 124.211553588175
121530000 120.110494131157
121540000 119.65854050931
121550000 117.663940551136
121560000 117.894703020642
121570000 113.823939043063
121580000 111.376482614679
121590000 115.862942908803
121600000 115.419968724066
121610000 116.476666056291
121620000 115.859764777018
121630000 120.151198612549
121640000 118.579527679917
121650000 119.994285500638
121660000 114.52308906453
121670000 117.847691419449
121680000 119.529495869005
121690000 114.598776378197
121700000 114.256181698837
121710000 115.588552563572
121720000 113.862264160473
121730000 112.246297734265
121740000 113.140875109595
121750000 114.582649994169
121760000 112.892141692738
121770000 108.698834421062
121780000 111.371935562149
121790000 112.10626005304
121800000 112.762085181065
121810000 114.586257796152
121820000 111.649869435537
121830000 111.361614472178
121840000 112.772053688572
121850000 110.712511909783
121860000 115.939523730971
121870000 110.138819597931
121880000 115.185097049379
121890000 112.698194822346
121900000 113.324695304382
121910000 112.784238799812
121920000 118.729849880665
121930000 117.597338195839
121940000 116.76225912162
121950000 119.724813260638
121960000 114.66448415739
121970000 112.999991572144
121980000 120.590504596148
121990000 117.76233647515
122000000 117.483967015008
122010000 114.291675877519
122020000 117.21706564196
122030000 114.300177834727
122040000 121.915076994523
122050000 115.654112175763
122060000 120.584468239848
122070000 120.261922064967
122080000 123.716509733812
122090000 122.501791162896
122100000 119.923318490253
122110000 127.214961474425
122120000 123.443065198615
122130000 122.505707096049
122140000 121.962748792244
122150000 124.312388485323
122160000 116.9934325875
122170000 127.399131852619
122180000 125.506940487527
122190000 124.630969787719
122200000 121.262921245604
122210000 124.352175838703
122220000 126.174409691213
122230000 120.635259577172
122240000 119.699649138915
122250000 116.056837856371
122260000 116.571003826575
122270000 117.426601744164
122280000 115.405530843707
122290000 123.317160068847
122300000 116.633676079531
122310000 113.999398337673
122320000 112.592635568617
122330000 113.022033112409
122340000 117.062743489729
122350000 122.82079732647
122360000 124.816056176462
122370000 123.183432565139
122380000 126.379851926661
122390000 125.232162424928
122400000 121.269362976555
122410000 117.534984633523
122420000 115.927050936157
122430000 115.546780852377
122440000 117.210868660857
122450000 116.447249529236
122460000 120.871253706969
122470000 122.586292410095
122480000 121.296747360699
122490000 119.749846219262
122500000 117.855761819077
122510000 120.157727134203
122520000 120.117978171035
122530000 117.199911883627
122540000 115.2552187436
122550000 119.914488739168
122560000 117.264083883183
122570000 120.424102341699
122580000 115.262148344057
122590000 116.993318114699
122600000 113.313530461483
122610000 109.611959692499
122620000 116.595532229633
122630000 119.095312831998
122640000 117.111612885742
122650000 113.835418339214
122660000 110.582388772686
122670000 109.662149405745
122680000 111.240596491651
122690000 110.046579245852
122700000 114.029764349369
122710000 111.691181523321
122720000 113.562817088535
122730000 109.358889688715
122740000 114.477444446778
122750000 108.813136265224
122760000 105.850946654087
122770000 109.719743364911
122780000 109.244849129252
122790000 109.895768950022
122800000 110.31115283116
122810000 111.12656663677
122820000 114.781494163695
122830000 116.554275583073
122840000 113.944946416359
122850000 112.610099628234
122860000 112.77232099409
122870000 115.450540525879
122880000 113.518789631422
122890000 112.602722525151
122900000 115.358416124952
122910000 113.552268257202
122920000 118.615249679637
122930000 117.018842905161
122940000 115.195030011875
122950000 117.863595474613
122960000 117.169057254666
122970000 120.054436326405
122980000 121.180425992645
122990000 121.394707816589
123000000 118.100856617271
123010000 115.201411730172
123020000 114.183111099682
123030000 115.321257971971
123040000 112.765259611211
123050000 113.780889801983
123060000 111.402562671764
123070000 116.489801744447
123080000 117.562067224462
123090000 115.66099178366
123100000 115.47225397337
123110000 118.355683772115
123120000 118.705691042993
123130000 119.378557065932
123140000 119.843965199376
123150000 113.788788614075
123160000 114.012109934516
123170000 114.206869626782
123180000 111.634852533107
123190000 105.467409996315
123200000 107.006007732609
123210000 117.178905284018
123220000 116.051727929867
123230000 109.8015643411
123240000 115.124053421533
123250000 116.795958450419
123260000 117.580035619657
123270000 120.747948286436
123280000 115.363546834571
123290000 109.916865632109
123300000 115.213583221893
123310000 112.450449195819
123320000 113.359653123647
123330000 117.318577829681
123340000 110.796465691044
123350000 114.692019671228
123360000 110.694286086664
123370000 107.595548310149
123380000 107.727181540665
123390000 104.583559358676
123400000 110.290842842661
123410000 115.145167361709
123420000 114.691999183255
123430000 120.581410659954
123440000 121.048951532965
123450000 119.60736778566
123460000 114.189489059357
123470000 116.631341503564
123480000 116.919087943292
123490000 116.3677481109
123500000 116.615119747802
123510000 114.098507844941
123520000 116.981989625613
123530000 120.395104098845
123540000 119.830830591695
123550000 116.698696135763
123560000 118.48687732715
123570000 117.550081651111
123580000 115.8701648185
123590000 113.974258189397
123600000 114.452648485535
123610000 110.594586958798
123620000 114.686732434582
123630000 109.774974140632
123640000 107.327696845565
123650000 113.177838679182
123660000 114.095111776551
123670000 112.226797461481
123680000 114.057741172328
123690000 116.361267801011
123700000 117.461010988897
123710000 117.237229531298
123720000 114.36798915486
123730000 116.763228795116
123740000 118.607180409515
123750000 120.487239495586
123760000 118.328447671224
123770000 120.170424813852
123780000 120.363725351928
123790000 119.339543180017
123800000 120.571049382005
123810000 117.894134453321
123820000 115.248691508413
123830000 115.764932706795
123840000 111.490992253108
123850000 113.200307296167
123860000 117.13640356249
123870000 116.2770438179
123880000 111.994297129248
123890000 114.019944925932
123900000 110.028188703652
123910000 117.224989706522
123920000 114.893116734605
123930000 119.053112878686
123940000 119.242134023995
123950000 114.557206393729
123960000 113.099561993538
123970000 113.020725324197
123980000 116.921613385828
123990000 120.378659249736
124000000 116.011399770404
124010000 114.272012745647
124020000 118.156192777881
124030000 117.866749859133
124040000 121.529094572574
124050000 120.362569443069
124060000 119.501740099101
124070000 122.212961024205
124080000 119.333026487111
124090000 114.996067167877
124100000 117.66866353705
124110000 120.307101400795
124120000 116.723304401067
124130000 114.40027834187
124140000 115.184985664781
124150000 118.774359682732
124160000 120.43844599155
124170000 118.196677262884
124180000 119.380453197022
124190000 119.740046406265
124200000 120.234108671808
124210000 113.316928955095
124220000 119.798004285748
124230000 117.536216081442
124240000 117.715362123136
124250000 120.252034972037
124260000 118.38356173672
124270000 118.626534180372
124280000 117.795416146643
124290000 118.361387180617
124300000 119.679186832452
124310000 118.814828761885
124320000 116.438073138961
124330000 111.234902059206
124340000 115.060852559918
124350000 113.798653816779
124360000 116.774586134499
124370000 113.157045512958
124380000 118.369523610731
124390000 115.016270396931
124400000 115.96262636906
124410000 117.182393188753
124420000 124.081605477306
124430000 123.647009512559
124440000 119.522664158726
124450000 120.33691032931
124460000 114.268564070347
124470000 116.988524326459
124480000 120.673955880303
124490000 120.248073778366
124500000 120.684349016652
124510000 120.304428449307
124520000 120.384554324691
124530000 121.503518390681
124540000 121.751072944832
124550000 119.598645451324
124560000 119.997253819847
124570000 120.974604099227
124580000 114.415861722662
124590000 113.091349279996
124600000 114.009813223311
124610000 119.139730489814
124620000 119.294039255097
124630000 119.333138867355
124640000 115.133541627398
124650000 114.857869934688
124660000 118.220018865041
124670000 122.933681680122
124680000 124.377973407715
124690000 124.175114659821
124700000 121.557442863922
124710000 118.487463609814
124720000 121.189394935451
124730000 116.258800423253
124740000 115.706634001948
124750000 121.289991735068
124760000 121.351250016671
124770000 123.453215362023
124780000 121.578126830313
124790000 118.175841148412
124800000 117.309131208211
124810000 117.891332131439
124820000 118.743947702045
124830000 116.000112466803
124840000 113.530510973461
124850000 117.93426457673
124860000 117.676441584713
124870000 123.345385747019
124880000 123.032376341396
124890000 119.401438344701
124900000 119.234410896492
124910000 114.558767469363
124920000 116.954779287964
124930000 108.753509910237
124940000 115.755306132261
124950000 116.202005951294
124960000 115.941575693195
124970000 119.082247344851
124980000 118.146291943284
124990000 119.708183000748
125000000 117.390407826675
125010000 119.601670553881
125020000 118.572826621699
125030000 112.789030591467
125040000 115.5490695141
125050000 118.074108455404
125060000 114.798964414675
125070000 113.26243786308
125080000 108.439906777812
125090000 113.526540468061
125100000 112.420386701083
125110000 109.567207420252
125120000 107.806166634649
125130000 110.279025609881
125140000 110.71946182877
125150000 111.50673609834
125160000 109.545646421767
125170000 106.22270660561
125180000 113.365728271535
125190000 108.327826739848
125200000 114.275781546779
125210000 113.832768782497
125220000 110.620872949575
125230000 111.523820528196
125240000 113.413651792371
125250000 112.710040697322
125260000 119.007793148167
125270000 115.61119205256
125280000 113.589537693274
125290000 114.059460148014
125300000 120.888472879581
125310000 113.394966848123
125320000 108.169728045764
125330000 109.976177703287
125340000 115.123686900476
125350000 110.136926495076
125360000 114.829383152896
125370000 112.095578753118
125380000 112.927981556864
125390000 112.628346748967
125400000 114.980805022814
125410000 109.116668115476
125420000 108.828502477796
125430000 110.575257509114
125440000 112.701434379912
125450000 111.75490343641
125460000 116.79600650907
125470000 117.59444168351
125480000 119.285651164592
125490000 117.367558552033
125500000 115.717275953885
125510000 116.04707538223
125520000 117.152482256159
125530000 118.995279871943
125540000 120.318574999849
125550000 117.977865331769
125560000 120.373242867375
125570000 116.940247605674
125580000 117.42570502863
125590000 114.81510743851
125600000 111.13474119968
125610000 114.232544107302
125620000 108.08779863093
125630000 110.204632312163
125640000 116.164709407837
125650000 115.850653788103
125660000 116.73508329367
125670000 118.393382351043
125680000 118.42511206251
125690000 121.360356353991
125700000 119.883941942035
125710000 120.619694239535
125720000 118.38042292001
125730000 120.458492319712
125740000 120.833683268075
125750000 118.252572189555
125760000 115.823088919382
125770000 120.939010612291
125780000 118.952738488055
125790000 118.003486210994
125800000 120.47481102107
125810000 120.15075321485
125820000 118.843026274291
125830000 119.031557839096
125840000 116.293523319941
125850000 113.3973795623
125860000 113.534632901867
125870000 104.139030722084
125880000 110.714715488626
125890000 110.812514911308
125900000 114.773568775177
125910000 112.01036106322
125920000 111.779785999486
125930000 118.018493277732
125940000 121.494699979653
125950000 123.277049373314
125960000 118.76879036785
125970000 120.862711823989
125980000 122.503366841956
125990000 122.896324971293
126000000 115.518875411186
126010000 121.650821055023
126020000 119.248081114918
126030000 116.491918929693
126040000 114.171857592513
126050000 112.959987199434
126060000 109.154907731651
126070000 111.347064131847
126080000 111.4084913472
126090000 110.94075848861
126100000 110.472293634311
126110000 111.829991837442
126120000 108.253438006113
126130000 111.559449322557
126140000 113.260473593617
126150000 113.314367304194
126160000 117.900438581342
126170000 110.600165643567
126180000 115.932845519682
126190000 120.09489926791
126200000 117.368008208585
126210000 116.712551271271
126220000 112.751737591688
126230000 114.726405925767
126240000 117.225898428491
126250000 118.347826398089
126260000 119.89787362199
126270000 118.95760684115
126280000 114.439350712855
126290000 119.737070027014
126300000 119.306124926025
126310000 119.468943241735
126320000 120.85021915084
126330000 120.985160859837
126340000 120.195265827686
126350000 118.950667005014
126360000 119.260903246321
126370000 109.320408904689
126380000 115.025268004858
126390000 117.440502281507
126400000 114.676541272898
126410000 115.043182848131
126420000 116.324860466282
126430000 118.420224902326
126440000 116.771233614105
126450000 112.581586424898
126460000 115.281142078548
126470000 117.028328901877
126480000 113.092185613444
126490000 112.928724074455
126500000 116.873059315699
126510000 117.298376114968
126520000 117.530487809796
126530000 115.956836781298
126540000 112.14017827509
126550000 119.520209973428
126560000 118.418470073905
126570000 115.046320419024
126580000 119.663332872386
126590000 117.857554941917
126600000 116.977692976615
126610000 118.053828019855
126620000 120.339792602646
126630000 118.955106496029
126640000 120.236078884414
126650000 120.09358124421
126660000 116.637409677984
126670000 117.846882135035
126680000 117.377810385394
126690000 116.592045421514
126700000 112.007677173463
126710000 115.139577142103
126720000 115.057262071344
126730000 115.53069720137
126740000 117.933238133807
126750000 117.709353307833
126760000 119.068638695423
126770000 120.56993053637
126780000 116.104563496375
126790000 116.421623754212
126800000 121.265477396357
126810000 115.793266302542
126820000 115.913033061805
126830000 114.065531079053
126840000 114.576123272559
126850000 113.899001597337
126860000 113.062914455506
126870000 108.334164971804
126880000 111.168488349207
126890000 112.708826799196
126900000 114.274036934229
126910000 117.175553260829
126920000 115.858090860976
126930000 114.891206642478
126940000 119.016518246522
126950000 115.124346781731
126960000 121.227915429283
126970000 117.968425534201
126980000 118.27858249818
126990000 116.205140679959
127000000 115.76862073722
127010000 118.316440726668
127020000 114.663857899935
127030000 114.052579328374
127040000 118.51363712933
127050000 119.929163439966
127060000 118.83390688882
127070000 118.013542336978
127080000 115.915399668806
127090000 117.447838803539
127100000 118.972348595504
127110000 120.086893485997
127120000 122.01181080968
127130000 119.187960980676
127140000 125.186875352102
127150000 117.822984368089
127160000 113.840612115423
127170000 112.915419259963
127180000 121.712389741181
127190000 117.808178013682
127200000 117.861368656897
127210000 120.182463493
127220000 116.337037230334
127230000 118.92553534437
127240000 118.743569711855
127250000 114.6568911507
127260000 117.922917610706
127270000 119.160710654227
127280000 117.39806292043
127290000 119.488095253992
127300000 121.28336495281
127310000 113.760592339488
127320000 112.530541543465
127330000 120.233656120984
127340000 125.177224871503
127350000 119.181188968308
127360000 119.800430627696
127370000 121.181403323026
127380000 122.636907209349
127390000 125.166317624862
127400000 121.949421939314
127410000 122.412763104494
127420000 120.91081851457
127430000 123.840067700395
127440000 121.659543766622
127450000 122.727423096114
127460000 123.942149070411
127470000 121.329211898417
127480000 117.933183488119
127490000 115.546495310506
127500000 115.778748425875
127510000 112.573715106896
127520000 113.991890087564
127530000 111.749972160672
127540000 113.473718269065
127550000 109.439154415398
127560000 115.735009002907
127570000 113.871038554851
127580000 114.60496475357
127590000 113.931824322077
127600000 109.399422273748
127610000 113.535309846932
127620000 109.598764747444
127630000 113.557291060883
127640000 114.673493453867
127650000 116.335074726996
127660000 116.568210284754
127670000 114.501447902043
127680000 117.490584847646
127690000 118.219118793911
127700000 123.845265387475
127710000 115.802688896618
127720000 116.552601718593
127730000 112.737261290649
127740000 117.051315378098
127750000 112.660431885508
127760000 111.651589016023
127770000 111.626601334479
127780000 115.041245675345
127790000 111.182656914316
127800000 113.453362050115
127810000 117.117058504792
127820000 118.45700830851
127830000 121.029012789321
127840000 117.325119497187
127850000 117.21068299916
127860000 118.509932979541
127870000 112.848786611665
127880000 118.783270403222
127890000 119.645238755292
127900000 119.577225981077
127910000 110.904362366665
127920000 112.813165847126
127930000 116.090982022423
127940000 117.291750581021
127950000 118.200745198666
127960000 118.300013676258
127970000 116.332700221119
127980000 118.227126559835
127990000 117.45767985201
128000000 116.61760892528
128010000 115.056108607417
128020000 109.467880915857
128030000 113.129620429124
128040000 113.904004440135
128050000 108.07776596348
128060000 107.374643729279
128070000 107.097168245064
128080000 110.418671060287
128090000 109.090539463503
128100000 111.991478358774
128110000 108.025045299652
128120000 107.846914601068
128130000 112.054913290253
128140000 114.06567981353
128150000 110.152279656968
128160000 114.260155579365
128170000 108.271676839511
128180000 109.92247061095
128190000 109.096766513428
128200000 111.448300331316
128210000 109.022777619026
128220000 108.439791826997
128230000 110.418821998797
128240000 112.485868943544
128250000 116.73973890774
128260000 110.739225370085
128270000 118.112727265166
128280000 111.722306782011
128290000 116.286805418194
128300000 115.4843407174
128310000 115.367491156567
128320000 114.069309033933
128330000 116.492400925276
128340000 114.554372801392
128350000 111.978901978461
128360000 111.131490763531
128370000 111.884620509561
128380000 118.145077614679
128390000 112.795824743228
128400000 109.471952182465
128410000 110.12889138073
128420000 109.177786917545
128430000 115.115050844524
128440000 113.556348802214
128450000 115.591569139743
128460000 119.938035630305
128470000 116.721970220014
128480000 120.713803627947
128490000 121.436644079519
128500000 118.009156110215
128510000 118.620724661495
128520000 117.960389812018
128530000 118.790818272114
128540000 121.973819583306
128550000 126.247484319792
128560000 118.539669847288
128570000 123.440775586755
128580000 119.69754967771
128590000 124.914486020924
128600000 119.224461655586
128610000 121.667136810106
128620000 121.570889121461
128630000 121.900689366107
128640000 114.858666496156
128650000 111.578495917091
128660000 119.009394456544
128670000 118.867005821929
128680000 120.760510411542
128690000 119.795611632186
128700000 115.669525192854
128710000 119.494044084265
128720000 118.113585330829
128730000 116.271452061081
128740000 116.853791587385
128750000 119.811588385215
128760000 115.792205965401
128770000 115.702361416594
128780000 119.193379404746
128790000 117.025597643851
128800000 114.159059239183
128810000 117.606678566321
128820000 117.822397208699
128830000 120.094128861135
128840000 118.192547548804
128850000 121.442294375544
128860000 119.067303221023
128870000 121.447336855631
128880000 120.312676967711
128890000 121.992620262749
128900000 117.640752856966
128910000 117.691333788601
128920000 115.930046052178
128930000 114.853179783409
128940000 113.137761151619
128950000 115.839696944317
128960000 117.535587398546
128970000 121.91858032772
128980000 125.140191234862
128990000 118.934275722028
129000000 117.159559487889
129010000 120.167995990805
129020000 115.704955658417
129030000 118.673064731322
129040000 119.26250443344
129050000 119.13286290299
129060000 115.675257191945
129070000 115.880522272743
129080000 112.333762775015
129090000 113.706129892871
129100000 120.335552916132
129110000 121.583999453211
129120000 119.099960375005
129130000 116.382532862803
129140000 114.986198773559
129150000 121.723220588733
129160000 116.22190473578
129170000 119.667137005473
129180000 117.732950433691
129190000 120.773275977152
129200000 118.926233384085
129210000 121.632914135211
129220000 120.935856272675
129230000 119.231662977431
129240000 116.799610994273
129250000 114.956466943528
129260000 113.055268562631
129270000 116.468593265762
129280000 110.935816520136
129290000 115.168843159062
129300000 115.108769271449
129310000 116.064521818693
129320000 110.306261036381
129330000 110.159759549447
129340000 114.533072161582
129350000 112.811722640483
129360000 112.63684776777
129370000 112.357756185022
129380000 114.114135141586
129390000 112.332764624976
129400000 115.536365567131
129410000 115.53483817416
129420000 118.153873691373
129430000 113.208126479748
129440000 115.544848032866
129450000 114.548603541331
129460000 116.164235368989
129470000 115.970264597738
129480000 119.426974420778
129490000 118.170697375962
129500000 114.077885722439
129510000 113.481890916033
129520000 111.580909795648
129530000 109.066379404438
129540000 112.353597310998
129550000 116.888165474596
129560000 113.996105779432
129570000 114.897585371606
129580000 114.774790968535
129590000 108.36943039978
129600000 110.028106045985
129610000 112.87277066103
129620000 108.574608159213
129630000 113.600640938778
129640000 112.004220066157
129650000 114.329264501878
129660000 117.724326316933
129670000 116.362711906159
129680000 120.071404626149
129690000 119.202824115924
129700000 119.954348598453
129710000 119.874094227917
129720000 118.398759805911
129730000 122.339592213599
129740000 121.848984490765
129750000 119.655075500842
129760000 120.735787353338
129770000 122.802203196189
129780000 116.597333798148
129790000 114.139680646908
129800000 112.049811058731
129810000 116.165905124316
129820000 115.931289226631
129830000 113.387010961286
129840000 112.304321367252
129850000 111.636150253929
129860000 115.236374540957
129870000 116.479023255946
129880000 116.437485214465
129890000 113.10561886009
129900000 115.570992451504
129910000 112.264505027814
129920000 117.447656330398
129930000 116.762344903117
129940000 120.012734653746
129950000 121.861529122886
129960000 117.694887760262
129970000 119.657437749165
129980000 125.326513163417
129990000 119.879281817317
130000000 119.79732623787
130010000 118.736461900732
130020000 120.264874932412
130030000 118.922169763033
130040000 119.815122387599
130050000 119.087546932604
130060000 118.062060354307
130070000 118.15060661989
130080000 117.702915922865
130090000 114.209131881141
130100000 112.050971258544
130110000 113.35222870389
130120000 115.473334722223
130130000 111.133765952012
130140000 114.412752168426
130150000 118.147285547416
130160000 117.673221631955
130170000 120.13103890253
130180000 121.740810792344
130190000 121.993780154065
130200000 121.027279627188
130210000 118.226607318737
130220000 116.868434673757
130230000 115.667824866754
130240000 118.228143262546
130250000 118.21638784488
130260000 120.409845471037
130270000 120.977889936312
130280000 121.702394561076
130290000 117.240901825397
130300000 120.594157354605
130310000 114.136636601482
130320000 117.12128322338
130330000 122.020138164756
130340000 118.194668561944
130350000 119.324302291827
130360000 119.460107825331
130370000 118.613653649053
130380000 119.868310261916
130390000 120.031634618256
130400000 117.684449770801
130410000 114.293579145615
130420000 116.350152418601
130430000 118.369634607106
130440000 119.594774698373
130450000 123.87523323455
130460000 121.480442969392
130470000 121.432754788872
130480000 121.307328013625
130490000 120.140732276178
130500000 125.508353868046
130510000 127.303768576513
130520000 119.922600830715
130530000 122.166511057077
130540000 121.892023660153
130550000 121.799906313015
130560000 125.040341217277
130570000 122.989552301607
130580000 122.470426422147
130590000 120.189096132125
130600000 124.75070463971
130610000 124.303267204188
130620000 120.147096480509
130630000 121.583909787159
130640000 122.474483911705
130650000 121.478697449776
130660000 122.560447690902
130670000 125.878247208135
130680000 126.458709104876
130690000 125.002370409325
130700000 124.647623560269
130710000 118.725071582503
130720000 121.187493127157
130730000 118.595433762625
130740000 121.779530942871
130750000 120.185308762329
130760000 118.360032489763
130770000 123.033213666411
130780000 120.274482651219
130790000 120.927723113147
130800000 120.784608904141
130810000 123.017509762445
130820000 122.540257888768
130830000 124.447891207649
130840000 122.617917575717
130850000 119.156434264137
130860000 120.460809970775
130870000 118.219721370822
130880000 120.805678658442
130890000 118.518239590624
130900000 122.003045212154
130910000 122.01349534295
130920000 120.057081590858
130930000 119.295314884092
130940000 122.357744796975
130950000 119.118509249436
130960000 124.10518711231
130970000 122.033719770738
130980000 117.292328697048
130990000 115.997504184093
131000000 118.327275666053
131010000 123.356605630895
131020000 116.466468117371
131030000 120.087066570039
131040000 120.435453485989
131050000 123.79086112737
131060000 118.922497875081
131070000 117.972283335447
131080000 121.173725759418
131090000 118.0246968116
131100000 120.7968626405
131110000 116.533062398212
131120000 118.342396530694
131130000 121.217145905083
131140000 122.012519533394
131150000 120.357335246249
131160000 119.827986930961
131170000 117.464944551056
131180000 118.018374591397
131190000 111.305820739282
131200000 113.70825963046
131210000 108.974718825597
131220000 111.288904127865
131230000 114.097029337644
131240000 115.508980239838
131250000 113.572766639604
131260000 117.21512759467
131270000 116.778145814812
131280000 113.102756521428
131290000 114.097658809194
131300000 115.91552677437
131310000 114.357985115448
131320000 113.358679974139
131330000 112.640580396542
131340000 110.574534124721
131350000 117.844999744914
131360000 115.049503339505
131370000 113.075880217244
131380000 112.130767783315
131390000 114.079211731357
131400000 116.031050698417
131410000 112.655700007819
131420000 114.003012246517
131430000 111.869360505479
131440000 108.650586191422
131450000 110.459062249623
131460000 104.652731015356
131470000 107.376927190958
131480000 105.733451793134
131490000 106.738782464227
131500000 106.723271043411
131510000 111.718965302159
131520000 114.360395684498
131530000 115.870962982738
131540000 111.149236424208
131550000 109.959646897272
131560000 110.154046645055
131570000 111.762536091284
131580000 113.596651942416
131590000 119.947121160745
131600000 121.072272735975
131610000 121.643691857404
131620000 120.318970347803
131630000 118.185682975957
131640000 121.086953192669
131650000 121.057590789668
131660000 124.541197010046
131670000 124.893102688729
131680000 117.2264164919
131690000 114.390717377074
131700000 110.076075473719
131710000 112.763590897778
131720000 117.340340320839
131730000 119.678538453258
131740000 118.410000958074
131750000 117.547357684744
131760000 111.254542951033
131770000 113.743595533816
131780000 113.040964832171
131790000 116.639941715363
131800000 116.646691470453
131810000 116.605747186627
131820000 114.636695140357
131830000 116.310947072745
131840000 114.608141091959
131850000 120.969585227358
131860000 122.490052669362
131870000 110.883638356529
131880000 113.505396667417
131890000 116.646617322392
131900000 112.451059383832
131910000 115.717678003539
131920000 117.893066298564
131930000 118.043274835985
131940000 119.855402943566
131950000 121.368622959058
131960000 124.627734703906
131970000 119.598690428902
131980000 116.533693787318
131990000 116.918949462756
132000000 114.943786805026
132010000 112.064138585303
132020000 114.472013992017
132030000 114.508735904012
132040000 114.475807844152
132050000 112.334522077933
132060000 113.851405551489
132070000 115.281906489859
132080000 116.454035613174
132090000 119.40726052952
132100000 120.297583903751
132110000 112.203863531236
132120000 114.744699031575
132130000 115.359474823135
132140000 118.548737599487
132150000 115.399080855896
132160000 118.335762825915
132170000 116.293700686391
132180000 112.39493205008
132190000 118.613583395879
132200000 116.716771476879
132210000 113.194012469457
132220000 114.726927492725
132230000 112.62330901078
132240000 115.492551930806
132250000 118.093642179682
132260000 116.48857340033
132270000 119.54961039098
132280000 121.366920460004
132290000 119.850521387123
132300000 118.889236982345
132310000 118.012912742344
132320000 115.884109171971
132330000 118.632456916394
132340000 114.783169603514
132350000 119.997851141851
132360000 117.991792835765
132370000 116.717125847213
132380000 112.068545947617
132390000 114.528624880537
132400000 113.757463768796
132410000 110.77068551729
132420000 110.587127765171
132430000 113.37811457546
132440000 116.792209256245
132450000 114.338553723888
132460000 119.425455875222
132470000 123.025862294529
132480000 119.888205581265
132490000 119.899545026504
132500000 116.188697239429
132510000 122.186358375588
132520000 119.164113313345
132530000 120.155686923216
132540000 118.158401571606
132550000 117.255465677209
132560000 117.20352473359
132570000 119.396541803014
132580000 115.373800571747
132590000 116.983583594974
132600000 115.397235227918
132610000 113.819880584667
132620000 116.376236005186
132630000 116.760887027917
132640000 114.90815171067
132650000 119.509096866239
132660000 118.755293536272
132670000 120.988345595241
132680000 116.514820374794
132690000 114.962250478654
132700000 116.881676666157
132710000 116.350521957626
132720000 116.96600741159
132730000 112.196153427562
132740000 110.247630303684
132750000 110.169930334799
132760000 112.655396353265
132770000 109.166468049089
132780000 114.523699575803
132790000 115.305389368508
132800000 118.250942468437
132810000 117.684291940601
132820000 117.266223803384
132830000 115.73413372307
132840000 116.762456522424
132850000 119.185669360248
132860000 118.360498074222
132870000 119.891783022424
132880000 121.090884709042
132890000 123.315658059385
132900000 125.018220184445
132910000 126.738743916044
132920000 128.732041754005
132930000 125.314857471425
132940000 121.811269111036
132950000 118.180796947233
132960000 123.641202135244
132970000 122.672279977544
132980000 124.830122400051
132990000 126.274275023048
133000000 120.865562373521
133010000 118.952517419341
133020000 117.42717706353
133030000 117.569801024079
133040000 113.231841687458
133050000 114.691508909563
133060000 115.355594088158
133070000 113.139207515608
133080000 112.915619607206
133090000 111.419114821563
133100000 113.429725043812
133110000 112.858933443525
133120000 115.39242156619
133130000 113.32540365518
133140000 110.050147670975
133150000 109.794697706445
133160000 115.881095412051
133170000 115.613828375243
133180000 113.964740137376
133190000 116.071484820674
133200000 116.745961567475
133210000 117.208968137741
133220000 115.606740362507
133230000 113.40165226403
133240000 118.200639591457
133250000 115.586741613666
133260000 115.340393057839
133270000 115.231450498472
133280000 111.552596095581
133290000 115.492175230566
133300000 110.35031671994
133310000 114.106031914222
133320000 113.420061532887
133330000 120.19827559719
133340000 115.73069023545
133350000 116.786165342225
133360000 113.463859082608
133370000 113.04817484732
133380000 112.329997938935
133390000 112.03823247077
133400000 114.50059665814
133410000 117.638521272173
133420000 119.303124900989
133430000 117.710691246815
133440000 118.137142364204
133450000 120.481191815343
133460000 123.594315894701
133470000 117.272515747642
133480000 122.711418170889
133490000 117.6708823288
133500000 120.782061999434
133510000 115.215350548467
133520000 120.0567832387
133530000 119.506854313373
133540000 115.285639911418
133550000 114.231359270322
133560000 111.534490721313
133570000 119.932643480347
133580000 115.51335046292
133590000 114.83531739606
133600000 118.012748665674
133610000 113.333405893296
133620000 112.848781006987
133630000 116.705886801719
133640000 115.788216359552
133650000 116.62734915697
133660000 117.688999531384
133670000 114.924764031614
133680000 115.248129905285
133690000 118.718151591939
133700000 118.440351303332
133710000 118.914194400474
133720000 117.853656881993
133730000 110.44742862463
133740000 106.459360692344
133750000 114.831835054469
133760000 114.638624773494
133770000 115.164520292709
133780000 117.755756340957
133790000 111.173675748612
133800000 114.39774192258
133810000 109.736161657424
133820000 108.544750828848
133830000 110.571442627003
133840000 111.940896189836
133850000 115.59585686693
133860000 113.7033943795
133870000 115.415085912451
133880000 113.30574858358
133890000 114.50088819787
133900000 114.633194766425
133910000 113.669954070082
133920000 110.466203489961
133930000 114.018239163788
133940000 107.961067897045
133950000 109.359734923074
133960000 106.896782710528
133970000 109.037798755223
133980000 111.313039977376
133990000 116.355187724993
134000000 114.161050509907
134010000 112.606733500967
134020000 114.903763727203
134030000 116.475733301004
134040000 114.997356228329
134050000 115.433081635977
134060000 115.490574029216
134070000 112.248639005246
134080000 108.037627518551
134090000 101.628545117336
134100000 100.139077659922
134110000 103.626426167044
134120000 106.454737698876
134130000 108.892976796476
134140000 112.85840594734
134150000 112.986480889334
134160000 113.028047602211
134170000 109.746730892886
134180000 116.064329578756
134190000 116.666357776002
134200000 119.312679855587
134210000 120.15358082016
134220000 120.601700231107
134230000 125.033035261869
134240000 121.96900764506
134250000 119.266759596315
134260000 119.487912785117
134270000 120.916854029783
134280000 119.364555295501
134290000 122.10558753401
134300000 123.93521959772
134310000 120.296843101972
134320000 114.505155411708
134330000 118.096666575455
134340000 116.734848442024
134350000 116.913915366328
134360000 114.333752472791
134370000 114.993872868704
134380000 115.064361840356
134390000 114.014159647576
134400000 112.733826945847
134410000 110.220421725942
134420000 112.04401055819
134430000 111.678214265261
134440000 109.570867307554
134450000 114.739468814204
134460000 116.864064948455
134470000 114.920646962358
134480000 112.612555053123
134490000 112.671688044697
134500000 121.407762774177
134510000 124.577623750966
134520000 126.764966450966
134530000 125.670912393147
134540000 120.852405277105
134550000 119.67097004662
134560000 120.244120408731
134570000 118.877661576863
134580000 119.189054213738
134590000 116.935179983864
134600000 119.038014929513
134610000 120.879508693953
134620000 119.30158761
134630000 116.340359297724
134640000 118.035312322733
134650000 113.879911688521
134660000 113.15547644862
134670000 110.640782901671
134680000 116.520413809136
134690000 115.797717206823
134700000 116.359347191375
134710000 114.283073410172
134720000 117.675812472123
134730000 113.6271013411
134740000 113.239019429877
134750000 114.964036490915
134760000 116.894102876989
134770000 118.824950514775
134780000 118.248579282426
134790000 114.973892992007
134800000 118.010603610856
134810000 117.949203279792
134820000 116.045011348096
134830000 116.850700765049
134840000 117.340363724293
134850000 116.399202025131
134860000 119.088771918514
134870000 120.791445289315
134880000 122.231562809569
134890000 116.581412075396
134900000 116.319707312385
134910000 119.999703125412
134920000 118.358014065431
134930000 118.122965386562
134940000 113.188064680254
134950000 116.095632261388
134960000 118.786602015056
134970000 118.141426259901
134980000 117.814384395135
134990000 115.884711906132
135000000 117.974258216577
135010000 118.798855314172
135020000 122.240474325738
135030000 123.854845974258
135040000 122.532308901245
135050000 119.788664001736
135060000 118.443791977822
135070000 112.183368479945
135080000 112.869578690599
135090000 109.987078078239
135100000 112.396986150273
135110000 116.884482276547
135120000 115.417411651004
135130000 117.709911561436
135140000 119.140648036114
135150000 119.976378447229
135160000 121.157606964482
135170000 122.77971144899
135180000 123.881626539372
135190000 118.636969587018
135200000 123.034138192732
135210000 117.093642077562
135220000 124.0422670989
135230000 122.348015549746
135240000 125.505604678355
135250000 123.8820452413
135260000 120.93982162791
135270000 114.736295511189
135280000 120.057717922465
135290000 119.307578586608
135300000 120.215844144608
135310000 116.094705599009
135320000 115.843455524375
135330000 116.377562836204
135340000 117.009916886509
135350000 118.746862107289
135360000 113.863020674083
135370000 124.348472529816
135380000 124.39798359173
135390000 117.396304595387
135400000 120.121722846123
135410000 119.288233780152
135420000 120.125054822599
135430000 120.906642770298
135440000 114.32075280764
135450000 117.015707849294
135460000 115.976866451515
135470000 118.191258617218
135480000 115.012330900242
135490000 115.568216224518
135500000 114.735244379058
135510000 114.666491624965
135520000 112.986899167178
135530000 119.512267695144
135540000 114.839835328947
135550000 116.528296728839
135560000 120.503015336044
135570000 118.446681327042
135580000 121.521264795789
135590000 120.389562683653
135600000 117.454906772312
135610000 125.031622670455
135620000 121.968367021787
135630000 116.133487027004
135640000 119.587262178214
135650000 123.683663967788
135660000 118.608992193111
135670000 117.763121661727
135680000 120.647866050459
135690000 119.619651492263
135700000 120.843514749396
135710000 121.318061113473
135720000 113.342842373109
135730000 119.152403259956
135740000 117.075384715735
135750000 118.754971152468
135760000 118.288270682164
135770000 116.967301448332
135780000 118.399050351019
135790000 117.258355517622
135800000 117.424865493994
135810000 118.314189605274
135820000 118.82233479634
135830000 114.000212799951
135840000 114.812026790853
135850000 115.962221166361
135860000 117.45859870474
135870000 109.612826360115
135880000 114.170971679285
135890000 113.041397413131
135900000 115.245468469462
135910000 111.929815085241
135920000 117.615124945568
135930000 118.325580682915
135940000 116.410856223817
135950000 118.763497639452
135960000 117.564514993968
135970000 117.088114063017
135980000 118.908793484379
135990000 119.696688972294
136000000 114.697671122066
136010000 116.818749476579
136020000 120.364168444834
136030000 121.635239827939
136040000 121.855825183788
136050000 123.767066631804
136060000 122.639275827189
136070000 120.225611383222
136080000 115.603735246013
136090000 118.242175187235
136100000 118.429292571883
136110000 123.378256674189
136120000 117.000013706733
136130000 118.328039332987
136140000 121.865873511931
136150000 123.498561181238
136160000 123.416769010851
136170000 124.763665276163
136180000 124.689736617087
136190000 124.537052212435
136200000 126.540032875119
136210000 127.378021472312
136220000 128.971003687471
136230000 124.472507431252
136240000 124.882261519775
136250000 121.854310871117
136260000 120.699219833957
136270000 124.120769428518
136280000 119.614888827911
136290000 117.876943765832
136300000 116.223378296038
136310000 114.130879566687
136320000 115.677945673168
136330000 121.052125767677
136340000 121.969995890014
136350000 118.740447858214
136360000 120.144523086402
136370000 119.227032461879
136380000 119.039036745351
136390000 115.336648879771
136400000 115.996170168741
136410000 119.154617104726
136420000 117.56003707109
136430000 118.431628036813
136440000 118.427805955828
136450000 121.073028894854
136460000 118.899411844508
136470000 113.842715926815
136480000 109.579136365547
136490000 108.389422982288
136500000 115.351132949274
136510000 113.598360452405
136520000 111.611489146432
136530000 113.065801594624
136540000 113.397726523763
136550000 115.420564009201
136560000 118.625261666151
136570000 118.198055490008
136580000 118.251868098633
136590000 119.536761680712
136600000 118.569532856111
136610000 119.41532801549
136620000 114.571222580095
136630000 119.498233946483
136640000 118.786556312081
136650000 121.734177365572
136660000 120.560333019991
136670000 117.6964991329
136680000 120.714277980037
136690000 120.610757565097
136700000 119.760896403209
136710000 119.019502619625
136720000 115.297140678254
136730000 120.132288450896
136740000 119.532979493895
136750000 118.348860053349
136760000 112.60148233612
136770000 115.396858049682
136780000 116.174199168854
136790000 116.20661780185
136800000 117.18165978047
136810000 119.780895641193
136820000 115.05744875616
136830000 115.073261316565
136840000 114.625022443486
136850000 109.320685342618
136860000 115.41120414974
136870000 114.642282752728
136880000 114.170510994918
136890000 116.203121613754
136900000 118.661326268035
136910000 121.595340491317
136920000 117.577666288533
136930000 122.426441900151
136940000 118.659127872694
136950000 117.178405891552
136960000 120.682310150455
136970000 122.691169658244
136980000 119.664664908581
136990000 122.428367736399
137000000 120.126369884364
137010000 121.481193640541
137020000 118.094890937186
137030000 122.200806335864
137040000 118.349920609125
137050000 121.947940146917
137060000 125.302895806844
137070000 118.686273556849
137080000 116.236528083038
137090000 122.229797173462
137100000 120.210241410552
137110000 116.891360956233
137120000 114.475836382339
137130000 120.163891519621
137140000 119.463696399073
137150000 121.550552316235
137160000 124.130750652579
137170000 122.268818468116
137180000 120.993936811877
137190000 119.732146394777
137200000 118.267539653672
137210000 121.522959511418
137220000 118.680093064532
137230000 122.760549538777
137240000 118.737278049346
137250000 119.537653941264
137260000 116.914189764819
137270000 119.068717455396
137280000 118.647099917603
137290000 118.899845848381
137300000 118.995355651237
137310000 116.178430557818
137320000 117.371767274644
137330000 120.10131205528
137340000 122.070408590265
137350000 119.721455263568
137360000 117.146483074023
137370000 116.869724019985
137380000 115.293610416232
137390000 118.691165509615
137400000 119.194453091902
137410000 120.845546476326
137420000 115.20177888721
137430000 117.382103927785
137440000 117.294697310921
137450000 113.876011662683
137460000 117.49058305847
137470000 118.244695813017
137480000 114.124716111121
137490000 114.669648254527
137500000 118.322756985848
137510000 118.103939160632
137520000 115.136744384425
137530000 119.760757136539
137540000 111.108293974443
137550000 110.481578533159
137560000 111.869867884681
137570000 111.710616334646
137580000 111.139273266055
137590000 109.015908886848
137600000 112.253967332565
137610000 113.719067613229
137620000 115.442596181414
137630000 116.52345453874
137640000 109.962582080616
137650000 113.145990190497
137660000 115.288792726582
137670000 109.701676561935
137680000 115.834058765362
137690000 115.330350523023
137700000 112.941663063984
137710000 108.512860115091
137720000 104.063466195088
137730000 106.913134450695
137740000 108.289535294275
137750000 114.322418075758
137760000 111.949106274178
137770000 113.653256718829
137780000 114.688091706331
137790000 118.545791003175
137800000 119.13352375986
137810000 118.029459120015
137820000 117.568893470586
137830000 116.132185609936
137840000 120.165587685791
137850000 112.221516611236
137860000 115.295347700568
137870000 115.895485764216
137880000 115.187774879383
137890000 120.381661049709
137900000 118.577750234858
137910000 114.014504010726
137920000 110.641591585547
137930000 116.35948949102
137940000 112.479390067773
137950000 117.154111529745
137960000 116.812020435198
137970000 114.942879100132
137980000 114.951765942813
137990000 114.637592365812
138000000 115.56470471912
138010000 116.65263139495
138020000 112.829182807953
138030000 116.972424335425
138040000 114.750566459599
138050000 114.107825846959
138060000 116.548884650163
138070000 116.376797298529
138080000 116.63507700092
138090000 118.041838339387
138100000 116.725235348049
138110000 116.468437151631
138120000 115.506213972994
138130000 115.951761145533
138140000 117.924326493282
138150000 117.246638422198
138160000 115.232180264182
138170000 113.270186549227
138180000 117.489749537234
138190000 111.042973746056
138200000 114.135777917931
138210000 110.143445213443
138220000 112.776248638863
138230000 116.572053238562
138240000 116.468990108233
138250000 117.353969436467
138260000 116.292035529528
138270000 118.092200723062
138280000 117.131908344713
138290000 113.950375775133
138300000 110.646808193005
138310000 111.629642896981
138320000 109.935553755332
138330000 113.082945816883
138340000 114.255481849754
138350000 116.838659669972
138360000 119.938408334085
138370000 117.699090016971
138380000 118.537598309688
138390000 115.39525652419
138400000 118.004447114238
138410000 119.132688135943
138420000 120.610996962726
138430000 118.694518225997
138440000 117.888222090214
138450000 116.832688514663
138460000 121.583715591788
138470000 122.647996610779
138480000 127.901177830366
138490000 129.299312374216
138500000 128.689008723868
138510000 124.527637128691
138520000 127.222363385694
138530000 120.691086592918
138540000 128.35198614082
138550000 122.600288433555
138560000 121.841401041603
138570000 125.395344887442
138580000 122.619572320989
138590000 122.419968660569
138600000 121.634827215
138610000 121.170309569437
138620000 123.051163339368
138630000 123.264186487722
138640000 119.931780019795
138650000 119.324125489302
138660000 125.656192410526
138670000 124.987922453593
138680000 123.144386501341
138690000 126.755516181716
138700000 126.134303306175
138710000 122.703207865244
138720000 120.834190491694
138730000 123.580657546255
138740000 123.18534382729
138750000 125.937662449995
138760000 128.051156842729
138770000 128.439166022745
138780000 127.069448347332
138790000 126.433033797337
138800000 127.448251764108
138810000 124.939841563985
138820000 121.666294376663
138830000 124.137111904379
138840000 121.170996021215
138850000 120.74092854987
138860000 119.81271654304
138870000 125.873960475472
138880000 123.112715033495
138890000 121.149548754864
138900000 117.78462525192
138910000 118.264566171596
138920000 119.189330446306
138930000 116.402488113452
138940000 114.18287655446
138950000 114.802952240526
138960000 115.460296469667
138970000 118.137788570912
138980000 114.488175865373
138990000 116.117374514826
139000000 118.603050669661
139010000 118.363248164783
139020000 118.682022407696
139030000 120.634611658416
139040000 114.877481507048
139050000 115.735158843303
139060000 117.567356002336
139070000 121.272084320873
139080000 120.947442828389
139090000 124.869358998201
139100000 119.206491966174
139110000 122.084957843508
139120000 121.319535366367
139130000 121.748929986977
139140000 121.910360457812
139150000 120.915617939191
139160000 121.306409255903
139170000 118.756975294577
139180000 119.315215802339
139190000 119.679699654781
139200000 119.380697959094
139210000 117.775253016072
139220000 117.564090891023
139230000 117.155027602171
139240000 115.973816066125
139250000 114.422509598806
139260000 114.163293961147
139270000 117.857160697145
139280000 119.323505940486
139290000 116.559553270074
139300000 114.895151883145
139310000 114.57843611246
139320000 118.586931248501
139330000 114.631924874805
139340000 120.032909168162
139350000 118.046157336061
139360000 115.649055327377
139370000 116.461898417549
139380000 118.140448870359
139390000 117.129263373922
139400000 117.355007721529
139410000 118.947612354264
139420000 118.443143507433
139430000 117.763239126112
139440000 122.678312846724
139450000 123.376131447991
139460000 123.111849420838
139470000 120.08367215404
139480000 119.060727834169
139490000 118.562639746504
139500000 112.062567112748
139510000 116.493321229793
139520000 116.618182969653
139530000 113.087126822558
139540000 118.224292626902
139550000 114.010803235896
139560000 117.371425753248
139570000 117.310902008558
139580000 116.557808566475
139590000 118.639808604653
139600000 118.991103101031
139610000 121.456180950732
139620000 119.296723632617
139630000 121.127728350822
139640000 123.724646044378
139650000 122.632358847433
139660000 123.251827090961
139670000 121.298278254508
139680000 117.317245603645
139690000 119.779577855466
139700000 119.908548511245
139710000 120.350371528797
139720000 118.367592322751
139730000 116.171029878887
139740000 117.261760002741
139750000 118.376122338547
139760000 116.556852686876
139770000 119.924828867157
139780000 122.11126647269
139790000 124.586155968579
139800000 122.411429578581
139810000 120.227703820739
139820000 119.1123476469
139830000 118.741554796394
139840000 116.1220877673
139850000 116.43657810416
139860000 115.777556304162
139870000 123.021706974615
139880000 121.02305432578
139890000 120.569106551403
139900000 124.23006801602
139910000 122.831278979289
139920000 123.577172971805
139930000 118.366711991017
139940000 117.685467430394
139950000 117.116451853272
139960000 115.423789103485
139970000 119.577917871497
139980000 114.81853022281
139990000 121.881714893593
140000000 118.594472991638
140010000 119.840356846724
140020000 121.509192114861
140030000 121.473858492454
140040000 120.95077083595
140050000 120.490841194939
140060000 110.071403782533
140070000 118.050964471915
140080000 116.169274864938
140090000 117.494090985487
140100000 119.47059187688
140110000 119.599994218905
140120000 114.196070744518
140130000 111.461898452736
140140000 118.226238368151
140150000 115.471755278752
140160000 113.739032905239
140170000 118.814381064571
140180000 117.791511723449
140190000 116.550051096708
140200000 115.289234900538
140210000 118.01011695927
140220000 115.394814695791
140230000 114.479458602617
140240000 117.683873379982
140250000 120.606135919974
140260000 121.114624930876
140270000 123.942875914247
140280000 119.953637434987
140290000 119.668234706355
140300000 122.390313797624
140310000 124.517382595176
140320000 121.584682884707
140330000 122.762064050614
140340000 122.325078054761
140350000 122.920570180171
140360000 118.734608881092
140370000 122.494159204415
140380000 125.520544729298
140390000 123.6804517355
140400000 128.38421320889
140410000 128.75544235709
140420000 122.775692785304
140430000 121.958137443131
140440000 121.832187581608
140450000 124.114714084465
140460000 124.862106510734
140470000 125.240474083832
140480000 118.868961941693
140490000 119.262758163848
140500000 119.497290915161
140510000 122.039264180053
140520000 123.054519024321
140530000 121.380667527333
140540000 123.919551558693
140550000 122.013823890298
140560000 118.809902834309
140570000 118.850030849415
140580000 117.35313161294
140590000 121.581376465919
140600000 120.937653168465
140610000 122.039269495215
140620000 119.403153200328
140630000 119.683667845901
140640000 121.847770450722
140650000 122.367275668594
140660000 121.305792639889
140670000 117.713668265832
140680000 119.04477651002
140690000 118.607793650476
140700000 114.826233057185
140710000 115.73303916505
140720000 116.633607995664
140730000 106.579200891105
140740000 111.584466961706
140750000 118.273285754602
140760000 123.994858264606
140770000 122.994723105567
140780000 121.555803874373
140790000 119.989356379285
140800000 118.836264817357
140810000 121.754986568754
140820000 114.461415328993
140830000 113.155630454996
140840000 113.44940868501
140850000 116.415538210631
140860000 120.101569691912
140870000 114.417806802136
140880000 111.910175036973
140890000 107.058466420065
140900000 108.36117712811
140910000 110.1867461863
140920000 114.591457662397
140930000 108.353138034578
140940000 110.648954972496
140950000 114.898180233706
140960000 116.807789703936
140970000 115.684349417748
140980000 118.099034443994
140990000 122.758254068725
141000000 118.911965850859
141010000 118.442119760578
141020000 118.14063710088
141030000 117.949623656409
141040000 114.968816812389
141050000 112.838591957466
141060000 112.720302711892
141070000 112.237671129707
141080000 119.733362581177
141090000 116.287656453607
141100000 119.330204103273
141110000 120.383929994686
141120000 119.781238548881
141130000 118.456481056835
141140000 120.433093222587
141150000 116.957208902078
141160000 118.84433469811
141170000 116.47920937525
141180000 118.623197526713
141190000 119.413901881285
141200000 119.890370401399
141210000 119.785535572979
141220000 118.252646098909
141230000 120.00871162086
141240000 119.803746804766
141250000 119.426731485092
141260000 120.545763511984
141270000 123.519429539758
141280000 122.229324519664
141290000 116.098229988711
141300000 116.816468073516
141310000 116.901937883678
141320000 114.513655996063
141330000 116.125313079881
141340000 117.417911785159
141350000 113.734851247094
141360000 121.272890449184
141370000 124.321399561304
141380000 122.129362712032
141390000 116.359208627691
141400000 117.900194552359
141410000 115.874898615224
141420000 115.421508081349
141430000 112.231620313808
141440000 114.711506440481
141450000 115.119097892103
141460000 113.718802968663
141470000 118.657442343933
141480000 115.031764914241
141490000 114.043187008364
141500000 112.22610782374
141510000 114.25994946432
141520000 113.292395122839
141530000 114.295707116368
141540000 109.85667864102
141550000 108.976316497569
141560000 112.526632961631
141570000 107.736937562564
141580000 111.709176771662
141590000 115.06214791288
141600000 118.599724703661
141610000 117.622610591898
141620000 118.090740238469
141630000 119.356736496732
141640000 122.708613864945
141650000 123.037810824662
141660000 122.140072272919
141670000 116.844636573438
141680000 123.561796084258
141690000 123.485470778329
141700000 123.494072598255
141710000 118.918704277905
141720000 118.568818170737
141730000 120.414008179037
141740000 115.343414023449
141750000 113.412162743101
141760000 115.082304086525
141770000 118.343181850722
141780000 117.880912276516
141790000 116.603372615533
141800000 124.487547150482
141810000 123.492917560451
141820000 121.978890052299
141830000 117.535037416414
141840000 121.645512265174
141850000 123.050186571979
141860000 124.203284925413
141870000 122.189881342856
141880000 121.844014658647
141890000 118.509285899717
141900000 121.30223622419
141910000 118.568777066158
141920000 117.729627999746
141930000 112.877888607683
141940000 112.419737680187
141950000 117.354268891507
141960000 119.051759948963
141970000 118.188120150294
141980000 118.339196525594
141990000 120.045119089121
142000000 124.982146631946
142010000 124.634202635688
142020000 126.211649585957
142030000 129.117096027718
142040000 130.142078782979
142050000 128.041750227471
142060000 130.12477698882
142070000 125.946844910176
142080000 126.555390316234
142090000 128.802719546435
142100000 128.875297606341
142110000 128.138028865447
142120000 129.863393208115
142130000 125.871844260457
142140000 127.584942751914
142150000 122.293040891237
142160000 122.029035784553
142170000 124.544801056839
142180000 125.143387173199
142190000 126.613956479736
142200000 123.009725350432
142210000 122.02963712989
142220000 121.571016591272
142230000 123.042538275748
142240000 119.3874000711
142250000 121.327174201763
142260000 118.672222370078
142270000 120.041068335443
142280000 120.646992381393
142290000 120.256841035988
142300000 118.785121577253
142310000 122.169883721944
142320000 121.601565520403
142330000 117.896448354055
142340000 122.571685847052
142350000 121.332048273582
142360000 124.743434937472
142370000 127.170655084338
142380000 119.548265765593
142390000 118.340093640933
142400000 118.791358326178
142410000 114.520027346378
142420000 117.318331728819
142430000 114.139079341004
142440000 112.816084752738
142450000 114.02783802702
142460000 110.236783603163
142470000 109.516404015876
142480000 110.996206832268
142490000 113.253431708958
142500000 119.008092723907
142510000 117.67704496301
142520000 117.136747735627
142530000 116.871840270607
142540000 113.247904069173
142550000 116.378915476988
142560000 107.461171768453
142570000 111.794107804844
142580000 120.073074935626
142590000 123.767039305959
142600000 120.995367878043
142610000 116.733001907846
142620000 120.446254901853
142630000 118.510178557884
142640000 118.702333430927
142650000 120.109260972669
142660000 120.32520985666
142670000 123.622191928813
142680000 118.405461512248
142690000 117.967332437131
142700000 115.174359815658
142710000 115.949261456323
142720000 113.651283283918
142730000 116.408434920086
142740000 110.409596391844
142750000 115.066741245026
142760000 117.337197813452
142770000 115.996568760836
142780000 118.206008151484
142790000 120.840826615179
142800000 118.340620760643
142810000 121.030002134548
142820000 115.680724558631
142830000 116.628187596623
142840000 117.296745086362
142850000 122.737269197907
142860000 125.066856656514
142870000 128.112113891641
142880000 128.398186572627
142890000 123.550593084999
142900000 124.230164616975
142910000 120.896751709452
142920000 124.181808430031
142930000 125.568159176233
142940000 126.769416473569
142950000 122.306843024921
142960000 119.344141779938
142970000 123.538012019748
142980000 122.414791640757
142990000 122.610116437482
143000000 117.851782540051
143010000 115.655388816528
143020000 117.634868778692
143030000 120.996378327309
143040000 122.93187132811
143050000 127.371272600189
143060000 121.564913875148
143070000 122.591178895589
143080000 121.506383579484
143090000 115.515048408447
143100000 116.388294599675
143110000 120.291116828339
143120000 127.065459394647
143130000 118.465764021349
143140000 120.639145765544
143150000 117.640901511792
143160000 121.28152244138
143170000 119.163589548061
143180000 114.848533171837
143190000 113.579773939863
143200000 115.858895393262
143210000 117.596587476708
143220000 114.686682644796
143230000 113.55534779529
143240000 112.493080441739
143250000 115.724786471821
143260000 112.672446970452
143270000 110.584073221933
143280000 113.064819710536
143290000 114.153858076467
143300000 114.736890180838
143310000 113.607902395077
143320000 116.159081966136
143330000 121.665578378093
143340000 119.746333168005
143350000 124.213915619249
143360000 118.212498577567
143370000 119.055954946254
143380000 116.936289650313
143390000 110.774117935425
143400000 114.672017462242
143410000 117.944380663815
143420000 115.780739422297
143430000 117.474696972029
143440000 115.390161032335
143450000 117.62417096826
143460000 113.675584156075
143470000 118.092612994033
143480000 117.729844710199
143490000 115.388508594616
143500000 113.842419732192
143510000 118.621056268858
143520000 116.213651919003
143530000 117.471952003542
143540000 117.055786390322
143550000 118.861534945118
143560000 111.280385072041
143570000 113.741974663982
143580000 113.265008641114
143590000 114.193099286563
143600000 112.078057357354
143610000 116.6501127771
143620000 118.405484215066
143630000 115.920315829911
143640000 117.582913197036
143650000 117.160340113597
143660000 118.089581038441
143670000 118.114317872456
143680000 115.414625204095
143690000 121.612458583234
143700000 118.276628095799
143710000 119.221501796726
143720000 116.022381446701
143730000 112.092767772975
143740000 115.514110051572
143750000 117.137202366544
143760000 116.427494304899
143770000 113.08297686483
143780000 110.68257798478
143790000 110.992676356742
143800000 111.11535919849
143810000 112.694375224308
143820000 111.370210516444
143830000 111.559734029064
143840000 109.937232519167
143850000 112.140074700314
143860000 106.660043962741
143870000 110.716859623466
143880000 113.347669446637
143890000 111.804720351091
143900000 110.860400508305
143910000 112.129525440492
143920000 114.480130880908
143930000 113.134068747994
143940000 111.381075505799
143950000 110.49080724158
143960000 114.849970564378
143970000 109.005214594176
143980000 109.339025020677
143990000 111.98568584823
144000000 108.25696024934
144010000 106.921641995385
144020000 111.726142897754
144030000 112.42707569646
144040000 113.533754753361
144050000 112.301892920138
144060000 118.402590537632
144070000 114.77662620086
144080000 116.915078382683
144090000 117.42592448376
144100000 118.531302198855
144110000 118.454533489394
144120000 117.095262853901
144130000 115.693763635994
144140000 113.969694603247
144150000 118.235920891659
144160000 120.26864631196
144170000 122.214462160408
144180000 118.796702684925
144190000 119.409180706319
144200000 118.434525911449
144210000 116.498133848329
144220000 116.534442341852
144230000 122.050630731599
144240000 118.483573003476
144250000 113.194184947278
144260000 109.155843227884
144270000 112.745822684822
144280000 116.782947451101
144290000 112.888809417132
144300000 121.902787994461
144310000 119.299199308355
144320000 116.354636542211
144330000 118.550717359874
144340000 118.533453113817
144350000 117.723641127498
144360000 116.014381153284
144370000 118.198705162345
144380000 121.032867934258
144390000 118.925551505197
144400000 121.798524543587
144410000 122.240329408885
144420000 118.808051901456
144430000 121.376465435105
144440000 120.157337998588
144450000 127.111887355364
144460000 126.931754666589
144470000 124.993487862926
144480000 125.103072909562
144490000 125.906091233652
144500000 122.166429083555
144510000 118.779399582967
144520000 121.693057241627
144530000 116.339097944349
144540000 117.02314533094
144550000 117.466944295222
144560000 115.655558729966
144570000 114.536546466769
144580000 115.913890998726
144590000 112.658251198326
144600000 118.320214108626
144610000 114.655592576957
144620000 115.187187521098
144630000 111.003400748194
144640000 114.96963998089
144650000 117.340877771214
144660000 115.284547883717
144670000 116.26277946378
144680000 112.005695676241
144690000 118.456165066345
144700000 114.138926158741
144710000 117.076327973527
144720000 118.514016086533
144730000 117.14366165816
144740000 117.379825385525
144750000 115.612660892656
144760000 114.998640431647
144770000 112.827314472271
144780000 110.745119891645
144790000 115.298290583493
144800000 118.334199958199
144810000 116.772140131543
144820000 117.707753454671
144830000 116.99833827346
144840000 116.346782526354
144850000 119.111972562895
144860000 119.486091758755
144870000 118.531236904488
144880000 120.198017274379
144890000 122.700760379956
144900000 119.264097916405
144910000 115.639997798646
144920000 115.732537193388
144930000 117.569908468064
144940000 118.591097241554
144950000 119.685417283062
144960000 116.328287220996
144970000 111.138709703373
144980000 115.387937020809
144990000 115.070032854564
145000000 116.787048672252
145010000 120.003727825716
145020000 119.978121684902
145030000 121.275030065377
145040000 123.392772448375
145050000 122.905796098159
145060000 113.409794344623
145070000 114.87369482778
145080000 112.999460655946
145090000 113.725505462134
145100000 113.461230193099
145110000 115.364176336617
145120000 115.835822090191
145130000 113.679234167031
145140000 115.918209534379
145150000 116.422621730195
145160000 116.439653493489
145170000 119.43263380065
145180000 117.535738374372
145190000 119.123621148907
145200000 121.347621695231
145210000 121.656041444275
145220000 119.224153487323
145230000 119.921318941927
145240000 122.39869918484
145250000 122.796508506935
145260000 122.340537317762
145270000 122.937126900773
145280000 125.193351700696
145290000 126.058051076037
145300000 130.977467536293
145310000 126.86349133214
145320000 123.969852557929
145330000 119.777239679338
145340000 117.526041138358
145350000 118.392515927621
145360000 119.235570091858
145370000 122.25944532335
145380000 120.957341122254
145390000 115.449317231313
145400000 112.66494761793
145410000 117.153733488844
145420000 115.001646891619
145430000 115.636446834988
145440000 119.253529738849
145450000 121.343330191309
145460000 117.983060827966
145470000 125.230785884349
145480000 130.197584306838
145490000 130.888194870976
145500000 127.906111880149
145510000 120.841962697842
145520000 127.699832446052
145530000 127.038799536814
145540000 130.2428998085
145550000 129.519596305878
145560000 129.676011784856
145570000 125.386566465987
145580000 121.765607459145
145590000 122.651066241885
145600000 126.693693628385
145610000 120.926685633035
145620000 125.579711982094
145630000 119.144549411176
145640000 120.2338673624
145650000 124.539861969588
145660000 121.337810152517
145670000 118.918667136123
145680000 119.773543020517
145690000 120.694718918927
145700000 117.85904137425
145710000 114.713310954765
145720000 116.351332057559
145730000 117.374699819579
145740000 115.076388599184
145750000 118.335791418245
145760000 117.979031973609
145770000 115.661397481822
145780000 116.940179452116
145790000 119.768965688877
145800000 119.034751590378
145810000 112.824600561381
145820000 117.829169615208
145830000 121.217097080489
145840000 114.867010457237
145850000 115.940455412426
145860000 118.196392400892
145870000 115.221831530658
145880000 120.382994128243
145890000 122.765821643387
145900000 119.902524277396
145910000 123.139529057961
145920000 115.454262136669
145930000 118.981344938226
145940000 122.170608754938
145950000 117.931664354899
145960000 117.968011440327
145970000 117.013047184898
145980000 114.425918281556
145990000 115.224457259178
146000000 114.330304705581
146010000 112.223783777126
146020000 113.376246300304
146030000 113.748311687491
146040000 113.095230794998
146050000 112.147654337001
146060000 115.916942756667
146070000 117.911736950284
146080000 115.141892117862
146090000 113.486721338913
146100000 115.990929636028
146110000 118.606021537095
146120000 119.5997279951
146130000 116.361016948215
146140000 120.934566418058
146150000 118.601693928754
146160000 114.289005059117
146170000 113.275862846955
146180000 110.818451340019
146190000 111.777524159763
146200000 114.709303921828
146210000 112.573468439692
146220000 111.751751808066
146230000 113.940519066411
146240000 115.58289338353
146250000 117.768486604613
146260000 118.870954390234
146270000 114.073654839504
146280000 109.792901399137
146290000 111.734632332613
146300000 112.80768854936
146310000 114.01417293853
146320000 119.983614275917
146330000 122.941807936656
146340000 120.610619538996
146350000 119.227608805654
146360000 119.664151815982
146370000 115.966485853675
146380000 117.838024924431
146390000 119.217421500841
146400000 120.917293007639
146410000 115.796334115468
146420000 120.291761014054
146430000 120.789342456313
146440000 121.252123957727
146450000 119.449173895962
146460000 124.940777035011
146470000 124.89980239083
146480000 126.782344244794
146490000 125.298643892486
146500000 124.165471257702
146510000 119.472154230512
146520000 120.074146867917
146530000 123.631333474196
146540000 115.128690243222
146550000 119.826055071482
146560000 119.58020121233
146570000 120.746207434223
146580000 118.576944057069
146590000 122.624300830992
146600000 118.89322928689
146610000 119.597506011367
146620000 119.027359233598
146630000 120.334710192233
146640000 118.903760898647
146650000 113.80363512359
146660000 120.311998120037
146670000 117.859162339927
146680000 119.773137335694
146690000 116.097885949387
146700000 120.177245977708
146710000 117.955468538637
146720000 120.905649216412
146730000 119.743578185376
146740000 122.730489532192
146750000 124.664285323828
146760000 124.692136836411
146770000 125.431866705631
146780000 122.0088688578
146790000 126.617913587503
146800000 124.863727117297
146810000 119.471667994986
146820000 118.728416768047
146830000 125.474632244296
146840000 127.515456236129
146850000 130.247923512921
146860000 129.054129757303
146870000 128.93754862158
146880000 131.628417652097
146890000 128.286764130041
146900000 129.545308653373
146910000 125.126006018559
146920000 124.592281312522
146930000 121.048285751443
146940000 123.400095215612
146950000 124.476892408643
146960000 120.833206539824
146970000 115.397436526407
146980000 121.885556442309
146990000 121.36435164331
147000000 118.387656660251
147010000 115.71169512285
147020000 117.901975295956
147030000 117.192930926395
147040000 116.975899848252
147050000 119.799119546961
147060000 122.416969845641
147070000 122.798292261896
147080000 126.035552251933
147090000 121.499976780298
147100000 118.400672344078
147110000 119.293857080179
147120000 122.110916407187
147130000 126.407655825518
147140000 118.917908021071
147150000 125.19552712158
147160000 121.97949655412
147170000 127.945637108913
147180000 127.077059681658
147190000 122.638867412107
147200000 122.15854427421
147210000 121.359700432202
147220000 118.379343378867
147230000 122.081591055542
147240000 120.095968867318
147250000 120.033416352295
147260000 121.055311841359
147270000 115.076050585467
147280000 115.544420403408
147290000 119.34716845643
147300000 114.157137903745
147310000 115.337174023234
147320000 111.925407150299
147330000 118.116814405587
147340000 121.440038704287
147350000 119.490859766258
147360000 118.840821977186
147370000 119.061631830566
147380000 118.978335007657
147390000 117.040305825493
147400000 118.030029642356
147410000 118.719110574272
147420000 114.510856659393
147430000 108.574359069608
147440000 117.901222258005
147450000 117.405968947261
147460000 114.432598544623
147470000 116.018159602755
147480000 115.786814680865
147490000 118.58950692262
147500000 116.660453414026
147510000 113.893752989718
147520000 117.522889775122
147530000 117.128356417912
147540000 116.355057836527
147550000 118.847900151246
147560000 120.361403496374
147570000 118.21454836944
147580000 117.262203161788
147590000 121.074917202822
147600000 121.287174310741
147610000 116.785326881443
147620000 119.132408219743
147630000 117.710875269874
147640000 118.769390205581
147650000 121.837958300034
147660000 119.861434960312
147670000 122.205071590167
147680000 122.307162047914
147690000 119.511392513604
147700000 123.197209583844
147710000 123.43082861629
147720000 117.674382546718
147730000 121.368672616659
147740000 117.496002206547
147750000 119.116437790786
147760000 117.298310098901
147770000 114.253924533905
147780000 117.125453924973
147790000 114.5268835248
147800000 116.553903104306
147810000 116.235378003387
147820000 119.044028009721
147830000 122.634679703197
147840000 118.601342215337
147850000 117.468531252181
147860000 117.526006705147
147870000 119.025756046797
147880000 119.971777670585
147890000 117.794777271987
147900000 113.956555464451
147910000 118.921512577894
147920000 117.056015678286
147930000 116.777908891871
147940000 116.23916855235
147950000 115.918873743221
147960000 120.340317548693
147970000 118.954118484867
147980000 119.658707293567
147990000 117.764535310652
148000000 115.84558828458
148010000 115.548949485534
148020000 114.461808219323
148030000 113.441191082046
148040000 114.287887426638
148050000 115.465919431618
148060000 119.085865354304
148070000 117.166185011818
148080000 110.314123592551
148090000 114.000402289313
148100000 116.9518954035
148110000 116.762147229498
148120000 117.423282867341
148130000 116.387483813545
148140000 118.305656701289
148150000 119.863661905471
148160000 123.703266204301
148170000 125.773283493237
148180000 124.90788656255
148190000 125.007954066768
148200000 122.011444526947
148210000 121.165486929235
148220000 121.242098169465
148230000 116.542503526061
148240000 119.428511926183
148250000 113.341073913718
148260000 117.419009032947
148270000 112.441099533061
148280000 115.32710563614
148290000 115.356102618779
148300000 115.382892399287
148310000 110.614012858896
148320000 118.158842346886
148330000 121.198355573188
148340000 118.64823416544
148350000 118.302850763983
148360000 118.955095553189
148370000 116.270656124581
148380000 119.329686094991
148390000 118.069833943755
148400000 114.487767959679
148410000 113.744812260604
148420000 114.261674503832
148430000 108.180939793188
148440000 115.092130485067
148450000 118.196500428861
148460000 116.591560347339
148470000 120.537707905329
148480000 120.837731716329
148490000 116.519171354333
148500000 116.789479258969
148510000 117.914148397378
148520000 117.947229267185
148530000 112.799087281697
148540000 117.566251161308
148550000 119.808782891272
148560000 123.162985921083
148570000 125.60151217641
148580000 124.198396952038
148590000 123.712873185635
148600000 125.730135036447
148610000 127.682259048914
148620000 127.836096398284
148630000 130.36331152856
148640000 130.286597307682
148650000 125.290333987352
148660000 119.214178540811
148670000 125.025272703386
148680000 124.88095823889
148690000 127.570149709744
148700000 122.22407628299
148710000 124.273208102318
148720000 127.36297518545
148730000 124.967414512191
148740000 126.378984380644
148750000 122.686644666782
148760000 122.368197779931
148770000 119.805737266881
148780000 118.735770951815
148790000 119.530264519179
148800000 120.023246069756
148810000 123.950160292139
148820000 124.180292517763
148830000 122.448988412425
148840000 124.922491784423
148850000 128.513003765949
148860000 125.249184552737
148870000 121.440323390977
148880000 119.289563767538
148890000 128.577999815953
148900000 123.589813122596
148910000 124.524899146763
148920000 126.698896942302
148930000 118.657795070098
148940000 116.647989105842
148950000 120.742649534627
148960000 126.324814972552
148970000 124.790131621394
148980000 124.214353697259
148990000 120.785529122055
149000000 127.375710530507
149010000 123.422472547978
149020000 123.124839789626
149030000 125.938230835267
149040000 120.113709920749
149050000 116.389207973783
149060000 118.590919798495
149070000 118.353200123219
149080000 117.309879758484
149090000 121.514300847945
149100000 122.291209794818
149110000 123.40588179464
149120000 123.507976500684
149130000 120.32838476415
149140000 118.437939874256
149150000 118.929572358268
149160000 121.225869020215
149170000 121.747460580025
149180000 120.636597405057
149190000 119.575074268827
149200000 114.145754145615
149210000 112.865861103554
149220000 121.835450563076
149230000 122.064386188431
149240000 126.271502834795
149250000 123.571914234375
149260000 122.237097933878
149270000 123.250601006668
149280000 122.216957706625
149290000 125.687111238937
149300000 127.155709777891
149310000 124.632945536275
149320000 128.205617675417
149330000 126.400801509794
149340000 128.02257351547
149350000 128.290181770072
149360000 121.781577077103
149370000 124.704676609639
149380000 122.299453126577
149390000 117.250095372408
149400000 123.019929262242
149410000 121.785660121266
149420000 121.738036015754
149430000 120.390059148858
149440000 121.575297585821
149450000 118.363532800541
149460000 121.520623983224
149470000 118.608163709428
149480000 121.299831094261
149490000 121.855321854227
149500000 122.227748840409
149510000 121.891063969794
149520000 122.2734302504
149530000 121.064756621016
149540000 120.477825417517
149550000 121.955258433188
149560000 123.082412884554
149570000 119.241926071053
149580000 117.066832668681
149590000 117.303874166356
149600000 118.749884856666
149610000 122.737044595829
149620000 116.127303658925
149630000 120.455527724416
149640000 121.81804825686
149650000 121.589966625402
149660000 124.287452279834
149670000 123.118629934155
149680000 124.170728877834
149690000 119.50143482106
149700000 120.30900082778
149710000 120.163493684321
149720000 119.770955942179
149730000 118.853815777959
149740000 120.607737394138
149750000 114.985033301
149760000 118.435432143554
149770000 120.221441023189
149780000 117.554439706936
149790000 116.947043139572
149800000 122.751003185151
149810000 124.109344172471
149820000 122.582739877754
149830000 120.511063832236
149840000 122.023884350784
149850000 123.220021634732
149860000 123.55668387259
149870000 118.394727081784
149880000 120.061116030421
149890000 120.900387446792
149900000 126.146914977115
149910000 125.40729254614
149920000 119.709273754617
149930000 119.917126344722
149940000 122.062957852153
149950000 120.851178433785
149960000 126.453669453928
149970000 117.876158096501
149980000 117.464735735728
149990000 115.21039842755
150000000 119.966708026998
#timestep 
150010000 120.161761738119
150020000 118.172459376069
150030000 120.499183260392
150040000 121.11703561438
150050000 120.070250652637
150060000 115.53113307142
150070000 121.520932166411
150080000 122.568843116779
150090000 123.116779220033
150100000 117.469571289193
150110000 124.104837642543
150120000 120.03365786234
150130000 125.930849366926
150140000 125.014963230022
150150000 125.613093527298
150160000 126.439129389239
150170000 123.705409432377
150180000 123.112697436881
150190000 120.459589688212
150200000 120.419411350679
150210000 122.262060695026
150220000 122.866557441907
150230000 127.660106305396
150240000 128.39794769543
150250000 126.886774122432
150260000 131.54285397512
150270000 126.751987786285
150280000 126.662577070515
150290000 128.319399192757
150300000 123.102621821425
150310000 128.66848637783
150320000 125.211762419261
150330000 118.972551742429
150340000 122.96383762031
150350000 121.094151554113
150360000 121.500281650662
150370000 121.628386692903
150380000 121.478503365286
150390000 121.600654823082
150400000 120.52292883924
150410000 117.443245562798
150420000 115.174908313231
150430000 120.437937065159
150440000 110.860464392825
150450000 111.543305375333
150460000 116.12285358919
150470000 114.541338143047
150480000 111.407556406011
150490000 115.144903546517
150500000 113.275479506506
150510000 115.857858498955
150520000 111.730359782686
150530000 115.834571153707
150540000 109.561470754911
150550000 111.359240793219
150560000 115.481980501408
150570000 115.516888156389
150580000 112.006213425244
150590000 115.462066275317
150600000 108.232036255576
150610000 112.944672478895
150620000 113.273891393132
150630000 108.685625673836
150640000 113.538045380415
150650000 116.230129574368
150660000 119.705450281671
150670000 118.285355083386
150680000 119.567861194312
150690000 118.480644100068
150700000 120.399477617096
150710000 117.643067493553
150720000 117.810272111721
150730000 120.96299534664
150740000 118.254943716964
150750000 118.593568660051
150760000 118.004249204154
150770000 109.116160121026
150780000 114.71261774476
150790000 114.779102979688
150800000 116.515092008013
150810000 119.279486806709
150820000 117.79895302631
150830000 116.163193580625
150840000 115.278472509804
150850000 116.751790472338
150860000 120.246502288482
150870000 123.963462202323
150880000 123.329663592142
150890000 122.888104439728
150900000 126.447147322381
150910000 119.98705369433
150920000 118.952522120999
150930000 121.478635223048
150940000 122.014267527061
150950000 117.797733231515
150960000 117.181453149677
150970000 118.496271844094
150980000 125.194509781964
150990000 123.247923226469
151000000 122.946819476297
151010000 123.408833152082
151020000 122.114333561123
151030000 121.47468289383
151040000 118.380954243215
151050000 114.055089826051
151060000 121.346315008349
151070000 125.425475938262
151080000 119.625885964458
151090000 118.36591889723
151100000 121.694460831077
151110000 123.895500499904
151120000 126.893556221156
151130000 123.102873465092
151140000 122.696704654849
151150000 127.35574468864
151160000 120.009933297541
151170000 121.827840391373
151180000 125.453257443994
151190000 122.151100175838
151200000 120.876988949008
151210000 123.314630941089
151220000 121.555243994633
151230000 121.433444479508
151240000 120.863319578059
151250000 120.355365087482
151260000 119.146850298419
151270000 117.75417821499
151280000 121.158597036537
151290000 123.298527873989
151300000 120.515488380256
151310000 118.218445564347
151320000 115.280614032028
151330000 116.88458150728
151340000 116.263378304971
151350000 112.428667048208
151360000 115.662786906397
151370000 117.352275515133
151380000 118.386268581053
151390000 117.748749869255
151400000 118.62371290674
151410000 120.067741108203
151420000 121.138112325582
151430000 120.065417475513
151440000 118.815731802949
151450000 122.356235293727
151460000 120.114138719428
151470000 121.580893861958
151480000 123.074057645522
151490000 120.7538362678
151500000 123.366452053704
151510000 122.147024200188
151520000 119.811829194094
151530000 119.318497631039
151540000 122.33189869421
151550000 118.561646103392
151560000 124.071871838807
151570000 118.749687270786
151580000 120.314381890614
151590000 116.430507969802
151600000 123.119331461296
151610000 123.013204725025
151620000 124.414929098048
151630000 121.026690730721
151640000 119.247747112548
151650000 122.12502656099
151660000 124.806608782807
151670000 120.119648263763
151680000 118.617158238261
151690000 125.224395610544
151700000 122.528756040747
151710000 119.153251937055
151720000 117.163308406425
151730000 117.890372625918
151740000 119.425460530329
151750000 124.189465744471
151760000 120.581435208926
151770000 122.412320290467
151780000 122.536473311074
151790000 123.918171087481
151800000 122.628269417188
151810000 121.736876959024
151820000 116.465560070426
151830000 119.263333469971
151840000 123.736692510986
151850000 120.343090030486
151860000 119.021775533155
151870000 120.730023410995
151880000 122.909243540677
151890000 126.046057258877
151900000 125.358528644014
151910000 120.993563479504
151920000 126.865873019946
151930000 124.328955620054
151940000 119.289767435267
151950000 122.564126861472
151960000 120.788190891621
151970000 116.37880643444
151980000 116.512200775047
151990000 114.945949787616
152000000 118.515242293672
152010000 117.160538369186
152020000 118.81332957123
152030000 116.115727573532
152040000 115.733062129928
152050000 117.289967865837
152060000 116.815084285987
152070000 116.299722353387
152080000 121.357302798155
152090000 118.34186749976
152100000 116.079448908505
152110000 111.885325251783
152120000 116.969109567796
152130000 121.837476548002
152140000 119.46002409561
152150000 118.062884567449
152160000 117.390582958032
152170000 118.36836677231
152180000 116.231203932457
152190000 119.905012790514
152200000 113.944373649683
152210000 115.584801993907
152220000 115.948100526668
152230000 115.949186398559
152240000 115.32834774274
152250000 115.647439216337
152260000 115.175450818076
152270000 114.588752089152
152280000 114.097581369769
152290000 116.251373424921
152300000 112.25943889175
152310000 112.11447536071
152320000 111.160756682962
152330000 113.639401989043
152340000 116.849320860842
152350000 117.12166603461
152360000 114.176246110673
152370000 112.680268362701
152380000 115.798346815429
152390000 115.588332949726
152400000 115.596366800322
152410000 118.2677372348
152420000 124.655646215144
152430000 126.466888076717
152440000 123.875917522358
152450000 118.897484706878
152460000 121.977608435852
152470000 123.138675509223
152480000 120.51128191794
152490000 120.406267762889
152500000 122.185169253267
152510000 122.728452814734
152520000 118.796853339143
152530000 115.115507637165
152540000 117.310838434975
152550000 121.167766429758
152560000 118.346750103907
152570000 122.634589360097
152580000 124.220676647033
152590000 123.444704458061
152600000 118.80591231622
152610000 120.90350003541
152620000 121.078176004403
152630000 120.232188864266
152640000 122.98941201464
152650000 121.216839800052
152660000 124.196454123965
152670000 125.935875729206
152680000 115.441311730172
152690000 119.128082645476
152700000 117.72669079058
152710000 119.511186392135
152720000 117.76618709238
152730000 122.427015888631
152740000 121.619240417156
152750000 118.528313272743
152760000 118.379180089093
152770000 118.466940919048
152780000 122.195730784605
152790000 122.732408368172
152800000 121.271267102731
152810000 120.294110711295
152820000 124.450465033817
152830000 121.192613304078
152840000 120.000953411431
152850000 124.872646323918
152860000 124.369514555646
152870000 125.507128270433
152880000 125.521352860471
[truncated: 261,190 more chars]
