# Supplementary material for: Directional translocation resistance of Zika xrRNA
Source: Nat Commun. 2020 Jul 27;11:3749. doi: 10.1038/s41467-020-17508-7 (PMC7385498; doi:10.1038/s41467-020-17508-7)
Supplement: Supplementary file 4 — Source Data [file 41467_2020_17508_MOESM4_ESM.zip › Source_Data_Figures/Fig2B/stretching-rate_r0-T300K/r_18_Ree_parallel.dat]

10000 24.3925991256945
20000 26.8708424039127
30000 17.6416562818619
40000 19.184315237662
50000 17.3761170718433
60000 17.6787907028714
70000 22.9384668692955
80000 19.69940449495
90000 20.3058301067306
100000 19.6274856853667
110000 18.7733751421893
120000 13.336897986131
130000 15.4493722754751
140000 21.2618790576978
150000 24.9991687524139
160000 27.9388036676921
170000 30.9321145366902
180000 25.918777063006
190000 34.60719535628
200000 28.5728315691471
210000 34.7593013032097
220000 33.8683678804284
230000 34.7026674044725
240000 37.3078334796592
250000 37.7845475587652
260000 35.3348027240075
270000 32.0791694489607
280000 22.9863630596589
290000 28.4656623644865
300000 27.6957617301968
310000 26.5724787711807
320000 20.0754318193992
330000 21.0080256590743
340000 24.8638845214276
350000 26.7111242192796
360000 30.9586241598246
370000 27.3531064952811
380000 18.7874075174674
390000 22.6870270551021
400000 23.4078348501611
410000 26.9438660173726
420000 28.9205063104217
430000 28.2113383281147
440000 35.1456856968903
450000 26.959340596784
460000 30.2070301139866
470000 32.0660376893905
480000 37.2095163047519
490000 33.3276736426387
500000 37.4465509147017
510000 38.9426601626785
520000 38.6927128313252
530000 36.5945285592417
540000 42.7506282616627
550000 35.6319794297752
560000 37.7102034226697
570000 29.9520306472565
580000 30.2917043655151
590000 32.761473514904
600000 34.5749337207616
610000 35.8644441267917
620000 28.2450746552475
630000 34.2607644039233
640000 29.6460461529123
650000 31.6267522701336
660000 31.4976705830159
670000 25.9425502297696
680000 24.1738973838739
690000 18.8813909643675
700000 19.5720224752393
710000 17.2465077245043
720000 20.5692750433224
730000 22.4117834508889
740000 22.3862785983418
750000 12.5283664183235
760000 16.4501868930019
770000 13.1271459056528
780000 13.9813402477751
790000 18.9751909966534
800000 19.2388379132755
810000 19.0825649942791
820000 16.3726352248932
830000 16.8230069783861
840000 13.9674028833726
850000 25.5769497275959
860000 32.8563330963521
870000 35.6789117716659
880000 25.940182713361
890000 28.5213788753322
900000 32.2186559118281
910000 31.6764714068485
920000 24.5975306223235
930000 26.5976527536562
940000 21.201265860453
950000 22.6429694908023
960000 19.1854555451657
970000 15.3933258284947
980000 22.8544123045591
990000 26.6626959826221
1000000 26.8882820050021
1010000 27.2756582014692
1020000 25.2103616140622
1030000 19.9905607870056
1040000 21.0711675707573
1050000 19.812284682157
1060000 21.1714733961929
1070000 31.0730143935525
1080000 28.7753742643644
1090000 31.3769527605481
1100000 29.8706369056048
1110000 29.2754442650746
1120000 26.3534602571034
1130000 30.2126323955821
1140000 27.6968749829024
1150000 27.7860310747787
1160000 34.8179531326929
1170000 35.8444134597102
1180000 31.7324043584732
1190000 24.1203903449535
1200000 32.6041151038762
1210000 29.0700372097932
1220000 21.6043443755299
1230000 26.8623333182357
1240000 27.9784997725133
1250000 29.1398846436272
1260000 33.1177719221554
1270000 31.0021760699693
1280000 32.6290844831792
1290000 29.4757561100337
1300000 24.6649144455875
1310000 33.3123075362986
1320000 40.7732327999663
1330000 37.9874374747754
1340000 32.3785555824143
1350000 27.4691252648263
1360000 23.0979086318188
1370000 21.450393106302
1380000 28.2110870791762
1390000 29.9379880703776
1400000 19.5173171629809
1410000 20.076143722023
1420000 19.2290399670966
1430000 26.3649471064284
1440000 22.1781073605746
1450000 21.7063533301338
1460000 20.0647804774228
1470000 23.9790412501169
1480000 24.5604670773664
1490000 20.5307924957374
1500000 17.1266625150686
1510000 27.6744799303619
1520000 21.0872784125348
1530000 22.1721356848661
1540000 20.9313743402822
1550000 23.203934336127
1560000 22.7094047919364
1570000 26.4929918773794
1580000 32.2242499607566
1590000 33.3799142892773
1600000 38.5420364606431
1610000 40.8822870299903
1620000 37.9139734275304
1630000 43.726546376668
1640000 37.2820894272386
1650000 38.5607049337448
1660000 35.9877594932984
1670000 38.1817748859518
1680000 36.9851016912108
1690000 32.7079477474698
1700000 28.8947402838094
1710000 20.8007331806011
1720000 24.3109928883088
1730000 30.9925555692994
1740000 32.5882185559171
1750000 30.9139824193788
1760000 29.6226283162163
1770000 27.2573083108648
1780000 34.9322623111456
1790000 30.745848999218
1800000 30.6373677139235
1810000 34.9948841070607
1820000 39.1344909895234
1830000 39.9782716182654
1840000 39.2116946489582
1850000 28.4128293512234
1860000 41.9685264798542
1870000 28.8829898374838
1880000 32.0117451137315
1890000 20.7807498124396
1900000 26.6712900153418
1910000 26.7049074577507
1920000 23.5933329442556
1930000 22.0191722902977
1940000 20.5217423460916
1950000 28.1727290752936
1960000 23.4353672189984
1970000 27.9492335224213
1980000 24.2616904427651
1990000 20.9918366100927
2000000 20.1263319196966
2010000 18.7627888661514
2020000 21.2716231686076
2030000 26.2974702497551
2040000 24.2487751566083
2050000 23.336492256104
2060000 27.4247384151786
2070000 24.2248566064571
2080000 29.4874724522865
2090000 28.2692449598501
2100000 26.0874013142881
2110000 25.0772714672111
2120000 23.5091879145107
2130000 28.3640852122022
2140000 23.877509980329
2150000 34.6056105980745
2160000 35.8347048066249
2170000 32.7963856649998
2180000 38.8603602393354
2190000 31.8626143225286
2200000 31.8313051152817
2210000 27.2766382036663
2220000 31.3519374607164
2230000 32.4099986383269
2240000 34.801620701193
2250000 39.6400655559775
2260000 32.9398028398914
2270000 33.4675398417382
2280000 25.1229254287024
2290000 23.0604543409186
2300000 24.0976143946878
2310000 28.4455257971786
2320000 25.7001831967143
2330000 23.3071511442076
2340000 30.8271330414368
2350000 29.9693110214769
2360000 31.4176325528868
2370000 27.2610782020847
2380000 20.6892205105024
2390000 26.0030283857541
2400000 27.6516805851822
2410000 24.4588737265956
2420000 21.4116240232984
2430000 21.2478772082354
2440000 27.740636252519
2450000 23.2254633832862
2460000 29.5369619878358
2470000 22.7671865958717
2480000 24.0982869125642
2490000 29.7765078440773
2500000 27.640493512764
2510000 30.5267212713272
2520000 28.4599463518222
2530000 28.6012102694999
2540000 30.095951400558
2550000 26.756287358004
2560000 31.2682060444019
2570000 35.6070481391492
2580000 31.8376857116357
2590000 30.2308978744397
2600000 27.0289557869152
2610000 24.1257531482497
2620000 28.1522236923723
2630000 31.9719768150516
2640000 35.6601933009802
2650000 41.9649989713329
2660000 42.1937115731187
2670000 42.6295369761552
2680000 42.7232066475408
2690000 35.8319978027599
2700000 40.8072398826346
2710000 43.3868116387754
2720000 34.7074741499829
2730000 36.3316012966611
2740000 32.2006501409516
2750000 27.7097367398104
2760000 31.0242640898345
2770000 26.9888464204077
2780000 25.5482866871778
2790000 30.1426603852281
2800000 29.0918319995544
2810000 20.3345565256154
2820000 22.0905011086188
2830000 18.1549902501017
2840000 21.3867318635247
2850000 28.1162778269231
2860000 21.6593641180464
2870000 19.6646704952314
2880000 20.8506074709895
2890000 23.8381925235404
2900000 24.0067665071437
2910000 28.6767301253539
2920000 24.6112229803252
2930000 22.7861802213718
2940000 27.2915992702096
2950000 21.9898161317158
2960000 19.6864925250625
2970000 21.230867746599
2980000 18.5863118019502
2990000 20.4399743504422
3000000 25.4042877604375
3010000 29.6794447462365
3020000 34.9226367398353
3030000 32.2216150076653
3040000 30.1578148915989
3050000 33.3074898614572
3060000 26.2423500238647
3070000 31.1799021218397
3080000 32.6502983378049
3090000 35.2948473554493
3100000 33.5436076027146
3110000 31.0891875485317
3120000 35.5806074520771
3130000 32.586182553064
3140000 32.0105170163304
3150000 18.2589800479291
3160000 21.6709267001893
3170000 20.0034989151741
3180000 20.3326862463324
3190000 17.5132104494578
3200000 20.475785504312
3210000 17.2553251290047
3220000 18.3733474566959
3230000 22.7311284979615
3240000 23.823426764514
3250000 16.5812182606633
3260000 22.8550602811667
3270000 22.6010566670368
3280000 25.362098705414
3290000 29.5166464473546
3300000 19.8492112058208
3310000 24.1193988271793
3320000 33.2347297936658
3330000 31.8499049865215
3340000 20.2441900121542
3350000 19.5987187487273
3360000 23.0700820532482
3370000 19.112598618827
3380000 18.7051103750089
3390000 23.2658594315428
3400000 30.7301788828553
3410000 29.3491046340198
3420000 21.1931348511956
3430000 22.7472371076668
3440000 19.2693692653437
3450000 19.3016132197258
3460000 24.9964913424565
3470000 22.6803863073366
3480000 25.3267558738075
3490000 26.7296672843129
3500000 34.4887592518311
3510000 37.3874684186181
3520000 44.672867490215
3530000 38.4776358315387
3540000 41.3446690364504
3550000 30.4097981674939
3560000 35.4604173808093
3570000 32.6406791519436
3580000 27.2110553152226
3590000 28.1003415994341
3600000 36.7512743162314
3610000 32.7459499618757
3620000 33.6880431252257
3630000 36.3921166560899
3640000 26.975309124247
3650000 29.3826326857678
3660000 34.9665271052588
3670000 38.5594524643634
3680000 30.8860168733469
3690000 27.6393042713838
3700000 27.5539792291491
3710000 27.2155024355563
3720000 33.4239378841237
3730000 36.3363991569275
3740000 35.0762354683444
3750000 31.5013805635806
3760000 32.6564253255629
3770000 36.1152119360504
3780000 30.8142769058965
3790000 29.9059757359606
3800000 36.0667654717773
3810000 41.3057824892838
3820000 41.438385373422
3830000 39.9552846173474
3840000 38.5823265139845
3850000 30.322903782493
3860000 27.617400231035
3870000 36.0251848587609
3880000 30.4380685169508
3890000 31.4104428765356
3900000 34.9006664756826
3910000 34.235076382347
3920000 30.4085736572084
3930000 35.6636381838619
3940000 28.9487264590896
3950000 26.1448584327462
3960000 26.700354093806
3970000 21.6066168073871
3980000 28.9706144115954
3990000 31.0784909963665
4000000 23.9150549709542
4010000 24.0494229086501
4020000 31.8756257378212
4030000 33.7624094493383
4040000 32.4944465845605
4050000 35.9915842572917
4060000 35.3921672577833
4070000 33.3513859305576
4080000 33.5235252250404
4090000 34.0421296774547
4100000 44.3071934389735
4110000 44.8509563400484
4120000 35.126410277012
4130000 27.1638232932198
4140000 27.2879826581076
4150000 24.4471134492824
4160000 19.4969357838569
4170000 20.4693602242509
4180000 21.9172732875853
4190000 30.6249271633574
4200000 28.4560486951874
4210000 32.9307602712429
4220000 26.8852192707167
4230000 29.761883776157
4240000 29.2602833588017
4250000 33.8876171998739
4260000 34.0170943257756
4270000 35.8530014440365
4280000 27.0969107862051
4290000 27.4324402259844
4300000 29.399439154088
4310000 32.4264992181938
4320000 30.6222539960373
4330000 34.8083441353448
4340000 35.6157617640093
4350000 33.7485435018991
4360000 30.8385503411076
4370000 29.5830866324731
4380000 29.0244960468757
4390000 28.7454198228027
4400000 32.9880670391079
4410000 22.4291633650857
4420000 29.2792092887125
4430000 39.9002779468848
4440000 35.5198360533454
4450000 33.6652292761293
4460000 35.3957059373591
4470000 26.5987741200412
4480000 30.776591541338
4490000 38.709888083234
4500000 43.0748601157576
4510000 32.8416523442327
4520000 32.612285143245
4530000 31.6941558012485
4540000 31.3828652086414
4550000 25.2181858325751
4560000 20.9835523474442
4570000 25.6021778220887
4580000 20.8070637264119
4590000 22.4810173586678
4600000 20.7628204523641
4610000 18.8167127120697
4620000 18.5806873055523
4630000 21.2688307603046
4640000 21.044240530226
4650000 21.5728836807858
4660000 20.9801349259405
4670000 24.7386077568248
4680000 21.0598736957142
4690000 18.5653769680669
4700000 17.0708990364361
4710000 16.1474244572735
4720000 21.5510811207769
4730000 17.2007509153916
4740000 15.7515138610303
4750000 19.5559419674348
4760000 26.0455691139968
4770000 25.1912527932525
4780000 23.6518474134368
4790000 23.0084084415865
4800000 23.7572120537739
4810000 29.5012320378319
4820000 37.7429000037879
4830000 35.8631839035352
4840000 33.3738019884905
4850000 39.3585312130501
4860000 39.4199884425176
4870000 26.89993446863
4880000 30.8206753966256
4890000 28.4684567172052
4900000 27.6138084787609
4910000 31.3699007904481
4920000 24.5770925688714
4930000 27.9379223861641
4940000 31.6270404281902
4950000 25.4892999676635
4960000 21.9549499407876
4970000 21.9150745543477
4980000 24.1435384654804
4990000 24.8098316231062
5000000 26.3157181683851
5010000 22.5610957956163
5020000 19.9450939755332
5030000 24.9367491276257
5040000 17.9682739912729
5050000 18.5589437165596
5060000 16.9563076453482
5070000 21.9447107121605
5080000 23.2748541946139
5090000 23.7472400643622
5100000 23.9725978607228
5110000 19.8321746951729
5120000 21.7245306126906
5130000 28.0866445539622
5140000 29.7159020527643
5150000 23.4319957570411
5160000 26.2467525302202
5170000 23.9831003157736
5180000 23.2984064058733
5190000 23.298855948872
5200000 23.8030056156547
5210000 28.4996859764124
5220000 30.9375796620129
5230000 40.2141933195854
5240000 36.5018728309542
5250000 41.8260662154096
5260000 39.8358404590007
5270000 41.2692839867825
5280000 42.7948474269656
5290000 41.6190744055781
5300000 41.1860703352165
5310000 38.7284116257784
5320000 33.3815977185181
5330000 31.8534769323912
5340000 34.145692871569
5350000 34.7503008707562
5360000 28.7034233494194
5370000 37.4486498298542
5380000 26.0645104807672
5390000 38.2960875039452
5400000 34.0644205403602
5410000 32.069967689941
5420000 31.9984406071936
5430000 29.3179851019682
5440000 28.5542114839477
5450000 24.7508904148372
5460000 30.2067129018131
5470000 25.5705626274119
5480000 25.3170727133452
5490000 20.6540014225902
5500000 23.3391016920816
5510000 19.74274386533
5520000 24.7291789452485
5530000 21.3635744068258
5540000 30.0521152756203
5550000 21.6620495957521
5560000 26.2893224422204
5570000 18.030495822828
5580000 17.3580625930018
5590000 19.911765992888
5600000 22.6025613786749
5610000 27.7075603326707
5620000 29.695184966953
5630000 26.6763809654543
5640000 28.4821448410783
5650000 32.2389605739125
5660000 23.8690207347425
5670000 25.6825557162326
5680000 30.999295039398
5690000 24.9457179479004
5700000 15.5943744823396
5710000 8.7637336089947
5720000 11.7446529106613
5730000 14.5462505902537
5740000 20.9324088612154
5750000 22.5885418002047
5760000 22.1546436558413
5770000 21.6549367338246
5780000 18.3974932841113
5790000 24.1741768793338
5800000 26.0974848598951
5810000 21.7287440767045
5820000 25.6509114051952
5830000 23.0646012769755
5840000 21.0427046635563
5850000 21.9670207502279
5860000 25.7278817528558
5870000 23.7449138201815
5880000 20.3565266085269
5890000 27.4817539079573
5900000 28.0034817956137
5910000 32.1402397531876
5920000 25.9659282710327
5930000 29.4368682702285
5940000 26.6626271377271
5950000 29.2015725105825
5960000 37.3274591846917
5970000 27.8696148730476
5980000 28.3858702381889
5990000 32.965904982899
6000000 39.8480047628798
6010000 38.0450309556261
6020000 36.7342058394232
6030000 35.5880893570476
6040000 42.115768841365
6050000 42.5487030743365
6060000 42.9966051575295
6070000 39.6603026795448
6080000 38.4573484818323
6090000 41.1190209134715
6100000 37.4803249277863
6110000 39.9213016259474
6120000 31.7897872205563
6130000 39.8539413018864
6140000 33.6383275035757
6150000 38.3192211774068
6160000 35.8834383938777
6170000 37.895376890748
6180000 27.9717836924797
6190000 29.8924539152645
6200000 23.3922088507466
6210000 35.7619105172778
6220000 36.8275664860136
6230000 38.7783941683901
6240000 39.0826459740019
6250000 32.8569172750052
6260000 39.543469920977
6270000 37.6434916041835
6280000 34.6281282631114
6290000 27.8007147032964
6300000 31.9076182431285
6310000 25.6296084961899
6320000 29.4174764004495
6330000 29.3422431836671
6340000 29.8454246365019
6350000 28.4921495050452
6360000 35.3949417638026
6370000 40.1234235858793
6380000 38.3334529315744
6390000 38.0153284392217
6400000 30.2708007779559
6410000 39.8527991284998
6420000 36.9573159403095
6430000 41.316490668441
6440000 33.4020303168788
6450000 33.6909668995743
6460000 31.7146402810725
6470000 34.7689822559391
6480000 39.275874159652
6490000 41.3788486502191
6500000 41.0581589040997
6510000 36.4773775734068
6520000 41.2470559254338
6530000 33.2338085477728
6540000 36.7814313905305
6550000 37.7300031998138
6560000 32.8857254196998
6570000 34.4726657860549
6580000 37.5109135541073
6590000 36.1083680286245
6600000 33.659778558245
6610000 30.6822519131285
6620000 27.2538051258143
6630000 19.861903976231
6640000 28.9025261224991
6650000 20.5009095150099
6660000 19.6369931545356
6670000 27.5236821789775
6680000 26.410194002947
6690000 30.5526372503824
6700000 30.8882299527341
6710000 31.519412871659
6720000 33.5412901968488
6730000 29.1171026129848
6740000 26.1943117713316
6750000 25.3027841040635
6760000 35.780999236323
6770000 29.9887360456185
6780000 25.3189210696648
6790000 24.6980315486562
6800000 22.9001216743159
6810000 20.9160300237234
6820000 14.4306286102575
6830000 16.6983957565503
6840000 20.5783379416136
6850000 21.6810542686129
6860000 27.8172060786233
6870000 27.0316170945796
6880000 29.4881564304242
6890000 23.6705787824289
6900000 28.7954556103258
6910000 26.9215028834286
6920000 30.6731749912897
6930000 23.4955743061416
6940000 25.7529775559473
6950000 27.6550075210815
6960000 19.8999978949005
6970000 24.9797831036468
6980000 18.5406874554675
6990000 14.0684814589626
7000000 16.2841475022078
7010000 16.342822202778
7020000 23.6515950903935
7030000 23.1606217027459
7040000 15.62901665856
7050000 19.4333996492293
7060000 17.9251044872755
7070000 23.661906713829
7080000 23.2998293144851
7090000 21.2592086894853
7100000 26.6726611200187
7110000 30.6539417669023
7120000 28.5867406893038
7130000 25.8225870439859
7140000 24.2056460408863
7150000 25.6819487668552
7160000 38.6148743656058
7170000 29.9864958514074
7180000 23.0042282681346
7190000 24.3505532283231
7200000 19.5080161249342
7210000 27.517636270301
7220000 33.039124880678
7230000 32.2577872447895
7240000 30.6675546710527
7250000 34.2995301893598
7260000 23.8780162986991
7270000 28.5742588333219
7280000 27.6649169171696
7290000 25.3554065403619
7300000 23.691484500712
7310000 25.1407878278276
7320000 26.1114703304223
7330000 28.199421835383
7340000 24.0021506190771
7350000 19.4665721700717
7360000 26.8883853122821
7370000 26.5147628946405
7380000 31.623799767729
7390000 32.3245665557166
7400000 31.3906306583976
7410000 25.8584852778978
7420000 33.4822571306073
7430000 27.2333157772289
7440000 19.8588344325778
7450000 30.4523739964909
7460000 27.229763520053
7470000 31.6928341239842
7480000 28.9806723682195
7490000 32.3723898553284
7500000 37.5922806516772
7510000 29.5632995454754
7520000 31.6744357996531
7530000 32.9193693644814
7540000 32.6848768155505
7550000 23.2643448046331
7560000 29.9755092621256
7570000 35.5258411930508
7580000 34.3553894795927
7590000 27.5809018916037
7600000 20.131777233655
7610000 22.5374869206248
7620000 24.7801170441539
7630000 17.8043083614264
7640000 17.6696177003413
7650000 15.6691584345451
7660000 19.318643649529
7670000 25.242434061149
7680000 26.8092979302205
7690000 28.7628149080978
7700000 31.7685502079307
7710000 30.0987845955307
7720000 20.1559704154296
7730000 19.0564335691953
7740000 15.4569630411898
7750000 25.9773690547037
7760000 29.5633565999291
7770000 26.0910327767451
7780000 22.7946358186315
7790000 29.1006485429535
7800000 23.6867486758964
7810000 19.3577219916784
7820000 16.3432807404216
7830000 30.2380462925194
7840000 30.6020770760835
7850000 33.3191428653462
7860000 33.516572258434
7870000 23.9868710300671
7880000 29.9029645485425
7890000 26.9324495634398
7900000 33.5151724551873
7910000 29.0830226262074
7920000 28.1220430158091
7930000 30.7017892294779
7940000 28.8922365478543
7950000 26.665178450603
7960000 30.0585792892428
7970000 32.290686693769
7980000 34.3858253986357
7990000 30.02967156403
8000000 24.3584024048591
8010000 29.2937418191489
8020000 23.3329499531119
8030000 22.6284911453756
8040000 20.078993911439
8050000 22.3926843365639
8060000 21.0150475626752
8070000 19.652674828421
8080000 19.2927417446738
8090000 28.4971547778175
8100000 29.995725636115
8110000 23.4019248933719
8120000 20.5981181294065
8130000 22.8743630012614
8140000 21.7305648558423
8150000 28.3851661355504
8160000 37.1215426335302
8170000 30.951768582368
8180000 30.4711764164501
8190000 37.0508042078704
8200000 32.7018401797838
8210000 32.7059360911538
8220000 23.8366480809036
8230000 24.8309206272839
8240000 32.0626130904719
8250000 31.0689369799327
8260000 30.1266090329537
8270000 31.5972162741696
8280000 33.3759272437763
8290000 25.7040700267328
8300000 25.8863091365728
8310000 27.9908453861435
8320000 23.6139761145742
8330000 26.7310640847657
8340000 23.8367422719552
8350000 19.1453406269553
8360000 21.6943566824184
8370000 22.3206809197988
8380000 27.2410101524475
8390000 25.8646678453953
8400000 19.7888138179392
8410000 23.5883213479556
8420000 16.3022140665144
8430000 29.7470289199429
8440000 19.8238331932261
8450000 22.3501459069737
8460000 23.4948331889465
8470000 30.3202624008793
8480000 34.611163556177
8490000 36.3485773861605
8500000 29.8928631636376
8510000 36.9518744073697
8520000 27.9609310852281
8530000 27.1423272255722
8540000 37.6167476015325
8550000 27.7047757071759
8560000 32.2901813249299
8570000 31.6194109160573
8580000 29.995962424652
8590000 25.6620496106578
8600000 29.2632721812372
8610000 25.934815758986
8620000 27.4639891825034
8630000 26.9152001479069
8640000 24.7165713405389
8650000 24.2584320679736
8660000 19.0849945301094
8670000 30.3410087858518
8680000 28.4550671151774
8690000 22.6297065819469
8700000 22.8583523067277
8710000 30.3201148138297
8720000 36.9819745395967
8730000 30.4633647607407
8740000 30.4477683361123
8750000 34.6503504716654
8760000 26.1229486244527
8770000 24.8389518773955
8780000 35.5499338462909
8790000 31.3636103463959
8800000 38.1793143862284
8810000 31.8457861282084
8820000 26.8075702067333
8830000 30.6815120132401
8840000 30.9960511702627
8850000 33.249196489716
8860000 36.0824954695287
8870000 38.3212077279167
8880000 37.377023876209
8890000 37.4424498107712
8900000 33.0031778837081
8910000 34.4563324903523
8920000 31.8031428746416
8930000 33.0839669109158
8940000 34.3877021727243
8950000 28.6944707713329
8960000 30.8201149686574
8970000 30.6875162810372
8980000 28.6699664466059
8990000 37.0264017443574
9000000 30.3989316348336
9010000 27.3703154225198
9020000 27.5419165775635
9030000 25.5337092542543
9040000 28.270457672308
9050000 23.4801321004473
9060000 33.9602942271791
9070000 28.0940092551717
9080000 24.4974467361004
9090000 26.0199671666912
9100000 37.8356271425566
9110000 36.438266137902
9120000 30.9007925543379
9130000 30.6147123430968
9140000 29.587687087959
9150000 31.2967997381719
9160000 34.183029723716
9170000 33.7540822561853
9180000 35.1735372086504
9190000 30.3847562272607
9200000 38.0988332865574
9210000 33.3278064934138
9220000 29.919438771387
9230000 33.3617046696887
9240000 28.4979131249498
9250000 38.4062828656798
9260000 33.5934011642617
9270000 41.5908107385394
9280000 40.0181025906159
9290000 33.8431491383323
9300000 30.7984884021062
9310000 33.155431095236
9320000 31.1249036420839
9330000 33.2896110588384
9340000 40.5268846010341
9350000 39.3884801266668
9360000 38.4283681943432
9370000 39.4744459729207
9380000 46.2933282056758
9390000 44.3631401171603
9400000 43.8399952848273
9410000 44.6513827935662
9420000 37.4106838776433
9430000 35.1602203654074
9440000 35.15857696208
9450000 28.7586562085409
9460000 28.9998604467769
9470000 33.9044510566027
9480000 32.4666830474766
9490000 36.7503879402106
9500000 39.320754655116
9510000 35.8825645986187
9520000 38.6925392786262
9530000 35.5106980576139
9540000 33.0649409029095
9550000 36.9385612372091
9560000 37.5729846940785
9570000 30.620229575636
9580000 30.9516441902415
9590000 36.69650676069
9600000 43.3959274278636
9610000 35.8807788324974
9620000 29.5946193888936
9630000 35.2421149477381
9640000 36.2966822270649
9650000 23.2076844645018
9660000 26.021122010337
9670000 24.6436331932604
9680000 28.1571480582099
9690000 26.6283992329007
9700000 22.035872186899
9710000 22.2657781098967
9720000 28.4271860912686
9730000 28.966499135436
9740000 28.1049496950311
9750000 31.1106062530878
9760000 33.6909250869968
9770000 37.0860276131942
9780000 32.4235839109319
9790000 31.9169214836198
9800000 26.8970256506974
9810000 27.3735578476354
9820000 29.1172096885466
9830000 28.6727459311486
9840000 42.4650752083897
9850000 36.4156661522372
9860000 30.8852181363279
9870000 37.882085177083
9880000 35.7425895689817
9890000 38.3829040364332
9900000 29.6655832127766
9910000 26.919112569495
9920000 36.0931423667198
9930000 39.090024432497
9940000 39.027146895612
9950000 37.4583900387021
9960000 38.5227581213256
9970000 33.1165809215942
9980000 29.3066928834791
9990000 28.8585599112263
10000000 32.404709753992
10010000 31.6149396909353
10020000 33.3640035847514
10030000 30.0381541726597
10040000 35.0876253779837
10050000 34.7249964421014
10060000 30.4001139300498
10070000 29.3974970318959
10080000 31.8586722645732
10090000 29.9370147162226
10100000 36.4792025906557
10110000 35.2202976037069
10120000 36.7341301571225
10130000 35.9986357713861
10140000 32.4449985641538
10150000 19.4318806658598
10160000 21.8900872744367
10170000 25.7650840577789
10180000 30.6333492769198
10190000 28.0953390588728
10200000 21.3131560888236
10210000 18.5239159923379
10220000 26.7016790976253
10230000 20.8348497965256
10240000 26.3546657003416
10250000 25.3744923503222
10260000 34.4219942522404
10270000 27.995325271292
10280000 29.8376645598095
10290000 18.252727129722
10300000 28.4219898986796
10310000 31.3984076465387
10320000 29.9573177388163
10330000 21.2208990867942
10340000 26.2032130807151
10350000 28.4943691024548
10360000 25.2210407101448
10370000 26.5396894972827
10380000 24.943321134927
10390000 20.5269240991705
10400000 21.0426791047616
10410000 26.1574697989141
10420000 25.8615145515519
10430000 31.48246572638
10440000 29.8890094345479
10450000 21.9933408749121
10460000 25.092455177703
10470000 18.5905596697367
10480000 21.4474619847686
10490000 19.6236124971891
10500000 21.0586764745304
10510000 21.3591474936898
10520000 28.0992598246771
10530000 33.0756092429783
10540000 28.9577670857253
10550000 27.6930145295398
10560000 29.4638544357014
10570000 31.0692583261365
10580000 31.6385128231658
10590000 32.1280716894466
10600000 34.9684672817959
10610000 33.8908223169572
10620000 29.3131369505836
10630000 27.1592782481576
10640000 32.7657428547
10650000 28.8498116310139
10660000 31.5908172533132
10670000 31.7157902795267
10680000 37.5894543735893
10690000 33.6254191482841
10700000 33.7378471143985
10710000 38.9032066445673
10720000 37.5681165650572
10730000 30.1340122122739
10740000 33.5480362150358
10750000 30.4513483428303
10760000 23.9742669198865
10770000 27.0206301353898
10780000 30.4186030992656
10790000 27.9779281720282
10800000 30.8251589569322
10810000 28.5436855593074
10820000 29.5628403103503
10830000 20.56301309011
10840000 25.448961711783
10850000 21.3574683852406
10860000 28.3335374553429
10870000 18.8722194549144
10880000 25.4135185860563
10890000 30.9217957525437
10900000 25.7396834094104
10910000 35.7590301871076
10920000 33.2996410668642
10930000 30.1745696960078
10940000 31.2431752268504
10950000 26.8822427884292
10960000 28.0719887459191
10970000 18.6820597381841
10980000 25.6817319328374
10990000 24.6261419481207
11000000 27.658179677117
11010000 32.7866772965957
11020000 33.2238400911597
11030000 31.8863960885481
11040000 33.8405355118297
11050000 26.466400062381
11060000 27.61039179144
11070000 28.819689565531
11080000 34.3651642234411
11090000 32.8518878653107
11100000 32.809395835934
11110000 28.7229677251133
11120000 23.9512338365971
11130000 25.1546307550729
11140000 26.1208121077812
11150000 28.4253160689642
11160000 28.3556400990161
11170000 33.9689970657952
11180000 30.9618763712411
11190000 26.8414395518328
11200000 32.0702006500093
11210000 34.6324199281041
11220000 32.8782729320673
11230000 31.0936911895861
11240000 37.1511372816623
11250000 27.4554576300054
11260000 27.9842945900279
11270000 31.1627923004222
11280000 28.6534829526043
11290000 26.0917001229918
11300000 26.9292327249022
11310000 24.5367768874561
11320000 21.1434413069186
11330000 22.7279881069426
11340000 22.7684868652318
11350000 24.1309787929681
11360000 22.3549168907346
11370000 29.464024313008
11380000 32.7160728852375
11390000 32.9880564888577
11400000 37.4819389419217
11410000 33.3137283697641
11420000 33.7081859248065
11430000 32.5219068772721
11440000 43.0984205068091
11450000 36.3063202403713
11460000 40.6837694051328
11470000 34.4090485703612
11480000 35.9431152676188
11490000 34.8279155971999
11500000 38.7131038103772
11510000 39.1304134259545
11520000 42.4874085939588
11530000 42.7896240528799
11540000 34.8088667170773
11550000 30.92776616956
11560000 29.3219547520448
11570000 27.8724080893397
11580000 31.2617425978137
11590000 32.583928140923
11600000 36.6802407133032
11610000 35.8962846582095
11620000 38.0018413776218
11630000 38.2672335753076
11640000 40.7759259699995
11650000 41.0655438697652
11660000 46.8568324979629
11670000 47.2627025978176
11680000 49.049387210525
11690000 40.4328384044611
11700000 41.1456960122446
11710000 39.1521157344754
11720000 32.5822522821167
11730000 30.1692928521027
11740000 29.4939333148
11750000 33.3898003071092
11760000 37.261684164735
11770000 40.0181563872353
11780000 36.8911498247753
11790000 42.9871425764012
11800000 37.6135747447493
11810000 36.8895192882529
11820000 41.6020774404635
11830000 36.2585294160783
11840000 35.4552957226254
11850000 40.3673417947778
11860000 38.1912403780398
11870000 39.5495474199376
11880000 38.5862535183659
11890000 39.5751204690839
11900000 37.5286940113396
11910000 37.7012429638853
11920000 34.2776333929849
11930000 37.5572288166434
11940000 36.4241329907337
11950000 36.235485477728
11960000 36.7214714065398
11970000 38.2147869171253
11980000 41.5669592191712
11990000 34.4425496284751
12000000 39.3715544030671
12010000 32.9252122178809
12020000 35.4348611788309
12030000 33.5621514304241
12040000 38.8275348335656
12050000 34.6476794092919
12060000 31.6298028303972
12070000 23.7579198504546
12080000 35.2481893334765
12090000 31.6663469412039
12100000 32.1892368625872
12110000 29.4306919049198
12120000 33.2066970046804
12130000 32.141275760053
12140000 36.6103389397844
12150000 34.879245551679
12160000 34.946910656589
12170000 28.8293764996203
12180000 29.5252611304745
12190000 33.7890313576182
12200000 26.2898833205886
12210000 37.6932235447561
12220000 44.0580885498317
12230000 47.0091712231904
12240000 44.485118990547
12250000 50.0959897168655
12260000 40.4897641461529
12270000 42.0314837430392
12280000 33.5873994090954
12290000 35.1949975196287
12300000 37.5770959866783
12310000 28.9300759503197
12320000 31.0471448795653
12330000 38.3982530428736
12340000 37.0179090794568
12350000 42.9800644181597
12360000 41.9240184934012
12370000 37.637822717618
12380000 40.0940801520241
12390000 41.699222236198
12400000 39.3583530992182
12410000 40.7044426961505
12420000 41.5609769027883
12430000 42.9419405001462
12440000 37.9685817317364
12450000 34.4405747623333
12460000 38.4180262184238
12470000 33.9815113735153
12480000 34.4895513018329
12490000 37.5090749414435
12500000 34.2085084495221
12510000 31.603814988773
12520000 33.4306361867772
12530000 25.104844386408
12540000 20.8088985051462
12550000 20.0411204810316
12560000 22.6808328095013
12570000 25.0528420370696
12580000 29.8977181482722
12590000 35.1941584688946
12600000 27.4126638187852
12610000 32.8399843606747
12620000 32.1667237462913
12630000 30.44996243975
12640000 24.0990512533475
12650000 28.061803988828
12660000 34.3698781601046
12670000 31.8655211882993
12680000 33.3589733923653
12690000 28.5833243374036
12700000 25.2115413886955
12710000 19.6646980865212
12720000 28.4761857080213
12730000 32.6624773679297
12740000 34.0429473091297
12750000 36.3706898166256
12760000 37.1403012502363
12770000 37.8158669754465
12780000 30.2867387538193
12790000 28.3482805403041
12800000 39.7162694755516
12810000 34.8808743433512
12820000 35.9122242023088
12830000 27.4184324167285
12840000 19.959967523588
12850000 21.4615594505528
12860000 27.0892076456938
12870000 30.2063452629508
12880000 26.2350148718826
12890000 20.240115642298
12900000 27.9663891757779
12910000 29.9467032852307
12920000 29.5900677298992
12930000 28.9763328034488
12940000 23.0581874900695
12950000 29.9880006681793
12960000 33.6239309677188
12970000 32.3990661711624
12980000 23.188710966482
12990000 33.6374389509976
13000000 31.1883521965196
13010000 31.4869521188631
13020000 21.9535875550054
13030000 27.06597246006
13040000 31.816738938126
13050000 32.7789497343259
13060000 34.4544150454383
13070000 35.3649924204467
13080000 34.4447841101991
13090000 30.9121181400387
13100000 36.1919737765879
13110000 36.4714408588266
13120000 38.9198945106164
13130000 39.8173494753578
13140000 35.3220984800734
13150000 33.7053625240842
13160000 31.0464193245627
13170000 33.9912062962981
13180000 35.2728957398687
13190000 38.3074042607586
13200000 36.6004079062403
13210000 39.1951041857292
13220000 34.2380331749819
13230000 31.012062792599
13240000 31.0071070645436
13250000 32.151406833805
13260000 36.5722292141884
13270000 28.4296805151957
13280000 32.2860651982853
13290000 28.5932429503939
13300000 27.9183002089395
13310000 28.5176908126039
13320000 27.8007284995183
13330000 29.8356510384245
13340000 33.5514750180438
13350000 31.1732805841334
13360000 31.5888437370143
13370000 37.8906156683559
13380000 36.6066067836754
13390000 33.362450005374
13400000 29.4475095697278
13410000 31.8651794588846
13420000 35.4487987730676
13430000 33.2681511101088
13440000 32.632633942504
13450000 36.7918590886958
13460000 27.8116077623486
13470000 32.0511593737002
13480000 34.687032224585
13490000 34.550940795337
13500000 29.1406503883657
13510000 37.672526421662
13520000 34.8890262966576
13530000 35.2596062228665
13540000 28.9385244249951
13550000 25.8888704788822
13560000 19.0110043771091
13570000 19.1528385841029
13580000 17.6120236407432
13590000 18.3245201892471
13600000 21.7162439833447
13610000 29.3190099891107
13620000 29.4928616797332
13630000 22.5423982160984
13640000 24.7292696313365
13650000 24.54691853987
13660000 30.6334373661171
13670000 32.3658391918825
13680000 30.4547847255388
13690000 26.5228782686054
13700000 21.2701642830091
13710000 28.1600476926654
13720000 23.1994856205397
13730000 27.0746973924161
13740000 24.75076209533
13750000 32.58142184379
13760000 31.1352949197304
13770000 29.6718809697712
13780000 22.6213104748494
13790000 25.3154354838645
13800000 26.6041013464948
13810000 29.9729077673995
13820000 34.6478359925978
13830000 36.9219214632676
13840000 35.7125676532766
13850000 33.2647753618022
13860000 32.8646711890525
13870000 32.9139244725863
13880000 33.903226894186
13890000 40.0978094845809
13900000 38.5218556824058
13910000 35.2772642035152
13920000 29.6404167605325
13930000 27.3945757851061
13940000 30.981105127545
13950000 30.2465912673924
13960000 34.6961211440149
13970000 31.9744578134157
13980000 26.2004025254282
13990000 25.2889514525822
14000000 27.6792830882587
14010000 24.2467768487488
14020000 25.4633205465327
14030000 24.2313426200849
14040000 22.0613631067811
14050000 20.6356569486099
14060000 26.7994915216153
14070000 28.5646762419537
14080000 31.9347349917765
14090000 26.1693336679701
14100000 25.3109945459436
14110000 15.5768825064314
14120000 27.3091387020792
14130000 26.8793164840598
14140000 32.0606974018547
14150000 30.1942120627706
14160000 24.3460422810111
14170000 35.9589320428902
14180000 25.7918222443128
14190000 25.709537834602
14200000 28.6299138705343
14210000 19.8075681729285
14220000 26.1989302917381
14230000 24.1872876973207
14240000 28.690776246117
14250000 27.5098150008835
14260000 23.5647454798439
14270000 26.3695067385453
14280000 24.8106764330616
14290000 28.0043411444559
14300000 27.4118667735758
14310000 25.6574341376697
14320000 34.403662290957
14330000 26.3311968777004
14340000 23.3564623334546
14350000 23.9354815299679
14360000 26.9767615338152
14370000 29.4658677379716
14380000 33.2816023947291
14390000 33.3320536781208
14400000 26.341335355851
14410000 22.8552918074346
14420000 31.6283866498444
14430000 34.9068028399018
14440000 34.8753273942755
14450000 28.9480078612315
14460000 31.6592254803464
14470000 33.9215776153163
14480000 32.6590429555508
14490000 29.9243258015111
14500000 26.1684029661577
14510000 23.1469694896477
14520000 23.3608468192979
14530000 25.1168953276725
14540000 25.3996140049377
14550000 29.8648283467754
14560000 31.6791389686672
14570000 30.3428276013857
14580000 33.0258093100153
14590000 35.9443483690429
14600000 32.3177792729473
14610000 33.5678771048789
14620000 32.0501059499771
14630000 25.2156459550906
14640000 18.5924470745566
14650000 27.8300927592889
14660000 19.2817492948258
14670000 19.0142050491808
14680000 17.1068029545873
14690000 19.9850174575092
14700000 27.2369814106716
14710000 29.7060707313178
14720000 31.4499849422559
14730000 32.2166369464397
14740000 31.8258614407521
14750000 35.0550409920511
14760000 36.4709897502406
14770000 31.5733277711149
14780000 26.8457656803159
14790000 26.9095719466483
14800000 31.0472659472276
14810000 31.2865254320384
14820000 32.2840155898144
14830000 35.2665961979416
14840000 32.488279636542
14850000 34.2635711288413
14860000 30.6051851578576
14870000 28.9375427731628
14880000 34.547007833678
14890000 30.5295672360925
14900000 31.1080675187955
14910000 24.9502880156117
14920000 30.139415986633
14930000 29.159248318563
14940000 29.8673359052224
14950000 30.6860617220991
14960000 32.3983260228829
14970000 30.7998055886977
14980000 36.8781396720522
14990000 33.8573552704494
15000000 39.9184411996609
15010000 47.2120029240051
15020000 42.2583366029598
15030000 40.2226511001136
15040000 37.9846661531514
15050000 33.2932344239924
15060000 30.7854017892884
15070000 36.4550342981391
15080000 45.4686122129471
15090000 41.0599580328084
15100000 44.0404784874995
15110000 39.4132839861132
15120000 41.281021058633
15130000 41.6297289684613
15140000 35.9336199025922
15150000 39.9423469850215
15160000 39.3989525999277
15170000 44.2882496952579
15180000 40.7412652086931
15190000 32.9481406020411
15200000 38.3719069637122
15210000 34.0625580913027
15220000 34.2160239944242
15230000 36.3476492805253
15240000 37.6894709740554
15250000 36.6799473074147
15260000 28.4302996925332
15270000 30.1989120778987
15280000 36.3103996256918
15290000 33.0587239713003
15300000 38.713769423571
15310000 40.0364889057045
15320000 37.9886301785916
15330000 31.3819986681781
15340000 29.4003345718141
15350000 43.790439267012
15360000 42.7708334533309
15370000 36.7517238144994
15380000 33.6812951947066
15390000 44.4970409660937
15400000 40.9600475898197
15410000 40.7542054381449
15420000 38.6042401861213
15430000 33.4179245684707
15440000 35.1416326698954
15450000 36.7437493667698
15460000 38.4335383003022
15470000 40.3069662157992
15480000 40.8251081341789
15490000 40.7665081668067
15500000 40.8448215307949
15510000 37.5120126198582
15520000 39.9264403810427
15530000 40.7613037136873
15540000 39.8337249323076
15550000 42.9882896152894
15560000 48.4065938953759
15570000 49.5922177938163
15580000 43.6764704324218
15590000 43.1949506711916
15600000 37.8775004945221
15610000 40.0854739769141
15620000 34.4794534234047
15630000 27.692409582014
15640000 28.7188879151391
15650000 34.0361655626243
15660000 31.556288936367
15670000 35.8883665146001
15680000 28.6907872781214
15690000 26.0218483588068
15700000 24.3933681642839
15710000 35.2057248691343
15720000 32.3050511826182
15730000 35.5393700280224
15740000 35.9474853355993
15750000 34.2051789274837
15760000 35.0072891161684
15770000 32.7560775520332
15780000 29.2981177754204
15790000 33.9614990499275
15800000 29.3809239177437
15810000 36.6903995915524
15820000 39.6841298386197
15830000 34.8579501691531
15840000 37.9309471355495
15850000 37.108238267667
15860000 35.153298627492
15870000 28.4158057511495
15880000 27.1617326208435
15890000 35.5780079112901
15900000 30.8987927981653
15910000 34.0047537562068
15920000 27.1271066718061
15930000 32.4385127554455
15940000 31.7627503776385
15950000 28.4481935684493
15960000 30.6372820138416
15970000 32.1153515353704
15980000 34.1100727854015
15990000 41.0208111734116
16000000 33.8760216282633
16010000 32.4365286792385
16020000 27.8596069253474
16030000 40.2221833951011
16040000 36.5376976281164
16050000 33.7024106961044
16060000 42.2644364877618
16070000 42.664152953924
16080000 41.851478145963
16090000 37.4304447620827
16100000 30.8022010467811
16110000 39.9531491535844
16120000 36.6257569703001
16130000 39.6968165656274
16140000 37.3241400990627
16150000 38.0915651182394
16160000 36.6098494729806
16170000 35.9490133613886
16180000 33.4413039296425
16190000 28.8005173472114
16200000 26.0560568706316
16210000 27.0703464134556
16220000 29.0920425576811
16230000 25.4762207367204
16240000 31.7700317088761
16250000 36.1218537240944
16260000 32.3948003675447
16270000 27.2872625815188
16280000 29.4750344870898
16290000 22.2779972047938
16300000 21.5976069418617
16310000 16.7969405512376
16320000 28.7585729050857
16330000 25.063992590413
16340000 25.7689991533194
16350000 26.0760951276901
16360000 22.6083150857178
16370000 29.1023891739367
16380000 26.1094360764988
16390000 33.1896170862895
16400000 33.4812298793436
16410000 32.7212553459604
16420000 29.2284890838778
16430000 32.9131942913637
16440000 28.6339221679586
16450000 28.3272448548049
16460000 25.4091352301008
16470000 23.4080591245573
16480000 22.8457879900413
16490000 26.5465567337252
16500000 27.5217453265876
16510000 28.1552285096818
16520000 29.4827279745774
16530000 29.6968204704847
16540000 29.9445083547528
16550000 27.0512931542673
16560000 27.0171973007505
16570000 29.1096112421329
16580000 29.8585744112336
16590000 31.7066478980032
16600000 26.0214940091454
16610000 21.3081846390371
16620000 23.2025339002631
16630000 19.9024623335302
16640000 21.0161453228576
16650000 16.5265567491146
16660000 18.5953437895076
16670000 16.9926121915119
16680000 16.6863096931583
16690000 24.8744146576458
16700000 16.6248438681878
16710000 21.6868556017481
16720000 28.6383654647324
16730000 16.832140547273
16740000 24.5921938758373
16750000 20.5753214030585
16760000 25.4430447194061
16770000 33.30313535096
16780000 31.4237561006516
16790000 29.8015820378374
16800000 29.1814824887842
16810000 28.3750665521543
16820000 31.5109413790927
16830000 27.8383941884048
16840000 27.388849664849
16850000 23.4799963163516
16860000 24.8198275620203
16870000 23.972078120591
16880000 24.7686492288392
16890000 23.2811977747582
16900000 17.1565517622745
16910000 8.58744993152879
16920000 10.8344888229751
16930000 8.82136000527925
16940000 14.1364708039559
16950000 14.8207860017485
16960000 15.5359990150407
16970000 9.50900460059069
16980000 14.1950637932241
16990000 17.4696252764846
17000000 18.255456417621
17010000 26.6276282241665
17020000 21.7702872031862
17030000 20.274519807325
17040000 15.3209752122003
17050000 11.4275150903075
17060000 24.9338137568189
17070000 23.7435947031647
17080000 27.6464534804115
17090000 23.0611483100446
17100000 24.1675722934294
17110000 18.564099116415
17120000 9.40377790629555
17130000 25.5662789347403
17140000 19.9371224467847
17150000 20.2494863003961
17160000 13.5386762740096
17170000 15.7812142375092
17180000 19.4935031783554
17190000 12.2885916918459
17200000 20.613613382874
17210000 17.8983135762147
17220000 14.8832065427783
17230000 17.6199351774982
17240000 13.5360474756078
17250000 13.9574850106759
17260000 19.2785352282507
17270000 19.5351859002327
17280000 17.2610837541648
17290000 20.4672974636231
17300000 18.4937258841215
17310000 20.3872149647612
17320000 23.3415995810239
17330000 25.4853800574985
17340000 23.2428764873635
17350000 25.0333352350883
17360000 19.5299787914845
17370000 23.7565738704419
17380000 19.8111959398067
17390000 9.39559713737992
17400000 11.7916118557685
17410000 18.9233012150498
17420000 16.0108390400159
17430000 14.7318556505912
17440000 9.81292204367338
17450000 10.3402995843348
17460000 14.0516275194246
17470000 6.99434208346349
17480000 6.08283793628914
17490000 11.1422401530043
17500000 16.7188057240376
17510000 12.1978711422269
17520000 7.84914305843176
17530000 13.8772702825137
17540000 12.2790408103431
17550000 12.9879870016038
17560000 8.31519926587362
17570000 2.61726975056456
17580000 11.5204971629694
17590000 9.69324467400594
17600000 11.4014043809342
17610000 12.0411398810166
17620000 13.6994213726077
17630000 18.5214838245539
17640000 13.9246776815078
17650000 18.8744688088336
17660000 20.5299824129347
17670000 12.2048387057642
17680000 14.3961549104355
17690000 9.99405989152137
17700000 13.7481876511123
17710000 13.2091655433761
17720000 15.7323004310205
17730000 14.6899818550226
17740000 14.463821740977
17750000 18.827533388273
17760000 15.2825202599784
17770000 14.745428273626
17780000 9.58198557663894
17790000 13.8052576256761
17800000 13.7739603338588
17810000 11.5334998134985
17820000 14.3042965854305
17830000 12.2755716041672
17840000 12.5164031223038
17850000 14.6464066407339
17860000 16.9983134320441
17870000 10.9420041790216
17880000 14.1693029294135
17890000 14.5162443956261
17900000 11.5423175395222
17910000 17.33211734863
17920000 13.3722081942632
17930000 17.416338000964
17940000 12.4359719505302
17950000 20.8788649063256
17960000 20.73816622374
17970000 20.925529351893
17980000 13.6294734366789
17990000 4.2860046841472
18000000 7.63257784669611
18010000 18.4056242320272
18020000 12.3657659420556
18030000 21.4779021832957
18040000 20.6216577913395
18050000 10.9038329448831
18060000 19.2691058991962
18070000 13.6656152858035
18080000 21.9802457653747
18090000 17.5272322941767
18100000 16.5247341782584
18110000 18.9342094105404
18120000 24.6851272935887
18130000 25.4677076595297
18140000 14.299670260295
18150000 6.45067282645363
18160000 6.70002808541244
18170000 12.3144078048688
18180000 21.8905507469194
18190000 16.8875797875888
18200000 19.1198574109687
18210000 17.2642130236977
18220000 7.99354369690002
18230000 14.2808754160461
18240000 25.8900793329132
18250000 14.4229623468582
18260000 21.6499005703491
18270000 13.9719346467266
18280000 18.1386735600366
18290000 26.1337888322442
18300000 22.8247564967998
18310000 17.8704597598536
18320000 26.4269161960768
18330000 27.6162400600598
18340000 34.6959538486703
18350000 28.2977967924167
18360000 22.5039261280209
18370000 19.8883978272407
18380000 19.4972839900236
18390000 21.9699756996604
18400000 21.5359687747516
18410000 12.7123630568511
18420000 14.0391003519551
18430000 15.5640071926703
18440000 5.19252847207207
18450000 10.8719369784621
18460000 15.6338901529407
18470000 20.1216892984449
18480000 21.0300349609006
18490000 12.1088911061236
18500000 15.8752682624672
18510000 20.9026530509261
18520000 12.5472804691003
18530000 20.3897391102919
18540000 18.1706292271434
18550000 14.4289906125845
18560000 22.9966656972865
18570000 25.4370516344603
18580000 22.1208482783873
18590000 18.6718821798481
18600000 25.7436795815357
18610000 19.017504051162
18620000 19.3402407844277
18630000 22.7536465336658
18640000 14.9566461377309
18650000 22.4612068520943
18660000 23.0695574722043
18670000 20.7668299092079
18680000 12.2843636529174
18690000 11.0536232547985
18700000 13.3067915415082
18710000 14.1660492766835
18720000 10.4292710060866
18730000 13.1125572012431
18740000 19.966679345669
18750000 16.1271385915586
18760000 20.4908449147755
18770000 18.9642269228456
18780000 15.4567182703465
18790000 14.5363568170487
18800000 17.8911821927368
18810000 22.89174704347
18820000 19.2008268874969
18830000 20.9547015197003
18840000 25.4617269447962
18850000 21.9804447574026
18860000 23.7516638592806
18870000 15.3965052682107
18880000 23.3070241325086
18890000 21.5860464453885
18900000 24.8919763855385
18910000 16.5124827729809
18920000 20.518362777069
18930000 12.6065385986795
18940000 18.130289535105
18950000 27.6882624580267
18960000 26.440917460575
18970000 26.3378365807056
18980000 26.4342661628861
18990000 24.3774976523524
19000000 24.7424035269002
19010000 16.3354899462511
19020000 16.0272207885261
19030000 12.3129820947222
19040000 13.1201549032218
19050000 18.3140474552625
19060000 19.9222063777864
19070000 22.3681139103397
19080000 20.1862526154395
19090000 20.5528434559693
19100000 16.8616205602503
19110000 15.0374257998747
19120000 17.1553444515968
19130000 21.4432674724999
19140000 20.6545928164275
19150000 24.861632597029
19160000 17.1525322452134
19170000 16.8599084993587
19180000 29.3915912460409
19190000 14.5141175548267
19200000 12.8833807201377
19210000 16.2446761647426
19220000 20.7105753966237
19230000 14.9348810753181
19240000 26.6623147365612
19250000 25.4296777587796
19260000 26.2311227428007
19270000 21.914239523978
19280000 18.392208463125
19290000 19.9035923352016
19300000 23.3506094263248
19310000 25.3796256487053
19320000 25.8333818606965
19330000 26.3438387945486
19340000 27.6478708297864
19350000 19.1560619354337
19360000 28.3556059670441
19370000 23.0938828259904
19380000 13.4083400350461
19390000 19.4192445695994
19400000 18.0319116676148
19410000 20.5252771857208
19420000 17.5393280626866
19430000 14.0936336054468
19440000 16.0240294680386
19450000 17.5745680851678
19460000 23.0437602368861
19470000 21.7859451681096
19480000 28.7796566343632
19490000 32.4854841680234
19500000 36.0597573036138
19510000 27.9847067956636
19520000 25.3966589891453
19530000 30.0093585823267
19540000 22.3377049554215
19550000 22.7860504245306
19560000 25.7403415040479
19570000 28.7393094926432
19580000 25.7238094286615
19590000 26.8777089745439
19600000 21.0471641269809
19610000 22.4302633544279
19620000 15.6939233195725
19630000 18.8097667335197
19640000 25.5706391566697
19650000 22.1630376046147
19660000 22.3937116271225
19670000 25.537924738644
19680000 27.9630474742888
19690000 25.435751897952
19700000 32.2457533543082
19710000 28.9745643909288
19720000 32.3591815076877
19730000 24.9308758349752
19740000 23.8449294956353
19750000 21.6464980618803
19760000 27.7518636247781
19770000 24.9332109946876
19780000 33.0340465389634
19790000 31.9754702297788
19800000 39.8761699763493
19810000 36.544739755282
19820000 40.3994249806785
19830000 35.0729903932976
19840000 40.7317622056584
19850000 36.2384291502382
19860000 37.2917884931253
19870000 29.477103844214
19880000 35.2840526249545
19890000 33.1298077579724
19900000 30.7875481961256
19910000 36.886572600382
19920000 37.8439954112753
19930000 36.4613166483078
19940000 36.2285504587035
19950000 30.5419720559019
19960000 32.2556025944839
19970000 23.6024344195341
19980000 25.8567818147854
19990000 30.2487848802188
20000000 34.3543727554738
20010000 34.8479704942465
20020000 31.75055530836
20030000 33.3918987739698
20040000 37.7910708619695
20050000 38.155009820244
20060000 34.8208562590355
20070000 37.2470967515242
20080000 43.4455931927634
20090000 33.8006647057248
20100000 32.6959517104264
20110000 27.9491078939272
20120000 30.6357693658713
20130000 37.1604045709361
20140000 34.5655741339151
20150000 37.4835844349436
20160000 28.2946533616476
20170000 36.1143164568803
20180000 36.7396722275411
20190000 29.7629718628013
20200000 25.8165528991305
20210000 24.0918013820713
20220000 31.358926237736
20230000 35.1136507848944
20240000 38.7177383752893
20250000 37.1140234366943
20260000 27.4502690409993
20270000 30.4832073389085
20280000 26.147778454068
20290000 25.2797413184138
20300000 26.5775447399099
20310000 29.8960837348506
20320000 24.1611682114071
20330000 25.5251973645284
20340000 23.1425383159825
20350000 29.3583425012423
20360000 29.4729257139888
20370000 24.7862448500149
20380000 32.8740327974404
20390000 32.6296963814477
20400000 27.1829075374274
20410000 20.8699331505481
20420000 35.8307675028468
20430000 35.704588094292
20440000 39.0532796695987
20450000 33.9604204646594
20460000 39.2334860344578
20470000 37.2193204416653
20480000 30.7337839001831
20490000 28.4670575681193
20500000 37.2716290175933
20510000 29.5412279753674
20520000 33.3782976997721
20530000 34.8116493358654
20540000 37.1131556446721
20550000 36.5497389577758
20560000 42.5271187029172
20570000 43.3534587902182
20580000 37.5147802958214
20590000 40.4200157860857
20600000 44.50586773483
20610000 41.8870086300577
20620000 35.7828285070336
20630000 32.8106092768414
20640000 40.0188548786352
20650000 38.3948865647828
20660000 42.0283839854631
20670000 39.7969694851165
20680000 45.1112057595877
20690000 36.0821892618985
20700000 36.7472249989738
20710000 32.0364682647067
20720000 32.6367561508097
20730000 28.4430593332334
20740000 21.4417205710663
20750000 27.3410627696988
20760000 29.7430251039559
20770000 34.5096372902734
20780000 31.8251368041942
20790000 34.4824817638588
20800000 33.0890733545033
20810000 33.340411847318
20820000 33.0611503574034
20830000 40.8597008060063
20840000 42.4384047981955
20850000 41.1866034509784
20860000 45.0767249242097
20870000 46.3435017753477
20880000 41.9153725047471
20890000 44.5700292926335
20900000 36.7310453115169
20910000 38.0007481298828
20920000 35.750162425093
20930000 40.0674855199363
20940000 39.6001574906463
20950000 41.5505143551241
20960000 48.156997018444
20970000 47.8701174705539
20980000 39.2216979458956
20990000 38.8368061473935
21000000 35.6428865591026
21010000 38.5131892806439
21020000 34.6779221696061
21030000 36.5237223972728
21040000 38.1396715461071
21050000 34.2895445125918
21060000 36.096860869909
21070000 36.0059201569566
21080000 38.5577529532189
21090000 37.4477091128526
21100000 30.1570040954265
21110000 39.7695709358036
21120000 33.1122247689261
21130000 33.3117507976597
21140000 33.5140183934644
21150000 38.7063323577257
21160000 36.2344804226307
21170000 36.774683065738
21180000 41.4235947200991
21190000 40.0809353686709
21200000 40.8637976036539
21210000 43.275111878861
21220000 41.9647126782919
21230000 40.8578151596827
21240000 35.5691606380698
21250000 26.6573329631979
21260000 33.2432860024737
21270000 39.2751592742903
21280000 35.0104906985997
21290000 40.7614046413154
21300000 34.5182112039562
21310000 33.6378755728631
21320000 30.4745214746115
21330000 22.4107750930188
21340000 28.1506355658227
21350000 42.274180168444
21360000 41.5629860492441
21370000 39.8870566265347
21380000 35.4058162038207
21390000 37.9547759521628
21400000 35.0135032406222
21410000 34.7470959756627
21420000 36.4109747788256
21430000 30.2146135245367
21440000 34.1321765818158
21450000 24.7292129420599
21460000 30.2548661747055
21470000 32.9541630720823
21480000 36.1696320010702
21490000 30.8435530820107
21500000 26.1384911244206
21510000 29.2944301260861
21520000 35.8811933060279
21530000 33.7272750997288
21540000 29.5261758123792
21550000 33.1413416410448
21560000 34.3133589782561
21570000 32.7051243875183
21580000 32.9335261453642
21590000 33.7349986180874
21600000 29.8115517694875
21610000 36.9793703304435
21620000 34.7696394694762
21630000 31.1577597978153
21640000 34.6460956879943
21650000 35.3394673298013
21660000 30.2883867165125
21670000 30.0004319179171
21680000 26.8318793403161
21690000 28.6436557884084
21700000 30.5386697953475
21710000 27.5705979906825
21720000 22.3693584475383
21730000 20.0741169954175
21740000 21.7538124735301
21750000 24.4717547387144
21760000 22.2707111277333
21770000 26.4276589616716
21780000 25.4148024796573
21790000 31.0108491748916
21800000 25.1922401529906
21810000 27.1108252078071
21820000 23.8791615183683
21830000 33.18711434992
21840000 35.2550282762278
21850000 35.944468659048
21860000 32.645872079779
21870000 33.2024613239411
21880000 32.1312925690282
21890000 38.474621513565
21900000 42.3046819213207
21910000 39.6095743146102
21920000 39.1529159516136
21930000 29.9569811662766
21940000 27.2380512183564
21950000 35.3482057100527
21960000 31.2080916715789
21970000 36.6821079090029
21980000 31.5469496521532
21990000 30.0128365540573
22000000 33.3399286693768
22010000 29.1577109896821
22020000 33.7163423076853
22030000 34.3770721679332
22040000 26.579352711231
22050000 27.7236612953934
22060000 36.9065497099936
22070000 35.9218641215337
22080000 27.6360403733889
22090000 25.3628359442612
22100000 28.8522984610623
22110000 28.7910765878259
22120000 30.6215660470606
22130000 34.2824653604187
22140000 37.5644321127727
22150000 32.9626437650392
22160000 34.2108106993293
22170000 35.2084556861041
22180000 35.0943690558756
22190000 38.6194020857951
22200000 35.2044709768493
22210000 30.2278959795067
22220000 28.1294742521514
22230000 33.8301080964113
22240000 26.1973279948849
22250000 32.1453160065714
22260000 33.6156586741942
22270000 32.6767676472103
22280000 38.1620666235819
22290000 34.6780063990381
22300000 26.8543963358908
22310000 27.7850611756763
22320000 33.0857567489591
22330000 42.1768148401646
22340000 39.967508995162
22350000 40.2727792499684
22360000 42.9210130920473
22370000 39.4411884167367
22380000 41.8188547792258
22390000 43.1976739943269
22400000 39.7719482647069
22410000 28.837394135331
22420000 37.9965274139518
22430000 38.6260849010089
22440000 31.9833997754978
22450000 31.4683962015633
22460000 27.1598349938226
22470000 37.1278974392891
22480000 34.2307615294832
22490000 40.2074200178309
22500000 40.4124229337997
22510000 40.8146334971325
22520000 44.6952314978769
22530000 41.6216264966366
22540000 42.7900573317443
22550000 40.9390226294431
22560000 32.8636434849097
22570000 28.7635076391503
22580000 34.3820856856479
22590000 32.9191037234703
22600000 35.5094934275292
22610000 32.1292999009607
22620000 26.4205984724045
22630000 37.1861436006743
22640000 35.2228415994563
22650000 33.8022215208135
22660000 27.5614988319949
22670000 30.0358738234413
22680000 32.3888373827569
22690000 40.2173014953503
22700000 38.8513817653653
22710000 32.0292468777211
22720000 32.2618146560553
22730000 34.2179658763856
22740000 33.5059606961344
22750000 31.8845667594644
22760000 27.7748657935579
22770000 35.866524081199
22780000 30.8347473386906
22790000 36.303495991708
22800000 35.8755905666235
22810000 30.4663470853993
22820000 30.1308479102067
22830000 26.5515423906942
22840000 40.0134185033436
22850000 46.0133177971625
22860000 39.5668817903091
22870000 38.5915934410628
22880000 36.6951086744299
22890000 38.4190068540234
22900000 33.8543045708449
22910000 37.3568472362844
22920000 32.1678578948686
22930000 28.3205028594176
22940000 34.1832074223719
22950000 41.9748914555024
22960000 40.8645635261569
22970000 45.1044599287267
22980000 40.8105882750823
22990000 36.0306707518056
23000000 33.9182810940729
23010000 29.5571839810759
23020000 27.5388967974104
23030000 36.9961214374873
23040000 39.3264153618437
23050000 38.1648701234545
23060000 44.4151283036601
23070000 42.7296755298494
23080000 36.9974410351847
23090000 33.8993547539044
23100000 39.1201159679185
23110000 35.6753400937833
23120000 36.4303236950728
23130000 33.3973925294861
23140000 30.7185596138432
23150000 37.468653191652
23160000 31.6062347921825
23170000 40.6552787814398
23180000 39.6744738481271
23190000 39.8788650809229
23200000 35.9821941151544
23210000 39.196814208132
23220000 36.5668339161315
23230000 33.937908986827
23240000 36.7858092566458
23250000 42.2452567961851
23260000 34.4611014633044
23270000 27.5182591371885
23280000 31.3570485866567
23290000 36.6733051481698
23300000 31.6258984648438
23310000 30.5218929034029
23320000 29.3030929079014
23330000 26.0667407612364
23340000 35.3059177158086
23350000 35.2714356797139
23360000 29.923656248978
23370000 22.6063244877619
23380000 28.7352081347806
23390000 31.020851963369
23400000 32.17059188805
23410000 28.7429936372208
23420000 33.3078727511803
23430000 27.4254182314555
23440000 31.8108111728379
23450000 37.8798716973839
23460000 35.506075760933
23470000 32.7034332007827
23480000 36.216235779587
23490000 27.3713887771626
23500000 30.9669948696743
23510000 22.4515676509137
23520000 25.2426028000277
23530000 24.8371254120252
23540000 26.6483666178023
23550000 30.8115097617369
23560000 34.1192615283923
23570000 37.214477295701
23580000 38.0324270331453
23590000 28.7491313386401
23600000 35.5759974517351
23610000 36.1900332921341
23620000 29.9002813241663
23630000 32.7631438421932
23640000 36.2380493430724
23650000 36.1432188683769
23660000 35.4851972637928
23670000 26.0760151828228
23680000 34.3541881631715
23690000 33.468684390756
23700000 42.6839356806479
23710000 31.6033715067906
23720000 40.2647135080235
23730000 39.0177938780904
23740000 36.5332809727039
23750000 34.9297263887948
23760000 37.9925195370099
23770000 36.9490964880161
23780000 30.9626350845799
23790000 35.9541006147159
23800000 43.1783624963988
23810000 33.3429819340401
23820000 31.5545654548602
23830000 37.2366016353668
23840000 32.5271668377306
23850000 39.8182827562373
23860000 36.1865663135574
23870000 40.7875560631531
23880000 42.2366398780784
23890000 41.5227389638411
23900000 35.3127148475886
23910000 39.0141750180887
23920000 29.6792336333268
23930000 37.4418059185948
23940000 34.9414055696783
23950000 33.0387175657369
23960000 31.497870115845
23970000 31.1950224374787
23980000 30.6139799786026
23990000 26.6718187969452
24000000 28.3072936266983
24010000 35.2960483543639
24020000 33.4960461747219
24030000 33.6270986220468
24040000 35.5250546196601
24050000 38.18008906866
24060000 36.8733591293032
24070000 44.3769136861368
24080000 35.7804870091487
24090000 38.3371287289884
24100000 30.0550965533236
24110000 30.537632962287
24120000 33.3121612302684
24130000 29.7004372478337
24140000 32.2306134270728
24150000 32.976315322155
24160000 35.4793367661043
24170000 38.8241553325374
24180000 43.5936763146689
24190000 43.2270383276942
24200000 40.6240451752965
24210000 39.3941858469591
24220000 42.5461539044772
24230000 42.383079800587
24240000 30.6403536686931
24250000 34.0431539836558
24260000 36.5703779888667
24270000 41.0621063347567
24280000 34.3894530363401
24290000 29.6552754505627
24300000 30.1761888955587
24310000 30.728220673558
24320000 37.9757601154707
24330000 34.9652059983296
24340000 36.1242412231979
24350000 34.5043973049298
24360000 38.7142595838225
24370000 37.1151401543052
24380000 43.643590309057
24390000 46.6196450284963
24400000 40.7137843937483
24410000 37.830721124998
24420000 41.7287696575125
24430000 38.3854310100972
24440000 37.3643694725386
24450000 33.4277656159243
24460000 32.8921534408492
24470000 36.6850697690572
24480000 37.013838912638
24490000 37.4492249825638
24500000 32.2058956678239
24510000 36.6488672175415
24520000 39.9177239453765
24530000 33.6952305244197
24540000 39.6260166462391
24550000 38.611150225253
24560000 37.270312653255
24570000 36.9931146453638
24580000 39.8944606444249
24590000 48.9030815741272
24600000 49.6276335782833
24610000 48.1499131922861
24620000 47.7888894457636
24630000 44.9429551778841
24640000 41.5607391733404
24650000 41.0099813113268
24660000 46.8421466972326
24670000 47.3363255594446
24680000 42.8862506917259
24690000 53.2087796680639
24700000 46.2067020197063
24710000 46.3952602739676
24720000 34.9279724574393
24730000 43.5877279640846
24740000 48.5907531501136
24750000 44.0706124461457
24760000 41.4318046387361
24770000 40.5661001477394
24780000 36.5556807307041
24790000 45.5092338852875
24800000 40.4773281659413
24810000 38.8177127377382
24820000 33.4800432367994
24830000 34.8297055926271
24840000 33.6758336146199
24850000 31.1550393297014
24860000 36.4549003385056
24870000 40.2210737770682
24880000 38.4840987359546
24890000 38.0369109177706
24900000 36.0197565799523
24910000 31.688145530041
24920000 36.6567800243387
24930000 40.0313319304803
24940000 37.0330994828626
24950000 41.9101908145038
24960000 39.2587051153222
24970000 31.2403484485233
24980000 33.2363895228867
24990000 39.2747071419926
25000000 37.7827049527151
25010000 32.0377918490277
25020000 32.5126751358821
25030000 36.6415288949349
25040000 42.401230274379
25050000 38.4835488755465
25060000 35.2819360181666
25070000 28.1322042287882
25080000 26.4277929373826
25090000 25.8275444071202
25100000 29.1152039493932
25110000 29.6858670854346
25120000 26.9868334270021
25130000 32.6170019371843
25140000 31.0234577000519
25150000 35.0717409155715
25160000 36.9940687180646
25170000 36.8918822815267
25180000 39.6440572201281
25190000 39.422082252496
25200000 38.3863003882292
25210000 41.4701211079376
25220000 45.847828077134
25230000 45.8761109351453
25240000 44.1229799371422
25250000 46.6001190526023
25260000 46.9128588443068
25270000 39.2775942902658
25280000 33.2005133657792
25290000 44.4454590701291
25300000 36.4555903472296
25310000 39.1612315266184
25320000 39.8254271466424
25330000 35.7917918201433
25340000 40.8275122536584
25350000 34.8436274368922
25360000 39.8413141758594
25370000 38.6917179878654
25380000 36.6506527268232
25390000 39.9460099967183
25400000 36.9411978808366
25410000 42.6906404052224
25420000 39.2101547025177
25430000 43.7555854982359
25440000 42.3367547564495
25450000 38.9318705752057
25460000 44.274324438295
25470000 43.2024633122506
25480000 40.3539393350042
25490000 35.778223359331
25500000 36.2604940170318
25510000 35.3606601816039
25520000 39.5348604498827
25530000 40.0215140507576
25540000 34.2831551499834
25550000 44.0115850958119
25560000 40.2977349494545
25570000 39.5774310974754
25580000 41.1734634579905
25590000 45.1912381870662
25600000 43.3939066977897
25610000 42.211357920778
25620000 40.7363627084458
25630000 41.3485649860633
25640000 37.707303146613
25650000 39.4662110706122
25660000 34.3033684245783
25670000 32.3686470120061
25680000 27.7123364460984
25690000 31.4835871397422
25700000 31.3368160877942
25710000 27.5086789019363
25720000 32.8303756278382
25730000 29.1617568474566
25740000 33.3378489180863
25750000 34.9424990574107
25760000 30.7364699928761
25770000 29.9025651690122
25780000 26.3025388312933
25790000 29.4986434110913
25800000 29.2638134868839
25810000 30.2542540981204
25820000 35.3741898169411
25830000 31.6269730262796
25840000 31.5071818010657
25850000 41.5240719101541
25860000 41.7405092064906
25870000 31.7126308760032
25880000 37.6278391580985
25890000 44.6108534492851
25900000 39.5048918873425
25910000 41.0492858311339
25920000 43.7932642087392
25930000 43.1591954773385
25940000 47.0360067054208
25950000 49.1562101644965
25960000 48.0333000814297
25970000 53.956780171683
25980000 53.9870661602777
25990000 51.8411871555023
26000000 52.4882025520332
26010000 50.993159751871
26020000 50.9899665220424
26030000 43.8740747324686
26040000 48.5986349143995
26050000 41.927524288454
26060000 55.7339775634738
26070000 50.1086232809783
26080000 48.8204194466341
26090000 50.2623846464828
26100000 49.8069580073498
26110000 51.7016751449144
26120000 51.6504396616764
26130000 50.4037296515054
26140000 46.510162749942
26150000 51.1000700949926
26160000 45.8108201291055
26170000 52.085394554011
26180000 47.7512046301948
26190000 48.6968977682415
26200000 44.03738975371
26210000 48.6498857793634
26220000 46.4305789512591
26230000 43.1023524694774
26240000 42.4980534227551
26250000 41.4209673760102
26260000 38.4385868430189
26270000 38.0464399371577
26280000 39.1369804555359
26290000 37.063240077104
26300000 34.8052942727657
26310000 43.0447092736958
26320000 45.7901706344726
26330000 45.9537386079984
26340000 50.7883846128894
26350000 49.3371358103905
26360000 43.8536150227637
26370000 37.6621425202134
26380000 42.7292595554124
26390000 35.989645282952
26400000 29.5108432484054
26410000 32.836824663717
26420000 45.155230238526
26430000 41.2292900284007
26440000 45.8055598793784
26450000 39.3339249615935
26460000 36.5309285542967
26470000 45.1066034219886
26480000 44.8826250464742
26490000 45.8542833575118
26500000 43.5780461260397
26510000 46.1351683794693
26520000 46.0478271637438
26530000 39.2842799985078
26540000 43.9681358457597
26550000 45.5479502125319
26560000 41.6036515367875
26570000 48.2534292517281
26580000 51.6320237743661
26590000 45.6959399573104
26600000 47.5504369869528
26610000 42.1049881083026
26620000 42.4375803541306
26630000 45.5649802208524
26640000 47.8565731150157
26650000 46.3409888285399
26660000 44.1200726679276
26670000 45.3440127352295
26680000 55.0039047580583
26690000 53.0891492131216
26700000 47.6311232902494
26710000 49.6414986910117
26720000 46.4918967604685
26730000 53.5540525791544
26740000 50.0830819628598
26750000 47.6617792627222
26760000 45.2649464603121
26770000 37.9271619431787
26780000 35.5590489463054
26790000 38.2365435291688
26800000 37.8111897315129
26810000 47.6605791127637
26820000 45.4988283335755
26830000 51.7642365493801
26840000 51.0318085399628
26850000 53.4462842141926
26860000 55.1865079815504
26870000 58.1759201205439
26880000 53.7539250052849
26890000 52.7023705349044
26900000 55.5448755472478
26910000 52.1612526515735
26920000 52.4637426729311
26930000 55.9162457921049
26940000 50.1974822704512
26950000 53.844615495529
26960000 57.2483875118929
26970000 53.5495283833412
26980000 51.2108529490836
26990000 52.8678714632312
27000000 53.9086696544336
27010000 54.0383732924847
27020000 50.9204590828403
27030000 55.0374555788537
27040000 51.9459186739285
27050000 54.687835925517
27060000 43.3784192073247
27070000 47.5631761804584
27080000 45.680570905059
27090000 39.4425807639167
27100000 45.9833892550589
27110000 34.4197207658381
27120000 31.7199399968939
27130000 33.3772565629956
27140000 41.4955931252844
27150000 38.7974358003567
27160000 37.2322944678502
27170000 45.5539470254085
27180000 41.9832063175602
27190000 46.6317421926723
27200000 47.4442076972945
27210000 39.7165763471774
27220000 41.647332358361
27230000 41.7529660706372
27240000 40.2898512616886
27250000 51.29584231647
27260000 54.0400626639025
27270000 53.6126377397071
27280000 54.8871419576768
27290000 43.1496773958224
27300000 48.5113491192756
27310000 45.047198595886
27320000 49.7641673068889
27330000 46.7606776239581
27340000 32.1141754264031
27350000 31.5174939176063
27360000 39.1605251279564
27370000 43.5610568405706
27380000 45.7397185880836
27390000 45.0362470128251
27400000 36.6095070155606
27410000 43.5886530566843
27420000 41.761157556691
27430000 43.9006818086136
27440000 40.3067971886799
27450000 38.5521079271488
27460000 36.6344687731304
27470000 38.7741885383217
27480000 42.9120962610883
27490000 37.4034082038954
27500000 40.8668698020429
27510000 37.8953527588779
27520000 37.8177808219338
27530000 40.5954626736372
27540000 38.5960733147509
27550000 40.4921755890722
27560000 37.2143826604881
27570000 33.5823062072801
27580000 32.4965190965059
27590000 31.0663451598815
27600000 31.1296754360757
27610000 30.6985171809597
27620000 26.8144640556666
27630000 30.5695909882505
27640000 35.0770847676843
27650000 36.644130432328
27660000 33.6207374046149
27670000 32.8718440747546
27680000 30.8721609193748
27690000 31.9260561449121
27700000 33.2724100749812
27710000 35.2239449231663
27720000 29.9734875788897
27730000 30.7935651968022
27740000 31.1433862227401
27750000 27.5858159981132
27760000 27.1160357021041
27770000 39.3179639260208
27780000 45.3587091445365
27790000 41.4582319202574
27800000 41.2644307451994
27810000 45.3880718185662
27820000 40.9954518228075
27830000 40.052283927647
27840000 38.3169606103957
27850000 42.1835219475052
27860000 36.3125970270129
27870000 40.8009095481552
27880000 40.1229971959163
27890000 31.4505286669231
27900000 35.99434718497
27910000 32.5298093415337
27920000 36.547197495358
27930000 34.7048115784868
27940000 38.3853998828956
27950000 38.3991960169714
27960000 38.4798452414835
27970000 43.0335210595862
27980000 40.1825743608497
27990000 50.5317400158027
28000000 45.9147927955804
28010000 46.2618958413353
28020000 43.236278865604
28030000 43.3783677342317
28040000 36.0916284285292
28050000 46.7517600006042
28060000 47.1333981967026
28070000 49.0745091004766
28080000 52.3135158235947
28090000 52.8817223287621
28100000 49.1106247748954
28110000 47.4301667858116
28120000 47.6322556325462
28130000 44.6204464813714
28140000 43.6909864692134
28150000 38.2747420032046
28160000 36.3417446768192
28170000 36.5105556297598
28180000 34.6614943893932
28190000 33.412286927933
28200000 33.8943414112021
28210000 28.4608327825578
28220000 28.8160222568717
28230000 35.1886462278096
28240000 33.9385053344022
28250000 33.090069980646
28260000 30.3781808267512
28270000 32.9168977587046
28280000 34.8756604703175
28290000 30.8389600373191
28300000 25.6714580696656
28310000 25.6228794338758
28320000 28.0483156196952
28330000 36.0248031632124
28340000 29.1117914975247
28350000 33.4108484727481
28360000 33.4336940055349
28370000 31.8155933297241
28380000 31.3255019778592
28390000 33.5107114238431
28400000 29.7547234730176
28410000 38.3893887885837
28420000 46.9619120751698
28430000 40.9292206635907
28440000 38.3873810625589
28450000 37.7046689421632
28460000 38.6866636303305
28470000 39.0702777152017
28480000 36.3637818224104
28490000 34.5833961865018
28500000 29.603668271372
28510000 30.4184054362944
28520000 26.6779915594001
28530000 22.4387022981458
28540000 24.3868237439955
28550000 24.1110231252525
28560000 24.634566686557
28570000 28.2920689576121
28580000 21.965552487757
28590000 22.6699105111855
28600000 19.4469734712086
28610000 23.4536512236503
28620000 26.9089506463998
28630000 29.8789433859887
28640000 32.7512223945079
28650000 35.2122841650939
28660000 28.558771177179
28670000 21.9622404500097
28680000 23.0722250271706
28690000 29.140985749917
28700000 27.3360252218969
28710000 26.2952660756639
28720000 27.5877080379738
28730000 32.1913535268922
28740000 32.9874528366377
28750000 27.0106505549924
28760000 26.5335585296044
28770000 18.4989036559426
28780000 20.9118848898183
28790000 24.6207795331665
28800000 23.36441017007
28810000 22.7196920010051
28820000 28.0263622844826
28830000 27.9646606354431
28840000 20.4445034094306
28850000 20.1565305527162
28860000 28.9404713460623
28870000 27.518578100711
28880000 30.3017463993668
28890000 31.2237731670223
28900000 24.573263579125
28910000 31.2378826607386
28920000 26.0102710080265
28930000 23.1813663469493
28940000 19.2522653652209
28950000 25.7740512776512
28960000 18.59597702288
28970000 21.3528944657597
28980000 23.3237214528086
28990000 19.8564643310833
29000000 26.0421243270592
29010000 25.0499065649843
29020000 24.9492048228055
29030000 27.1418106088747
29040000 23.2923848548904
29050000 27.6480187403369
29060000 25.8069976404065
29070000 23.6093815568828
29080000 21.1234472812254
29090000 24.3002923386478
29100000 23.5347293939257
29110000 29.0587152039974
29120000 27.1799427255371
29130000 22.2726364938475
29140000 21.0912375539387
29150000 21.7071160988271
29160000 24.0801631924084
29170000 20.6328320582263
29180000 22.7857477101122
29190000 23.3922619074789
29200000 28.0431201150324
29210000 31.0456406528451
29220000 28.9901924907251
29230000 26.3372413742223
29240000 28.8285290218477
29250000 34.5289236285759
29260000 23.3714485512709
29270000 22.0956630989061
29280000 28.0790538062276
29290000 27.7175217430451
29300000 30.0405780235365
29310000 23.0355875633014
29320000 29.5860855368884
29330000 25.3675115266669
29340000 27.4874266577802
29350000 22.7635469575211
29360000 14.0525669518416
29370000 19.9081241242055
29380000 20.4254961736614
29390000 25.8219502173931
29400000 16.9549453448793
29410000 12.7698185795209
29420000 19.4272992232033
29430000 18.9500857308415
29440000 21.5103629853823
29450000 21.8291027467959
29460000 19.5822288672167
29470000 17.2914233231074
29480000 20.3906766900166
29490000 22.6767168452226
29500000 22.5680696523222
29510000 21.4954972726624
29520000 19.9733052619295
29530000 25.0894364738493
29540000 17.784426143228
29550000 24.2963385770532
29560000 19.4154286401574
29570000 20.6380279368825
29580000 17.6531213828267
29590000 18.8029178408036
29600000 19.5011851654884
29610000 23.216332803697
29620000 17.4681365327444
29630000 19.1611440333828
29640000 20.0906327913449
29650000 25.0897120857134
29660000 14.0841793418604
29670000 14.1948774062403
29680000 23.5388177731264
29690000 18.6143832627163
29700000 16.2821369372473
29710000 18.589787315089
29720000 18.2137459850915
29730000 18.7882247347621
29740000 24.4926853738414
29750000 26.2182824346685
29760000 25.1487803931018
29770000 30.5074944294893
29780000 37.5633322537586
29790000 33.7719526702109
29800000 38.8087143676007
29810000 40.9182157414041
29820000 38.510359017266
29830000 34.321265109391
29840000 34.1059574661377
29850000 32.7840887020149
29860000 31.852609063764
29870000 24.2962637400152
29880000 25.6407315336983
29890000 28.4668296069063
29900000 29.8172119631803
29910000 34.3840803773208
29920000 38.533244635425
29930000 39.5994433640013
29940000 43.4341181754171
29950000 40.7677439785882
29960000 35.8798234546676
29970000 35.4570906503698
29980000 34.9525469434
29990000 28.9133006954647
30000000 28.2458935052813
30010000 33.1640425145458
30020000 33.1503662096259
30030000 25.3207650114383
30040000 36.9041056971773
30050000 35.578318624739
30060000 33.0029579918543
30070000 30.876415041042
30080000 33.9406318985426
30090000 28.8546224637898
30100000 28.0359348856468
30110000 25.0987193628607
30120000 20.4483286862259
30130000 25.2005562690704
30140000 31.9168328656629
30150000 35.2562608541664
30160000 34.4221320821061
30170000 34.9454552286822
30180000 34.2382805998452
30190000 36.4769153576249
30200000 41.6623569806033
30210000 38.8225856881841
30220000 33.9633203990946
30230000 36.9858909355258
30240000 31.8296307186862
30250000 28.3363851307037
30260000 30.4487479790153
30270000 25.6981294102505
30280000 22.3894888576199
30290000 29.5600125731624
30300000 28.0479342881247
30310000 30.8644699754765
30320000 29.9764913130588
30330000 29.1522197979856
30340000 31.1195896880066
30350000 25.4934090906562
30360000 29.380558093746
30370000 29.941762524507
30380000 31.5032865388295
30390000 33.6818474934713
30400000 29.9366115850887
30410000 31.4692201249531
30420000 33.5926919433206
30430000 35.8396288405628
30440000 33.252727024906
30450000 30.1126155988811
30460000 28.3604662839592
30470000 32.6808699856565
30480000 26.0230260939562
30490000 24.9281298790327
30500000 16.6055044657592
30510000 28.9633670058851
30520000 36.5071266125078
30530000 33.1296438385198
30540000 30.5519601716137
30550000 31.4791246229655
30560000 31.5094669267434
30570000 33.7597786923915
30580000 33.0986467470597
30590000 33.758126311866
30600000 38.48877696784
30610000 43.9154839735375
30620000 40.6254560647722
30630000 32.5987793987591
30640000 38.0210599410283
30650000 35.4024607790976
30660000 44.6197322615918
30670000 40.5692000378909
30680000 39.383832084596
30690000 32.9772213352943
30700000 38.6700466199428
30710000 39.5063406719682
30720000 32.7559095788533
30730000 27.5092278399745
30740000 24.4560479875524
30750000 24.5086944867662
30760000 23.7170685839196
30770000 24.8108369360345
30780000 30.2054409080956
30790000 29.4814451833836
30800000 25.7535287585109
30810000 31.0762257722754
30820000 26.1729639018098
30830000 29.579324864403
30840000 23.1982810588086
30850000 31.1547209423168
30860000 26.5230568122825
30870000 27.4584262790852
30880000 25.573240750664
30890000 26.4017586505589
30900000 33.105611334612
30910000 22.0041215702428
30920000 21.8993953287031
30930000 20.2553125497495
30940000 29.886637789814
30950000 30.0252627286341
30960000 32.3099609888357
30970000 29.1141535233114
30980000 32.1623414049463
30990000 26.8262633667718
31000000 23.1616548081646
31010000 27.5332950394804
31020000 34.5614909825141
31030000 28.4205030082529
31040000 32.6295972848363
31050000 28.9252308912692
31060000 24.6347393983324
31070000 27.1659935470755
31080000 27.6628734846838
31090000 25.4004559255602
31100000 28.7075509680872
31110000 31.0828464899517
31120000 31.0081405334667
31130000 28.0646983110682
31140000 35.2278465807852
31150000 33.1145083225563
31160000 33.416961334999
31170000 30.8700125407959
31180000 32.9377652156333
31190000 30.4764699409566
31200000 28.8491225501344
31210000 30.8512827822045
31220000 30.1438818048163
31230000 23.6379913269359
31240000 23.5901835645498
31250000 31.3654065339458
31260000 27.4026910864273
31270000 26.3699646718294
31280000 30.47518287551
31290000 29.3211137388517
31300000 30.3753597990645
31310000 32.7636059533801
31320000 30.1406308442455
31330000 35.5272450794815
31340000 36.8996469314441
31350000 33.0081344886806
31360000 31.1468811976234
31370000 30.983291658263
31380000 36.7782014674129
31390000 34.6272667721569
31400000 39.9392251181555
31410000 35.9601361144756
31420000 38.7452317117995
31430000 35.358876770885
31440000 28.3040699478247
31450000 32.0269313309443
31460000 30.0133209568226
31470000 32.9981871932297
31480000 36.9754387317847
31490000 29.5154238432455
31500000 38.2174057735052
31510000 33.7730106206794
31520000 29.2468531358704
31530000 30.6833321368279
31540000 33.663602793161
31550000 39.2344422787396
31560000 43.1921183097953
31570000 41.0151244379301
31580000 37.5171296132436
31590000 40.2882373490609
31600000 37.2267882705611
31610000 36.9977180831589
31620000 40.5489867221042
31630000 33.776596466708
31640000 37.1527551383618
31650000 40.6323217590149
31660000 38.0998491506626
31670000 42.2730019337575
31680000 38.771944925178
31690000 39.8806764718195
31700000 38.4226924682682
31710000 38.1977558057631
31720000 39.3397914897119
31730000 42.1641883213447
31740000 40.1135551905768
31750000 34.616652451299
31760000 39.1652295194779
31770000 42.2778231258898
31780000 38.8720421999504
31790000 44.2711545069772
31800000 43.9590898220482
31810000 40.0353078062899
31820000 43.7120159202727
31830000 43.0227727227691
31840000 46.385240993313
31850000 42.8665456455139
31860000 43.8367081365103
31870000 43.3255303027934
31880000 38.7065375003963
31890000 33.3657358476008
31900000 38.6880004082637
31910000 36.4014888009909
31920000 35.9150884527885
31930000 37.7854689138259
31940000 41.0672401410526
31950000 37.075849416506
31960000 37.5639861382403
31970000 40.4460488324187
31980000 38.1623877006617
31990000 39.7203435363698
32000000 41.4345280313303
32010000 41.6981167938008
32020000 37.479366764089
32030000 35.9242302899563
32040000 37.2296942850652
32050000 34.7618157764537
32060000 38.1388889131163
32070000 36.6122747027252
32080000 33.3047587258895
32090000 35.6177404340924
32100000 31.1329628228009
32110000 38.4585479444629
32120000 37.1157586819016
32130000 34.8441160508245
32140000 36.2514954910326
32150000 31.1941490011796
32160000 32.8850146698554
32170000 30.9314996636342
32180000 35.679971318325
32190000 33.432197650252
32200000 35.9647660240783
32210000 41.2353780090215
32220000 37.1908011280207
32230000 38.9591292761444
32240000 39.5994603085177
32250000 36.3483813554258
32260000 37.8500023767218
32270000 36.3736986311427
32280000 34.1943999352108
32290000 40.0742655096867
32300000 38.2954259108029
32310000 36.2372202618961
32320000 36.41369767822
32330000 33.537096086581
32340000 30.2740649622955
32350000 28.7796845868615
32360000 35.8465670287115
32370000 33.6212027710856
32380000 36.0532414832306
32390000 30.3879247513314
32400000 32.7746119228053
32410000 30.4075608311027
32420000 38.6908495933355
32430000 44.7101214040389
32440000 35.7993319720509
32450000 42.8618215053652
32460000 37.1722512600905
32470000 40.059173783704
32480000 43.5441249993283
32490000 39.1243262424695
32500000 41.5428310835895
32510000 34.7272939444048
32520000 36.1487685331207
32530000 28.7159970727247
32540000 29.6746263860481
32550000 29.6724711061682
32560000 36.4191078363555
32570000 38.1645818069991
32580000 35.7913448167998
32590000 28.0156703485296
32600000 31.3431406892644
32610000 28.5322288845105
32620000 32.8213629804255
32630000 22.9922958668021
32640000 21.039305463405
32650000 15.0866371134695
32660000 22.8191487241943
32670000 19.3979477933951
32680000 15.0027426455508
32690000 19.5109672820682
32700000 19.8178304442178
32710000 19.3177483278371
32720000 19.0239968166749
32730000 25.2816718905991
32740000 30.9527650135626
32750000 28.8943854287428
32760000 29.4823114529246
32770000 29.8951269604082
32780000 27.2352612346485
32790000 25.7791410628045
32800000 24.8564036410215
32810000 26.8470439950042
32820000 29.1692860817906
32830000 31.1139848741071
32840000 31.8666129809992
32850000 35.0470280458443
32860000 35.8608723093935
32870000 39.0877172774827
32880000 34.5477375274581
32890000 39.5547023835808
32900000 37.2709333669203
32910000 36.0322913509839
32920000 35.2691285921225
32930000 44.8906174239058
32940000 40.0039409236338
32950000 44.9033580952049
32960000 43.4353420063611
32970000 35.8456600268945
32980000 29.9754133728121
32990000 36.1916880874971
33000000 33.4154869445802
33010000 27.283162253308
33020000 29.1584479107178
33030000 27.1654736618247
33040000 37.6631484495321
33050000 34.0979074670907
33060000 35.1895703659728
33070000 44.6503916254999
33080000 43.3996497340555
33090000 42.891998437308
33100000 42.5318413366059
33110000 38.6856538730368
33120000 42.8378700234628
33130000 42.222731973502
33140000 42.1960709987814
33150000 43.312380283572
33160000 39.1545030443315
33170000 39.1784706032164
33180000 44.4599375199041
33190000 43.1184028667981
33200000 36.7024503481585
33210000 36.507089188964
33220000 36.9779684827938
33230000 37.6479803363953
33240000 33.7428934744064
33250000 38.4895110024375
33260000 33.6115509735
33270000 32.0841497482706
33280000 36.9602557930328
33290000 33.7316671151822
33300000 35.4273737558516
33310000 39.3656878197343
33320000 38.1579075832765
33330000 40.0989950658279
33340000 35.8452202561912
33350000 36.5920363906159
33360000 44.1429698891447
33370000 40.8175764793759
33380000 35.1508170136377
33390000 36.8119547000258
33400000 35.3821900999644
33410000 27.6808557451754
33420000 34.324459798826
33430000 33.661610834478
33440000 40.2865029007388
33450000 41.759091933276
33460000 40.2691929737313
33470000 42.8428763001808
33480000 41.195950348681
33490000 45.2245428440638
33500000 44.333050730872
33510000 42.2484754475217
33520000 44.2123976782054
33530000 41.8816625811923
33540000 38.5603913237988
33550000 38.1565454797889
33560000 32.7314862506345
33570000 39.5413528672524
33580000 35.0012972045228
33590000 38.0043603964464
33600000 42.1864560702037
33610000 38.3144116868762
33620000 40.7251665111003
33630000 47.6398283594513
33640000 47.0447501496925
33650000 46.9693092169147
33660000 48.3865293954692
33670000 45.6424958192438
33680000 46.3030625472435
33690000 45.0748725252329
33700000 45.403080615751
33710000 49.1784534942188
33720000 43.8979572737084
33730000 39.1586267609022
33740000 44.2359616890714
33750000 41.0567184378694
33760000 42.9567188111139
33770000 37.1888346300951
33780000 35.2284891891701
33790000 35.3695284548679
33800000 39.4353547736834
33810000 37.0999337037364
33820000 37.7832876858267
33830000 35.0046224398552
33840000 33.6735171733011
33850000 37.0113685567909
33860000 28.7931852245976
33870000 30.6378920217377
33880000 31.553604443883
33890000 32.5998105943278
33900000 35.133361163272
33910000 34.8913960116162
33920000 30.0284160251856
33930000 34.0631533046033
33940000 35.6970602214161
33950000 38.723661911646
33960000 37.2110855901155
33970000 42.1926130180129
33980000 40.2522484530576
33990000 37.2821206380614
34000000 38.1061879928969
34010000 38.5903517549853
34020000 39.2896904013086
34030000 38.0835067510456
34040000 39.9188263558191
34050000 44.6948031760549
34060000 44.4085981486307
34070000 37.342199597624
34080000 34.4523315203482
34090000 39.1184103857389
34100000 35.7947928285461
34110000 36.5329804140679
34120000 35.0558184590133
34130000 35.1005761642878
34140000 30.3191520813712
34150000 29.5826751613696
34160000 31.19464583857
34170000 25.0906583008079
34180000 28.9175458870959
34190000 35.9230046941143
34200000 33.7405012137336
34210000 39.250825164307
34220000 35.0300423894163
34230000 32.3373638914343
34240000 42.5429780161674
34250000 35.2043885023023
34260000 34.802342940647
34270000 34.6572968128161
34280000 41.0202055547286
34290000 38.2205357276591
34300000 40.5346032886075
34310000 41.455968717499
34320000 37.9287893177928
34330000 37.9755688470496
34340000 35.2513473008866
34350000 32.2158985017736
34360000 40.9926508850172
34370000 42.0078505965315
34380000 39.301251354818
34390000 40.0233370653004
34400000 39.3385076073665
34410000 41.6581943444678
34420000 40.0859941768375
34430000 40.5265731997214
34440000 43.9162111742254
34450000 41.9486928580122
34460000 41.7664675935065
34470000 45.6247339204671
34480000 42.7545071573421
34490000 36.8842150640749
34500000 34.2846042337871
34510000 46.4494183947345
34520000 44.5304651651737
34530000 42.9990915061778
34540000 39.8412036675756
34550000 40.7027924178965
34560000 45.113718097237
34570000 37.4678599061558
34580000 39.7529966214718
34590000 44.1465528117345
34600000 42.0151833537768
34610000 42.4153920274459
34620000 38.6793304574883
34630000 34.2356740093716
34640000 33.5671888472086
34650000 30.8302251326117
34660000 34.3828739213236
34670000 39.3353433648852
34680000 42.1850424677303
34690000 39.7358270334939
34700000 42.9289083713215
34710000 26.9595823382916
34720000 29.1210543641302
34730000 32.6803794866855
34740000 36.4958819328402
34750000 38.1602528569918
34760000 30.3523633396684
34770000 37.5737086542364
34780000 47.2431306621771
34790000 48.3155770102192
34800000 42.6343391787422
34810000 42.2860374030606
34820000 36.7992032840075
34830000 37.1321801519688
34840000 43.8322222698495
34850000 41.2444560973735
34860000 41.0609212434616
34870000 42.5451019139539
34880000 37.7841591074385
34890000 33.9139776995276
34900000 32.4682561721089
34910000 38.247824162697
34920000 33.9855221260984
34930000 33.4889804135806
34940000 32.920029005618
34950000 35.9515590455194
34960000 30.8984927234695
34970000 33.5574657669324
34980000 29.5159472949112
34990000 37.6367051726669
35000000 34.6727470587413
35010000 33.3565249010574
35020000 32.8635428396478
35030000 28.859910443349
35040000 29.8820258437103
35050000 34.1030219657695
35060000 34.6940480696371
35070000 33.3680780880566
35080000 34.2540572833493
35090000 26.6864375692994
35100000 26.1532309380756
35110000 30.0964150083805
35120000 29.0373044149608
35130000 26.1995482125748
35140000 33.3261996072728
35150000 38.7727255652525
35160000 35.2639319130884
35170000 30.203974772543
35180000 32.3399345391253
35190000 38.3198633517521
35200000 42.7079723723376
35210000 37.4636211272755
35220000 32.5115290088719
35230000 37.951849675769
35240000 35.9456010891132
35250000 34.7518901528098
35260000 36.317886150761
35270000 36.648193712912
35280000 35.0009252042706
35290000 28.6447594685976
35300000 25.358445992223
35310000 27.9505808732659
35320000 22.6198203866588
35330000 24.945686995933
35340000 25.0169787827712
35350000 26.1391643953569
35360000 24.8572337021615
35370000 23.9080104443935
35380000 34.1631999553991
35390000 37.1162808556589
35400000 39.4677817269787
35410000 28.9673433849081
35420000 35.6474385462646
35430000 33.522700700855
35440000 35.0823068673254
35450000 38.9534647092069
35460000 36.3886236261585
35470000 31.7443164321594
35480000 32.3441900009009
35490000 32.4563309868907
35500000 29.4824785884237
35510000 33.4683457785676
35520000 37.1118295764263
35530000 30.9125854866515
35540000 35.4704251987586
35550000 40.6130942776425
35560000 39.1507019596689
35570000 37.3969944694589
35580000 34.6553989614326
35590000 32.8039924862534
35600000 36.9800490063102
35610000 34.9391953477302
35620000 35.0891535740456
35630000 39.1174438042824
35640000 33.4740514817506
35650000 30.0119158184168
35660000 27.759831450372
35670000 22.932676542126
35680000 24.1336658566788
35690000 31.4908354623544
35700000 28.1398828744324
35710000 22.8303530671147
35720000 24.363703244441
35730000 32.477511831088
35740000 33.1899252388595
35750000 30.1441842170442
35760000 28.4538131622797
35770000 26.6655141850279
35780000 38.4090094274399
35790000 35.663595634536
35800000 39.3941329655503
35810000 31.7969582161663
35820000 33.8233403654791
35830000 33.6326923825251
35840000 30.4661383800218
35850000 28.9603581201997
35860000 24.3762923679942
35870000 31.9866390737968
35880000 34.087717044677
35890000 31.5920819722478
35900000 31.4780811146606
35910000 31.8171637971384
35920000 31.8260007699448
35930000 35.6495813306017
35940000 30.8480806375916
35950000 30.8742715691437
35960000 31.1454766550398
35970000 31.1544491988581
35980000 32.2385122678427
35990000 35.6875643188828
36000000 34.1125962705199
36010000 33.9491729220304
36020000 35.4511748229134
36030000 39.2334719301126
36040000 33.920725258287
36050000 34.9995152869956
36060000 32.3567249136892
36070000 33.1597537725655
36080000 35.8784954168037
36090000 34.0429182241176
36100000 35.9041765413608
36110000 37.4039847288582
36120000 36.2594148015588
36130000 31.0712093514553
36140000 34.4148023586338
36150000 38.7619695460704
36160000 36.0010162122215
36170000 40.6355481320496
36180000 43.8506763238582
36190000 41.4888168192207
36200000 28.7401496251767
36210000 33.7831995730974
36220000 41.3112877146385
36230000 33.9785550870399
36240000 38.5794479145947
36250000 38.0144562614993
36260000 38.3154899175151
36270000 37.0885491681564
36280000 40.8136090142273
36290000 44.0829111888153
36300000 40.3704862961665
36310000 41.3575947638477
36320000 41.4390503389105
36330000 39.9986066519068
36340000 42.2327436837225
36350000 38.4777289805718
36360000 27.8023663904467
36370000 30.241716757426
36380000 33.9963903141515
36390000 36.3220602990664
36400000 41.337240034097
36410000 34.382342032731
36420000 30.5712448418353
36430000 34.9311395022859
36440000 26.3475057636201
36450000 26.5305655583303
36460000 30.487627360278
36470000 40.2823608236644
36480000 41.5323463150435
36490000 39.1056696397933
36500000 37.6898363038684
36510000 34.4331300947799
36520000 40.9992947968036
36530000 36.7315579939382
36540000 35.7644577156177
36550000 35.4421874906348
36560000 34.4171389119851
36570000 34.6788559576675
36580000 40.4871254714478
36590000 39.2465866697022
36600000 42.409703019658
36610000 41.2430192956186
36620000 41.7139176188251
36630000 35.1326400412215
36640000 31.9593647808235
36650000 38.2653604925983
36660000 34.2267939546501
36670000 34.5070293316803
36680000 38.6509124360847
36690000 27.8434827195109
36700000 33.2788724106661
36710000 30.7511935924647
36720000 28.5952629901504
36730000 39.9825491920304
36740000 33.0977541733559
36750000 37.3815415011589
36760000 32.753134786991
36770000 37.0544512559761
36780000 37.8735413168412
36790000 44.4383530955997
36800000 45.5035719089701
36810000 48.4827457490816
36820000 49.1622129504567
36830000 46.7849204199819
36840000 43.685462189191
36850000 43.3810295195959
36860000 44.2103871040533
36870000 47.6213455377431
36880000 45.5835310796157
36890000 40.4225192053302
36900000 40.6762520427293
36910000 39.4996470533033
36920000 40.5320140265965
36930000 42.9122962619129
36940000 45.6883452170725
36950000 42.8876491258732
36960000 46.7299119066799
36970000 36.4331002638058
36980000 35.8120744695136
36990000 39.7895267377625
37000000 41.8167068685572
37010000 45.3135380950378
37020000 43.9542771224316
37030000 40.2959163091465
37040000 43.2780766601667
37050000 41.0241980698068
37060000 44.2262792533919
37070000 40.645852541958
37080000 37.5115958980313
37090000 38.773641557021
37100000 44.2266001582105
37110000 41.0289042889233
37120000 36.5231287266791
37130000 38.1026106115021
37140000 31.9345360041321
37150000 35.4675491543892
37160000 37.7834066439194
37170000 39.9777052354324
37180000 38.4753461033608
37190000 32.3250879107719
37200000 35.0562924049433
37210000 36.5728206822238
37220000 29.5418327435128
37230000 26.0996649823532
37240000 31.8237852349066
37250000 34.0475086364917
37260000 38.2654195826794
37270000 37.2510488379043
37280000 38.2499116076484
37290000 34.1053190514423
37300000 38.2301280776226
37310000 43.3101831983796
37320000 38.6494028855338
37330000 41.7329797916451
37340000 42.6631798908182
37350000 47.2540506819988
37360000 42.2835911515468
37370000 48.5357393211021
37380000 48.2116872858759
37390000 48.6839013831312
37400000 40.0285343050759
37410000 40.8602216288389
37420000 33.6667317298077
37430000 37.74905475733
37440000 35.8642696843481
37450000 37.3976905937794
37460000 43.0460795865386
37470000 41.3397120981455
37480000 42.1919388536484
37490000 38.9764226032912
37500000 39.206524669617
37510000 37.9996253749012
37520000 30.6144130072591
37530000 37.7893331733219
37540000 31.1379270239897
37550000 37.1466569828148
37560000 32.5113604367733
37570000 27.3841594288605
37580000 35.1063046744837
37590000 26.7130071571702
37600000 27.4675642554421
37610000 31.7699416254918
37620000 28.5713509007691
37630000 34.9627550332532
37640000 33.0069063853862
37650000 33.225468063222
37660000 34.4152467089012
37670000 28.4661312604755
37680000 26.5146758705284
37690000 34.4855981082258
37700000 31.3510193930712
37710000 32.4727130317229
37720000 29.0153592074665
37730000 31.7176197896877
37740000 33.4943763360193
37750000 34.510568958099
37760000 32.5650018244038
37770000 32.9311406654219
37780000 36.4590631326238
37790000 40.0883212667519
37800000 36.865803836557
37810000 38.8699917025511
37820000 36.0116517762717
37830000 37.8524728852254
37840000 36.3699380911989
37850000 32.9279180574017
37860000 37.4645271914038
37870000 37.0292401321346
37880000 32.4389571240043
37890000 28.6336711275487
37900000 31.3180700273251
37910000 34.159619266447
37920000 42.2820785455831
37930000 37.7302137723804
37940000 32.6505605148193
37950000 29.1421257508697
37960000 32.1530826622283
37970000 35.2713977633603
37980000 35.8658756895612
37990000 36.1156915929643
38000000 34.8219323206928
38010000 31.2491377992617
38020000 31.6258979577977
38030000 25.8136797453529
38040000 26.2746668372096
38050000 35.4142298846384
38060000 43.0709497437662
38070000 36.8057829363421
38080000 34.8803312168902
38090000 27.1944372083201
38100000 28.2739577546153
38110000 35.3850607241896
38120000 34.5594918685536
38130000 35.3084878560325
38140000 37.6853443352821
38150000 38.3995322619231
38160000 38.9107304766183
38170000 43.7422245424185
38180000 43.3171345060958
38190000 39.2891233570209
38200000 40.6486828278712
38210000 37.4711852498808
38220000 34.4557228619899
38230000 39.2527367493779
38240000 36.2518449537343
38250000 39.0217196312527
38260000 40.9923140853035
38270000 41.6772284014676
38280000 36.369030842428
38290000 40.0591785078788
38300000 38.7361356458206
38310000 34.0182819435138
38320000 33.6560089539494
38330000 30.8546058975786
38340000 29.2320513783056
38350000 26.0572547120793
38360000 24.5925527156245
38370000 28.7049808870722
38380000 30.3059359479631
38390000 35.9026100797258
38400000 34.0267788234342
38410000 37.3446941136623
38420000 33.6460040684436
38430000 32.0780571457433
38440000 38.6946985671481
38450000 37.3984772502855
38460000 44.8965406945839
38470000 45.3968333209369
38480000 42.7744745424527
38490000 43.6735288272018
38500000 37.4063967401858
38510000 25.21540485399
38520000 23.7367719073387
38530000 33.3965563793095
38540000 36.7695390004597
38550000 36.3296521902556
38560000 32.9817497478374
38570000 33.6807736817411
38580000 28.8905401562714
38590000 30.8518117249877
38600000 27.0547310968417
38610000 22.0794643221919
38620000 25.5972570466739
38630000 23.8294251073267
38640000 31.2382344276449
38650000 30.6934385963258
38660000 29.0197246583044
38670000 35.7599608436927
38680000 34.3842481629695
38690000 36.4254190538068
38700000 37.2348461355044
38710000 29.4000076090703
38720000 31.1558036556125
38730000 32.2264993641554
38740000 31.7825242538312
38750000 36.0138290867326
38760000 32.0686956524201
38770000 33.039042043068
38780000 37.4907280774916
38790000 33.3782450129385
38800000 29.3265713702195
38810000 31.6231880578098
38820000 40.4662534487078
38830000 38.2647141352093
38840000 42.0428805213887
38850000 43.3889600926195
38860000 42.1481856786575
38870000 45.2468576748777
38880000 40.4234205822005
38890000 47.8860132307028
38900000 44.5978686453486
38910000 45.2955072284662
38920000 41.2469004233312
38930000 41.5539993139244
38940000 42.6304368872555
38950000 42.4139231591847
38960000 39.5133916891823
38970000 41.1433241030327
38980000 38.872290294142
38990000 32.6095412170254
39000000 27.3876572064927
39010000 39.9784500442765
39020000 35.5292123989449
39030000 37.3124070828581
39040000 39.6508972101529
39050000 36.5032791222409
39060000 36.8053914119902
39070000 35.8348334983054
39080000 36.4801712013819
39090000 42.6749958144314
39100000 39.6152002754307
39110000 38.4615691797463
39120000 40.5567328561417
39130000 45.5002568143256
39140000 41.4475758424275
39150000 34.189961733342
39160000 40.5358415513879
39170000 35.0257155823408
39180000 39.1390100391589
39190000 35.2488001540025
39200000 34.3525671813569
39210000 39.6802324909511
39220000 36.3360085660552
39230000 39.0577281446064
39240000 41.1898085241519
39250000 37.3536722023689
39260000 38.6134863403268
39270000 38.0487479802146
39280000 43.8810354178979
39290000 36.7056262963716
39300000 43.644723053052
39310000 43.547150228918
39320000 44.0437656959037
39330000 31.1425879494142
39340000 38.1403567549614
39350000 47.6922755151223
39360000 37.0577213969802
39370000 35.8865697512158
39380000 35.7391959049715
39390000 30.6148832003245
39400000 35.0330123887426
39410000 34.9982264228992
39420000 31.2147734595586
39430000 29.9489432608619
39440000 25.134176446445
39450000 28.8036637271033
39460000 29.9026445808422
39470000 35.0098086080714
39480000 33.4093684870271
39490000 31.470578519332
39500000 28.1188392484431
39510000 26.2911936911536
39520000 27.4916318457339
39530000 31.6915075773955
39540000 28.3330574859794
39550000 25.6745432318722
39560000 27.4604532732085
39570000 24.1708283187887
39580000 30.5785847856657
39590000 29.9112465827866
39600000 30.6501910609402
39610000 36.1042436249265
39620000 33.0310938805579
39630000 32.776758372206
39640000 33.2451934589349
39650000 28.6987312960302
39660000 27.6960142049559
39670000 33.8240542685064
39680000 32.6424909776035
39690000 33.0373482389283
39700000 32.7158433795223
39710000 34.4808696005036
39720000 39.9674233352031
39730000 37.6744000543233
39740000 37.3143618381863
39750000 38.6707887924536
39760000 37.76456514082
39770000 33.5383815225404
39780000 37.2811951509765
39790000 35.1973026216907
39800000 28.3091616350518
39810000 23.8615398905155
39820000 27.1064380365087
39830000 24.1732128238805
39840000 30.0326425924753
39850000 27.7239381395399
39860000 32.2892013245397
39870000 31.463576129159
39880000 31.1866826650901
39890000 29.3287557457055
39900000 23.2988554663693
39910000 25.9509371467596
39920000 27.9382211558956
39930000 29.5282743071581
39940000 33.45874726041
39950000 25.3845984787159
39960000 24.8907969260395
39970000 23.7033772224017
39980000 25.9796020878997
39990000 31.8404683278721
40000000 22.4419307470849
40010000 28.6037089716739
40020000 31.8153897432945
40030000 27.5250311551197
40040000 26.2685510877116
40050000 25.802665895586
40060000 31.6932910150636
40070000 26.1273626304733
40080000 22.4575760933865
40090000 30.2776629424315
40100000 25.1686068813351
40110000 29.5851800849684
40120000 27.9201968407604
40130000 25.3896605580464
40140000 30.9652497085544
40150000 27.8843241105639
40160000 23.3801837727146
40170000 26.215728002666
40180000 23.0087081116603
40190000 23.2769577153434
40200000 27.9241219331403
40210000 21.8543343928815
40220000 27.6126829367655
40230000 26.8628395490364
40240000 25.7421456416765
40250000 27.9081780201715
40260000 23.9283353111899
40270000 21.7642299086054
40280000 16.3268051534185
40290000 20.0872262968036
40300000 18.0004801439095
40310000 20.2299677267091
40320000 15.4671909214264
40330000 19.5501972170682
40340000 24.3759920073527
40350000 22.6955267641956
40360000 20.8012799578546
40370000 20.6451780313548
40380000 27.0153266396478
40390000 28.2125697055441
40400000 27.4779301559953
40410000 20.7877245719966
40420000 20.7708372619683
40430000 25.9586550056628
40440000 24.7682639377947
40450000 27.4344588656224
40460000 27.8197123993797
40470000 31.4540729590004
40480000 30.1694841810467
40490000 29.9432217650116
40500000 25.4834669306032
40510000 31.9926553467818
40520000 28.6227852879986
40530000 26.2725995000987
40540000 30.2162704995626
40550000 32.2146362692128
40560000 25.9611110323911
40570000 25.4221733287843
40580000 30.2824108296646
40590000 32.7587048301594
40600000 31.6242467464819
40610000 23.5866529336216
40620000 22.7092682238772
40630000 23.2728018278532
40640000 24.2198755618128
40650000 23.186675929247
40660000 21.8218526331513
40670000 22.2683440926809
40680000 29.3336771597624
40690000 19.3424571600632
40700000 21.2734482829235
40710000 25.7058964815652
40720000 25.454519532906
40730000 24.2687053358944
40740000 24.8184367860171
40750000 23.3130423517161
40760000 22.7657617932327
40770000 28.0036246243048
40780000 18.9138000452507
40790000 21.8911719123943
40800000 24.1163594761058
40810000 22.3073036570711
40820000 23.1506363486277
40830000 24.5907684023308
40840000 26.9176045527778
40850000 23.2957136317605
40860000 23.720769330085
40870000 27.1102482541484
40880000 28.3614639530135
40890000 25.5476674786818
40900000 26.8927593418758
40910000 25.4554941425079
40920000 27.5856706082884
40930000 26.1023061902384
40940000 29.0204582412489
40950000 30.4271641853257
40960000 32.6934942854386
40970000 27.7462222207774
40980000 32.1078390238143
40990000 28.3791109102004
41000000 27.1794060898879
41010000 24.959621516363
41020000 21.6603571997952
41030000 18.9288207303342
41040000 18.5786175097148
41050000 16.7715865258685
41060000 21.1654721090383
41070000 22.2226611805825
41080000 26.3571402477763
41090000 32.453158976474
41100000 27.8857980571161
41110000 28.9879455146449
41120000 27.1600528456872
41130000 21.7832884174089
41140000 24.6059190900305
41150000 21.5669637198792
41160000 26.1482210490703
41170000 24.4238732720491
41180000 29.1795706708115
41190000 30.0547371010979
41200000 27.1159548517467
41210000 29.4136397623458
41220000 27.5651737518089
41230000 31.5315944229259
41240000 27.8277535421164
41250000 35.205843902602
41260000 27.6416504921386
41270000 28.7885847568772
41280000 31.2327419134631
41290000 28.9713051305083
41300000 32.0392483255829
41310000 29.5038715361064
41320000 28.4604708837106
41330000 32.2093834242215
41340000 27.1489720845021
41350000 31.5559647339873
41360000 25.5687460116514
41370000 33.8186057264081
41380000 31.7216050429311
41390000 34.4847695730323
41400000 27.5720928873643
41410000 28.2463444106123
41420000 21.5990713803939
41430000 19.2901184614343
41440000 31.5080519653434
41450000 23.3836615033773
41460000 30.7424338589241
41470000 31.9873858674322
41480000 31.688884439247
41490000 28.2712997238776
41500000 25.5272873912915
41510000 22.1528726351019
41520000 21.7128862327942
41530000 21.8043940670375
41540000 20.3793042630735
41550000 20.6518151179308
41560000 23.7674642079855
41570000 26.1285246303478
41580000 25.8599044688083
41590000 16.712312275358
41600000 17.6119816024796
41610000 22.1614294011158
41620000 17.2086984725793
41630000 21.4370151504603
41640000 26.7490063370943
41650000 22.0763033243019
41660000 29.5360307141776
41670000 30.0993425103215
41680000 19.0774548266251
41690000 27.9088996567669
41700000 29.0001508542475
41710000 27.6852579795514
41720000 27.7348904397306
41730000 20.5679790283151
41740000 20.4372168780474
41750000 28.0458951821143
41760000 27.9769234094484
41770000 28.7386685858638
41780000 27.6375945613624
41790000 28.6819100709385
41800000 25.9349195705212
41810000 29.2032397313213
41820000 33.6046980695894
41830000 34.1945111546927
41840000 36.3539282687417
41850000 36.5979827336702
41860000 36.907857638683
41870000 30.7210070992413
41880000 34.9556468457084
41890000 34.2049722413344
41900000 37.1987401678961
41910000 36.7914804216363
41920000 37.2831301578727
41930000 38.4014093198305
41940000 38.6568858022247
41950000 34.981035493793
41960000 35.8922924591638
41970000 32.2813326006069
41980000 32.3730563302382
41990000 32.582577607814
42000000 31.7920439179392
42010000 37.6312525890526
42020000 37.620244130475
42030000 36.3988696758543
42040000 42.2144167481365
42050000 35.1017683908406
42060000 39.436758615969
42070000 33.1896756730317
42080000 30.5837254402047
42090000 37.5656167039418
42100000 31.0917658344248
42110000 29.1560347180527
42120000 27.6310896951154
42130000 30.0383721700539
42140000 30.9024303971262
42150000 27.3079051357471
42160000 27.4860371938019
42170000 23.9420824846377
42180000 15.4506989255153
42190000 18.7212380657568
42200000 21.8218027121835
42210000 26.9633530124894
42220000 30.5080641935321
42230000 27.4009453820335
42240000 23.9579090406806
42250000 25.4816590366703
42260000 24.7296074047001
42270000 22.4332166768631
42280000 20.401019997506
42290000 25.5146636672391
42300000 20.9935479350554
42310000 25.1417173057384
42320000 30.0073861694027
42330000 31.4571359048991
42340000 32.2511577519602
42350000 30.676190593957
42360000 34.7190335671154
42370000 39.1657375639807
42380000 35.583099808014
42390000 35.307201381164
42400000 31.8763886046792
42410000 37.9200889302742
42420000 37.3135826870625
42430000 33.1902837072924
42440000 27.8825654377579
42450000 26.6504594954697
42460000 35.992719558372
42470000 36.0855464866925
42480000 34.4390373617651
42490000 33.5351508617445
42500000 33.9146583186217
42510000 39.809159429438
42520000 39.0607071009388
42530000 35.5542429174187
42540000 32.4212681325712
42550000 29.0960986336138
42560000 33.1951453018255
42570000 35.0258245130766
42580000 31.4765965261772
42590000 28.2222289680481
42600000 21.7785642067385
42610000 19.5963616335925
42620000 23.2599771747716
42630000 30.7814247617596
42640000 37.0414132699395
42650000 39.2168767997244
42660000 37.6662132768057
42670000 28.9594994538377
42680000 38.7147679255071
42690000 30.5983633618588
42700000 28.5759231045787
42710000 31.155039165991
42720000 28.1889939865196
42730000 29.7744211735882
42740000 31.4189484501931
42750000 35.0556366430888
42760000 30.74130177843
42770000 36.2608756019861
42780000 38.7947859367368
42790000 35.6296665415272
42800000 37.1010701424258
42810000 34.172019905767
42820000 37.0146180474329
42830000 35.1250329420928
42840000 26.8968152001281
42850000 28.3723654161845
42860000 33.597660837113
42870000 28.7828976086595
42880000 36.8395379174341
42890000 35.6051197426331
42900000 39.2703342261213
42910000 37.3605093162185
42920000 29.2184047565747
42930000 32.5339622653326
42940000 29.0373846421206
42950000 25.6159343645363
42960000 21.6223590438934
42970000 25.590268362947
42980000 23.3987203636774
42990000 29.4426222179881
43000000 29.675017669386
43010000 35.0553776234009
43020000 34.356030397686
43030000 36.9384708003782
43040000 27.4379418152543
43050000 29.8674393726834
43060000 29.2899169299503
43070000 27.5715542374017
43080000 34.4045049218166
43090000 29.571395901788
43100000 29.8758259292176
43110000 34.2192230534742
43120000 34.0909406257534
43130000 37.0321083775289
43140000 35.3253380670784
43150000 26.5257557200194
43160000 32.5222594484907
43170000 32.7879142557297
43180000 33.7602769992957
43190000 39.1546135620595
43200000 36.3700067264805
43210000 38.0452072387224
43220000 26.0450632459033
43230000 39.8164186344802
43240000 33.2125737783878
43250000 38.68050211734
43260000 41.0109489118765
43270000 37.1971615185393
43280000 34.7017929658026
43290000 40.3563085401914
43300000 34.2224678367595
43310000 33.6723989988665
43320000 34.0662319924439
43330000 26.4934547643043
43340000 31.043376234989
43350000 32.1297150673815
43360000 25.4039254201613
43370000 27.8869651817259
43380000 35.0529700667377
43390000 32.443806822213
43400000 35.7797794050275
43410000 36.2541139277186
43420000 32.4777994299361
43430000 33.457516358657
43440000 30.1897516582908
43450000 29.9976192013412
43460000 29.4074742451001
43470000 27.8437138061103
43480000 27.8650504604132
43490000 27.6827977096732
43500000 31.5001122707041
43510000 28.4877464256855
43520000 28.2765667468775
43530000 28.868315987988
43540000 26.5738765128847
43550000 28.7812738772656
43560000 30.1423542386393
43570000 31.0671125113547
43580000 29.6652527849446
43590000 27.212318891006
43600000 37.4714928864205
43610000 34.5138437215724
43620000 37.58597280736
43630000 37.3593864872526
43640000 34.9095766261541
43650000 36.6884942593495
43660000 34.0780796724483
43670000 38.5568580809015
43680000 38.6626774652387
43690000 38.513948316764
43700000 38.2470387114811
43710000 36.9086538211195
43720000 36.3243243398773
43730000 39.9053799232109
43740000 38.2542462700852
43750000 40.7459805496846
43760000 33.184523715712
43770000 38.1165030490892
43780000 36.0166065778553
43790000 34.9091087093975
43800000 37.0228301413643
43810000 35.8694897515871
43820000 38.5958453891138
43830000 38.4669998764192
43840000 35.8136347003122
43850000 31.5999782753079
43860000 35.2109463900298
43870000 35.5866959782292
43880000 44.5557031441376
43890000 39.3323804140034
43900000 44.4106798175173
43910000 40.259309753144
43920000 40.4596484830006
43930000 47.5182751913406
43940000 42.8077124270603
43950000 41.4983569903525
43960000 41.1448944777977
43970000 36.6192167946461
43980000 37.0534760709494
43990000 35.090385813004
44000000 37.1654212867892
44010000 35.5449839456411
44020000 38.1784672851894
44030000 37.7874036856852
44040000 41.0562264554591
44050000 37.0954725181134
44060000 38.5249631101728
44070000 39.423541285056
44080000 43.087280175075
44090000 35.7876344812194
44100000 34.9388086465893
44110000 35.8526966889755
44120000 42.3924511402057
44130000 35.7208817486242
44140000 31.4331535343352
44150000 36.2685468530775
44160000 29.0897821381748
44170000 28.4900471897612
44180000 34.6605917094089
44190000 30.8034390036378
44200000 38.6106536492225
44210000 38.7838679300996
44220000 40.27401997603
44230000 41.0142601352467
44240000 44.0829705791518
44250000 40.8740279516263
44260000 41.7857274707284
44270000 39.470609748955
44280000 49.1619287945034
44290000 43.1893704827131
44300000 36.1856797645084
44310000 36.0517577032379
44320000 31.1575878781163
44330000 34.4273338089912
44340000 37.5904002242605
44350000 26.7812910303006
44360000 32.9156458288858
44370000 34.3155558844009
44380000 31.5491533081919
44390000 36.4630637748352
44400000 38.3261993863202
44410000 40.0985833234941
44420000 40.2114782722244
44430000 44.2033741929759
44440000 43.0383089132755
44450000 43.705325823036
44460000 40.4954295249373
44470000 32.1963513180982
44480000 29.7771455582716
44490000 33.4734667083368
44500000 31.5621890668208
44510000 34.4085249353255
44520000 40.096719679396
44530000 40.0305676071834
44540000 34.9356237829413
44550000 36.3612616808056
44560000 35.4061320906744
44570000 37.4350768775817
44580000 40.4746345466105
44590000 42.226515294552
44600000 38.7051133020917
44610000 34.7615524140326
44620000 31.2203167912625
44630000 36.1544057754506
44640000 30.5311623178617
44650000 26.8211410811068
44660000 34.8168463013442
44670000 31.4043946313874
44680000 33.0827487481134
44690000 34.3484593053544
44700000 34.2402063852565
44710000 40.7933607169992
44720000 34.0688770559835
44730000 32.9415359972761
44740000 26.4123367318676
44750000 33.6306890327414
44760000 38.8834248073935
44770000 35.9750531674457
44780000 33.9733393872076
44790000 32.938918057772
44800000 40.3148368930794
44810000 34.5569824810433
44820000 30.4487440637774
44830000 30.2181389003468
44840000 31.8730673225206
44850000 40.4586145660498
44860000 41.9637260489235
44870000 38.396672299363
44880000 45.4357486133977
44890000 42.724740375925
44900000 40.4139378058995
44910000 34.6888678845485
44920000 39.5929956294125
44930000 28.8047295731415
44940000 29.4297045555547
44950000 26.2808513873052
44960000 29.4383627077019
44970000 33.782673281368
44980000 35.2421660658266
44990000 36.4692368438911
45000000 34.3482036274734
45010000 30.5203922359078
45020000 30.994994437559
45030000 29.2505016091366
45040000 39.4588231311549
45050000 41.0445440491711
45060000 36.912454086014
45070000 35.5043618794461
45080000 48.6329682235381
45090000 49.1045472337348
45100000 44.432464506459
45110000 46.4733124364561
45120000 37.5357390506178
45130000 37.5232052333638
45140000 35.8329728676096
45150000 37.1640596534118
45160000 47.8902060569576
45170000 46.3675320009658
45180000 40.0636283619384
45190000 44.1430988968053
45200000 50.6198790883371
45210000 55.7666770243504
45220000 48.104454472742
45230000 49.7807941271284
45240000 50.5373559200119
45250000 44.0994801475981
45260000 45.5397932286409
45270000 44.4965991448794
45280000 45.8832681046064
45290000 43.9791467632211
45300000 51.6707687644547
45310000 45.949768884689
45320000 49.3944415872693
45330000 55.6091492237132
45340000 46.3620157716362
45350000 48.1601959709546
45360000 56.2093858124984
45370000 50.709851622181
45380000 47.3450832614197
45390000 50.3993281150456
45400000 52.9861433883983
45410000 52.5536084312507
45420000 55.3732545048534
45430000 53.7108489980542
45440000 45.3872376801492
45450000 48.4398055283249
45460000 48.9099338581725
45470000 50.1708671421493
45480000 43.5107585122782
45490000 42.302845565958
45500000 46.623635481869
45510000 42.4972247061844
45520000 43.0583817780543
45530000 46.8769067154109
45540000 49.9924644742217
45550000 51.3948266237034
45560000 51.268931004067
45570000 52.7999434377311
45580000 45.9939160907365
45590000 48.3636881971204
45600000 43.4828444708845
45610000 48.7862390261762
45620000 49.3065064115218
45630000 51.1343109988056
45640000 45.8686137565426
45650000 41.0767673915943
45660000 45.4586888627906
45670000 51.9843085534649
45680000 54.4492208467323
45690000 54.4234494191177
45700000 45.3193807842787
45710000 49.4567670603962
45720000 50.4158861140528
45730000 36.5193533281421
45740000 47.0070574789784
45750000 45.9555604430204
45760000 40.7619298978051
45770000 41.9296410372622
45780000 35.864097464736
45790000 35.1867093004199
45800000 34.3777324449546
45810000 39.0233782255087
45820000 43.6332524781955
45830000 45.7307702254246
45840000 39.4368705432557
45850000 51.082441624523
45860000 51.2819378143101
45870000 51.1024640659883
45880000 48.625692375351
45890000 49.3649460743164
45900000 49.2855156542803
45910000 42.8763698173516
45920000 51.5726414682863
45930000 47.356099516483
45940000 47.2884227822827
45950000 32.5659580752608
45960000 35.9733346843806
45970000 37.4163398419618
45980000 35.99568703684
45990000 44.872067357754
46000000 46.3226830624373
46010000 46.6285801158045
46020000 48.7203036563907
46030000 43.1223215467281
46040000 43.7562561690096
46050000 42.1874853906765
46060000 44.3742235007318
46070000 42.9962072147724
46080000 45.0872459466174
46090000 45.8911501862095
46100000 45.2491951969167
46110000 39.571581029081
46120000 41.715377728192
46130000 39.1194813202139
46140000 43.7737054944283
46150000 38.2373171511671
46160000 41.1498684529073
46170000 40.6065235787426
46180000 32.2566344040104
46190000 35.0604451433532
46200000 32.6458984537301
46210000 39.3857304222384
46220000 36.0725146715043
46230000 30.9893576379438
46240000 40.934330113871
46250000 41.0732339693599
46260000 33.3187675713765
46270000 44.4997770425016
46280000 41.7158557325379
46290000 41.9015855362738
46300000 47.3289589928714
46310000 50.9104429376367
46320000 48.8654804393766
46330000 45.7807129569546
46340000 44.979769862728
46350000 38.2444283389943
46360000 37.0857154080055
46370000 39.223314051629
46380000 37.3704437094088
46390000 38.5497213575019
46400000 35.9909864656699
46410000 37.820020485148
46420000 43.6827870341224
46430000 38.9632154127216
46440000 41.7026829615438
46450000 36.3307980676738
46460000 35.1764324742911
46470000 31.4451029548241
46480000 37.97629100688
46490000 42.9975050362674
46500000 39.2693047859233
46510000 36.5637181799972
46520000 42.5840398324368
46530000 45.2507928265703
46540000 41.5353927186071
46550000 41.3582147360343
46560000 33.8294490229854
46570000 42.431221908082
46580000 47.5706955925444
46590000 50.4000070187473
46600000 42.5495005642202
46610000 45.1386418992864
46620000 40.3234170541861
46630000 46.6294814278913
46640000 42.1326541918589
46650000 44.7073886528034
46660000 50.8620844845767
46670000 51.0114763824727
46680000 53.9324603273232
46690000 49.2176992531996
46700000 50.2892058144734
46710000 48.363321053756
46720000 47.3914543774898
46730000 42.2893476690818
46740000 47.759125773035
46750000 49.6327717092337
46760000 48.0916340957931
46770000 50.7327036770675
46780000 49.857024786091
46790000 49.8228487622025
46800000 46.8990915988034
46810000 48.1271243530288
46820000 45.6060944917068
46830000 51.6894717755909
46840000 47.4740783470942
46850000 47.7405236354046
46860000 48.4110880316904
46870000 37.784351274132
46880000 45.9349998186744
46890000 44.2326093763616
46900000 51.9893002756426
46910000 47.0088250181724
46920000 46.9226658193115
46930000 49.2577338369771
46940000 43.9115470234093
46950000 48.0742617051694
46960000 48.8082208746953
46970000 43.9853642180869
46980000 44.5001577793668
46990000 48.9828956116643
47000000 43.9608168334332
47010000 44.3400463107978
47020000 36.8485311985795
47030000 39.6872287970912
47040000 38.4547811135266
47050000 40.9559288758179
47060000 39.0426068008612
47070000 40.6976482593893
47080000 38.8828062773333
47090000 42.1517472306408
47100000 46.7328914332558
47110000 42.8881636717853
47120000 44.7588328227208
47130000 46.9022435996561
47140000 49.7685246831032
47150000 44.0150609933382
47160000 47.010575428426
47170000 47.6755798230189
47180000 44.5861273810605
47190000 44.7621701442869
47200000 45.4163669646695
47210000 45.6389364109592
47220000 42.3317929371364
47230000 38.5248810059012
47240000 37.5035008977932
47250000 51.7120988711367
47260000 53.9512250461355
47270000 51.0657879591186
47280000 44.9436086878108
47290000 46.1794765244358
47300000 47.4323919655891
47310000 50.0013651439031
47320000 46.1028330407991
47330000 50.0028089039832
47340000 46.6343143362319
47350000 40.8411288679382
47360000 42.4275429726753
47370000 40.0306239486167
47380000 43.3533836295959
47390000 48.6854028915225
47400000 41.7146907969319
47410000 43.0729860514697
47420000 49.1278161741191
47430000 54.5263438854205
47440000 54.0770195580479
47450000 47.4399462446306
47460000 53.3970505972499
47470000 52.8213130985705
47480000 53.9527701721308
47490000 51.9221581257884
47500000 47.9086690179618
47510000 51.0673550970989
47520000 47.7896396632203
47530000 47.6690813355244
47540000 46.807765075502
47550000 46.4252028732522
47560000 50.8196248171428
47570000 46.0113752891559
47580000 45.3032352040436
47590000 49.916412692036
47600000 51.5137232536771
47610000 49.9032282250145
47620000 54.7539147204061
47630000 57.4789593408137
47640000 53.8032829949428
47650000 54.8460052255293
47660000 54.7650255220679
47670000 60.3651798629402
47680000 54.3725204161137
47690000 44.0328267035824
47700000 51.9245016278087
47710000 49.8224823950011
47720000 45.1112535911023
47730000 50.3230823800989
47740000 47.9209823904802
47750000 48.6036971591788
47760000 45.9962333497331
47770000 49.8541535763827
47780000 51.8478312900252
47790000 47.3011538327739
47800000 47.8135961025867
47810000 48.4477756808582
47820000 49.5409612175065
47830000 51.0276851669901
47840000 51.8087245073345
47850000 53.6699345029854
47860000 44.2099230400397
47870000 47.072925159078
47880000 49.2551808748237
47890000 44.1543396563899
47900000 41.6137246554843
47910000 41.9807408126646
47920000 41.4166531456459
47930000 42.3698928321969
47940000 42.1666440503408
47950000 43.6401888499646
47960000 39.4558977296079
47970000 46.3500075166598
47980000 49.0364804372333
47990000 45.619231492499
48000000 42.2403499517384
48010000 46.8157509270197
48020000 43.2918922075691
48030000 40.8297628656757
48040000 42.6316207880308
48050000 48.0145123404552
48060000 43.4271436597778
48070000 36.3538592642931
48080000 41.8172302082502
48090000 41.148320389088
48100000 47.072366686061
48110000 38.8738942984116
48120000 39.659976755084
48130000 39.8971298552196
48140000 39.1760067822497
48150000 39.608909009286
48160000 30.0602968182634
48170000 34.1205660456982
48180000 39.6584772165907
48190000 42.9194411626907
48200000 40.8058735348432
48210000 40.3708125564896
48220000 38.3283350813131
48230000 41.0060294011695
48240000 42.3568637652252
48250000 37.6860168714871
48260000 38.9492172183822
48270000 41.087630360172
48280000 41.9668024043128
48290000 51.8283087687493
48300000 49.2474141315494
48310000 45.541060795528
48320000 47.417499588997
48330000 47.6381552846786
48340000 40.9398865757915
48350000 42.8935284325605
48360000 40.4759064263704
48370000 39.5473166018207
48380000 38.7663349529286
48390000 33.927246722922
48400000 32.8927284385472
48410000 38.3421361286726
48420000 28.8989302825252
48430000 35.6859066073154
48440000 39.3180982386711
48450000 31.060252292651
48460000 36.3607781252985
48470000 31.4424166538643
48480000 30.9199260220704
48490000 31.8124448416863
48500000 29.6757010706868
48510000 33.2517938033668
48520000 30.1688652487892
48530000 30.8342914616771
48540000 30.2795479090954
48550000 35.7602549141337
48560000 38.9179039019141
48570000 41.7623096998993
48580000 35.0198652733868
48590000 37.6615103068992
48600000 32.7440967003952
48610000 30.2408750822574
48620000 31.2799622844749
48630000 29.995132141952
48640000 26.7233274037732
48650000 30.2622637194639
48660000 34.8350280066906
48670000 29.9494960563818
48680000 36.3794943786264
48690000 36.570954936743
48700000 34.2245995168598
48710000 38.9899674660572
48720000 33.3217541536464
48730000 33.1222717403766
48740000 37.6883703702131
48750000 39.1606197631658
48760000 38.5910846387364
48770000 40.3843882083122
48780000 42.4691588992102
48790000 43.1025827043069
48800000 43.6803531286651
48810000 36.0057087909996
48820000 34.2954332162981
48830000 31.4502057323344
48840000 33.5577233172203
48850000 29.7130023589914
48860000 32.7156412351569
48870000 30.1049719227382
48880000 37.0875732618993
48890000 37.0900801091964
48900000 37.8500925557393
48910000 32.4290346020362
48920000 35.4775041613843
48930000 42.1218968715363
48940000 44.9147768345593
48950000 37.4871370038541
48960000 35.1931106518167
48970000 39.6691253840733
48980000 38.8283636359235
48990000 39.1924574422245
49000000 36.3463786661051
49010000 45.1581676790985
49020000 41.8035001861992
49030000 41.0041694735803
49040000 40.7691747809851
49050000 41.0183977761231
49060000 39.7775592672323
49070000 37.5527038713006
49080000 41.1901030361093
49090000 40.0607375818501
49100000 43.1717331961089
49110000 44.411782452515
49120000 44.0882248986468
49130000 46.4432931502926
49140000 48.3793987307989
49150000 48.152565746511
49160000 44.3759985738279
49170000 44.7660779614471
49180000 43.188625375872
49190000 37.3732274996599
49200000 38.6705441716072
49210000 36.5598998184412
49220000 37.0599870362306
49230000 39.3211643313818
49240000 44.0617351929749
49250000 40.624305410066
49260000 43.2940724099096
49270000 42.6269613050741
49280000 41.6671825542235
49290000 44.5017804717166
49300000 40.4205586097567
49310000 45.8184716277149
49320000 43.8790821008865
49330000 44.3191111669179
49340000 46.3716902839695
49350000 46.690542036903
49360000 43.4924593906125
49370000 42.6453347699168
49380000 42.8424120905991
49390000 40.686152063761
49400000 39.8805963342217
49410000 37.9792444044554
49420000 40.2972493128465
49430000 38.92017420043
49440000 39.2900136454163
49450000 38.0054537593991
49460000 36.9983744351021
49470000 36.4006629615548
49480000 37.679520431614
49490000 42.8643511666847
49500000 37.2115629121246
49510000 40.2126502356974
49520000 39.1994123869515
49530000 49.1244686452808
49540000 44.2845058907919
49550000 38.804324076002
49560000 45.9129858124921
49570000 52.5257867087435
49580000 49.6524792437972
49590000 48.6646771138204
49600000 47.6054604841157
49610000 42.431965609021
49620000 45.3802546361562
49630000 45.3678903011716
49640000 50.1252868303999
49650000 44.4936750759194
49660000 51.3142879735282
49670000 49.9868286853024
49680000 49.4797220630085
49690000 51.3044545452365
49700000 48.1194374287522
49710000 42.8913566734562
49720000 44.4703451198509
49730000 39.588031585451
49740000 44.4313894627555
49750000 44.7981602149854
49760000 35.9254251672742
49770000 44.0010818109246
49780000 46.3277840080309
49790000 46.5642052562991
49800000 48.5875880356963
49810000 45.625199914273
49820000 44.2249463696531
49830000 43.8222400802247
49840000 44.440034026379
49850000 47.2899380874589
49860000 45.2332802042276
49870000 47.740163908019
49880000 42.5633999666213
49890000 48.1700298909449
49900000 43.9105716552524
49910000 44.2008768987808
49920000 42.7275197845561
49930000 42.0264028675377
49940000 42.1212915079315
49950000 41.1213615469134
49960000 41.5963889245224
49970000 45.0019242540943
49980000 47.0120788835542
49990000 43.4471291777962
50000000 43.6021997000711
#timestep 
50010000 45.2558554806734
50020000 44.321603384839
50030000 47.3280372709109
50040000 48.6940690875083
50050000 45.5440425422214
50060000 43.9383201236736
50070000 44.7172328583844
50080000 36.4405291144627
50090000 39.1712744618804
50100000 43.0199992464487
50110000 41.9141966114267
50120000 41.3188231662768
50130000 41.0900678207832
50140000 38.0472725412624
50150000 35.57700414697
50160000 37.727245960219
50170000 35.109200998629
50180000 39.1167134948828
50190000 35.8307687095412
50200000 36.5466893227386
50210000 41.2330908769939
50220000 39.2782353029178
50230000 35.6793566168894
50240000 36.5488480364276
50250000 33.0945729455609
50260000 33.6879301580337
50270000 33.7210150686149
50280000 27.2333064014996
50290000 30.3244466296932
50300000 34.2152369235637
50310000 36.4560641572671
50320000 39.4707925724502
50330000 45.6490551973475
50340000 49.2475241310885
50350000 42.4748236300366
50360000 43.4683972512935
50370000 31.0782502126176
50380000 33.4824973146564
50390000 34.4351996827696
50400000 30.2249333249423
50410000 35.9502874538154
50420000 29.6097798670186
50430000 34.9945318338058
50440000 30.3526383184804
50450000 35.798797258407
50460000 34.3360221438399
50470000 43.660528872819
50480000 38.8585087759685
50490000 37.2194554614806
50500000 37.1098269200775
50510000 36.7391634347468
50520000 42.0001250697251
50530000 46.6030805843608
50540000 43.891462624609
50550000 39.2769857485571
50560000 45.21154080872
50570000 47.5248654586429
50580000 53.4369039558292
50590000 49.1042919152986
50600000 51.3337231862327
50610000 48.856665017044
50620000 51.597820452682
50630000 52.7426079190889
50640000 54.32172384998
50650000 56.1189845072945
50660000 45.9792127562677
50670000 48.3650208798311
50680000 43.6314391022002
50690000 41.5156916328264
50700000 44.8110421614521
50710000 43.0939444673613
50720000 39.4541127707546
50730000 37.9917646470749
50740000 39.4790668991138
50750000 43.0318603462396
50760000 36.9848557624481
50770000 41.4875972993962
50780000 43.8829020129644
50790000 45.2269860180988
50800000 45.8277183089119
50810000 45.9437263311436
50820000 46.4363077690782
50830000 46.8658049837776
50840000 48.8381755211956
50850000 38.5733797229991
50860000 39.6309722266201
50870000 42.3591270028836
50880000 42.2853851150988
50890000 41.097012776578
50900000 34.550534760994
50910000 40.9017361368548
50920000 41.0917237415104
50930000 40.516254396033
50940000 38.0557054818556
50950000 33.2866811935357
50960000 35.1169912453232
50970000 31.8893890664151
50980000 28.8815409575373
50990000 31.5187132785842
51000000 27.421994731103
51010000 33.6202412668993
51020000 39.2559962341623
51030000 35.0117859823757
51040000 39.0083789140045
51050000 37.0859917166237
51060000 36.6077725344603
51070000 37.7551387103908
51080000 39.8293433214529
51090000 40.6901951030417
51100000 47.333658271951
51110000 47.5288530914572
51120000 42.3283358869896
51130000 43.1476765733879
51140000 39.4795243871546
51150000 38.8464415511768
51160000 45.1261391245272
51170000 47.671043343376
51180000 45.9229107225132
51190000 45.1330885700883
51200000 45.9700082120145
51210000 50.2758497459685
51220000 50.6605433074143
51230000 54.0486768375395
51240000 50.2044168232983
51250000 43.4123045379715
51260000 45.4621650697193
51270000 45.6446943646237
51280000 46.9626457757091
51290000 40.0412835440311
51300000 45.8507147517861
51310000 47.8914321879807
51320000 44.8984052783548
51330000 45.5683253219153
51340000 43.4926203157301
51350000 42.4878076053384
51360000 46.9012922510564
51370000 50.5872401151222
51380000 46.5919641646981
51390000 49.6410046205935
51400000 47.5763422328631
51410000 45.8816615781931
51420000 48.1036821067854
51430000 46.1794992654778
51440000 44.7128646735001
51450000 47.0982543098727
51460000 45.8211531673688
51470000 45.9200865758916
51480000 44.8251374591964
51490000 50.1063935524201
51500000 45.6995385030631
51510000 43.736517242703
51520000 45.8456135503804
51530000 49.3589977463501
51540000 41.7716304570874
51550000 41.4963295734816
51560000 45.8182501242206
51570000 45.8108212293859
51580000 46.7374136481069
51590000 47.7202309448658
51600000 47.0668505135076
51610000 44.0904254045759
51620000 46.9600379826385
51630000 46.1695169019028
51640000 41.7724700210901
51650000 43.3199751395637
51660000 47.3825829111788
51670000 45.0273256732996
51680000 49.4568428922695
51690000 47.4222334631241
51700000 48.3294545789988
51710000 48.1161923230813
51720000 50.6180094245819
51730000 50.876150392142
51740000 52.0303965604068
51750000 49.0359543832388
51760000 47.2530242688875
51770000 46.474669834891
51780000 42.0352197975732
51790000 30.2461877456379
51800000 34.0799121335784
51810000 40.5451180104185
51820000 45.7629240137186
51830000 51.1555529530289
51840000 53.0710984247668
51850000 48.3684340886782
51860000 48.1356135534652
51870000 45.0421668551736
51880000 48.3844854410902
51890000 52.2329058978322
51900000 49.6809832560976
51910000 48.7640464657869
51920000 46.5773181749917
51930000 46.0955467421735
51940000 44.6792344759507
51950000 40.8405299476324
51960000 44.4123595841468
51970000 46.3492575460872
51980000 51.6079477359231
51990000 53.1694452620019
52000000 46.8314573831063
52010000 47.9611780780006
52020000 48.6965982715369
52030000 46.8270969925023
52040000 52.3042544820345
52050000 48.6424145003776
52060000 42.4333297338899
52070000 48.336895229973
52080000 50.7128592659922
52090000 41.6618024700025
52100000 45.6990579343791
52110000 47.0493005398189
52120000 46.381156376189
52130000 46.6086546083367
52140000 47.3642525193951
52150000 45.1774951042649
52160000 45.832785541073
52170000 43.5413842073952
52180000 52.4240391492129
52190000 52.3910061738503
52200000 49.8805069903594
52210000 49.7557770763523
52220000 45.2852367251473
52230000 48.2309609202026
52240000 45.208149919975
52250000 48.4818611942204
52260000 48.2955868751679
52270000 43.5069310575466
52280000 48.5991249220148
52290000 45.3368955070618
52300000 41.4449620771272
52310000 42.1738007050844
52320000 38.3804829191268
52330000 41.3282968643959
52340000 45.4677109780476
52350000 37.3650706468698
52360000 44.9456172319065
52370000 44.9092046505419
52380000 43.1458275265439
52390000 40.7645519503344
52400000 39.4707232407342
52410000 45.1713285407384
52420000 42.3355174314758
52430000 46.2759655415089
52440000 45.2229080088639
52450000 45.9397717261553
52460000 49.7510064623844
52470000 52.5929722612935
52480000 48.8659324142805
52490000 43.7811702712578
52500000 42.3539298490707
52510000 49.8129854175716
52520000 49.6378172911647
52530000 55.0790361132357
52540000 55.3647531582067
52550000 54.1405182272102
52560000 55.4742166518476
52570000 54.6783235618034
52580000 48.7468470509539
52590000 47.0471889120174
52600000 43.5304069707769
52610000 45.2082985827921
52620000 45.0075041248093
52630000 41.5359340182431
52640000 47.4414649105207
52650000 43.2595911909888
52660000 44.446608300887
52670000 40.4755467812702
52680000 40.4126823756338
52690000 32.8123899414662
52700000 43.9534312439452
52710000 45.463920318544
52720000 44.2672358264628
52730000 44.1266433179068
52740000 48.8814666513836
52750000 42.8816435747534
52760000 49.6332114483885
52770000 53.6582769142835
52780000 50.6194698348648
52790000 43.7085198715729
52800000 44.3809120042986
52810000 39.0757111167019
52820000 44.0240549467417
52830000 45.2279191778334
52840000 49.6092451736908
52850000 43.425312920747
52860000 48.3891696265594
52870000 43.7654516720776
52880000 44.533147349621
52890000 48.4563681667357
52900000 47.3680878469757
52910000 45.4832157992951
52920000 42.2845693891679
52930000 41.9892783739353
52940000 41.7767473309823
52950000 42.2970419616175
52960000 41.9964192804062
52970000 43.4639211046023
52980000 45.8293468059873
52990000 52.1482410129753
53000000 44.6758878553749
53010000 43.8211480691599
53020000 44.965165091624
53030000 48.0969310006927
53040000 40.3937153723274
53050000 39.3605598891912
53060000 41.0455357116239
53070000 36.3784410148602
53080000 42.2732969803055
53090000 42.2601446647949
53100000 38.2494655361119
53110000 42.8103293604966
53120000 46.5048313090915
53130000 48.4311457350045
53140000 43.957210168802
53150000 40.9155056404154
53160000 40.942663080836
53170000 39.3111892300169
53180000 43.325871751642
53190000 38.9844369377254
53200000 46.5183162709121
53210000 48.7029812823313
53220000 41.4805885201267
53230000 40.6058382411508
53240000 44.6592276515522
53250000 41.9164653178086
53260000 48.5555572408291
53270000 49.6484588018741
53280000 46.2318110175839
53290000 48.0511681569951
53300000 46.1095390130466
53310000 48.8520432528748
53320000 49.9413099659936
53330000 45.6882046233499
53340000 46.4635900409675
53350000 43.9407143984405
53360000 42.6324306480489
53370000 46.9540534294961
53380000 42.7721016285013
53390000 45.4326287828592
53400000 51.3373493662595
53410000 50.1345763953761
53420000 50.0221089047163
53430000 45.4516423949186
53440000 48.7035169602472
53450000 44.0373184240267
53460000 50.7686605343214
53470000 51.5398930023292
53480000 49.971841567463
53490000 48.9436020251181
53500000 49.2885784796454
53510000 46.1497906184484
53520000 53.6295148929006
53530000 56.3048901240355
53540000 50.1992833429595
53550000 46.1334829468762
53560000 47.1102166720528
53570000 47.6322364031921
53580000 53.1592361669616
53590000 49.2807510235461
53600000 52.3621749658129
53610000 47.5915469306401
53620000 51.1533033714491
53630000 45.3768947632294
53640000 51.3758159419304
53650000 48.5891961903593
53660000 52.2008168864536
53670000 49.4246045063496
53680000 44.1953497171377
53690000 44.7451099893137
53700000 45.009658113341
53710000 43.0435038680542
53720000 45.4059958230516
53730000 38.7149310586996
53740000 39.4730341659156
53750000 39.905020736967
53760000 39.0660150025317
53770000 46.4536819104633
53780000 49.849413497987
53790000 45.6701664696884
53800000 49.4269226316317
53810000 47.660623404497
53820000 47.0042041126983
53830000 43.9069880881585
53840000 41.9614069625624
53850000 44.7970022223108
53860000 41.8163159132823
53870000 34.5131085488674
53880000 39.12273356334
53890000 40.657390607776
53900000 46.0332862342271
53910000 50.2611729875271
53920000 45.4041877660317
53930000 45.9432957383884
53940000 41.2058980294652
53950000 43.3945731266132
53960000 41.0783544386056
53970000 44.0201509937871
53980000 45.1704398394278
53990000 45.2400849982147
54000000 48.5302218184302
54010000 44.0980520257081
54020000 44.6888067731775
54030000 45.1740119370341
54040000 52.168254647318
54050000 50.8289115100176
54060000 52.4750899590543
54070000 54.2571613084866
54080000 46.3166019974077
54090000 45.6305646252501
54100000 51.0662669272925
54110000 51.1919374062522
54120000 44.6887374667371
54130000 46.3686773162579
54140000 44.9112630965311
54150000 41.3452093927888
54160000 48.4394095115616
54170000 44.2945064448459
54180000 41.5255000892836
54190000 44.3731740750541
54200000 42.1853399775608
54210000 44.013834295302
54220000 46.4457574264686
54230000 37.5778162060871
54240000 45.9238351559367
54250000 45.8294178558137
54260000 47.14456793968
54270000 38.6920619876742
54280000 47.0688789816773
54290000 47.8422935524832
54300000 46.282134481473
54310000 44.4423991369639
54320000 51.765692707404
54330000 44.5666567961259
54340000 36.6015414746307
54350000 33.4993534694329
54360000 42.2840990728727
54370000 38.3310675726848
54380000 40.7306598682028
54390000 42.9922739900358
54400000 43.4141533699805
54410000 44.3360742657682
54420000 40.6682536768595
54430000 43.2375351668449
54440000 43.622948005737
54450000 43.9888851226222
54460000 41.7944028886661
54470000 43.0994535751073
54480000 45.4065922362798
54490000 46.6260313028953
54500000 45.8321135702321
54510000 39.5131633129152
54520000 34.1415002684762
54530000 32.6562285207913
54540000 38.2240525166928
54550000 35.0192730122051
54560000 42.5120582495817
54570000 42.1714447472634
54580000 45.0669660806868
54590000 46.4933077306731
54600000 44.1074043714451
54610000 46.1436370792903
54620000 41.4051706316212
54630000 40.9362416937637
54640000 46.187191462455
54650000 41.5886022438617
54660000 40.7730214710215
54670000 43.2688962567615
54680000 46.377663222718
54690000 39.7121903995214
54700000 38.5244547377135
54710000 43.5328076318307
54720000 41.7445216814064
54730000 47.0762184030929
54740000 48.8827164905399
54750000 51.688634360963
54760000 46.2185655729467
54770000 51.1387267596574
54780000 47.8652365941811
54790000 47.6566578005257
54800000 54.189298321842
54810000 48.5747176170865
54820000 51.215751981912
54830000 51.1657801581292
54840000 49.4857330241607
54850000 45.2281518035043
54860000 40.5480556192958
54870000 43.3900211198019
54880000 43.754820274608
54890000 41.5712244994072
54900000 44.9679228888465
54910000 42.5718747386525
54920000 48.6340725799019
54930000 44.1439804206425
54940000 40.9436321332105
54950000 48.855789360287
54960000 46.5027300280554
54970000 46.7277957757357
54980000 44.9682852761055
54990000 43.307405281906
55000000 39.8536090172134
55010000 45.2687820694317
55020000 51.1485512496146
55030000 54.4325466493456
55040000 52.9491693924419
55050000 56.7331815387693
55060000 49.8478987843642
55070000 52.5937818153031
55080000 48.6932625846548
55090000 43.6522070107494
55100000 50.7870064172614
55110000 49.0330532142967
55120000 44.3251514535585
55130000 48.7406044995272
55140000 49.0130984137452
55150000 47.8358413439032
55160000 48.5047296754643
55170000 45.5910966244959
55180000 47.4523800581759
55190000 46.9923948578156
55200000 51.5424055811416
55210000 52.3674987702935
55220000 51.4179467754953
55230000 46.7022843593383
55240000 45.363691364727
55250000 49.2285396383686
55260000 49.1741290590579
55270000 42.1237689135939
55280000 50.015133039667
55290000 49.6925568148633
55300000 44.4349690035267
55310000 41.2143235356679
55320000 40.112176333312
55330000 40.6300349613455
55340000 40.8841268798982
55350000 31.1929723419311
55360000 33.6467824755238
55370000 33.9094317911354
55380000 40.5576809555984
55390000 42.7027283399051
55400000 36.5810058247486
55410000 37.4760598891234
55420000 32.8333310641445
55430000 44.5016093818269
55440000 37.6163125177008
55450000 38.3617316124991
55460000 50.2374209524974
55470000 49.0387984417773
55480000 47.7121569580019
55490000 45.6741805125095
55500000 45.2139357463325
55510000 44.2590685884282
55520000 43.3311044432915
55530000 47.4396708339858
55540000 47.7799816870714
55550000 37.622543844351
55560000 36.8582177150667
55570000 40.5891872346521
55580000 37.8616327411812
55590000 41.9104519020207
55600000 47.6769162823882
55610000 47.8131710758585
55620000 42.0284325400332
55630000 32.0307458816742
55640000 39.4356788039211
55650000 47.6599420962032
55660000 44.6600659536546
55670000 41.7969314263273
55680000 39.2744894382722
55690000 44.1081897674552
55700000 46.5291165396484
55710000 44.4138346542102
55720000 49.1281367746678
55730000 47.9087544743367
55740000 44.2202433153233
55750000 46.1141056776115
55760000 43.0362012034192
55770000 45.6574511815277
55780000 41.5135602415687
55790000 44.6533521974928
55800000 44.4355668272911
55810000 34.7902642938018
55820000 41.8152139805321
55830000 44.1448769103788
55840000 50.8801101243566
55850000 50.3469532034543
55860000 44.522700938369
55870000 47.8213574475134
55880000 38.0148160826186
55890000 40.7377971818704
55900000 42.2819924138797
55910000 43.7866749271801
55920000 37.1159229571011
55930000 35.3118639878272
55940000 34.544783017514
55950000 38.4011341728064
55960000 40.192528295614
55970000 44.6996970153387
55980000 43.0975260604458
55990000 46.111727372747
56000000 44.6372405319905
56010000 41.7591992565631
56020000 45.1217814514143
56030000 49.634560458025
56040000 52.3432227130339
56050000 45.2135253646025
56060000 43.7393994310276
56070000 43.865990774672
56080000 40.5143222583885
56090000 34.8196791428277
56100000 39.4466474011655
56110000 42.2042179963967
56120000 45.5912365139895
56130000 43.2818979291722
56140000 39.0929652772617
56150000 46.7529134139612
56160000 44.3295272814514
56170000 41.1401553640341
56180000 45.6653281369068
56190000 42.8657113645961
56200000 44.9378100683729
56210000 51.0868185670999
56220000 48.0959059452964
56230000 49.869810690345
56240000 46.6334711823027
56250000 43.2474979974594
56260000 39.6445043700048
56270000 42.7435990288485
56280000 43.4038812220477
56290000 48.0622903854685
56300000 50.5331804532784
56310000 49.6455343093379
56320000 49.3082488794428
56330000 45.490659856159
56340000 45.1983627996765
56350000 40.74141077528
56360000 47.6940149852458
56370000 47.3621335741583
56380000 45.3609074099335
56390000 47.1131107058572
56400000 44.3714132795097
56410000 51.9072511739499
56420000 47.8197777599351
56430000 44.8538061244358
56440000 42.3926256733484
56450000 43.6171710498089
56460000 40.4501012024116
56470000 43.3216274709318
56480000 42.9931754486481
56490000 46.1648841877767
56500000 46.1116149916051
56510000 43.6856956177829
56520000 40.7472826239328
56530000 45.9402949764208
56540000 45.2519039513559
56550000 47.3329244376175
56560000 44.2692252589415
56570000 41.7999332494134
56580000 44.2195745242886
56590000 44.3182972632059
56600000 43.6232936761116
56610000 42.4999153177576
56620000 36.5902109101077
56630000 34.64766663164
56640000 40.2625380337758
56650000 36.5332111994459
56660000 34.777117786556
56670000 39.0832852490648
56680000 40.1255917098628
56690000 39.4140653341994
56700000 39.4086572263956
56710000 44.1334607856517
56720000 44.1668673686295
56730000 39.0176517916485
56740000 42.2899288642083
56750000 41.7352783915184
56760000 46.2681762403632
56770000 38.1274734539309
56780000 41.1251330714635
56790000 43.2269860462373
56800000 43.9441316778024
56810000 42.1812746149905
56820000 43.5610836270229
56830000 36.9587529203797
56840000 36.9107499547678
56850000 42.6782531406963
56860000 40.9351117189602
56870000 39.3104536128351
56880000 44.9153374801617
56890000 44.9510709259357
56900000 45.3311791545872
56910000 42.3072470089634
56920000 45.2677808732161
56930000 43.6845443602673
56940000 39.5501793176767
56950000 43.3366819175918
56960000 43.6654896364989
56970000 42.3720419770465
56980000 40.2669238630813
56990000 40.5209618496076
57000000 37.1300671280198
57010000 43.8757619088678
57020000 39.2811844040216
57030000 35.2341440959974
57040000 33.0627947122066
57050000 31.3015681708812
57060000 27.4989261542771
57070000 28.2642829819724
57080000 28.1645233074558
57090000 33.2693268060947
57100000 31.965254141707
57110000 27.8026667542467
57120000 36.9758677362359
57130000 35.8370103175524
57140000 32.3426233086299
57150000 39.1082115447168
57160000 41.649385698085
57170000 44.058952815369
57180000 41.792044343446
57190000 43.2210187979437
57200000 41.630370138794
57210000 33.211900132503
57220000 36.5063598347064
57230000 35.386784810597
57240000 40.5755747704065
57250000 44.743297961269
57260000 40.0452568589421
57270000 44.554123470951
57280000 43.0967668476633
57290000 42.7484047731812
57300000 42.0600204842121
57310000 41.1788173783203
57320000 43.1183407045074
57330000 39.3878170552798
57340000 42.805535732947
57350000 40.3996402750863
57360000 43.5084463127254
57370000 43.3773302947571
57380000 43.8131920318825
57390000 43.6201936769211
57400000 45.2122163645646
57410000 44.242171347151
57420000 44.6789996848806
57430000 40.9094546305487
57440000 46.6123857975635
57450000 46.2540481967323
57460000 40.6529374868239
57470000 40.3133812727023
57480000 45.0916391341079
57490000 46.7068441840018
57500000 44.2821357322286
57510000 43.5132939865179
57520000 39.6781054007698
57530000 38.4116462370249
57540000 42.5291728391961
57550000 42.990249131579
57560000 40.5245888213263
57570000 42.8803128640737
57580000 44.4280782506877
57590000 45.9737573986949
57600000 46.814108917513
57610000 40.4758052407935
57620000 40.2353619055789
57630000 42.9671595307344
57640000 44.7485323882543
57650000 41.976545249208
57660000 37.7986806783416
57670000 39.052307461249
57680000 41.5663135833526
57690000 48.2274854435914
57700000 50.2537896172242
57710000 51.2481263274479
57720000 49.1420437340084
57730000 50.0986528373057
57740000 48.4351899777033
57750000 38.3691833175436
57760000 41.2656763833329
57770000 37.7569564741012
57780000 43.0223501385987
57790000 37.1291632214159
57800000 37.9464819355972
57810000 35.9185981239142
57820000 39.6540562308508
57830000 47.0192051777088
57840000 47.6140164207555
57850000 47.7636095687646
57860000 42.2576838046799
57870000 32.6167174969981
57880000 35.2338748614109
57890000 36.6221796472893
57900000 41.8583098633135
57910000 44.4119499768649
57920000 40.2046388611896
57930000 40.7228606548341
57940000 47.46028271757
57950000 38.1596763984837
57960000 43.0135348799525
57970000 47.0514872403045
57980000 43.3555704549405
57990000 49.3323369222095
58000000 45.1503608204179
58010000 43.6164172328
58020000 40.3744599607855
58030000 39.0167469033419
58040000 39.1718153117631
58050000 49.0027418074863
58060000 48.3927544327547
58070000 48.1249139454583
58080000 48.507405381468
58090000 43.6277700636726
58100000 38.1985418751425
58110000 45.0176684506782
58120000 46.0076196718841
58130000 48.5435349693806
58140000 47.8087726506292
58150000 51.9020933346061
58160000 49.8647211582816
58170000 50.7839338269359
58180000 46.9961665170487
58190000 41.3966107308095
58200000 43.0962509747849
58210000 31.0881134969821
58220000 38.6581367365288
58230000 39.0810870357643
58240000 41.1647169795291
58250000 45.4483030441992
58260000 43.09778116488
58270000 48.8496045688498
58280000 49.2392570295264
58290000 50.2593700573638
58300000 47.6788052933648
58310000 45.7326689124524
58320000 47.8477500484085
58330000 42.7383374041315
58340000 41.9911647533643
58350000 39.8674627178973
58360000 41.3263771436153
58370000 40.1747080673217
58380000 42.8218066909811
58390000 43.4732632911262
58400000 37.5772458551641
58410000 40.656443779745
58420000 43.6220581282361
58430000 38.8017063660359
58440000 41.5697425406393
58450000 44.1831441969684
58460000 45.3594939512859
58470000 42.1382106917203
58480000 51.3725665911811
58490000 51.8812722914223
58500000 52.5887169802202
58510000 56.9901579906619
58520000 52.1138430742688
58530000 56.7317340314187
58540000 49.8488614362222
58550000 50.5456360982918
58560000 47.2813606387332
58570000 45.5839449751621
58580000 43.8673618344672
58590000 44.6374664023464
58600000 47.7728881124654
58610000 46.4716642358636
58620000 44.0170064965349
58630000 47.6742584372961
58640000 49.5837745974308
58650000 48.1968738918736
58660000 50.0417923532608
58670000 39.0650760510598
58680000 43.5276628362734
58690000 38.9491624055094
58700000 42.1977690218387
58710000 42.2240111381703
58720000 46.1944791905168
58730000 40.3595972178814
58740000 42.0671548783172
58750000 45.2645685034995
58760000 41.4467502212403
58770000 45.4779888771024
58780000 45.7553881150661
58790000 42.0387102558298
58800000 38.0612288681837
58810000 43.5903470782464
58820000 43.1835011180322
58830000 44.6544804082694
58840000 43.0182562633931
58850000 42.9713021469469
58860000 43.2637404241139
58870000 42.724167577805
58880000 40.7367234167663
58890000 44.9056676958668
58900000 35.9418985090148
58910000 41.707432679975
58920000 43.056525667565
58930000 39.6697473713765
58940000 45.4529880704639
58950000 44.7092262420859
58960000 40.3484025819397
58970000 40.6880520429089
58980000 38.2714586478901
58990000 38.2395095910708
59000000 34.0280565885351
59010000 41.2494599502211
59020000 45.3929540623045
59030000 44.4285421164293
59040000 45.5473158612805
59050000 44.0005223271418
59060000 41.2104436462319
59070000 44.085096190455
59080000 44.6190533366342
59090000 48.2616943474118
59100000 40.3572879767472
59110000 37.6019786390117
59120000 45.1425562691141
59130000 44.7557120664707
59140000 52.4308166731095
59150000 50.1182533278939
59160000 44.4491811151136
59170000 45.8932106437236
59180000 45.6900097575061
59190000 41.3478037942579
59200000 44.6808851485263
59210000 49.7799380914544
59220000 44.1677482970062
59230000 48.874975261785
59240000 49.435965438005
59250000 45.1917473761509
59260000 45.1874632396859
59270000 46.042023484196
59280000 42.8850006874939
59290000 44.1096676932077
59300000 41.5313312420937
59310000 42.9160789140501
59320000 42.4928188612702
59330000 40.353750201604
59340000 48.3630871312646
59350000 49.6038907903077
59360000 42.1137605092388
59370000 49.127116358368
59380000 49.1519670190399
59390000 43.9897363494197
59400000 49.0860300477826
59410000 53.1450130792639
59420000 48.2155634823332
59430000 48.2203934649262
59440000 49.8748658923721
59450000 42.1093215771733
59460000 46.2129984725245
59470000 48.4360070524048
59480000 46.6746975546653
59490000 41.770826885917
59500000 44.6573308923311
59510000 47.3624735227772
59520000 44.0146970152754
59530000 38.5583935714336
59540000 44.7869792413947
59550000 35.4774564043528
59560000 41.419427928055
59570000 35.5923662586923
59580000 37.3547473536238
59590000 35.1900053106644
59600000 39.4284309087142
59610000 40.6264961536139
59620000 44.8449186975865
59630000 48.9124885965976
59640000 45.3240793120805
59650000 43.6793730057037
59660000 42.5479406745822
59670000 40.6581862964198
59680000 39.2028589218642
59690000 44.3144377953491
59700000 44.3102827389797
59710000 43.195068166646
59720000 46.380242168954
59730000 43.3467383218202
59740000 46.5809190742446
59750000 51.9874371271346
59760000 41.8628220616723
59770000 44.210656970756
59780000 38.4001967723352
59790000 41.0721159703934
59800000 44.9489696598558
59810000 48.0544436189342
59820000 45.2261449080711
59830000 46.3919182588971
59840000 49.8341571660565
59850000 52.8316795614072
59860000 52.4558337180918
59870000 50.8430472406182
59880000 43.0186881024014
59890000 42.3294483756699
59900000 43.4578052848447
59910000 51.4266595034622
59920000 47.5753873322029
59930000 48.258436392537
59940000 45.9377487789497
59950000 46.7202963736174
59960000 44.7924285569413
59970000 40.8965815452098
59980000 33.6196463537261
59990000 40.123764755699
60000000 36.8645015724163
60010000 45.1874530605917
60020000 48.3899402082999
60030000 50.3039222855377
60040000 48.1450726728544
60050000 46.3002385730927
60060000 47.4192030330071
60070000 41.9613704256811
60080000 43.7881800896439
60090000 40.6835291945159
60100000 45.4202753890087
60110000 42.0278095434676
60120000 42.3798048684377
60130000 42.6612465240843
60140000 45.0673058285063
60150000 44.1003791836078
60160000 40.777571287193
60170000 47.9017049041433
60180000 45.3005272936801
60190000 48.2996113773789
60200000 42.5890886958597
60210000 42.5147557805074
60220000 39.5720045002764
60230000 36.9586775230838
60240000 35.0561199277427
60250000 38.5710266462485
60260000 30.3391553666003
60270000 35.6513834545644
60280000 34.968352796075
60290000 41.4579580754103
60300000 44.0800280054133
60310000 46.4481873688861
60320000 43.9010911341548
60330000 47.1742698128221
60340000 46.6775956338016
60350000 44.4788066602745
60360000 46.1042272121707
60370000 45.3174728560764
60380000 48.4115591863375
60390000 42.3169492736323
60400000 48.0994483004534
60410000 50.3515248060397
60420000 48.5291222962684
60430000 53.3810207098595
60440000 49.1975917355863
60450000 43.0355233570152
60460000 43.7378799550546
60470000 46.3936656413487
60480000 42.6570019499212
60490000 39.6129130153228
60500000 40.0788297673141
60510000 38.0630130421058
60520000 45.9328105326442
60530000 39.2495611068132
60540000 42.1699420327701
60550000 43.4287465945451
60560000 39.3052210129975
60570000 38.136166745124
60580000 50.3547392004814
60590000 52.6210505714896
60600000 48.4130211854086
60610000 46.3784885540807
60620000 47.1120509470497
60630000 48.0511395240237
60640000 51.7935203833594
60650000 47.0701616225017
60660000 43.2673975243116
60670000 46.8561018373286
60680000 46.8372908991794
60690000 48.3014069747681
60700000 51.208618176928
60710000 50.4877297052931
60720000 50.739655371769
60730000 49.4597087539898
60740000 45.1291255731753
60750000 47.4150744421695
60760000 48.1742225110745
60770000 49.2489001451167
60780000 42.9261082366599
60790000 44.4195790264711
60800000 43.5762640393299
60810000 44.5289161769007
60820000 45.1061059908054
60830000 46.2844293700897
60840000 38.2411691561276
60850000 37.7772320933577
60860000 46.8003059027097
60870000 40.6781437087532
60880000 45.9714493894542
60890000 44.8572078201894
60900000 38.2834827188157
60910000 39.3716998257309
60920000 48.8610987827734
60930000 44.2661079052876
60940000 33.9958824842612
60950000 34.9749038473392
60960000 46.0627490383977
60970000 40.8413210018488
60980000 36.6974433495917
60990000 44.644758858358
61000000 42.4039213653816
61010000 39.8756949422649
61020000 42.0934832993881
61030000 44.8591254735063
61040000 40.8957389753344
61050000 34.2208374254685
61060000 40.6229240973381
61070000 43.2323496351582
61080000 42.5359695705803
61090000 40.2573282005958
61100000 35.8769128997336
61110000 29.8126534376553
61120000 33.9017346918557
61130000 36.6079601035776
61140000 34.9807855036473
61150000 40.4252424934858
61160000 39.8121472613188
61170000 44.2994647939506
61180000 44.7594651338424
61190000 48.8648649064219
61200000 42.6201113556049
61210000 48.4791552160951
61220000 47.0104852932734
61230000 42.7502708596092
61240000 33.4335792854973
61250000 37.2390222657941
61260000 45.1397588725047
61270000 43.1039938376936
61280000 38.062798169157
61290000 35.3954776550551
61300000 42.1340992112239
61310000 37.4282203646932
61320000 39.1640266285997
61330000 41.2444845962956
61340000 42.4386907354879
61350000 43.3462841633197
61360000 43.1151519211666
61370000 42.3528796786793
61380000 40.5211064333215
61390000 43.3509797270596
61400000 47.2302607416426
61410000 43.6391906805296
61420000 42.554666570463
61430000 46.4278939131764
61440000 42.8999523316115
61450000 43.1207903634531
61460000 48.2103734277094
61470000 43.3605184661513
61480000 47.2623432893763
61490000 47.6769626930925
61500000 42.4703575465737
61510000 43.0746246844205
61520000 48.6153782541368
61530000 39.9315231286181
61540000 47.4740482445902
61550000 48.058838587466
61560000 41.8111718196088
61570000 44.1104478375969
61580000 47.7781439502942
61590000 42.4003471381759
61600000 49.9930405814058
61610000 49.4728636624451
61620000 51.8753437717289
61630000 48.063926409392
61640000 49.2303579616802
61650000 42.7761093056996
61660000 38.138727717855
61670000 42.280356825179
61680000 44.6793623871229
61690000 42.5976662466568
61700000 42.4841007942302
61710000 44.9085615581549
61720000 40.2102025623415
61730000 39.0762291607025
61740000 36.0038239696779
61750000 40.2575499055222
61760000 38.8037907991608
61770000 34.9365201381137
61780000 37.679881095631
61790000 41.8862633307884
61800000 39.7461325358101
61810000 39.2013293769976
61820000 38.9472073715683
61830000 36.9356030902961
61840000 34.5325189052285
61850000 38.9936226544896
61860000 38.2504681080482
61870000 37.4335886293874
61880000 37.4562612126829
61890000 38.9739949751935
61900000 40.8961241391642
61910000 41.2439577870684
61920000 36.0661183927835
61930000 35.2738729184955
61940000 41.9387312744469
61950000 48.923195882966
61960000 49.300250358371
61970000 44.8756721283975
61980000 43.8316031413486
61990000 44.6933943119147
62000000 49.0404238147527
62010000 48.3676177938659
62020000 50.695370890424
62030000 49.2915162949073
62040000 40.2097026638474
62050000 44.640751658919
62060000 42.9465967139603
62070000 43.8033846951315
62080000 36.4205049980674
62090000 36.4985650637774
62100000 43.6439709659461
62110000 45.3061019447525
62120000 46.1097910915215
62130000 45.0947155182308
62140000 40.729861305125
62150000 37.1992158739226
62160000 35.5107359744019
62170000 38.232609236604
62180000 47.5444235269068
62190000 42.1860609553104
62200000 46.6106344817031
62210000 37.4699866402383
62220000 42.5139133279387
62230000 43.9739762794399
62240000 46.9777159444316
62250000 48.2944246914698
62260000 48.5480746838543
62270000 45.1651999157084
62280000 46.111081302937
62290000 52.243434084479
62300000 49.3568377749344
62310000 48.1974982462476
62320000 45.6098664437774
62330000 47.6693668262316
62340000 48.956554637695
62350000 51.0592239023135
62360000 44.7714263077135
62370000 45.3968166703075
62380000 43.2588787964536
62390000 45.396765396187
62400000 48.2872258420018
62410000 47.8944491908995
62420000 48.2548035733647
62430000 45.5714014835589
62440000 50.6018232833898
62450000 49.9782628991551
62460000 50.0255336835808
62470000 48.6195332008577
62480000 49.8960958684482
62490000 51.8677922559833
62500000 47.5624592174995
62510000 47.4689522437848
62520000 46.0426783963956
62530000 38.3227341382147
62540000 39.5762499230735
62550000 41.4677826499513
62560000 47.1871134442247
62570000 44.4603965191338
62580000 47.2203373309157
62590000 46.9964539559869
62600000 44.9509121386873
62610000 43.436565498674
62620000 30.5382433306204
62630000 41.3320506754306
62640000 41.0747721089811
62650000 45.0283002574231
62660000 44.7080587931189
62670000 43.6247424868251
62680000 41.3922662535335
62690000 48.2975980675633
62700000 45.4490949015663
62710000 44.6098217556339
62720000 45.1016833159375
62730000 35.815254574751
62740000 41.2980701264225
62750000 40.2550701982848
62760000 36.79516452088
62770000 44.3141691877543
62780000 42.8299544890723
62790000 37.5912602363305
62800000 38.6394978835204
62810000 44.3390148974745
62820000 49.0567775066141
62830000 49.9385919963077
62840000 39.4508369455827
62850000 43.6502640414399
62860000 47.2237614296905
62870000 38.4596790258288
62880000 41.7533339551882
62890000 44.7982979310941
62900000 44.4222717887628
62910000 36.70730304798
62920000 34.3483826072214
62930000 41.3141030671145
62940000 34.3810469099078
62950000 35.0567598412106
62960000 38.4804452784091
62970000 38.3095076630594
62980000 39.4004934350619
62990000 36.5915523770391
63000000 35.9452384896924
63010000 37.6438909625423
63020000 39.1757587170581
63030000 36.9670858915324
63040000 43.1285051907852
63050000 44.7151316947504
63060000 42.128355511491
63070000 42.0429780198179
63080000 41.3420135165796
63090000 39.9990515724944
63100000 36.9658864871636
63110000 26.9170548646977
63120000 36.16527386705
63130000 39.3872303026576
63140000 43.5216379966172
63150000 41.308968910371
63160000 35.9913935003435
63170000 30.2105821064169
63180000 34.269459285775
63190000 42.3016149723534
63200000 40.5903780919634
63210000 43.2159366290749
63220000 42.8378342011655
63230000 40.8944661125517
63240000 43.0701551158724
63250000 38.0172528580966
63260000 36.0602041686288
63270000 31.2934080037398
63280000 37.9689537541029
63290000 35.4515923211863
63300000 37.6352023929222
63310000 37.8290025178818
63320000 37.3659021573761
63330000 37.520352704913
63340000 39.6148172420052
63350000 36.9137874056636
63360000 42.5197535018139
63370000 44.0815739856525
63380000 45.5753197736213
63390000 47.8779839089698
63400000 46.0062629779042
63410000 42.3636360183431
63420000 36.7190177721802
63430000 35.4589258822731
63440000 37.012171470199
63450000 30.8005515074144
63460000 34.1510993451993
63470000 41.7472702184002
63480000 37.7897135578973
63490000 39.6372339212065
63500000 33.0642337144069
63510000 34.0672009714729
63520000 32.7010096510858
63530000 37.7304571908869
63540000 36.3772362690711
63550000 31.8964575599498
63560000 30.3886417152709
63570000 28.0749900181738
63580000 27.9917404755603
63590000 27.3974271679131
63600000 26.0541381923772
63610000 24.8674890974705
63620000 32.8293669660144
63630000 31.3692024538709
63640000 36.6860621693566
63650000 34.5716686675805
63660000 27.0151883517944
63670000 28.867370266327
63680000 30.5869319713397
63690000 31.0874927478914
63700000 29.8733154101785
63710000 32.341685268843
63720000 28.6117387348985
63730000 27.1351053616266
63740000 32.7226855867765
63750000 30.2822951789426
63760000 33.8862555141618
63770000 32.9345068487371
63780000 34.5195736834709
63790000 39.1286727385631
63800000 40.3553869415308
63810000 37.7781478099553
63820000 39.037951270643
63830000 37.5983391465463
63840000 45.3596506525168
63850000 43.6784233415825
63860000 40.1563026083923
63870000 38.4716402287365
63880000 34.4017143858966
63890000 34.0924798412279
63900000 39.2636739514447
63910000 39.7381207286696
63920000 39.9721568478284
63930000 37.7486255451764
63940000 44.624468636898
63950000 46.8671242333785
63960000 47.2659166323506
63970000 49.250626054736
63980000 46.6676784211301
63990000 45.0160245473125
64000000 40.8290830010576
64010000 45.148377998671
64020000 41.5240083437395
64030000 37.9451766463844
64040000 39.4485668460034
64050000 34.4265818255567
64060000 40.7322769862163
64070000 43.4006332638454
64080000 46.1926324215316
64090000 44.5282382658756
64100000 44.8087379339137
64110000 49.6662198712289
64120000 50.2000370606043
64130000 45.2526009319944
64140000 44.8261257271635
64150000 45.9702800191339
64160000 49.1669268172565
64170000 50.8650423083474
64180000 44.9490761780575
64190000 48.4609659507174
64200000 47.7853727440621
64210000 46.9388365480694
64220000 52.9274894459043
64230000 49.7938285193017
64240000 50.7532537378325
64250000 46.7613162227744
64260000 50.1368350304061
64270000 47.9527673317907
64280000 40.9725808100727
64290000 42.216886832737
64300000 46.6103589569149
64310000 45.1508444687287
64320000 49.6326125177854
64330000 45.566198567506
64340000 43.6963942820516
64350000 45.013711627084
64360000 39.255689072185
64370000 36.1950350702306
64380000 30.6155841199809
64390000 40.1149021425403
64400000 44.9900306227535
64410000 42.4210154842365
64420000 38.025667279594
64430000 40.5055678679813
64440000 39.1098952041326
64450000 38.9399063056568
64460000 37.212120465589
64470000 36.0916335572385
64480000 40.1153405289946
64490000 41.8396604559275
64500000 39.036007437185
64510000 41.3458396013892
64520000 43.2780347766092
64530000 40.3774554405019
64540000 40.1762929044793
64550000 37.7284963188136
64560000 35.1114727800377
64570000 38.1467519371761
64580000 40.9499415674024
64590000 40.7031703773673
64600000 39.5336738881491
64610000 41.0579812308049
64620000 42.8208446442029
64630000 45.6006844459082
64640000 43.5796878533546
64650000 45.2354724998013
64660000 38.6062675061085
64670000 35.6497681175132
64680000 44.5306165881145
64690000 43.4381931520228
64700000 44.9789241782444
64710000 47.062109507531
64720000 44.4398029454641
64730000 44.4851043631526
64740000 39.3368696873759
64750000 44.6180878194001
64760000 49.1657377379103
64770000 43.5689153225225
64780000 45.173990907445
64790000 38.5939831442188
64800000 46.2308782485069
64810000 46.8949142508273
64820000 49.017587814675
64830000 50.2692893259772
64840000 46.9813867350376
64850000 41.6107497686247
64860000 45.8506782990524
64870000 44.2832520268751
64880000 40.0669408901247
64890000 42.6735361462144
64900000 48.4705011315077
64910000 46.6430851246468
64920000 49.9680208585395
64930000 53.1486646052584
64940000 56.2017167676311
64950000 58.6473215534239
64960000 56.1508514860795
64970000 52.0340841492317
64980000 58.9011017114844
64990000 55.8873438578871
65000000 46.0631108070177
65010000 41.8554310541195
65020000 49.5347604890871
65030000 47.4471740256598
65040000 48.4922186938954
65050000 48.1770487057123
65060000 54.7673494983969
65070000 61.7396851779749
65080000 55.1729709524098
65090000 56.2095128691606
65100000 58.3657454478039
65110000 59.257762905129
65120000 59.4064990410146
65130000 57.0704587069052
65140000 56.7296662707991
65150000 56.2690503326907
65160000 56.9546557569023
65170000 47.2861732168885
65180000 48.4356040224606
65190000 50.7736515577674
65200000 53.1947577408189
65210000 48.6146879338355
65220000 40.8849948729309
65230000 43.149198238736
65240000 43.4397453728536
65250000 44.546040229285
65260000 41.3670613771692
65270000 50.2158707994201
65280000 45.626464965783
65290000 46.2017881166103
65300000 45.2113359760237
65310000 43.0855297007134
65320000 53.116091192396
65330000 49.0685991777699
65340000 45.5087996631741
65350000 52.2614408772178
65360000 51.3428204491901
65370000 46.1728627941549
65380000 45.9298051344983
65390000 46.1546596697634
65400000 53.2390860325406
65410000 41.0796056330773
65420000 46.4646579691906
65430000 38.4355235579333
65440000 45.1481455394928
65450000 46.9560635044712
65460000 49.4356148355432
65470000 50.5739678032286
65480000 47.9714371942911
65490000 44.624891652321
65500000 51.2358499027595
65510000 46.8117600337847
65520000 52.0830878958573
65530000 48.063595772992
65540000 45.2677656218174
65550000 46.6125245291088
65560000 42.3926382065598
65570000 39.6223253544011
65580000 41.8588904986452
65590000 41.5901001197363
65600000 40.454146436708
65610000 32.8996462607777
65620000 39.8700584727257
65630000 34.7483920193876
65640000 32.3193906380553
65650000 33.5100723408704
65660000 28.6844588286545
65670000 35.9508569961004
65680000 33.4398875230564
65690000 30.1724697423318
65700000 29.1682479211435
65710000 24.7698432172612
65720000 26.7625947883788
65730000 26.9258810398906
65740000 37.1925464311223
65750000 38.8702158323366
65760000 41.7135290528323
65770000 37.8518190292678
65780000 35.2211215123389
65790000 38.8775730760454
65800000 37.5581144414638
65810000 36.8605217993629
65820000 35.3638858399378
65830000 37.8928214292607
65840000 33.2142894474648
65850000 32.0421558817423
65860000 39.61799627529
65870000 39.2854698065102
65880000 36.4258031130217
65890000 41.6413403284197
65900000 40.6564952824683
65910000 38.8824132602753
65920000 31.8581125715284
65930000 41.0826806004405
65940000 46.1628726594546
65950000 44.6303359951125
65960000 45.6402636490644
65970000 37.0800537822649
65980000 39.0633469058512
65990000 38.7306929390105
66000000 44.9205368081024
66010000 41.4354544611829
66020000 44.8124862250953
66030000 41.2892044407533
66040000 43.6787245805553
66050000 43.4483158485322
66060000 35.5211176715814
66070000 39.1901380868753
66080000 34.6350776410181
66090000 43.7084446308749
66100000 39.5881756592719
66110000 39.9886128920801
66120000 38.79402824244
66130000 42.2981140920246
66140000 43.1673725978214
66150000 44.122875175723
66160000 35.3967534494586
66170000 34.0182748010292
66180000 44.73950706738
66190000 46.1273776539254
66200000 46.0084348000105
66210000 42.8267484530456
66220000 40.0480705604879
66230000 41.4130535845638
66240000 45.0761722725658
66250000 45.2196518634993
66260000 39.499227594424
66270000 44.6677476748139
66280000 37.4656477561752
66290000 41.2574596395592
66300000 39.8853587521288
66310000 45.6615666161521
66320000 40.1844825523805
66330000 39.1816973736011
66340000 43.7788280847229
66350000 40.0278713114183
66360000 37.5943738347795
66370000 46.5292586004665
66380000 39.0060051390395
66390000 41.6158932266677
66400000 41.8528601652193
66410000 40.1411153995405
66420000 41.5352317220353
66430000 40.0120911166289
66440000 38.9684744988142
66450000 35.5111398351615
66460000 39.7384204216538
66470000 31.356486491626
66480000 41.3573503547343
66490000 34.5788667283945
66500000 37.9421871325212
66510000 34.8111403329622
66520000 42.4218109537307
66530000 36.969766928452
66540000 33.5823785502602
66550000 35.0785028943957
66560000 40.4780874064796
66570000 44.3116264378399
66580000 45.668002434298
66590000 45.7776905360093
66600000 44.0436458591974
66610000 41.4033782770534
66620000 38.93874493745
66630000 43.5591421892714
66640000 46.1799425267812
66650000 40.2770198249973
66660000 44.2196900694919
66670000 43.8205063858989
66680000 44.5144056747218
66690000 43.0425135184996
66700000 48.2969416326043
66710000 48.0931083377289
66720000 50.6792196806458
66730000 52.163793183505
66740000 50.8049067214641
66750000 45.3016434493568
66760000 43.1414766352775
66770000 47.5996680545414
66780000 45.1362060012913
66790000 46.7116557480526
66800000 45.6910242492175
66810000 49.4551103193264
66820000 46.9477182638929
66830000 48.5508224314843
66840000 48.6797905894892
66850000 45.3888057569617
66860000 47.041394878493
66870000 45.8263841776977
66880000 47.3185852925799
66890000 46.2654195927635
66900000 50.5742682888103
66910000 53.4508792726543
66920000 47.2283540328087
66930000 42.4055808353376
66940000 49.6286730240607
66950000 41.6471154071416
66960000 45.793525864509
66970000 43.6670847608185
66980000 46.0947810055494
66990000 44.4235382580316
67000000 50.5237338826959
67010000 51.9568804909731
67020000 47.3466134721286
67030000 49.9243900803809
67040000 49.8573745886183
67050000 47.2116912987181
67060000 48.7053933219867
67070000 49.3281594486752
67080000 48.8646876458724
67090000 49.9736825096786
67100000 46.148073056637
67110000 50.4476572284416
67120000 44.7249364733361
67130000 44.6309429310097
67140000 47.2563447062483
67150000 49.8742190846072
67160000 48.5715520186336
67170000 41.6315261261737
67180000 40.6598327086019
67190000 40.0929478608206
67200000 40.6091544138764
67210000 32.1244106954339
67220000 41.3210896493645
67230000 38.5614874306675
67240000 42.7735373580351
67250000 48.705660487007
67260000 45.7325956880538
67270000 45.2194564115858
67280000 51.1316710998613
67290000 38.9340163844388
67300000 43.7857295793237
67310000 38.6195367008629
67320000 35.9728111854454
67330000 37.2198921981097
67340000 37.6290564512341
67350000 42.5746300183044
67360000 42.0745710665747
67370000 42.114232484702
67380000 42.4667298882453
67390000 44.7960729436826
67400000 43.1214712432052
67410000 34.7780797685813
67420000 34.0016323809336
67430000 35.0573607311251
67440000 31.5141743241342
67450000 36.1052972536642
67460000 35.4752853593359
67470000 33.5072908317183
67480000 33.6987551204215
67490000 35.0932948304539
67500000 36.9555470584841
67510000 36.7969469022612
67520000 38.1472518941955
67530000 34.0256412938509
67540000 38.4014151751018
67550000 35.6982639047897
67560000 36.4231634959772
67570000 37.3823169614696
67580000 40.250318244058
67590000 37.0963995493825
67600000 34.5444607901022
67610000 35.6013816992012
67620000 37.9093045946357
67630000 38.6975762463774
67640000 46.9604272524905
67650000 40.5142590624709
67660000 39.8295297386368
67670000 36.7105610425295
67680000 39.6235927948229
67690000 38.6104167403229
67700000 37.0593827951216
67710000 33.5778650329211
67720000 38.0069161038465
67730000 36.5559832248891
67740000 37.2022615279392
67750000 36.9139943142035
67760000 34.6045071276105
67770000 34.097432743424
67780000 37.9156739509745
67790000 41.3015530326318
67800000 33.7656429631073
67810000 38.5368148051315
67820000 38.0546789480426
67830000 36.9498704371914
67840000 38.1817409787406
67850000 39.7296932959308
67860000 39.6698300885953
67870000 35.7196027678871
67880000 31.0127442442605
67890000 35.0356462156922
67900000 32.3748849709972
67910000 35.1527154140221
67920000 30.8409416453038
67930000 34.2694709142256
67940000 33.3493598346676
67950000 35.1299557493473
67960000 34.5035208126551
67970000 34.6510805111256
67980000 37.5132849872488
67990000 38.2696570429741
68000000 33.4323767713296
68010000 34.0613075663805
68020000 33.1118906925234
68030000 33.9201626070906
68040000 33.8129892691919
68050000 34.2217858985955
68060000 35.0818043783966
68070000 37.854109018212
68080000 39.5404798319041
68090000 38.0300627333838
68100000 41.246454191972
68110000 37.1216679421465
68120000 37.790425079588
68130000 33.6195577926563
68140000 40.1148006849032
68150000 44.1914517433777
68160000 39.935667299259
68170000 40.114324211116
68180000 44.5470508282538
68190000 41.9953374017958
68200000 36.9581569772141
68210000 39.2361968889609
68220000 33.9858301584252
68230000 33.3881735112468
68240000 36.83379600804
68250000 32.7441036816768
68260000 35.2296889126868
68270000 36.6348490998668
68280000 32.421558141615
68290000 35.0752303175891
68300000 38.4374147571402
68310000 42.7051291559264
68320000 41.0547062269145
68330000 40.8646019871217
68340000 43.800589472197
68350000 42.9540615451359
68360000 44.4510015110935
68370000 44.922151058193
68380000 45.1084828556408
68390000 44.3232194437912
68400000 41.6297478979971
68410000 40.3520074906136
68420000 41.3068855082738
68430000 37.8886808837225
68440000 37.5627528130971
68450000 34.7903214670465
68460000 36.6225290574529
68470000 36.4392786488246
68480000 39.139508158282
68490000 42.2261609745391
68500000 39.9618931313973
68510000 39.764674980979
68520000 43.9565335405859
68530000 43.7756728706141
68540000 41.0070204528574
68550000 41.8953888108456
68560000 35.7200690895505
68570000 34.842231879589
68580000 34.1685786706582
68590000 32.4134051233157
68600000 29.1645859155487
68610000 34.2401873231308
68620000 32.3013466131905
68630000 30.3375964656329
68640000 32.7934433289345
68650000 35.4698400106581
68660000 31.6126571305987
68670000 34.6011098580353
68680000 30.5121712942675
68690000 33.0167120727721
68700000 34.5255345303514
68710000 36.9200337902191
68720000 37.8667535009129
68730000 36.8074513640802
68740000 39.1138242257653
68750000 39.7518774299978
68760000 28.9105893655938
68770000 32.3589272256182
68780000 36.9429676037653
68790000 38.5060272264911
68800000 35.3381138924676
68810000 41.7201609057069
68820000 39.2505377067172
68830000 35.7517225490639
68840000 37.8056597413592
68850000 39.7470556105973
68860000 36.9082651586134
68870000 40.5170655533378
68880000 35.178101187034
68890000 39.856269277386
68900000 42.4148833575572
68910000 44.2189516434365
68920000 40.364909454421
68930000 33.2541273160559
68940000 38.8392155133296
68950000 36.8651259311472
68960000 39.7932167591135
68970000 35.1921394111389
68980000 38.3788774530564
68990000 41.4951278311578
69000000 44.3564081298785
69010000 42.8005785416645
69020000 47.3722909790883
69030000 45.4420581977679
69040000 46.7035886335937
69050000 48.0946843374772
69060000 43.1875569022212
69070000 45.6187800026071
69080000 45.6058010222446
69090000 41.4436973626074
69100000 42.7192785634434
69110000 42.2391965683346
69120000 44.2772670116843
69130000 45.4908444425895
69140000 43.5031725485065
69150000 43.5803172232153
69160000 43.1182114113052
69170000 44.3416417783337
69180000 45.8057344498633
69190000 35.7157726214887
69200000 38.8379418894738
69210000 42.8908414301335
69220000 48.6941729291661
69230000 49.842320148779
69240000 44.206377413
69250000 42.0445607485876
69260000 53.3104919699862
69270000 51.3818811984032
69280000 46.9149491639404
69290000 51.1804675517228
69300000 44.2042280361948
69310000 47.7018415526316
69320000 46.1969334185593
69330000 44.769141605888
69340000 50.0185022220467
69350000 51.0395548588291
69360000 43.5834261293932
69370000 44.2749753777405
69380000 42.3689378841465
69390000 46.936712409223
69400000 45.9581258821232
69410000 46.1428369340453
69420000 48.6351932860364
69430000 46.1010303629226
69440000 51.7902473726745
69450000 53.3080333879332
69460000 49.4130099946194
69470000 47.1524444314483
69480000 47.3759581120488
69490000 43.4993180764458
69500000 43.4660773784511
69510000 41.7062916554165
69520000 42.5952935978802
69530000 45.0461585595868
69540000 44.7999942961616
69550000 44.7532279411701
69560000 40.0672666119995
69570000 39.9819442643289
69580000 41.7818016737032
69590000 41.1268499865139
69600000 41.5571396131477
69610000 37.0168714798438
69620000 31.8287595790627
69630000 38.7178359549533
69640000 39.4705503592557
69650000 37.3242431571827
69660000 39.7491470634232
69670000 43.7739335665196
69680000 38.8823475229372
69690000 38.417284928352
69700000 41.1840697505108
69710000 36.8787055081709
69720000 40.0593885620693
69730000 39.6519705078355
69740000 39.2891384720219
69750000 46.0129598354789
69760000 46.4731949865097
69770000 45.0578353918098
69780000 46.689242874033
69790000 43.4374891443078
69800000 46.5214071993029
69810000 46.4945286421769
69820000 44.1345818605759
69830000 46.6900196637574
69840000 49.0021055481308
69850000 51.399385638062
69860000 46.5467952059665
69870000 45.3011740352295
69880000 43.9904368406633
69890000 42.4576425077543
69900000 38.9452268700222
69910000 32.4778251505672
69920000 38.1443122949404
69930000 41.544130971044
69940000 39.1967617931815
69950000 43.9905332248408
69960000 40.1352584458614
69970000 36.7197899794666
69980000 34.8861381161166
69990000 44.2207565532681
70000000 46.4823207827802
70010000 46.6668883325509
70020000 51.8724793014237
70030000 55.9354671463306
70040000 53.8112329528873
70050000 53.1838477446679
70060000 52.8714743514071
70070000 51.2217409898112
70080000 51.9316044760172
70090000 52.925469686158
70100000 55.5357468464357
70110000 56.8971774609504
70120000 51.7514409716086
70130000 51.5223380793981
70140000 51.0168697010965
70150000 59.1750319421226
70160000 55.6870353378976
70170000 55.3503108007243
70180000 60.9469884615747
70190000 57.4274373893552
70200000 60.1794178208679
70210000 55.9309303307487
70220000 57.2829800845314
70230000 55.4285807863352
70240000 56.0930056052036
70250000 58.2432543903633
70260000 51.2884599198571
70270000 56.3574117003349
70280000 56.0452033787409
70290000 52.6606259596023
70300000 45.6843154238233
70310000 48.1712181520331
70320000 51.0893796564414
70330000 46.3485466857376
70340000 51.987623046256
70350000 55.3113815527067
70360000 54.3244156231707
70370000 54.4260338248802
70380000 54.4842510702437
70390000 57.6037995022245
70400000 48.4679387189286
70410000 44.7165947713292
70420000 49.0657549848262
70430000 53.6717022157015
70440000 54.3953659276564
70450000 54.7996103911871
70460000 53.5352758167064
70470000 60.1796033732662
70480000 58.5445529549911
70490000 58.8167591057668
70500000 62.3062803164575
70510000 57.7448924116814
70520000 49.7292191690231
70530000 58.9957082656424
70540000 48.6938035730744
70550000 54.5748888716706
70560000 57.2242443428934
70570000 59.0295581156309
70580000 56.4990936845969
70590000 55.1333517730979
70600000 58.5282491454317
70610000 59.4699910906867
70620000 61.8609056367786
70630000 65.0773195998584
70640000 59.9070762551329
70650000 65.7771098145847
70660000 60.7330966159092
70670000 62.4359843555923
70680000 63.954088748544
70690000 66.4401378074875
70700000 64.2541627717994
70710000 70.3211613010663
70720000 64.2560511529589
70730000 59.5968939722601
70740000 63.1157613093188
70750000 62.5718796823652
70760000 62.7119462731611
70770000 65.9352413477234
70780000 66.7509248697422
70790000 60.2291098583459
70800000 59.2224068397437
70810000 58.9707390773741
70820000 60.0027025656913
70830000 60.4009515308856
70840000 60.2570571790325
70850000 62.7055406986268
70860000 62.0555599505369
70870000 56.8510904777319
70880000 53.9087264545295
70890000 55.54996582701
70900000 59.3526200499493
70910000 59.383218471896
70920000 55.4803490244856
70930000 55.3713441357206
70940000 56.0490790335281
70950000 52.4915206549077
70960000 56.1127757731998
70970000 58.2811721435987
70980000 50.8321965067143
70990000 52.4247101764947
71000000 54.0975768861038
71010000 48.8015628672129
71020000 50.434593632662
71030000 50.9617415217106
71040000 51.7614144674259
71050000 50.7534261254645
71060000 53.4349218009984
71070000 55.1198082816855
71080000 54.9488898312011
71090000 51.6661660021832
71100000 54.212106609254
71110000 55.1049795858791
71120000 51.7569137658999
71130000 51.3621474167792
71140000 48.632885554657
71150000 47.6301083775477
71160000 54.9046120391394
71170000 54.1575690100751
71180000 51.6923934604667
71190000 54.1682549388584
71200000 57.2979733897203
71210000 54.4730869467571
71220000 49.1517479971827
71230000 50.0751885837882
71240000 54.6437217387972
71250000 49.5638699737566
71260000 48.9646990099736
71270000 49.1586071742136
71280000 50.2882914482558
71290000 52.1307711838252
71300000 49.3965667962225
71310000 55.6332336880873
71320000 57.2187292843372
71330000 54.4566515146265
71340000 57.130633504023
71350000 52.796498658458
71360000 53.5442868273934
71370000 50.5626072826482
71380000 55.266668729254
71390000 54.3566754503209
71400000 57.7582814174917
71410000 58.3894770130986
71420000 59.8495738162635
71430000 55.2621487382578
71440000 51.8545431514897
71450000 56.0683664157008
71460000 53.9436883710986
71470000 55.5442777157244
71480000 51.5727099848467
71490000 55.8829274055217
71500000 50.3979450566522
71510000 55.9857105748677
71520000 50.9453533221723
71530000 53.809079356333
71540000 55.0104253022452
71550000 57.6877797302002
71560000 64.5251178954998
71570000 63.2885644674759
71580000 67.8887081482266
71590000 68.8009484618772
71600000 71.5828713246727
71610000 73.0592950616726
71620000 66.857512402802
71630000 66.5162676808015
71640000 68.0697226448505
71650000 71.3814850013097
71660000 67.4893842918275
71670000 68.6908850839044
71680000 70.7185478217709
71690000 69.0530033024455
71700000 65.8617262477907
71710000 65.780511958652
71720000 69.5457914697261
71730000 60.4481872400944
71740000 64.8655755037464
71750000 65.8929746405224
71760000 68.4400741501854
71770000 71.0388553245765
71780000 71.0439860528787
71790000 69.4591839599272
71800000 70.3837018164629
71810000 70.2574018439557
71820000 68.3189805946909
71830000 65.6087039117829
71840000 67.0175743052412
71850000 64.8322696235442
71860000 67.5756687322864
71870000 65.5214320602995
71880000 76.2591741395411
71890000 70.5332876423781
71900000 72.2011229906262
71910000 75.4736146685039
71920000 74.4726738351396
71930000 75.7414367731412
71940000 75.6094838435246
71950000 73.072873786047
71960000 70.2263350878703
71970000 67.5904592224416
71980000 69.9586342596338
71990000 68.1646042599348
72000000 61.43644735892
72010000 68.5165854815437
72020000 73.6101451848212
72030000 72.4697826148636
72040000 69.093192910448
72050000 72.6301957522401
72060000 78.053637347887
72070000 80.2335577214522
72080000 73.7899573618482
72090000 72.2665566809065
72100000 70.6836593659659
72110000 71.2206223740313
72120000 71.7808841857706
72130000 71.3213768752034
72140000 74.850362349866
72150000 73.909379239802
72160000 78.1742966048193
72170000 78.9265633424187
72180000 77.0816085151877
72190000 74.2134830181254
72200000 71.4092724554469
72210000 67.9406622598078
72220000 74.3715555409864
72230000 71.7202875526692
72240000 72.9830642389672
72250000 72.1499639991539
72260000 71.380377160148
72270000 71.616239328068
72280000 68.7127296619494
72290000 70.1729330229498
72300000 67.0661062322541
72310000 60.212334982067
72320000 60.2957653252724
72330000 61.6615853255923
72340000 62.0838894012493
72350000 68.7345255010451
72360000 67.0483213065316
72370000 64.4238198076131
72380000 63.3734665286086
72390000 73.1722604169284
72400000 69.5345306746143
72410000 68.9141148780384
72420000 69.8987461312606
72430000 68.8160590854665
72440000 70.387121645377
72450000 65.9828292001371
72460000 67.5282308375318
72470000 67.068617820724
72480000 68.0626742419381
72490000 67.1542067204362
72500000 61.0886380069417
72510000 63.1144880108557
72520000 62.7726790207469
72530000 61.809877219563
72540000 61.1065637899974
72550000 68.2334435256729
72560000 63.8581320723707
72570000 60.8871321330038
72580000 61.6132282828631
72590000 64.7305246872502
72600000 63.3973046126393
72610000 61.0681843221032
72620000 57.5547066253238
72630000 61.9765487590177
72640000 62.8446052482428
72650000 60.5051426783655
72660000 59.9704273341478
72670000 62.2980696174383
72680000 54.4545428572522
72690000 61.6262279712737
72700000 60.0548479861923
72710000 59.3052498157051
72720000 66.3054805118055
72730000 64.3019833144232
72740000 64.730853142847
72750000 56.7169466702516
72760000 57.7892040623199
72770000 62.9296702867364
72780000 67.3559412393072
72790000 64.3945418664421
72800000 60.56008579655
72810000 65.0844863676673
72820000 65.3039702732721
72830000 65.2317906087206
72840000 68.3327210706678
72850000 65.5155889314098
72860000 65.6053418486284
72870000 68.6942015606515
72880000 72.2867039680848
72890000 66.7562127301899
72900000 68.6073299443238
72910000 64.8270388037585
72920000 69.7594997460557
72930000 69.2196769794722
72940000 67.4016081104579
72950000 68.4867297047311
72960000 68.7424489147619
72970000 69.4247226798358
72980000 71.0436201388221
72990000 76.9317426333981
73000000 75.5188560949452
73010000 75.8896591639718
73020000 75.9029285860465
73030000 74.2286765070305
73040000 73.1688207205964
73050000 72.7362414021995
73060000 72.8672437788402
73070000 79.0348290749597
73080000 74.6643432709311
73090000 72.9162696637104
73100000 78.1956245520993
73110000 78.6380390582228
73120000 77.9575112258955
73130000 77.8129756036883
73140000 74.8716214478106
73150000 69.3405844352599
73160000 71.3203721299911
73170000 73.6880475114727
73180000 77.2956674226451
73190000 80.8010879913816
73200000 72.9687838094004
73210000 76.2001278103788
73220000 71.9660403292311
73230000 65.3990318954877
73240000 73.9700886056311
73250000 76.8250029522458
73260000 76.9545537484134
73270000 72.4401626893022
73280000 79.0621260991485
73290000 73.2474085995702
73300000 73.178593132242
73310000 75.7330711131807
73320000 77.3004744758723
73330000 74.4928424382174
73340000 73.1004213852171
73350000 74.9670690469219
73360000 73.5735867031543
73370000 79.0093126031875
73380000 81.4407907314587
73390000 80.1079384182228
73400000 73.0128528803164
73410000 70.8886176027177
73420000 71.2116805999399
73430000 70.7725628335159
73440000 70.4963421735121
73450000 73.9209757205454
73460000 72.8865109596608
73470000 72.70798697509
73480000 73.4669126481702
73490000 70.4251202465038
73500000 67.3036441923145
73510000 71.4169237679647
73520000 73.6593970255847
73530000 66.3279615413987
73540000 71.4872897387883
73550000 72.8167460416707
73560000 74.7657283948042
73570000 73.9267857288127
73580000 75.7110817951811
73590000 74.7442931624351
73600000 74.6411145072658
73610000 74.3408717496995
73620000 75.644744327751
73630000 68.0350686947028
73640000 70.8901080171916
73650000 73.7665082513302
73660000 68.4922211379927
73670000 71.2811235509441
73680000 74.7953555248144
73690000 75.7324892983731
73700000 71.8344559982147
73710000 71.1654241801909
73720000 72.6127372468202
73730000 70.2588327484771
73740000 72.9871476254945
73750000 74.9065293257357
73760000 69.1938816408538
73770000 70.8033830109784
73780000 66.8962328314286
73790000 73.4548812702662
73800000 72.5085744404228
73810000 72.2448149697394
73820000 73.1967619090133
73830000 71.2733577695695
73840000 72.0778347711729
73850000 69.2937087555391
73860000 68.6122188937941
73870000 64.14130048511
73880000 64.7630175614145
73890000 62.0923277949034
73900000 60.6507989966975
73910000 60.5908238400365
73920000 63.7751114723008
73930000 64.0148502869492
73940000 64.1857679758982
73950000 67.3860731929671
73960000 63.0753858304155
73970000 56.462650125074
73980000 63.901769010906
73990000 61.3039807240762
74000000 63.8896501095608
74010000 60.717350503074
74020000 63.3374077744967
74030000 65.7937785062359
74040000 63.58681337568
74050000 64.9158980149558
74060000 64.9154886100958
74070000 67.0197100977489
74080000 65.9407000261773
74090000 63.7036434644789
74100000 66.416611327904
74110000 64.5358555301602
74120000 62.2533113198757
74130000 67.7589441285488
74140000 65.3498160702274
74150000 61.438110186181
74160000 60.5406395506726
74170000 60.9092922637967
74180000 62.5132425873467
74190000 67.7813181948426
74200000 64.7183351904543
74210000 59.9058314424836
74220000 65.6676832017259
74230000 65.6711081874817
74240000 62.6450734883541
74250000 70.6133250514634
74260000 69.9705952111462
74270000 71.4755386325151
74280000 67.7328377498345
74290000 67.6963460807196
74300000 69.1905486279354
74310000 71.9258034449437
74320000 75.534758005611
74330000 73.9870123966928
74340000 77.1774929504454
74350000 76.5281074099802
74360000 76.0176241658936
74370000 75.0471263806222
74380000 76.3044992900376
74390000 72.2001644175069
74400000 75.1417085244176
74410000 72.8519267518881
74420000 71.3963568195192
74430000 74.0475019534765
74440000 69.8798327364158
74450000 71.3292321063763
74460000 68.8531355510427
74470000 70.7556168128311
74480000 76.0628277444758
74490000 70.6544202762311
74500000 74.7755746709499
74510000 73.8069418466771
74520000 73.1773435708266
74530000 68.3143421932108
74540000 73.3240048351942
74550000 70.4797052395101
74560000 72.4940808410626
74570000 70.4671717756195
74580000 72.2676784462895
74590000 69.4080479407983
74600000 71.4168604139008
74610000 71.4525712891368
74620000 73.4762452847073
74630000 73.9763907087569
74640000 71.5429905427332
74650000 71.1454386319327
74660000 71.5957698376798
74670000 74.5517012958793
74680000 69.1338841287082
74690000 73.0533714916444
74700000 77.2564930202543
74710000 70.4544434535245
74720000 72.7857848835827
74730000 72.0609409449935
74740000 73.0345905081951
74750000 74.0485681420704
74760000 69.449851356544
74770000 71.9622331715204
74780000 68.6756916464025
74790000 73.6654389481148
74800000 72.0393138018727
74810000 70.519078225556
74820000 68.769559263344
74830000 73.0415219780655
74840000 74.2229937601693
74850000 70.8661994376242
74860000 77.7288124972868
74870000 73.013411590746
74880000 73.4888368221107
74890000 73.4574007270988
74900000 72.9603579945694
74910000 73.9022331670708
74920000 79.886480878352
74930000 74.2940623671371
74940000 72.7767090819226
74950000 75.4722982335942
74960000 71.2381256732188
74970000 71.5034121596281
74980000 72.2103093521553
74990000 66.8849397127217
75000000 71.6873732019187
75010000 76.0383912082041
75020000 73.3574119318203
75030000 70.1099612214862
75040000 73.3025895292382
75050000 78.2870465925708
75060000 69.3960395695283
75070000 75.5680296740367
75080000 76.0153446500877
75090000 77.5160728090949
75100000 75.6385845406336
75110000 68.6130695802554
75120000 72.8566140609127
75130000 66.7574950141113
75140000 70.9743224145928
75150000 68.0962633773687
75160000 72.3078888117021
75170000 72.6673392673274
75180000 66.6042844396308
75190000 65.4957531048739
75200000 70.5224871705707
75210000 69.9811794320937
75220000 71.5553956622801
75230000 74.6974153349915
75240000 76.4705749570803
75250000 70.8962138406834
75260000 68.3522007715378
75270000 63.1225023682348
75280000 72.4447853530954
75290000 71.5251916519749
75300000 71.9730600301196
75310000 70.3465054711801
75320000 75.1173247965955
75330000 73.5026114405788
75340000 73.035382545541
75350000 66.2972647746526
75360000 72.1526357144319
75370000 69.2843577275414
75380000 65.6772779574621
75390000 66.4822464417144
75400000 70.7415876913495
75410000 75.3342003977825
75420000 74.5904567884745
75430000 78.2944825992774
75440000 79.2457663960038
75450000 73.7859339431057
75460000 74.978108834033
75470000 72.9578755971731
75480000 73.46462513479
75490000 73.3569178284383
75500000 72.0583573185768
75510000 75.6474743628349
75520000 74.3384397186513
75530000 74.4421950402618
75540000 76.5556637924565
75550000 69.6764041384448
75560000 65.0129316597644
75570000 67.5578842881291
75580000 66.6793616930839
75590000 66.7364612894245
75600000 62.3653094199134
75610000 64.420102557254
75620000 62.5471311594699
75630000 61.4659518716392
75640000 62.7840864731383
75650000 70.6914055538052
75660000 65.3147574922739
75670000 74.1146234579109
75680000 71.6719771340266
75690000 76.3850986701018
75700000 76.8272427671713
75710000 63.9165595224555
75720000 68.4348507037814
75730000 69.000571435411
75740000 68.8069989780087
75750000 69.9540093356105
75760000 68.3799871884437
75770000 73.0057133087825
75780000 63.9745674403839
75790000 68.1024641393221
75800000 67.2074260655318
75810000 66.1730533108375
75820000 70.9519220284037
75830000 72.5640728632379
75840000 73.925306126928
75850000 71.4951773561155
75860000 71.3245401560441
75870000 74.4822218323602
75880000 70.8583417092541
75890000 70.5580430649625
75900000 66.9812091987369
75910000 67.8398868092821
75920000 67.177527682892
75930000 63.6705666006734
75940000 68.3484237004674
75950000 67.8552583902828
75960000 62.7093167653742
75970000 61.7257867738746
75980000 62.8696928303396
75990000 64.3684140998503
76000000 55.7782559443946
76010000 63.460178021833
76020000 62.2681788307342
76030000 60.0386537386402
76040000 61.8907221170414
76050000 59.0306636038459
76060000 70.2409734916515
76070000 62.5082211116425
76080000 62.931781910914
76090000 70.5676310294983
76100000 69.5195480986208
76110000 63.2722844776121
76120000 58.7379861449301
76130000 66.8977978029793
76140000 71.4451624782525
76150000 68.5237831277681
76160000 63.7431493387783
76170000 69.1770136812896
76180000 71.966264640346
76190000 69.0570213345488
76200000 70.9906903687324
76210000 72.4763592033049
76220000 73.9827269998585
76230000 70.9520315179558
76240000 65.201858389965
76250000 70.0097100466651
76260000 68.0133093689731
76270000 67.4706755017946
76280000 68.462210461798
76290000 65.5515408187758
76300000 73.3040338609421
76310000 65.5150691159341
76320000 66.7878099606816
76330000 65.2515848800605
76340000 66.0329624193844
76350000 64.7332428747792
76360000 65.8124615412765
76370000 65.8900896057264
76380000 64.7839685811072
76390000 66.8090111361186
76400000 58.8802012985589
76410000 65.3137266947227
76420000 65.4451659367452
76430000 69.6057688342108
76440000 77.7155355744569
76450000 77.8382169155683
76460000 78.2330013245876
76470000 77.8922442698786
76480000 80.7498981612978
76490000 77.9784962374808
76500000 72.8446178933289
76510000 71.5901235811708
76520000 73.48127589303
76530000 73.1817972592832
76540000 76.7829903593498
76550000 78.4309354867518
76560000 73.2020550289655
76570000 76.76824620298
76580000 73.877278428231
76590000 74.7299279570691
76600000 79.9156499061095
76610000 82.7123219202563
76620000 78.2956329936346
76630000 81.1049800741632
76640000 85.2906693307734
76650000 79.0987464855375
76660000 81.5524691588784
76670000 78.7008584926059
76680000 79.8450737258815
76690000 78.1103028619518
76700000 69.8531076761313
76710000 77.5878467640292
76720000 77.7507791831357
76730000 76.8074249946365
76740000 69.3392162268333
76750000 79.0623482997782
76760000 76.6354284263475
76770000 76.2872293949159
76780000 74.7131054031221
76790000 77.1546247965882
76800000 72.1172554159266
76810000 73.2453476427333
76820000 75.0572132308252
76830000 71.8344253951577
76840000 76.2832240265496
76850000 77.9182218430888
76860000 77.5674090386785
76870000 77.3435696759724
76880000 78.4980514396547
76890000 85.1384285539162
76900000 87.4752232899483
76910000 79.0948052039849
76920000 82.3953738049701
76930000 80.3877246915241
76940000 76.5301373836049
76950000 72.0328091688152
76960000 74.9079212455501
76970000 69.5367779531221
76980000 74.8399086799029
76990000 77.7068558950596
77000000 75.7594203473831
77010000 74.0849098994861
77020000 71.7107039694861
77030000 75.18071348428
77040000 76.3486797182072
77050000 73.1380134243205
77060000 72.6114650786739
77070000 68.7726250488014
77080000 66.5418616794008
77090000 67.1421204048771
77100000 72.7859605678789
77110000 72.0539578521866
77120000 66.9623076553888
77130000 63.4648742719179
77140000 71.6609708370499
77150000 71.6589122960955
77160000 75.5244199186542
77170000 75.0665468309382
77180000 69.4541552214463
77190000 74.0141143440971
77200000 76.2212985888009
77210000 73.3405777655079
77220000 76.6803278468871
77230000 78.4701918979214
77240000 76.502823553993
77250000 72.3288062899686
77260000 74.8886067582822
77270000 77.014603228858
77280000 72.4903702583935
77290000 79.9959925076809
77300000 81.7044373200704
77310000 81.5674922386188
77320000 80.3661349448463
77330000 79.9434022685107
77340000 80.2404278057206
77350000 75.8402263333401
77360000 77.9347520981573
77370000 81.8396788868748
77380000 80.6765272750553
77390000 79.9661002621395
77400000 80.7035948484175
77410000 73.3360425404759
77420000 72.9189793068686
77430000 76.4772690033689
77440000 77.6617167107678
77450000 75.0703214609299
77460000 72.3672004928272
77470000 71.0655566347361
77480000 74.2534849484227
77490000 78.4265498719535
77500000 79.7988200987616
77510000 83.4737522569516
77520000 82.0064711783697
77530000 78.6257030043346
77540000 75.4938290675678
77550000 79.4571227292123
77560000 73.6774318491031
77570000 75.1532263295371
77580000 78.8649285336663
77590000 80.4722603449059
77600000 77.6328512978217
77610000 79.3894533761619
77620000 75.8060734714472
77630000 82.4894207414508
77640000 74.0379040007645
77650000 65.6914463283097
77660000 69.236678758347
77670000 72.9778731820529
77680000 77.7721203669853
77690000 74.9616080227152
77700000 74.8376562926454
77710000 65.2213675483774
77720000 68.1596683946481
77730000 70.2367834616311
77740000 78.009399928295
77750000 74.2476424973514
77760000 73.1370859636084
77770000 76.1929138992599
77780000 79.4500077566365
77790000 81.4967953290453
77800000 80.2604155249327
77810000 83.2965568543999
77820000 78.2470751166044
77830000 82.4924131246611
77840000 79.4089975662806
77850000 79.5395823794576
77860000 81.3679749194289
77870000 76.6022093313076
77880000 75.6253586753963
77890000 75.6229266646567
77900000 71.1513275872279
77910000 74.7629451104632
77920000 74.7209207768553
77930000 74.9653303496983
77940000 72.5033711106029
77950000 72.5519096351412
77960000 77.402812984848
77970000 72.0446226497542
77980000 77.4512728040877
77990000 77.253235128765
78000000 76.6615744195444
78010000 75.6101791918515
78020000 72.9712166124759
78030000 71.8806833238036
78040000 76.5478695088778
78050000 72.416815026728
78060000 78.4779090234488
78070000 73.42417013173
78080000 77.5259576142723
78090000 77.2292938169551
78100000 74.3850292098766
78110000 66.8907539266481
78120000 76.5901902398649
78130000 76.2799611508928
78140000 77.9850017697885
78150000 76.3538633742182
78160000 72.1105350245681
78170000 78.287903701315
78180000 77.940181732511
78190000 88.4757587324223
78200000 84.5811323691495
78210000 88.6080023161692
78220000 84.1342375677087
78230000 91.0568462453676
78240000 89.6525007108492
78250000 88.3937373851078
78260000 85.4259332523952
78270000 84.9644015749868
78280000 82.8013040320556
78290000 80.7751034458923
78300000 79.9355335908827
78310000 82.5728334823547
78320000 82.2784737733
78330000 81.86251881284
78340000 83.7819574996275
78350000 75.2648197172084
78360000 76.2392965665769
78370000 78.2621918863886
78380000 76.7895377698081
78390000 76.6624807070581
78400000 74.6705331513449
78410000 74.5587510993441
78420000 77.3015105498117
78430000 79.8456087885687
78440000 83.6487550151813
78450000 84.056132400387
78460000 83.0295523993582
78470000 76.9858964081136
78480000 77.5613881915397
78490000 79.7489154099974
78500000 74.9532980100034
78510000 77.3248653472982
78520000 78.2692864514734
78530000 78.9015815007318
78540000 78.2032534875896
78550000 75.2245895806526
78560000 73.2443650283211
78570000 73.5572712824427
78580000 76.7245555676363
78590000 76.9567393499588
78600000 78.2306900538105
78610000 78.4034851932283
78620000 77.760556711262
78630000 80.8737449563391
78640000 80.5975156452153
78650000 77.1061653040116
78660000 77.9503010191373
78670000 73.1946957782806
78680000 84.9015953954723
78690000 78.0084332857762
78700000 72.5050470191375
78710000 76.2685518398252
78720000 69.7042732269385
78730000 75.155637347385
78740000 70.5877869796452
78750000 75.2934155166743
78760000 71.9771274317007
78770000 74.9491514106024
78780000 67.1838971202132
78790000 77.1430241258919
78800000 68.831132253988
78810000 70.8420275659976
78820000 74.8254058231821
78830000 77.365033335852
78840000 75.1816433888984
78850000 76.4381584330625
78860000 74.8492794638416
78870000 77.0817633037422
78880000 82.8966512027644
78890000 78.2117431590868
78900000 74.7164767951178
78910000 76.6713467767179
78920000 77.2601503448781
78930000 79.9338775862789
78940000 78.8042261628545
78950000 77.786013561836
78960000 75.8081581875495
78970000 78.1096309047102
78980000 76.3223906102938
78990000 74.7228776653195
79000000 74.9530855528577
79010000 77.7455286117594
79020000 74.7377307786712
79030000 74.4619364180257
79040000 73.4176739585857
79050000 74.9126482112572
79060000 75.6480975630035
79070000 74.6308362045338
79080000 75.7414872669568
79090000 70.2842517729823
79100000 72.4344186574654
79110000 72.9443732733836
79120000 75.3441242188472
79130000 77.1827842559539
79140000 74.5028069865944
79150000 71.0657703004664
79160000 74.5350682661269
79170000 74.7408444060953
79180000 74.2420216610684
79190000 73.9538728828548
79200000 75.0517209309705
79210000 73.7442306892501
79220000 74.5730560523236
79230000 80.5996356225267
79240000 77.9774862140634
79250000 70.3834491282149
79260000 75.0586480821808
79270000 72.872824349797
79280000 77.0357504939429
79290000 81.5063258842109
79300000 75.1644807832833
79310000 80.6035596411284
79320000 77.669149495311
79330000 78.5854756647406
79340000 71.7001231494707
79350000 69.5648506435844
79360000 73.4806981719789
79370000 76.7653640804292
79380000 73.988518571248
79390000 75.2904575043494
79400000 77.7413684571084
79410000 77.3861925357817
79420000 83.6075420568732
79430000 76.3920827370239
79440000 80.5410923499089
79450000 80.9512303023937
79460000 80.0062271012416
79470000 71.5484633495446
79480000 75.2408025355496
79490000 80.0019985376249
79500000 74.521770341721
79510000 70.9187690970082
79520000 75.3984479169288
79530000 75.5333992247025
79540000 80.443882526313
79550000 80.6938504279436
79560000 77.1254712639072
79570000 79.2219375364938
79580000 77.7086038277096
79590000 77.9514957907094
79600000 73.8961556706004
79610000 71.9253598309455
79620000 78.1991687125999
79630000 78.0223638053882
79640000 81.0796145882824
79650000 83.9371696362704
79660000 80.6474360858773
79670000 81.358142244048
79680000 87.1793341865991
79690000 88.1804483665396
79700000 84.2531095906663
79710000 78.5867860149187
79720000 75.8591995580567
79730000 76.2162138496579
79740000 77.4783387127349
79750000 78.4266798395172
79760000 78.7395383300002
79770000 80.0271144559849
79780000 77.5058843754763
79790000 77.6822216857001
79800000 82.044052867665
79810000 81.1965139611279
79820000 76.4263779315838
79830000 74.3696565951129
79840000 74.4316794059881
79850000 72.610837411292
79860000 76.3511618253198
79870000 78.8083732743935
79880000 75.2070749897747
79890000 76.2149661069634
79900000 73.111177069762
79910000 72.6673149760502
79920000 73.0536238661492
79930000 77.3713685943951
79940000 78.2347123910641
79950000 79.8773852826813
79960000 77.146145722636
79970000 80.7574038676536
79980000 79.7776120865336
79990000 77.6428971976462
80000000 75.5959045437309
80010000 78.2717903261345
80020000 82.0983284797092
80030000 75.355579672821
80040000 82.328497474377
80050000 81.5988811344401
80060000 82.5354975615455
80070000 84.8893437421157
80080000 82.2445442109066
80090000 79.7934389609181
80100000 79.1198657601834
80110000 83.0805112448365
80120000 92.1789449503683
80130000 88.6528507345407
80140000 86.0188296542268
80150000 80.435127740995
80160000 89.4031045930119
80170000 92.0101701989377
80180000 92.1414957016133
80190000 87.7824404199019
80200000 83.2474391423954
80210000 88.5859650723694
80220000 89.3329268676322
80230000 90.4569906362989
80240000 97.9887459793329
80250000 97.3976861331305
80260000 93.133151982636
80270000 96.3659576661411
80280000 94.5676193396228
80290000 93.671451844576
80300000 95.9107768756188
80310000 94.6178700295312
80320000 95.3665335936161
80330000 98.0727234221603
80340000 93.5698750959225
80350000 101.290337092037
80360000 94.5721500082741
80370000 99.1816322738314
80380000 105.357769891775
80390000 106.241884788502
80400000 108.849462488464
80410000 107.141644738944
80420000 112.04449717451
80430000 109.040323249827
80440000 102.18668227332
80450000 110.824074387825
80460000 108.464262589333
80470000 108.76236984081
80480000 108.958601251194
80490000 109.092641582972
80500000 110.640163615301
80510000 110.113899634996
80520000 113.417133072001
80530000 114.731048460336
80540000 115.360285115542
80550000 118.534248715493
80560000 118.329943890953
80570000 117.091604548459
80580000 113.903045093161
80590000 107.522785988497
80600000 114.608955775599
80610000 117.88442389044
80620000 115.640348285229
80630000 112.573704347874
80640000 110.497818848143
80650000 112.873733471288
80660000 112.494040048113
80670000 112.454539609927
80680000 115.000804068172
80690000 121.93558224735
80700000 116.228994641026
80710000 117.332069950355
80720000 118.948545721231
80730000 116.347091854121
80740000 118.304264684295
80750000 116.880270171848
80760000 117.034295901377
80770000 114.924514859327
80780000 115.627138757176
80790000 114.335224845668
80800000 106.50760569337
80810000 109.704191216372
80820000 114.099081212671
80830000 112.914185362512
80840000 114.794067640764
80850000 107.938211075652
80860000 108.648422069372
80870000 111.929884371547
80880000 109.583315029631
80890000 105.777680425835
80900000 107.537880750177
80910000 110.822942849139
80920000 111.240829495066
80930000 113.692199869645
80940000 111.747261003273
80950000 99.8079198192351
80960000 111.20978467091
80970000 107.024966082556
80980000 103.858990394519
80990000 107.714900621073
81000000 102.081705506941
81010000 110.798321802675
81020000 102.47951771493
81030000 108.266852310987
81040000 112.731745668006
81050000 107.555888692171
81060000 107.018122597659
81070000 112.857769698065
81080000 112.177241339859
81090000 115.889925952928
81100000 115.870855493399
81110000 116.693190130626
81120000 118.740158109064
81130000 115.366538161121
81140000 120.543737523754
81150000 115.672199532928
81160000 119.659839320549
81170000 117.804688785745
81180000 116.327872456581
81190000 115.972580757287
81200000 115.62171127071
81210000 112.131923252197
81220000 111.242603752093
81230000 110.977402334632
81240000 111.076427878031
81250000 115.293429579314
81260000 117.505057969445
81270000 115.807380377326
81280000 113.810038601168
81290000 116.90064639399
81300000 115.703328138656
81310000 117.428623046555
81320000 116.406411280388
81330000 116.706459156421
81340000 115.964704547562
81350000 117.690248881463
81360000 118.038164045259
81370000 117.991862553574
81380000 110.33333170314
81390000 109.778224797848
81400000 106.039411031893
81410000 108.21476580854
81420000 110.013047730814
81430000 115.006627732056
81440000 108.623131743427
81450000 109.933752623747
81460000 111.677900055561
81470000 113.435815658155
81480000 109.969968455349
81490000 105.716207008969
81500000 105.695798044722
81510000 105.243461138043
81520000 109.914014832068
81530000 109.846786509028
81540000 110.749667865696
81550000 104.392803866885
81560000 103.53533479
81570000 102.498747237879
81580000 106.569580763847
81590000 99.9640783850965
81600000 112.346215022389
81610000 109.392504214469
81620000 111.744009128253
81630000 110.78123867992
81640000 112.573421867535
81650000 111.433645062917
81660000 115.498465833983
81670000 112.990868718563
81680000 116.510515746245
81690000 113.10449677044
81700000 111.467781093969
81710000 111.465985040841
81720000 109.086445835326
81730000 113.407948157618
81740000 114.248463202711
81750000 112.08322746737
81760000 109.032579460903
81770000 105.454127047096
81780000 109.664615255164
81790000 109.532953776531
81800000 103.009454419836
81810000 99.4874127766161
81820000 96.5674495345352
81830000 100.680534268988
81840000 102.611781486717
81850000 105.091346388119
81860000 111.740825867065
81870000 108.051574982991
81880000 106.918050512693
81890000 109.122112344258
81900000 113.467219718938
81910000 117.135385934897
81920000 114.141890162639
81930000 111.907042618607
81940000 113.203988784595
81950000 113.635092037373
81960000 110.870148530262
81970000 113.802646592325
81980000 111.261173139854
81990000 104.003646243136
82000000 103.184843140739
82010000 107.046027431281
82020000 108.09757881132
82030000 111.259915800422
82040000 109.349196338309
82050000 109.80827038349
82060000 112.167277230662
82070000 112.490980708257
82080000 114.17713407643
82090000 119.622253601046
82100000 113.120655379076
82110000 117.903059381822
82120000 119.740618561053
82130000 115.18712832932
82140000 119.804772440019
82150000 117.913083079133
82160000 116.966210982375
82170000 116.173400138172
82180000 117.578720420123
82190000 114.556994479623
82200000 113.608076982093
82210000 112.711188967623
82220000 108.755570415761
82230000 110.664882942552
82240000 110.546655795409
82250000 108.92752681684
82260000 111.121219215148
82270000 112.230069876478
82280000 108.056590476708
82290000 105.146387225947
82300000 106.9334285268
82310000 105.837916786784
82320000 105.717547094278
82330000 101.773112402829
82340000 103.05441272492
82350000 107.322912689811
82360000 105.033274877425
82370000 104.277523048218
82380000 106.667110591828
82390000 105.732837851101
82400000 105.824832545122
82410000 103.932719745225
82420000 107.164577506175
82430000 100.700128785119
82440000 104.61203564872
82450000 108.772632194043
82460000 105.892544592765
82470000 107.680607801588
82480000 107.108512495662
82490000 104.88962671147
82500000 109.815454212065
82510000 108.933614120981
82520000 109.404545159708
82530000 108.041346993384
82540000 109.791192973179
82550000 110.709428839831
82560000 109.264511181782
82570000 112.809728369642
82580000 110.246269676116
82590000 111.720178113187
82600000 114.161708562028
82610000 114.280571677837
82620000 110.295399986065
82630000 112.558211745616
82640000 113.336259439737
82650000 108.879579996924
82660000 112.731779596349
82670000 112.215442819367
82680000 110.810737914564
82690000 106.925270496488
82700000 108.486121669747
82710000 114.45261741209
82720000 115.743583275115
82730000 114.591596038131
82740000 112.826299482052
82750000 113.571687095766
82760000 114.430607794465
82770000 114.081559884397
82780000 111.35524213684
82790000 117.220478215345
82800000 118.019112878695
82810000 115.191795739752
82820000 114.555076730774
82830000 111.923573152323
82840000 111.017672719426
82850000 115.196286072842
82860000 112.964148375679
82870000 113.086349625192
82880000 113.773134846705
82890000 112.248316328801
82900000 112.348255939558
82910000 107.293529530202
82920000 105.282156524675
82930000 107.007306935287
82940000 102.796002497541
82950000 96.9287194568727
82960000 104.859840039865
82970000 105.867703430656
82980000 105.140455400509
82990000 105.042148821681
83000000 110.856158883833
83010000 106.216769247692
83020000 109.205791251858
83030000 113.201628849497
83040000 110.43649510726
83050000 115.046229436605
83060000 114.903524818538
83070000 113.29330246789
83080000 105.37020178811
83090000 108.931044606991
83100000 111.157600560086
83110000 117.299123939201
83120000 112.424314309917
83130000 115.479107352022
83140000 117.640395143651
83150000 112.263520424279
83160000 109.271787262975
83170000 116.307717660119
83180000 114.455632032449
83190000 109.282832941575
83200000 109.524709383777
83210000 107.597167280454
83220000 108.207185558759
83230000 115.915241276714
83240000 113.951427117567
83250000 118.811511439319
83260000 119.564344877322
83270000 119.828637524766
83280000 120.17380187304
83290000 117.3756995945
83300000 109.041933446869
83310000 115.700159454289
83320000 108.196647844043
83330000 106.600598503783
83340000 109.799282496834
83350000 107.197101328078
83360000 111.79716331551
83370000 114.279260810202
83380000 111.078087851539
83390000 105.935598279799
83400000 113.813319529229
83410000 109.764689725468
83420000 105.121868700516
83430000 110.921516438256
83440000 111.264068241865
83450000 107.817899581517
83460000 103.668201801449
83470000 104.174722009032
83480000 102.762811400837
83490000 109.8396949999
83500000 107.88154860191
83510000 107.228655570709
83520000 100.250427626708
83530000 103.641311498728
83540000 106.574730546464
83550000 103.577378328156
83560000 101.562061009465
83570000 92.4276936581766
83580000 94.3156854194748
83590000 98.2101007144404
83600000 101.811766919636
83610000 101.776818153973
83620000 98.5618889265434
83630000 102.999430226746
83640000 102.650740641379
83650000 109.497530433948
83660000 109.6456090925
83670000 108.53686052281
83680000 109.732526507336
83690000 111.78346280246
83700000 112.770731512548
83710000 112.510645481393
83720000 114.424153115355
83730000 113.286637543279
83740000 109.701379827007
83750000 108.84060809427
83760000 108.108350232776
83770000 108.037532879829
83780000 102.168451865552
83790000 96.5958322605242
83800000 108.330857757545
83810000 103.71977982005
83820000 105.171463229171
83830000 106.719931921446
83840000 103.760659075976
83850000 100.442442710363
83860000 103.992080693697
83870000 99.4053694135771
83880000 109.334626085501
83890000 105.607799976003
83900000 102.818585141904
83910000 105.534178314507
83920000 111.862773633511
83930000 110.804728137772
83940000 109.489721059293
83950000 107.51944821784
83960000 109.259102375727
83970000 108.633243413197
83980000 109.773137110475
83990000 109.203460034142
84000000 110.28627330369
84010000 107.071403406182
84020000 105.159487994712
84030000 102.159734624565
84040000 109.566296581084
84050000 105.947460553177
84060000 103.090769134245
84070000 107.276983188823
84080000 106.360970927441
84090000 104.234156271249
84100000 99.6896265880123
84110000 102.224346337335
84120000 109.814390343922
84130000 113.446934127874
84140000 109.46370763927
84150000 115.158867727231
84160000 120.478375814648
84170000 109.272255361336
84180000 113.613419713866
84190000 104.577300159917
84200000 108.787621511831
84210000 102.608220724062
84220000 108.332829424824
84230000 110.193903887989
84240000 113.462299133409
84250000 112.009308169398
84260000 110.300517018768
84270000 110.649922917555
84280000 109.030951991076
84290000 115.014692160203
84300000 115.341777489591
84310000 116.232362078619
84320000 111.744357549639
84330000 110.310305765787
84340000 112.52090155395
84350000 107.804893286854
84360000 109.90548513681
84370000 111.688675625349
84380000 110.295308419507
84390000 108.352142725072
84400000 109.96726743897
84410000 111.605544785543
84420000 111.534975521252
84430000 114.236531010724
84440000 110.904497855787
84450000 116.705378896966
84460000 112.653175855168
84470000 112.490693880642
84480000 115.180381115258
84490000 118.019381443257
84500000 114.136541968201
84510000 112.81204621717
84520000 115.416283605562
84530000 111.928839027305
84540000 111.702773088295
84550000 110.218828187096
84560000 113.215286048827
84570000 113.940427761027
84580000 119.377060069297
84590000 115.970467372309
84600000 117.870205798857
84610000 117.251214896925
84620000 113.136588463271
84630000 111.029528465179
84640000 108.060849337674
84650000 103.573274170042
84660000 99.4984350645237
84670000 101.440070374801
84680000 105.596200064227
84690000 109.58441765276
84700000 115.049224663884
84710000 108.329953869209
84720000 102.56959236974
84730000 99.6567245347489
84740000 105.273171016252
84750000 105.001480979075
84760000 104.787624448349
84770000 102.006608780469
84780000 107.870444993271
84790000 110.493437737146
84800000 111.652800356097
84810000 110.326046830398
84820000 109.276663622103
84830000 112.453832953136
84840000 108.382021270304
84850000 108.297633865059
84860000 112.949045757797
84870000 113.163981457642
84880000 110.073426640493
84890000 112.908118710068
84900000 108.546137504719
84910000 109.934356684693
84920000 113.557465718853
84930000 106.793333616967
84940000 103.007665365565
84950000 100.708083462299
84960000 102.06136524734
84970000 106.902594211978
84980000 103.074914240042
84990000 108.32685289801
85000000 107.26735782931
85010000 112.589111278969
85020000 112.374801323009
85030000 113.406256610823
85040000 110.407043900486
85050000 107.950723797739
85060000 101.018389255283
85070000 106.202566240936
85080000 111.061076732403
85090000 112.350946722904
85100000 112.253815131294
85110000 113.955989394116
85120000 106.442766443083
85130000 107.316895837339
85140000 109.898543403112
85150000 112.767286574212
85160000 111.585549950328
85170000 110.928219341335
85180000 114.321149687238
85190000 115.716401444
85200000 109.988950675895
85210000 110.736672191564
85220000 110.33127112854
85230000 111.894991098772
85240000 112.791986182201
85250000 107.564636777786
85260000 105.87874408557
85270000 110.66015625798
85280000 110.268581727115
85290000 110.70899306288
85300000 110.398515371412
85310000 113.895323972169
85320000 113.418464449401
85330000 110.031203573737
85340000 112.640820669765
85350000 111.168113235402
85360000 112.427729874818
85370000 107.38012580236
85380000 104.274404307837
85390000 103.659066324631
85400000 104.493170744362
85410000 106.280720082295
85420000 107.413250768186
85430000 105.874494747535
85440000 95.1953929039655
85450000 101.41476586892
85460000 94.789185460359
85470000 95.6408638043412
85480000 94.2504816177573
85490000 97.6293009304585
85500000 95.3589865251949
85510000 101.178423310324
85520000 103.313880917613
85530000 103.681849768659
85540000 96.8151537387051
85550000 102.684161883467
85560000 98.5528732244531
85570000 105.59896301856
85580000 102.319664948229
85590000 104.544348475199
85600000 101.820587981995
85610000 106.307510349075
85620000 108.090453471878
85630000 110.477821792233
85640000 109.635328002698
85650000 106.832605684707
85660000 112.117161078842
85670000 106.276248225594
85680000 106.976626741037
85690000 106.01085406065
85700000 105.854445497496
85710000 107.987922658239
85720000 107.553767785922
85730000 109.279215146154
85740000 110.674135476827
85750000 108.867204572654
85760000 112.157256389978
85770000 117.87508251537
85780000 113.487196272808
85790000 114.13826870664
85800000 107.524403380551
85810000 112.634943297561
85820000 113.263859753287
85830000 118.287409583758
85840000 118.308765934804
85850000 117.351852112554
85860000 120.122350829599
85870000 118.110115685164
85880000 116.500386033768
85890000 118.818961187096
85900000 114.256290294567
85910000 124.479673416115
85920000 121.627913120672
85930000 121.505097611325
85940000 120.945937631945
85950000 118.13768570657
85960000 117.669962101852
85970000 117.789284960081
85980000 120.922671006073
85990000 113.567648125746
86000000 119.884482279172
86010000 117.702204146996
86020000 115.663633298744
86030000 115.199460471816
86040000 108.405245442486
86050000 107.514937144253
86060000 116.488184276741
86070000 114.993816841416
86080000 111.462359145129
86090000 109.829722301863
86100000 111.094705974489
86110000 114.147999006249
86120000 111.017939788625
86130000 111.303353519011
86140000 113.995444930861
86150000 108.716650306457
86160000 114.476477803985
86170000 114.144106223265
86180000 112.936638890704
86190000 115.042880507633
86200000 112.723116504002
86210000 113.778977325253
86220000 115.527393497138
86230000 115.328274472551
86240000 114.01609516268
86250000 113.021785530918
86260000 113.133690662909
86270000 112.719649904385
86280000 111.943585103696
86290000 112.880229728585
86300000 110.216271793258
86310000 107.986675057795
86320000 104.745086155505
86330000 105.365001774302
86340000 97.7796359007942
86350000 105.573359274587
86360000 107.447459094958
86370000 111.926203980377
86380000 107.607557126715
86390000 103.814864773896
86400000 106.131949509314
86410000 109.135853674343
86420000 108.012943145594
86430000 113.992885219184
86440000 108.979168995661
86450000 112.075933582559
86460000 113.071759116972
86470000 112.808579758314
86480000 112.913360976881
86490000 108.201198082128
86500000 111.573019807152
86510000 104.186521245594
86520000 105.526711979161
86530000 103.53956743566
86540000 108.720013896405
86550000 108.139865825142
86560000 110.889611535677
86570000 112.365458566418
86580000 110.120768839409
86590000 111.362126254006
86600000 110.108424404896
86610000 105.587401039115
86620000 105.544003262192
86630000 103.798364506182
86640000 108.565855039813
86650000 110.074295018232
86660000 112.043459600914
86670000 111.976131048678
86680000 106.347569352911
86690000 101.439959461554
86700000 102.116612904541
86710000 104.289148853233
86720000 98.5177131733948
86730000 106.401916004007
86740000 105.769885812545
86750000 106.022380882624
86760000 100.386186973966
86770000 100.32488188825
86780000 99.6792692314542
86790000 97.6936921876647
86800000 98.0642279048322
86810000 101.133341969965
86820000 101.07016933826
86830000 99.121093348216
86840000 97.5360273302467
86850000 108.880708223444
86860000 106.540676066458
86870000 105.018658840174
86880000 107.370280369853
86890000 104.069752720663
86900000 111.53968019961
86910000 112.192845529421
86920000 113.911195599907
86930000 111.607790641425
86940000 113.294440173084
86950000 109.820159781236
86960000 105.069840197924
86970000 109.232161551351
86980000 109.425058748807
86990000 110.884132077148
87000000 112.072397730611
87010000 112.067883001537
87020000 108.420071008374
87030000 107.876671395979
87040000 106.717804487186
87050000 107.101922894627
87060000 109.702725152139
87070000 103.768340146624
87080000 103.572659552967
87090000 106.157786356187
87100000 107.439623442805
87110000 111.762349373279
87120000 106.461941492119
87130000 102.967337241243
87140000 106.748028963119
87150000 104.82477760689
87160000 105.578991403134
87170000 99.8334934114891
87180000 106.621118123733
87190000 107.104210969321
87200000 113.996064547476
87210000 115.127809914973
87220000 112.904451736479
87230000 108.088477070404
87240000 105.921569917689
87250000 109.28248978606
87260000 111.105063573682
87270000 108.666822040421
87280000 100.30132702329
87290000 101.882286947396
87300000 106.48625713123
87310000 104.912860569796
87320000 114.339403697445
87330000 111.082391774931
87340000 109.89865057954
87350000 113.040335357949
87360000 108.718134339607
87370000 110.662811381438
87380000 110.816540865176
87390000 112.606998287969
87400000 118.847451973024
87410000 115.004445940051
87420000 114.003660443677
87430000 109.308095900549
87440000 113.803373507432
87450000 108.461824654982
87460000 106.751833210174
87470000 107.891475750036
87480000 113.906317597776
87490000 108.260334758152
87500000 102.538731960742
87510000 107.262706131255
87520000 109.200298411875
87530000 113.52370972549
87540000 105.607880863296
87550000 113.158022816707
87560000 115.129257702805
87570000 114.401731282928
87580000 114.545014582334
87590000 112.207891819079
87600000 115.447237185122
87610000 110.297941046341
87620000 105.604148484894
87630000 108.224773585846
87640000 108.293343964097
87650000 103.000749424957
87660000 106.78992118523
87670000 110.359340953766
87680000 112.960510151851
87690000 112.955010559382
87700000 109.009822531031
87710000 110.451185769529
87720000 107.170592933861
87730000 106.406477508628
87740000 108.887623171699
87750000 108.287905000687
87760000 111.859948588593
87770000 113.913741524446
87780000 112.85685070972
87790000 115.125247266958
87800000 112.129263715053
87810000 114.636628458048
87820000 115.676964692946
87830000 115.046009807584
87840000 113.023986555253
87850000 115.390196130184
87860000 113.752386079968
87870000 115.196807149539
87880000 116.116678056737
87890000 112.522091300498
87900000 112.821546340364
87910000 109.006535908576
87920000 113.836026186436
87930000 114.42484532326
87940000 113.147720284371
87950000 106.308858600304
87960000 107.88686906219
87970000 111.684612886256
87980000 106.315188372889
87990000 103.93493074736
88000000 103.033795621262
88010000 101.425010222063
88020000 99.2699051104236
88030000 101.411880306624
88040000 101.278388075329
88050000 102.267150771938
88060000 105.907694172682
88070000 105.879511698969
88080000 106.166406804185
88090000 104.077474049818
88100000 102.401069402849
88110000 105.376805294519
88120000 109.661626527083
88130000 104.766265752248
88140000 104.055831820925
88150000 104.917604199716
88160000 107.141576362917
88170000 107.331533173622
88180000 112.849766332602
88190000 112.678339130273
88200000 111.996021756437
88210000 113.597190670095
88220000 115.339945142506
88230000 103.798344497765
88240000 105.905438150863
88250000 109.794211540249
88260000 110.723314504608
88270000 111.164512284592
88280000 113.637951861407
88290000 108.349130915992
88300000 109.847294214209
88310000 110.622246329338
88320000 108.715146790298
88330000 108.931470318328
88340000 112.468996686653
88350000 111.670499429537
88360000 110.1419744344
88370000 107.185842868034
88380000 103.531076719159
88390000 102.026465219668
88400000 100.118435812925
88410000 105.570150203034
88420000 102.526746405657
88430000 101.575683872081
88440000 106.304518515599
88450000 106.341548181289
88460000 107.687771028294
88470000 101.420403170522
88480000 102.34683619788
88490000 103.304661963493
88500000 101.599875143722
88510000 103.50990234148
88520000 102.889084082249
88530000 99.5103599911328
88540000 102.950487311724
88550000 105.537452088977
88560000 107.84149085793
88570000 105.581974261885
88580000 100.860723415974
88590000 100.630735363511
88600000 98.5675611071861
88610000 99.0603585192532
88620000 105.182770150068
88630000 103.685834500078
88640000 100.592110587625
88650000 105.060717171671
88660000 102.315012439613
88670000 108.218859395414
88680000 106.596377455058
88690000 106.972765826524
88700000 101.450628742384
88710000 101.391688293713
88720000 93.2884605885957
88730000 99.6713930219024
88740000 101.250624367193
88750000 106.140569205241
88760000 103.960850489732
88770000 102.980136768991
88780000 105.9541465517
88790000 104.534265084485
88800000 106.889783540686
88810000 110.679575414999
88820000 109.375790334928
88830000 110.049588447075
88840000 113.150686480645
88850000 107.99464521286
88860000 110.260669353553
88870000 114.377169135701
88880000 115.128921531297
88890000 114.199622038469
88900000 118.465371866021
88910000 119.845443592054
88920000 119.322125456325
88930000 121.5156541665
88940000 124.761947127259
88950000 122.834439863101
88960000 113.969799099348
88970000 112.591497687678
88980000 111.94789960151
88990000 111.509496875095
89000000 110.740039462482
89010000 110.773646287079
89020000 107.890368181307
89030000 107.87301819076
89040000 109.539958889321
89050000 108.749452760848
89060000 107.101605782672
89070000 109.57164005117
89080000 112.88316554188
89090000 112.547781824972
89100000 111.269504712415
89110000 102.831959722303
89120000 108.224933427988
89130000 108.44367769917
89140000 111.797777311803
89150000 102.850403676621
89160000 103.425199817982
89170000 105.003885958996
89180000 102.517419698161
89190000 103.531249465411
89200000 106.915162210552
89210000 108.841546199919
89220000 110.940099948739
89230000 111.180088308961
89240000 111.150745625426
89250000 106.68873374003
89260000 102.921580304016
89270000 107.646290940485
89280000 104.976013088104
89290000 108.123574293645
89300000 98.2086540732121
89310000 102.957195614542
89320000 106.06103154129
89330000 109.443639580155
89340000 111.246834458015
89350000 112.513603006037
89360000 109.196323417982
89370000 114.791323476261
89380000 105.094718861559
89390000 109.897666930516
89400000 108.332622302213
89410000 107.899111264706
89420000 104.557271072675
89430000 109.047769121028
89440000 115.417259199923
89450000 116.378282385854
89460000 112.069450283763
89470000 109.006466870682
89480000 111.211513077366
89490000 113.574405785191
89500000 117.143126136064
89510000 114.553209329239
89520000 117.050424479657
89530000 115.379108723873
89540000 119.157122708405
89550000 111.031560885536
89560000 112.74688712266
89570000 109.50622146786
89580000 110.317714304596
89590000 110.057789511226
89600000 113.798140907057
89610000 111.078003503662
89620000 109.902264408564
89630000 107.933116315532
89640000 101.273293436292
89650000 104.183240249788
89660000 110.749105672965
89670000 108.247970842803
89680000 105.227828605089
89690000 110.302714075358
89700000 110.285356986097
89710000 107.672543927894
89720000 108.826301627425
89730000 111.806443893808
89740000 108.572298741316
89750000 112.147321921538
89760000 107.496852406059
89770000 109.571258962641
89780000 110.759920910207
89790000 105.226601276953
89800000 106.273052892245
89810000 108.933208433818
89820000 103.502693262442
89830000 110.976846872495
89840000 111.239001488691
89850000 109.747035478249
89860000 99.878038223317
89870000 105.937155390235
89880000 99.043575662117
89890000 97.2771542697016
89900000 104.436470848978
89910000 108.410188630124
89920000 100.656839855868
89930000 102.803503100256
89940000 107.519569229702
89950000 111.652126263232
89960000 110.733798523354
89970000 108.377369134076
89980000 110.484442088453
89990000 110.383648598321
90000000 112.259716810754
90010000 108.207848184813
90020000 107.460429491496
90030000 108.73541903437
90040000 102.190770665885
90050000 98.5607805950964
90060000 98.1073741954517
90070000 102.490943885855
90080000 103.098673610467
90090000 104.348153022883
90100000 107.356277237283
90110000 102.481385053141
90120000 103.18778825725
90130000 103.207907226455
90140000 101.066257001741
90150000 100.974996706809
90160000 103.66701482921
90170000 102.087743574325
90180000 107.535753520835
90190000 105.611568414885
90200000 111.021871310917
90210000 106.95930312615
90220000 111.975001056458
90230000 110.010655767862
90240000 108.806708013385
90250000 108.437512507069
90260000 106.9020116682
90270000 108.126632375924
90280000 107.152918653121
90290000 111.201559731076
90300000 110.327165282465
90310000 105.402385523177
90320000 106.314858729188
90330000 111.642374565456
90340000 111.014832194523
90350000 108.227961020144
90360000 104.529771156672
90370000 105.536541469834
90380000 112.533695125127
90390000 109.859137371978
90400000 110.820397810012
90410000 111.767194442733
90420000 109.053279156503
90430000 107.630696142414
90440000 109.830926250084
90450000 110.846771791907
90460000 108.448235590334
90470000 113.188145415531
90480000 107.819860480078
90490000 111.160482550361
90500000 103.059451636551
90510000 101.656955544353
90520000 99.7135940221366
90530000 105.374025280962
90540000 103.863186127818
90550000 104.044052331198
90560000 110.112128325008
90570000 106.176280700294
90580000 109.949188011943
90590000 110.781635957313
90600000 110.049529187014
90610000 110.780731461389
90620000 110.188742030742
90630000 111.730193016664
90640000 114.487956060932
90650000 110.124113662616
90660000 115.876644680689
90670000 110.444542896888
90680000 110.420379972623
90690000 113.832674634743
90700000 110.550030085063
90710000 101.870356615639
90720000 109.770644032479
90730000 113.514291247245
90740000 110.072240582161
90750000 111.126605584944
90760000 113.879776690816
90770000 111.802296883764
90780000 110.999606403597
90790000 115.992438761921
90800000 114.175307583301
90810000 115.446535710994
90820000 115.406245561808
90830000 116.179412387705
90840000 118.83906563144
90850000 115.407053258932
90860000 119.218381017077
90870000 119.807344848966
90880000 115.125993624824
90890000 114.059275699706
90900000 111.20211266632
90910000 116.421789167784
90920000 111.962895371463
90930000 113.887884480607
90940000 119.05548009951
90950000 116.813683484296
90960000 113.136276429971
90970000 114.657299749069
90980000 112.024399780369
90990000 108.980014154117
91000000 104.418301292745
91010000 110.499601854206
91020000 111.978937042108
91030000 109.178963448009
91040000 105.159615891065
91050000 110.257506500465
91060000 109.287964044423
91070000 111.020646305128
91080000 113.79068917327
91090000 113.522817209472
91100000 114.260033495325
91110000 113.082203204269
91120000 111.574010662629
91130000 111.485931968916
91140000 111.77142177166
91150000 115.790128134551
91160000 110.324921991567
91170000 114.001010880185
91180000 109.708923208099
91190000 107.596858903908
91200000 107.755850419038
91210000 109.985095178539
91220000 109.427228324275
91230000 106.737020179126
91240000 104.016625173631
91250000 101.405520137291
91260000 112.444499859012
91270000 111.109259607321
91280000 110.693440542058
91290000 110.963376981556
91300000 114.164856884665
91310000 117.8829144948
91320000 112.387772200714
91330000 111.618548701983
91340000 112.695379830724
91350000 113.107241262624
91360000 108.488233445113
91370000 103.331782955997
91380000 110.772840160609
91390000 111.332184447983
91400000 109.51427483589
91410000 105.973173418828
91420000 108.676381120357
91430000 105.051251550743
91440000 104.538531215435
91450000 102.168677422312
91460000 110.574583707593
91470000 102.295911440119
91480000 104.632408455042
91490000 100.777409452457
91500000 107.007516789056
91510000 107.244650380595
91520000 112.76763301639
91530000 112.487897602095
91540000 111.119245156699
91550000 115.115367762224
91560000 111.361928468453
91570000 112.38584432074
91580000 113.300234665056
91590000 116.398023956953
91600000 115.124203884148
91610000 115.970015892519
91620000 114.758432587829
91630000 112.66219615349
91640000 113.151163688021
91650000 112.75720237797
91660000 116.724555571275
91670000 110.497833198565
91680000 110.971269802986
91690000 113.492838552995
91700000 115.422850955701
91710000 113.005002700897
91720000 115.578476153127
91730000 116.45483420143
91740000 109.646636435571
91750000 118.629701979953
91760000 121.228424692736
91770000 117.790793520928
91780000 123.906378925248
91790000 125.530107416964
91800000 123.881488091328
91810000 120.173364783075
91820000 118.446470941208
91830000 122.873143195991
91840000 116.671221815081
91850000 117.927576311348
91860000 118.721784292824
91870000 116.20905583198
91880000 111.662867386912
91890000 112.710806838595
91900000 109.094763329802
91910000 111.47882168182
91920000 112.788251635645
91930000 112.197654626867
91940000 114.265595448476
91950000 112.323158952649
91960000 107.853043738148
91970000 114.093678284997
91980000 110.407555672082
91990000 109.246538996366
92000000 115.057371175654
92010000 120.354141284594
92020000 114.544076973338
92030000 115.317475277328
92040000 119.864233493503
92050000 117.029456578249
92060000 117.111650602814
92070000 119.661269224152
92080000 117.74046260433
92090000 116.598202028038
92100000 110.616539253867
92110000 113.694332694113
92120000 113.33140458358
92130000 110.431622745117
92140000 114.652355706327
92150000 118.638420469238
92160000 112.813386418073
92170000 116.800778176172
92180000 117.883629537699
92190000 116.366217868703
92200000 120.149955679115
92210000 120.177143696118
92220000 117.379122092723
92230000 116.640527145837
92240000 116.905622269173
92250000 117.148777690714
92260000 117.573288812314
92270000 116.064160333459
92280000 113.731147361212
92290000 115.412642446957
92300000 112.755506257621
92310000 112.618671346256
92320000 117.858867136104
92330000 114.874068200247
92340000 117.196056325085
92350000 112.063003132333
92360000 116.889286351596
92370000 109.276000172373
92380000 110.883802809322
92390000 109.416447445953
92400000 108.528485015069
92410000 110.017096931123
92420000 103.218416310569
92430000 106.039092541412
92440000 110.371165070339
92450000 109.786334368422
92460000 108.89910549069
92470000 111.310142794842
92480000 110.68350912256
92490000 112.331063541727
92500000 114.634756653292
92510000 110.138967696707
92520000 106.392805337072
92530000 106.622428405324
92540000 113.218761763609
92550000 113.354350002547
92560000 118.551667031256
92570000 116.144398790308
92580000 118.121131200031
92590000 116.741578730291
92600000 117.751577276827
92610000 110.946512200322
92620000 115.612375150876
92630000 118.716790257865
92640000 113.595899767218
92650000 115.999143400138
92660000 109.363284170895
92670000 110.15976680685
92680000 105.489117080757
92690000 103.400209807621
92700000 107.640141623438
92710000 109.237308796304
92720000 109.507493341376
92730000 112.87647199009
92740000 109.100539703232
92750000 115.495991602099
92760000 111.494193475889
92770000 110.414359179139
92780000 110.989293955605
92790000 111.480955183391
92800000 111.111920448333
92810000 117.985156069791
92820000 117.161972482444
92830000 111.098138025254
92840000 119.271607138941
92850000 119.266906879118
92860000 118.577810352501
92870000 121.162263757327
92880000 118.69550139897
92890000 121.730934576939
92900000 119.917548042778
92910000 115.106928302095
92920000 117.794444399854
92930000 116.579694009652
92940000 119.228608395249
92950000 117.664369902913
92960000 114.420908436007
92970000 114.208044484833
92980000 119.46482067298
92990000 115.435463163106
93000000 113.812334791915
93010000 114.706524980023
93020000 108.210409489212
93030000 114.861787420951
93040000 117.582189109601
93050000 114.050710837153
93060000 112.063558384062
93070000 115.010612793626
93080000 110.399650918351
93090000 115.72534711805
93100000 105.261283329897
93110000 111.538430882926
93120000 112.259797048391
93130000 110.785105917155
93140000 111.454064560236
93150000 113.148526550315
93160000 116.651073443172
93170000 108.96788939795
93180000 106.884659241551
93190000 110.298275665445
93200000 104.946211428066
93210000 112.359575535285
93220000 113.51682054117
93230000 115.869653937746
93240000 113.136475586607
93250000 116.912965224833
93260000 109.710458173296
93270000 115.486884212321
93280000 113.857108921374
93290000 114.947488522291
93300000 113.645196964042
93310000 112.010005214018
93320000 111.696783101192
93330000 103.813401161898
93340000 102.122439482716
93350000 106.649880960995
93360000 105.290566960746
93370000 109.520655438583
93380000 106.441667555267
93390000 103.929696694444
93400000 98.9427745808953
93410000 97.2452418937911
93420000 103.846626302895
93430000 104.576496250188
93440000 102.990398213546
93450000 105.618329231283
93460000 110.510241303426
93470000 104.959556149423
93480000 101.171991470974
93490000 104.036677696201
93500000 103.025570853785
93510000 103.383334860505
93520000 105.787978059864
93530000 107.756589917667
93540000 104.383018389748
93550000 105.230583624133
93560000 94.3798398216309
93570000 105.994418149108
93580000 104.891938964938
93590000 103.94142544544
93600000 105.979697658163
93610000 111.744116418214
93620000 110.759066227206
93630000 113.849974140746
93640000 112.579338428369
93650000 109.715638226835
93660000 109.709195035964
93670000 109.855497587219
93680000 107.893832191124
93690000 112.066668149438
93700000 112.355663810007
93710000 107.81709996632
93720000 107.904247893745
93730000 111.61013643098
93740000 109.963412872681
93750000 108.576677262062
93760000 110.454718616228
93770000 111.655651791074
93780000 105.952742699468
93790000 106.978238528672
93800000 100.640879343027
93810000 106.61661137087
93820000 103.24845684992
93830000 106.910681393083
93840000 108.040065704102
93850000 105.18636495347
93860000 111.065913133385
93870000 106.760892199225
93880000 110.628514260374
93890000 106.5160779784
93900000 106.107446218347
93910000 111.3338975852
93920000 109.44025812718
93930000 109.019004210475
93940000 112.559805978065
93950000 108.400628542228
93960000 107.703040752879
93970000 112.117386005765
93980000 106.109807686079
93990000 107.270795598992
94000000 105.853787990383
94010000 109.448456128445
94020000 110.475288311148
94030000 114.644249980292
94040000 117.222370009816
94050000 117.543392673679
94060000 112.078119989758
94070000 116.113412526583
94080000 113.506616729236
94090000 108.826874451392
94100000 112.421379915199
94110000 114.866010128356
94120000 109.953412181561
94130000 110.352424602552
94140000 114.290572629605
94150000 112.740083755961
94160000 112.521886976542
94170000 113.676620979025
94180000 113.880880773118
94190000 111.50420139686
94200000 108.486740284944
94210000 105.190131672685
94220000 111.413902405579
94230000 109.562793171498
94240000 109.00067319249
94250000 110.145792896445
94260000 112.176960194795
94270000 108.362118593928
94280000 108.607561317287
94290000 110.627488369187
94300000 103.559238547875
94310000 101.708768922737
94320000 98.0525041090385
94330000 101.598185626503
94340000 110.952875172834
94350000 109.186779146629
94360000 112.822434975339
94370000 113.235257278881
94380000 111.111505050397
94390000 111.748514261769
94400000 111.242588536042
94410000 110.321414087455
94420000 105.13255951581
94430000 113.871669950048
94440000 110.608510620971
94450000 109.412128701424
94460000 112.00161728111
94470000 114.149488057664
94480000 109.0910150844
94490000 104.650690817982
94500000 113.988770916201
94510000 111.031797085134
94520000 104.166809300148
94530000 110.77386821558
94540000 115.958632340374
94550000 115.487043927131
94560000 116.289227353666
94570000 115.831944342702
94580000 108.58867752462
94590000 112.224861958691
94600000 110.482162809577
94610000 110.236073048402
94620000 106.63233757498
94630000 107.025795086301
94640000 114.734860634579
94650000 108.164081069563
94660000 108.649862715339
94670000 108.542824573851
94680000 109.303051276576
94690000 110.175691344622
94700000 111.068756429863
94710000 113.717925740638
94720000 112.844002788604
94730000 110.67224603668
94740000 112.928283984994
94750000 108.822249780222
94760000 107.842859922651
94770000 112.634591272514
94780000 112.853770131819
94790000 109.266872021079
94800000 112.772437209823
94810000 107.676847451812
94820000 107.637047319401
94830000 112.809347233928
94840000 109.331125141893
94850000 113.912208106145
94860000 110.754817622393
94870000 113.383367664662
94880000 107.385630920739
94890000 105.172378183076
94900000 106.913536654523
94910000 108.144287338302
94920000 104.76914710189
94930000 102.981411942609
94940000 99.7659084788277
94950000 100.449146889396
94960000 104.482018465194
94970000 108.656878926008
94980000 110.631696885981
94990000 109.112720437507
95000000 112.689595299825
95010000 114.173372134073
95020000 111.403929038572
95030000 115.160528036993
95040000 112.163450932572
95050000 109.625361321098
95060000 110.741815987283
95070000 109.964875655824
95080000 107.82557728023
95090000 111.881961168195
95100000 112.720014071264
95110000 110.462793093557
95120000 109.214993415588
95130000 115.260468725879
95140000 111.565992101919
95150000 112.169989521824
95160000 107.747242682811
95170000 107.728144056409
95180000 109.401051036571
95190000 108.201273785449
95200000 105.232600263487
95210000 103.851365161732
95220000 102.193612963445
95230000 104.694636350886
95240000 104.479381955901
95250000 108.099335244678
95260000 114.969547823914
95270000 113.108364410483
95280000 113.177020387318
95290000 113.300655907925
95300000 115.922404131773
95310000 115.146059792967
95320000 110.145402108746
95330000 105.638707736471
95340000 110.044041342219
95350000 110.876664677723
95360000 108.857060956163
95370000 113.585330284944
95380000 110.057691019008
95390000 109.100654944704
95400000 108.478280600305
95410000 107.933549285789
95420000 107.217265126757
95430000 102.269743802377
95440000 107.650142301485
95450000 109.064142561395
95460000 107.80680873188
95470000 100.596604809754
95480000 102.500620750847
95490000 99.8494135126653
95500000 102.555343194277
95510000 98.9145317922857
95520000 103.660005713318
95530000 110.174366976252
95540000 107.709569931399
95550000 107.738370655744
95560000 113.046154180767
95570000 109.069795423809
95580000 106.011871532905
95590000 107.468456559165
95600000 106.334865673135
95610000 105.222677211835
95620000 109.506351514274
95630000 110.96012763391
95640000 105.923067915744
95650000 105.527424912164
95660000 107.202889907951
95670000 109.540595133348
95680000 105.877286669632
95690000 113.153012687604
95700000 115.19954277919
95710000 115.464329844559
95720000 114.944804338651
95730000 116.902554116424
95740000 115.042810275748
95750000 112.358266383122
95760000 113.869847279894
95770000 109.80499957438
95780000 106.72376925173
95790000 106.919444025211
95800000 113.87773261596
95810000 110.155853983772
95820000 113.715657280002
95830000 111.243778445238
95840000 110.246347854469
95850000 105.079863814842
95860000 106.51064666582
95870000 98.6118320524709
95880000 97.5176140523848
95890000 103.413106632319
95900000 106.588433147998
95910000 105.755103416526
95920000 106.880473732404
95930000 104.735895336154
95940000 105.689774277562
95950000 108.9506061358
95960000 109.501082194697
95970000 107.654207743163
95980000 104.512785460532
95990000 104.444875526103
96000000 105.862250694404
96010000 109.294575336335
96020000 110.471501329905
96030000 107.665762041752
96040000 112.024434007128
96050000 107.856849647045
96060000 105.563494672595
96070000 108.331011828788
96080000 107.616299476883
96090000 109.510151286329
96100000 106.978698329523
96110000 109.615109103298
96120000 109.173207506705
96130000 111.258743599357
96140000 111.440436143784
96150000 113.704116813826
96160000 110.273957278395
96170000 117.532198349696
96180000 107.666842025518
96190000 109.106055892626
96200000 110.758130448744
96210000 110.991176082309
96220000 106.450844214358
96230000 110.469817634757
96240000 109.541258059006
96250000 108.273253424902
96260000 109.97614512898
96270000 110.366532194895
96280000 111.066528196958
96290000 111.842588354853
96300000 113.076238304219
96310000 112.129095017546
96320000 106.438966148551
96330000 104.981672004409
96340000 111.593096811431
96350000 106.893804739035
96360000 105.688296325188
96370000 105.627645319771
96380000 104.143988983083
96390000 106.346326397323
96400000 108.062086304679
96410000 112.671971073262
96420000 113.716989310487
96430000 106.022931399787
96440000 107.210382621873
96450000 108.240768597996
96460000 113.152456635474
96470000 114.841017724095
96480000 114.925459303778
96490000 114.855273571726
96500000 108.798715003005
96510000 111.038498591798
96520000 106.67585339748
96530000 108.008623448116
96540000 109.778455971617
96550000 109.953309311196
96560000 117.623682821911
96570000 113.709213714813
96580000 115.887192472018
96590000 118.207326195088
96600000 117.402181349018
96610000 119.098515526295
96620000 121.354252683365
96630000 117.867894246712
96640000 120.778456371421
96650000 122.640287741451
96660000 114.964244204899
96670000 117.69385359857
96680000 118.95754862963
96690000 118.524640764417
96700000 118.698619253968
96710000 118.164716093569
96720000 116.235644072702
96730000 117.835500157965
96740000 112.741539033386
96750000 116.156070093296
96760000 115.28618860325
96770000 121.313330415004
96780000 116.216468595194
96790000 112.055547607618
96800000 113.028198070073
96810000 115.259293650064
96820000 119.282431357363
96830000 115.124021543673
96840000 112.673736458197
96850000 115.802405360028
96860000 113.042757356692
96870000 116.649705030425
96880000 112.618803656031
96890000 110.628219654303
96900000 110.272822517838
96910000 115.113343377568
96920000 114.652345588639
96930000 117.842419039237
96940000 118.465801484311
96950000 111.0623818064
96960000 112.47739253686
96970000 107.280817246922
96980000 102.636081896548
96990000 107.513818708449
97000000 113.027823222524
97010000 109.177472033307
97020000 103.421331538579
97030000 103.01002925003
97040000 102.124753446093
97050000 108.604877334208
97060000 109.281640955443
97070000 111.641311889943
97080000 107.656355171718
97090000 110.866660075053
97100000 110.268237053572
97110000 109.340447191526
97120000 114.814647555089
97130000 107.316016802918
97140000 112.113853490672
97150000 108.455655862724
97160000 108.589382623636
97170000 111.077133786937
97180000 106.227373276522
97190000 109.658977814857
97200000 115.157325979557
97210000 117.100327134966
97220000 117.202100829335
97230000 110.590882190346
97240000 113.476380261409
97250000 109.413394403676
97260000 110.362992188591
97270000 104.343046059658
97280000 107.949433251109
97290000 111.186453890281
97300000 117.984267648788
97310000 116.300585567444
97320000 121.799295009106
97330000 121.086108511072
97340000 119.433591713662
97350000 121.342754401589
97360000 120.590776263381
97370000 118.577010545203
97380000 119.194796796324
97390000 118.339696536351
97400000 111.766539397787
97410000 111.959700034318
97420000 118.583360952674
97430000 116.896653320178
97440000 116.65736299759
97450000 119.65508785073
97460000 116.728865046255
97470000 116.549615540727
97480000 119.693914270083
97490000 117.233823797321
97500000 123.135972837529
97510000 119.116431030803
97520000 121.490386514313
97530000 120.613232714972
97540000 122.26589804651
97550000 120.910713769333
97560000 114.486691956945
97570000 114.313227000724
97580000 114.460101244143
97590000 111.646454990103
97600000 113.494966078413
97610000 112.434313325436
97620000 110.727420543924
97630000 111.375334135823
97640000 109.837870501639
97650000 113.009216577924
97660000 106.27198280208
97670000 109.11364536962
97680000 111.93256084947
97690000 109.049319196996
97700000 106.891446832081
97710000 113.26800015218
97720000 109.970276646485
97730000 112.65196190448
97740000 114.364784965882
97750000 115.288044647979
97760000 112.84608387101
97770000 114.37467267822
97780000 113.302054515444
97790000 110.041864320156
97800000 113.830458084408
97810000 113.102821895947
97820000 110.517386447358
97830000 113.350300848663
97840000 106.317768930088
97850000 112.819010741593
97860000 115.83105002066
97870000 111.552143575453
97880000 111.557263440109
97890000 113.913652546924
97900000 118.195000541054
97910000 111.912855296386
97920000 115.304776120795
97930000 113.065106170713
97940000 113.02975645457
97950000 111.948049507447
97960000 116.209410686447
97970000 119.008852521066
97980000 118.614403776582
97990000 120.513873801862
98000000 123.225362510035
98010000 119.039959785152
98020000 116.443331978467
98030000 112.931612312275
98040000 113.141496115213
98050000 112.380289347889
98060000 109.975010395
98070000 115.117112161553
98080000 110.088983556835
98090000 115.209314266985
98100000 118.4709145551
98110000 115.974859880992
98120000 115.502984572906
98130000 116.821248678999
98140000 117.13127956482
98150000 112.163757173121
98160000 114.229560993902
98170000 116.98944380438
98180000 116.082158383352
98190000 117.393746925558
98200000 112.516520228738
98210000 112.853821285137
98220000 111.247057793909
98230000 112.362847193156
98240000 114.557836534864
98250000 117.549430201696
98260000 115.944926869567
98270000 114.520092266702
98280000 116.950837447076
98290000 116.841701416718
98300000 118.41939334697
98310000 114.129057735575
98320000 120.837899825715
98330000 121.453683554331
98340000 121.746477495074
98350000 121.34477736565
98360000 119.202538097261
98370000 120.718899108038
98380000 117.538879844516
98390000 113.275859724473
98400000 112.548067726342
98410000 115.4675312883
98420000 116.260228159958
98430000 113.441585550906
98440000 114.495013752986
98450000 117.987749977141
98460000 116.880160366523
98470000 115.853678101902
98480000 109.523164891552
98490000 113.430484835931
98500000 115.758944568161
98510000 117.5253454093
98520000 118.010404585247
98530000 112.499936424443
98540000 109.934198838352
98550000 110.812907359391
98560000 108.487742326442
98570000 111.503961551644
98580000 112.652372319195
98590000 109.168903087902
98600000 108.535975177311
98610000 114.326205766512
98620000 113.089727743741
98630000 112.612086258984
98640000 115.33243712463
98650000 113.531007096078
98660000 110.705982653701
98670000 110.693499272859
98680000 112.961520738279
98690000 113.798141289328
98700000 113.215540505993
98710000 109.264176698959
98720000 115.176819737557
98730000 115.736672481545
98740000 114.079434040657
98750000 113.574398360069
98760000 110.197349662364
98770000 109.225726115862
98780000 109.629274877113
98790000 109.407958561457
98800000 108.867877910814
98810000 104.875843309912
98820000 105.835261929931
98830000 107.825620191251
98840000 112.776446052441
98850000 112.391211456533
98860000 110.582984015802
98870000 111.899428243489
98880000 109.184738868556
98890000 110.250631318703
98900000 101.487452211014
98910000 100.1967338254
98920000 96.9765141590593
98930000 103.351238078378
98940000 104.345251839556
98950000 112.679925843075
98960000 112.174397779351
98970000 115.939991481418
98980000 115.468068747226
98990000 112.828161071524
99000000 110.933875591136
99010000 110.580020891338
99020000 106.474944754574
99030000 109.887340777912
99040000 107.812762094787
99050000 109.037113576958
99060000 107.196556473429
99070000 108.858958782942
99080000 103.477606476297
99090000 104.53134768068
99100000 102.097039729905
99110000 106.422748971668
99120000 108.408038844263
99130000 109.927297250997
99140000 106.570659700289
99150000 109.436011939589
99160000 106.963981659979
99170000 114.593413055678
99180000 115.32568145841
99190000 117.757232823079
99200000 110.742832172733
99210000 113.244656948415
99220000 113.515182833835
99230000 118.767905598623
99240000 116.021430059991
99250000 113.870238091416
99260000 110.91543165909
99270000 110.827354278685
99280000 105.845698789049
99290000 109.566554270423
99300000 108.829825267498
99310000 117.058825154922
99320000 117.549846683836
99330000 114.704040339906
99340000 114.99410629335
99350000 112.020155301721
99360000 113.303118864836
99370000 112.597827271469
99380000 105.081021241943
99390000 104.471152126868
99400000 107.626620714748
99410000 107.796749716556
99420000 108.857626535257
99430000 113.006375360728
99440000 110.995391538048
99450000 111.679423125123
99460000 108.891421431059
99470000 105.939468924042
99480000 105.748409304589
99490000 111.795372671935
99500000 106.337785204002
99510000 105.188448643843
99520000 105.592353849949
99530000 103.580340301396
99540000 102.396918644444
99550000 100.82507889201
99560000 104.913811672329
99570000 103.672104346098
99580000 101.592507948081
99590000 104.364488419168
99600000 110.56578049798
99610000 107.361334325619
99620000 106.981780661386
99630000 109.39956815174
99640000 107.489603984804
99650000 105.221543662374
99660000 107.041014547961
99670000 110.016602427912
99680000 112.240305769494
99690000 108.823569103922
99700000 109.557327215026
99710000 105.180449409021
99720000 104.689480955487
99730000 108.220351694458
99740000 107.751770017583
99750000 111.559859399643
99760000 112.098020728863
99770000 104.454502284976
99780000 111.731337155048
99790000 103.703420974257
99800000 109.702525445616
99810000 105.592673424555
99820000 107.814355566042
99830000 104.16717740162
99840000 106.598736673826
99850000 103.878295322044
99860000 108.028699291333
99870000 112.142575128651
99880000 109.791234659154
99890000 108.425761090337
99900000 113.407997279615
99910000 115.787668582529
99920000 110.445056348001
99930000 104.626443640379
99940000 111.078318570824
99950000 101.518317573439
99960000 107.651163906745
99970000 111.038454420521
99980000 111.931126719646
99990000 110.226574488273
100000000 111.179852307865
#timestep 
100010000 110.723963125508
100020000 112.041600414755
100030000 112.568324064664
100040000 114.114111052774
100050000 108.646447270813
100060000 110.099495448828
100070000 113.24092750634
100080000 112.507362380148
100090000 111.437651161898
100100000 114.433302095305
100110000 116.504844686761
100120000 116.372664601103
100130000 112.443955711746
100140000 111.110818034674
100150000 112.255723472228
100160000 110.704563432861
100170000 111.31024263394
100180000 109.402048073654
100190000 109.855656021817
100200000 110.874753346769
100210000 109.319229634158
100220000 109.481373577938
100230000 113.080114310116
100240000 111.107229635054
100250000 114.533653879946
100260000 114.839023721085
100270000 111.057740650602
100280000 115.982158670059
100290000 118.373925672649
100300000 119.030022368896
100310000 117.872494196769
100320000 117.666773661245
100330000 120.081343940127
100340000 117.973781264162
100350000 115.277321335624
100360000 116.051000066257
100370000 115.145664728944
100380000 117.931754908833
100390000 115.291066367224
100400000 113.117134136657
100410000 110.81956365727
100420000 112.553238994169
100430000 116.003602939
100440000 112.750661242031
100450000 113.643365810721
100460000 109.926702772272
100470000 110.232313859662
100480000 116.720489317359
100490000 109.952753957278
100500000 113.794703808162
100510000 110.680560353979
100520000 112.619019303768
100530000 113.048899506067
100540000 116.140715785161
100550000 117.546512871647
100560000 110.47691764704
100570000 113.087808356783
100580000 111.824519795821
100590000 112.131861428092
100600000 113.297250911791
100610000 115.845802112575
100620000 117.536886091329
100630000 113.455380107569
100640000 104.832749718083
100650000 110.035462495437
100660000 109.228204906074
100670000 115.68693310609
100680000 112.559113122869
100690000 106.616348840738
100700000 111.082151362555
100710000 101.094893545996
100720000 107.680723388049
100730000 112.074837743554
100740000 118.028932041967
100750000 113.38243038002
100760000 106.7528608788
100770000 103.860689990112
100780000 108.900505088473
100790000 108.770367064944
100800000 104.62740042845
100810000 106.552770302666
100820000 110.483503490432
100830000 111.05204343851
100840000 110.726838955078
100850000 108.160634413547
100860000 112.389670522188
100870000 112.264911319138
100880000 109.333300807067
100890000 113.461718826079
100900000 107.557347970407
100910000 112.268272789897
100920000 110.007653440749
100930000 112.362096256129
100940000 111.017837721174
100950000 116.602222871378
100960000 113.687031707979
100970000 109.299277024561
100980000 109.63993436676
100990000 114.665508500382
101000000 115.630191654231
101010000 110.018197535341
101020000 113.751554856001
101030000 108.508049589548
101040000 101.69638364286
101050000 109.539889903061
101060000 108.346344408127
101070000 108.44764086194
101080000 106.768322471941
101090000 106.995708809786
101100000 109.259972186068
101110000 111.158974639429
101120000 106.32882509686
101130000 107.615559945835
101140000 102.923919945313
101150000 107.423979200345
101160000 110.269138173278
101170000 110.810615140733
101180000 115.627186667824
101190000 107.434166958471
101200000 107.276583522308
101210000 110.72971894704
101220000 111.151966763783
101230000 110.394770293761
101240000 111.453455600475
101250000 108.307771373891
101260000 108.806517526673
101270000 108.11087362079
101280000 112.138682040092
101290000 112.456938308394
101300000 111.343983955319
101310000 112.950706206219
101320000 107.297514536001
101330000 105.022426531833
101340000 103.235693806479
101350000 111.609531962083
101360000 106.791104921002
101370000 108.308883051238
101380000 105.033861696846
101390000 105.915721080149
101400000 106.755909968538
101410000 105.784866522208
101420000 107.562332739675
101430000 104.097876656333
101440000 107.12352691671
101450000 106.87506467182
101460000 106.775000159978
101470000 107.218723593087
101480000 107.384476475942
101490000 106.93167217592
101500000 103.902398166103
101510000 100.254834145034
101520000 100.323180036769
101530000 102.449337583468
101540000 105.659633345368
101550000 102.544216776935
101560000 106.889424621036
101570000 96.6609155212831
101580000 105.220002545075
101590000 107.43315916641
101600000 107.708555636417
101610000 110.500238013848
101620000 103.809428286825
101630000 102.354440178896
101640000 102.584868281445
101650000 107.131833357271
101660000 105.437651143353
101670000 109.470954951428
101680000 108.710013268616
101690000 107.551691023074
101700000 102.443686911634
101710000 111.617559622133
101720000 111.112232319008
101730000 111.684679587956
101740000 114.03533394013
101750000 113.38694329673
101760000 115.865690126634
101770000 115.194189505623
101780000 112.85682388932
101790000 112.615386603069
101800000 107.154700520388
101810000 111.563122495752
101820000 116.715352425271
101830000 115.486520033507
101840000 113.219478857802
101850000 115.616341180482
101860000 112.751427299933
101870000 115.900768733309
101880000 113.077492209768
101890000 116.893761592337
101900000 114.081735661719
101910000 112.94387830296
101920000 114.957265749918
101930000 112.243170101416
101940000 108.218401041625
101950000 104.206660873199
101960000 108.837390981342
101970000 111.085574873652
101980000 113.361543764577
101990000 111.130025167878
102000000 105.640656751781
102010000 108.644832033352
102020000 102.837958951479
102030000 101.414736232606
102040000 105.074942736526
102050000 105.812354360933
102060000 111.90261600117
102070000 108.080526903723
102080000 109.563391010591
102090000 113.849844280524
102100000 109.294666954406
102110000 107.715573864215
102120000 112.192022962035
102130000 110.486659029584
102140000 106.219060664036
102150000 110.195175855654
102160000 111.093165187319
102170000 102.43541393133
102180000 104.609825469126
102190000 107.464721868027
102200000 110.12161059801
102210000 111.657249654242
102220000 113.745249236462
102230000 109.873634540943
102240000 110.891390900476
102250000 108.731315012255
102260000 113.488075445313
102270000 112.085454899847
102280000 108.815638629213
102290000 114.231939427866
102300000 109.790328462036
102310000 112.05356371474
102320000 103.713461113901
102330000 106.812115679502
102340000 105.376305622362
102350000 111.663710220924
102360000 108.651833295906
102370000 107.77434595302
102380000 110.999582710138
102390000 103.427470957245
102400000 109.314690732971
102410000 113.803406317055
102420000 109.372072557327
102430000 115.185468800181
102440000 112.098377122068
102450000 112.445166524792
102460000 113.487818840457
102470000 112.195483071084
102480000 116.324007655899
102490000 116.949433314041
102500000 111.918827892264
102510000 110.506910935198
102520000 110.971870711123
102530000 109.070299599235
102540000 109.047774458648
102550000 109.779879085766
102560000 110.493820953109
102570000 108.855671141489
102580000 108.944598905953
102590000 107.509269851184
102600000 108.09446755009
102610000 109.808451942316
102620000 102.103173422829
102630000 107.328762600467
102640000 107.964867867636
102650000 109.247305170481
102660000 108.710158377969
102670000 111.769953244724
102680000 109.711093431761
102690000 107.573621592799
102700000 112.04620566701
102710000 114.693036466831
102720000 110.310006855631
102730000 112.083475726447
102740000 113.500267561392
102750000 117.485062138267
102760000 114.295258430834
102770000 116.602777495342
102780000 118.599267631355
102790000 115.631077846172
102800000 118.120086384891
102810000 117.496560719998
102820000 113.051624146951
102830000 113.725090061649
102840000 115.30698239791
102850000 114.878361754483
102860000 117.780959315138
102870000 115.515040437614
102880000 113.393297751558
102890000 114.533711063063
102900000 117.037876455193
102910000 115.249890470523
102920000 113.649634949784
102930000 118.376868725875
102940000 114.25224501074
102950000 111.864663208513
102960000 112.024821513453
102970000 114.792830261082
102980000 113.062972789598
102990000 113.568175154158
103000000 114.640861332061
103010000 114.824837486205
103020000 109.869533038998
103030000 109.382254373294
103040000 110.656680577836
103050000 106.990447912054
103060000 105.647701411969
103070000 112.372163781914
103080000 115.919993761458
103090000 114.274201822183
103100000 114.313754038434
103110000 113.708411900697
103120000 109.893369049878
103130000 108.329167707892
103140000 109.486373255876
103150000 108.410613584283
103160000 113.627060669058
103170000 109.70702630046
103180000 111.47842785799
103190000 105.92196496033
103200000 103.250116688687
103210000 111.600104761632
103220000 109.055695619505
103230000 111.596603787779
103240000 113.14581230015
103250000 108.05431812317
103260000 109.182375152488
103270000 107.601930783431
103280000 107.555993810768
103290000 110.665764176756
103300000 112.412749545723
103310000 114.20374361836
103320000 113.195457029929
103330000 113.587215952715
103340000 111.700626908265
103350000 112.771678320901
103360000 109.964093646913
103370000 113.900798164385
103380000 114.317597134452
103390000 108.532566329835
103400000 111.034781785561
103410000 106.019316999514
103420000 109.766424991341
103430000 108.446195394307
103440000 106.93484630808
103450000 103.559802923211
103460000 108.083826138657
103470000 105.350679405377
103480000 104.182830441896
103490000 106.725672940617
103500000 109.254737781653
103510000 106.600901782222
103520000 107.548331229301
103530000 106.142971512316
103540000 102.097115898426
103550000 99.5000514576263
103560000 105.095614699385
103570000 106.765543727762
103580000 106.686177981611
103590000 102.546412878717
103600000 102.108073903287
103610000 103.458187210724
103620000 108.057757905421
103630000 103.99842570312
103640000 108.219320414188
103650000 108.433609764186
103660000 106.152155144873
103670000 110.540812842066
103680000 112.232294568718
103690000 109.378872690197
103700000 110.789539058169
103710000 109.335252393507
103720000 107.978340448612
103730000 106.472541228069
103740000 102.08274178736
103750000 105.988304228175
103760000 100.900650896315
103770000 107.132407155622
103780000 101.767816717837
103790000 104.238898813092
103800000 104.363379784755
103810000 109.170793532874
103820000 107.260476709377
103830000 107.676134782283
103840000 100.979909596937
103850000 102.448277559577
103860000 98.7619478658326
103870000 100.539962630525
103880000 101.029341170942
103890000 100.583993220225
103900000 100.271642112165
103910000 109.027610783128
103920000 105.351519710669
103930000 106.550712727263
103940000 105.729850034699
103950000 109.932407032537
103960000 107.423659626386
103970000 109.408266057848
103980000 113.427211804222
103990000 112.370602686937
104000000 112.148772508582
104010000 111.619857795
104020000 112.792885497915
104030000 114.525312177036
104040000 111.312619238343
104050000 114.185363016414
104060000 116.283799054721
104070000 117.040556424423
104080000 114.882199944716
104090000 117.579026355836
104100000 117.237318124078
104110000 117.040083008694
104120000 112.648657851464
104130000 104.093380255365
104140000 106.609454011376
104150000 109.499896144831
104160000 112.248479585222
104170000 119.254087063604
104180000 108.115937059046
104190000 116.714367935533
104200000 117.505987575716
104210000 123.283127358913
104220000 119.98204820913
104230000 123.084279578875
104240000 121.882749117982
104250000 124.063803770452
104260000 124.266648913492
104270000 126.947326302533
104280000 119.319029839102
104290000 122.456773059979
104300000 119.608383879592
104310000 118.5323483269
104320000 120.724154169023
104330000 122.264767453878
104340000 121.014467587378
104350000 118.439246630947
104360000 121.240383013991
104370000 122.570520112652
104380000 111.52009002841
104390000 116.583518865044
104400000 115.013441930695
104410000 114.820124572113
104420000 120.403211567645
104430000 114.333215622445
104440000 115.206125704211
104450000 115.761647436724
104460000 120.306069303858
104470000 123.528507145784
104480000 123.596841064009
104490000 120.013919080434
104500000 121.401150458388
104510000 122.477928306775
104520000 119.292243101833
104530000 122.386753820952
104540000 120.896065699972
104550000 117.55509106058
104560000 122.239160993227
104570000 117.47820752592
104580000 113.87895482312
104590000 111.016944045112
104600000 115.666029653597
104610000 116.805463845533
104620000 112.107061169346
104630000 117.645824058163
104640000 116.746332095992
104650000 113.384882149242
104660000 117.683005863838
104670000 110.875191881957
104680000 114.382869612536
104690000 112.424537628429
104700000 112.78999388523
104710000 114.199806946753
104720000 110.213494037955
104730000 109.168330470582
104740000 111.873381992118
104750000 111.911919177184
104760000 106.176370546523
104770000 107.836106504462
104780000 114.217946872894
104790000 110.081113977866
104800000 115.248977948231
104810000 116.170798138517
104820000 116.209968781029
104830000 113.248823014804
104840000 113.580318720185
104850000 118.533791703965
104860000 112.588935952835
104870000 115.491878885715
104880000 116.681119441323
104890000 118.480777022942
104900000 118.434291728095
104910000 113.21781883324
104920000 108.157897174452
104930000 108.392353072279
104940000 110.234000730672
104950000 114.990489460717
104960000 113.639816475604
104970000 107.50084110599
104980000 112.808121010898
104990000 110.923764955671
105000000 111.883537058944
105010000 112.44031955248
105020000 111.458180215974
105030000 115.367432854201
105040000 114.851441133338
105050000 112.995620165944
105060000 114.185985818339
105070000 117.13162058685
105080000 111.478817421326
105090000 106.73581555133
105100000 104.372054810356
105110000 109.441118343477
105120000 110.799761593442
105130000 103.96586839272
105140000 106.274946365676
105150000 105.356323112296
105160000 106.980660875902
105170000 108.038315077615
105180000 111.657171248259
105190000 107.197794308134
105200000 108.272861571089
105210000 104.336787653527
105220000 112.528993369944
105230000 112.828821285341
105240000 113.497486975301
105250000 115.579360874958
105260000 111.595266524129
105270000 116.465870626253
105280000 112.554056325849
105290000 108.849935764641
105300000 103.108690412129
105310000 105.584121231139
105320000 99.3446079924136
105330000 102.580057689552
105340000 112.000921575669
105350000 111.347831192514
105360000 110.863725956375
105370000 111.643735893002
105380000 109.980467093171
105390000 108.960212862908
105400000 108.038387978183
105410000 108.023473619359
105420000 107.882947128576
105430000 109.208052918258
105440000 108.445219515683
105450000 110.091607495077
105460000 113.308137098511
105470000 115.303382394776
105480000 113.994304762003
105490000 107.646060053948
105500000 107.063377499597
105510000 109.902309187796
105520000 109.743336183249
105530000 106.995196754292
105540000 103.325908947492
105550000 104.885051130606
105560000 106.145455418982
105570000 106.580328548231
105580000 109.644244687152
105590000 114.317451288385
105600000 111.833655974148
105610000 106.905339337291
105620000 109.273800065137
105630000 105.748259778426
105640000 106.840650451342
105650000 106.034014967949
105660000 105.404392228719
105670000 106.902336368493
105680000 106.00728138338
105690000 102.959095884096
105700000 98.6230795966747
105710000 104.622590007054
105720000 104.140691839837
105730000 101.16338874961
105740000 100.616946032768
105750000 95.4848155593369
105760000 96.958413171437
105770000 98.0922650356632
105780000 94.7440976451747
105790000 96.7102349955055
105800000 97.8829539555098
105810000 101.371341877236
105820000 91.9374954386812
105830000 104.154790124982
105840000 106.674858619195
105850000 101.460946357943
105860000 103.205485395579
105870000 104.183022258654
105880000 104.513963776927
105890000 107.910104512496
105900000 102.048705056439
105910000 108.545513396406
105920000 108.897633284908
105930000 107.762033570849
105940000 102.876377267407
105950000 109.106168502232
105960000 109.125074365359
105970000 110.209705651302
105980000 109.263336938519
105990000 107.966899902916
106000000 106.652962824101
106010000 106.141652256544
106020000 100.395734024358
106030000 105.878746888776
106040000 111.873778422217
106050000 110.527423855744
106060000 114.317833618493
106070000 113.240920848707
106080000 110.897334317267
106090000 110.736020507074
106100000 109.83238842416
106110000 111.554981221679
106120000 109.659711922099
106130000 112.078539956492
106140000 113.555332910677
106150000 111.000195385051
106160000 111.524491654616
106170000 110.068038985369
106180000 109.270921946729
106190000 108.174059130653
106200000 111.103603702282
106210000 115.819550594711
106220000 113.155171182346
106230000 108.371268741064
106240000 110.033639318044
106250000 111.306950790522
106260000 114.266866469073
106270000 112.107569603977
106280000 112.78053953712
106290000 113.285060502606
106300000 114.524551969093
106310000 113.896579084049
106320000 111.888687783425
106330000 111.665054190139
106340000 108.30023875023
106350000 110.488274113886
106360000 113.148480611208
106370000 111.461377391066
106380000 111.465122624913
106390000 109.304742679119
106400000 114.060843896922
106410000 113.797226124654
106420000 109.085817482193
106430000 112.590133648964
106440000 111.763748073112
106450000 113.651320743464
106460000 106.689482071747
106470000 101.641879041546
106480000 103.748060750113
106490000 105.702553839324
106500000 101.381259170886
106510000 105.46800392061
106520000 107.858444385816
106530000 106.965857721275
106540000 107.50417929992
106550000 106.298693899163
106560000 106.840393853142
106570000 103.785654135759
106580000 105.274907170061
106590000 111.832283252142
106600000 108.616544586738
106610000 115.12377108739
106620000 113.257574551563
106630000 115.59983876992
106640000 117.491367097603
106650000 115.522642989528
106660000 113.608936903019
106670000 114.603610082933
106680000 116.403552242697
106690000 119.323780864626
106700000 120.154299635532
106710000 118.917651290951
106720000 114.81592498467
106730000 121.550358818786
106740000 117.94970253992
106750000 114.30374724577
106760000 110.760549119367
106770000 111.13655709607
106780000 116.183662508769
106790000 115.923937801187
106800000 119.505269539054
106810000 118.370996157052
106820000 121.120032096558
106830000 115.31176413421
106840000 114.469498390865
106850000 117.11102550307
106860000 117.099127447705
106870000 119.945573909054
106880000 114.035460391921
106890000 116.563886892997
106900000 112.995461558128
106910000 116.908074977184
106920000 112.865953117885
106930000 111.723481180126
106940000 113.336928797523
106950000 114.048701032399
106960000 111.914005318725
106970000 111.530127248242
106980000 113.463477568838
106990000 114.444268812715
107000000 109.201913449984
107010000 108.210716992259
107020000 112.009454004609
107030000 109.214936155156
107040000 111.945412969318
107050000 114.528280822789
107060000 116.283186328829
107070000 112.828561632559
107080000 116.379881833063
107090000 113.626470066394
107100000 112.381066503646
107110000 114.939355678456
107120000 110.887570456723
107130000 111.813920430145
107140000 112.148201298061
107150000 118.319749604549
107160000 121.015286143056
107170000 116.330591284683
107180000 112.387886291761
107190000 117.084346366813
107200000 117.222405028177
107210000 113.572009980521
107220000 120.494636650789
107230000 118.114574453795
107240000 116.141001962933
107250000 116.244443530542
107260000 115.552138730971
107270000 111.47779463203
107280000 112.803715128961
107290000 111.405960371171
107300000 114.321543005593
107310000 113.808898985615
107320000 110.625910636523
107330000 112.74165224609
107340000 114.161495637461
107350000 114.250975587667
107360000 114.566773464135
107370000 114.417301327422
107380000 117.721483062247
107390000 111.921200872352
107400000 115.757477040498
107410000 118.450850099733
107420000 116.318716975857
107430000 120.926892838074
107440000 117.895175890319
107450000 118.124001493814
107460000 120.300850424484
107470000 115.574944491278
107480000 114.967172483679
107490000 119.488398496854
107500000 119.645270191058
107510000 119.987058898873
107520000 116.938371174784
107530000 115.133057535889
107540000 123.246407753707
107550000 112.625426704671
107560000 120.551371900884
107570000 116.525534326512
107580000 117.534718853827
107590000 117.692178025995
107600000 118.33572294121
107610000 119.914475057301
107620000 113.984671109327
107630000 118.493186457527
107640000 122.554876821706
107650000 118.6830992452
107660000 122.26622193998
107670000 120.791057690333
107680000 118.982570469719
107690000 114.69015055104
107700000 117.186916807273
107710000 115.658319417389
107720000 119.746022312599
107730000 119.282160378903
107740000 119.142966427889
107750000 118.359241553724
107760000 113.714508052963
107770000 111.427847319028
107780000 113.690290590948
107790000 117.516315198796
107800000 118.436083270359
107810000 121.330220333537
107820000 121.525703923023
107830000 120.900814119349
107840000 119.951314658117
107850000 119.013150871703
107860000 123.390836616572
107870000 120.670143249633
107880000 120.363662783432
107890000 111.583595321451
107900000 116.465266528173
107910000 120.815102653663
107920000 119.642367467046
107930000 119.844926953985
107940000 116.929561941675
107950000 117.541171847421
107960000 115.197755649023
107970000 113.769569710856
107980000 116.191340876332
107990000 119.590240454638
108000000 120.566563820866
108010000 115.022268144626
108020000 113.796037198545
108030000 116.036342402205
108040000 115.104293054736
108050000 115.904728091567
108060000 115.231536727193
108070000 114.784072359951
108080000 111.922245209578
108090000 115.804692045024
108100000 114.250582781653
108110000 115.997117211803
108120000 118.065719627181
108130000 113.722652639684
108140000 113.792654831687
108150000 111.610142185245
108160000 103.327064500308
108170000 110.085815007351
108180000 109.146689611071
108190000 109.503902151826
108200000 102.087880828849
108210000 105.6916791206
108220000 108.630692596624
108230000 105.417510555779
108240000 107.584823079074
108250000 104.245211782132
108260000 106.795757604343
108270000 107.426352806162
108280000 109.151523685803
108290000 107.987161907412
108300000 109.764901956261
108310000 104.900212999617
108320000 100.182596488663
108330000 101.777142419407
108340000 107.697356274582
108350000 102.823501623136
108360000 104.1771119175
108370000 108.93994070298
108380000 103.462379214804
108390000 104.03739271203
108400000 109.67932080434
108410000 109.254405307402
108420000 112.865772560326
108430000 111.171419411946
108440000 117.153023360042
108450000 108.903085575458
108460000 110.371902051046
108470000 105.592914687003
108480000 102.250896768977
108490000 105.699908330957
108500000 108.103566687479
108510000 110.214552875161
108520000 105.397846615081
108530000 108.567383109477
108540000 111.29234926262
108550000 114.901673901613
108560000 112.357024476974
108570000 114.905438854457
108580000 108.640297314054
108590000 110.606464989808
108600000 110.623872901853
108610000 109.532066873272
108620000 110.227098406204
108630000 111.39791350354
108640000 109.644313616302
108650000 111.1182732882
108660000 109.011424892582
108670000 113.177676238173
108680000 108.607391224093
108690000 112.399054152345
108700000 115.288920538221
108710000 116.947489357927
108720000 111.570580904382
108730000 112.897193175348
108740000 113.424923924208
108750000 111.414552824112
108760000 102.970370350866
108770000 109.973504267354
108780000 107.747873085353
108790000 109.072159107982
108800000 111.118423358209
108810000 109.122789413295
108820000 103.743950393635
108830000 110.58512640111
108840000 113.505198509976
108850000 113.458140384916
108860000 114.542250712358
108870000 110.867944781921
108880000 115.440811206759
108890000 113.95113708176
108900000 114.791320540767
108910000 112.525761393694
108920000 116.0056153616
108930000 115.324571477958
108940000 111.605385262133
108950000 108.890257708914
108960000 109.483288617593
108970000 105.272885927533
108980000 107.45777326647
108990000 105.05273959403
109000000 103.805641521309
109010000 99.8963718789514
109020000 103.523938883383
109030000 102.237372638953
109040000 97.3694461741328
109050000 100.882907441211
109060000 101.196135761974
109070000 98.1444656885
109080000 101.769891639233
109090000 100.718875249704
109100000 101.188219832957
109110000 98.9041432013779
109120000 95.7703450455961
109130000 98.9316795162237
109140000 104.056099840269
109150000 100.944793267741
109160000 101.416293078115
109170000 101.397007792634
109180000 105.931679095778
109190000 105.883503458768
109200000 103.255553038634
109210000 104.61494404562
109220000 103.931032613483
109230000 100.286866591139
109240000 101.791440937625
109250000 101.810856253533
109260000 103.457179624174
109270000 98.2963493362458
109280000 104.45794186279
109290000 102.483174384398
109300000 102.861911101633
109310000 107.660132586128
109320000 101.429389203458
109330000 96.4922765731313
109340000 98.4413819155782
109350000 93.1178030185167
109360000 96.840018519249
109370000 102.939060650898
109380000 103.09702721338
109390000 97.8780690033103
109400000 96.7544035254066
109410000 93.7987820925283
109420000 91.7022344814508
109430000 93.9326976851004
109440000 96.4923896938592
109450000 99.6572299831094
109460000 100.534830399757
109470000 103.610609424198
109480000 99.0635829743203
109490000 104.05914218304
109500000 102.698009315101
109510000 104.178427391125
109520000 111.081079506368
109530000 106.874587919147
109540000 109.448416724609
109550000 109.726261705858
109560000 113.827881786242
109570000 112.319260356398
109580000 110.937953175326
109590000 111.560586917463
109600000 109.121914310568
109610000 114.053877843025
109620000 108.809705631607
109630000 105.553192592436
109640000 106.788021904654
109650000 103.033692698291
109660000 102.927085660366
109670000 99.853237289168
109680000 105.033755209997
109690000 109.097631623969
109700000 107.834235310812
109710000 108.483679753344
109720000 119.193069638128
109730000 115.896647741843
109740000 106.714100597201
109750000 114.244714830072
109760000 117.802313460762
109770000 115.183442263423
109780000 117.773208961762
109790000 113.019439745339
109800000 117.994229686306
109810000 117.81779587901
109820000 118.252036920475
109830000 109.376035526311
109840000 113.237446217162
109850000 113.887039608014
109860000 110.05696930511
109870000 104.713899845045
109880000 113.909123190804
109890000 108.793533473202
109900000 115.481525748998
109910000 107.746474292551
109920000 113.632402356603
109930000 112.837619253742
109940000 114.434154367968
109950000 119.026637750927
109960000 119.983373322
109970000 109.835781640954
109980000 112.063539616187
109990000 111.251287265025
110000000 108.338631082131
110010000 113.80188998669
110020000 113.623287323744
110030000 114.636214670939
110040000 111.918508375897
110050000 110.737446614441
110060000 110.443477136922
110070000 110.179653799348
110080000 107.24060248241
110090000 107.570692763397
110100000 114.135827556242
110110000 117.06048124159
110120000 114.787570168793
110130000 113.649569510735
110140000 116.941254981967
110150000 113.00921790601
110160000 113.597782933755
110170000 115.755541850473
110180000 113.174552095065
110190000 114.112868829633
110200000 110.487654452306
110210000 117.09777149927
110220000 118.882409290324
110230000 119.43668814176
110240000 118.432562677389
110250000 119.417284301581
110260000 117.126330523904
110270000 116.285108618136
110280000 116.707415905337
110290000 114.778836577245
110300000 116.116033171496
110310000 110.257979888575
110320000 108.473112717591
110330000 110.25519187489
110340000 112.446104661383
110350000 114.496242571152
110360000 114.953321756623
110370000 112.398484007016
110380000 116.846256310163
110390000 122.167171759749
110400000 122.236366790404
110410000 125.607252215081
110420000 120.167358397969
110430000 118.744021612983
110440000 123.177833882253
110450000 119.892127874955
110460000 117.783090362254
110470000 117.681291584027
110480000 113.976151941749
110490000 111.911481135566
110500000 111.506772191212
110510000 112.207864157832
110520000 111.067163742392
110530000 115.587966816575
110540000 117.184274891909
110550000 113.993681973678
110560000 116.855110066609
110570000 114.996051879531
110580000 116.799656959486
110590000 116.058625223934
110600000 111.816770954348
110610000 113.697209252781
110620000 107.003551640092
110630000 110.137571220429
110640000 112.520616903721
110650000 114.943340691824
110660000 113.686714878257
110670000 114.491755850457
110680000 112.89029562598
110690000 114.770762495947
110700000 117.90508501321
110710000 116.711668294794
110720000 109.807025765591
110730000 113.50091686541
110740000 113.236294021239
110750000 111.881347145851
110760000 111.661975502281
110770000 114.944779811545
110780000 114.715624906483
110790000 109.169519640921
110800000 106.212125761521
110810000 100.018102836621
110820000 104.632782585054
110830000 111.832361150936
110840000 104.485057221682
110850000 113.285912400688
110860000 107.039870080358
110870000 114.653230615193
110880000 109.415643866373
110890000 111.552333362786
110900000 116.085554232657
110910000 115.975628261523
110920000 113.903051400939
110930000 115.650892274957
110940000 118.872357666967
110950000 115.320960427139
110960000 115.838839797095
110970000 111.728790262974
110980000 117.473611414836
110990000 113.491200778229
111000000 118.721107765145
111010000 117.520378895699
111020000 120.38931828271
111030000 118.702466671805
111040000 116.936741593614
111050000 116.845729831752
111060000 114.604146260844
111070000 115.289088246688
111080000 122.547719736112
111090000 119.050939640098
111100000 117.920963536061
111110000 119.638118058858
111120000 118.920170784237
111130000 120.257239842401
111140000 121.612647696868
111150000 114.682216164836
111160000 114.916637695587
111170000 116.153549264699
111180000 113.132664457868
111190000 109.390197256498
111200000 116.727952913238
111210000 113.90183670468
111220000 117.720019993984
111230000 117.763887686779
111240000 120.291543092663
111250000 115.949775827961
111260000 118.078247370633
111270000 115.658975002214
111280000 118.292490186713
111290000 117.838749754281
111300000 112.300236836148
111310000 112.654968628631
111320000 117.23923611173
111330000 115.688938734813
111340000 117.286039401096
111350000 117.237892701597
111360000 116.396870137874
111370000 116.005199694798
111380000 110.328615401512
111390000 118.980026911968
111400000 116.090920846273
111410000 111.074312204909
111420000 113.006960762323
111430000 116.144477616976
111440000 116.153952965292
111450000 110.904422411905
111460000 110.801939117542
111470000 111.156325857461
111480000 105.66928061471
111490000 109.405769527955
111500000 106.005288570185
111510000 107.554000832235
111520000 104.455875550401
111530000 103.958607978919
111540000 100.105708237463
111550000 97.8050877215276
111560000 102.285490345235
111570000 103.819835940982
111580000 107.65517936209
111590000 107.245083056309
111600000 108.221848107225
111610000 107.249596956838
111620000 105.432479404579
111630000 109.056015791066
111640000 105.630374669986
111650000 109.119973773835
111660000 103.138112349655
111670000 106.474032229929
111680000 107.761954251404
111690000 112.073820510273
111700000 111.506950404302
111710000 106.033234117889
111720000 108.091009160058
111730000 109.706551442946
111740000 113.510397925608
111750000 110.574210755382
111760000 114.444376191456
111770000 107.763785443031
111780000 111.110113438845
111790000 114.056405108947
111800000 109.347682929924
111810000 113.22520706599
111820000 114.516287133789
111830000 116.502661329757
111840000 119.834733166913
111850000 117.667700365521
111860000 113.138981535723
111870000 114.913895873545
111880000 114.036374050278
111890000 116.859468323263
111900000 113.810826403868
111910000 117.710110763077
111920000 117.753279804751
111930000 114.762467590691
111940000 112.934749507
111950000 113.764733141036
111960000 115.495024452835
111970000 115.757632742893
111980000 112.215627290536
111990000 115.847417739465
112000000 120.576865797515
112010000 120.954575622278
112020000 117.384746221507
112030000 116.661940919105
112040000 114.63595079858
112050000 118.922802187952
112060000 114.914578375379
112070000 111.568309608743
112080000 114.432598872019
112090000 115.397563976226
112100000 110.25638174211
112110000 108.080493840276
112120000 112.169719363627
112130000 112.288300165859
112140000 112.221285097951
112150000 117.122055069286
112160000 113.608010942458
112170000 109.679525294131
112180000 113.320592878685
112190000 114.932845419643
112200000 116.078662229281
112210000 118.586276398743
112220000 115.639947940676
112230000 112.823232844293
112240000 114.192220008174
112250000 110.783590230248
112260000 108.395467906415
112270000 113.459959930515
112280000 107.056409245942
112290000 108.718444716481
112300000 110.248023299465
112310000 107.698333408333
112320000 113.600500676012
112330000 115.665301316019
112340000 114.623823032681
112350000 110.137020712773
112360000 110.310714794625
112370000 106.741974535461
112380000 108.473083650453
112390000 109.299665910861
112400000 110.551082758899
112410000 110.175181558999
112420000 112.310206392253
112430000 116.329259851216
112440000 115.943876364505
112450000 113.593227313796
112460000 116.083095715244
112470000 110.620130068019
112480000 111.320784012306
112490000 107.773151245259
112500000 110.59443028497
112510000 113.809461217421
112520000 110.724047329845
112530000 112.303827764585
112540000 109.317385594194
112550000 109.409294214247
112560000 110.682376776469
112570000 111.512071359458
112580000 113.289111052382
112590000 109.238347514527
112600000 106.508638967949
112610000 111.904194642256
112620000 111.86230495542
112630000 113.254428979866
112640000 115.573783272033
112650000 115.217520837904
112660000 115.104816135701
112670000 121.165209580377
112680000 120.581834710611
112690000 124.48255127193
112700000 123.601884815273
112710000 121.161030913041
112720000 119.626541845365
112730000 124.932132721798
112740000 117.267218482782
112750000 116.291297052604
112760000 112.195093229757
112770000 113.388790448189
112780000 114.95948492013
112790000 113.6758065522
112800000 109.533488072072
112810000 115.684657917113
112820000 117.326832087919
112830000 114.288364047448
112840000 116.732546000329
112850000 114.249955776332
112860000 114.693935271415
112870000 116.232121751172
112880000 115.206542958326
112890000 114.999264399536
112900000 114.6373325628
112910000 115.761937405918
112920000 114.415323618283
112930000 114.322856703377
112940000 116.266034376352
112950000 114.580212683773
112960000 113.100538216921
112970000 114.442493254935
112980000 115.700846163702
112990000 115.088805396509
113000000 119.410156301333
113010000 115.949004124353
113020000 117.566497912681
113030000 117.825000013879
113040000 120.018641536094
113050000 112.803441819097
113060000 106.166227194989
113070000 112.728385724514
113080000 111.248312541097
113090000 115.214874127302
113100000 110.720785238765
113110000 113.691203510691
113120000 110.310162542342
113130000 114.373371961232
113140000 110.651140845133
113150000 111.819106145552
113160000 110.256782380241
113170000 107.721974506347
113180000 103.698855911506
113190000 108.809569737587
113200000 103.506632487129
113210000 102.683110624311
113220000 105.317946072272
113230000 109.275472906558
113240000 112.132806924385
113250000 117.199190255774
113260000 110.13069613599
113270000 111.414943248417
113280000 114.959491276032
113290000 119.608312273315
113300000 119.811180681105
113310000 117.873364840574
113320000 118.714335360806
113330000 121.527787899896
113340000 122.410903065805
113350000 123.758928677212
113360000 122.626008549546
113370000 119.263426173995
113380000 115.957326721133
113390000 118.855477811331
113400000 120.318663494692
113410000 121.606479343813
113420000 117.347123204961
113430000 120.625483946445
113440000 120.769566623168
113450000 118.684363786458
113460000 117.256293973229
113470000 123.150336968627
113480000 121.992424467048
113490000 114.860572990236
113500000 114.265432337072
113510000 111.062555554805
113520000 110.198377193934
113530000 108.714298752146
113540000 113.40587136153
113550000 113.678243574945
113560000 114.607180076116
113570000 110.787753982139
113580000 116.279394348697
113590000 117.845311792233
113600000 118.264854952363
113610000 120.409566484544
113620000 116.877002797137
113630000 116.677147780604
113640000 114.570497587272
113650000 117.056107696408
113660000 110.544124868716
113670000 114.173382141923
113680000 110.081195845367
113690000 111.19317639301
113700000 111.229260354606
113710000 111.773773850289
113720000 115.022060384514
113730000 115.065991255026
113740000 112.980186243925
113750000 114.559680558855
113760000 112.603059893624
113770000 112.731183003911
113780000 119.460609388239
113790000 117.838149095721
113800000 121.187035794306
113810000 119.93339405273
113820000 116.45370752331
113830000 115.519217029998
113840000 114.942516709552
113850000 111.076719527813
113860000 110.572966745094
113870000 111.720345467833
113880000 114.115009493208
113890000 115.753612299285
113900000 113.97315395322
113910000 117.952573725156
113920000 110.844123981362
113930000 113.825695010955
113940000 110.915152852443
113950000 114.155460721529
113960000 111.790015481023
113970000 114.498538109252
113980000 114.060154789783
113990000 111.808699821506
114000000 116.473677457105
114010000 111.586570026741
114020000 115.100419262263
114030000 115.485576465554
114040000 113.092030754437
114050000 116.155522600768
114060000 115.631881733077
114070000 115.474767160501
114080000 116.537209254579
114090000 118.484889286624
114100000 119.522259813291
114110000 114.179945549362
114120000 119.450596679771
114130000 115.448403779682
114140000 115.405847181528
114150000 114.838079432712
114160000 113.763136096321
114170000 110.417471059304
114180000 108.203776157331
114190000 105.699665529443
114200000 111.698075087782
114210000 107.486442041723
114220000 103.740804746445
114230000 106.26301988562
114240000 105.331208022527
114250000 107.419782615697
114260000 106.18978831704
114270000 106.609015673572
114280000 106.325998179385
114290000 104.290614156493
114300000 111.417536807986
114310000 112.133414266068
114320000 110.544745579517
114330000 111.592795396866
114340000 110.960731360422
114350000 108.546632224659
114360000 113.442209583968
114370000 117.745368245552
114380000 112.814980089544
114390000 110.953893771942
114400000 110.366629913943
114410000 108.924582630898
114420000 107.474481954497
114430000 105.550020915868
114440000 105.759888728258
114450000 112.038057213346
114460000 106.287856080587
114470000 109.821397494196
114480000 110.105281993392
114490000 106.485321886248
114500000 112.623500723455
114510000 110.672056600786
114520000 114.373865803952
114530000 111.847410587924
114540000 107.305391071827
114550000 108.360504361691
114560000 109.203538458621
114570000 117.080991302929
114580000 117.136625206457
114590000 112.793137150331
114600000 117.779395849505
114610000 115.853852378794
114620000 110.931036655298
114630000 111.284265718459
114640000 108.764792405926
114650000 109.702488109322
114660000 111.48751195461
114670000 110.350285375177
114680000 111.736608246893
114690000 113.887180440377
114700000 114.507801338708
114710000 118.137218491845
114720000 116.585644547842
114730000 116.23179884904
114740000 116.937836797616
114750000 110.826766902211
114760000 110.793942095594
114770000 110.975394759839
114780000 106.773291774037
114790000 107.171342252855
114800000 108.636767088542
114810000 108.636988748913
114820000 106.913814781137
114830000 105.89003986674
114840000 110.714125269706
114850000 114.664931936009
114860000 113.453042831725
114870000 116.034113555688
114880000 117.218990995751
114890000 116.799843986123
114900000 119.90504205864
114910000 118.01166780339
114920000 111.20062807074
114930000 116.225172662254
114940000 116.779305261533
114950000 115.860590524255
114960000 116.213367486442
114970000 107.647068506068
114980000 109.055810547376
114990000 114.442422638295
115000000 110.851815475996
115010000 107.852366722213
115020000 103.061637976399
115030000 102.623154211436
115040000 103.62170952372
115050000 107.879852234376
115060000 105.337291531878
115070000 104.05815054825
115080000 100.44066974606
115090000 106.246134556147
115100000 103.857175392053
115110000 102.559901960253
115120000 104.380056196443
115130000 106.312156549561
115140000 101.317317698755
115150000 100.593704832943
115160000 101.786686840989
115170000 101.935035568666
115180000 102.67713081533
115190000 104.115392461799
115200000 109.04169065939
115210000 108.768760843835
115220000 111.210991896418
115230000 111.34899962275
115240000 109.499398935551
115250000 110.082842376989
115260000 106.35744475553
115270000 105.831502939704
115280000 106.334628941457
115290000 108.429389456986
115300000 105.061019083119
115310000 107.283944020039
115320000 107.603729664245
115330000 105.462550820708
115340000 104.321204137289
115350000 105.908180568353
115360000 105.91823924737
115370000 106.800179783491
115380000 107.723699801954
115390000 109.128001339342
115400000 111.376246629135
115410000 107.818542237835
115420000 110.564620267693
115430000 106.883720669573
115440000 111.492434190718
115450000 107.715374530991
115460000 114.162766312846
115470000 112.350387067141
115480000 115.1279293643
115490000 109.806263866973
115500000 103.190750360835
115510000 110.316806699665
115520000 112.448777557727
115530000 108.93919895491
115540000 106.944851323301
115550000 107.903406258788
115560000 107.66784209211
115570000 106.421634634631
115580000 107.21521856883
115590000 109.178390433628
115600000 103.706521544691
115610000 111.49032077943
115620000 104.766059175192
115630000 103.549513493256
115640000 101.693217136409
115650000 103.538443285298
115660000 112.551181706103
115670000 114.060388716333
115680000 108.129102843458
115690000 107.849637062563
115700000 110.556733997211
115710000 108.180641117745
115720000 109.217675705576
115730000 105.802832670603
115740000 110.500192738693
115750000 114.331626360848
115760000 112.095582879038
115770000 110.650382466906
115780000 108.556614596864
115790000 116.753372473195
115800000 116.562114958963
115810000 114.171124620255
115820000 114.764782801029
115830000 114.379545277061
115840000 110.257233990297
115850000 116.200149024942
115860000 112.269763961896
115870000 116.547531770624
115880000 117.496159289941
115890000 115.402463683466
115900000 115.700033397303
115910000 115.451477217131
115920000 117.084012080554
115930000 114.72159848202
115940000 118.688131183459
115950000 116.993255526576
115960000 111.292483785334
115970000 112.486523102591
115980000 112.815582983635
115990000 117.840831464264
116000000 117.224700634769
116010000 110.560206203665
116020000 110.699620976143
116030000 114.307572981169
116040000 114.866061953393
116050000 111.803118451085
116060000 114.513197513881
116070000 115.696019759457
116080000 116.572279729372
116090000 117.577585443115
116100000 120.039420998802
116110000 115.986559918907
116120000 110.753480497333
116130000 110.744065464873
116140000 111.448796040111
116150000 113.280946541074
116160000 118.150748057771
116170000 115.66242524049
116180000 116.082185679107
116190000 115.330340834952
116200000 110.857795980917
116210000 110.487487773708
116220000 112.352028341124
116230000 117.412857476358
116240000 118.856681966122
116250000 118.189898149017
116260000 119.392554139257
116270000 116.758862162766
116280000 114.760037055386
116290000 112.262316319986
116300000 119.375174830262
116310000 117.600872585796
116320000 117.100495771989
116330000 117.891387516051
116340000 119.4312651566
116350000 118.620787142432
116360000 116.599871953597
116370000 120.097471576179
116380000 115.586510424232
116390000 110.300510006672
116400000 108.519584925158
116410000 111.11657862225
116420000 110.065457756409
116430000 109.451949790463
116440000 109.342303850176
116450000 109.980010937041
116460000 114.276774296074
116470000 118.255251604764
116480000 109.390155218714
116490000 117.202859866267
116500000 114.92664652027
116510000 117.007228433016
116520000 119.708768265797
116530000 115.664442849492
116540000 110.203436807715
116550000 116.509066282235
116560000 119.027653061037
116570000 116.531820838605
116580000 122.761932840079
116590000 124.761614763537
116600000 124.807978932597
116610000 124.152017361958
116620000 124.822833107926
116630000 126.871809084733
116640000 124.615298071108
116650000 121.747550346504
116660000 125.745700547157
116670000 124.156535134798
116680000 126.21179057379
116690000 121.966324152217
116700000 119.001485402916
116710000 118.057540183143
116720000 111.224017022152
116730000 117.528111545045
116740000 121.171055916164
116750000 118.665831948555
116760000 118.043246697202
116770000 122.789352644279
116780000 120.335021832748
116790000 115.683939392628
116800000 118.083740742403
116810000 119.55805373561
116820000 116.631207555891
116830000 117.966561595635
116840000 116.468293858254
116850000 117.918466495339
116860000 115.868325539529
116870000 117.253816769031
116880000 114.992426379072
116890000 115.460871113588
116900000 115.287146816894
116910000 116.093415274005
116920000 115.488136219182
116930000 112.759018316929
116940000 115.99690542723
116950000 116.636209206853
116960000 118.775831743523
116970000 119.565395091606
116980000 114.603768030618
116990000 117.577840718609
117000000 115.492010665
117010000 118.480368274987
117020000 114.703417527886
117030000 120.611934287133
117040000 119.739300772166
117050000 116.351130372939
117060000 116.661945528105
117070000 115.916836524176
117080000 117.232594917278
117090000 116.143154110811
117100000 117.244723857847
117110000 116.000251808266
117120000 118.111347000866
117130000 118.333259122746
117140000 119.010670885982
117150000 116.825838295333
117160000 122.315588732672
117170000 122.508421673084
117180000 123.167703376446
117190000 119.488172799794
117200000 115.187471609232
117210000 116.044028107093
117220000 119.03488080933
117230000 114.292958183507
117240000 117.187152325015
117250000 114.432742156723
117260000 113.812549052096
117270000 113.727066378756
117280000 109.370934425738
117290000 110.417065220398
117300000 115.758953497468
117310000 112.580139535968
117320000 114.849830521584
117330000 119.954652933638
117340000 118.571645372103
117350000 115.066717060976
117360000 114.449858571265
117370000 117.400104265855
117380000 119.726609602296
117390000 122.335053189569
117400000 119.679305551202
117410000 120.416326779284
117420000 121.470473515835
117430000 121.886155368451
117440000 116.719566722279
117450000 114.88470708113
117460000 118.179176018972
117470000 118.512539087223
117480000 120.067654365031
117490000 116.275241244555
117500000 120.339766967392
117510000 116.156707513962
117520000 114.093054785317
117530000 119.394945336818
117540000 118.865437214185
117550000 118.160649870679
117560000 119.977795274275
117570000 120.821398519977
117580000 118.689641949853
117590000 122.769223092791
117600000 119.995754570138
117610000 110.103944305476
117620000 117.61567799091
117630000 120.931707504396
117640000 118.981534274921
117650000 124.961561246574
117660000 122.244155828288
117670000 120.414130935985
117680000 122.956419768734
117690000 119.949726410235
117700000 118.905014986353
117710000 122.641512792194
117720000 127.05362423644
117730000 124.171276049453
117740000 122.582795866855
117750000 123.529318324821
117760000 118.68097941437
117770000 121.534264208537
117780000 117.248074245357
117790000 116.075190789465
117800000 117.808029897345
117810000 120.947237588524
117820000 118.506685967819
117830000 119.801165707283
117840000 116.296758408135
117850000 117.687186674587
117860000 112.212158400042
117870000 108.510451269232
117880000 111.544227483242
117890000 111.677649096864
117900000 116.261988763471
117910000 117.283115515402
117920000 114.799882569769
117930000 109.334004531113
117940000 113.327531480736
117950000 116.438189472162
117960000 115.50844611424
117970000 112.28976904281
117980000 115.484463641626
117990000 118.321624087506
118000000 111.760806359057
118010000 109.434365273646
118020000 107.925712999506
118030000 110.438667038975
118040000 107.305764111559
118050000 105.478999985843
118060000 108.04209144472
118070000 111.558324705323
118080000 108.256666636729
118090000 110.086359087648
118100000 114.099306199862
118110000 113.624464130276
118120000 114.35337531191
118130000 107.519338003338
118140000 110.864906421714
118150000 109.111589425936
118160000 106.941385023367
118170000 115.284376366068
118180000 114.449109239912
118190000 110.501983467986
118200000 110.47173690883
118210000 112.944842507286
118220000 115.801627541149
118230000 112.816313627038
118240000 112.065118151058
118250000 112.383735138028
118260000 112.160459099341
118270000 111.282251140148
118280000 110.895435512637
118290000 108.260464980291
118300000 111.008509935774
118310000 111.852525493456
118320000 110.606448571407
118330000 107.712969179213
118340000 107.508703119955
118350000 107.897592443934
118360000 108.205525802649
118370000 107.59445381248
118380000 105.42113804001
118390000 104.834171128101
118400000 109.889661014639
118410000 112.012087138347
118420000 119.430011577933
118430000 118.81924534064
118440000 119.302796058374
118450000 113.221660743207
118460000 111.298710142931
118470000 107.510576521959
118480000 116.057273383348
118490000 114.686968675756
118500000 115.969175394352
118510000 114.383623096919
118520000 111.540762849471
118530000 111.3065538925
118540000 113.895125994345
118550000 106.546206541114
118560000 109.323073910422
118570000 109.259302842043
118580000 112.161340095643
118590000 111.180890532074
118600000 119.992362827845
118610000 114.65887922706
118620000 113.454346601847
118630000 114.33553807926
118640000 116.627767338238
118650000 117.583831287302
118660000 115.911052799743
118670000 110.997304126058
118680000 113.081357178747
118690000 115.371818890345
118700000 108.999458255823
118710000 110.002885820254
118720000 113.405046924992
118730000 112.422408651563
118740000 112.384794858272
118750000 110.539378160181
118760000 113.164208870037
118770000 116.478669344833
118780000 117.219021693869
118790000 122.269636764245
118800000 120.77788431762
118810000 123.529525011378
118820000 122.474118805688
118830000 120.91878080857
118840000 117.61224918578
118850000 122.697934059628
118860000 120.630062697133
118870000 125.708255751514
118880000 121.369888815941
118890000 115.143183517441
118900000 112.459713168439
118910000 117.4648991672
118920000 120.840219519616
118930000 119.35619902534
118940000 116.838512604351
118950000 118.170305806684
118960000 114.352179827786
118970000 114.405619647615
118980000 110.200326490943
118990000 111.930839451301
119000000 107.680858544135
119010000 106.050209049517
119020000 112.253820745274
119030000 113.365123308637
119040000 113.400301387736
119050000 112.708776258923
119060000 112.147915266301
119070000 108.047948952471
119080000 111.366045449637
119090000 110.822852246689
119100000 111.662609912281
119110000 115.82682941358
119120000 116.637886036157
119130000 114.290219874746
119140000 104.639959744782
119150000 107.072945331406
119160000 108.178161470621
119170000 109.103925918483
119180000 113.894486804922
119190000 110.593106993382
119200000 111.375482944348
119210000 113.268888391714
119220000 108.692283893638
119230000 112.037449437434
119240000 111.281417655159
119250000 105.759386130566
119260000 108.042330815084
119270000 107.979668541382
119280000 107.561243190828
119290000 106.25018098004
119300000 99.3432207529476
119310000 103.005048131019
119320000 105.209984026786
119330000 103.12226454547
119340000 105.50238651171
119350000 109.847482715072
119360000 108.409766718252
119370000 108.035812735934
119380000 104.940359647438
119390000 106.172532364604
119400000 107.218797550058
119410000 109.348304262058
119420000 109.344042973291
119430000 109.741183407261
119440000 114.558548550182
119450000 113.304780890366
119460000 113.141278280277
119470000 111.383870564883
119480000 109.922067384923
119490000 111.131250799129
119500000 107.255588611742
119510000 112.007319913906
119520000 111.797413209997
119530000 108.252382092897
119540000 111.737077733061
119550000 106.997108150901
119560000 108.382053544618
119570000 114.413805962062
119580000 113.907878755309
119590000 114.877737791747
119600000 114.595767032319
119610000 118.661490923297
119620000 113.914420566383
119630000 119.424569886893
119640000 119.095361998689
119650000 116.647250231804
119660000 112.619518294671
119670000 118.981547074139
119680000 118.728838982901
119690000 123.80757058761
119700000 122.377223277339
119710000 119.821483215148
119720000 115.517022469776
119730000 113.824894273929
119740000 115.681398430976
119750000 111.500513137835
119760000 120.408992320966
119770000 118.168742605181
119780000 114.545876827002
119790000 106.719874317117
119800000 111.489611524337
119810000 113.606542308665
119820000 113.410978592833
119830000 116.885162902732
119840000 121.215617812148
119850000 119.085569477067
119860000 120.850997697333
119870000 112.619338903675
119880000 120.972410359593
119890000 115.841134351943
119900000 118.178267750466
119910000 120.983345700988
119920000 119.959979581069
119930000 121.601385532012
119940000 120.88705089062
119950000 117.904831643515
119960000 117.438210592422
119970000 121.218402209181
119980000 119.82985030433
119990000 120.013964745867
120000000 115.569255269174
120010000 122.879844796399
120020000 119.827849082187
120030000 122.373401045136
120040000 121.226192914994
120050000 124.033219132689
120060000 120.38654575975
120070000 118.792279607809
120080000 120.504672653217
120090000 121.135251485875
120100000 121.481710691265
120110000 122.742629172859
120120000 117.079184791917
120130000 117.018624230859
120140000 119.902588607702
120150000 122.992685064507
120160000 120.075181705266
120170000 122.57529795503
120180000 119.396023794621
120190000 117.306856832828
120200000 118.113425899135
120210000 120.331137626827
120220000 119.766099913285
120230000 115.410820684985
120240000 115.237337306974
120250000 114.215278103136
120260000 117.05296824573
120270000 113.317487559641
120280000 107.987905383801
120290000 107.472932264498
120300000 109.045254575901
120310000 111.009190122268
120320000 108.432027391465
120330000 104.170245017273
120340000 112.211318671532
120350000 114.259822117861
120360000 112.884537411916
120370000 106.860953185553
120380000 110.119502687871
120390000 112.366721469905
120400000 111.834317922197
120410000 117.119587148746
120420000 114.504386298359
120430000 112.649699445339
120440000 114.623538187771
120450000 114.493223029013
120460000 115.975178546737
120470000 115.97119118732
120480000 114.903406850375
120490000 107.123827487621
120500000 113.083487187589
120510000 114.70417102617
120520000 111.319346117539
120530000 112.113998189979
120540000 111.096487562288
120550000 114.733071141224
120560000 111.123727864706
120570000 114.07425038844
120580000 116.129391778916
120590000 112.183662193062
120600000 113.498090517449
120610000 114.599240944296
120620000 113.311555567897
120630000 113.74868269702
120640000 114.159087375428
120650000 113.959320941483
120660000 110.741739089395
120670000 110.368837727928
120680000 106.656277861345
120690000 106.630324044839
120700000 110.947306731666
120710000 111.381858262838
120720000 110.828447162756
120730000 116.579377063685
120740000 113.486065486929
120750000 114.696192074744
120760000 117.527203122456
120770000 115.926000717067
120780000 115.192433859166
120790000 116.593672129177
120800000 114.0815907444
120810000 114.203844059995
120820000 113.321075783785
120830000 116.191988496227
120840000 115.883234397523
120850000 115.643474560853
120860000 113.511279908175
120870000 117.847723182812
120880000 114.826674966556
120890000 112.71335013819
120900000 111.741935133912
120910000 114.200527979009
120920000 116.10923982189
120930000 124.342585556773
120940000 124.706571421587
120950000 125.810668224354
120960000 124.732940132776
120970000 119.924863171371
120980000 121.645025334404
120990000 118.486043419234
121000000 116.696577097942
121010000 118.55259074658
121020000 122.248844627829
121030000 120.372983994848
121040000 124.23775884199
121050000 116.919714902262
121060000 122.639802701231
121070000 122.574492795837
121080000 123.724555065127
121090000 123.717325396131
121100000 126.158405446245
121110000 123.259824756577
121120000 118.745884087545
121130000 114.5736014429
121140000 116.080232692296
121150000 111.388492776935
121160000 112.688409960655
121170000 117.343168855122
121180000 120.711737873512
121190000 119.222543142507
121200000 123.723223543034
121210000 120.074925229016
121220000 119.049848144398
121230000 121.876805673574
121240000 119.885443532184
121250000 120.611756949156
121260000 120.813651474521
121270000 120.281279304286
121280000 115.638522845955
121290000 117.136061903206
121300000 117.248753995382
121310000 120.210388201723
121320000 118.92313391602
121330000 117.152662078286
121340000 116.279321871057
121350000 121.502793841118
121360000 119.95074593805
121370000 115.944490985833
121380000 114.678847401346
121390000 116.703797549017
121400000 112.346802021275
121410000 111.587489179374
121420000 110.108524196368
121430000 111.947006847729
121440000 109.339667851261
121450000 112.622255239519
121460000 114.412459648201
121470000 107.973989211875
121480000 106.623995290707
121490000 106.092601291829
121500000 107.523892913173
121510000 113.336358772656
121520000 112.302486957973
121530000 115.187570585317
121540000 113.621381093248
121550000 111.872901712233
121560000 112.585741328752
121570000 110.195066126726
121580000 113.228787793634
121590000 109.066005171101
121600000 101.451113404675
121610000 105.103297763858
121620000 105.877333916384
121630000 105.549410023788
121640000 108.194132184197
121650000 103.533081941327
121660000 102.924875103271
121670000 100.200861347425
121680000 100.586918662872
121690000 100.659769171098
121700000 99.6886519390462
121710000 96.5287890538237
121720000 100.321355891873
121730000 104.315136410097
121740000 103.044782759665
121750000 105.034561633637
121760000 108.874782635092
121770000 107.921772209822
121780000 108.442580806453
121790000 112.844256208031
121800000 108.924713818177
121810000 114.256778656376
121820000 109.476254841365
121830000 109.693498535832
121840000 107.492288613899
121850000 109.455604572873
121860000 103.367706768968
121870000 101.636333557523
121880000 106.664946188686
121890000 108.570185228083
121900000 112.61880363283
121910000 110.285736761924
121920000 113.295637525339
121930000 112.747368462209
121940000 108.042636599782
121950000 111.492764143548
121960000 106.621970528722
121970000 111.479832110432
121980000 109.466304292267
121990000 111.84281190993
122000000 113.894043293662
122010000 111.306882132157
122020000 110.54850497945
122030000 111.520397825197
122040000 117.18544538858
122050000 113.426743167264
122060000 115.502098657302
122070000 117.695765735059
122080000 111.917486923052
122090000 114.127031999488
122100000 114.87135286089
122110000 114.720888762276
122120000 113.430747130456
122130000 112.053271607328
122140000 112.552429884984
122150000 111.281347500349
122160000 108.806892394734
122170000 107.625849084642
122180000 115.426767477382
122190000 115.690508022413
122200000 122.543197039829
122210000 118.186911163765
122220000 114.018165993093
122230000 119.063780479107
122240000 118.30150323683
122250000 115.903199853586
122260000 122.318504458845
122270000 123.358854772865
122280000 121.164419446762
122290000 118.954076368898
122300000 118.238142755511
122310000 118.422621224129
122320000 115.778227000629
122330000 114.68043949733
122340000 117.316912803665
122350000 114.537890961748
122360000 112.607443468057
122370000 112.468675326233
122380000 115.606739330918
122390000 117.055398991577
122400000 116.168715094091
122410000 113.982965069019
122420000 108.639430628078
122430000 104.713739188564
122440000 109.343554081718
122450000 116.744692781159
122460000 117.478829232059
122470000 118.913474243578
122480000 119.507855164382
122490000 117.219265820746
122500000 115.468327748823
122510000 119.390889052915
122520000 119.4793427192
122530000 114.476099248578
122540000 115.34615620462
122550000 115.761495149742
122560000 114.468816255779
122570000 117.469475704879
122580000 115.561439545369
122590000 120.094316900685
122600000 120.734729740643
122610000 120.691619414456
122620000 113.99675296212
122630000 111.52065581842
122640000 111.817990587222
122650000 114.046770415726
122660000 119.175179416039
122670000 119.516254321458
122680000 119.929771313395
122690000 117.360849109427
122700000 118.979398169677
122710000 121.182326708497
122720000 127.843208869605
122730000 122.258330323381
122740000 122.3734167885
122750000 121.875315238823
122760000 122.246207244261
122770000 117.57228357061
122780000 113.214532922984
122790000 120.532877553601
122800000 120.75526156459
122810000 121.812009297922
122820000 122.845713161172
122830000 123.659078196407
122840000 121.554749622717
122850000 124.747356877094
122860000 122.068467699575
122870000 121.718073279121
122880000 120.941643001729
122890000 125.635938347859
122900000 117.217378776393
122910000 119.039564665434
122920000 119.195243877709
122930000 122.911636698247
122940000 117.219869017849
122950000 120.417858926366
122960000 121.007592513957
122970000 117.951827010722
122980000 118.003281737659
122990000 117.661024914808
123000000 119.98366338987
123010000 120.425816185985
123020000 118.177351064685
123030000 120.835825783273
123040000 122.449019500699
123050000 118.229018855617
123060000 116.499147398619
123070000 119.035144333527
123080000 119.731307655404
123090000 119.019502724
123100000 117.464666187989
123110000 118.360160008783
123120000 121.483058873112
123130000 119.606743838865
123140000 117.235347005609
123150000 117.385160475458
123160000 112.846088183619
123170000 115.447269346845
123180000 112.321123903381
123190000 118.992888297776
123200000 120.489767574426
123210000 121.153437645852
123220000 125.629018250351
123230000 121.585654811171
123240000 119.490241858701
123250000 124.415076098651
123260000 123.425719322441
123270000 121.287149877151
123280000 119.98713497522
123290000 113.629255751547
123300000 118.786530192272
123310000 113.472956727187
123320000 114.924542074808
123330000 108.313868137271
123340000 105.831757460783
123350000 109.910752897733
123360000 108.014178927224
123370000 108.812924111923
123380000 107.205284931606
123390000 105.677069453708
123400000 103.84095333509
123410000 104.10901476609
123420000 101.934240357925
123430000 103.995277630393
123440000 106.689611587907
123450000 102.698531626089
123460000 110.43542626746
123470000 112.272208474966
123480000 111.535369776317
123490000 111.682640582278
123500000 112.359212658804
123510000 112.555682981518
123520000 112.665854028676
123530000 107.144270060147
123540000 113.18888760402
123550000 111.706277083291
123560000 112.561142253732
123570000 118.368756863207
123580000 120.077975423314
123590000 121.172480148585
123600000 119.12113617776
123610000 118.700218362957
123620000 122.719601655548
123630000 120.821930890595
123640000 123.659642202138
123650000 123.682709213231
123660000 121.563221679029
123670000 120.58085732575
123680000 114.984826761236
123690000 117.850704119704
123700000 116.293674797697
123710000 114.643393022995
123720000 113.940658324019
123730000 113.822685024326
123740000 121.503322901558
123750000 119.699484527811
123760000 113.374005578398
123770000 110.480541352961
123780000 117.259343889884
123790000 118.746662374494
123800000 120.335058676505
123810000 116.396768043004
123820000 118.876595072918
123830000 119.021113342745
123840000 115.936188981233
123850000 116.434513561319
123860000 118.348426657126
123870000 117.346182817876
123880000 118.009661397533
123890000 116.34098940158
123900000 116.167410268169
123910000 112.268977229442
123920000 117.960017952996
123930000 115.692399291697
123940000 116.683059492527
123950000 117.211183745539
123960000 117.992361980363
123970000 113.253071368138
123980000 113.430001826048
123990000 110.640569369835
124000000 113.328471321033
124010000 115.691417502933
124020000 118.380161512584
124030000 118.037355210535
124040000 122.283405416695
124050000 119.208287716865
124060000 121.932786138314
124070000 122.333765303658
124080000 116.852152731592
124090000 115.936699680252
124100000 112.159826269666
124110000 115.702097118347
124120000 110.866481497809
124130000 108.253459815241
124140000 112.232692895166
124150000 110.548580358949
124160000 109.572418478125
124170000 116.96605594521
124180000 115.39681060122
124190000 112.650184636533
124200000 110.713705680738
124210000 110.229733507984
124220000 115.029106299202
124230000 113.336625246476
124240000 113.882179110994
124250000 115.948291394714
124260000 112.014480497093
124270000 119.99191470457
124280000 119.275119284648
124290000 123.032560967932
124300000 125.092901975561
124310000 121.860156534069
124320000 119.111630622053
124330000 122.047465978965
124340000 124.022246371465
124350000 120.408359057204
124360000 122.020314441571
124370000 119.868561415404
124380000 122.323871303587
124390000 123.410874092866
124400000 119.815328815849
124410000 120.411867702588
124420000 125.289869353197
124430000 120.658625253902
124440000 115.676266260099
124450000 123.779928141139
124460000 120.304407274097
124470000 122.625114720024
124480000 119.947291038509
124490000 115.26175317635
124500000 122.8875368401
124510000 122.578971890946
124520000 119.841463926508
124530000 115.939693347591
124540000 119.271774401287
124550000 118.32899373079
124560000 118.228894760214
124570000 115.293451733454
124580000 113.393825980147
124590000 115.876483164792
124600000 113.899411724304
124610000 117.115556863773
124620000 116.946408650412
124630000 114.039744023336
124640000 118.121441361329
124650000 114.92648220658
124660000 121.249517035328
124670000 121.131608604706
124680000 121.631863223198
124690000 116.10297138215
124700000 114.293526017329
124710000 117.690250178514
124720000 118.102411159928
124730000 121.245913021802
124740000 119.516188735219
124750000 121.788744584142
124760000 122.395055361342
124770000 120.582646884054
124780000 124.747368485238
124790000 119.721115054607
124800000 125.132755054355
124810000 120.57980208242
124820000 122.919370332004
124830000 121.908757602282
124840000 119.665366382988
124850000 118.342191211418
124860000 116.488320603325
124870000 123.01036407124
124880000 126.243707753089
124890000 123.75958467493
124900000 122.95529096071
124910000 122.979582258518
124920000 123.780016350063
124930000 125.501087763471
124940000 121.267812153196
124950000 123.770929166504
124960000 122.739244053144
124970000 119.805012844385
124980000 118.981025058586
124990000 116.635456519124
125000000 120.797491368482
125010000 116.926461449185
125020000 123.731158517949
125030000 118.424065420102
125040000 119.34985185324
125050000 118.12633127
125060000 116.300391549043
125070000 118.531447850108
125080000 115.491528921997
125090000 112.727210745005
125100000 118.504800518665
125110000 115.118926227387
125120000 111.921431982749
125130000 112.768535491144
125140000 115.878531229003
125150000 117.09420012797
125160000 119.623290071223
125170000 118.229240903228
125180000 110.309121711002
125190000 114.591009044143
125200000 117.631146215958
125210000 120.315698247367
125220000 120.856959953414
125230000 119.26162478499
125240000 118.171597873513
125250000 117.273901060273
125260000 119.082556680353
125270000 113.720346073433
125280000 112.624588885104
125290000 116.79419794081
125300000 118.054658731192
125310000 116.201389870712
125320000 116.035381086933
125330000 114.691822630195
125340000 114.490266232864
125350000 114.487348679879
125360000 111.864455029357
125370000 112.163700341588
125380000 113.539843535199
125390000 117.354094364063
125400000 113.603750993702
125410000 115.943837360626
125420000 114.127073111089
125430000 109.398103077229
125440000 107.962181281664
125450000 107.354321687232
125460000 111.420820582301
125470000 107.149579367438
125480000 102.684787034062
125490000 100.964710415214
125500000 107.521903431219
125510000 105.349910434954
125520000 102.858656448014
125530000 107.939683009531
125540000 106.03392318873
125550000 106.240772619422
125560000 102.156873844627
125570000 104.040205705756
125580000 105.016159204176
125590000 107.975759185135
125600000 107.158412737301
125610000 103.688568037327
125620000 104.026908723462
125630000 105.93886520117
125640000 114.302875626051
125650000 111.530749770141
125660000 112.248362914764
125670000 111.794087375858
125680000 108.846833805809
125690000 111.138919598674
125700000 107.98729855444
125710000 111.841614008301
125720000 110.426230047943
125730000 112.03082665266
125740000 110.113460387738
125750000 113.143322204022
125760000 112.02142634021
125770000 117.123393014967
125780000 119.848065481942
125790000 120.613254418085
125800000 117.560268415469
125810000 114.176995307895
125820000 108.236209984247
125830000 118.443851183853
125840000 118.891110225191
125850000 116.419583798911
125860000 115.669237958367
125870000 107.96655845488
125880000 112.694819392076
125890000 115.568624359598
125900000 119.19895252136
125910000 120.116264809959
125920000 119.57938999713
125930000 122.820188791168
125940000 120.251686795707
125950000 121.953303893569
125960000 117.792317331973
125970000 111.376407127614
125980000 112.200168317516
125990000 115.455360592177
126000000 111.652195734575
126010000 110.347697770835
126020000 114.216963096989
126030000 113.347985789579
126040000 117.574271190456
126050000 117.770519362759
126060000 113.052773197942
126070000 116.777682444909
126080000 114.407478270951
126090000 109.279792230981
126100000 112.508876056472
126110000 114.893335388621
126120000 116.601705781067
126130000 118.371852061707
126140000 114.334574023358
126150000 115.309154899565
126160000 114.254305220378
126170000 117.444895203666
126180000 118.773889900005
126190000 115.896718154217
126200000 119.830399584618
126210000 117.190279696907
126220000 118.319310209426
126230000 114.482893833913
126240000 116.457329975567
126250000 117.421909740435
126260000 114.926711166708
126270000 118.731542766055
126280000 124.894406580743
126290000 119.907416914299
126300000 117.617574800906
126310000 118.065903626079
126320000 113.999639967868
126330000 113.324150203934
126340000 109.569058044599
126350000 108.211797478113
126360000 111.04125077529
126370000 114.734611236442
126380000 120.635980352434
126390000 115.906359131497
126400000 118.050014597693
126410000 117.171902575905
126420000 116.473578035952
126430000 112.093504786873
126440000 114.840608703228
126450000 114.233285615396
126460000 111.501178449599
126470000 115.310804860094
126480000 117.116690839246
126490000 117.023680833112
126500000 117.193026828483
126510000 122.412898883038
126520000 121.92309017415
126530000 120.817596020192
126540000 121.649555214307
126550000 119.532724427044
126560000 118.965853297293
126570000 117.313643662153
126580000 121.241430397014
126590000 120.152673149872
126600000 121.18945912354
126610000 114.875108257155
126620000 116.218033035577
126630000 121.518994731583
126640000 122.502970980686
126650000 119.150063587778
126660000 120.602118570525
126670000 123.341656312659
126680000 119.501391068305
126690000 117.516397070452
126700000 120.58655988446
126710000 115.992661786103
126720000 119.721564074009
126730000 121.217492725026
126740000 125.843415743351
126750000 124.109721478463
126760000 123.482125296592
126770000 125.18260805524
126780000 123.737816622642
126790000 119.895722489207
126800000 126.435425744592
126810000 117.846874421882
126820000 117.099588368781
126830000 120.456229863189
126840000 118.852105755
126850000 117.518695999148
126860000 116.767927332911
126870000 111.689297149555
126880000 116.91596745389
126890000 117.403929805487
126900000 116.068792632262
126910000 118.17638702415
126920000 119.777787982155
126930000 117.011049744629
126940000 114.53396798459
126950000 116.675878055147
126960000 117.032661572889
126970000 117.6994369264
126980000 116.856636704665
126990000 116.733520196469
127000000 115.447053088473
127010000 119.106346789923
127020000 116.024286153359
127030000 118.891851396465
127040000 117.228158035518
127050000 119.741815908823
127060000 115.024857093296
127070000 115.437555943206
127080000 113.9481550337
127090000 113.917800729548
127100000 111.364453091012
127110000 112.385894043391
127120000 110.294859850471
127130000 108.480274986417
127140000 114.939845917684
127150000 114.383824944697
127160000 119.394602659428
127170000 122.144072661174
127180000 121.982844744921
127190000 118.376044237206
127200000 118.365261701875
127210000 118.985947025689
127220000 114.349548590839
127230000 117.62633356894
127240000 117.119379864543
127250000 119.645911063556
127260000 121.273440371803
127270000 120.142823402562
127280000 117.026678391142
127290000 114.177913840492
127300000 112.178830729836
127310000 114.408571383782
127320000 114.695294249243
127330000 114.556332048543
127340000 113.846014399503
127350000 114.206506869182
127360000 112.767513084661
127370000 105.948743427979
127380000 111.685547430856
127390000 120.314639293596
127400000 122.4482371197
127410000 120.721221956116
127420000 117.684874719095
127430000 117.335400306519
127440000 119.029601027207
127450000 124.222833304538
127460000 119.115461448671
127470000 121.351065551851
127480000 122.343275693174
127490000 121.944914521921
127500000 125.318171301003
127510000 123.232002467564
127520000 122.48163993809
127530000 121.505849715257
127540000 120.79769874382
127550000 118.420630247901
127560000 118.287252353872
127570000 114.150486673521
127580000 119.25703514011
127590000 119.377338489591
127600000 120.868942350242
127610000 121.482876953145
127620000 119.52528596456
127630000 119.475019226066
127640000 115.403736401636
127650000 117.16430098685
127660000 114.866274234937
127670000 113.581215935581
127680000 114.26852539225
127690000 107.082710442735
127700000 113.211368034405
127710000 114.366976254484
127720000 109.603043768286
127730000 112.405513537586
127740000 109.669290445661
127750000 114.210552632421
127760000 112.682980612729
127770000 108.777881089055
127780000 109.830551278289
127790000 113.265584004312
127800000 114.671909318968
127810000 116.436017775279
127820000 117.818109827085
127830000 119.719398100753
127840000 117.76651874585
127850000 109.214704867987
127860000 118.426306559705
127870000 115.320802427708
127880000 116.811622415357
127890000 119.804816851599
127900000 119.389062571177
127910000 118.843271882611
127920000 119.766617622056
127930000 120.737471126138
127940000 123.046629942982
127950000 118.637758160829
127960000 121.30037259413
127970000 118.852521864057
127980000 113.864075060645
127990000 118.1672691589
128000000 119.81728610345
128010000 117.674841494051
128020000 117.993651119289
128030000 121.029505215226
128040000 121.484254987636
128050000 120.1711194283
128060000 122.069118274117
128070000 122.812102494721
128080000 121.495941980833
128090000 119.116465493609
128100000 120.158751015801
128110000 112.963077755872
128120000 114.303296743885
128130000 119.236664287643
128140000 119.250437438175
128150000 120.582556276219
128160000 120.361919401688
128170000 121.060213292306
128180000 120.680895228028
128190000 119.147606026474
128200000 115.27060375887
128210000 117.338608944858
128220000 119.331827420559
128230000 121.244689133194
128240000 116.685444522522
128250000 115.207329503102
128260000 118.438836169209
128270000 116.687951900088
128280000 115.723736547889
128290000 113.573947783974
128300000 108.990928023205
128310000 111.680773404004
128320000 115.601275424094
128330000 113.405335728454
128340000 111.081121184857
128350000 111.700280847187
128360000 113.696022304329
128370000 109.344130002768
128380000 109.385137211966
128390000 110.751268962734
128400000 115.686684419822
128410000 115.04453389241
128420000 112.286790785686
128430000 112.775111782005
128440000 107.139961101182
128450000 108.738317993984
128460000 110.912696820204
128470000 111.09897808503
128480000 111.767538014887
128490000 112.153337404358
128500000 118.136123320253
128510000 118.830136706451
128520000 121.232754269003
128530000 123.580658870632
128540000 120.529639572702
128550000 119.313928756922
128560000 114.669668003605
128570000 119.061004653247
128580000 121.338410995569
128590000 117.756803508408
128600000 117.063994478889
128610000 117.653687312072
128620000 117.062504685358
128630000 115.256509781466
128640000 119.543053702158
128650000 120.873455207623
128660000 117.635283272668
128670000 118.407775555871
128680000 116.651250269644
128690000 113.20824907078
128700000 114.753737025287
128710000 111.816766801659
128720000 116.105945488611
128730000 115.875055268864
128740000 116.269099390098
128750000 114.371027643681
128760000 121.787939603095
128770000 117.99140176698
128780000 119.527736652293
128790000 122.244313191307
128800000 120.925575628477
128810000 119.943743306081
128820000 123.646649504277
128830000 124.73600327456
128840000 126.881815247508
128850000 122.42993871486
128860000 121.768228437214
128870000 120.765697748547
128880000 120.29167470923
128890000 122.870366655327
128900000 124.462158770269
128910000 121.609001830377
128920000 120.669803648715
128930000 116.03270110922
128940000 111.99417405632
128950000 115.249541194546
128960000 120.786590031788
128970000 120.868845324182
128980000 120.601418088364
128990000 119.334690487782
129000000 120.374383484503
129010000 125.640003494288
129020000 123.209906754377
129030000 120.420138762319
129040000 116.775511189786
129050000 118.192323946343
129060000 116.380566160306
129070000 117.656478086907
129080000 120.238940666641
129090000 114.109226302299
129100000 116.727290832296
129110000 115.725687458881
129120000 113.852086636817
129130000 111.365828075053
129140000 116.64669209399
129150000 113.180086785616
129160000 114.670495919402
129170000 116.59295458243
129180000 117.861588901137
129190000 117.010212049783
129200000 115.886757607377
129210000 113.094360688195
129220000 116.257030952564
129230000 115.967321744064
129240000 122.444259599885
129250000 123.253376566957
129260000 123.395538470436
129270000 114.106338926706
129280000 112.481285193773
129290000 116.824244255128
129300000 120.125828544371
129310000 122.636042586209
129320000 118.283794614743
129330000 119.124683313802
129340000 116.73718683642
129350000 121.011562765356
129360000 119.276755899849
129370000 113.151664173636
129380000 113.521295491055
129390000 117.062497263766
129400000 120.169998173319
129410000 117.413669432368
129420000 115.639835554787
129430000 116.00142368064
129440000 115.67770001969
129450000 113.935457929876
129460000 110.2077161372
129470000 111.930142684479
129480000 113.897626922869
129490000 115.30849623739
129500000 116.569602162876
129510000 118.537588178724
129520000 115.250211217523
129530000 114.489880627664
129540000 111.56559856537
129550000 119.206769653777
129560000 116.824107599045
129570000 117.886803859084
129580000 122.286157334926
129590000 119.133720555494
129600000 120.999255682392
129610000 118.79617775494
129620000 118.038243090517
129630000 117.398955281158
129640000 121.25777380527
129650000 119.007362897367
129660000 118.273466194794
129670000 120.59653848278
129680000 119.52502198706
129690000 121.023767123101
129700000 119.073552180475
129710000 113.421868575929
129720000 115.024719634784
129730000 114.433616894761
129740000 116.414356165137
129750000 121.128221404774
129760000 116.85406232169
129770000 118.654884095601
129780000 117.277629722132
129790000 111.375966643973
129800000 114.032989252564
129810000 115.65138168251
129820000 115.344982797669
129830000 114.915047692603
129840000 119.0874077632
129850000 116.225551858423
129860000 118.155244326966
129870000 121.997982762903
129880000 118.658628021263
129890000 116.497577801898
129900000 117.755651185668
129910000 117.9234104633
129920000 117.920891472652
129930000 122.994659241486
129940000 120.295299721285
129950000 117.756020390416
129960000 115.59000806989
129970000 116.120289862311
129980000 115.535265192377
129990000 111.945804668525
130000000 113.966996448378
130010000 115.842472118137
130020000 115.733183865268
130030000 117.418359682784
130040000 117.035774579697
130050000 112.109925779464
130060000 111.786213018749
130070000 111.609156000057
130080000 113.275775335458
130090000 121.696374239391
130100000 119.194919875955
130110000 119.038802512091
130120000 112.15268347933
130130000 115.549700875982
130140000 117.125787541515
130150000 118.651499008817
130160000 113.191798315767
130170000 118.194503919149
130180000 122.764703193883
130190000 124.042305251376
130200000 122.282039091497
130210000 123.781047831338
130220000 121.416648846404
130230000 116.887316554131
130240000 118.418526165996
130250000 115.575537225058
130260000 115.96678990062
130270000 115.784262165408
130280000 118.436882830869
130290000 118.237283164437
130300000 116.28408854887
130310000 119.826416651661
130320000 117.403200277089
130330000 117.347688248593
130340000 115.210416064019
130350000 120.427750727028
130360000 121.608194378221
130370000 119.880370524679
130380000 122.467203837824
130390000 118.526602502155
130400000 116.601746383292
130410000 118.517340973532
130420000 117.10788879368
130430000 115.560404395005
130440000 121.124847792228
130450000 125.059010247176
130460000 118.263607484841
130470000 122.293628661542
130480000 118.506846739132
130490000 122.265488329744
130500000 121.274457986985
130510000 125.163667803363
130520000 120.529145264598
130530000 125.003772474023
130540000 125.214962298191
130550000 123.017022568489
130560000 123.544722231654
130570000 121.807689817653
130580000 125.3220984782
130590000 125.195356826846
130600000 121.893174043107
130610000 124.412144893924
130620000 123.689545626283
130630000 125.808055909393
130640000 123.145361707321
130650000 122.938733431253
130660000 124.301750759505
130670000 122.715234304859
130680000 123.373017115561
130690000 120.851991648419
130700000 119.703138523501
130710000 115.670187480084
130720000 119.16489954643
130730000 119.069612860924
130740000 117.893065137548
130750000 121.457887857827
130760000 121.547303025529
130770000 122.849660416464
130780000 120.722402996167
130790000 119.545957335869
130800000 121.451866427954
130810000 116.781286209483
130820000 117.365556134182
130830000 119.020085663579
130840000 112.595998160707
130850000 115.951773842288
130860000 117.551046930237
130870000 114.226315248289
130880000 111.952381604102
130890000 114.619698665942
130900000 114.761464035066
130910000 114.991473334
130920000 113.438290854022
130930000 107.690991087355
130940000 104.003920131347
130950000 106.853446888703
130960000 111.063336905775
130970000 109.40387478817
130980000 110.730878270722
130990000 115.72132486802
131000000 116.668654721738
131010000 114.990528308485
131020000 114.287139813332
131030000 114.097288893888
131040000 117.607511232493
131050000 122.536360424196
131060000 119.880818333513
131070000 118.590759828279
131080000 114.858200877157
131090000 119.950498171141
131100000 118.882507212119
131110000 123.174892447621
131120000 119.595390950294
131130000 120.658506105542
131140000 124.095652760187
131150000 122.246936904805
131160000 118.914439231201
131170000 117.638448828641
131180000 120.437140825172
131190000 122.527367487647
131200000 120.446643471162
131210000 120.142313826792
131220000 121.118510539441
131230000 124.101257645927
131240000 117.562412946433
131250000 116.761311393872
131260000 116.251237266776
131270000 115.745897162813
131280000 122.984758530365
131290000 116.910120589126
131300000 116.529668457481
131310000 118.283744238294
131320000 119.680291630956
131330000 114.450519481791
131340000 119.301386332507
131350000 121.438288674588
131360000 120.885354345992
131370000 119.471706445401
131380000 115.780771124057
131390000 117.120540743462
131400000 116.068617711637
131410000 116.072536186815
131420000 116.178433399239
131430000 116.166902514991
131440000 115.195332630654
131450000 114.535028879729
131460000 114.792290866932
131470000 117.044849564326
131480000 115.113469422638
131490000 112.305467121382
131500000 112.190769927072
131510000 114.210184361651
131520000 113.587875880148
131530000 113.472864590368
131540000 107.416099077476
131550000 108.225623688711
131560000 108.726794073959
131570000 108.796664327876
131580000 109.898757460292
131590000 106.124714007705
131600000 109.937803481688
131610000 108.146290098089
131620000 112.623879622245
131630000 107.02614871968
131640000 106.074725869421
131650000 108.666361948065
131660000 106.113469934359
131670000 109.246402507737
131680000 107.562396485861
131690000 114.375610903445
131700000 112.288796290115
131710000 113.849195859684
131720000 116.75518972788
131730000 113.490131736703
131740000 117.324385349607
131750000 117.922732473957
131760000 119.150626921692
131770000 121.165065368457
131780000 124.353354894418
131790000 125.631451044577
131800000 124.606841181496
131810000 126.421276970107
131820000 123.537240103075
131830000 120.50126279142
131840000 122.450206915766
131850000 120.704974830512
131860000 124.917877538156
131870000 121.963992367532
131880000 125.755455618402
131890000 123.69232594203
131900000 119.134021357543
131910000 122.803683941614
131920000 120.41850534067
131930000 122.803320434378
131940000 120.454725104047
131950000 125.079722515816
131960000 123.125710706259
131970000 125.393128732341
131980000 122.811578057376
131990000 126.15907073983
132000000 124.419343626678
132010000 121.785873971936
132020000 120.40684157525
132030000 120.644012316163
132040000 117.176360474265
132050000 116.104298740975
132060000 116.574603147262
132070000 115.758308234475
132080000 112.840389680769
132090000 117.372429614336
132100000 113.938815833133
132110000 119.500283162958
132120000 120.379611546701
132130000 116.449719563102
132140000 120.759729007525
132150000 119.746101542101
132160000 120.984189268491
132170000 118.916310684615
132180000 124.395568719119
132190000 126.585409492622
132200000 125.01807634757
132210000 127.071899427188
132220000 119.704594257805
132230000 122.705658583992
132240000 123.467291126504
132250000 121.296924040452
132260000 125.503710143955
132270000 121.117910460999
132280000 121.526432091029
132290000 118.69545745349
132300000 121.310066737972
132310000 121.87623705723
132320000 121.775058168549
132330000 122.263603064358
132340000 117.111527097774
132350000 119.273724073404
132360000 123.833130842667
132370000 124.63913125668
132380000 127.044192212267
132390000 125.763599719392
132400000 121.463780049088
132410000 122.57682504438
132420000 125.201450376237
132430000 120.153958522852
132440000 118.441663625228
132450000 120.201951771185
132460000 119.983118262806
132470000 127.869351211154
132480000 121.610931439658
132490000 127.377277856199
132500000 126.18356979496
132510000 125.531251441466
132520000 125.420110989469
132530000 124.792872334341
132540000 123.737454230501
132550000 123.347482530683
132560000 119.999502225324
132570000 116.383021191586
132580000 106.590409508686
132590000 109.27152043175
132600000 118.067091901715
132610000 117.020610477409
132620000 116.714215735097
132630000 118.865678384418
132640000 117.052504919803
132650000 120.487876011674
132660000 122.609617967598
132670000 120.354151296463
132680000 118.435787462451
132690000 119.545084901602
132700000 115.668311213489
132710000 116.018865434757
132720000 114.075999774701
132730000 120.89044426425
132740000 121.549274311667
132750000 118.33226578166
132760000 119.422312680597
132770000 117.556208986278
132780000 117.596403123351
132790000 115.695600865745
132800000 113.165373400715
132810000 120.728792166589
132820000 115.237446029093
132830000 113.686476755294
132840000 114.892991625747
132850000 109.679031060354
132860000 112.387967197864
132870000 112.880908883501
132880000 116.087943863698
132890000 115.044832734005
132900000 118.201381284184
132910000 113.545334098706
132920000 115.141876515229
132930000 111.812729657423
132940000 108.662955724041
132950000 118.701914309875
132960000 118.390326885021
132970000 118.905289056468
132980000 119.787684125341
132990000 117.778513221674
133000000 117.332710286632
133010000 116.292075711542
133020000 120.467483424324
133030000 119.500278410666
133040000 118.242580174488
133050000 121.132556996163
133060000 119.701930114269
133070000 119.473270834843
133080000 117.663004527029
133090000 120.226310001024
133100000 122.063575111397
133110000 119.013529211409
133120000 121.157079494969
133130000 125.433942726098
133140000 120.15674538494
133150000 113.033837552694
133160000 117.899784749307
133170000 116.397770508843
133180000 115.332108497027
133190000 115.559653160956
133200000 119.852504254473
133210000 119.352794390419
133220000 122.776863016413
133230000 120.828171550089
133240000 118.598400435411
133250000 117.090442078589
133260000 125.668974900628
133270000 122.266896577671
133280000 120.620273997741
133290000 119.731543326227
133300000 119.784529544103
133310000 119.778099396722
133320000 122.024011612791
133330000 116.43873732739
133340000 124.056380755654
133350000 124.914993414279
133360000 123.786473584683
133370000 121.366997355188
133380000 122.86784536928
133390000 123.103393522126
133400000 122.752227996559
133410000 122.059393290665
133420000 119.634636473153
133430000 121.594833704497
133440000 118.235333060817
133450000 113.332007799224
133460000 116.209329642516
133470000 121.149537017179
133480000 117.455437357018
133490000 117.353419809258
133500000 117.77896917286
133510000 118.731322602656
133520000 118.674166453396
133530000 114.84014476799
133540000 114.759834987518
133550000 110.452700631957
133560000 108.1664784587
133570000 113.269934005306
133580000 112.988244655069
133590000 113.692669855623
133600000 114.819734917838
133610000 115.074086711063
133620000 115.07666223138
133630000 116.594301667545
133640000 117.699617780798
133650000 112.412697816131
133660000 118.863768808869
133670000 117.961244597904
133680000 119.772227970658
133690000 121.315334856372
133700000 117.834437515457
133710000 114.112751430705
133720000 117.462083614441
133730000 117.047044700157
133740000 120.133763460935
133750000 117.378935503682
133760000 117.122771471551
133770000 116.887552902462
133780000 118.767001824808
133790000 119.998508458904
133800000 116.237619687047
133810000 118.850195208599
133820000 120.373887910149
133830000 120.927448214334
133840000 113.16111340631
133850000 122.32247656236
133860000 119.467588642695
133870000 120.535514848745
133880000 117.619613522667
133890000 121.205265479055
133900000 120.988901361878
133910000 117.693348803245
133920000 119.257836051392
133930000 119.280389851002
133940000 117.232686732768
133950000 115.751763906945
133960000 117.850323912745
133970000 120.252285468228
133980000 116.399935123629
133990000 119.845430446485
134000000 117.420802599443
134010000 122.397763800372
134020000 116.233846198044
134030000 114.856023301824
134040000 117.760096130988
134050000 122.495012975051
134060000 117.385094407691
134070000 117.568038717039
134080000 118.267013556113
134090000 118.736404632753
134100000 119.71650699424
134110000 118.698134748681
134120000 117.833838468371
134130000 119.468028952048
134140000 116.578986816813
134150000 113.792213476082
134160000 118.79625088967
134170000 121.178120325663
134180000 122.695669702246
134190000 121.115221333018
134200000 124.86930482558
134210000 124.205171517895
134220000 120.896752544527
134230000 117.0063768974
134240000 117.807020504338
134250000 119.033040485175
134260000 116.41166945291
134270000 123.015314244861
134280000 123.796423505535
134290000 118.991109251841
134300000 124.905684277969
134310000 126.626153285849
134320000 126.475422573055
134330000 125.439465901255
134340000 123.119971847267
134350000 121.360048027036
134360000 117.067680553518
134370000 120.306565291733
134380000 116.599274517584
134390000 118.876291180908
134400000 116.944787971704
134410000 115.706322759797
134420000 118.773342441392
134430000 118.408630665376
134440000 118.032628858822
134450000 117.888255152269
134460000 112.090304327061
134470000 115.785576013537
134480000 118.557965203054
134490000 118.661435572009
134500000 118.745738668786
134510000 117.349909443529
134520000 118.883799521944
134530000 116.735152360629
134540000 114.051900126612
134550000 121.716329019167
134560000 122.891388823003
134570000 121.037522090038
134580000 117.960960800958
134590000 119.358783963948
134600000 118.606197320739
134610000 122.548037312449
134620000 120.186541797544
134630000 117.21071323911
134640000 113.887120947997
134650000 110.521939464433
134660000 117.257326712358
134670000 120.528931024506
134680000 121.198646633818
134690000 123.87579836034
134700000 122.305891809843
134710000 121.633619513503
134720000 120.446399150676
134730000 122.131746338899
134740000 121.370638178973
134750000 122.875510933533
134760000 120.56408034653
134770000 119.391053457191
134780000 121.89467855164
134790000 123.264488425683
134800000 120.204385927353
134810000 119.701785592158
134820000 119.729883145506
134830000 118.499725737287
134840000 116.072416412331
134850000 111.490952993285
134860000 114.517061658112
134870000 114.33531897486
134880000 112.260393411533
134890000 115.752184244945
134900000 115.869588003321
134910000 117.181840286851
134920000 118.523783649655
134930000 117.056724763266
134940000 115.819756539576
134950000 118.097625440323
134960000 118.902637676428
134970000 118.361418348016
134980000 115.227170025823
134990000 116.032096719203
135000000 115.896459253904
135010000 116.173984093045
135020000 115.508344627905
135030000 114.178514239251
135040000 112.276242154129
135050000 111.668896490213
135060000 111.829594160679
135070000 110.723838988814
135080000 112.723682259605
135090000 112.794231834088
135100000 112.689042475394
135110000 118.296662294553
135120000 120.408735839181
135130000 119.56472658927
135140000 111.958949921834
135150000 114.975346658006
135160000 113.71673154836
135170000 112.42455395279
135180000 118.964825879307
135190000 118.145327323315
135200000 114.323567219313
135210000 117.56083921874
135220000 117.774909685378
135230000 116.560865115755
135240000 118.235136945288
135250000 117.448226142509
135260000 114.363420889119
135270000 112.90180966852
135280000 112.978631763698
135290000 118.356106133264
135300000 112.977839710343
135310000 116.688722071492
135320000 113.937093225752
135330000 114.007734638339
135340000 114.735692510652
135350000 109.913646723575
135360000 107.414286841815
135370000 108.875555127437
135380000 108.693494838453
135390000 109.276497719812
135400000 111.423529151519
135410000 110.52695668369
135420000 111.755980400388
135430000 108.918637547448
135440000 110.307473451957
135450000 107.633408892466
135460000 104.020793786915
135470000 103.303671949135
135480000 110.154428065591
135490000 106.007802869814
135500000 109.82740791267
135510000 109.052489809088
135520000 110.531404198132
135530000 112.41569609535
135540000 114.039588931979
135550000 117.019507117733
135560000 113.278576616717
135570000 112.88254349429
135580000 111.664776759957
135590000 111.211220302326
135600000 113.961844393039
135610000 113.985904744909
135620000 115.367208336374
135630000 112.44314130104
135640000 112.069066201887
135650000 110.472427055038
135660000 107.114796746013
135670000 108.695946068164
135680000 111.013629952238
135690000 112.822053280543
135700000 117.819757377166
135710000 112.637771141223
135720000 109.700837623255
135730000 106.588155599684
135740000 106.85703623878
135750000 112.493420183741
135760000 109.166300362623
135770000 116.030622834206
135780000 113.046605702366
135790000 113.615114969375
135800000 115.838251232691
135810000 115.518963450894
135820000 115.797877293354
135830000 118.307916026551
135840000 117.335103062845
135850000 119.196264937274
135860000 116.058921449039
135870000 115.988054993919
135880000 111.659600471387
135890000 118.18064315084
135900000 116.592175933411
135910000 116.997232788694
135920000 116.434658572331
135930000 115.008246629332
135940000 114.994464079916
135950000 111.106682204197
135960000 111.758495404119
135970000 112.439652564638
135980000 112.133758700016
135990000 115.898561678247
136000000 113.164016121663
136010000 114.22723093352
136020000 117.392929295919
136030000 121.443845854952
136040000 120.522814518119
136050000 120.004911835024
136060000 119.80246208906
136070000 117.252583313875
136080000 115.937302968603
136090000 113.372786185526
136100000 113.710752613862
136110000 115.347824440702
136120000 116.972316248606
136130000 117.102040762835
136140000 117.185160739027
136150000 116.598736323859
136160000 117.092833772166
136170000 115.532031049598
136180000 115.993412527383
136190000 120.402218352013
136200000 123.295920612578
136210000 122.51549905998
136220000 123.155048460476
136230000 123.443378951946
136240000 119.598553344871
136250000 118.73193423085
136260000 119.465112721759
136270000 118.902118198434
136280000 120.058762617863
136290000 120.329049036318
136300000 119.515188944608
136310000 122.901888383531
136320000 117.937077843424
136330000 122.497466345995
136340000 116.912935512513
136350000 120.566477589795
136360000 119.437282367733
136370000 124.462532698406
136380000 125.201285698096
136390000 124.835217775166
136400000 121.594997124703
136410000 120.514865177324
136420000 121.513504393867
136430000 121.202017803658
136440000 120.475377292959
136450000 120.068470010033
136460000 118.969077483751
136470000 119.99181359219
136480000 122.242629891376
136490000 115.845792457866
136500000 120.226349367829
136510000 122.109359663023
136520000 121.734272409517
136530000 120.778705772079
136540000 116.251941540361
136550000 120.012453421829
136560000 120.996081439047
136570000 123.635223486376
136580000 121.934060018399
136590000 120.594557722349
136600000 120.844457442653
136610000 119.927377235944
136620000 121.772341069113
136630000 117.501906949219
136640000 121.453155684721
136650000 118.464930290796
136660000 115.585127003278
136670000 112.007772628295
136680000 113.812245477127
136690000 115.652760207975
136700000 120.380697301292
136710000 121.626932366617
136720000 117.592808472487
136730000 116.717216425166
136740000 115.447961081673
136750000 113.105896454483
136760000 114.829653776731
136770000 116.749035749904
136780000 113.240586561033
136790000 110.660559941989
136800000 108.621387614783
136810000 113.1844334926
136820000 115.62340780843
136830000 115.400259822456
136840000 114.201239459476
136850000 111.105446178771
136860000 108.951859048237
136870000 111.940505630628
136880000 111.49943155391
136890000 108.635447078855
136900000 108.62125854004
136910000 114.0309528184
136920000 114.519272597604
136930000 115.807703117868
136940000 114.082519088621
136950000 115.100116929794
136960000 114.451150565508
136970000 112.873167520551
136980000 115.817854518639
136990000 117.156453007412
137000000 117.442489790955
137010000 111.505238847913
137020000 111.297417900791
137030000 117.768283249699
137040000 116.495140951001
137050000 116.820156477175
137060000 119.114391420495
137070000 120.694381831467
137080000 117.158702451533
137090000 116.268346835336
137100000 115.022689870779
137110000 116.696038268662
137120000 117.050432316397
137130000 118.980840432163
137140000 118.341646129843
137150000 114.925403654846
137160000 118.030926854209
137170000 116.100930389703
137180000 113.98765660008
137190000 117.812441169619
137200000 119.658295208444
137210000 120.020921646783
137220000 120.219274239504
137230000 114.96126796047
137240000 115.85075918209
137250000 115.410692835416
137260000 113.125336617438
137270000 115.911546133741
137280000 115.080810270684
137290000 115.686453022015
137300000 109.476672563388
137310000 117.780883548976
137320000 119.818080764489
137330000 117.130138780623
137340000 116.497279375985
137350000 118.046374797049
137360000 116.753200971022
137370000 122.381436985096
137380000 122.579842699107
137390000 123.050081662779
137400000 120.831709927441
137410000 111.098809617271
137420000 117.864067227039
137430000 117.02235675552
137440000 119.215120726918
137450000 118.118082478003
137460000 118.813894532365
137470000 121.051567438133
137480000 117.501619943686
137490000 113.691544615573
137500000 112.978565670636
137510000 116.051802896465
137520000 115.92799349264
137530000 122.454239866912
137540000 115.767296843122
137550000 119.372740372483
137560000 116.580594675342
137570000 115.659914698561
137580000 114.247242915795
137590000 118.185596947452
137600000 115.978290218387
137610000 118.558463136016
137620000 119.345949782232
137630000 117.584723607064
137640000 112.533371988443
137650000 114.885910456852
137660000 111.959332520779
137670000 114.689707485985
137680000 110.749959856016
137690000 114.023443951879
137700000 116.20208608518
137710000 116.92776712543
137720000 120.428632027795
137730000 116.377480606385
137740000 116.33237534066
137750000 116.683509343241
137760000 116.852433705338
137770000 116.979323077601
137780000 113.24302630172
137790000 111.527836197496
137800000 118.070388285709
137810000 118.758736594952
137820000 116.878904641762
137830000 113.005524721917
137840000 115.063041814363
137850000 118.469271169455
137860000 117.92245151726
137870000 117.352221896203
137880000 112.744131477222
137890000 112.282671409987
137900000 114.671709825424
137910000 116.297627597824
137920000 114.378504962849
137930000 111.68955132244
137940000 113.86265576006
137950000 116.020481656658
137960000 118.416955916383
137970000 116.56676182575
137980000 115.132189545668
137990000 115.811089329903
138000000 116.873140979605
138010000 114.494065541383
138020000 109.700988885973
138030000 114.226641985598
138040000 115.727933507842
138050000 117.380293296743
138060000 116.205626137589
138070000 112.882751843897
138080000 119.04701328603
138090000 115.709623822893
138100000 115.055092671695
138110000 116.273712657167
138120000 119.56399798733
138130000 121.871962875501
138140000 117.930087479514
138150000 123.369210867462
138160000 123.20786540603
138170000 123.18950895719
138180000 122.129327493535
138190000 125.383109891152
138200000 118.053508166333
138210000 122.839316933054
138220000 117.525613026761
138230000 116.791824791973
138240000 114.565033680924
138250000 119.440787381831
138260000 113.564831986768
138270000 111.241884928529
138280000 113.679645453394
138290000 116.189184079852
138300000 116.029350994883
138310000 114.546829221165
138320000 117.808839972658
138330000 115.310737733933
138340000 116.468612004645
138350000 116.44193665533
138360000 116.13386740205
138370000 119.65588223535
138380000 120.718065044397
138390000 117.119628487778
138400000 118.809561691323
138410000 114.582833642647
138420000 115.676113593576
138430000 114.903000506021
138440000 118.461033792822
138450000 116.43884018353
138460000 115.019648737435
138470000 113.611636866702
138480000 110.265971173488
138490000 105.834073864914
138500000 109.368878068247
138510000 108.517329185326
138520000 108.642387554151
138530000 109.082557319775
138540000 107.750592331332
138550000 114.376225853976
138560000 115.528767610073
138570000 116.849299587554
138580000 120.654833378787
138590000 115.889084816553
138600000 114.420762999313
138610000 113.695581086018
138620000 109.754078767119
138630000 114.107631750181
138640000 114.483778800984
138650000 110.85910585217
138660000 112.271261236335
138670000 113.185841794602
138680000 116.121237856238
138690000 113.377093454176
138700000 114.791852830932
138710000 116.368242037947
138720000 119.693534398304
138730000 118.065526206187
138740000 118.106674527684
138750000 116.372681438105
138760000 121.198139495184
138770000 120.1850385075
138780000 116.363085272368
138790000 119.387866396985
138800000 121.10834979209
138810000 121.65513676827
138820000 120.731971705674
138830000 117.481993412152
138840000 120.783264786952
138850000 120.806440976774
138860000 123.094570011094
138870000 118.487005934439
138880000 119.391871169814
138890000 120.088480376503
138900000 120.910768374108
138910000 120.308154872193
138920000 122.340572343114
138930000 120.578363312426
138940000 120.45997896408
138950000 121.140720868188
138960000 119.538530824597
138970000 122.881946196503
138980000 122.731402758167
138990000 125.520202150009
139000000 127.806903966875
139010000 120.667607961584
139020000 120.231626939919
139030000 119.24088385016
139040000 119.797988734635
139050000 119.151474911894
139060000 121.941253723592
139070000 122.686244916145
139080000 124.895523475169
139090000 121.912068659226
139100000 123.162232276444
139110000 122.873877734498
139120000 125.602256277615
139130000 128.343981941
139140000 127.745407698383
139150000 126.892521734414
139160000 125.771615197507
139170000 126.021881661466
139180000 120.753487402565
139190000 121.654849268808
139200000 123.732021413838
139210000 123.078768582117
139220000 124.761842788388
139230000 121.180180579926
139240000 129.4468656559
139250000 125.028690865636
139260000 123.472043088043
139270000 122.005911119328
139280000 122.120335080272
139290000 119.106709842106
139300000 121.076991951684
139310000 118.71139702438
139320000 119.486342860743
139330000 128.078824549754
139340000 123.454139726633
139350000 126.266644063999
139360000 124.823840238891
139370000 122.936128151594
139380000 125.885725521083
139390000 130.720002385331
139400000 121.164753958403
139410000 128.42603310727
139420000 121.382996711654
139430000 120.1579925985
139440000 121.475928345688
139450000 120.330522745398
139460000 117.092552750566
139470000 122.293576667328
139480000 120.251644279377
139490000 122.358564895816
139500000 119.150214448047
139510000 124.407914515275
139520000 122.208329919964
139530000 124.054655228148
139540000 118.418685248771
139550000 120.641487120935
139560000 120.968945926837
139570000 122.258853804983
139580000 121.934325100297
139590000 122.721192354184
139600000 124.227722000388
139610000 123.916904542103
139620000 120.00711532911
139630000 119.303481821367
139640000 114.232152544468
139650000 118.362627102024
139660000 118.514366755004
139670000 116.802887715141
139680000 114.480850597679
139690000 110.94007362009
139700000 117.81807716874
139710000 112.655671275064
139720000 114.746888051939
139730000 114.011461679976
139740000 113.353293980938
139750000 118.230120293576
139760000 119.10114929204
139770000 114.737904076488
139780000 114.32025622908
139790000 113.279318132396
139800000 116.130005960505
139810000 117.130375657726
139820000 116.449935628605
139830000 115.972519950547
139840000 117.191088775294
139850000 113.998508961191
139860000 119.408260173634
139870000 117.33547510132
139880000 113.820032650308
139890000 120.091229882597
139900000 124.116338878435
139910000 126.61797164351
139920000 125.642864209828
139930000 123.992084673348
139940000 125.230463285123
139950000 122.786392047798
139960000 120.8840233231
139970000 125.373713908183
139980000 115.501533502607
139990000 115.214942277091
140000000 116.514023028518
140010000 116.194820830808
140020000 115.536543573981
140030000 114.075514288578
140040000 116.332436243589
140050000 113.036274238397
140060000 117.279437895086
140070000 114.050126517422
140080000 117.689478824183
140090000 119.909955862913
140100000 119.016745639855
140110000 121.158593971897
140120000 119.986212106212
140130000 118.941064743752
140140000 118.817965426706
140150000 113.625380495578
140160000 110.584901272009
140170000 111.182406122842
140180000 109.469856069567
140190000 106.778150396285
140200000 107.065377040805
140210000 107.48506535854
140220000 114.300590056484
140230000 112.333522396248
140240000 116.851912398082
140250000 115.642762319039
140260000 114.445061737737
140270000 113.6396160444
140280000 119.603795991424
140290000 116.800851199429
140300000 116.223777737255
140310000 118.700267402952
140320000 119.048061326221
140330000 119.631155610298
140340000 116.289838324574
140350000 114.713550753521
140360000 110.528929363002
140370000 107.819770000509
140380000 108.359051709577
140390000 111.759152633987
140400000 112.486845434425
140410000 109.633382469533
140420000 114.540504499333
140430000 114.312518288234
140440000 116.847038644452
140450000 111.099621884826
140460000 110.057299708929
140470000 112.089737594611
140480000 110.165102897559
140490000 113.130270100647
140500000 108.918534810514
140510000 109.914744382867
140520000 115.958858121655
140530000 118.906848868763
140540000 118.068187098162
140550000 119.56652026752
140560000 118.001639721591
140570000 118.886388537608
140580000 120.238174554295
140590000 122.650568879564
140600000 122.126846981903
140610000 120.401730515671
140620000 123.849340480508
140630000 126.387929910223
140640000 122.310566945944
140650000 122.358580303668
140660000 119.451618137309
140670000 122.957026187151
140680000 116.961557249589
140690000 116.186141522789
140700000 120.468261106898
140710000 117.819176613604
140720000 120.969208450145
140730000 126.852379171263
140740000 126.451504194407
140750000 120.747145893117
140760000 125.880885552059
140770000 123.304620041306
140780000 123.521863995255
140790000 123.659037808633
140800000 123.893547853355
140810000 124.211211197575
140820000 128.700407855635
140830000 128.887489358746
140840000 124.193950944386
140850000 131.003068151946
140860000 127.38172919384
140870000 125.630759099996
140880000 124.389732950847
140890000 123.461094665557
140900000 119.569144415511
140910000 119.547990879286
140920000 120.658682650716
140930000 118.956876411608
140940000 116.651607223775
140950000 117.258049565217
140960000 122.614494981931
140970000 118.38821660992
140980000 117.349435459276
140990000 119.805329705884
141000000 119.588759262716
141010000 115.671726933779
141020000 121.772863042072
141030000 118.440725187713
141040000 115.822103436253
141050000 111.700172460998
141060000 111.562529440601
141070000 115.232397714813
141080000 116.401135293464
141090000 115.049670177883
141100000 116.362446959247
141110000 116.252289294384
141120000 119.574996686954
141130000 123.418522631976
141140000 119.623227822204
141150000 117.382587589336
141160000 120.86240720498
141170000 121.064275496678
141180000 115.999779495961
141190000 114.149001683905
141200000 114.956987866512
141210000 122.98662863181
141220000 125.903635829993
141230000 123.677475770071
141240000 116.919155065239
141250000 121.202102830964
141260000 116.686467347132
141270000 114.583975514652
141280000 118.760690264112
141290000 119.771804626231
141300000 120.144665810679
141310000 115.00063487032
141320000 111.636702343652
141330000 118.209856112184
141340000 122.569007612347
141350000 119.000374363971
141360000 116.602476630556
141370000 117.276343227896
141380000 120.526672863482
141390000 121.901118489231
141400000 120.158374912647
141410000 119.747472961282
141420000 123.713657305744
141430000 122.9469604841
141440000 121.806531394206
141450000 120.95144642814
141460000 118.55914907616
141470000 121.850674185566
141480000 116.109459336928
141490000 117.507668261701
141500000 120.247698950605
141510000 120.694235476048
141520000 120.70246857905
141530000 119.180981201983
141540000 117.710049317066
141550000 112.278423321121
141560000 114.654228129861
141570000 110.528269381678
141580000 114.125074877611
141590000 119.775863982627
141600000 114.286353066458
141610000 117.074402408159
141620000 117.74671437811
141630000 119.652138957671
141640000 119.839019222003
141650000 121.570278957897
141660000 120.422284256674
141670000 120.094434454452
141680000 120.075750747663
141690000 120.197577764621
141700000 122.615723496858
141710000 119.64670405911
141720000 117.41738189917
141730000 115.167775679643
141740000 117.485330096631
141750000 124.363219141036
141760000 120.318029006466
141770000 121.054737563226
141780000 122.805302722861
141790000 121.03768663137
141800000 121.166022145997
141810000 122.770292246909
141820000 121.512479874621
141830000 117.973481832682
141840000 116.903434006344
141850000 119.440565789892
141860000 121.169126448214
141870000 119.62058302334
141880000 120.028217988471
141890000 120.469090749405
141900000 118.037534158328
141910000 118.179860529357
141920000 116.855954819198
141930000 115.373539572976
141940000 111.059860366096
141950000 113.616762363337
141960000 114.98820918592
141970000 113.223021103907
141980000 116.091991897896
141990000 115.516448488669
142000000 115.944491808619
142010000 116.616128884788
142020000 115.927688380677
142030000 120.857457366812
142040000 125.602816140414
142050000 119.913099659072
142060000 123.002639127229
142070000 122.807396254061
142080000 122.030287236999
142090000 120.620803332117
142100000 119.041008711905
142110000 121.649827591752
142120000 122.523414125653
142130000 123.890723989298
142140000 120.673174245968
142150000 126.249828983278
142160000 126.678286052584
142170000 122.833423916826
142180000 124.401488049798
142190000 118.826272942716
142200000 123.697582435329
142210000 121.980041782888
142220000 118.847098178636
142230000 123.32343773029
142240000 123.418624149867
142250000 123.882489993947
142260000 121.590749920994
142270000 122.783404990095
142280000 122.373528769852
142290000 119.124506867363
142300000 113.863352976902
142310000 121.242941627335
142320000 127.481488100056
142330000 126.744592453488
142340000 125.344783827257
142350000 122.758322757494
142360000 123.164184306259
142370000 121.140876114947
142380000 121.78782262019
142390000 118.292135549582
142400000 116.319311316562
142410000 115.62866460633
142420000 122.365483045713
142430000 117.104456853637
142440000 114.341480222657
142450000 114.834190281461
142460000 112.183316627103
142470000 115.275279631025
142480000 118.766855076369
142490000 122.027914131498
142500000 120.533965864924
142510000 123.513085382466
142520000 118.453970661754
142530000 116.779272896782
142540000 115.788757718889
142550000 110.300263978251
142560000 110.59519788148
142570000 116.514783708124
142580000 113.318429959022
142590000 112.397067327001
142600000 111.529794371863
142610000 105.830714336183
142620000 107.686927672826
142630000 108.57563240755
142640000 105.199506273975
142650000 107.948585584197
142660000 112.069016876375
142670000 112.684844663716
142680000 114.247245002058
142690000 112.441769692514
142700000 111.165100634048
142710000 109.651679096086
142720000 107.018614839864
142730000 107.452664890822
142740000 111.719491276109
142750000 111.921195297968
142760000 108.503091886875
142770000 113.749048009415
142780000 107.234910248115
142790000 111.212946830433
142800000 114.510939712513
142810000 112.36846686136
142820000 106.500285679115
142830000 106.095802391656
142840000 109.978238574481
142850000 116.307577950985
142860000 114.99381785819
142870000 113.127299923322
142880000 110.904932791267
142890000 116.809174748978
142900000 117.876492668442
142910000 116.145095560312
142920000 112.155239784779
142930000 112.293748695831
142940000 110.633050996886
142950000 116.240085432537
142960000 118.617316793761
142970000 115.553967032604
142980000 113.457356112312
142990000 109.832379160285
143000000 112.87936868432
143010000 114.135555136804
143020000 110.641682323237
143030000 107.754719546676
143040000 107.843558881135
143050000 106.39162783695
143060000 111.705244510738
143070000 112.029645316214
143080000 114.080965234528
143090000 119.164884973775
143100000 122.196003704284
143110000 122.229910678432
143120000 121.386497513233
143130000 121.118048761755
143140000 115.817477061342
143150000 118.334770986002
143160000 119.014407808304
143170000 121.189706845283
143180000 122.342416492844
143190000 118.192399650991
143200000 116.617042114936
143210000 123.587667671567
143220000 121.889291180775
143230000 120.068202543721
143240000 120.635622813172
143250000 122.862456165349
143260000 119.770216336431
143270000 120.998667317484
143280000 119.569801487612
143290000 120.662582511771
143300000 122.812061253221
143310000 120.682181159694
143320000 119.373927532426
143330000 124.777208268521
143340000 123.887151818726
143350000 123.42031183513
143360000 125.143424833745
143370000 128.254768926685
143380000 123.158574615494
143390000 116.910747066884
143400000 120.141906250068
143410000 124.096918755062
143420000 121.491959063001
143430000 118.379692450751
143440000 118.690274965702
143450000 123.240925923781
143460000 121.492170139829
143470000 123.170125062482
143480000 126.138481441422
143490000 128.050822024165
143500000 118.554709458554
143510000 115.585269939195
143520000 115.794417123915
143530000 118.444720411625
143540000 117.831860126083
143550000 115.734666512046
143560000 116.614567616463
143570000 114.676590662596
143580000 118.198015142904
143590000 118.742452551901
143600000 121.911970719213
143610000 122.956317737533
143620000 121.803924144021
143630000 120.028435149701
143640000 122.059630011428
143650000 121.905686307546
143660000 123.177811801929
143670000 121.57008245235
143680000 120.862347944148
143690000 122.656888872646
143700000 121.647364576961
143710000 122.997452971081
143720000 125.408809795197
143730000 128.046975249301
143740000 123.18150601676
143750000 127.338262709507
143760000 120.878988606175
143770000 120.808087206789
143780000 125.002202189481
143790000 127.348859915585
143800000 118.841701672013
143810000 124.713204791359
143820000 123.660154354113
143830000 118.524110754841
143840000 119.265064038558
143850000 117.356604712036
143860000 116.629352859673
143870000 117.068692943662
143880000 123.978581515965
143890000 118.977817875997
143900000 116.328200697019
143910000 119.194352717498
143920000 118.6879912455
143930000 117.615911338592
143940000 119.448324506274
143950000 117.591582585235
143960000 115.713160668267
143970000 114.140073642971
143980000 114.445178808961
143990000 122.542041018235
144000000 123.683473223393
144010000 123.643220908535
144020000 116.584198326329
144030000 118.68650583794
144040000 114.495364409997
144050000 115.576492385906
144060000 115.598360379989
144070000 116.710757416098
144080000 114.768544249089
144090000 118.360420231713
144100000 113.415953061566
144110000 114.152856173995
144120000 113.731992688326
144130000 115.10152118954
144140000 114.977637009394
144150000 117.641841842335
144160000 122.658272337322
144170000 120.242053446083
144180000 119.337684414505
144190000 124.05188317315
144200000 121.38627048468
144210000 121.053546762774
144220000 117.029267086155
144230000 121.01132914384
144240000 119.792337799763
144250000 115.929360492283
144260000 120.523351406197
144270000 124.062435855018
144280000 127.522954205255
144290000 125.79927282562
144300000 125.447771203138
144310000 118.943356495338
144320000 116.27057140177
144330000 125.306918924028
144340000 124.428589491129
144350000 125.333802180316
144360000 123.027200028183
144370000 116.826060827252
144380000 124.073892585047
144390000 123.957970553586
144400000 114.975725461446
144410000 117.589375985156
144420000 119.354549455309
144430000 119.850855487712
144440000 122.042831957335
144450000 121.820551283111
144460000 118.01631942097
144470000 124.131390789429
144480000 120.964165629619
144490000 118.596268737692
144500000 119.666017744013
144510000 120.195548947161
144520000 128.726945594162
144530000 121.733247611718
144540000 127.796549982688
144550000 129.714779140042
144560000 125.937484173027
144570000 125.346686246299
144580000 120.17817186104
144590000 121.555477699377
144600000 120.475683499364
144610000 122.695516406458
144620000 121.792200239635
144630000 123.004556529034
144640000 122.017831004143
144650000 123.352555821058
144660000 126.454242074436
144670000 122.590300901533
144680000 128.400470762293
144690000 127.272520310339
144700000 127.317256895511
144710000 122.398386884807
144720000 122.173964102241
144730000 126.057054323773
144740000 125.462242416527
144750000 123.848422745427
144760000 122.859998062695
144770000 121.964384903338
144780000 123.610412407009
144790000 123.608950908407
144800000 122.486188252235
144810000 122.42785556532
144820000 122.150344131875
144830000 125.673174938396
144840000 120.682591372334
144850000 118.24276005192
144860000 118.381814214797
144870000 121.753041405911
144880000 121.474341864134
144890000 124.096682972465
144900000 124.068321807572
144910000 122.371574044142
144920000 114.479901042462
144930000 116.48421032854
144940000 116.300105991165
144950000 120.78421608386
144960000 124.044506636064
144970000 123.019214555349
144980000 120.509713381471
144990000 126.663467284507
145000000 122.442736281468
145010000 123.984669596642
145020000 124.846179701133
145030000 121.202324966505
145040000 121.276158131708
145050000 120.625397913458
145060000 118.269831777282
145070000 121.08221817026
145080000 123.584101484231
145090000 123.318540357228
145100000 121.088404765554
145110000 118.681143211678
145120000 118.260175815681
145130000 120.192671257372
145140000 119.220190951119
145150000 118.350319950783
145160000 117.979631339135
145170000 122.542302935564
145180000 123.221415644049
145190000 125.127546997164
145200000 124.718294112111
145210000 123.931794385003
145220000 120.813123368216
145230000 117.565988303099
145240000 115.046606804356
145250000 120.740499922292
145260000 119.242089780708
145270000 123.107520026757
145280000 119.519510455579
145290000 117.836849150657
145300000 115.66370651972
145310000 113.965759862377
145320000 116.72160497972
145330000 117.746017822448
145340000 118.755418434505
145350000 122.493827414402
145360000 119.678071168276
145370000 124.771256485181
145380000 122.396743617088
145390000 118.432669447402
145400000 117.33763151904
145410000 119.017575620004
145420000 119.377523078076
145430000 118.647724760789
145440000 117.120850141744
145450000 113.102165534985
145460000 115.844061800255
145470000 112.911454573156
145480000 116.532922472028
145490000 109.039099992106
145500000 111.353862002921
145510000 113.747322031544
145520000 108.444917388518
145530000 113.086847732684
145540000 113.42691516136
145550000 109.970984152615
145560000 115.459099109944
145570000 117.464348827763
145580000 120.378772139182
145590000 122.198164754286
145600000 120.595716151506
145610000 121.618419817099
145620000 121.678221522866
145630000 122.562026097107
145640000 118.505201767904
145650000 119.406226941852
145660000 116.942756875903
145670000 113.055860434177
145680000 112.225051702348
145690000 109.309549782
145700000 114.810817626263
145710000 119.441080253519
145720000 118.509727711085
145730000 122.155040334693
145740000 116.4991746376
145750000 114.179195114101
145760000 118.611022304951
145770000 115.545072950317
145780000 114.188745428717
145790000 120.155181676646
145800000 118.851472831563
145810000 118.089291985672
145820000 116.546969349691
145830000 119.355135002217
145840000 117.277803506264
145850000 120.686087756891
145860000 121.782527354687
145870000 122.385040124888
145880000 123.634725592379
145890000 121.365436704678
145900000 123.779356660214
145910000 116.882759935651
145920000 113.988424762436
145930000 114.826621161651
145940000 114.035842942381
145950000 116.230937052668
145960000 122.251465764594
145970000 122.820643702508
145980000 119.147886863101
145990000 120.417829162398
146000000 125.502757034324
146010000 124.602342702589
146020000 124.041085758209
146030000 125.772818398933
146040000 125.205358483994
146050000 124.628095454769
146060000 121.048679337184
146070000 124.442870019262
146080000 118.195200618268
146090000 119.787256105847
146100000 117.449973815464
146110000 121.48783588435
146120000 121.758279953073
146130000 120.616219626449
146140000 119.742035649695
146150000 115.557218158783
146160000 116.795107767225
146170000 120.751712999488
146180000 123.537469535081
146190000 120.770932854352
146200000 111.3278748593
146210000 112.534588360018
146220000 114.544715305111
146230000 104.465282975718
146240000 109.403022476916
146250000 107.779005423098
146260000 114.715205535586
146270000 117.33223376926
146280000 114.62700836259
146290000 114.587624746318
146300000 118.76838465084
146310000 115.566327627392
146320000 116.173884521409
146330000 119.471543611087
146340000 117.475101034094
146350000 115.597325086061
146360000 116.812341520303
146370000 116.451519368401
146380000 118.924098050755
146390000 118.121433172778
146400000 120.807687393223
146410000 119.849818837677
146420000 116.30417675479
146430000 116.997184464351
146440000 117.653238563195
146450000 117.62808008648
146460000 116.943250256711
146470000 113.562888912797
146480000 112.598892831359
146490000 114.549787303255
146500000 116.209901721426
146510000 120.202140918878
146520000 121.144128068114
146530000 117.850973492791
146540000 119.354267611582
146550000 117.48572987131
146560000 121.359372065919
146570000 119.380893749975
146580000 117.533644760483
146590000 121.286020630334
146600000 117.695142530315
146610000 114.152306097922
146620000 117.371230718892
146630000 120.787147301829
146640000 116.56370261777
146650000 114.35463728266
146660000 121.32224630326
146670000 118.869824834114
146680000 117.164037403567
146690000 119.510535587483
146700000 120.040789765889
146710000 118.813771733123
146720000 119.052597402543
146730000 118.725210375956
146740000 117.548255566433
146750000 119.828699099045
146760000 117.320367634566
146770000 118.462220702405
146780000 118.271584855135
146790000 118.778116635134
146800000 121.230543991675
146810000 118.034371434029
146820000 116.187641180303
146830000 114.795299733802
146840000 115.791598290972
146850000 119.129058316952
146860000 118.938027669614
146870000 116.186189177786
146880000 116.882097002837
146890000 117.720790002032
146900000 124.150362860716
146910000 110.014771829595
146920000 119.742391270462
146930000 117.976734838908
146940000 117.697643354107
146950000 120.706758227202
146960000 118.606395354589
146970000 116.384020875416
146980000 118.429358282649
146990000 120.912635203887
147000000 118.175016216929
147010000 114.454604762842
147020000 115.661082315217
147030000 120.018614338545
147040000 122.939382155967
147050000 124.524523716982
147060000 122.910112917338
147070000 124.127154364116
147080000 124.017512966842
147090000 126.526387033892
147100000 127.268330312677
147110000 122.005495702211
147120000 122.478292706408
147130000 120.082530849009
147140000 125.271206153649
147150000 121.600016596705
147160000 118.707205145577
147170000 122.194536155152
147180000 124.121550279952
147190000 126.687160472231
147200000 121.653695364339
147210000 121.820194260188
147220000 122.423083937102
147230000 123.967507030194
147240000 119.78783903418
147250000 121.578288985477
147260000 121.338664943183
147270000 119.513275000094
147280000 120.732703907307
147290000 118.068461585911
147300000 116.844446534248
147310000 117.089140262748
147320000 115.120158439335
147330000 119.860790709699
147340000 121.795214503029
147350000 119.515633976974
147360000 123.021716085774
147370000 114.323939221623
147380000 115.556188676071
147390000 121.062718043776
147400000 116.003025632884
147410000 117.207761267184
147420000 114.265093019186
147430000 116.724974225771
147440000 118.570663327999
147450000 119.728197964736
147460000 117.602381337237
147470000 121.217997903442
147480000 118.554894800192
147490000 120.724362413383
147500000 120.335606189876
147510000 115.100222359551
147520000 113.324313974802
147530000 115.899758388465
147540000 119.846633742851
147550000 117.75952359461
147560000 122.550269194378
147570000 121.609951809486
147580000 119.833663457096
147590000 119.951838828763
147600000 121.718224516926
147610000 120.354406396654
147620000 121.530702990155
147630000 119.950763644688
147640000 122.282893052243
147650000 119.974665088903
147660000 121.421629025992
147670000 121.064988084932
147680000 126.804927378756
147690000 121.447369239694
147700000 124.568015966023
147710000 125.584246766664
147720000 119.171798007143
147730000 117.716093302653
147740000 116.261111220369
147750000 122.450068030086
147760000 121.112999949802
147770000 119.870101481411
147780000 121.399154910342
147790000 123.522015836937
147800000 123.594549991041
147810000 123.315748110906
147820000 122.826843038103
147830000 125.329493242849
147840000 121.615616191427
147850000 121.456957854165
147860000 124.441054026692
147870000 122.305322464222
147880000 124.765495797613
147890000 127.500089010875
147900000 126.306368750163
147910000 124.096003418887
147920000 127.092968021121
147930000 123.730799489391
147940000 123.02356467596
147950000 122.017939083811
147960000 125.298549763977
147970000 121.715589667409
147980000 124.257467512937
147990000 128.289717264781
148000000 127.163728532156
148010000 126.657572254149
148020000 124.227878121481
148030000 123.014355632327
148040000 124.003657542792
148050000 120.428659013283
148060000 124.284783524238
148070000 120.654249174026
148080000 125.582747487235
148090000 124.702684897577
148100000 120.836187334436
148110000 125.263197493111
148120000 122.383760525474
148130000 120.642690228364
148140000 120.031342713747
148150000 125.060068362603
148160000 124.449694159138
148170000 119.919661401669
148180000 119.74453726371
148190000 120.421497958652
148200000 123.120292009015
148210000 122.812843058722
148220000 122.735146080701
148230000 124.47032310534
148240000 126.865645337025
148250000 123.961515357165
148260000 125.672662170324
148270000 123.510100509847
148280000 119.775205729571
148290000 118.400077878643
148300000 123.258377007103
148310000 120.261030000673
148320000 122.808226669935
148330000 123.174950730932
148340000 121.174373236732
148350000 119.182691274511
148360000 119.328607327713
148370000 121.312719245049
148380000 117.910235033463
148390000 116.654126930692
148400000 116.340081846903
148410000 115.894074025183
148420000 119.573054441812
148430000 120.156608112189
148440000 118.181088138294
148450000 118.869425399113
148460000 116.0574147359
148470000 113.016699576676
148480000 117.168573340791
148490000 120.138657807122
148500000 114.905698438164
148510000 118.342495911897
148520000 120.509579127264
148530000 120.326350848066
148540000 117.070273821264
148550000 118.856994996793
148560000 124.099718323876
148570000 123.071909593344
148580000 117.933929611895
148590000 120.4241273657
148600000 116.206814380143
148610000 113.531305676618
148620000 111.839052464448
148630000 113.110239030739
148640000 110.802199718297
148650000 113.470777741086
148660000 112.740859391935
148670000 113.923068827599
148680000 110.381851349249
148690000 114.000220223058
148700000 118.803362014224
148710000 116.458482341069
148720000 113.639588771989
148730000 114.889706037503
148740000 115.943073704847
148750000 120.116200094703
148760000 118.049295462718
148770000 121.305504923898
148780000 116.243831817564
148790000 121.342387333766
148800000 118.027941755501
148810000 119.128571886959
148820000 119.381586685591
148830000 122.170552310708
148840000 116.393707539096
148850000 118.398837243367
148860000 115.523810394468
148870000 108.199130964558
148880000 112.945200874288
148890000 112.916824212085
148900000 114.32508951694
148910000 116.687407632683
148920000 118.069518850077
148930000 113.966852904749
148940000 118.601842247808
148950000 122.427351968366
148960000 118.314015995927
148970000 118.024004718808
148980000 119.00508522145
148990000 120.707790088838
149000000 128.507560074408
149010000 125.143866573456
149020000 123.269355168089
149030000 125.497075805856
149040000 123.198619472271
149050000 126.453583085704
149060000 126.042660961462
149070000 130.447952936992
149080000 126.010330086333
149090000 127.237175138609
149100000 127.230459672504
149110000 124.624904325141
149120000 120.782645186222
149130000 119.283219756222
149140000 121.468602378862
149150000 123.331337951387
149160000 126.672392838358
149170000 120.182014250337
149180000 122.962473616796
149190000 122.462419889471
149200000 118.346571289256
149210000 122.240768103855
149220000 121.330690128339
149230000 120.609068200867
149240000 118.583917612331
149250000 121.904055532396
149260000 124.246934554125
149270000 123.780683845879
149280000 118.999618115887
149290000 119.789624200429
149300000 120.903162743189
149310000 121.182210710511
149320000 117.011264429755
149330000 120.364693282916
149340000 123.509714305176
149350000 119.319195363348
149360000 115.595984892928
149370000 120.206996444116
149380000 117.663063546163
149390000 120.95279102572
149400000 121.890955770315
149410000 119.666876194963
149420000 124.609322934204
149430000 122.835608285386
149440000 124.884296348861
149450000 124.657905715765
149460000 124.976192354082
149470000 123.582661075265
149480000 118.624093230022
149490000 114.557732608271
149500000 116.149666767692
149510000 116.965740664394
149520000 119.458687295638
149530000 115.129005287971
149540000 116.755634574811
149550000 119.777837022839
149560000 115.415012012196
149570000 120.51560517757
149580000 119.093210601785
149590000 118.723332019208
149600000 120.227226512815
149610000 120.333769181935
149620000 120.232379371235
149630000 117.520896059073
149640000 118.892274560449
149650000 114.906091247434
149660000 112.512639512136
149670000 116.157257033366
149680000 115.2402840654
149690000 119.067640090286
149700000 120.962882819008
149710000 122.555299649555
149720000 114.478728708582
149730000 113.197740650576
149740000 115.290043711379
149750000 116.715351161249
149760000 117.861983248147
149770000 116.202442102017
149780000 121.674670007513
149790000 117.91419748092
149800000 120.661799426519
149810000 117.285081697387
149820000 122.081106482557
149830000 122.414643595007
149840000 121.825115812825
149850000 119.784112043652
149860000 114.703308695822
149870000 115.579158161484
149880000 116.445267220554
149890000 115.332006454176
149900000 116.12274393017
149910000 115.712870757047
149920000 115.547521122719
149930000 116.93842343157
149940000 119.295760177049
149950000 115.145961438902
149960000 117.29534901746
149970000 114.260405389117
149980000 119.879944761537
149990000 115.508890376388
150000000 117.961778023911
#timestep 
150010000 118.513253755371
150020000 120.008481922702
150030000 118.261005725305
150040000 123.055070497978
150050000 122.390135606018
150060000 118.212218106504
150070000 115.990028095976
150080000 117.841934371181
150090000 118.072963053337
150100000 119.630298746663
150110000 114.480984609453
150120000 113.918934374847
150130000 112.768935114909
150140000 113.54118876621
150150000 115.710944095826
150160000 113.640847050978
150170000 112.841884686459
150180000 107.968426682081
150190000 113.73608027673
150200000 119.060387499397
150210000 119.930218978795
150220000 120.015203102141
150230000 121.93354429336
150240000 124.789677587524
150250000 122.355591301523
150260000 122.002991974378
150270000 121.139638080666
150280000 122.165626323978
150290000 119.393858937924
150300000 121.96096510897
150310000 124.115526833744
150320000 120.901995233861
150330000 117.721651836633
150340000 120.698604054219
150350000 125.330899675791
150360000 126.178481062131
150370000 124.154812221974
150380000 122.922300195344
150390000 121.761003413188
150400000 129.033856312706
150410000 126.530528864372
150420000 124.971804481295
150430000 126.222048982894
150440000 123.005276619725
150450000 121.508701407419
150460000 117.396656142755
150470000 126.240658092462
150480000 127.082041007356
150490000 129.652773604199
150500000 130.247717384657
150510000 125.682663909288
150520000 124.07602449872
150530000 128.731334126288
150540000 126.48359164588
150550000 126.516483814504
150560000 129.090311730611
150570000 124.461969534235
150580000 123.28226756399
150590000 125.854619658749
150600000 124.860047369893
150610000 126.625104811374
150620000 127.020723440031
150630000 123.965520457676
150640000 125.535052361672
150650000 120.790830714154
150660000 112.935926141907
150670000 120.700006719292
150680000 123.072255383651
150690000 123.347703592618
150700000 123.416335727185
150710000 118.560766168019
150720000 116.07750180047
150730000 119.351214764746
150740000 117.788563288802
150750000 115.607536660019
150760000 113.354462273309
150770000 117.672717355077
150780000 119.405659491767
150790000 118.612089882737
150800000 113.821690208362
150810000 115.355992942339
150820000 115.365399954245
150830000 113.183889393463
150840000 111.781396513348
150850000 118.868213438889
150860000 115.715468560033
150870000 113.880793539068
150880000 108.10140578994
150890000 111.925042250758
150900000 113.528824341313
150910000 112.837769115363
150920000 113.34995106937
150930000 113.285544518442
150940000 112.501791386282
150950000 119.506601500499
150960000 119.268140250719
150970000 119.445522708282
150980000 117.37347913619
150990000 117.335228179803
151000000 123.370315028573
151010000 120.238643782217
151020000 117.149684189982
151030000 120.330287265013
151040000 120.563211329294
151050000 118.11536417595
151060000 116.575805743295
151070000 119.573545986991
151080000 121.335112099712
151090000 121.663767522152
151100000 120.221596783286
151110000 117.296882776047
151120000 118.121695987888
151130000 116.037338608944
151140000 114.512554475739
151150000 113.824118409633
151160000 111.778623180809
151170000 113.045941694257
151180000 114.039164895229
151190000 115.989236537054
151200000 117.806335216263
151210000 115.796893223357
151220000 119.274906642239
151230000 119.883396482915
151240000 120.926463032848
151250000 122.295365394467
151260000 122.095034164537
151270000 121.13639250246
151280000 115.279074039537
151290000 114.954948121813
151300000 114.933819005068
151310000 115.641855931003
151320000 111.370801330741
151330000 116.716725003954
151340000 116.859977754121
151350000 120.38029427994
151360000 122.823194409642
151370000 119.156032717914
151380000 119.70369426044
151390000 114.524292940474
151400000 115.070795854342
151410000 115.504347319177
151420000 118.919203582982
151430000 121.279296493693
151440000 117.635627380309
151450000 119.397120380702
151460000 120.417379016457
151470000 117.517796842953
151480000 115.121746043556
151490000 118.744660088248
151500000 119.721104950739
151510000 117.380032868358
151520000 116.740041264296
151530000 119.850455221128
151540000 120.713847591706
151550000 117.452264952224
151560000 119.156687656431
151570000 119.600538332466
151580000 119.48247422007
151590000 119.405372486793
151600000 119.295221406917
151610000 121.106585509194
151620000 121.020509496891
151630000 120.283151569086
151640000 120.604152670751
151650000 119.034820327377
151660000 117.893566432191
151670000 119.689268228386
151680000 119.476656045407
151690000 121.259583090791
151700000 120.36914339766
151710000 122.867494286849
151720000 120.794632415852
151730000 115.990901936386
151740000 117.603695319058
151750000 119.001152002562
151760000 117.978921433125
151770000 119.110106649546
151780000 120.630678341496
151790000 119.309605329841
151800000 119.634850774738
151810000 124.068857986003
151820000 124.270689077465
151830000 121.416872239468
151840000 121.552912542552
151850000 126.428084525232
151860000 124.143854028861
151870000 127.743505436519
151880000 128.100964033529
151890000 130.093673833602
151900000 125.538659126012
151910000 125.371985808545
151920000 128.594834950218
151930000 124.325955772714
151940000 122.040747696291
151950000 123.661350738364
151960000 121.909805206407
151970000 125.20271006541
151980000 125.008281200488
151990000 123.009484016791
152000000 120.921917633895
152010000 119.738650251266
152020000 121.881995141158
152030000 121.742339297422
152040000 118.661462764364
152050000 122.11080328021
152060000 121.362437532576
152070000 123.177064294757
152080000 123.176049735261
152090000 122.829938289107
152100000 124.132324758708
152110000 123.937439712197
152120000 118.810262085394
152130000 121.634342179393
152140000 119.753723321809
152150000 119.912061995403
152160000 115.620023466478
152170000 116.001781176418
152180000 117.919207278691
152190000 115.917179389347
152200000 113.941539908753
152210000 118.661783706478
152220000 119.70616639712
152230000 114.717202345838
152240000 114.449591842974
152250000 120.380060567338
152260000 120.516350103563
152270000 118.228498977387
152280000 122.676617507909
152290000 121.406168339857
152300000 120.428130864849
152310000 124.379759497883
152320000 122.856620609142
152330000 121.166051175955
152340000 125.801931228307
152350000 124.29236124397
152360000 125.49363616274
152370000 123.696776038687
152380000 126.36476658428
152390000 126.651584247349
152400000 128.178120835307
152410000 126.062180776462
152420000 123.750589881498
152430000 120.996796400184
152440000 125.685842171256
152450000 125.224922787809
152460000 124.179032253101
152470000 124.034119811236
152480000 120.691882267461
152490000 120.786831604577
152500000 123.036941027694
152510000 124.238565862398
152520000 123.614779241254
152530000 124.288893208595
152540000 124.039023614135
152550000 121.465148789633
152560000 120.832288025076
152570000 124.204328105369
152580000 123.074721582864
152590000 118.51020585296
152600000 115.786592023028
152610000 114.327500212718
152620000 119.210669653866
152630000 122.70559270186
152640000 123.592401775663
152650000 124.841459077132
152660000 123.966769376088
152670000 122.870287812519
152680000 123.12804144944
152690000 121.1516940784
152700000 126.35640102012
152710000 122.227903275002
152720000 121.44595530209
152730000 121.65192487957
152740000 123.785128212611
152750000 121.55668620207
152760000 118.648270105575
152770000 117.613684901975
152780000 121.821253938738
152790000 123.25400091732
152800000 120.918433091558
152810000 121.469109643536
152820000 120.852396503795
152830000 120.834919272512
152840000 117.867855633579
152850000 119.367192698094
152860000 120.842306190558
152870000 120.225887939661
[truncated: 395,552 more chars]
