# Supplementary material for: Directional translocation resistance of Zika xrRNA
Source: Nat Commun. 2020 Jul 27;11:3749. doi: 10.1038/s41467-020-17508-7 (PMC7385498; doi:10.1038/s41467-020-17508-7)
Supplement: Supplementary file 4 — Source Data [file 41467_2020_17508_MOESM4_ESM.zip › Source_Data_Figures/Fig2B/stretching-rate_r0-T300K/r_6_Ree_parallel.dat]

10000 11.8165034030219
20000 10.9207794149193
30000 12.2192995549515
40000 16.8339604779593
50000 17.7289092753526
60000 20.1905831626689
70000 19.8440710915011
80000 10.4182370414783
90000 20.2310840256271
100000 18.3841929221998
110000 15.1884045424557
120000 11.5625593832595
130000 12.6371900109748
140000 10.0821118515918
150000 9.47136267410212
160000 8.81256777944554
170000 4.44344874231501
180000 3.33316106459745
190000 6.25129211678291
200000 3.29183100825014
210000 4.94779212624871
220000 3.83525024305942
230000 7.42468198085919
240000 13.1297100598118
250000 14.6802263815613
260000 19.3316999702606
270000 15.1746525688895
280000 12.6196806554645
290000 13.7242225135248
300000 17.736650627669
310000 13.720506272006
320000 15.8311040077906
330000 12.6430068678431
340000 14.3660036113361
350000 15.6248917800459
360000 16.9548665400195
370000 8.75367185587891
380000 10.0881620890112
390000 3.79356701104359
400000 6.99982134616721
410000 5.85211388978877
420000 9.83972635047519
430000 12.1345657102693
440000 14.1171697482541
450000 13.7318269270395
460000 12.178063720516
470000 9.27320736708015
480000 18.6763998161663
490000 23.4977876438883
500000 16.3140705788715
510000 19.9639850772237
520000 16.5192371463563
530000 19.3214238829171
540000 16.1491940275244
550000 14.8739704133494
560000 8.30774182966439
570000 15.9438177839203
580000 17.4671074113085
590000 20.9088685698176
600000 25.2531120180603
610000 28.1584953945996
620000 23.7409169772326
630000 17.0980286437449
640000 18.9593758732615
650000 24.7112107393841
660000 19.5467111738473
670000 15.3625389131721
680000 17.3592785372243
690000 16.2896098981725
700000 11.0162679948675
710000 17.4334191359594
720000 10.5030243976473
730000 5.82119281436343
740000 7.2174883845679
750000 11.984457165774
760000 12.1712813381247
770000 13.6820323463654
780000 14.2821992339951
790000 18.7614645092235
800000 12.1725997887221
810000 17.994335996866
820000 12.3927209314681
830000 16.3475798855046
840000 11.6797283694333
850000 13.089910091025
860000 16.1491464055674
870000 15.0042617309919
880000 11.9881334044518
890000 17.5826509376511
900000 12.1610578244614
910000 3.9030263601756
920000 13.2838390311904
930000 8.45455186455678
940000 10.887485241301
950000 21.4158221305242
960000 16.9562680953421
970000 19.1548643422089
980000 26.7181456300763
990000 24.9463816661687
1000000 26.5437294162289
1010000 26.4286245376343
1020000 22.1173872433492
1030000 21.1547278197808
1040000 16.3019958318421
1050000 19.6987287595779
1060000 20.8746355622077
1070000 18.6328351092696
1080000 20.5562611427633
1090000 26.1119201428092
1100000 34.8993971424479
1110000 35.1999977467241
1120000 20.8024861591458
1130000 23.567294219643
1140000 26.599583901951
1150000 24.2017959215963
1160000 16.3992530736223
1170000 16.7016645700854
1180000 14.8912072634845
1190000 13.9824225742638
1200000 16.4598560431576
1210000 14.7300908258453
1220000 10.3176372888888
1230000 13.2469943047526
1240000 13.460640871533
1250000 20.6292304271326
1260000 18.928017953851
1270000 9.57759402254118
1280000 14.195401677012
1290000 6.57631108502733
1300000 7.85462506784501
1310000 14.9963363282525
1320000 11.9029817679455
1330000 11.5075822941492
1340000 14.433854718547
1350000 20.5780293232883
1360000 13.2190276028147
1370000 12.6221576665619
1380000 16.3533524226625
1390000 17.700138215733
1400000 11.7289278500491
1410000 17.0357233226016
1420000 22.4347186445897
1430000 18.2085057328949
1440000 23.4231073430057
1450000 19.7728324435136
1460000 22.8911789584744
1470000 19.9521321745805
1480000 25.2510089181811
1490000 18.0297661333051
1500000 18.949493632903
1510000 13.5295891121669
1520000 15.2873680645781
1530000 19.8014583857408
1540000 14.8155259667876
1550000 17.0879196474357
1560000 18.2942212158504
1570000 17.7794422041061
1580000 21.4360250919555
1590000 19.1763663852576
1600000 22.6772887757645
1610000 22.6130804901466
1620000 18.9932967339638
1630000 24.3628590732059
1640000 25.9368967720761
1650000 26.3302280767558
1660000 27.4277949399539
1670000 22.1193436374876
1680000 26.0153598729642
1690000 32.082062227139
1700000 32.992412966114
1710000 27.827246183318
1720000 25.8615414088372
1730000 18.4031141520551
1740000 18.2692718067412
1750000 26.3863986536789
1760000 20.7737311482107
1770000 23.2082095975343
1780000 22.3689288642578
1790000 20.3255348793125
1800000 20.7677473600843
1810000 20.1797072599817
1820000 15.3979602636551
1830000 20.3199712880008
1840000 22.9168194978537
1850000 25.9340915165408
1860000 25.011632719958
1870000 23.2634427117784
1880000 32.0409930738817
1890000 30.8375944524524
1900000 24.0254733370191
1910000 17.7917505587678
1920000 17.4671028275048
1930000 21.2085995351208
1940000 23.2505950840991
1950000 18.6529918849541
1960000 20.9300070186176
1970000 20.4615719471902
1980000 16.6509397018788
1990000 17.5745748953889
2000000 18.5038766209432
2010000 23.5327334672432
2020000 15.1307018588028
2030000 18.9772876720263
2040000 20.0217899622074
2050000 27.6339954798572
2060000 18.3988966716487
2070000 17.0710223408574
2080000 15.5629118112378
2090000 13.2028635344797
2100000 18.0691042671123
2110000 19.9619727724673
2120000 20.8565777429723
2130000 17.0895013938691
2140000 15.4735916070346
2150000 18.6298912604042
2160000 22.7472696670604
2170000 15.222472692266
2180000 17.302221600195
2190000 22.2920100953926
2200000 22.59043664606
2210000 20.7986175677493
2220000 18.4526620751932
2230000 21.5706729855994
2240000 16.1492436165466
2250000 23.2799276235143
2260000 31.3402931793987
2270000 25.7652904373
2280000 30.1266107738795
2290000 24.9904643565235
2300000 23.4463146239589
2310000 20.6029559627505
2320000 16.2260353619312
2330000 20.6306017179097
2340000 22.1448662428303
2350000 26.73878286465
2360000 25.0190141537042
2370000 24.09546201631
2380000 18.4914214615766
2390000 17.4665979040191
2400000 22.1204198027137
2410000 23.2280321346032
2420000 21.36921163533
2430000 23.1996695161392
2440000 20.2803582381244
2450000 17.7271128788556
2460000 15.4042822669797
2470000 20.0471694656082
2480000 16.0899680065241
2490000 22.2923330201433
2500000 19.1213187318063
2510000 28.4288486027476
2520000 29.5472332129675
2530000 25.607496145003
2540000 26.4196236215385
2550000 27.6437060839349
2560000 26.7179317270184
2570000 26.9398828174477
2580000 36.088495742544
2590000 31.9028657502626
2600000 28.9313597270722
2610000 30.2533997160122
2620000 25.8578047069915
2630000 30.6309715625987
2640000 26.9126318443868
2650000 26.2554060822649
2660000 23.7877867061133
2670000 19.7805841381842
2680000 19.7490747193056
2690000 24.1247905320604
2700000 31.7730629154715
2710000 27.5247067197267
2720000 20.6561768036367
2730000 26.6040158968385
2740000 32.6607935032795
2750000 26.8300457206244
2760000 28.9940406313094
2770000 33.3153718582486
2780000 28.8706204617097
2790000 33.9756699353043
2800000 24.0892719455702
2810000 27.3388108961686
2820000 24.1788989048127
2830000 30.0430734632013
2840000 27.3373749526237
2850000 25.9363295255505
2860000 25.908899435389
2870000 25.3862965173349
2880000 20.2006845124687
2890000 29.6782140101473
2900000 22.1997578304068
2910000 22.9543391174499
2920000 23.9918589525245
2930000 25.5180386126249
2940000 21.295324717681
2950000 20.3860023116941
2960000 24.65734241733
2970000 26.8786839616405
2980000 21.6997859656474
2990000 18.5831980734008
3000000 27.9010942764836
3010000 24.2439231106905
3020000 19.2012563714579
3030000 21.5450219022136
3040000 21.3076120076173
3050000 18.9927086689215
3060000 20.6533237955974
3070000 24.0873323372317
3080000 25.7752516414199
3090000 30.1329732970668
3100000 23.7470086026414
3110000 21.8868503915421
3120000 18.835806146422
3130000 18.3979268191569
3140000 21.6852273680751
3150000 20.9266855005732
3160000 25.2037141478602
3170000 29.5791125278999
3180000 24.342045696742
3190000 22.2140221115686
3200000 28.9340467013168
3210000 31.2301425975777
3220000 20.6841203083487
3230000 25.3481057964296
3240000 26.8844243044255
3250000 31.9304533269024
3260000 26.3561981406573
3270000 20.9922849232705
3280000 18.2288977918985
3290000 22.3674453367738
3300000 23.9306961205324
3310000 23.2183267703271
3320000 30.7697376460504
3330000 23.2318143791281
3340000 24.0710396784166
3350000 21.4973727489484
3360000 20.1660705333407
3370000 19.5961120496937
3380000 14.7184872968493
3390000 15.5651286101238
3400000 21.9556717087113
3410000 27.7136639779467
3420000 27.0634394266734
3430000 30.4852336652932
3440000 20.9416317017829
3450000 22.8315994939469
3460000 26.0166832869259
3470000 29.4843915745166
3480000 20.5665568104337
3490000 26.3642602158445
3500000 17.9608483310774
3510000 32.6770355432496
3520000 28.9714470757015
3530000 22.2848105986533
3540000 27.5902122588627
3550000 24.6217970979438
3560000 28.8518188574308
3570000 25.5492299023113
3580000 25.2651563420794
3590000 26.9742497104177
3600000 26.4071750162482
3610000 24.7102861691141
3620000 24.3223668369707
3630000 27.0487810433613
3640000 23.8033825194372
3650000 25.735556654065
3660000 32.4441443355088
3670000 34.5146884521923
3680000 34.4080119822954
3690000 27.5125729193335
3700000 34.4120970967561
3710000 30.7690402450556
3720000 32.6190050531849
3730000 33.1228884820473
3740000 33.0994237895327
3750000 29.8510198017594
3760000 29.9481052117473
3770000 39.1504366419472
3780000 32.9831731719052
3790000 36.0512292458415
3800000 35.1916425276291
3810000 34.6525162602707
3820000 33.5338843821793
3830000 36.6583556467767
3840000 34.6452666994981
3850000 32.9160279451096
3860000 28.1321509964999
3870000 28.0206555853475
3880000 23.4454175664119
3890000 27.3161922687887
3900000 28.5581930054166
3910000 26.1950117431123
3920000 30.2818924195091
3930000 34.5500211468185
3940000 26.9647141966672
3950000 25.8950346709548
3960000 27.5729399181535
3970000 33.6029083708816
3980000 37.3905907154825
3990000 34.8165762798656
4000000 31.3002102520112
4010000 28.0229093004177
4020000 29.8806118885249
4030000 36.7009324163848
4040000 37.6978447954292
4050000 34.6147710185946
4060000 33.8030587097968
4070000 35.6500056463345
4080000 39.5591145289891
4090000 37.268775439794
4100000 36.827175521104
4110000 29.875287714848
4120000 34.6055272835377
4130000 36.5277539427616
4140000 31.2480807614735
4150000 30.4578747132178
4160000 25.9493916793968
4170000 26.8047830680925
4180000 28.1381207166551
4190000 28.9304817690236
4200000 25.1673126112455
4210000 24.1544706319499
4220000 28.0891201953168
4230000 33.8284897144542
4240000 31.1936706184816
4250000 29.1973062910263
4260000 21.801039667764
4270000 21.0696598929942
4280000 29.8842818358939
4290000 20.5560831197586
4300000 27.4682845603267
4310000 26.3546485210152
4320000 27.6704889255008
4330000 26.7738291041935
4340000 26.4796459139179
4350000 27.3812170154753
4360000 33.0275598805366
4370000 26.469546833081
4380000 23.1011287361284
4390000 28.3988247073951
4400000 24.1331033560172
4410000 24.5317248385191
4420000 26.776500750639
4430000 27.902799035484
4440000 27.7193481729488
4450000 21.3467819568611
4460000 23.4825193148671
4470000 21.3240976225082
4480000 23.1442507833449
4490000 28.7499460772402
4500000 26.6563877271894
4510000 26.8329251344475
4520000 30.8933055846653
4530000 36.4837962014
4540000 29.0621946492354
4550000 33.2412826885716
4560000 26.1349480493395
4570000 31.2877759195445
4580000 29.4208261896973
4590000 37.449451851204
4600000 42.7132843944242
4610000 33.289100781757
4620000 28.9077776787077
4630000 28.8630475784603
4640000 26.260260293501
4650000 25.8434148877486
4660000 27.3535154442749
4670000 36.9418952941602
4680000 41.0302958516041
4690000 37.8313335629015
4700000 43.4799057033333
4710000 38.8124202867971
4720000 38.3439463764875
4730000 34.7070970622767
4740000 31.2882466153663
4750000 37.9110953054986
4760000 33.5717161562277
4770000 29.8157622742189
4780000 30.9046883260654
4790000 38.9155754460251
4800000 41.4408794859663
4810000 43.678194308366
4820000 43.1992521148539
4830000 39.2177153282498
4840000 32.7442379501165
4850000 37.453209603462
4860000 40.5691384828426
4870000 37.0618396835773
4880000 37.8997467171026
4890000 35.1098321649314
4900000 28.9328021088839
4910000 29.1214554412676
4920000 27.688244259145
4930000 29.4767008741625
4940000 36.4657361085565
4950000 33.4137015470379
4960000 36.7825887268656
4970000 27.5622904971219
4980000 29.9810486861348
4990000 25.5757767202051
5000000 31.9356962173521
5010000 31.5435764778128
5020000 28.3082824585479
5030000 26.2147319584395
5040000 26.3052459573047
5050000 19.3436596824833
5060000 19.7751552994683
5070000 18.3934695909649
5080000 23.7632170126605
5090000 22.9366777139298
5100000 26.4518782058018
5110000 27.5848296065342
5120000 23.7310734265517
5130000 20.9261071764086
5140000 24.6805175004191
5150000 27.3125645762831
5160000 33.1980215242343
5170000 27.0551370843982
5180000 26.0750663613194
5190000 29.346987940932
5200000 35.7397054145677
5210000 35.9136701888617
5220000 37.1104403700423
5230000 35.0136804598604
5240000 35.9910675468338
5250000 37.2055420796515
5260000 32.21002000701
5270000 28.8009221831661
5280000 28.7397073591865
5290000 30.0577736442928
5300000 27.9079547012583
5310000 38.9662661850994
5320000 37.2594730280966
5330000 42.743219177018
5340000 37.4502659795945
5350000 39.0205571074059
5360000 31.9089371682441
5370000 30.225737537782
5380000 24.1502342484404
5390000 21.6236512049466
5400000 26.7626966367874
5410000 24.3397951014798
5420000 24.5609938504061
5430000 20.0567281554469
5440000 22.0277737272907
5450000 22.5083825818729
5460000 23.4920995354489
5470000 25.8683766903528
5480000 23.9230607516481
5490000 33.3051031648065
5500000 30.4929148964939
5510000 26.5868097446739
5520000 34.3881726820945
5530000 32.2745918012293
5540000 30.7955243480468
5550000 37.1754693767746
5560000 35.3552230619877
5570000 40.6054984367128
5580000 32.7633199283232
5590000 30.4648481258921
5600000 30.9661984310229
5610000 34.5242882374614
5620000 37.1467292524131
5630000 36.2392268310883
5640000 39.168536840467
5650000 23.4459215632858
5660000 32.9676099515047
5670000 31.8181643801403
5680000 35.8290688468856
5690000 32.4290469239847
5700000 32.0921291667176
5710000 36.1602149178141
5720000 27.0263099353012
5730000 31.6422388566673
5740000 26.2637592821302
5750000 34.9344994609796
5760000 27.5937232216549
5770000 36.2999045754019
5780000 35.4190678366213
5790000 29.2551122734921
5800000 34.7894378457984
5810000 33.3584257583653
5820000 27.2263598766548
5830000 26.8263606206136
5840000 35.1591021643015
5850000 30.9670548567017
5860000 34.7284871825091
5870000 34.510241813581
5880000 30.4710322519691
5890000 32.4941105415268
5900000 28.6690568674165
5910000 29.560458810315
5920000 33.0670773268199
5930000 36.1637034692851
5940000 30.6018966266506
5950000 26.2340924149607
5960000 27.7232216945984
5970000 29.1201300760441
5980000 29.1662492146907
5990000 22.5872772785858
6000000 23.5404772117288
6010000 26.1914818557451
6020000 21.3629175031014
6030000 23.6602339512556
6040000 27.6862264874435
6050000 26.6164907826317
6060000 34.1124860442342
6070000 27.8643121815757
6080000 25.3668483652742
6090000 22.8939105714852
6100000 25.5171022124504
6110000 26.0755385775
6120000 28.4494242251969
6130000 25.0981777241381
6140000 27.3915234635356
6150000 31.7298322923015
6160000 29.3014867051484
6170000 23.5841001781939
6180000 21.8434011939231
6190000 28.95610024927
6200000 22.2664990560955
6210000 29.7947555562967
6220000 27.8063172950363
6230000 24.6326997880801
6240000 25.0521984508366
6250000 30.3248665706918
6260000 24.5021453899753
6270000 18.8576898902949
6280000 18.0524121676589
6290000 16.4607260457752
6300000 15.7918360199481
6310000 12.0237211811526
6320000 20.540880237665
6330000 18.5283184748051
6340000 22.5122209964038
6350000 20.2732254668335
6360000 22.8957422200176
6370000 26.6910936407909
6380000 17.5184818248235
6390000 11.8475597733928
6400000 18.7916535496469
6410000 14.1673915197549
6420000 19.4223283167314
6430000 18.2560852084476
6440000 25.7240246426973
6450000 22.0027349915804
6460000 23.6916381289457
6470000 22.1732459867534
6480000 19.6115340893193
6490000 27.4937421238853
6500000 26.4278852864221
6510000 32.4229790599876
6520000 25.4283489206541
6530000 21.9175700258979
6540000 18.2218354714363
6550000 24.0655351770586
6560000 19.2779215300671
6570000 27.296173110144
6580000 29.8106737522795
6590000 24.7600606393325
6600000 23.571879953471
6610000 23.2035000301901
6620000 18.5334700004583
6630000 18.1843930274309
6640000 20.349206141426
6650000 20.9094968188105
6660000 18.8101507689873
6670000 25.4152524919606
6680000 27.48711995703
6690000 28.2038635775947
6700000 27.4200503859568
6710000 21.0608611408634
6720000 28.7718606500226
6730000 33.1808640223929
6740000 27.5607553430548
6750000 21.0611347155535
6760000 19.8685636629471
6770000 11.733554563021
6780000 14.3010547746472
6790000 23.7516578119204
6800000 20.8469747547537
6810000 17.6283532078152
6820000 18.5920038890177
6830000 21.6645846907579
6840000 23.3877826276432
6850000 20.5434058225263
6860000 16.7055252532145
6870000 16.4337279138586
6880000 13.9293555747515
6890000 12.9252430207196
6900000 10.1362857359
6910000 15.1848342662107
6920000 9.69445355597702
6930000 9.94957362685619
6940000 5.90679971815098
6950000 9.72229779028663
6960000 17.4771704548971
6970000 20.86856323426
6980000 17.4843714309739
6990000 21.5821977096295
7000000 22.3706830784904
7010000 20.6840386479708
7020000 17.5100377737318
7030000 10.0340538319248
7040000 16.1816297437335
7050000 21.1467562256047
7060000 21.4755441677785
7070000 16.7759598239782
7080000 14.5814413242326
7090000 14.6287274644962
7100000 17.4375956614286
7110000 18.1048714053221
7120000 20.6404208250019
7130000 12.4345662642969
7140000 10.7689726828921
7150000 14.0339326705145
7160000 16.371991849382
7170000 17.1204524140976
7180000 16.6612793307724
7190000 15.5636748436548
7200000 7.42809597600632
7210000 7.84385225938621
7220000 9.38637902742937
7230000 9.50476353268266
7240000 6.94065403084358
7250000 5.46476159324448
7260000 13.6983441901055
7270000 11.6778176277249
7280000 8.02413192046396
7290000 7.97066705457075
7300000 13.4994138224367
7310000 13.7766231212379
7320000 17.2558983885592
7330000 17.8404537197671
7340000 15.9438014112537
7350000 11.2392314159874
7360000 11.2381339452518
7370000 19.3111809334017
7380000 22.3490860537241
7390000 16.103894695449
7400000 14.6277470215275
7410000 8.00260864931766
7420000 12.5426011682803
7430000 12.5301166156471
7440000 20.1632878205838
7450000 19.169520023735
7460000 21.8857225568971
7470000 14.9409743110185
7480000 13.6741381445306
7490000 15.668199621411
7500000 21.1795423337547
7510000 18.3385972102291
7520000 22.7813329335736
7530000 18.8369124604237
7540000 19.6836054068315
7550000 21.42263509952
7560000 17.5032610022454
7570000 22.007570092537
7580000 22.3951908223503
7590000 21.4113553975893
7600000 23.0668544742227
7610000 20.0935378227139
7620000 10.6512634219031
7630000 6.79152511006691
7640000 13.034357290963
7650000 16.2162631209486
7660000 18.8900981144138
7670000 25.724049666355
7680000 23.344289761304
7690000 20.4673925630628
7700000 14.6246439605634
7710000 17.3172462717225
7720000 19.6512807983224
7730000 15.5727407966157
7740000 21.1194845137895
7750000 17.6337619871922
7760000 21.5259857939677
7770000 23.1871528265681
7780000 20.6218681803515
7790000 28.2911647845337
7800000 26.0094994528849
7810000 24.5988058230654
7820000 19.2195805338091
7830000 17.3648406575778
7840000 14.644893419479
7850000 18.754036141697
7860000 16.2929494745381
7870000 8.19636780935633
7880000 14.1528323148393
7890000 12.4922898498094
7900000 10.8983932462374
7910000 11.0122187624496
7920000 8.9132842299407
7930000 13.6281309101595
7940000 17.3763136866344
7950000 15.261230848922
7960000 19.4053071296874
7970000 20.8285557151926
7980000 21.9947092530289
7990000 23.0113256985791
8000000 17.3922118230262
8010000 13.3560667766556
8020000 16.4844447489013
8030000 17.2505796523247
8040000 21.2806421672806
8050000 16.3869616207914
8060000 22.2068140251527
8070000 18.9678422455292
8080000 20.3093186686033
8090000 20.9281254330849
8100000 23.806837482812
8110000 26.069905265906
8120000 27.2139467561373
8130000 20.1822003846852
8140000 23.8769287660072
8150000 20.5612758569503
8160000 18.3258434651514
8170000 12.7713804274916
8180000 15.9682307377994
8190000 11.7526015925528
8200000 8.86126474319258
8210000 14.6337385676892
8220000 14.2726440140447
8230000 19.2034424144435
8240000 13.1246855694112
8250000 22.4979865078793
8260000 14.4731829381071
8270000 25.237896932123
8280000 22.5428907127092
8290000 19.0962416587819
8300000 13.2939364489254
8310000 12.0834852131479
8320000 17.5970365274845
8330000 8.82686593216351
8340000 17.0421551322518
8350000 19.4951904449572
8360000 22.1258350731589
8370000 20.9381797697289
8380000 17.5037993626468
8390000 15.3498321546292
8400000 18.6922790460158
8410000 19.1374923506788
8420000 22.1019395288788
8430000 22.4265220612855
8440000 24.0455226077025
8450000 24.6741155366284
8460000 23.4807933048841
8470000 22.9077758952107
8480000 22.3522210145441
8490000 23.6608224115888
8500000 22.725339740242
8510000 24.1931855468787
8520000 20.2396946346848
8530000 17.6512421274814
8540000 18.1573793732263
8550000 11.8403441256161
8560000 15.2775488505541
8570000 16.2009681710792
8580000 3.82545650202559
8590000 19.6447990790499
8600000 11.2187445502182
8610000 10.5883833133103
8620000 6.60372187279114
8630000 13.3427309037233
8640000 16.299935990783
8650000 15.3048250752274
8660000 14.2072227307761
8670000 13.5840295667193
8680000 13.433725502194
8690000 15.0659938105493
8700000 19.6851318578078
8710000 17.7058091595025
8720000 20.6156822549016
8730000 20.0247002546381
8740000 18.7020431436296
8750000 16.706005570758
8760000 26.121280988978
8770000 28.1899420560932
8780000 31.5406165409144
8790000 24.8781480993932
8800000 27.2228316894818
8810000 24.6070643017159
8820000 26.5781009767471
8830000 22.3633122471596
8840000 20.4039426566856
8850000 24.3404331645868
8860000 24.506125025125
8870000 25.2294526448133
8880000 26.2287371479417
8890000 25.5766496030876
8900000 22.6972507805307
8910000 13.1060720226747
8920000 9.41615035913503
8930000 8.77083547548244
8940000 17.3666704883434
8950000 14.3377949674185
8960000 13.8428163216497
8970000 12.8130503926818
8980000 10.3733759488541
8990000 3.96852852384319
9000000 9.57194358398277
9010000 6.58909659535186
9020000 7.58487613457442
9030000 11.0150435639108
9040000 16.7111344254226
9050000 18.4140842890026
9060000 10.110005743968
9070000 8.41193418051523
9080000 6.07602612925876
9090000 6.68343581218056
9100000 4.10099825726786
9110000 5.70485538369491
9120000 4.97837325128705
9130000 6.14518821849168
9140000 6.97178902716934
9150000 5.73758958612638
9160000 1.08733063911586
9170000 4.76296009477625
9180000 10.670371188317
9190000 5.92099963552107
9200000 2.97033507696966
9210000 5.78502227676273
9220000 5.21445331184191
9230000 9.16166272433725
9240000 7.37261382560723
9250000 1.50284286323381
9260000 3.52714684135339
9270000 4.27441087714311
9280000 6.95527857949213
9290000 5.33845876049435
9300000 14.7077480444527
9310000 15.491110190799
9320000 18.1812196700976
9330000 22.7428054214466
9340000 23.9107971898648
9350000 19.4623582512932
9360000 21.4545967329909
9370000 14.3204483768825
9380000 9.22014660565554
9390000 9.10991323137364
9400000 10.8614653061342
9410000 11.4706095435014
9420000 6.7756850234361
9430000 8.22356095077805
9440000 4.50511295960331
9450000 11.7451153032006
9460000 13.9654886739723
9470000 18.7714489890215
9480000 13.6618280144077
9490000 18.3603519352257
9500000 18.5138803960513
9510000 17.2838899701616
9520000 17.5634441389274
9530000 21.2908946529347
9540000 15.556619466832
9550000 11.3105248977932
9560000 8.05046168998564
9570000 6.82776201105861
9580000 11.7674404184257
9590000 17.352172239436
9600000 18.721151114928
9610000 12.2267900106114
9620000 15.8308856811988
9630000 19.793484605283
9640000 17.7265381648342
9650000 19.0165915854566
9660000 22.2537546052111
9670000 16.8935516159732
9680000 16.5393094625284
9690000 24.0055847398355
9700000 19.3834405064018
9710000 19.7523720888691
9720000 20.3172239965376
9730000 22.7182435878597
9740000 20.7054231120155
9750000 19.4034146965344
9760000 22.8874539159998
9770000 30.2734357136897
9780000 28.2584758231704
9790000 23.4959940720143
9800000 18.1774889613108
9810000 16.1082670484319
9820000 13.7847795563875
9830000 20.3978555163341
9840000 16.882129471535
9850000 17.7058958212938
9860000 17.918472890583
9870000 18.710843952788
9880000 13.3772630650062
9890000 10.4838737268934
9900000 15.096199940942
9910000 15.0899193012691
9920000 12.8213189830099
9930000 14.5244283754361
9940000 15.3308450442559
9950000 12.2996007789071
9960000 13.8420175998228
9970000 13.4645814562143
9980000 16.4450260404404
9990000 17.8452710747711
10000000 7.32948036015785
10010000 2.67829568776807
10020000 5.43536918555071
10030000 4.89948449526224
10040000 3.3858032723254
10050000 5.91150171069597
10060000 6.54837800202517
10070000 8.60273856548895
10080000 9.67628253433219
10090000 13.5105959293893
10100000 11.4715658409905
10110000 8.35394700173794
10120000 10.2228568648551
10130000 16.9340725409185
10140000 4.9736263493067
10150000 11.3789038414425
10160000 12.4797747467698
10170000 6.30686972367624
10180000 8.30485987801103
10190000 14.9455259616633
10200000 8.45288858557075
10210000 11.289099975921
10220000 4.43022379273384
10230000 9.91446877097763
10240000 6.97355241762506
10250000 12.2896863994929
10260000 13.2577670271818
10270000 16.2723837450651
10280000 16.4903855014285
10290000 16.2918004375157
10300000 13.2836114419135
10310000 16.3911093100022
10320000 16.9883921826645
10330000 19.1121980291093
10340000 8.2989340855658
10350000 9.22307668264568
10360000 12.6647988190938
10370000 11.7605176820437
10380000 13.241403910784
10390000 8.45352979598704
10400000 11.985938395293
10410000 7.66316999955279
10420000 4.97371047790034
10430000 7.18117600179733
10440000 2.95350195275267
10450000 4.10800106538392
10460000 1.38269386385883
10470000 5.25236810643423
10480000 5.72087474622373
10490000 5.97762988106359
10500000 10.3922945493179
10510000 9.79980858677311
10520000 9.46475388180153
10530000 15.5004645655075
10540000 22.2153867077507
10550000 19.2115568656941
10560000 14.7147999774649
10570000 13.7560725175667
10580000 10.788106117651
10590000 13.1101948725758
10600000 19.3301394314166
10610000 16.5824559353509
10620000 16.3551835205961
10630000 13.6134310635995
10640000 16.5940467773667
10650000 18.1672762499379
10660000 15.2758966949499
10670000 11.1825948843571
10680000 10.9750255679584
10690000 3.73607495639476
10700000 11.1085908097735
10710000 18.7001239286045
10720000 8.77550716785032
10730000 8.78872259259219
10740000 3.01553805558899
10750000 10.8563153439411
10760000 9.6449737520407
10770000 12.1713132102628
10780000 8.9429412020429
10790000 12.5522216504758
10800000 6.87593166702317
10810000 11.8058780562528
10820000 2.48712100925843
10830000 8.19509376028509
10840000 15.2190841403498
10850000 13.147135523704
10860000 4.9993134113115
10870000 14.3545916360439
10880000 14.7915097025543
10890000 13.8858656173815
10900000 11.0137012112809
10910000 9.23380756764362
10920000 15.3721875515457
10930000 14.1732816431885
10940000 15.4589041317695
10950000 13.2602759075159
10960000 9.91630336001413
10970000 9.65545899380464
10980000 11.6066368473656
10990000 16.7393472449853
11000000 11.1754826643586
11010000 12.4924202792375
11020000 14.2114906483894
11030000 13.5850968366928
11040000 9.50888045583281
11050000 12.0925155146483
11060000 10.8711073412874
11070000 13.5429535151703
11080000 10.2495053119926
11090000 12.948167800837
11100000 11.6926349751994
11110000 11.7950832137741
11120000 5.803965509531
11130000 3.77840637477203
11140000 0.239004179552921
11150000 1.99991974417992
11160000 2.84730982171925
11170000 5.9512392454825
11180000 3.17325418605287
11190000 4.57072803837593
11200000 4.27313770137243
11210000 11.3657446983181
11220000 11.696345023651
11230000 14.7355448171248
11240000 13.2397945931403
11250000 19.3049154916181
11260000 17.228795129277
11270000 7.88476899958175
11280000 4.02538805439775
11290000 11.6660533113937
11300000 12.8933535687468
11310000 13.5023730364773
11320000 11.4318218877168
11330000 4.34682710485396
11340000 3.9748096501857
11350000 0.0216351523901608
11360000 0.0875445517558546
11370000 3.15939754179055
11380000 4.71367639487909
11390000 5.61829787372994
11400000 8.9476505198777
11410000 4.88571376598827
11420000 8.60666259681273
11430000 12.403591842731
11440000 11.9456405579098
11450000 12.1359732337623
11460000 7.69880747289636
11470000 10.2249173742919
11480000 5.34747830554909
11490000 0.402433884902791
11500000 5.37589016215429
11510000 8.72794337466951
11520000 11.6834957238411
11530000 13.287752317843
11540000 7.22245026005271
11550000 7.9605324989268
11560000 9.69168748180255
11570000 10.6402556755966
11580000 10.5558290747567
11590000 7.70827051313665
11600000 7.80946897956625
11610000 6.58827782574167
11620000 11.1670733965572
11630000 12.0493342166214
11640000 5.57886929162567
11650000 1.86330485777842
11660000 10.0200316079811
11670000 2.41701846873463
11680000 3.93812835546447
11690000 5.49504987344488
11700000 0.408514485127171
11710000 5.44294183374421
11720000 1.78619378387185
11730000 0.0270730712570639
11740000 6.27221878352333
11750000 2.11952852809986
11760000 6.11710748762954
11770000 0.803312825838418
11780000 3.67611359889708
11790000 1.98335449959484
11800000 6.67448296298784
11810000 6.01840147910178
11820000 1.83115762387132
11830000 5.88309129391382
11840000 4.64101228945373
11850000 7.08698651697767
11860000 5.1667749912105
11870000 8.39315064278941
11880000 7.78449023719446
11890000 6.57142168501338
11900000 8.11213227875925
11910000 3.18919600555398
11920000 8.06683593634193
11930000 8.58917364368074
11940000 4.6766146971168
11950000 1.77716666997662
11960000 0.276812522527223
11970000 5.53370565675766
11980000 3.12873184338855
11990000 0.859279906293011
12000000 6.81989755755262
12010000 4.58932793051667
12020000 6.49994143095375
12030000 5.04897573722758
12040000 5.50473574262514
12050000 10.625107386822
12060000 6.8655438571131
12070000 6.70439697381028
12080000 4.9391546650761
12090000 5.65130572903894
12100000 4.71688999266877
12110000 1.04921331405995
12120000 1.52864707934646
12130000 4.36584910972891
12140000 3.0524448357869
12150000 5.71212918034252
12160000 10.3494314497403
12170000 6.13636370448512
12180000 0.981794891584741
12190000 1.70726005664613
12200000 1.58802414671112
12210000 2.76281285696234
12220000 1.33012138401619
12230000 7.43004516471336
12240000 1.75763319163866
12250000 1.52321271201032
12260000 2.44659898354325
12270000 7.85645496641121
12280000 6.32718945566808
12290000 4.29658972147524
12300000 6.76397576702436
12310000 8.41524090634607
12320000 10.1583166008456
12330000 14.0449680188303
12340000 4.74309555570142
12350000 3.05469477974856
12360000 8.18488515491111
12370000 11.5410137429348
12380000 10.0544926215683
12390000 2.14595481574713
12400000 4.44672089833449
12410000 0.513032354301799
12420000 2.29176194237914
12430000 0.15153351329019
12440000 5.45580593959704
12450000 1.96995963961956
12460000 1.02700209616211
12470000 0.298660662994394
12480000 2.35155942754022
12490000 6.06017704080864
12500000 0.679651465174061
12510000 0.479295088276331
12520000 3.29973907409021
12530000 2.37343435289114
12540000 3.67552432439311
12550000 0.186865130526201
12560000 2.63872770518208
12570000 3.478287147451
12580000 0.344817850725747
12590000 1.97095092142661
12600000 5.79602039718185
12610000 2.481314216172
12620000 6.96855309387183
12630000 1.03275140741471
12640000 6.71219144910805
12650000 7.61207000606959
12660000 9.26366994120355
12670000 5.93341478842439
12680000 0.143844227046372
12690000 1.96350382484604
12700000 7.67163279153618
12710000 2.51064817634335
12720000 7.69484436243658
12730000 3.73041063946584
12740000 3.02981628897805
12750000 2.38656040883268
12760000 0.63082137984469
12770000 4.25322023807621
12780000 5.77354673736272
12790000 3.58258742344998
12800000 4.84725285139143
12810000 1.97241045109649
12820000 5.47203399585914
12830000 1.02631463199248
12840000 0.944505420031703
12850000 0.403543284496948
12860000 0.530488326186571
12870000 1.08219843963417
12880000 0.485816808749689
12890000 0.355532561006385
12900000 4.04344866900306
12910000 0.821655815796817
12920000 2.44563563322532
12930000 4.94196568333524
12940000 8.43618087035031
12950000 10.1331275287087
12960000 7.46879105757762
12970000 5.58203284955204
12980000 3.67263284736174
12990000 1.88999615136908
13000000 9.78268011548232
13010000 11.5697350355838
13020000 12.9483079893143
13030000 12.3323214736571
13040000 4.9163691787499
13050000 1.69579541801386
13060000 10.8745488683639
13070000 12.538090981451
13080000 10.455007772766
13090000 4.82032207461191
13100000 12.7988859968312
13110000 17.226533907075
13120000 13.5109566597943
13130000 14.489303708396
13140000 16.672081415383
13150000 13.0069712322137
13160000 14.5804471010188
13170000 16.6665278606862
13180000 16.0109377081664
13190000 17.1104033974052
13200000 16.795760472786
13210000 19.4712972369133
13220000 15.0969489313584
13230000 17.9554577404865
13240000 14.8257238484358
13250000 20.626629409759
13260000 14.8531503104915
13270000 15.9084921575013
13280000 17.4418232949841
13290000 14.5818844768682
13300000 11.426136230674
13310000 14.4999759729403
13320000 15.1503202006348
13330000 14.3378033675357
13340000 12.8439446442753
13350000 14.810411860197
13360000 8.30887827533275
13370000 19.1155516768789
13380000 16.8682197541385
13390000 13.3685987223993
13400000 11.254255171954
13410000 14.2495132686129
13420000 12.1220181948233
13430000 11.9208258785853
13440000 12.6974718206579
13450000 15.4864412007768
13460000 18.2755551978082
13470000 19.8067749159712
13480000 16.8092553850137
13490000 10.595736319256
13500000 10.3557247646085
13510000 10.514552728628
13520000 17.3670718267657
13530000 11.6999886358996
13540000 9.05539170191992
13550000 6.24343065886649
13560000 8.05451175715109
13570000 15.4803128092876
13580000 11.1606675760954
13590000 17.6797914057262
13600000 13.624027790746
13610000 15.605257514966
13620000 18.3173020022684
13630000 10.6137898560591
13640000 12.5940084328837
13650000 16.883453778367
13660000 13.051101046294
13670000 17.8717380073489
13680000 19.5874212571366
13690000 20.0936729869286
13700000 25.694035709375
13710000 21.9502230746216
13720000 23.4330010305083
13730000 20.1767289494668
13740000 20.5062494832521
13750000 24.0013881586957
13760000 22.8092182221653
13770000 24.7533633094385
13780000 25.156811945414
13790000 22.3420857926609
13800000 16.3905366611208
13810000 21.617881807465
13820000 16.9547134221339
13830000 29.5551949203225
13840000 37.6622999511188
13850000 41.0858628663946
13860000 33.3141915041143
13870000 38.2329582308998
13880000 39.2278889255737
13890000 44.6886578811165
13900000 42.0914845156686
13910000 37.8140508342107
13920000 38.1404565682952
13930000 42.0649732211428
13940000 41.3966846327664
13950000 41.4174654634867
13960000 33.8874690679937
13970000 35.6975561505389
13980000 33.1840888063273
13990000 28.7136223507811
14000000 32.4240878723647
14010000 29.6268089921095
14020000 34.0362162145802
14030000 29.6007878408828
14040000 26.3590222638999
14050000 29.6316665223783
14060000 27.992159631294
14070000 21.5689912261099
14080000 17.0139693481381
14090000 21.0644336238499
14100000 28.0515272632847
14110000 21.1807224130845
14120000 13.9279264893582
14130000 18.272101387163
14140000 21.223565468859
14150000 21.3942065686323
14160000 26.488557827721
14170000 26.9619089538436
14180000 21.035708570038
14190000 25.557655260817
14200000 29.688790030245
14210000 26.6942184405023
14220000 22.0115367400689
14230000 22.0325207574757
14240000 21.8010828452443
14250000 22.4705021247777
14260000 27.5536244693719
14270000 27.6568241551983
14280000 23.7728486770338
14290000 31.5396264782041
14300000 33.5235641683648
14310000 28.7255790914108
14320000 20.0857044944435
14330000 17.3373993510874
14340000 14.3814396461028
14350000 17.5560969389228
14360000 21.2146677917366
14370000 22.618184218496
14380000 27.4691639195094
14390000 23.8129321591261
14400000 28.934062149154
14410000 24.5596055274485
14420000 32.8322630727728
14430000 31.8891575256451
14440000 30.843661970874
14450000 23.0596595194856
14460000 18.142312432085
14470000 17.1569680231691
14480000 24.3265768058156
14490000 23.5469605259761
14500000 25.4640291998492
14510000 24.5328987460134
14520000 22.9230904899982
14530000 22.1429211297023
14540000 15.4882210913485
14550000 20.1937044706657
14560000 22.3220671681282
14570000 24.7490985307429
14580000 26.6283986190599
14590000 21.7886099012472
14600000 24.3799071148999
14610000 29.1173291850762
14620000 25.5472562391089
14630000 26.4717569870814
14640000 23.3850379069025
14650000 29.9663803950895
14660000 25.4050036203314
14670000 24.5192951709808
14680000 21.9161839124615
14690000 29.0947764556864
14700000 28.1074724779576
14710000 30.2035417745768
14720000 26.3724134524246
14730000 30.2349334469653
14740000 22.9065980966228
14750000 18.7585485509911
14760000 15.6187174609129
14770000 17.5103998665083
14780000 14.997292534041
14790000 9.78245147973553
14800000 14.7994347168653
14810000 16.578403181999
14820000 22.3066670557704
14830000 14.5042355703956
14840000 5.62939083321487
14850000 13.7363082250467
14860000 25.3543687923995
14870000 30.1317470022771
14880000 23.7637376871126
14890000 27.2503384082481
14900000 24.7784450581411
14910000 25.679782134783
14920000 27.521776092693
14930000 30.3912096590772
14940000 30.0751513172303
14950000 27.254853196745
14960000 24.3631418597365
14970000 18.848583852537
14980000 17.1693678360559
14990000 24.4420117341226
15000000 25.1864169710537
15010000 21.7967942044258
15020000 20.230748962541
15030000 23.0997899041424
15040000 25.0525327331361
15050000 25.0469374493946
15060000 24.6196915475587
15070000 25.6477210099486
15080000 24.0186995569724
15090000 13.8089716964679
15100000 12.5509272801118
15110000 13.6337744555776
15120000 18.7449975205827
15130000 19.245642332983
15140000 23.4501306478244
15150000 25.3890677031717
15160000 24.2006447188683
15170000 16.2604089689979
15180000 13.5516344399858
15190000 21.0074709358512
15200000 22.6821209770833
15210000 25.5144344769054
15220000 23.8867296291684
15230000 25.9940744748943
15240000 21.91416869559
15250000 24.4582710831797
15260000 23.6742775116394
15270000 14.5485952948281
15280000 18.5654724497072
15290000 28.3098634026306
15300000 26.7760906135213
15310000 23.8416065153329
15320000 24.6693083359383
15330000 29.0792570505993
15340000 21.446885428183
15350000 25.1656020391997
15360000 16.4408189912814
15370000 13.8365959474508
15380000 20.166876934437
15390000 19.3127313082876
15400000 17.9620365014167
15410000 18.455034311626
15420000 15.0348819783025
15430000 16.2281819864011
15440000 16.9181557095654
15450000 18.6135859050393
15460000 27.7948474994072
15470000 23.2938680609847
15480000 22.9053726266181
15490000 24.691998386389
15500000 23.1093681396606
15510000 26.4565993163226
15520000 27.6138130524679
15530000 20.0033912979611
15540000 20.0871320249345
15550000 28.22134766849
15560000 17.2620491312595
15570000 19.0353200653741
15580000 19.3316781373989
15590000 21.8652635339153
15600000 17.9363740050283
15610000 19.1935410487289
15620000 15.2332591745146
15630000 22.5071666580212
15640000 21.8046041506536
15650000 18.8445063452795
15660000 21.951431106273
15670000 15.4792845330848
15680000 23.7842822729484
15690000 20.09558033005
15700000 17.6138334367233
15710000 18.1614798664282
15720000 18.3417490416961
15730000 16.3365827677991
15740000 12.423455782661
15750000 13.7063984479778
15760000 13.8335480934048
15770000 9.92896377960585
15780000 5.59142480813028
15790000 13.9288147125113
15800000 7.94748165599952
15810000 7.91551799090371
15820000 15.3931383893601
15830000 17.9792603303069
15840000 16.8968435786093
15850000 19.5768017290202
15860000 22.0677934190099
15870000 21.2188717445803
15880000 19.1556076115431
15890000 16.0824984946485
15900000 17.7749738994272
15910000 18.1740814163747
15920000 16.4826788870328
15930000 20.2504313586291
15940000 16.0508893173547
15950000 19.7299348155816
15960000 10.4820580930531
15970000 21.4213889653088
15980000 18.1338280596988
15990000 20.2723774541711
16000000 13.9166425191269
16010000 19.4560883246207
16020000 18.3862406859529
16030000 23.4749428035911
16040000 23.5653736132945
16050000 23.981436945749
16060000 29.6658031421599
16070000 25.0918793912616
16080000 27.4139017760371
16090000 27.5927278143761
16100000 22.489314722665
16110000 28.5128323116745
16120000 27.2321619943534
16130000 23.0435391212068
16140000 24.7762289175043
16150000 25.2766710627685
16160000 24.9085552704288
16170000 22.0698149453707
16180000 26.9303422065685
16190000 25.6008051457636
16200000 24.5234792965989
16210000 24.9968969707749
16220000 26.0575261211242
16230000 21.4194798856666
16240000 22.4845028407257
16250000 24.440299625388
16260000 21.7121502869049
16270000 20.0202577506717
16280000 14.302567788268
16290000 23.0963109561997
16300000 24.7315610970343
16310000 26.0465160968389
16320000 25.3539775669599
16330000 24.841299089989
16340000 30.5150741782084
16350000 29.108585313147
16360000 20.4369387679894
16370000 18.9986405293792
16380000 17.4245149436088
16390000 22.2214718415879
16400000 23.209112512073
16410000 24.781491286801
16420000 26.5151880788488
16430000 24.7611281070115
16440000 29.3317005504265
16450000 26.3168831197459
16460000 28.8535791112451
16470000 29.6357460307979
16480000 24.0874595926359
16490000 22.9967881473399
16500000 22.9979006842014
16510000 22.0773916592146
16520000 25.8726613099351
16530000 33.1077101793461
16540000 32.6717578685799
16550000 37.2580962473759
16560000 30.6520548198845
16570000 32.8940091251998
16580000 31.9471675330755
16590000 31.5480612732854
16600000 32.9290355608015
16610000 27.7516001745512
16620000 23.8669092072678
16630000 24.929069864215
16640000 27.5455130927758
16650000 27.0221971143687
16660000 26.1535225696352
16670000 21.2865331141971
16680000 26.9663432840331
16690000 33.581450588943
16700000 26.7304629577654
16710000 27.6828388906103
16720000 23.9389752185324
16730000 20.6697522018409
16740000 24.8023428601749
16750000 29.8954461841109
16760000 36.7376571986624
16770000 37.3092110696743
16780000 34.6062466328474
16790000 30.2587367500162
16800000 32.9866256177543
16810000 33.6653242414314
16820000 28.4471907923175
16830000 28.9561734892073
16840000 29.4858906946484
16850000 35.6182241641431
16860000 33.8837864946988
16870000 30.7063131748793
16880000 29.583240412506
16890000 22.5961468500213
16900000 26.1822338461088
16910000 27.6619988903579
16920000 29.6969459509269
16930000 37.6350911891045
16940000 40.124144658296
16950000 34.5282489859867
16960000 31.8428118505214
16970000 28.7753277495752
16980000 37.4138246530069
16990000 44.0653978102063
17000000 41.7678841326579
17010000 36.5238938075626
17020000 31.1691408230281
17030000 36.9672245530571
17040000 37.8346940555672
17050000 42.3437286803849
17060000 39.2389086218203
17070000 38.6773054772166
17080000 39.2010868853469
17090000 39.8241582197869
17100000 38.6154193633672
17110000 42.086496801984
17120000 40.2395742141788
17130000 37.9108013735072
17140000 40.7154992323689
17150000 34.3611184774518
17160000 37.8345780572531
17170000 31.7817523753716
17180000 41.5879110134103
17190000 41.2671864265606
17200000 38.329806908422
17210000 43.431568940029
17220000 44.4343896076433
17230000 41.5916510456518
17240000 36.9860141474465
17250000 40.2784664627388
17260000 39.868610248878
17270000 40.931799455179
17280000 35.3566387521972
17290000 34.4281488511121
17300000 39.6188646927014
17310000 34.7090517740002
17320000 30.8110342756106
17330000 26.8806299555521
17340000 37.5109441730556
17350000 37.3219847505209
17360000 35.9606018649528
17370000 35.9863787068051
17380000 34.3345133808747
17390000 36.7863034169093
17400000 38.0698993518923
17410000 37.3337565028897
17420000 34.5574578555331
17430000 37.9622116907227
17440000 31.5532020177736
17450000 34.9084755969008
17460000 32.1984923694773
17470000 34.9065145321842
17480000 40.2413340106798
17490000 34.5949611383849
17500000 35.7061703676632
17510000 33.314310815722
17520000 28.5610814288393
17530000 32.4664395231967
17540000 41.0415334880771
17550000 42.424109567744
17560000 44.1762635627859
17570000 43.7258224679736
17580000 44.2378189432104
17590000 43.3415605580957
17600000 40.8133707245196
17610000 38.6688202940876
17620000 40.5684281863064
17630000 36.7970369875304
17640000 35.7461537199916
17650000 36.7358679930832
17660000 30.8120746877754
17670000 31.3835285236718
17680000 27.5242723240618
17690000 25.9492705682769
17700000 33.3842534920239
17710000 33.9629989609668
17720000 32.344714146634
17730000 32.2703239111261
17740000 35.7141402246436
17750000 41.9532636895458
17760000 45.6915166552473
17770000 39.9524824152799
17780000 42.4216754334462
17790000 45.8418929655904
17800000 48.9386582712614
17810000 45.446544061895
17820000 47.5347900369098
17830000 43.7671335753231
17840000 45.2238837402061
17850000 44.5922832511584
17860000 42.3087708659928
17870000 42.2108777566027
17880000 33.7128648660422
17890000 36.0585882881367
17900000 33.0255886291433
17910000 39.6569175745184
17920000 42.0510058201558
17930000 40.4242937170031
17940000 39.7225138314142
17950000 42.5901233534946
17960000 40.5633321314582
17970000 42.9551512883674
17980000 46.9400703538699
17990000 42.1070703946315
18000000 49.1625360960809
18010000 44.5671891770339
18020000 47.0780345428502
18030000 45.0599552610321
18040000 50.5650258359296
18050000 47.8475315978654
18060000 43.0361851545838
18070000 45.5200092209423
18080000 50.7713081363783
18090000 47.4317052800008
18100000 45.6335914866473
18110000 50.0806882939156
18120000 49.9125984896929
18130000 46.4838081019511
18140000 49.2388689231674
18150000 49.8565277737545
18160000 52.7804753967633
18170000 46.9823196807569
18180000 42.9273284414722
18190000 45.1404543104072
18200000 38.9374796238952
18210000 42.3977557752914
18220000 40.5305617495009
18230000 32.2625529346435
18240000 33.4963675721314
18250000 33.217569013963
18260000 35.9139276827091
18270000 37.5873807345288
18280000 35.5314940660411
18290000 33.1232356600445
18300000 28.2244288725126
18310000 30.9778427933935
18320000 29.5321525391612
18330000 28.7238701746855
18340000 28.6065435031985
18350000 35.0343818398641
18360000 28.2585316016447
18370000 25.3885435646819
18380000 21.612739421133
18390000 29.2251638959918
18400000 23.5608598452688
18410000 24.7769411155253
18420000 22.513120245428
18430000 29.1061271137793
18440000 29.3215143206721
18450000 24.4003045524349
18460000 29.9983510271982
18470000 23.4578282412385
18480000 30.0499710345364
18490000 24.1671621306985
18500000 29.4314639429837
18510000 25.5100952916603
18520000 24.7777722750046
18530000 29.115017566406
18540000 28.6277346962239
18550000 27.8972227806416
18560000 27.7611203593734
18570000 32.1664972305076
18580000 32.4526843089113
18590000 34.4653801703644
18600000 29.0684925057885
18610000 30.5448853775479
18620000 22.7148966689893
18630000 36.4633908779253
18640000 39.241765719972
18650000 30.2725055277583
18660000 25.4178245279937
18670000 31.1369555376527
18680000 34.7380688444344
18690000 29.5610246312292
18700000 28.5943480034242
18710000 34.430206330643
18720000 34.1806293330502
18730000 38.2175477004231
18740000 34.4565564462362
18750000 36.1486547908995
18760000 37.0354472791694
18770000 41.7799614334513
18780000 35.514183948699
18790000 32.3162063858173
18800000 33.565215787345
18810000 31.994016170619
18820000 28.9746626943906
18830000 37.9651074654526
18840000 41.4920822514651
18850000 38.0511424912884
18860000 41.7232429907372
18870000 35.7893756912053
18880000 35.7557854021186
18890000 28.5395366747971
18900000 29.7526553804392
18910000 32.4351832035841
18920000 35.9272987471534
18930000 27.7161640307575
18940000 29.6919525087836
18950000 40.5427725716733
18960000 41.4337969898771
18970000 30.8651193887046
18980000 29.0269146580425
18990000 34.5009853209906
19000000 38.2610338906394
19010000 33.0805433267941
19020000 33.642161302886
19030000 36.7411922886357
19040000 40.9951583507018
19050000 37.1704454830632
19060000 41.9629959051416
19070000 40.6665775474382
19080000 34.1491736090991
19090000 36.412800817019
19100000 26.9367007939651
19110000 35.2103597094833
19120000 30.802964177569
19130000 30.547354153954
19140000 28.220933034109
19150000 31.2909394837734
19160000 33.8451716249646
19170000 34.4695993125932
19180000 39.1959091921007
19190000 35.9837617319159
19200000 33.517801423104
19210000 28.4749028686481
19220000 31.722923497427
19230000 25.674104336966
19240000 31.1514077730287
19250000 24.2314453815445
19260000 24.8986870856367
19270000 20.9095423591421
19280000 24.8724053776833
19290000 27.4354929686684
19300000 26.0219986167143
19310000 31.8725007679756
19320000 30.8005356570459
19330000 28.6906500724346
19340000 30.8911200023609
19350000 29.9042314053768
19360000 35.2342425308316
19370000 39.1888292911432
19380000 39.0166229337955
19390000 32.7527980549938
19400000 28.0154557823952
19410000 31.2735683545542
19420000 36.5243725807068
19430000 31.9303271372808
19440000 29.4469081407127
19450000 32.6548891897821
19460000 37.2620213026913
19470000 36.66170238279
19480000 33.5390935392261
19490000 36.0589586024842
19500000 47.1600728099299
19510000 42.694674075088
19520000 46.5510468794499
19530000 42.1340343754491
19540000 39.3152658344873
19550000 31.4833192565206
19560000 40.6528193163422
19570000 35.6807342382276
19580000 36.0424561022118
19590000 32.5247203993372
19600000 29.5895096900104
19610000 35.7545418461927
19620000 42.3036956889342
19630000 36.394230150469
19640000 39.9357478221271
19650000 31.9783598061363
19660000 36.4175109084791
19670000 39.626248942798
19680000 39.4514409882389
19690000 42.3416320973453
19700000 36.5470171855219
19710000 40.4314573441356
19720000 35.9630272507833
19730000 26.5657418794036
19740000 30.3234478669839
19750000 35.9424090972759
19760000 28.3878107458006
19770000 25.8782397705869
19780000 31.2562875074399
19790000 40.6099681702418
19800000 43.1752484926903
19810000 35.8416392195359
19820000 36.0899662368161
19830000 46.9677019367947
19840000 45.1766757239146
19850000 42.6035102180643
19860000 43.7023605010484
19870000 39.6650156858379
19880000 40.1598050106841
19890000 40.4687146640383
19900000 37.5442229490224
19910000 38.9668936317742
19920000 44.1089916612648
19930000 45.3625943252043
19940000 39.8383392349481
19950000 45.4037527922643
19960000 43.220321361354
19970000 39.1492857292458
19980000 31.1193800850215
19990000 35.0753091931117
20000000 28.2159236205698
20010000 32.3767101142096
20020000 31.2981572240104
20030000 38.0965239239986
20040000 34.2409446976743
20050000 34.3390926332678
20060000 31.0003390606391
20070000 36.9460979915674
20080000 36.5383867059291
20090000 41.6447331995223
20100000 32.6393468799938
20110000 39.7545731708463
20120000 33.2846222367993
20130000 32.2486601374169
20140000 40.1388692634371
20150000 28.4126047434497
20160000 32.3474582451322
20170000 39.8914056995562
20180000 42.5612234139916
20190000 39.9943860885829
20200000 40.7894543798121
20210000 39.3807935492745
20220000 31.5174563974672
20230000 30.7946729981878
20240000 31.4431088515918
20250000 32.1314708420732
20260000 40.6624312202995
20270000 30.9423501481954
20280000 36.5558118422715
20290000 43.445569781231
20300000 37.0215173891138
20310000 30.1543433170132
20320000 26.8565655235038
20330000 36.8126219665485
20340000 38.8951948887823
20350000 37.1090366047571
20360000 37.2415894548275
20370000 34.3860555235855
20380000 37.7764444846916
20390000 35.8019015154952
20400000 35.1455537514517
20410000 34.3369085464221
20420000 37.2489108442936
20430000 34.9978727098003
20440000 36.4281481900913
20450000 35.2081604075453
20460000 39.4683311313192
20470000 46.5483614284719
20480000 45.9885937459828
20490000 45.8640989532224
20500000 40.1586972257705
20510000 35.7156056359088
20520000 36.5521153104256
20530000 29.7713779290233
20540000 34.5535444373883
20550000 44.0896481728145
20560000 42.9297424129065
20570000 44.5107014341343
20580000 41.9046573312625
20590000 39.3109361183012
20600000 39.991519265359
20610000 35.2335569588319
20620000 43.0172176616466
20630000 44.6281776971273
20640000 52.6726197736889
20650000 51.1352400525996
20660000 51.5200435850913
20670000 47.9413256274689
20680000 40.1237891165375
20690000 42.8575310782846
20700000 48.0079126245897
20710000 47.6725274428624
20720000 50.2842012863985
20730000 40.4423272559735
20740000 48.6387280383531
20750000 45.5130298553301
20760000 46.1567635193518
20770000 36.9156311635541
20780000 43.0070626735697
20790000 43.0916860015625
20800000 41.8875046189808
20810000 48.5784523147309
20820000 41.7291227788415
20830000 46.2409294318006
20840000 41.3183754066753
20850000 46.7954096329707
20860000 55.1200461834183
20870000 51.3468606029613
20880000 51.5236862272131
20890000 51.197998325992
20900000 43.712570510274
20910000 44.6164329554795
20920000 41.1222555059488
20930000 41.8358087155527
20940000 36.759061856795
20950000 33.1602988150137
20960000 41.7861320837773
20970000 37.9938253408188
20980000 29.9099793286413
20990000 38.0339936560805
21000000 42.6454331149334
21010000 43.0310858256923
21020000 48.6881962561428
21030000 43.0694910841101
21040000 41.2566897132307
21050000 45.8867010968709
21060000 39.8369004992934
21070000 42.0460444229294
21080000 38.1035293536406
21090000 38.6503813246481
21100000 43.5324584747364
21110000 32.4412397805143
21120000 33.5205647252231
21130000 29.3581962449912
21140000 34.0920137491994
21150000 23.7414908617685
21160000 31.4941272053864
21170000 34.5370628840026
21180000 31.4154314356123
21190000 34.3913540028366
21200000 28.0234892790551
21210000 32.4051162354716
21220000 30.8029144476361
21230000 30.987334828383
21240000 31.2053447776368
21250000 29.4525782071221
21260000 25.1381730202825
21270000 24.1993542750354
21280000 27.2507649550872
21290000 19.1631361916336
21300000 28.9370123645757
21310000 25.0250502857975
21320000 26.5428087108356
21330000 29.0245128486577
21340000 27.128573683515
21350000 29.0266568537616
21360000 28.4656295269488
21370000 27.0833765891891
21380000 32.6527858410774
21390000 31.3005303014583
21400000 29.5325697096757
21410000 27.8552231900074
21420000 33.2819861379573
21430000 33.7239218888199
21440000 27.8971726352987
21450000 25.6589549857744
21460000 29.6958195239042
21470000 29.4792742115674
21480000 27.0874767298238
21490000 30.1017570824046
21500000 32.7466474786225
21510000 27.2507453935653
21520000 29.2282169846117
21530000 30.9819936119256
21540000 32.2248860296863
21550000 29.5789954690305
21560000 34.1190982484931
21570000 33.7147521658288
21580000 32.3254046855829
21590000 28.4141356453096
21600000 29.4659858424404
21610000 33.6608783006673
21620000 33.8918694455532
21630000 27.9334129867448
21640000 29.3088448703156
21650000 32.8688187702427
21660000 36.351346175623
21670000 33.1413604086028
21680000 35.3266626136173
21690000 32.9573500894333
21700000 31.4549981769833
21710000 28.3418082095033
21720000 35.0046013277413
21730000 34.7211562154422
21740000 30.5415912934504
21750000 23.8967160581882
21760000 29.7928766890256
21770000 30.4401962880496
21780000 26.1656560658513
21790000 26.1637764166075
21800000 28.2742310387558
21810000 22.8808152683814
21820000 21.0472891807951
21830000 30.169592599632
21840000 20.7617944680136
21850000 20.5631820306856
21860000 23.1768576393307
21870000 20.8610397781887
21880000 10.4545288832679
21890000 19.2220326249602
21900000 19.1305739515569
21910000 28.5770952952933
21920000 24.7096517044044
21930000 25.0029588365422
21940000 25.7183767273597
21950000 25.1520727132071
21960000 25.6925883214516
21970000 28.6885797275994
21980000 27.3386831530385
21990000 27.7116657732597
22000000 24.2633078613569
22010000 26.1775406955595
22020000 25.6558705615064
22030000 23.2802673935912
22040000 22.2960871596585
22050000 26.8885172177562
22060000 29.0121231940426
22070000 25.8831479552059
22080000 18.1330885406235
22090000 26.6038323158434
22100000 28.0711163987328
22110000 26.6663052463767
22120000 27.4407223997542
22130000 29.4033024793669
22140000 31.7565317577019
22150000 27.7858687885513
22160000 27.8503318884615
22170000 21.2614621840947
22180000 21.0127933031404
22190000 17.1445994649503
22200000 18.4128444053237
22210000 16.8415781826679
22220000 17.5071447256112
22230000 19.7035776952583
22240000 24.0445877157296
22250000 28.5907501923924
22260000 26.8375368395858
22270000 29.9898046237478
22280000 28.8908849598316
22290000 29.7542717436996
22300000 33.8481907215798
22310000 32.8830739653749
22320000 27.327758800259
22330000 28.9710021630492
22340000 28.7012677193361
22350000 27.3759401701227
22360000 29.6350444675234
22370000 34.8381017218732
22380000 30.0620745559465
22390000 27.1163127078353
22400000 27.1705005189901
22410000 28.0041423502971
22420000 26.5984310590981
22430000 30.7917736450456
22440000 27.0093453310469
22450000 24.7897543087522
22460000 27.5336752674259
22470000 27.0988757332005
22480000 24.2456322945838
22490000 29.7168537846705
22500000 27.5203487148676
22510000 22.8678160694468
22520000 29.5174115811088
22530000 29.7547283192078
22540000 32.5555380284171
22550000 31.7408012143677
22560000 31.8867612153141
22570000 31.6843055404797
22580000 29.3713972665353
22590000 30.9828246198632
22600000 36.9388454011315
22610000 34.6567712286217
22620000 40.6974039983359
22630000 39.7812847827843
22640000 40.0998777319398
22650000 34.5775281363903
22660000 35.4747939310207
22670000 39.3435528978006
22680000 34.0135687439347
22690000 33.9448744919677
22700000 28.3568115576672
22710000 30.9922266842855
22720000 30.754759642077
22730000 27.1436003179131
22740000 34.7785922010778
22750000 32.3480898749411
22760000 37.9686379329106
22770000 29.5273465109328
22780000 30.2127057551605
22790000 28.1989034006598
22800000 28.1618965879727
22810000 19.9459233391684
22820000 16.8757972589146
22830000 26.2394667657969
22840000 27.8073468944388
22850000 30.2235071182088
22860000 30.9372133344571
22870000 21.6667496284077
22880000 33.5706985684547
22890000 27.5610082534876
22900000 30.1796442025976
22910000 29.0906320205227
22920000 30.0079129805118
22930000 24.4068009097374
22940000 21.7906608455373
22950000 20.6942988942283
22960000 24.5314993113934
22970000 23.3847627761805
22980000 22.2498808547448
22990000 20.1902950207873
23000000 20.3946082446316
23010000 24.6908925007804
23020000 23.9660432742022
23030000 23.4181193189702
23040000 27.52476504435
23050000 17.6537659987426
23060000 20.4051822562246
23070000 25.8582135813539
23080000 28.3346139257475
23090000 17.2198635898533
23100000 23.3641497862632
23110000 14.72203979622
23120000 24.0294975458633
23130000 23.4154194217205
23140000 19.9794876877153
23150000 21.1382143462016
23160000 13.9294933960669
23170000 13.847742317634
23180000 16.4910012487427
23190000 19.8256397446182
23200000 17.5294340023258
23210000 15.4762850619981
23220000 22.9113330688162
23230000 16.0427501298097
23240000 20.8883370900812
23250000 19.1199678420458
23260000 16.5018077811688
23270000 20.9815556827012
23280000 22.7426165479334
23290000 16.9228935982213
23300000 21.4271589301508
23310000 14.8854774601114
23320000 16.2620331036564
23330000 24.6606367562428
23340000 21.8658350781548
23350000 26.8025602654437
23360000 27.6806848780635
23370000 26.8017335780643
23380000 25.8090809553977
23390000 25.1243250471931
23400000 22.1320445627951
23410000 25.4873025935303
23420000 26.0075416602187
23430000 26.4997745466521
23440000 25.7413991111484
23450000 25.1586795630956
23460000 26.8673540068612
23470000 28.6343514824306
23480000 20.9394800419085
23490000 20.0694673749754
23500000 19.6852496842935
23510000 22.2837321286893
23520000 28.7720935286346
23530000 24.1446441527544
23540000 18.5541166490885
23550000 19.6233431588434
23560000 19.2659252026383
23570000 25.9768728652768
23580000 24.7697010602388
23590000 29.2895141414297
23600000 25.8268186327828
23610000 24.4860005846349
23620000 20.1134177875035
23630000 20.8485871155405
23640000 23.4229966295175
23650000 23.3768430153127
23660000 23.7240538851628
23670000 21.232498561019
23680000 21.5234293678411
23690000 19.2387303219613
23700000 21.2640642098042
23710000 23.0091137939776
23720000 30.5070340267094
23730000 25.2517759826908
23740000 30.2831430474509
23750000 28.9745214925424
23760000 31.0537849825689
23770000 26.6424718217441
23780000 30.3622358691138
23790000 32.219418121276
23800000 29.5044991594743
23810000 24.3423394058644
23820000 33.1936441997177
23830000 28.0830554319187
23840000 37.9537363354642
23850000 30.1920413552975
23860000 32.561189082736
23870000 28.9718713310139
23880000 29.7791648453496
23890000 30.8466091623138
23900000 23.2023469726703
23910000 25.7583323620743
23920000 23.3540202916162
23930000 22.6585068332747
23940000 33.6070055372997
23950000 33.7456863325322
23960000 36.7550230095295
23970000 37.0067850520899
23980000 31.6849769070687
23990000 30.779002103728
24000000 32.0332642294552
24010000 34.1320642829493
24020000 35.6209369685074
24030000 34.6799473155136
24040000 32.6580712655572
24050000 39.750319705452
24060000 43.6589759929991
24070000 45.0343070762434
24080000 39.9949712886948
24090000 40.034759013554
24100000 41.9682553253781
24110000 42.6483800930575
24120000 38.0581809178944
24130000 41.7894572992066
24140000 37.565414426005
24150000 43.3183065097332
24160000 41.8296221924417
24170000 32.0579923872903
24180000 34.7403733454852
24190000 35.3671882794578
24200000 34.0361623371899
24210000 34.7006649921269
24220000 37.8986029142515
24230000 42.5126063296235
24240000 43.413949305678
24250000 34.8213818891091
24260000 42.4588222382855
24270000 41.8792735054727
24280000 41.3987294393102
24290000 33.6588133179605
24300000 38.406233734275
24310000 36.21577876208
24320000 41.0667694960162
24330000 39.3548641856259
24340000 29.2885971407711
24350000 32.0830115035777
24360000 28.2394691781982
24370000 34.9053108351281
24380000 32.1024792967175
24390000 38.0752300298602
24400000 38.1328326652505
24410000 35.0911514277711
24420000 37.5339708278506
24430000 37.0232363182086
24440000 38.5475699571434
24450000 36.4918946635287
24460000 26.3937220968234
24470000 37.8472225281575
24480000 39.3836949711375
24490000 35.4963155923924
24500000 38.4805455538453
24510000 35.2607581510378
24520000 34.4074239210496
24530000 37.7013705445558
24540000 36.5586145920091
24550000 40.7206018972666
24560000 36.6407157831488
24570000 32.3132251012311
24580000 37.8986233724867
24590000 34.2409037578734
24600000 35.9654393953999
24610000 35.543699264036
24620000 39.494833614383
24630000 36.9705397554615
24640000 33.5731407282343
24650000 29.346216571386
24660000 31.388831146576
24670000 35.3588756285761
24680000 38.5238127198441
24690000 36.8062783767043
24700000 38.6479635083885
24710000 40.8635317179388
24720000 37.4985236411129
24730000 39.1088493904642
24740000 38.1951515888594
24750000 40.8226766066158
24760000 44.3008025693004
24770000 39.0370833500151
24780000 39.8879468132236
24790000 37.8381839059695
24800000 34.5756131713187
24810000 32.9105330732083
24820000 35.5707372304566
24830000 38.1341056738528
24840000 38.5793340566798
24850000 40.6362170168103
24860000 44.8290665801976
24870000 41.5768316546724
24880000 38.3862662877744
24890000 43.1131129553598
24900000 38.7496713570048
24910000 41.0021089240547
24920000 36.2022544506669
24930000 29.8593545347405
24940000 33.4654800083179
24950000 37.2956782899193
24960000 37.9155043199337
24970000 38.9978359930508
24980000 41.0701996110014
24990000 40.6286071980493
25000000 39.5903136134642
25010000 37.4279407683703
25020000 34.555685966105
25030000 35.6036492921195
25040000 36.1674329126044
25050000 39.9949505812669
25060000 42.7603055807018
25070000 40.7507032915856
25080000 35.4526680297987
25090000 34.2127494692459
25100000 23.2745350598304
25110000 33.6868116563138
25120000 28.1622936520887
25130000 34.0705588690559
25140000 37.7901868736582
25150000 40.4334694579465
25160000 34.1170750271312
25170000 26.8212745023232
25180000 35.3381066773184
25190000 33.4540908657983
25200000 33.178931828916
25210000 22.6347769244388
25220000 30.9028689440346
25230000 33.3441356408215
25240000 28.1337117196047
25250000 26.1637906358748
25260000 30.4876009201012
25270000 31.1448011402879
25280000 35.2473915695062
25290000 31.7228528037915
25300000 33.9835757611054
25310000 23.8957596865893
25320000 24.8555274987885
25330000 29.4256245037392
25340000 34.4949269807377
25350000 34.6938615421166
25360000 29.8473201540816
25370000 32.3568021521855
25380000 34.3268310988591
25390000 29.7087992620626
25400000 26.0405507677959
25410000 21.9304034918896
25420000 31.6267512188763
25430000 31.5426468408599
25440000 38.559313646818
25450000 34.8244646824165
25460000 33.5018266893945
25470000 37.9584212564663
25480000 32.7784041735701
25490000 36.9599553216437
25500000 32.5558718266707
25510000 35.9385542082434
25520000 37.0057133727527
25530000 36.7873189026374
25540000 38.5209887976912
25550000 38.6271985941188
25560000 39.6038089275713
25570000 36.0458535841808
25580000 32.5032830952376
25590000 37.4008330411106
25600000 42.9892487004637
25610000 46.0598367770151
25620000 39.9327125234204
25630000 40.9400889199296
25640000 39.2194512180964
25650000 41.0270040207402
25660000 37.8662730080027
25670000 35.0167984694594
25680000 31.8966990568765
25690000 32.7656115733805
25700000 36.2289240057914
25710000 36.4807734808746
25720000 39.9636922305451
25730000 29.6158740979574
25740000 28.6139062135031
25750000 34.3126017356502
25760000 37.6280791191845
25770000 31.8539497230318
25780000 34.4518839461226
25790000 35.542450611529
25800000 31.6032265904815
25810000 26.7657220295047
25820000 27.5208139862258
25830000 37.4913039130734
25840000 36.7972051011284
25850000 38.3493119558502
25860000 39.2442829686332
25870000 39.4228315041025
25880000 35.3651933856268
25890000 33.2808279809631
25900000 30.6815594086726
25910000 33.8382730105028
25920000 28.407963420898
25930000 40.5747985741198
25940000 34.7890100077998
25950000 34.5553239244423
25960000 37.6666098259811
25970000 33.399049173647
25980000 27.397455756987
25990000 31.0211270092699
26000000 30.5133058551586
26010000 31.0293756286217
26020000 35.0190880815358
26030000 32.2284672067428
26040000 41.3159795598752
26050000 37.584121693208
26060000 38.337714468834
26070000 38.7879583217922
26080000 40.565820264268
26090000 35.6887209248223
26100000 34.1927564329414
26110000 34.8732442983966
26120000 26.8868242061913
26130000 29.6817076883818
26140000 24.2163965030832
26150000 32.9089460191535
26160000 28.2229592332026
26170000 30.9193478652488
26180000 34.4060722169398
26190000 33.7692515951368
26200000 33.3853865981989
26210000 33.6036352558244
26220000 31.2263899124478
26230000 30.711467043171
26240000 31.0161474381428
26250000 38.4190037539649
26260000 33.4422314943091
26270000 36.0040230910611
26280000 37.0184089371102
26290000 41.2054427124812
26300000 38.135288167886
26310000 37.1627969746773
26320000 35.9773487716672
26330000 33.2043328835534
26340000 39.3795508194428
26350000 38.7163562262346
26360000 35.4592003402074
26370000 39.1860821572559
26380000 34.5561403238597
26390000 37.0206990365625
26400000 36.0591877739547
26410000 33.567769766647
26420000 36.7795423668842
26430000 29.9557941905907
26440000 32.7288604085938
26450000 35.3251862065562
26460000 38.9469280850655
26470000 39.9039561022978
26480000 40.461097439273
26490000 38.632716717291
26500000 42.0268469837495
26510000 42.360007061607
26520000 44.4181200244607
26530000 40.5216408469261
26540000 40.5189807620978
26550000 42.8443779518813
26560000 41.6090460653119
26570000 36.1413986152157
26580000 42.3892899308062
26590000 43.2160166621348
26600000 42.7578331402077
26610000 41.7837881539119
26620000 40.2545568276044
26630000 39.6767929378574
26640000 41.6684371016543
26650000 34.2127668702819
26660000 33.3407810067289
26670000 40.6618270289188
26680000 34.3422128430248
26690000 34.6166549834465
26700000 28.5081505996052
26710000 37.0416024242941
26720000 31.23933020103
26730000 33.8847523082687
26740000 30.2944880019302
26750000 28.6950977922687
26760000 31.4637855441619
26770000 34.5198517475003
26780000 37.0872500153687
26790000 38.5821189450234
26800000 34.0961728972024
26810000 37.2524171212011
26820000 34.5808391820548
26830000 36.5908111732257
26840000 31.7651051262601
26850000 32.6947525540238
26860000 28.5018132556708
26870000 26.5309241987679
26880000 31.4968411186948
26890000 32.5266556888139
26900000 25.8650888340242
26910000 35.355958866722
26920000 32.6381853036654
26930000 33.0747364280766
26940000 36.7822504109417
26950000 34.4974122025799
26960000 35.5273173778206
26970000 38.3773077542521
26980000 29.6133188686741
26990000 29.3647481714029
27000000 35.3900546982954
27010000 35.4618979015474
27020000 36.3113646658612
27030000 37.8670993344505
27040000 34.3616895183119
27050000 38.0482192435857
27060000 39.4737941536152
27070000 38.4053811386807
27080000 39.4942400516202
27090000 40.3990586515407
27100000 42.4187117295903
27110000 31.5568601159021
27120000 34.5548650770801
27130000 40.8469753478325
27140000 45.0412388573906
27150000 39.0005488085326
27160000 40.1423643652731
27170000 41.8418514758386
27180000 43.7025299942064
27190000 43.3679654017119
27200000 38.3878745500215
27210000 44.3698884654074
27220000 41.7653790336772
27230000 37.5985546125775
27240000 38.2803507767037
27250000 32.5376762338499
27260000 38.2350991211287
27270000 37.3998056521038
27280000 33.8318890511965
27290000 37.3808001773181
27300000 28.7503234580164
27310000 26.1271300478577
27320000 29.526323223388
27330000 27.5765499598508
27340000 24.4838672594135
27350000 27.7433505646965
27360000 26.4838401603515
27370000 26.6539675010209
27380000 28.2371772612123
27390000 26.4136349941555
27400000 29.1764629247518
27410000 27.1355511153322
27420000 27.5726733341366
27430000 30.5874615853436
27440000 26.4395499419096
27450000 26.4095177963821
27460000 26.0376803799135
27470000 32.2777695882357
27480000 31.2785240759505
27490000 31.7107437964395
27500000 33.4506128610381
27510000 29.3776679441781
27520000 30.5631344928026
27530000 31.0002716864336
27540000 29.2078100238215
27550000 34.4978731526835
27560000 43.6469486906757
27570000 40.771429422514
27580000 35.8219135125916
27590000 40.0101265825786
27600000 42.0781356374057
27610000 33.9322099539881
27620000 41.5244476467427
27630000 38.1617514273589
27640000 39.9867168182448
27650000 35.8912254020753
27660000 37.1868557554756
27670000 35.5395248151085
27680000 35.1554022157191
27690000 37.8092030073737
27700000 40.1452605232051
27710000 38.1126167153766
27720000 33.4017788930509
27730000 31.8353780648639
27740000 38.16483494321
27750000 40.7491648047716
27760000 28.076905886654
27770000 35.9699194486492
27780000 37.706765406842
27790000 30.7989506075069
27800000 32.613411180895
27810000 28.8111314780992
27820000 28.6162774278753
27830000 26.7089033686872
27840000 23.8084431150777
27850000 36.6604531910445
27860000 39.1874948694258
27870000 31.8470815607907
27880000 32.2306656839805
27890000 30.8557068209178
27900000 37.1068120293841
27910000 31.5948678920038
27920000 31.5569650504414
27930000 28.6242879481579
27940000 28.53007326726
27950000 21.6792030062775
27960000 18.6314849517254
27970000 19.012852754918
27980000 21.3513911814293
27990000 28.3752073280564
28000000 31.8515811717521
28010000 36.0233498360952
28020000 37.6086007060672
28030000 27.7598720027177
28040000 31.9922489925075
28050000 32.2033984145631
28060000 32.6472965527445
28070000 30.0911631042779
28080000 36.5871807455847
28090000 35.6950860678342
28100000 34.2868190186211
28110000 35.685113034535
28120000 31.5608364853757
28130000 38.7454799216217
28140000 30.7245242122043
28150000 33.7502252149877
28160000 31.869823089884
28170000 25.5471240668281
28180000 27.0509772085579
28190000 26.6423450543444
28200000 31.0880990490089
28210000 22.7740822095802
28220000 31.4528737402695
28230000 37.5833134319973
28240000 35.4025924238452
28250000 32.7634658268926
28260000 33.8270846704957
28270000 32.8910860290055
28280000 24.1461612750619
28290000 22.9451727054117
28300000 26.072353635528
28310000 24.0470801250796
28320000 26.9107660263938
28330000 27.969614857314
28340000 30.826586742803
28350000 33.7806750203935
28360000 32.3997540470858
28370000 33.983762570157
28380000 31.2896384157742
28390000 37.1570976675806
28400000 34.676588103668
28410000 34.6316521773665
28420000 39.1057550597622
28430000 37.7219988904466
28440000 39.1936730131438
28450000 38.1762269735806
28460000 34.1583738967162
28470000 33.8869102101156
28480000 41.8405573580897
28490000 38.8122319393892
28500000 44.8996593960062
28510000 42.7660634894701
28520000 37.5576323353571
28530000 35.6547337516531
28540000 41.1069774574714
28550000 40.5186266266109
28560000 36.572841302523
28570000 44.8706015970368
28580000 39.7989354620566
28590000 36.6722053206785
28600000 43.7096654656193
28610000 43.1010730339993
28620000 35.7658684979754
28630000 36.2313857305745
28640000 37.2972543552364
28650000 35.2197332353693
28660000 33.6943610587198
28670000 31.8392950043404
28680000 32.3213783900098
28690000 37.5243317204955
28700000 37.0414293058539
28710000 45.3520094949555
28720000 41.5765879292143
28730000 38.1331136704691
28740000 41.4562008236403
28750000 41.4786088408131
28760000 36.8565665535796
28770000 40.6774604414257
28780000 37.3612294608108
28790000 28.5398709235815
28800000 35.7239793895965
28810000 36.8974327825351
28820000 42.3790183798375
28830000 36.8059635530286
28840000 35.6320503687397
28850000 37.9335404349644
28860000 35.9631012021179
28870000 44.0267591564944
28880000 37.7152726294057
28890000 44.8750354539298
28900000 40.8957733906105
28910000 44.122246052754
28920000 45.2866409480804
28930000 45.2548213994199
28940000 34.611777128792
28950000 45.6502149034044
28960000 38.4823825712567
28970000 39.7295095013359
28980000 43.9013322113703
28990000 49.5297949750695
29000000 48.0049440477976
29010000 36.6531280846858
29020000 43.9499756468662
29030000 49.9988792472881
29040000 39.5899259792145
29050000 37.209560920909
29060000 34.6524456559497
29070000 35.2120723863989
29080000 32.2906245486644
29090000 33.1240197098832
29100000 27.5334738941854
29110000 38.1279389979151
29120000 40.9177138747819
29130000 33.051539179642
29140000 30.0114055657604
29150000 33.4733799732945
29160000 29.6771088017608
29170000 31.7733280292362
29180000 37.6729556328369
29190000 39.8837520945713
29200000 45.8085117745139
29210000 44.8040262756508
29220000 46.4530997600252
29230000 42.6091726628171
29240000 40.8173286330281
29250000 42.5780708805351
29260000 43.4310928413292
29270000 41.5308483313815
29280000 42.5781327562878
29290000 43.6817223798477
29300000 43.435470066578
29310000 41.9509320424547
29320000 36.1720695925767
29330000 42.2586526316052
29340000 45.1040695063645
29350000 45.406819088486
29360000 45.2340524393116
29370000 47.3976241196996
29380000 43.3509604628302
29390000 45.3222430773667
29400000 38.7282172630819
29410000 47.8492363999073
29420000 45.4142785613533
29430000 43.1870589856001
29440000 41.5927645586343
29450000 40.3543212285481
29460000 35.1148440566193
29470000 39.9457988996737
29480000 37.2731529865281
29490000 42.506848818747
29500000 37.4517908129657
29510000 41.0021476696341
29520000 40.0922667798868
29530000 44.8393315682402
29540000 35.0942876017011
29550000 46.9262340209388
29560000 47.9364304950526
29570000 47.640095602285
29580000 48.7000660621798
29590000 49.1970389396781
29600000 48.9834905156162
29610000 46.5703055516082
29620000 45.6068351550592
29630000 49.7450880927718
29640000 49.247484604275
29650000 52.5811434975616
29660000 49.2925051892238
29670000 45.276260095231
29680000 42.1342711707304
29690000 41.067260031043
29700000 44.4853565604657
29710000 39.9581324709799
29720000 39.6691612552556
29730000 39.7212670161504
29740000 32.3554246765432
29750000 29.6742389501877
29760000 37.9549166959909
29770000 36.0586300265308
29780000 44.402998637937
29790000 44.1994704163808
29800000 46.995531026355
29810000 39.8539535840815
29820000 39.5405340802232
29830000 42.2995938866237
29840000 44.0822133493106
29850000 44.5638685110749
29860000 46.8800377591434
29870000 43.7185914443311
29880000 41.8506870390216
29890000 43.2769203295038
29900000 48.4818879387106
29910000 45.7255388029327
29920000 42.5645068266519
29930000 50.8007715030765
29940000 51.4918558722316
29950000 52.3665056402202
29960000 51.8137457047641
29970000 54.2594858013936
29980000 51.1164192578855
29990000 50.6284476364231
30000000 53.6491063261063
30010000 49.3709085533215
30020000 57.7584056692824
30030000 53.2959929583548
30040000 52.5656409346133
30050000 49.5552009318499
30060000 44.7956428678144
30070000 35.8541576581085
30080000 37.4232637431643
30090000 31.6480582120382
30100000 39.9970930107339
30110000 45.2425099398861
30120000 40.1927194982141
30130000 46.2255107482678
30140000 37.9023941362564
30150000 35.6206191299818
30160000 42.7742064899498
30170000 40.8859852379474
30180000 43.2467518930684
30190000 43.7233353831064
30200000 46.2801316311156
30210000 43.7321646073976
30220000 36.1490426071193
30230000 42.0523172593512
30240000 40.6075053218887
30250000 36.3891447381522
30260000 41.7125777626427
30270000 44.460545026774
30280000 45.4774539135558
30290000 45.2934686339584
30300000 49.9507677190365
30310000 46.42546289469
30320000 51.2234545181576
30330000 46.1112671160844
30340000 45.8038075840948
30350000 36.3771942048219
30360000 41.5152618048638
30370000 43.277066776726
30380000 47.7763789259977
30390000 38.2498912876183
30400000 42.2425105391459
30410000 45.9113326950292
30420000 47.4924144453821
30430000 47.3330608176124
30440000 40.5743194750535
30450000 41.6091941883371
30460000 45.1904280710187
30470000 54.2867636825643
30480000 51.4583467689353
30490000 47.4986720718062
30500000 44.6313442813424
30510000 42.3951757815979
30520000 49.1123210108233
30530000 43.7395832452755
30540000 46.2434639635289
30550000 46.78461267201
30560000 46.223370833312
30570000 45.0391520964043
30580000 37.8616276530891
30590000 40.7494051859861
30600000 43.2294687030599
30610000 44.798586722613
30620000 38.0619556437064
30630000 41.1600392704769
30640000 48.504621407838
30650000 37.0016825210109
30660000 36.69778103826
30670000 37.2916616712277
30680000 36.5127815890518
30690000 34.427890102941
30700000 37.2319082973481
30710000 35.9048386697343
30720000 36.1622854299437
30730000 36.6662849856224
30740000 32.3037185354994
30750000 37.374504115614
30760000 39.6051861635329
30770000 42.1374552282282
30780000 38.8598191121941
30790000 30.8684823764464
30800000 28.8823935794129
30810000 33.2733312387038
30820000 31.6678492400867
30830000 33.1963436941177
30840000 30.6441687287608
30850000 30.5020078735997
30860000 32.838273033872
30870000 33.728228241082
30880000 32.9083939430789
30890000 32.1943254656113
30900000 32.7816130127986
30910000 29.6288201542477
30920000 32.6241631876165
30930000 27.0773379967514
30940000 28.7237520597508
30950000 28.8136450284937
30960000 22.6535344145407
30970000 23.5840342793773
30980000 19.5793531728311
30990000 24.7014080891046
31000000 27.0991362025391
31010000 21.596795081558
31020000 26.3434342135802
31030000 25.9044557678537
31040000 27.0912830025715
31050000 28.7450675516403
31060000 27.4035283859001
31070000 20.2257510336166
31080000 25.354946640615
31090000 28.7490841411531
31100000 18.4918444060146
31110000 27.5029339867535
31120000 27.925333938497
31130000 26.9995707982723
31140000 23.7396215524842
31150000 28.0250443936421
31160000 32.337198426284
31170000 39.5038443954926
31180000 42.4700768088815
31190000 34.0305066595292
31200000 42.6309494814018
31210000 38.2336815673058
31220000 40.2693222663688
31230000 41.2354108539982
31240000 40.5857054867288
31250000 41.4522174683
31260000 38.0283385811634
31270000 31.529438267187
31280000 22.4728273249195
31290000 22.959643045644
31300000 22.8669985611916
31310000 25.0356135113367
31320000 27.1741117119287
31330000 32.952601266591
31340000 33.5780506164905
31350000 32.5009334410927
31360000 38.1510746143934
31370000 40.5948598257447
31380000 35.8470215811247
31390000 24.0173070940298
31400000 25.8891837585187
31410000 33.2878897815519
31420000 22.4918802289963
31430000 28.7549135023506
31440000 28.5859944492886
31450000 29.5700118709375
31460000 35.0762800166069
31470000 40.9228595245825
31480000 39.7068207569574
31490000 42.9559570190754
31500000 33.8368261757116
31510000 34.3112575840145
31520000 35.1033776576842
31530000 36.1426038339478
31540000 37.6160994538147
31550000 40.4082124173291
31560000 37.8917128807693
31570000 38.9739245129174
31580000 36.8774027024419
31590000 40.3105271882664
31600000 29.2184306883067
31610000 33.7062558103995
31620000 34.2602406664552
31630000 28.9405544099906
31640000 31.4394798616911
31650000 38.416188203247
31660000 38.7198110266301
31670000 32.9448918928101
31680000 45.0270079300886
31690000 43.0269723040919
31700000 35.7268845299816
31710000 44.6704012740496
31720000 43.6961234912239
31730000 38.4623014986174
31740000 42.2459469888121
31750000 39.5784422096842
31760000 42.5988551557467
31770000 40.6340012479677
31780000 42.5709669300309
31790000 41.4018693896721
31800000 44.0138733392438
31810000 46.0708620308749
31820000 45.6533334685457
31830000 43.4330213985902
31840000 44.5227359114142
31850000 49.6157480211386
31860000 50.551581784639
31870000 48.691912352063
31880000 41.7430190233467
31890000 48.9214559009716
31900000 45.8605287501921
31910000 46.1279831597141
31920000 40.7214413066278
31930000 42.3572673983405
31940000 46.9710766748307
31950000 47.2325716906612
31960000 36.0129348566107
31970000 37.3923278600551
31980000 49.2345873523496
31990000 51.4940870591759
32000000 44.0636682404111
32010000 43.0355634753494
32020000 40.4650650537486
32030000 35.3900071790434
32040000 39.1270455893863
32050000 40.9683068718374
32060000 33.8979541019586
32070000 36.1614893101328
32080000 36.9457136851063
32090000 39.7154160373922
32100000 32.160158638961
32110000 38.9879142142567
32120000 34.4116380563839
32130000 34.9226447028205
32140000 39.0875842535722
32150000 36.5731578205523
32160000 43.6014371052709
32170000 43.0952112422917
32180000 39.0278444360122
32190000 38.6496320429858
32200000 38.5435156290436
32210000 41.8967980202952
32220000 38.4383098838575
32230000 43.4703371200349
32240000 44.9418760558291
32250000 37.825618570613
32260000 44.7775821464003
32270000 47.4149013914953
32280000 45.8535909861489
32290000 42.1942023352939
32300000 45.3642713530497
32310000 38.1464786838504
32320000 31.0208224037442
32330000 42.4041914428558
32340000 40.4583401493219
32350000 46.4651552772069
32360000 43.747011165244
32370000 48.4716527516879
32380000 50.8062825918248
32390000 50.7057013254132
32400000 51.817916600022
32410000 54.9196486232114
32420000 50.7799545208435
32430000 42.2391050703633
32440000 46.3269641554884
32450000 50.109047681847
32460000 50.5239043930114
32470000 44.6110022393946
32480000 45.9075747928696
32490000 48.4336728764203
32500000 48.4617269083117
32510000 46.8869012129422
32520000 49.196525401315
32530000 48.7476498861825
32540000 47.7142023910767
32550000 49.7052567466576
32560000 51.2577656847679
32570000 41.3725627752365
32580000 50.0573622961703
32590000 56.4269389641112
32600000 45.3817472405233
32610000 40.7364620842264
32620000 46.4197404216582
32630000 47.7952781845309
32640000 43.8456584565971
32650000 36.780319243529
32660000 44.4927479743977
32670000 34.8624313843314
32680000 38.8297187690455
32690000 41.2574708763616
32700000 43.6531639589169
32710000 37.0903550273249
32720000 39.9081006018842
32730000 40.7252988815832
32740000 44.5100247244877
32750000 45.8050813331485
32760000 42.331607037714
32770000 40.6080582736606
32780000 40.930915485962
32790000 38.6405427817521
32800000 35.8490462040412
32810000 32.5526857012333
32820000 34.0030609349927
32830000 38.5649829728563
32840000 46.8940061796563
32850000 44.7429497338724
32860000 38.8936621288566
32870000 34.1563955096134
32880000 42.6833387439549
32890000 40.8972969016335
32900000 42.6211016228017
32910000 46.7181407052719
32920000 44.5841474205814
32930000 31.9319556910327
32940000 34.7011807478332
32950000 39.6933953821776
32960000 36.8166730821563
32970000 34.351189773794
32980000 32.3636002735335
32990000 33.6402217518061
33000000 34.0853862858937
33010000 28.2571439232104
33020000 34.3049036759599
33030000 32.7848976869108
33040000 36.7934575902959
33050000 33.7954240144886
33060000 29.8018271466138
33070000 24.0560798192784
33080000 24.207651286605
33090000 30.8576228654287
33100000 29.1312942206501
33110000 28.5973361294895
33120000 35.1098484724265
33130000 32.3060370412835
33140000 32.248941721825
33150000 36.0164067316566
33160000 41.0893939249704
33170000 39.2601811478473
33180000 32.355355928523
33190000 32.30135109895
33200000 29.0844903492859
33210000 32.8058432269361
33220000 28.6599459369049
33230000 29.215157905805
33240000 35.4416662601655
33250000 34.261579050413
33260000 36.0261395233089
33270000 29.8852020941072
33280000 32.4233522762543
33290000 37.5264467998301
33300000 33.1155829385443
33310000 27.7285698723131
33320000 33.307185199713
33330000 31.1317053412034
33340000 28.6536139149622
33350000 31.5982164374138
33360000 34.8079826610743
33370000 33.9616146137121
33380000 35.0485973032473
33390000 35.578273504451
33400000 35.4617587884468
33410000 38.7267115761652
33420000 33.9576037285515
33430000 32.8729783279047
33440000 33.9803701993764
33450000 29.3898557692727
33460000 28.2642410957441
33470000 35.6506755826633
33480000 37.3912071610425
33490000 39.9056533009643
33500000 34.9602288559319
33510000 39.7676342062404
33520000 40.4680924865136
33530000 40.1306263924535
33540000 40.4407027843756
33550000 41.827416147258
33560000 32.441072472616
33570000 35.7322545466428
33580000 34.5737607149259
33590000 33.2698422768333
33600000 31.3482849744634
33610000 31.6214835404007
33620000 29.6213529319226
33630000 34.9563006859476
33640000 30.0922569260175
33650000 31.456981016124
33660000 34.1591757820044
33670000 36.6174913776759
33680000 38.190093442915
33690000 37.6111589312805
33700000 37.3880405705949
33710000 40.6836254362485
33720000 41.7702045995466
33730000 38.1630983622557
33740000 38.251772333672
33750000 47.3541081195182
33760000 45.4324106667634
33770000 43.8903718342809
33780000 47.5010511354391
33790000 46.614718538535
33800000 50.006020055394
33810000 51.0127822293516
33820000 48.4135116414705
33830000 49.6998505576191
33840000 49.5079435435396
33850000 49.5226972001176
33860000 45.2581053401552
33870000 45.8175786418122
33880000 50.2338608513302
33890000 47.888469313348
33900000 44.1397275143994
33910000 45.6707374351122
33920000 39.119079146177
33930000 42.6281781360971
33940000 42.6068923084071
33950000 46.1230938951686
33960000 49.4412257301946
33970000 53.7480231779954
33980000 46.10300933093
33990000 47.3838321648055
34000000 45.4205937925818
34010000 44.9240144333226
34020000 43.6878998236364
34030000 45.7530041862207
34040000 52.0672042400394
34050000 50.2249167238368
34060000 39.9062249914023
34070000 45.6664095623165
34080000 50.2492135020951
34090000 45.4195054454525
34100000 46.5808512250771
34110000 42.4533418214077
34120000 41.5670966737756
34130000 33.2838322759586
34140000 39.5256378323214
34150000 37.729987472555
34160000 32.9417142535313
34170000 36.8364179707093
34180000 31.4128533922545
34190000 33.4337952662476
34200000 31.9798155838058
34210000 43.6985215835909
34220000 47.2761420449766
34230000 43.5348890543793
34240000 42.6143456660117
34250000 35.3686866127055
34260000 36.646754363657
34270000 33.2756615511042
34280000 45.2519778151461
34290000 37.9753490366569
34300000 38.9332013595401
34310000 30.2082411937473
34320000 38.9357127268102
34330000 37.6885351128601
34340000 40.1534681205773
34350000 39.3218054396793
34360000 43.2988973202117
34370000 35.9389314676257
34380000 40.3662919126532
34390000 44.5333590960837
34400000 47.271387198152
34410000 42.9033365345747
34420000 47.494020287595
34430000 45.0848735054345
34440000 44.3701485192545
34450000 46.899194169787
34460000 48.5719066400804
34470000 48.4423885795471
34480000 48.8305830936773
34490000 44.9423300038631
34500000 48.4178036414409
34510000 46.444864590094
34520000 46.5942791565316
34530000 44.14877131879
34540000 47.9786200014061
34550000 51.921028287288
34560000 52.4238889552323
34570000 54.2866419750734
34580000 52.9906100550965
34590000 50.9654213219036
34600000 48.1130459191957
34610000 52.9202979505589
34620000 54.4437037280831
34630000 52.3765341088445
34640000 42.6304341336228
34650000 40.354390163779
34660000 36.5445814653007
34670000 42.5562040737236
34680000 40.8714034994457
34690000 41.6802831605959
34700000 45.9881156190183
34710000 47.6490606960925
34720000 45.5145489920171
34730000 42.9094692522943
34740000 38.8957292829205
34750000 37.3103194951346
34760000 46.1776730977779
34770000 41.5684611778206
34780000 37.6758720023382
34790000 43.231561727491
34800000 46.4649390925757
34810000 39.3306377862406
34820000 43.7236092244729
34830000 36.8720579964275
34840000 39.3752969305533
34850000 43.4249579342749
34860000 39.3340525578301
34870000 39.9572840223004
34880000 33.4718939677964
34890000 35.6961266103827
34900000 42.4955767373144
34910000 34.7930187252967
34920000 43.411684585985
34930000 39.2171004435619
34940000 43.7475923792169
34950000 49.5948894711869
34960000 48.9739580151313
34970000 46.4186851848745
34980000 44.7669166728749
34990000 46.4604730297159
35000000 42.2048912675592
35010000 41.1206522970206
35020000 45.9959334836871
35030000 45.5468534351927
35040000 43.6728583371948
35050000 43.5097880758099
35060000 45.9605811459825
35070000 43.981676049044
35080000 47.1448091343366
35090000 54.3097073260133
35100000 50.1353713593292
35110000 41.2042154314731
35120000 48.8694235044123
35130000 51.3334425509811
35140000 49.6962347984721
35150000 43.7549219053327
35160000 45.1759247628845
35170000 40.4424540672691
35180000 42.0642094259668
35190000 42.9603189844542
35200000 41.3259353262043
35210000 34.9337794139338
35220000 39.0872141065557
35230000 34.458194009025
35240000 41.1734394854831
35250000 46.0572989897204
35260000 47.5565946553486
35270000 50.702728555929
35280000 45.0754694935816
35290000 47.0861066800654
35300000 47.9527314597528
35310000 43.9819301330576
35320000 48.3281407057058
35330000 38.9996328478771
35340000 42.185337017647
35350000 49.6888553721707
35360000 45.2080023931125
35370000 47.1120158983996
35380000 44.9352235399509
35390000 49.9058214104168
35400000 51.9522800765886
35410000 51.8754984505928
35420000 52.0669298573106
35430000 45.3190884560192
35440000 47.5337574031325
35450000 54.3533974475981
35460000 51.0792929529769
35470000 52.6886690936247
35480000 45.4491155011034
35490000 47.313950853719
35500000 43.8972918188995
35510000 36.9158221925479
35520000 41.9572208470206
35530000 36.5341736127472
35540000 45.7240204212574
35550000 46.8692778560048
35560000 49.9340469543671
35570000 50.3508139051992
35580000 47.7059317075023
35590000 46.7875364617757
35600000 48.1840448573571
35610000 40.4903527488082
35620000 36.8386692283999
35630000 33.8823827672932
35640000 34.9941966703567
35650000 40.01906786464
35660000 43.4570231874073
35670000 28.7533388840399
35680000 33.2384487127374
35690000 39.8740174032366
35700000 43.375758065964
35710000 41.3751296133358
35720000 40.7488745824954
35730000 37.6452726251241
35740000 34.1337247341099
35750000 34.835468711594
35760000 34.449140898986
35770000 37.0350667881634
35780000 38.6411509174975
35790000 38.4524128061505
35800000 28.4845808707927
35810000 33.7918268717524
35820000 37.4725997032024
35830000 38.6879917361911
35840000 40.3954533752589
35850000 41.5020927178971
35860000 44.0758311389599
35870000 42.2848711799386
35880000 40.4490766052936
35890000 37.7207367303165
35900000 37.3455633125204
35910000 37.8390648103938
35920000 31.5937283911653
35930000 37.3732201183312
35940000 41.5786762957197
35950000 42.0568567749374
35960000 42.9369948916166
35970000 46.4008309074938
35980000 44.8857455037387
35990000 47.3376316161174
36000000 38.9134193207595
36010000 36.7083386401134
36020000 37.8231499421582
36030000 40.8457451917162
36040000 41.6713910858639
36050000 39.7219438153634
36060000 43.4850090147062
36070000 35.272473320709
36080000 36.4590513362577
36090000 36.853717879355
36100000 33.5550748280189
36110000 42.2778393717942
36120000 45.289623508615
36130000 42.5615184761299
36140000 36.7252547006862
36150000 39.6749734665103
36160000 38.9660273555539
36170000 40.9894525451248
36180000 44.6534020947082
36190000 42.6544700925471
36200000 41.3770732472253
36210000 44.6274788670999
36220000 46.6437566455286
36230000 39.2548208486146
36240000 36.1818602171323
36250000 37.1840709788239
36260000 34.2053585587138
36270000 41.6701626215601
36280000 46.7942321574039
36290000 42.1815036227167
36300000 39.8044057403924
36310000 35.7933432720988
36320000 30.6984027425578
36330000 34.1020865965325
36340000 25.6115543702699
36350000 35.8243969592978
36360000 32.8909010441062
36370000 39.4414263471431
36380000 38.4449970542058
36390000 41.9711373010002
36400000 41.0762483161914
36410000 45.7211273244534
36420000 43.4581224078091
36430000 44.1668657897654
36440000 47.1482635827949
36450000 44.2515986189594
36460000 42.1419910465249
36470000 42.0481026354147
36480000 36.6185053397104
36490000 38.3838492396632
36500000 45.1949634684347
36510000 42.562961542411
36520000 38.156586052834
36530000 41.0006361696736
36540000 39.2651679505896
36550000 41.6419217895292
36560000 36.7887866604544
36570000 38.1106715405774
36580000 34.3661596575042
36590000 36.9529568329512
36600000 32.4680768189772
36610000 37.8440898335762
36620000 34.8133585167224
36630000 27.148372738142
36640000 32.8385548374997
36650000 33.6157951932972
36660000 38.4859524898317
36670000 40.5601224062053
36680000 39.1352646533163
36690000 36.226090228727
36700000 29.6320857491978
36710000 37.127172066729
36720000 41.2470994916006
36730000 38.0215225518415
36740000 34.2454605263837
36750000 34.6372137588082
36760000 32.0212083928725
36770000 33.850484203182
36780000 42.0467734480176
36790000 38.2738691555228
36800000 36.4119376458581
36810000 31.5342418371285
36820000 41.2341718008153
36830000 39.0278755693797
36840000 39.1095914248085
36850000 42.322233219303
36860000 45.767854070822
36870000 42.817438533519
36880000 44.016994496973
36890000 47.456232991035
36900000 46.9630152996448
36910000 39.4950126589126
36920000 39.9083101956352
36930000 36.694807109792
36940000 37.270836711841
36950000 27.108827807525
36960000 28.1492063356685
36970000 31.2069296703439
36980000 43.2537066321618
36990000 45.6909853790485
37000000 48.1386264735859
37010000 54.7485397114241
37020000 50.0933245720132
37030000 49.0345453923016
37040000 53.5009939827967
37050000 58.1010072791229
37060000 55.0600467405735
37070000 53.2621551684605
37080000 50.2073812398842
37090000 56.0301282363476
37100000 56.3660404322316
37110000 57.8640736762598
37120000 58.7504787248018
37130000 51.4551921512031
37140000 49.9129858670071
37150000 43.7367448068021
37160000 45.0947235101719
37170000 42.531029864806
37180000 44.3151388632297
37190000 41.3300053420546
37200000 44.0041315446013
37210000 49.5572522774515
37220000 48.4850243518467
37230000 49.9733650169398
37240000 51.0027626465601
37250000 50.5601228800914
37260000 53.1966422718249
37270000 54.5494792129899
37280000 53.3800307179392
37290000 52.5583957914014
37300000 47.3401310797595
37310000 49.0894622991947
37320000 52.6158093470884
37330000 53.9745486104853
37340000 55.7743272749128
37350000 46.0841946965837
37360000 52.4631139532588
37370000 47.6001509512158
37380000 45.0630639729372
37390000 46.7832030007146
37400000 45.2290003307028
37410000 44.960057544083
37420000 43.0092615908399
37430000 44.4812834284206
37440000 48.5384470974845
37450000 51.4038249669408
37460000 48.8047517326931
37470000 48.3507252718974
37480000 47.3678648420446
37490000 42.7552335957494
37500000 44.2901511304922
37510000 38.1129821698314
37520000 40.5342084299002
37530000 39.7594094351705
37540000 37.5744780476261
37550000 35.7807067625487
37560000 36.9350793188662
37570000 42.1675598329322
37580000 41.9085790341496
37590000 41.0837213748513
37600000 33.718178864341
37610000 32.1476751970955
37620000 42.7757734903815
37630000 43.8414153057535
37640000 43.4962390068403
37650000 38.3763777210447
37660000 39.3397293408473
37670000 46.1818899242895
37680000 48.7254093271316
37690000 46.2456008565159
37700000 46.076717114347
37710000 41.0003884209056
37720000 40.4763493885478
37730000 46.4723978830737
37740000 47.6093392248676
37750000 45.4400422369488
37760000 44.2637155345522
37770000 46.8488052205172
37780000 42.9078302556036
37790000 39.179975943913
37800000 46.2250998154357
37810000 43.6373074562302
37820000 38.3930353796274
37830000 39.9815568673794
37840000 44.8243722653157
37850000 48.7693432632512
37860000 41.2423496618173
37870000 41.3800777374509
37880000 38.1901764322985
37890000 36.4020970090708
37900000 28.943919724481
37910000 27.8745121606639
37920000 31.6101054402874
37930000 34.4605870125437
37940000 27.2881790053272
37950000 33.1741195719016
37960000 37.2645746688199
37970000 29.4020716968945
37980000 32.0680412689441
37990000 32.289985719238
38000000 31.5092994751486
38010000 41.81702569615
38020000 38.2741255385874
38030000 28.5847770152487
38040000 29.2009814461214
38050000 36.6621352753709
38060000 29.3522516890084
38070000 25.498499720804
38080000 31.4570417985869
38090000 34.817003363622
38100000 36.1127306695711
38110000 34.9680751647974
38120000 38.4058743896608
38130000 32.090157528208
38140000 33.7321009275404
38150000 31.5568679211128
38160000 39.6585363932438
38170000 40.23160363313
38180000 31.9247758216666
38190000 35.4159508361532
38200000 37.0426023206152
38210000 44.0088468742905
38220000 37.3088279922162
38230000 39.0761686908446
38240000 39.5981420363154
38250000 38.8722066463204
38260000 39.7597963734007
38270000 37.3113325080658
38280000 33.813926900196
38290000 37.3211700060235
38300000 32.4668148428511
38310000 44.5102144565307
38320000 44.3503601974935
38330000 38.7715522271662
38340000 43.0261005831229
38350000 46.4675634840237
38360000 39.7328869203366
38370000 35.7756754653064
38380000 37.178478200807
38390000 44.1042430933503
38400000 40.1858108365487
38410000 38.3482168628084
38420000 39.6984317288841
38430000 40.5274224692936
38440000 34.2636535154595
38450000 37.4395034701617
38460000 45.9782801789256
38470000 40.8710937792713
38480000 37.7930876365593
38490000 42.363967601999
38500000 44.1603641128102
38510000 43.2710965626701
38520000 46.0719354044181
38530000 47.655732638303
38540000 48.7289638528965
38550000 41.8521139912396
38560000 42.6102239073027
38570000 38.6571333207984
38580000 35.9455467259463
38590000 39.8986250383505
38600000 39.5822735105672
38610000 37.8225003518713
38620000 38.9562017236748
38630000 36.0999211625753
38640000 35.3783239263121
38650000 36.6443505226104
38660000 35.7512735452621
38670000 42.3279118261726
38680000 37.6246191069936
38690000 41.7136825096383
38700000 42.3006015908177
38710000 41.2099442948788
38720000 40.8477736737564
38730000 34.0064358021673
38740000 35.5021271986045
38750000 31.0636868283096
38760000 29.7316318179105
38770000 41.5577713898217
38780000 37.6331567583846
38790000 42.1768855293491
38800000 46.1180086747173
38810000 42.2901884950405
38820000 44.6087156460733
38830000 44.4911282488127
38840000 42.4201545821358
38850000 45.2293236163084
38860000 42.8738901144795
38870000 42.1159325674889
38880000 43.2166912796735
38890000 41.5661852161366
38900000 43.2849502488273
38910000 42.2595108199334
38920000 40.0786912504244
38930000 44.9409196687748
38940000 55.492898974535
38950000 56.7622018232322
38960000 47.3832785492514
38970000 45.3542635843804
38980000 40.1041939957084
38990000 47.388557648116
39000000 46.5163630333627
39010000 49.9137102559044
39020000 49.5452603205164
39030000 48.3027365411281
39040000 47.946553109111
39050000 54.7843792064765
39060000 57.0787820434065
39070000 62.8858068716984
39080000 60.68601763957
39090000 59.6437701393426
39100000 60.9648761445642
39110000 55.994394881717
39120000 52.5060084811053
39130000 55.585380759753
39140000 58.9037678228648
39150000 58.2960455265188
39160000 53.8772684025366
39170000 56.4980516692738
39180000 55.8150082120657
39190000 54.6238461629556
39200000 57.3997795156101
39210000 57.9656244345682
39220000 56.3591302034103
39230000 52.7815782571196
39240000 56.1755570920703
39250000 62.000463085274
39260000 58.2252246795466
39270000 57.6832016495151
39280000 61.4251088108947
39290000 58.8390496342053
39300000 50.2582247576439
39310000 53.1407077872635
39320000 54.5247765917663
39330000 57.0234824341939
39340000 58.7036805635752
39350000 67.8953447035942
39360000 66.8780296569644
39370000 67.8963478119216
39380000 61.2539656876042
39390000 62.2511856518914
39400000 55.5722764071334
39410000 59.5210126927122
39420000 57.9385404381746
39430000 55.0681590881409
39440000 56.243185867459
39450000 51.9410040819201
39460000 60.5177514955134
39470000 55.9773048946531
39480000 63.1899965532427
39490000 61.9062425465953
39500000 63.758126296497
39510000 66.5898367528687
39520000 61.1373850144383
39530000 63.9331513690336
39540000 66.3333306214514
39550000 66.3941349700776
39560000 68.8814994882873
39570000 68.8401429991314
39580000 64.010551131774
39590000 61.136622737273
39600000 60.9851069918333
39610000 62.5005989388
39620000 58.7547044990944
39630000 56.1494253209833
39640000 53.4321511429519
39650000 54.7684313947217
39660000 57.3909912193042
39670000 57.4972303413869
39680000 59.8393396111755
39690000 61.4652185194377
39700000 69.6254008350666
39710000 65.5214355942982
39720000 71.6334018110922
39730000 67.5060183018494
39740000 68.1120781541109
39750000 64.7024196697911
39760000 62.5126453714911
39770000 61.1583879750483
39780000 60.9562264489957
39790000 63.8414306904033
39800000 65.2913059593567
39810000 71.6974768775068
39820000 70.1622598243988
39830000 70.5876533065584
39840000 66.1042240392284
39850000 68.8701152327122
39860000 68.861081594069
39870000 63.8371806855066
39880000 66.2485575262651
39890000 65.5404199382034
39900000 63.476693703685
39910000 68.7828242248672
39920000 63.1103518455948
39930000 62.099194323468
39940000 67.6460349833727
39950000 60.3094931325911
39960000 59.0341896311363
39970000 59.7399476353251
39980000 64.6301122978379
39990000 72.6467644987099
40000000 67.0541987989282
40010000 71.3511647219555
40020000 65.4702629237041
40030000 62.1943646854334
40040000 66.0900367208133
40050000 64.5543243207912
40060000 65.5508208108516
40070000 64.1269120033944
40080000 74.408867843465
40090000 68.6621504740861
40100000 77.2035360692014
40110000 69.0434185291933
40120000 67.6291512694478
40130000 71.5656605492109
40140000 71.2712423466559
40150000 64.7277667396024
40160000 69.5335931586025
40170000 75.5876726664962
40180000 70.0716466824819
40190000 73.1740207872178
40200000 73.5600533305372
40210000 70.9296441595573
40220000 72.5742143038343
40230000 74.5827535255914
40240000 71.4994273139035
40250000 73.0706139417833
40260000 63.8706194096627
40270000 68.6273350135677
40280000 72.4586857036839
40290000 74.2066725783425
40300000 69.3000415303815
40310000 67.9383782515472
40320000 68.5690446102994
40330000 66.5625255469445
40340000 62.3262739377259
40350000 65.9548001250305
40360000 67.8962406340679
40370000 68.9830501191729
40380000 59.5730672081878
40390000 54.6000358287926
40400000 55.9133973231283
40410000 61.5076642753156
40420000 69.9914502706339
40430000 62.5741172032421
40440000 63.8920607920015
40450000 58.0287339120767
40460000 61.9616834931886
40470000 63.5823802869568
40480000 62.8002918367741
40490000 60.0119290809895
40500000 61.5510171511082
40510000 59.1094519510161
40520000 54.997970572233
40530000 63.9775427228876
40540000 61.0632256950294
40550000 66.4444149806407
40560000 71.1637808198194
40570000 72.5465449796434
40580000 68.8284447205647
40590000 67.8354079813727
40600000 67.7405326557923
40610000 59.5042759212714
40620000 69.0532735696918
40630000 66.653351637195
40640000 61.2527802331255
40650000 69.3265386873134
40660000 71.7133105103034
40670000 65.171923696777
40680000 62.3121603968505
40690000 64.6240799525197
40700000 68.1461929455621
40710000 63.2344750169781
40720000 67.604328343278
40730000 66.4735203585531
40740000 62.7080553144788
40750000 63.7480105088929
40760000 61.7605588537431
40770000 60.4894110250731
40780000 70.3283776583539
40790000 72.1786071027648
40800000 68.3150197795454
40810000 72.6658924009672
40820000 63.8298212841256
40830000 71.2134770119466
40840000 68.1290614254876
40850000 68.7138795172258
40860000 66.2212156226228
40870000 65.3314816288661
40880000 71.1455768389595
40890000 70.1052721645902
40900000 68.0976096907469
40910000 68.4741330781767
40920000 67.4701991267539
40930000 70.4387852875587
40940000 68.7106395150641
40950000 65.455846331515
40960000 65.3550293232094
40970000 60.8405744193414
40980000 63.4963765679021
40990000 64.4245097075285
41000000 60.8750108717014
41010000 60.2270599829517
41020000 64.5248622046439
41030000 64.815065086024
41040000 65.827676110868
41050000 71.2658804690097
41060000 68.2601642332937
41070000 66.8416611620668
41080000 64.4298962245131
41090000 66.5242960405027
41100000 61.7386804238873
41110000 58.4464527101827
41120000 60.659285101682
41130000 60.7616547486197
41140000 63.9606257547809
41150000 65.250401525167
41160000 57.8004411580152
41170000 59.1725328706693
41180000 65.3635210740278
41190000 63.1258876234431
41200000 64.3678413654216
41210000 59.8141795484399
41220000 61.6332665480523
41230000 59.5310232879435
41240000 58.4314923346416
41250000 59.5910025266737
41260000 57.6289173990724
41270000 56.3856085507106
41280000 62.6869502363146
41290000 63.3040225572345
41300000 62.8624651438731
41310000 60.4475835459411
41320000 56.6857491125446
41330000 62.507894874443
41340000 58.8466065386132
41350000 62.7962695815884
41360000 63.5072517225283
41370000 58.8925753689026
41380000 65.0396224716454
41390000 68.0973623508895
41400000 64.0670406625049
41410000 58.135072931364
41420000 62.9049877181383
41430000 59.9058841054799
41440000 60.1712247352048
41450000 63.2057336760264
41460000 65.8079786879864
41470000 62.9676159648878
41480000 63.7491262992004
41490000 63.0366085171725
41500000 58.8769032061712
41510000 61.1595169811492
41520000 63.350585759158
41530000 60.9634618783412
41540000 60.908008189869
41550000 57.8573049399905
41560000 56.2032455449392
41570000 61.2347191560574
41580000 56.9654932753508
41590000 58.5414249891109
41600000 62.2423819352459
41610000 63.0569942964337
41620000 59.3716518636206
41630000 61.1362105714821
41640000 63.5533042757883
41650000 54.5308975787292
41660000 59.9869186779503
41670000 61.9394914427004
41680000 58.6504148572535
41690000 59.6326457967155
41700000 61.7491248602389
41710000 61.4860070417494
41720000 59.1634434855966
41730000 61.0857926258369
41740000 54.0038345298997
41750000 61.3214127880542
41760000 64.3284807574278
41770000 58.0817377008873
41780000 63.1941189553306
41790000 63.3069499214748
41800000 69.3188322211546
41810000 60.7575018610077
41820000 66.1420307962136
41830000 63.346472167649
41840000 62.7646056786917
41850000 59.184183158597
41860000 59.0820335430674
41870000 59.9273591623976
41880000 52.4170628010361
41890000 54.6949677060406
41900000 61.4677909044316
41910000 65.314922030788
41920000 60.0765686429039
41930000 63.7485556085068
41940000 60.7563138760943
41950000 64.4979206127423
41960000 60.0364228515602
41970000 56.8135634746681
41980000 62.6008309326984
41990000 60.6087291911441
42000000 59.1206697744827
42010000 58.2635377806652
42020000 64.1804201426522
42030000 61.1901712481464
42040000 56.561519338873
42050000 57.0532823606321
42060000 57.0810594339878
42070000 52.7159140454477
42080000 58.4062720679775
42090000 60.9313570806713
42100000 63.7206881673561
42110000 54.68522678298
42120000 59.1456716206513
42130000 69.6673854165819
42140000 65.2671421148441
42150000 63.3573010576034
42160000 64.7138381529402
42170000 64.8357289872793
42180000 60.69631491499
42190000 64.7455706672898
42200000 57.1408374623413
42210000 58.7502662025752
42220000 59.5954827210215
42230000 67.2941119649089
42240000 70.5561231707083
42250000 67.5319492532582
42260000 69.5604809458621
42270000 68.7221801961186
42280000 67.5688467249639
42290000 64.4501349405046
42300000 67.3954583574113
42310000 61.0383586621856
42320000 59.2626135700653
42330000 58.7511139856634
42340000 62.2660042235522
42350000 59.7836440948121
42360000 59.8363854510005
42370000 58.8360164840901
42380000 62.5724162204359
42390000 58.7858505072622
42400000 63.3772708149707
42410000 63.6138954515442
42420000 64.0285487270187
42430000 61.242151936414
42440000 58.1200760112098
42450000 61.1374118422838
42460000 65.1020132595196
42470000 67.2494733323091
42480000 61.3277914756292
42490000 58.7588080859834
42500000 58.5942711072813
42510000 52.8551880724559
42520000 52.237095182081
42530000 58.2378466678149
42540000 57.6651320211728
42550000 63.2487307992512
42560000 59.466740731941
42570000 58.087766827157
42580000 56.170331211886
42590000 59.6542800497651
42600000 59.1180229674296
42610000 56.1372517676429
42620000 54.8847074851791
42630000 53.7140682591978
42640000 59.0139236019214
42650000 53.8662210784963
42660000 55.6638099773578
42670000 63.3363860401023
42680000 57.0372708179012
42690000 57.6008499724355
42700000 59.7466304587272
42710000 58.1935393255255
42720000 52.645774193458
42730000 53.1829689318151
42740000 50.5375208986729
42750000 51.2177425110748
42760000 51.7093465109629
42770000 48.7924642201733
42780000 58.5327464462862
42790000 58.9354735482266
42800000 62.505810614428
42810000 63.8376939871255
42820000 65.3854228809766
42830000 54.7423689407147
42840000 53.3823879484928
42850000 52.0566827625857
42860000 54.148055614457
42870000 51.7817047490913
42880000 54.4683405705878
42890000 56.9839404965842
42900000 57.8488048996163
42910000 56.0831501938038
42920000 56.834779364116
42930000 56.5162399601144
42940000 60.1304478122228
42950000 62.8886041247304
42960000 60.1136001921507
42970000 57.7065566100765
42980000 52.4120611510828
42990000 55.6108586950051
43000000 57.1716454379298
43010000 50.8235687854548
43020000 50.509165544419
43030000 51.4319787485012
43040000 54.5967563565297
43050000 49.8713435119236
43060000 51.435142711524
43070000 41.1370689223123
43080000 48.2223942867442
43090000 41.1579856767897
43100000 41.498472397089
43110000 46.326727489699
43120000 47.8069555945606
43130000 53.999865225553
43140000 53.8157506677572
43150000 56.0390510883072
43160000 54.367168982293
43170000 53.7647830623446
43180000 53.6398327853393
43190000 42.1595739303037
43200000 48.6809593585686
43210000 51.135426188561
43220000 46.6666579915581
43230000 52.1712542169797
43240000 50.3141564445979
43250000 53.6013829836678
43260000 50.9073933080764
43270000 53.1342272199689
43280000 58.3083870527133
43290000 52.1717221600587
43300000 53.8446458661935
43310000 52.4241326657666
43320000 45.5720817426734
43330000 48.4487223075046
43340000 47.5044059773155
43350000 50.3871642518328
43360000 45.5286518955148
43370000 48.7957450815233
43380000 53.8154249448955
43390000 55.1291584829841
43400000 50.106258862658
43410000 49.0064089668452
43420000 48.1159068429228
43430000 53.0927555005775
43440000 59.90903889729
43450000 58.1651970723037
43460000 57.5712023815534
43470000 52.5763057643541
43480000 53.8990196533836
43490000 51.2138472114032
43500000 57.8536775293034
43510000 59.7321872742127
43520000 59.819276747389
43530000 55.5000574565641
43540000 55.6823086817211
43550000 55.3049248235544
43560000 58.5547316040243
43570000 60.9762189442723
43580000 62.2453265939549
43590000 61.967264046454
43600000 58.9091008957683
43610000 58.7600387497301
43620000 62.366959769405
43630000 62.3930685355342
43640000 62.0667390952002
43650000 62.1848269637378
43660000 65.6234831312415
43670000 67.0829733599708
43680000 66.2025869842091
43690000 58.3338599679698
43700000 60.5830578261188
43710000 62.0717971332655
43720000 57.876738347192
43730000 53.433203113703
43740000 61.3945959502717
43750000 59.1835833862575
43760000 58.7248249244726
43770000 59.972714328893
43780000 58.75131361532
43790000 58.1671337058859
43800000 55.2327751396189
43810000 51.5821840880304
43820000 55.9811396721445
43830000 55.9608677663907
43840000 57.1365815327508
43850000 58.0764951102076
43860000 58.8760705106032
43870000 66.816360612848
43880000 63.003428353961
43890000 58.4690073442724
43900000 58.07711390686
43910000 57.4350288922806
43920000 53.106888175583
43930000 59.5154524609787
43940000 61.4523877460746
43950000 50.2275446483807
43960000 60.4015502107055
43970000 55.703621296745
43980000 58.0490827798525
43990000 57.2639867461645
44000000 60.1125581880843
44010000 55.2964812183419
44020000 54.6742883213846
44030000 54.6489381692052
44040000 51.1776069314238
44050000 57.1625100016886
44060000 58.954718298125
44070000 64.6784249986646
44080000 59.7900274754286
44090000 56.5698826740027
44100000 52.5296124134161
44110000 53.1178957000506
44120000 48.458381427136
44130000 48.8913289428052
44140000 53.3772198809357
44150000 50.6846532369226
44160000 58.2258363769813
44170000 61.0235550848332
44180000 61.41512582023
44190000 60.7112491197922
44200000 61.134668242637
44210000 63.1408434599122
44220000 64.8815650642822
44230000 64.877200780494
44240000 63.7117936740538
44250000 62.3160734190766
44260000 64.671829311772
44270000 61.3194976335265
44280000 61.2648234588629
44290000 61.2838719585015
44300000 64.0385090280798
44310000 61.1008126840652
44320000 63.430661509489
44330000 59.4367873759256
44340000 58.9202687185087
44350000 56.5850420861285
44360000 59.0493485065688
44370000 59.0603897260934
44380000 59.1562451971042
44390000 56.5764437624804
44400000 64.9001590158285
44410000 62.5367276257125
44420000 61.6935671402498
44430000 55.4855860323188
44440000 55.5666916330841
44450000 63.6523542468908
44460000 65.1123432010208
44470000 61.7369684663414
44480000 64.3961273316494
44490000 67.0480558860299
44500000 66.0845718747
44510000 62.97292933004
44520000 70.4343620147862
44530000 68.680625732716
44540000 65.799615145447
44550000 68.9115272089496
44560000 66.6579593440743
44570000 65.9916201287167
44580000 65.9197518071286
44590000 63.1038197827183
44600000 69.1639089295305
44610000 71.440852704657
44620000 61.7108052732762
44630000 62.7828252473832
44640000 62.2236973925128
44650000 65.5551512303506
44660000 65.7374786441236
44670000 69.3079311335923
44680000 66.3620478088566
44690000 70.8701040352077
44700000 63.5569512173439
44710000 60.6768509545269
44720000 63.4202107447709
44730000 68.3059652681559
44740000 65.8687560290947
44750000 67.1098208807665
44760000 64.7504252903614
44770000 69.4802294486659
44780000 67.7523241776838
44790000 68.5195210587528
44800000 59.7314928213455
44810000 58.4648557370187
44820000 58.7092517362398
44830000 56.6378459037667
44840000 60.7823815882031
44850000 66.8917914224628
44860000 67.8584180633408
44870000 65.1046896914536
44880000 63.1475182046967
44890000 65.0670813955368
44900000 67.2924179338355
44910000 68.7865449633355
44920000 67.6057107035728
44930000 69.5582635875049
44940000 72.3381224687603
44950000 68.1108825392544
44960000 64.3463391870989
44970000 70.3318922845006
44980000 68.5129451886853
44990000 68.9139758209424
45000000 73.4588682716458
45010000 74.6950676042834
45020000 76.8626290959147
45030000 73.2164480936012
45040000 77.6191234340914
45050000 78.5062950099911
45060000 77.2955294054904
45070000 72.5945057241314
45080000 72.438897796407
45090000 71.1089684368923
45100000 71.7466032238547
45110000 70.4600150845689
45120000 63.9061907591628
45130000 65.8315893708067
45140000 59.3549931194607
45150000 59.7807312635926
45160000 65.6013127224208
45170000 64.9859780882429
45180000 68.2952902818531
45190000 73.6198230241982
45200000 72.0785361752291
45210000 67.932759504522
45220000 66.3091957627049
45230000 66.6634089246076
45240000 62.8638596204925
45250000 63.8273460513497
45260000 58.9166756840182
45270000 59.8924041641513
45280000 58.3033910885612
45290000 66.3333880204317
45300000 64.9624900822802
45310000 63.2947196908007
45320000 59.0167796416601
45330000 63.6945137520962
45340000 57.0653008343124
45350000 61.4247290344158
45360000 62.7452292627581
45370000 67.1776700839727
45380000 62.9874728422113
45390000 62.0963526431576
45400000 56.340984690886
45410000 63.1815860686993
45420000 65.8186658105605
45430000 62.638326711875
45440000 64.8806945028239
45450000 61.6374284561151
45460000 62.9098235378221
45470000 64.2935400632838
45480000 63.6547894169177
45490000 62.3052187645352
45500000 62.6351042067988
45510000 56.8387987933929
45520000 66.8343817264561
45530000 71.6080243857994
45540000 70.1632091107203
45550000 70.4773598352617
45560000 73.4965283108863
45570000 74.0737968286559
45580000 66.9928482879365
45590000 61.2058551655033
45600000 67.8775694644061
45610000 69.984996040353
45620000 67.1013229938826
45630000 60.7364626460712
45640000 62.5422732015684
45650000 64.5574369498368
45660000 73.3360220340983
45670000 74.7518962239965
45680000 66.1227483065899
45690000 66.1775851927798
45700000 68.827156039851
45710000 71.1378770031073
45720000 69.5835125949893
45730000 70.7265296198507
45740000 71.8939719648719
45750000 75.221753164699
45760000 67.1499871354986
45770000 67.9819261079335
45780000 68.3365920662646
45790000 75.090626307563
45800000 74.6690084419923
45810000 73.81197599033
45820000 75.8865206991197
45830000 71.9584696910746
45840000 72.9537777503389
45850000 70.6215521274336
45860000 72.199731806254
45870000 76.655544149191
45880000 72.3878998544257
45890000 73.5938476682408
45900000 79.1175906839019
45910000 76.096234748193
45920000 72.7559061576252
45930000 75.5792471372075
45940000 73.9712246991161
45950000 73.259543905619
45960000 77.6545305447405
45970000 77.2411766430357
45980000 74.4112270260748
45990000 72.2792309668202
46000000 73.6349015684059
46010000 72.6329239688898
46020000 70.9369413804299
46030000 63.4452946083213
46040000 63.7416012836474
46050000 63.9409177716209
46060000 64.4868738806283
46070000 67.8166448083099
46080000 72.8290610357562
46090000 72.4236373974966
46100000 71.2868492888658
46110000 76.4023158613685
46120000 73.4325050817305
46130000 78.8102420507208
46140000 62.7085980697995
46150000 73.0384876084763
46160000 71.9457258268241
46170000 67.7107318084273
46180000 65.1517471513578
46190000 64.0584518929616
46200000 70.721441795778
46210000 67.5836688318861
46220000 64.1649088935959
46230000 64.6478012268511
46240000 67.8608736416079
46250000 60.2235630070446
46260000 67.4822111471202
46270000 67.2815722711565
46280000 64.9589658267438
46290000 72.9667770191257
46300000 70.0642829082905
46310000 65.8822875801417
46320000 65.1155992989479
46330000 67.5795154867166
46340000 61.3948252524659
46350000 60.4177573974785
46360000 62.8190393552476
46370000 67.4270770807591
46380000 66.1242887118256
46390000 70.0586524148151
46400000 70.449096617327
46410000 71.8188953556094
46420000 75.1126623029178
46430000 73.5993049596987
46440000 65.2066979230994
46450000 73.0173442582757
46460000 73.0695832322203
46470000 73.946338625545
46480000 63.1690940149505
46490000 67.9468635507467
46500000 63.2796544866907
46510000 66.5401082800403
46520000 64.9922500558332
46530000 62.6476456675866
46540000 58.2531795109635
46550000 57.1231100209586
46560000 57.5653973663247
46570000 61.7794847425844
46580000 61.271283393207
46590000 69.190815722889
46600000 69.8110153585242
46610000 72.0302791530094
46620000 70.194302482119
46630000 73.5440377290449
46640000 70.2300366384875
46650000 68.1013888616765
46660000 71.1669074130083
46670000 66.5395455397688
46680000 63.9658578343851
46690000 58.9488985776172
46700000 64.164710406943
46710000 66.3164124404781
46720000 71.0021058813207
46730000 64.6760494101175
46740000 63.960671413666
46750000 71.9036591006578
46760000 70.0027414748724
46770000 75.4193577299374
46780000 79.2104766717892
46790000 74.2409703641307
46800000 77.5268121599843
46810000 70.4136813953843
46820000 77.3867004175967
46830000 73.7112413570213
46840000 68.5473301008319
46850000 71.2441655897809
46860000 75.2480979918129
46870000 74.8712117615506
46880000 72.1576583712882
46890000 76.7655199722032
46900000 79.0578731169901
46910000 77.6335557380377
46920000 77.0266024920728
46930000 74.9909459393955
46940000 71.1394755884917
46950000 72.0578004259621
46960000 70.1074849023373
46970000 67.6664793934483
46980000 67.3695586223458
46990000 67.1127243358007
47000000 66.3310536135406
47010000 65.6548430603895
47020000 73.4694912163332
47030000 71.4812401478652
47040000 71.7989172068655
47050000 71.5284684076584
47060000 71.4714510845374
47070000 67.6723606425063
47080000 73.0828158371716
47090000 69.2173994333306
47100000 71.7144405917887
47110000 71.0143687493987
47120000 72.571129947035
47130000 71.9996872843179
47140000 66.6204651895168
47150000 61.7947772495816
47160000 64.5425721845854
47170000 67.5351483531069
47180000 62.9135875135414
47190000 70.8373177684511
47200000 74.5106396520948
47210000 70.9841598817621
47220000 67.9628710894027
47230000 67.2367432448028
47240000 62.3972570001232
47250000 63.317404931162
47260000 62.3365051825181
47270000 66.3684532921258
47280000 64.4309491328564
47290000 64.7101353623279
47300000 65.0181417082405
47310000 66.0178607436179
47320000 65.5015244338488
47330000 68.4861534733364
47340000 64.1067680131881
47350000 68.4662606221112
47360000 66.3029915643264
47370000 67.6307055185073
47380000 66.2770339892751
47390000 67.3331808830158
47400000 63.1353648799674
47410000 60.5499412215943
47420000 59.3660367604137
47430000 61.7817362027264
47440000 66.7067218228696
47450000 68.5625375952101
47460000 71.0200575637375
47470000 71.6595670412064
47480000 71.8602649119791
47490000 64.8957335129116
47500000 71.2929523752148
47510000 69.8137201361592
47520000 69.5856838900489
47530000 73.2067451398763
47540000 76.2313836618702
47550000 72.2127746716291
47560000 77.6421686896064
47570000 78.4853360590714
47580000 78.0620663908216
47590000 74.7282619731367
47600000 73.9836193617982
47610000 73.0176417393524
47620000 69.0268905869776
47630000 66.6341912358519
47640000 71.39710876818
47650000 70.9138462542048
47660000 70.0344546487374
47670000 74.2443915906307
47680000 69.1316425798067
47690000 68.5415203495409
47700000 67.3459680277094
47710000 70.8765877915064
47720000 73.1368972153673
47730000 74.653044751365
47740000 70.957757749691
47750000 71.2586889949735
47760000 73.0648129120674
47770000 76.8366920520334
47780000 76.9139512292655
47790000 68.4291527400034
47800000 62.688449797463
47810000 67.5603456320154
47820000 70.7451122231412
47830000 59.9475094403672
47840000 68.9414141644334
47850000 69.1645061501494
47860000 65.888243628442
47870000 70.9725462796354
47880000 65.272109755348
47890000 68.2583331300315
47900000 67.3533930676109
47910000 67.3242996763796
47920000 72.9683621221249
47930000 69.7069857010638
47940000 63.2440349858914
47950000 61.8946141068143
47960000 66.3656067297757
47970000 67.5353436227217
47980000 64.2962988384112
47990000 66.9544256968336
48000000 57.728677724939
48010000 59.3353267955251
48020000 56.70439128932
48030000 62.8535082072468
48040000 61.2187168228343
48050000 61.0268598684855
48060000 68.0679577228098
48070000 65.878313457967
48080000 60.5736431580679
48090000 61.714977699333
48100000 70.9465510975938
48110000 70.7979540061664
48120000 67.8378997390956
48130000 66.8226897522422
48140000 68.2275462112723
48150000 58.7385420835469
48160000 60.219508908023
48170000 71.2592923322694
48180000 68.1895207070368
48190000 72.2251714613344
48200000 75.3957910414905
48210000 70.7418128705745
48220000 64.6401414398758
48230000 64.7598932569028
48240000 69.957397398812
48250000 70.2099894780554
48260000 62.4161152449034
48270000 65.7355682104807
48280000 62.8245048719258
48290000 64.389708465841
48300000 57.9380362839017
48310000 63.9056637056516
48320000 65.9574876336328
48330000 63.6784671022673
48340000 65.769169669323
48350000 68.437736310853
48360000 68.8204740335896
48370000 66.9178678236328
48380000 65.4936582169308
48390000 65.7030740192863
48400000 64.279580913696
48410000 63.1799720293059
48420000 67.2342468385251
48430000 62.3880871048042
48440000 70.5193309125394
48450000 71.9399039334146
48460000 67.9004936198947
48470000 66.1147282555032
48480000 59.2452478418585
48490000 61.8527260877369
48500000 67.9161603945666
48510000 69.9052955363871
48520000 65.4288263223777
48530000 67.1586013670656
48540000 71.1079569609993
48550000 70.1926847945527
48560000 72.3419861816895
48570000 66.0487427899153
48580000 67.3157841395965
48590000 65.8737984198326
48600000 68.1835518115192
48610000 70.1468514866001
48620000 61.57114147141
48630000 61.4031533478976
48640000 67.0448748208875
48650000 66.242765579806
48660000 58.2931735848949
48670000 58.4579810731005
48680000 55.3845746655368
48690000 44.7489289677702
48700000 46.1832536314878
48710000 43.4550749931563
48720000 55.1476375569787
48730000 51.0139690093353
48740000 56.1047168161155
48750000 60.3655757455465
48760000 60.612452905692
48770000 62.4576063231363
48780000 56.7216606226708
48790000 53.9809082374138
48800000 58.2963426313605
48810000 61.7302388733409
48820000 57.2770315782061
48830000 66.1423282894777
48840000 65.113832045259
48850000 59.9894689342129
48860000 52.0767180066765
48870000 46.3380926641934
48880000 55.4691283471195
48890000 58.4335086111106
48900000 56.7316868228156
48910000 59.2369445107927
48920000 62.480480674023
48930000 63.5291109319919
48940000 65.1275132614344
48950000 59.6910036779456
48960000 58.8484801795969
48970000 62.5296059411569
48980000 66.3914721823234
48990000 61.4461295716375
49000000 61.2921484444274
49010000 67.0618534004125
49020000 63.8469821881042
49030000 61.8096711769671
49040000 63.9813589198513
49050000 62.0611061050391
49060000 62.3709911331333
49070000 60.2775167629286
49080000 62.8783134642608
49090000 60.6142840231801
49100000 56.090280594965
49110000 56.9426799684786
49120000 56.4976118423384
49130000 58.9052504157295
49140000 59.124259229994
49150000 56.6467903016124
49160000 56.6968045767056
49170000 53.9032171420623
49180000 47.2543100153953
49190000 48.2879959403319
49200000 51.2858242732405
49210000 54.3210917776511
49220000 58.6159170934143
49230000 62.5805659547637
49240000 53.5737994164369
49250000 54.8975502368344
49260000 58.0314334691626
49270000 58.8167916546623
49280000 61.5438448732392
49290000 62.7765712995594
49300000 60.5587883154061
49310000 60.9803772168825
49320000 59.0390285269123
49330000 58.3248795165743
49340000 50.4492968501398
49350000 54.7633989309152
49360000 54.9920543995295
49370000 57.014086236819
49380000 54.6149457722484
49390000 53.1314508793428
49400000 55.871306540443
49410000 48.1623890795454
49420000 49.4973271607532
49430000 45.4457907327359
49440000 48.7564576380624
49450000 40.5404669641341
49460000 47.1994624688077
49470000 54.5080844783454
49480000 44.0245010205408
49490000 48.7148784411627
49500000 50.9998254169732
49510000 51.0849944420982
49520000 58.9905915281122
49530000 53.6114913318667
49540000 54.7261001029067
49550000 54.1200703858137
49560000 51.30561288734
49570000 52.2076863161755
49580000 54.5702175958365
49590000 54.6416107323384
49600000 59.9272083806998
49610000 57.4311221963917
49620000 64.5406606502385
49630000 62.4804293227418
49640000 61.7987784038649
49650000 61.9533656748317
49660000 56.4310923625366
49670000 51.8848766027502
49680000 56.71517615086
49690000 56.5778803884776
49700000 58.1501179535995
49710000 55.7583780809147
49720000 56.256831765701
49730000 59.4820845928979
49740000 56.4629764222629
49750000 55.7174448728876
49760000 58.2349408342697
49770000 55.1190771601459
49780000 57.8313138063432
49790000 59.691060501395
49800000 57.3778676809475
49810000 55.8127640327592
49820000 58.8294533127891
49830000 54.6785651109174
49840000 60.2279884479496
49850000 64.674291478265
49860000 60.3045292403486
49870000 63.4137205481109
49880000 65.1891210470844
49890000 65.643242997618
49900000 62.2742159833227
49910000 64.005160443245
49920000 67.9553452397293
49930000 68.9592685712883
49940000 69.7159881497829
49950000 71.6428760020865
49960000 76.2940486396132
49970000 71.3552028800574
49980000 69.5591287913485
49990000 71.6681543911268
50000000 71.7877619825839
#timestep 
50010000 69.7492005958482
50020000 63.6975127740503
50030000 64.5352127448355
50040000 70.3115021485682
50050000 65.1392956142531
50060000 61.7614704919708
50070000 65.2522199159542
50080000 58.2604627503798
50090000 63.1667474656697
50100000 54.330532816236
50110000 54.1747884703186
50120000 56.7891955720859
50130000 61.1550985761794
50140000 60.3267146692806
50150000 65.1941654544819
50160000 66.5723575247612
50170000 65.9462423056723
50180000 64.2740987834082
50190000 66.9282846217204
50200000 65.887289706429
50210000 64.7068407752434
50220000 65.0814665597076
50230000 59.2190376053398
50240000 59.2151528963236
50250000 61.6903450852994
50260000 62.2242591015024
50270000 62.1918976992296
50280000 67.6079584172709
50290000 71.359213566705
50300000 73.7758428390824
50310000 73.7890639398373
50320000 72.4659401090687
50330000 64.4363777134714
50340000 59.6366117777268
50350000 67.4964007888329
50360000 68.4566082202717
50370000 67.2080483393399
50380000 64.0476009947973
50390000 68.5520708024436
50400000 66.9157784866107
50410000 68.1640742274396
50420000 63.9194664989451
50430000 71.343974859023
50440000 72.7817287936801
50450000 74.3008447300071
50460000 74.3960344826371
50470000 74.011580121472
50480000 75.4290789891155
50490000 69.9677615002419
50500000 71.670790889013
50510000 70.7820408961671
50520000 74.7156308941039
50530000 73.8431155596431
50540000 67.5339278347858
50550000 70.0789186374303
50560000 71.8487200245476
50570000 69.0916218593841
50580000 76.5449550273426
50590000 77.7466888236739
50600000 72.8564498542329
50610000 70.3036035585745
50620000 69.679404539109
50630000 75.1006140018248
50640000 72.413531663195
50650000 71.553208573938
50660000 70.9219125877453
50670000 71.8939288228266
50680000 71.7141110331328
50690000 70.7383504971789
50700000 59.382325479679
50710000 68.2180566773086
50720000 64.2892348504172
50730000 70.1652017096009
50740000 70.1844081543363
50750000 67.9879995199244
50760000 69.0914352276313
50770000 72.0919309447413
50780000 62.6833727896128
50790000 69.9723890004727
50800000 72.0546727831363
50810000 72.7462074757666
50820000 64.7044298203555
50830000 57.3205376886163
50840000 71.3320459772692
50850000 66.6076096749619
50860000 68.000478754888
50870000 66.1067875278052
50880000 65.7323669113075
50890000 63.4572416140355
50900000 64.725906202607
50910000 67.4174030037453
50920000 56.9174887275257
50930000 60.7168575277315
50940000 66.8307559192294
50950000 61.6364549158199
50960000 61.2444643479136
50970000 63.4776251238651
50980000 68.3827508363215
50990000 67.47200674353
51000000 65.107550923777
51010000 67.2052800673592
51020000 63.6521910735681
51030000 65.9247753424398
51040000 61.8508770510985
51050000 63.4939334367314
51060000 66.8298413674715
51070000 65.0625368260132
51080000 66.9189083832199
51090000 57.797680774367
51100000 63.9693895932439
51110000 64.7969436871813
51120000 61.908291073886
51130000 62.7434912124786
51140000 61.9286587822864
51150000 60.9343666126194
51160000 57.7621045850793
51170000 57.2410929008377
51180000 64.2119028408343
51190000 65.3644524714853
51200000 59.9564404055719
51210000 66.9544598492098
51220000 64.5672053321984
51230000 71.6322804644837
51240000 68.9452406034348
51250000 69.1911144039026
51260000 66.3995957102815
51270000 69.0104914952622
51280000 68.6406627167905
51290000 64.6955640590299
51300000 62.9341296346335
51310000 62.1008158661189
51320000 63.5470216621737
51330000 65.3950968385369
51340000 61.8005690022513
51350000 62.2263261318109
51360000 59.4283060452566
51370000 58.9588348085271
51380000 60.808517542999
51390000 64.3079694658897
51400000 64.7594594652181
51410000 54.6891013327988
51420000 61.6316596851089
51430000 60.7771094433374
51440000 65.6533252817836
51450000 67.1129013196479
51460000 69.6351689675381
51470000 65.1541241536248
51480000 68.0249290003063
51490000 63.3022768870387
51500000 64.2401037730074
51510000 69.1972258193172
51520000 71.4746525240674
51530000 72.3956871519459
51540000 74.5177004332011
51550000 68.2959990543843
51560000 71.2616957248339
51570000 69.5877487367287
51580000 67.5015230116259
51590000 66.8811225746201
51600000 65.056036335591
51610000 72.8679453007714
51620000 70.3479852669865
51630000 60.6070346743368
51640000 70.485491161599
51650000 67.7825542192353
51660000 65.1626875213968
51670000 69.1181304121025
51680000 65.6147732745059
51690000 57.9773123011781
51700000 63.1964137470148
51710000 62.045587821148
51720000 65.064683827125
51730000 62.2482343885846
51740000 64.2173270664995
51750000 67.7658830144408
51760000 61.3898373643919
51770000 67.9825642780041
51780000 65.2029290730288
51790000 60.2398998363048
51800000 64.1639099711252
51810000 68.1011916849183
51820000 67.6069950327002
51830000 64.7676460710464
51840000 66.5825748814253
51850000 68.7198763932643
51860000 64.9345683040367
51870000 60.7714588706932
51880000 62.8072114241905
51890000 54.3599442167177
51900000 62.2372205226375
51910000 63.9060979418171
51920000 61.5827818562789
51930000 63.2211749232366
51940000 64.7348706750426
51950000 59.5168934600537
51960000 67.5377717151025
51970000 68.1340161616325
51980000 65.4129653018167
51990000 62.1086082047336
52000000 61.059885120323
52010000 65.8074790607685
52020000 62.9917290652887
52030000 65.8044857045177
52040000 68.1873720812599
52050000 64.5520706942541
52060000 63.6889941553581
52070000 68.0076425464847
52080000 62.7115681778483
52090000 65.7765732014705
52100000 68.0433564845808
52110000 61.632079490606
52120000 65.7401990008329
52130000 65.1772972484771
52140000 58.7603271249111
52150000 63.4666537464352
52160000 63.1204216793993
52170000 58.2358675800571
52180000 57.1451154856319
52190000 67.9072615121792
52200000 69.5703063236408
52210000 66.2390747070095
52220000 59.7171178664946
52230000 58.9399357356715
52240000 57.8456601749579
52250000 58.4097760031476
52260000 57.9123918205203
52270000 55.8997561517185
52280000 58.1178596322799
52290000 59.2683912276734
52300000 58.6208244209815
52310000 60.7040953952437
52320000 57.7140062872732
52330000 64.5363216102505
52340000 57.2406986975602
52350000 55.9938137327318
52360000 60.1053943267309
52370000 59.2434285971773
52380000 59.5746007922997
52390000 60.0723611909837
52400000 57.9781503633769
52410000 59.1743902594826
52420000 61.925514049816
52430000 61.866948973724
52440000 61.2861785739652
52450000 57.8097652741772
52460000 59.9468524232329
52470000 57.4030377669041
52480000 62.8213152024705
52490000 63.6627253873199
52500000 62.6762476170892
52510000 61.2444687701561
52520000 63.3264628826997
52530000 63.3731697198209
52540000 59.33359061572
52550000 64.2336003174609
52560000 65.5256881868469
52570000 66.6553290500352
52580000 65.9506671361851
52590000 72.9281665349907
52600000 75.8248078472752
52610000 74.8832512041241
52620000 79.3889257097671
52630000 75.9337584961705
52640000 73.7246181719611
52650000 74.496292867485
52660000 69.2480842056754
52670000 74.1807682945857
52680000 73.3396305855509
52690000 72.0466381629718
52700000 70.926802489745
52710000 72.4490135753613
52720000 70.3774647539094
52730000 68.2132109128579
52740000 75.4172578366844
52750000 71.5857645886876
52760000 75.7739800934642
52770000 75.0099254104322
52780000 69.7330154271665
52790000 76.3946648095542
52800000 77.2323621105389
52810000 71.3457375185735
52820000 77.6991024290399
52830000 74.7236957190502
52840000 74.2343814584024
52850000 72.5076494564134
52860000 74.1163345382193
52870000 71.8105106942898
52880000 71.8001541834542
52890000 69.4790626205852
52900000 69.9843630501117
52910000 67.1964240923701
52920000 62.4795116742286
52930000 67.9155591961429
52940000 68.3527805760867
52950000 71.1490743062516
52960000 66.9016867415996
52970000 68.2078672045652
52980000 64.8360219990103
52990000 60.8503934472943
53000000 57.1312044058399
53010000 67.3412713786723
53020000 69.9719913717876
53030000 76.5863774586493
53040000 79.1566530612918
53050000 75.5239114699536
53060000 75.2131521723239
53070000 72.0357853715955
53080000 74.769936253128
53090000 76.851130416919
53100000 76.9227578655327
53110000 69.5637649844159
53120000 71.813602496492
53130000 64.1735015005601
53140000 69.8213831485456
53150000 74.7186222390152
53160000 70.2704849154094
53170000 66.7515178409853
53180000 66.1292480393185
53190000 70.1199180674579
53200000 73.5310585622283
53210000 66.4243215500358
53220000 62.9066819232692
53230000 63.9465601001245
53240000 61.5736116609707
53250000 62.6332359669948
53260000 60.4472593754663
53270000 64.6354823126922
53280000 62.0807312107044
53290000 60.3884556118819
53300000 61.3847905621924
53310000 64.6378089101169
53320000 63.4095841508509
53330000 57.7296184705159
53340000 56.1648645290882
53350000 59.59679448878
53360000 60.2849944870416
53370000 61.6610844990658
53380000 59.3623891360573
53390000 65.4804590840077
53400000 65.3089829575393
53410000 69.0275903307678
53420000 66.4512723026812
53430000 54.9398509733499
53440000 60.7150021655293
53450000 62.7168171525043
53460000 61.5737152459193
53470000 63.8538301767263
53480000 59.2898780174962
53490000 63.8835367374399
53500000 63.9707716487321
53510000 65.3470563491476
53520000 56.1986207637104
53530000 62.8404427092337
53540000 62.1776450992472
53550000 62.0135803809311
53560000 61.2983423699773
53570000 57.3609416090511
53580000 60.8430252420235
53590000 59.1643453625057
53600000 54.5810880056355
53610000 55.423359703864
53620000 57.0673979027156
53630000 57.3878055088658
53640000 56.4024253992353
53650000 54.143297220858
53660000 58.7371553822459
53670000 59.1348374071508
53680000 64.48933826317
53690000 62.3208247849237
53700000 65.9886895542916
53710000 66.220347780775
53720000 63.3421070336254
53730000 65.1205024848899
53740000 69.162999045246
53750000 67.5484887207596
53760000 68.1242537526472
53770000 67.0074943512031
53780000 69.9777459293043
53790000 72.2450355602632
53800000 70.998867820745
53810000 68.8465242439244
53820000 71.0490372131943
53830000 70.4204218555334
53840000 70.1572746000429
53850000 70.5754888638132
53860000 68.5670390821489
53870000 70.6534059506013
53880000 70.2085892329348
53890000 70.4720890356819
53900000 68.9788842301319
53910000 63.4443548274424
53920000 64.0894747563477
53930000 63.9600892034078
53940000 66.2462624727401
53950000 67.8282464626042
53960000 68.0091472808036
53970000 67.6561892571317
53980000 65.7306371108915
53990000 63.3393824485862
54000000 63.3823753701917
54010000 61.890330953948
54020000 68.9628587243984
54030000 64.354641100744
54040000 67.0261107716319
54050000 72.1948124842599
54060000 66.3026390175895
54070000 69.1351935952277
54080000 67.1536804534637
54090000 68.3946572656796
54100000 59.5314512248437
54110000 63.6675739529313
54120000 70.8817115662758
54130000 66.7485377034471
54140000 66.2200365751153
54150000 67.0519700688258
54160000 70.4925871291539
54170000 68.2544622576505
54180000 59.4907655746869
54190000 67.1889453630213
54200000 66.6337978895018
54210000 70.7043984536264
54220000 68.8111896212845
54230000 59.7287059228114
54240000 59.9926693211934
54250000 58.5887282541764
54260000 65.6757720785378
54270000 66.4232098172737
54280000 70.2032322527143
54290000 66.6012945682509
54300000 66.9337220602058
54310000 63.6904938910754
54320000 63.5054988816956
54330000 65.9095565453214
54340000 65.1439695829632
54350000 62.8186028211017
54360000 66.8803428745487
54370000 67.3209155764438
54380000 61.0164304567485
54390000 60.3105934143696
54400000 64.1626164996326
54410000 63.9104293939034
54420000 60.0190709440035
54430000 64.0156662239604
54440000 64.2656503982926
54450000 62.4481887195956
54460000 65.9404925260268
54470000 66.2913778961513
54480000 66.7925826836116
54490000 65.6518930831413
54500000 64.2177266823061
54510000 69.6510231111147
54520000 68.6013363160853
54530000 71.4174675684594
54540000 71.4825566662554
54550000 69.7670753902084
54560000 72.5168623634924
54570000 67.746032051044
54580000 70.7335016664331
54590000 66.776118938476
54600000 71.6110717356846
54610000 68.9352559903332
54620000 73.253328287305
54630000 67.8149936717361
54640000 68.6166387690274
54650000 67.6257743635152
54660000 71.3185233104764
54670000 66.4837211478562
54680000 70.709180569165
54690000 70.817283814247
54700000 70.5128941663557
54710000 73.2857722404233
54720000 71.0985820873525
54730000 72.4992840477811
54740000 76.5263751481739
54750000 70.0210875889657
54760000 70.3006517071982
54770000 65.4486769392234
54780000 63.4324196088818
54790000 59.4298928072533
54800000 60.3756589876493
54810000 57.5884965859781
54820000 56.7702503251477
54830000 58.2686803573851
54840000 61.7716091776036
54850000 60.0773798901357
54860000 59.678952800816
54870000 55.9617155221513
54880000 60.8157440912867
54890000 56.4007700037846
54900000 64.6382805248301
54910000 62.9410478647041
54920000 60.3489725108464
54930000 59.8151029490455
54940000 59.4570498527467
54950000 63.6718977094794
54960000 66.1790791930429
54970000 66.3435719045419
54980000 65.535145063985
54990000 60.9044405894596
55000000 62.6506751148034
55010000 64.9312576703842
55020000 65.6936071542195
55030000 66.9189465833792
55040000 64.8655333247045
55050000 61.2462856256951
55060000 64.9351178993785
55070000 62.1172178746799
55080000 65.0728077448062
55090000 66.8257615580686
55100000 65.9898928999498
55110000 65.5644038489635
55120000 61.9686052773682
55130000 68.6421573974955
55140000 67.0814396959696
55150000 63.5993246110266
55160000 63.7038689737196
55170000 67.2009834850484
55180000 60.0149067261435
55190000 57.0811024831604
55200000 62.2887109834918
55210000 57.3940888998097
55220000 61.0286238885066
55230000 65.4962454771878
55240000 63.6463212572624
55250000 65.137469715575
55260000 67.6529339185198
55270000 64.7341156532767
55280000 66.0543914846358
55290000 66.3850689817029
55300000 67.4777265631685
55310000 64.4447010119339
55320000 60.7259823281224
55330000 62.8426129734167
55340000 65.9700418567053
55350000 70.8257884979986
55360000 68.7138991318075
55370000 72.9567958182993
55380000 66.6973191990467
55390000 71.05556151211
55400000 70.6731628342143
55410000 69.4172237007136
55420000 66.9039317214653
55430000 67.4837568692834
55440000 67.6628602616898
55450000 65.8334950279372
55460000 65.159495492939
55470000 65.3357079481934
55480000 66.4282117576783
55490000 63.6576885500967
55500000 61.5500289246677
55510000 61.9336928681911
55520000 63.9730813991672
55530000 65.657307959504
55540000 62.2115789372465
55550000 60.1582640426545
55560000 61.7264326588798
55570000 51.7165933968587
55580000 56.4345173193373
55590000 54.8229440731321
55600000 60.0410149918674
55610000 54.7949695199212
55620000 63.3329336126808
55630000 58.7812207179056
55640000 58.031766701512
55650000 50.4866231113038
55660000 55.4126591267402
55670000 55.0205050412368
55680000 61.0449361347572
55690000 56.5256133677651
55700000 61.1951003861201
55710000 60.2273484435099
55720000 60.167424706596
55730000 55.5932730360996
55740000 65.8173239035387
55750000 68.4511087332672
55760000 68.1610503076343
55770000 64.7825017885415
55780000 66.2881625774024
55790000 67.8856077369883
55800000 64.6270679467295
55810000 65.1207375551373
55820000 63.7980160029356
55830000 63.8079517244931
55840000 70.5557447574731
55850000 65.3037274410515
55860000 65.024691197124
55870000 67.094327731287
55880000 69.1085933574145
55890000 69.7142518847373
55900000 67.9002773780398
55910000 63.755342905997
55920000 67.1277969945575
55930000 60.471202765721
55940000 62.8480565789743
55950000 61.8662381270387
55960000 63.9062004737943
55970000 69.1587150204044
55980000 62.3033031313203
55990000 67.1807334491886
56000000 72.8693208846317
56010000 66.9771765088167
56020000 65.0154866426633
56030000 68.7499897051576
56040000 69.5093768089354
56050000 67.0925007400172
56060000 65.8004309324355
56070000 64.6982747109321
56080000 61.1130172081135
56090000 60.6924168534543
56100000 62.1754671816578
56110000 60.1770025180335
56120000 58.394698845252
56130000 63.0838748867667
56140000 66.5514239695046
56150000 66.8286093127337
56160000 67.6594270419344
56170000 68.7749286978562
56180000 69.1906366577377
56190000 67.4407552315606
56200000 64.4789501233321
56210000 63.5547602677867
56220000 65.7620147536734
56230000 62.0489732700617
56240000 59.983037460136
56250000 63.3846866522198
56260000 66.2276741790282
56270000 68.7611220764307
56280000 68.298166396065
56290000 64.0908402428365
56300000 64.7070273343554
56310000 60.0270514488176
56320000 57.8252341206049
56330000 60.1834589528656
56340000 61.9510200007237
56350000 57.2026646068948
56360000 63.1115064996674
56370000 63.4536143682033
56380000 58.2532149819707
56390000 56.6399179052802
56400000 59.9274880694621
56410000 59.1523557801522
56420000 52.3898404587082
56430000 52.6561534752436
56440000 55.1958885475153
56450000 56.1194426863504
56460000 61.4177376069474
56470000 55.3980784048914
56480000 58.2954241264252
56490000 61.5834043239626
56500000 63.0857914842289
56510000 67.4064570814623
56520000 62.0811132031018
56530000 55.6427499125847
56540000 62.3545426618288
56550000 61.2103333571732
56560000 53.975388855459
56570000 61.1322518214508
56580000 59.7658840019567
56590000 60.6082482687654
56600000 62.2972687211519
56610000 53.3740097237153
56620000 54.3953023278707
56630000 52.0270406366271
56640000 55.622185535328
56650000 54.9575095634553
56660000 51.6825697977233
56670000 52.6632549057278
56680000 50.4054606423568
56690000 52.9163195897645
56700000 58.6132335272685
56710000 58.4476537728049
56720000 59.8312293314027
56730000 50.134546973289
56740000 57.624462065149
56750000 56.8683896115254
56760000 50.9654186949746
56770000 54.3000446999256
56780000 55.723367542918
56790000 48.7468345375365
56800000 51.2681622655077
56810000 51.2359443101248
56820000 51.3433546464921
56830000 55.9670675333169
56840000 56.2728285720901
56850000 56.2078353065176
56860000 59.8819952073167
56870000 59.6324280217574
56880000 53.9045789342387
56890000 56.1415512475497
56900000 59.0217780939901
56910000 59.7657469880928
56920000 52.7825672556071
56930000 56.8097488442139
56940000 58.5096812375083
56950000 66.0002158008558
56960000 61.7963306495793
56970000 60.7622623909408
56980000 61.6161765649852
56990000 59.4149969608892
57000000 62.69407259221
57010000 60.2773207970624
57020000 57.1402876831385
57030000 64.6074202174167
57040000 61.5714519066221
57050000 61.1375760791039
57060000 67.1339183830823
57070000 63.5338411494913
57080000 61.2379771672758
57090000 61.6011921803688
57100000 65.4465324245855
57110000 68.6148958086439
57120000 66.1469413105393
57130000 63.8859465063892
57140000 57.5223614547783
57150000 60.926661626099
57160000 62.1905715730198
57170000 57.8612511166384
57180000 54.2005689379193
57190000 57.5380346868583
57200000 67.2425621616533
57210000 69.0993149869922
57220000 62.734070721802
57230000 65.1519780493106
57240000 62.810123934465
57250000 60.5864825485102
57260000 57.6918035946329
57270000 57.9673183891904
57280000 63.3670175256865
57290000 65.0335516705413
57300000 63.2407304095047
57310000 61.5052207398247
57320000 59.1751412839621
57330000 54.0733627111427
57340000 54.4288969745323
57350000 59.4269813382485
57360000 61.0157592678339
57370000 61.0797022913964
57380000 59.8123900433318
57390000 57.5011995591669
57400000 49.0648824876748
57410000 43.4831581455612
57420000 52.9231422112861
57430000 55.488975021803
57440000 53.3883448627836
57450000 60.8006831564217
57460000 55.3540525245295
57470000 55.6726221373162
57480000 57.7662513471354
57490000 58.8939720245002
57500000 58.513943180097
57510000 62.8101948780146
57520000 63.6829882889758
57530000 62.3501781427353
57540000 63.1974045730377
57550000 68.7961004152637
57560000 69.5017665331904
57570000 67.5352269246713
57580000 64.643049456289
57590000 66.6413765254302
57600000 64.2831992059576
57610000 64.0176441912969
57620000 56.5184231336347
57630000 63.7871271401886
57640000 63.1674348388063
57650000 61.4462118503923
57660000 64.101645988238
57670000 64.2605268112675
57680000 62.1200190007075
57690000 62.7796281788098
57700000 61.922621281925
57710000 56.856337736551
57720000 52.983407127442
57730000 63.5024960058119
57740000 66.6402926625726
57750000 60.9862195587851
57760000 60.662250201878
57770000 65.1943825907516
57780000 70.4512820240816
57790000 69.6499873988978
57800000 68.0158524779134
57810000 73.9930635924944
57820000 73.4890105759991
57830000 76.261540744187
57840000 71.3867879197777
57850000 71.922971430937
57860000 75.10092021708
57870000 72.8721006768047
57880000 73.4789902387706
57890000 72.4257007477155
57900000 72.2758654930729
57910000 67.0394153044941
57920000 67.9531442762199
57930000 69.2987747487146
57940000 68.1627448775222
57950000 68.733868576521
57960000 69.8257333775331
57970000 75.8421761336607
57980000 75.3248152247211
57990000 76.6193714517869
58000000 81.3832545759356
58010000 79.9230487489831
58020000 78.3562447314247
58030000 75.8586129218862
58040000 72.0877100220376
58050000 73.3777465124465
58060000 75.7443171320202
58070000 73.110370195726
58080000 73.5269963329272
58090000 77.6101134029508
58100000 78.2785985229423
58110000 80.3441423239891
58120000 73.3979292201093
58130000 78.7167387638571
58140000 77.9225905247619
58150000 77.721794268686
58160000 76.332209984454
58170000 75.2447732880001
58180000 73.3016747814687
58190000 70.6551276099946
58200000 66.2820423018948
58210000 68.5256369147851
58220000 64.7659271694671
58230000 69.210837780873
58240000 70.5470252966135
58250000 71.8376920289466
58260000 70.4891533596791
58270000 69.21998654532
58280000 71.0167681738496
58290000 74.4062879058566
58300000 73.979105959413
58310000 73.4059124633806
58320000 73.8922536663318
58330000 70.0271263574677
58340000 82.5991837706992
58350000 75.3289997786214
58360000 76.8416264609642
58370000 74.5656383496897
58380000 70.3807409787671
58390000 72.6095271086325
58400000 63.0226494850232
58410000 71.3790424268394
58420000 71.3936393635003
58430000 73.7864414827527
58440000 64.522322473559
58450000 72.8794002674928
58460000 73.0011643394633
58470000 69.9727116149487
58480000 74.4382844905507
58490000 74.2988836598869
58500000 70.4452880580893
58510000 71.3219975079334
58520000 68.4207088740256
58530000 74.5489143067329
58540000 70.4940634630225
58550000 69.5270566368404
58560000 69.9747129511072
58570000 66.1864972844514
58580000 65.2476953219023
58590000 64.0503111850447
58600000 61.8494850226407
58610000 64.6082467876057
58620000 65.6759810297995
58630000 66.4056316769012
58640000 63.9950347643589
58650000 63.1953898359868
58660000 61.403630357407
58670000 60.3553499203708
58680000 58.3145793253092
58690000 62.582358451763
58700000 66.3969844334031
58710000 65.8848996398827
58720000 60.5316840388309
58730000 60.5321570121525
58740000 60.3467721118723
58750000 63.524880708786
58760000 62.0841036764706
58770000 65.0219683283391
58780000 65.3400392210168
58790000 66.3534048752141
58800000 68.6664124739352
58810000 71.2280089048152
58820000 72.5518587655115
58830000 66.1464997629178
58840000 68.72353755752
58850000 73.2863047180165
58860000 68.9058995862163
58870000 68.6655920444995
58880000 71.4849521314345
58890000 69.9082270271858
58900000 70.9826942645726
58910000 70.5696686127802
58920000 65.1527884300049
58930000 65.9073372763548
58940000 66.5372551076732
58950000 73.0238835571113
58960000 71.7880296753914
58970000 72.5934111094706
58980000 69.0485563369987
58990000 69.8622889824712
59000000 70.5460876660624
59010000 70.0839704543419
59020000 64.3893097165276
59030000 63.7179337835978
59040000 67.2567701769951
59050000 70.1593983403066
59060000 71.348399591219
59070000 70.8212602247355
59080000 64.6990542285736
59090000 56.8123328835715
59100000 65.8397487749227
59110000 62.6852419862911
59120000 69.5131999547141
59130000 70.6612795203314
59140000 67.9975501818823
59150000 71.9363275654009
59160000 71.4358815901361
59170000 70.1218436071129
59180000 73.3101553740349
59190000 71.2783742943151
59200000 68.6405920624229
59210000 71.8835512769392
59220000 72.9945497599167
59230000 73.5773699059729
59240000 68.1376093319394
59250000 68.3198855264424
59260000 70.8497501642138
59270000 74.592695388895
59280000 73.6991296744681
59290000 72.1718050807277
59300000 79.6705083852145
59310000 77.8639062330104
59320000 71.8844145412501
59330000 72.9309066660264
59340000 73.7743402307656
59350000 81.439828809767
59360000 82.8657842826393
59370000 78.1903669273036
59380000 78.6540064548593
59390000 83.4244595498166
59400000 74.9693017356934
59410000 81.7779309147193
59420000 76.2462523377683
59430000 83.3873952860847
59440000 82.5157537465496
59450000 77.6102754381402
59460000 78.8946929060749
59470000 75.6582767774593
59480000 82.3032543968327
59490000 72.709758171193
59500000 84.8880210689538
59510000 79.1946753855683
59520000 78.7608725264817
59530000 76.3659549557469
59540000 78.2766304848288
59550000 80.7105253287577
59560000 83.1058471903274
59570000 80.1449329762211
59580000 73.9224972949424
59590000 74.2817247477546
59600000 77.1350090447146
59610000 73.9247211235
59620000 74.6737353224216
59630000 72.0993288108712
59640000 73.6179439856974
59650000 68.6160617956688
59660000 72.1078517908183
59670000 76.056863866453
59680000 71.8039030655247
59690000 71.4931597799252
59700000 74.226671206231
59710000 78.6709331922124
59720000 84.6712673311122
59730000 81.1600762107713
59740000 76.7830764779979
59750000 83.2029951064905
59760000 80.188431396611
59770000 79.6164944321408
59780000 82.5518928000883
59790000 81.882989499783
59800000 87.5845499652087
59810000 84.8346986157966
59820000 86.3359251995536
59830000 86.0599893314204
59840000 83.5924695088821
59850000 83.2389112609084
59860000 87.1845941725371
59870000 82.1294617206152
59880000 75.8938417810278
59890000 84.0810380942052
59900000 81.9093108312664
59910000 82.1662489268256
59920000 76.774079790198
59930000 77.4649655900456
59940000 81.4551394391248
59950000 77.0124730800985
59960000 79.2129443643308
59970000 80.5141331374227
59980000 75.3579004104822
59990000 75.0373016974784
60000000 75.4784676047955
60010000 74.0121511419139
60020000 73.2806205180689
60030000 71.8863125891298
60040000 74.6674799675346
60050000 77.5180458518933
60060000 67.9308982113845
60070000 63.9006141102479
60080000 68.0306665294552
60090000 66.8275089391724
60100000 64.7276323267185
60110000 66.6985163390561
60120000 68.5704946423328
60130000 66.1813669632733
60140000 66.5057699131065
60150000 67.9564844810091
60160000 65.0752873332534
60170000 65.2875291423119
60180000 66.3917120490842
60190000 68.6408327127761
60200000 75.9048797677274
60210000 69.5212052463976
60220000 71.8957031369866
60230000 70.3387290423816
60240000 70.4068380198135
60250000 74.307341317388
60260000 76.2828942736678
60270000 73.171919620191
60280000 75.5358848386029
60290000 75.3465293245155
60300000 82.2368101225537
60310000 78.932436254614
60320000 79.504820693225
60330000 73.7697917615295
60340000 70.2848190911365
60350000 74.6019250950116
60360000 73.5513745569546
60370000 70.3919167369866
60380000 73.4275965345135
60390000 69.7167703943256
60400000 74.2128803461759
60410000 69.1163226500855
60420000 63.8126371808702
60430000 61.6776046501482
60440000 63.1481765755321
60450000 68.6317555363448
60460000 68.7062166918053
60470000 67.0697298675104
60480000 70.6843467088569
60490000 71.6145723285935
60500000 79.5024174618128
60510000 74.1588842857416
60520000 69.253264542822
60530000 66.1170684725932
60540000 68.1991029202508
60550000 69.4203905995556
60560000 76.089216168377
60570000 78.9036396342542
60580000 75.7610979857063
60590000 80.1004437669268
60600000 69.4131277375466
60610000 76.0355706237999
60620000 69.3350230262715
60630000 76.0556794354127
60640000 74.8251893417908
60650000 71.2456843309224
60660000 76.3727897696032
60670000 78.8562075900886
60680000 79.7539845552638
60690000 72.1556041188545
60700000 71.9760959104958
60710000 76.5887831221723
60720000 66.6892744801995
60730000 71.7341159102663
60740000 69.8746622843478
60750000 69.5123761487382
60760000 67.6968241440472
60770000 66.6333559501992
60780000 66.3266974483493
60790000 63.7962759012429
60800000 65.931066078888
60810000 64.8846361627367
60820000 64.2902938381574
60830000 64.1687190492784
60840000 68.3272981427729
60850000 64.1747441853815
60860000 68.7887301758778
60870000 72.5530507332635
60880000 70.4202779212123
60890000 67.2682382274363
60900000 73.0943278957595
60910000 67.5385261616667
60920000 70.2963220492879
60930000 71.7499838650579
60940000 76.3406125337978
60950000 74.0189158893889
60960000 75.7603456198941
60970000 66.6715182832685
60980000 72.1219567803465
60990000 74.0507251243804
61000000 70.3406439215078
61010000 66.947933351641
61020000 75.392364859794
61030000 77.4735773712629
61040000 76.2906943061259
61050000 77.9215095282023
61060000 76.8937264537901
61070000 74.9372708733443
61080000 74.4079181047175
61090000 77.8069771076761
61100000 78.1177614212208
61110000 80.6002154615937
61120000 75.1576777694428
61130000 79.8429253599115
61140000 77.2503924262732
61150000 77.5494103579414
61160000 76.8660370485137
61170000 74.6656762617805
61180000 72.2218963662147
61190000 71.6917381049122
61200000 76.9332996057905
61210000 79.3238187872017
61220000 76.851836057753
61230000 73.6843179040706
61240000 71.5651970133432
61250000 70.3000534233583
61260000 66.9826893503787
61270000 69.8214085521374
61280000 70.767162868903
61290000 77.3808804347685
61300000 75.9155252688573
61310000 80.9391659833872
61320000 70.6321257040071
61330000 79.2485214344256
61340000 75.7292549347342
61350000 74.8014849525392
61360000 71.5040954504588
61370000 72.6989188255759
61380000 69.8560469338946
61390000 74.5397891114475
61400000 75.9074390169725
61410000 77.467273540267
61420000 77.8210684821913
61430000 74.5669156901339
61440000 68.5002916013688
61450000 68.0014185530206
61460000 78.2438679078882
61470000 68.5298337559502
61480000 75.2191514452031
61490000 74.5164242058374
61500000 77.7632634717382
61510000 78.6311526535624
61520000 72.2516375445641
61530000 75.320875674683
61540000 73.3873283630426
61550000 71.5843869971052
61560000 76.1548282966113
61570000 75.9707030234702
61580000 74.6568803622643
61590000 75.7739542878675
61600000 73.9549204845653
61610000 81.148148560556
61620000 72.4285328760183
61630000 73.6734301042018
61640000 75.1226058434237
61650000 78.4821046760158
61660000 75.5202080712779
61670000 73.6837765023809
61680000 72.7500884647348
61690000 79.1950811917948
61700000 78.6791525759675
61710000 75.5770565739584
61720000 75.8329752562718
61730000 82.3313256433065
61740000 81.1344665553343
61750000 77.9568330622559
61760000 77.2196867991287
61770000 75.3688823529745
61780000 76.718157325717
61790000 71.1137428124334
61800000 70.8739593182535
61810000 68.0728692581546
61820000 72.5571518858539
61830000 72.0767923735352
61840000 80.1911418339297
61850000 80.0648369598045
61860000 76.339649545288
61870000 86.539119035448
61880000 85.2714860894872
61890000 85.4235173483668
61900000 83.4420475119733
61910000 87.2576888834616
61920000 77.3365784454733
61930000 77.384957508838
61940000 80.929906256114
61950000 78.2986042206697
61960000 77.5247237473337
61970000 81.4007382348755
61980000 82.5021779418713
61990000 84.0387144642423
62000000 80.0124431793832
62010000 74.7471185889333
62020000 72.0485578344918
62030000 77.1221327449696
62040000 77.2508522285045
62050000 81.5573875563144
62060000 78.1042498847697
62070000 77.6624949394676
62080000 79.3496739487793
62090000 80.7485547493635
62100000 75.6752131245471
62110000 80.2051790373789
62120000 80.6453664231394
62130000 77.0400424084827
62140000 78.499593284145
62150000 78.3356186185404
62160000 77.0651081851431
62170000 76.983205595715
62180000 75.0698023012481
62190000 71.4572681609577
62200000 72.8171995686997
62210000 76.2843800966266
62220000 75.2196478963375
62230000 73.0587813496425
62240000 72.14089166063
62250000 72.1086107432811
62260000 77.9654149074168
62270000 76.7830402648916
62280000 79.8800498966312
62290000 78.8159008722637
62300000 82.0618151614137
62310000 77.0208922578608
62320000 79.3356386440125
62330000 73.9598589876097
62340000 66.8092266264462
62350000 78.7724911384887
62360000 78.6621784843646
62370000 78.1342097744308
62380000 83.2479346287157
62390000 82.8785789305055
62400000 73.9358899738852
62410000 76.6584341778472
62420000 68.4193289828835
62430000 74.2116842725188
62440000 74.1122783321708
62450000 80.4388871814
62460000 79.6997665915056
62470000 80.3204412321338
62480000 82.5641987783588
62490000 82.2864770936238
62500000 81.5301571695547
62510000 80.9511003429004
62520000 81.3600632793303
62530000 79.4783992443492
62540000 82.0862055470917
62550000 81.1263413573038
62560000 83.5435024398486
62570000 84.3449368712327
62580000 79.0278420503726
62590000 76.1393292784847
62600000 77.7281007192899
62610000 72.3519618049398
62620000 72.4872756889384
62630000 75.0003260556808
62640000 77.1103809714714
62650000 71.7800948061839
62660000 64.6926653624196
62670000 73.2613496329159
62680000 75.1385961086516
62690000 73.2799289893254
62700000 76.6366548808004
62710000 76.4986004156384
62720000 73.5695524460087
62730000 72.4944555598265
62740000 82.0698096759214
62750000 82.7753194899748
62760000 75.2032181669391
62770000 84.6044580369665
62780000 80.2927035066133
62790000 75.2522346971489
62800000 82.6698260134666
62810000 90.4026629077225
62820000 84.3097699619436
62830000 87.1088643828323
62840000 85.4514634263576
62850000 82.1703697596964
62860000 80.0586817355838
62870000 88.6441787215058
62880000 89.2280026288335
62890000 85.4622356291159
62900000 91.0354889443638
62910000 94.8437537167086
62920000 94.1457878953501
62930000 88.0682908000174
62940000 87.2805410892293
62950000 84.6276095109326
62960000 83.1883032509536
62970000 84.6143034275811
62980000 91.1675223681185
62990000 101.17254508138
63000000 102.620375394188
63010000 99.6242565705064
63020000 101.167815252921
63030000 97.7167775395634
63040000 98.9500604184141
63050000 100.797122868048
63060000 100.253366789507
63070000 101.723781442786
63080000 100.547973451796
63090000 99.3543062721591
63100000 102.858390355244
63110000 103.68690437035
63120000 102.111487712461
63130000 100.378539754785
63140000 104.687109371255
63150000 106.75938634395
63160000 100.393548819025
63170000 103.56495873279
63180000 108.889649960261
63190000 102.731181675393
63200000 99.7787402409501
63210000 96.095775612282
63220000 95.9957819719924
63230000 98.4511468713927
63240000 100.914435442648
63250000 101.978848785128
63260000 96.3372970939715
63270000 96.0322522684479
63280000 85.374314942109
63290000 89.3958272348751
63300000 80.7036205792515
63310000 93.1817969859845
63320000 95.811298926016
63330000 105.475968611479
63340000 101.297046712865
63350000 97.8385328159216
63360000 97.8963413912175
63370000 97.2798780649383
63380000 93.93892550985
63390000 96.4230990387392
63400000 93.4611018382505
63410000 97.8979615645239
63420000 97.1668496844346
63430000 87.2395950307862
63440000 92.0669394072853
63450000 92.3983736883532
63460000 99.0440869420351
63470000 103.517994362714
63480000 103.240322957174
63490000 95.8457292196117
63500000 98.5487816693012
63510000 101.886764764168
63520000 107.589144579528
63530000 104.088309820669
63540000 105.061579690113
63550000 101.253536690859
63560000 93.7306901530377
63570000 97.81498522253
63580000 99.2443756987501
63590000 100.543846073097
63600000 99.5418390639065
63610000 101.105152065818
63620000 99.1076842187719
63630000 103.011838843289
63640000 100.143894815018
63650000 101.324329313837
63660000 101.091237063508
63670000 106.90659844018
63680000 101.221856720885
63690000 109.38923802133
63700000 112.59921339789
63710000 109.777621564958
63720000 107.438329834828
63730000 110.809454234422
63740000 106.582401208195
63750000 107.830560844157
63760000 105.967958074694
63770000 106.626851923378
63780000 107.967062283644
63790000 102.911532048651
63800000 102.790386861943
63810000 105.990644492298
63820000 103.980746566575
63830000 93.8988195182294
63840000 92.0273704784884
63850000 93.6361712352588
63860000 97.2607288847153
63870000 106.405023522196
63880000 101.341314167145
63890000 102.118721522353
63900000 101.455466457418
63910000 100.527699416593
63920000 97.3433259110776
63930000 100.597401875176
63940000 99.49105197581
63950000 100.051012472105
63960000 104.932448716242
63970000 106.878628127042
63980000 115.145004330886
63990000 111.10222847347
64000000 107.28380747626
64010000 115.981853142561
64020000 108.203005215219
64030000 102.076821998148
64040000 111.535079718742
64050000 109.524355780612
64060000 108.440010485614
64070000 111.423549902235
64080000 112.3770826904
64090000 109.574728554608
64100000 104.902333123775
64110000 108.176419758869
64120000 107.219622003172
64130000 110.107696190479
64140000 107.38393003457
64150000 109.282247263755
64160000 107.386567186501
64170000 106.220422490861
64180000 99.1245458186937
64190000 104.738255411877
64200000 99.9468825660629
64210000 110.797816822089
64220000 107.371431148534
64230000 106.955587034685
64240000 107.696219467729
64250000 109.065644298222
64260000 104.489901039105
64270000 97.9996493740195
64280000 100.179927636656
64290000 101.544463398855
64300000 102.21254641553
64310000 102.993968338796
64320000 100.8252516966
64330000 100.432431151709
64340000 99.0212922983368
64350000 100.575214536559
64360000 102.812688468316
64370000 107.986119095746
64380000 105.711715810247
64390000 112.889145856769
64400000 118.825663579419
64410000 115.884770748112
64420000 109.694268145384
64430000 94.9400935222841
64440000 103.053476740983
64450000 106.43101176739
64460000 98.0405059455099
64470000 102.719581884736
64480000 98.5646635949613
64490000 97.944038575823
64500000 104.299369696472
64510000 104.298190592312
64520000 107.979074992071
64530000 107.12248820962
64540000 100.699406191338
64550000 99.192812982407
64560000 95.7244430705742
64570000 92.3689365845198
64580000 99.3915722718888
64590000 94.81187519215
64600000 100.891243578826
64610000 95.0794663653886
64620000 97.3062803445827
64630000 99.5003770299397
64640000 94.1110576165326
64650000 95.2808290689723
64660000 103.445072104973
64670000 106.428977993172
64680000 106.124235155021
64690000 109.333389850582
64700000 104.142924653212
64710000 102.686134164783
64720000 105.452767651949
64730000 103.869741551079
64740000 106.06919685815
64750000 105.599974174144
64760000 106.460630310485
64770000 102.603840220877
64780000 101.195307315132
64790000 103.994456511993
64800000 100.571814499085
64810000 98.7203731846332
64820000 100.041865431029
64830000 103.381709610641
64840000 115.051531591787
64850000 106.851882810677
64860000 106.161879859077
64870000 106.891973300566
64880000 107.383876180944
64890000 108.044815104516
64900000 112.909961721491
64910000 110.921695436539
64920000 112.20428480795
64930000 107.860575045725
64940000 106.58020009401
64950000 109.280743224615
64960000 112.109598045642
64970000 104.944229776069
64980000 97.2921940905249
64990000 106.431237482314
65000000 101.189154977518
65010000 99.7921731256034
65020000 101.410423640295
65030000 101.107141535425
65040000 100.579243870738
65050000 97.5883212256129
65060000 102.03307093221
65070000 102.269458075865
65080000 99.6855881692171
65090000 101.137475019876
65100000 99.1867944838472
65110000 101.668153407184
65120000 99.3712518511713
65130000 102.613717650742
65140000 103.985588680855
65150000 104.920705511439
65160000 104.782194208291
65170000 103.349869768403
65180000 103.000280503913
65190000 102.741170892595
65200000 102.890430891476
65210000 102.579858186508
65220000 106.762256493032
65230000 103.92582950409
65240000 95.5820967692929
65250000 105.397675191277
65260000 100.279806490404
65270000 105.423614507891
65280000 107.607771843575
65290000 110.524393158079
65300000 105.928008062172
65310000 109.120491717234
65320000 111.713822728845
65330000 109.340379203612
65340000 107.360234615266
65350000 107.756985150489
65360000 106.648273447893
65370000 100.550252609747
65380000 100.108388070441
65390000 100.893811247481
65400000 101.80632843956
65410000 106.048779921178
65420000 105.325729305756
65430000 109.17307138153
65440000 101.882449388079
65450000 104.241774512873
65460000 102.264575284244
65470000 103.073718922914
65480000 99.7477707444137
65490000 104.709349895172
65500000 99.0994327919133
65510000 102.405449749572
65520000 104.811737879917
65530000 100.551903738405
65540000 109.201771475103
65550000 107.838379229964
65560000 113.930559691253
65570000 109.712496602273
65580000 116.475402719127
65590000 113.69622689913
65600000 110.795089564974
65610000 115.616421489778
65620000 111.941088965307
65630000 110.161480180061
65640000 111.760035225709
65650000 104.825295821125
65660000 106.194961739517
65670000 106.8319055795
65680000 99.0500134136535
65690000 103.220915945648
65700000 104.563321650381
65710000 107.309670204817
65720000 102.155557842841
65730000 102.188782802024
65740000 99.4727898576695
65750000 95.4032384540001
65760000 100.911132555756
65770000 110.532969706224
65780000 113.308591674079
65790000 109.586381579238
65800000 112.711623645597
65810000 110.83363111238
65820000 111.528970388693
65830000 112.371861896719
65840000 114.274161776858
65850000 113.848628780541
65860000 113.29730986858
65870000 111.598688457906
65880000 105.394560938031
65890000 110.316288572603
65900000 108.18332595103
65910000 108.795823706072
65920000 108.724236931153
65930000 112.035236514883
65940000 108.150063941468
65950000 110.416637364506
65960000 105.346435773559
65970000 109.189366003065
65980000 109.977323826991
65990000 111.229684225717
66000000 112.662319057834
66010000 112.542492661388
66020000 117.656791293202
66030000 113.551043120569
66040000 116.84911593718
66050000 117.676953650697
66060000 119.756577978252
66070000 115.325914636653
66080000 113.242518730065
66090000 112.402638087884
66100000 114.762426915321
66110000 112.194337494864
66120000 110.663207684141
66130000 112.991525586264
66140000 111.727660538334
66150000 117.326932408372
66160000 111.600734692843
66170000 110.361141055547
66180000 109.732144731697
66190000 108.013326490317
66200000 108.80772369774
66210000 107.864752064432
66220000 104.343785267778
66230000 102.539930962557
66240000 105.60169725864
66250000 100.797276576929
66260000 98.8840051159926
66270000 93.8902679949844
66280000 101.020815579266
66290000 99.9152813149885
66300000 101.252434010965
66310000 99.5213574505941
66320000 103.420477430184
66330000 103.867489929717
66340000 104.884337234651
66350000 107.298981344144
66360000 103.262048305781
66370000 107.148376900308
66380000 101.173780831929
66390000 99.553264152609
66400000 96.2011572875865
66410000 94.5882484844104
66420000 97.1777277859368
66430000 100.20669999899
66440000 95.8900817335744
66450000 93.744323266815
66460000 102.873709273266
66470000 99.6775982695689
66480000 103.108542003961
66490000 100.222450480622
66500000 103.078571226487
66510000 102.614955785633
66520000 105.788334747288
66530000 107.420545430394
66540000 107.117571357768
66550000 113.950482164577
66560000 115.877109804273
66570000 114.145950348726
66580000 109.575067108842
66590000 114.741684025352
66600000 113.773263468918
66610000 112.819897607574
66620000 109.024972431218
66630000 103.29461118127
66640000 101.135141581759
66650000 96.5716859108133
66660000 100.488635484454
66670000 98.8487692253699
66680000 100.890075666522
66690000 102.269355046653
66700000 98.9529371722885
66710000 98.205595165351
66720000 97.8923114318748
66730000 94.6476325522146
66740000 92.7810671913037
66750000 90.7609212656399
66760000 89.7254191083337
66770000 88.4272874659693
66780000 88.584999457358
66790000 92.5884479366927
66800000 82.6044402915967
66810000 84.6659559737611
66820000 87.2525738798395
66830000 79.3587598267758
66840000 81.5712757634441
66850000 85.9330911199085
66860000 83.0356601295745
66870000 85.6540187952849
66880000 88.3965050230707
66890000 91.6412554593234
66900000 92.5775123497319
66910000 90.5210002564357
66920000 89.7813715921605
66930000 89.6301898109126
66940000 93.5092210833923
66950000 99.8875774554768
66960000 100.910555549475
66970000 95.4712188194661
66980000 102.402610505047
66990000 99.8956463196944
67000000 101.094154590971
67010000 104.538885709619
67020000 99.6293576556141
67030000 97.5442122682608
67040000 93.3171864946184
67050000 92.1608188077254
67060000 97.1254306099237
67070000 93.8910428631024
67080000 91.4363259922985
67090000 95.4678103963273
67100000 97.6698716577444
67110000 92.4314966871252
67120000 95.2011159540759
67130000 90.476125218433
67140000 96.7237087954406
67150000 100.679164787967
67160000 90.7335139576277
67170000 92.5230154933733
67180000 95.0719196665754
67190000 100.208370485898
67200000 101.651709179173
67210000 94.9019736206382
67220000 101.846259557484
67230000 99.5171364168479
67240000 94.2133420657565
67250000 98.2312215052946
67260000 99.8903532096029
67270000 100.86589525488
67280000 94.8343201813369
67290000 102.653811940373
67300000 92.7082047010265
67310000 100.17553236443
67320000 97.2970606474219
67330000 96.6385456467252
67340000 97.9289601356364
67350000 97.3448383923277
67360000 93.6375555570767
67370000 96.426768132042
67380000 95.8688386950078
67390000 98.3743679909874
67400000 99.2985071636505
67410000 102.496230438548
67420000 103.969580369094
67430000 104.752804189296
67440000 104.482925522766
67450000 105.030172333413
67460000 106.184323261425
67470000 101.535937338736
67480000 96.7833323091245
67490000 103.253352467692
67500000 102.741856790816
67510000 107.990104622989
67520000 110.397403142439
67530000 112.104518770492
67540000 111.913217089812
67550000 101.376726083955
67560000 104.88894261545
67570000 102.382945704243
67580000 101.38734306388
67590000 103.620926050301
67600000 104.760718300994
67610000 100.983770739226
67620000 96.315270849614
67630000 97.5782266154549
67640000 96.4315755990959
67650000 103.734379103046
67660000 105.58576748807
67670000 104.258504663614
67680000 106.809250607633
67690000 106.568444156808
67700000 98.2676934638335
67710000 107.080257150147
67720000 104.88798100912
67730000 104.307919883618
67740000 106.776114907789
67750000 107.48484108218
67760000 110.254211953581
67770000 116.257647072735
67780000 120.304713705831
67790000 114.524034642954
67800000 114.933883169266
67810000 115.395825440994
67820000 114.282050283656
67830000 111.938005781862
67840000 114.969974408476
67850000 112.533066511169
67860000 107.684423883674
67870000 107.951003149727
67880000 105.375033999579
67890000 104.660565666933
67900000 106.315542338467
67910000 106.25801909724
67920000 101.193153397203
67930000 100.217893213778
67940000 105.949721221043
67950000 106.528519338381
67960000 104.561558657619
67970000 107.201684170886
67980000 103.524233297904
67990000 104.622749095972
68000000 102.347520678565
68010000 98.5829538074851
68020000 99.4485031669906
68030000 105.544634075493
68040000 105.344238204545
68050000 105.088817276981
68060000 109.097703476175
68070000 99.3410074354774
68080000 102.973216233284
68090000 99.5652132882692
68100000 93.2832254005359
68110000 100.175340238755
68120000 98.9268505543681
68130000 101.339963564484
68140000 97.695591115884
68150000 99.2471605353347
68160000 95.6293192263018
68170000 93.4427809376689
68180000 98.3909156795698
68190000 99.7020954268394
68200000 99.4757154542149
68210000 103.198338333678
68220000 102.272513009653
68230000 103.038715201272
68240000 106.079185664141
68250000 104.745642302361
68260000 107.291388830974
68270000 105.314920984653
68280000 106.686742196349
68290000 105.300164062977
68300000 112.245268433814
68310000 111.711830296328
68320000 110.927807740167
68330000 110.318162942432
68340000 113.777683576837
68350000 115.376306940895
68360000 110.595341389469
68370000 108.149952723972
68380000 111.689606095922
68390000 107.166194788902
68400000 108.475811223466
68410000 102.006224314557
68420000 107.417634303144
68430000 106.751026845606
68440000 102.155833428207
68450000 109.108081845242
68460000 110.392723304947
68470000 109.082630924067
68480000 113.400343428948
68490000 113.158455724227
68500000 113.836103366003
68510000 112.02575765162
68520000 111.017834217375
68530000 114.050440863931
68540000 109.701926363006
68550000 115.807074539435
68560000 110.581762259611
68570000 110.221269832502
68580000 112.84622628974
68590000 112.636694359675
68600000 106.60375320305
68610000 99.6309826172283
68620000 96.0554081323759
68630000 98.5475205382882
68640000 101.511268105482
68650000 96.3583713154922
68660000 91.9394353647299
68670000 91.8619293105534
68680000 91.5277037887062
68690000 91.9334491009703
68700000 88.8896327208283
68710000 91.3509833050729
68720000 92.9089277714976
68730000 99.040620886074
68740000 104.700896525505
68750000 107.252075182534
68760000 106.782526826166
68770000 106.081231886346
68780000 111.008554278822
68790000 108.243388606622
68800000 107.887750389494
68810000 106.010527167646
68820000 101.939231824624
68830000 103.722915115917
68840000 111.923717305505
68850000 110.567457845507
68860000 107.419051921925
68870000 106.546047425036
68880000 104.368253677221
68890000 107.849509706717
68900000 107.832684254051
68910000 107.731530606827
68920000 111.483586937294
68930000 104.668408494087
68940000 101.655268919518
68950000 99.7179551672631
68960000 102.026692970483
68970000 105.847363251611
68980000 102.740435732605
68990000 101.475389765994
69000000 99.3402782258703
69010000 102.409574499295
69020000 102.284071403649
69030000 104.490015391567
69040000 99.0582292233616
69050000 99.4633696490755
69060000 92.8862883324175
69070000 99.6826135164521
69080000 96.4044457990877
69090000 100.373855848611
69100000 103.318212712654
69110000 98.6011906657993
69120000 104.0382239428
69130000 103.340356243042
69140000 104.674994479962
69150000 107.86771356215
69160000 105.937822590536
69170000 100.705028174143
69180000 102.72122509875
69190000 100.145171634056
69200000 102.788289017327
69210000 100.095326022984
69220000 94.7725018853113
69230000 86.3663558056958
69240000 97.1595637086724
69250000 94.8458418848178
69260000 99.7622235738773
69270000 93.7733415541132
69280000 89.4271323966826
69290000 96.1597364470466
69300000 98.8733651569938
69310000 101.067027671805
69320000 103.006842742205
69330000 105.48406492241
69340000 103.677444469833
69350000 101.976347594003
69360000 108.640186929037
69370000 112.040629283789
69380000 111.13770134098
69390000 112.942084350441
69400000 113.707995637057
69410000 114.499720104169
69420000 109.270988728616
69430000 113.536822642834
69440000 110.847800546252
69450000 113.413927906517
69460000 113.218942460243
69470000 112.146887064054
69480000 106.810838621872
69490000 110.320564636625
69500000 112.481559028812
69510000 106.955706341995
69520000 108.010846685105
69530000 108.455457023426
69540000 109.483797984799
69550000 106.939993220408
69560000 101.676005808352
69570000 106.089877009228
69580000 102.829673553636
69590000 109.008350045486
69600000 108.950380435245
69610000 104.911248986989
69620000 106.578018013805
69630000 101.819858310053
69640000 105.473967289074
69650000 104.515255366321
69660000 95.8350788680373
69670000 96.3974390034911
69680000 100.87847998266
69690000 107.978982477865
69700000 108.341696698482
69710000 108.738122051512
69720000 105.650759238974
69730000 107.746068371673
69740000 108.384724608714
69750000 108.151092828056
69760000 108.772924624359
69770000 107.692369742048
69780000 106.561439534567
69790000 100.316455298374
69800000 99.1713995736935
69810000 104.640527511269
69820000 107.567373205021
69830000 107.48822086439
69840000 104.798929724127
69850000 99.7141442874938
69860000 99.3968799982103
69870000 107.468334966101
69880000 104.06278892376
69890000 100.002541830415
69900000 96.2355652753175
69910000 100.432595710129
69920000 92.0628264600721
69930000 105.316036822439
69940000 105.900427879821
69950000 107.245061182104
69960000 100.508775030053
69970000 109.331499328573
69980000 107.780177709553
69990000 111.215899026475
70000000 105.009043945372
70010000 114.801262916321
70020000 108.900763328847
70030000 108.130922115758
70040000 111.507731616312
70050000 114.789174713512
70060000 105.020407221243
70070000 109.451016723333
70080000 107.380906302283
70090000 106.999332613621
70100000 107.16838827066
70110000 105.0178455201
70120000 100.4884001438
70130000 101.811558483654
70140000 98.32277011644
70150000 99.6939034787288
70160000 105.796580129315
70170000 107.639000251434
70180000 107.597587106102
70190000 109.75653807629
70200000 107.73921357057
70210000 103.902884397667
70220000 111.270255693009
70230000 107.380128753622
70240000 111.582255620604
70250000 110.652239804843
70260000 113.133207162964
70270000 112.24435396854
70280000 113.429275899746
70290000 113.056659276723
70300000 115.917685841745
70310000 114.192401915022
70320000 110.49756374806
70330000 114.574193832502
70340000 109.268047298921
70350000 106.597759317342
70360000 108.880301467515
70370000 105.667414138941
70380000 108.368884194214
70390000 110.179488808892
70400000 106.417027040767
70410000 109.925077851821
70420000 114.181138491923
70430000 108.250340591965
70440000 110.756354179118
70450000 108.509732971972
70460000 106.598644283483
70470000 99.3573835781451
70480000 101.273046079762
70490000 104.49558834501
70500000 107.143164834471
70510000 106.708719543813
70520000 107.592138193658
70530000 112.68230784085
70540000 104.595206463967
70550000 98.31503166521
70560000 105.988402936052
70570000 110.527200326381
70580000 111.399041948215
70590000 113.249642561815
70600000 112.646125674278
70610000 111.08464341051
70620000 108.009960938073
70630000 105.970261201333
70640000 107.349112884048
70650000 109.680474241428
70660000 102.166492781129
70670000 107.223913830976
70680000 105.628112345748
70690000 108.87273605344
70700000 111.496345615902
70710000 112.806214225966
70720000 114.543289044209
70730000 107.93640490009
70740000 111.234297163337
70750000 110.451474891832
70760000 110.159577665445
70770000 111.591419386015
70780000 105.890474064665
70790000 113.789055162148
70800000 113.402028061805
70810000 109.563645703727
70820000 107.31713139613
70830000 111.541909912221
70840000 110.132966117356
70850000 109.151226116614
70860000 110.159679272743
70870000 103.367802407637
70880000 104.612355700523
70890000 108.851508457763
70900000 106.862555883971
70910000 110.460282127922
70920000 105.281390031357
70930000 108.487876666194
70940000 112.449217007999
70950000 104.836894069908
70960000 109.298479141723
70970000 109.828577394411
70980000 108.088912436839
70990000 107.905738306453
71000000 104.605305281713
71010000 102.524973086543
71020000 104.498043556732
71030000 101.509498744727
71040000 103.167777887884
71050000 100.150051158104
71060000 104.404205641415
71070000 100.835678280748
71080000 104.147737291856
71090000 108.48969605933
71100000 107.684078299543
71110000 106.341818952515
71120000 104.851650043149
71130000 103.551444368171
71140000 100.461911188139
71150000 100.142729409771
71160000 102.565574828711
71170000 104.977311140353
71180000 106.268314839274
71190000 107.780591914948
71200000 109.43614445158
71210000 104.790123307395
71220000 104.207041543206
71230000 102.7955798957
71240000 112.402027078404
71250000 106.736551972866
71260000 112.282879211346
71270000 97.927797192468
71280000 113.473926584445
71290000 116.529484927248
71300000 117.83125396452
71310000 113.915900282929
71320000 108.639131095806
71330000 101.942563504425
71340000 109.687716257528
71350000 111.871980174649
71360000 106.063121431239
71370000 106.462351023295
71380000 110.141681400292
71390000 108.426911297162
71400000 103.852034502942
71410000 101.369226435803
71420000 96.504801647684
71430000 99.2346413389834
71440000 102.454738392924
71450000 103.112275155241
71460000 102.342153767702
71470000 102.469479181571
71480000 105.676845834066
71490000 102.193717210751
71500000 105.5370570971
71510000 105.795999517349
71520000 106.608859999853
71530000 102.007267457541
71540000 102.783731338863
71550000 102.293571026012
71560000 108.647567686252
71570000 105.893885970969
71580000 104.920859513915
71590000 96.1080395635299
71600000 98.2948076872818
71610000 101.086273542741
71620000 101.267195069913
71630000 101.555271303962
71640000 102.149754836213
71650000 95.8859612706024
71660000 91.5583409046826
71670000 97.1000416941757
71680000 101.606446893688
71690000 100.535621925048
71700000 94.2008094778525
71710000 100.614310714822
71720000 98.1786824097033
71730000 98.4250601742027
71740000 99.1489899250979
71750000 105.573704808679
71760000 99.6060820487609
71770000 101.826981432321
71780000 103.02510734359
71790000 97.0021847952904
71800000 93.9777070122031
71810000 95.4715658891396
71820000 95.8536785315906
71830000 100.02374937569
71840000 104.619370813123
71850000 104.590686646942
71860000 98.4084293022079
71870000 96.6945978947501
71880000 104.149025559799
71890000 101.339258507216
71900000 94.2434291048886
71910000 99.7092601072924
71920000 98.5684861733358
71930000 96.9278009324717
71940000 91.1804752012731
71950000 94.860638437128
71960000 99.0789584820071
71970000 102.616351396112
71980000 99.6342736890414
71990000 104.603953112078
72000000 102.815077198193
72010000 99.0520961183311
72020000 102.103002282445
72030000 96.1940919712096
72040000 91.0089873013904
72050000 97.1415833335308
72060000 101.661640594901
72070000 97.8444739951318
72080000 102.199020434219
72090000 104.750838935374
72100000 98.9894616612084
72110000 100.657633538007
72120000 99.7002577980086
72130000 94.3077041494822
72140000 94.7367808675057
72150000 95.9528345709777
72160000 99.8009369046763
72170000 104.088547682473
72180000 98.3221366133662
72190000 93.7316776107546
72200000 88.4686157416431
72210000 91.8765140885756
72220000 85.5088314207249
72230000 85.268907896848
72240000 90.0860595149453
72250000 93.9371265918935
72260000 91.6116201836856
72270000 89.2236839745264
72280000 89.2406479734025
72290000 95.9406138807292
72300000 94.966730776285
72310000 94.1697158969208
72320000 100.100231834844
72330000 97.117286498847
72340000 95.8242364364107
72350000 99.4180881880864
72360000 98.1489988246008
72370000 93.9752515052382
72380000 93.8349385238733
72390000 100.714892742137
72400000 101.396741060154
72410000 96.7068588097844
72420000 102.122438553605
72430000 103.460583709972
72440000 103.591001189576
72450000 110.953794458626
72460000 107.46692482386
72470000 102.721857250616
72480000 105.179003677093
72490000 108.904487622353
72500000 109.538735484278
72510000 108.162624452288
72520000 106.402129360315
72530000 94.6319594424449
72540000 88.8778614270034
72550000 95.8911210648873
72560000 99.4012503591264
72570000 97.4435272125289
72580000 97.5255963210615
72590000 100.818523167084
72600000 101.029923812869
72610000 98.0280682401808
72620000 97.636921466295
72630000 102.214014420976
72640000 96.8704191818135
72650000 97.0244494154589
72660000 96.2363098437269
72670000 97.7436869797224
72680000 93.4233634071894
72690000 96.769567759235
72700000 94.3942668745829
72710000 92.0386642522612
72720000 96.6858306033877
72730000 93.6766344680677
72740000 96.1059967072703
72750000 94.6665798488585
72760000 93.3193074392557
72770000 98.1167601813472
72780000 96.6233756122424
72790000 96.2902890363864
72800000 101.979214732993
72810000 101.508739326022
72820000 98.0245279987207
72830000 93.6355245147825
72840000 94.3317802759894
72850000 91.9029175843193
72860000 98.3767985034498
72870000 98.0817135829029
72880000 94.2514445569084
72890000 97.1245313007719
72900000 102.196026003892
72910000 101.311107356797
72920000 100.344887855565
72930000 99.8686390915528
72940000 103.287965103721
72950000 102.985537377074
72960000 105.566495669659
72970000 102.304934210942
72980000 101.975553988237
72990000 100.73681817575
73000000 101.88980213214
73010000 102.024438859696
73020000 101.433095254887
73030000 101.62311968714
73040000 102.074837242977
73050000 95.5136855179682
73060000 91.9160112250274
73070000 98.0828708559712
73080000 94.5891366351407
73090000 94.2399823337942
73100000 96.0498448675206
73110000 95.3201278474307
73120000 92.4924064719726
73130000 86.2425990635922
73140000 91.2247727162074
73150000 98.0566002615024
73160000 97.4506519353239
73170000 99.349623095255
73180000 99.042484222625
73190000 100.413491931508
73200000 102.332320565715
73210000 101.025770995101
73220000 97.9934452660855
73230000 103.834805834374
73240000 99.009658117307
73250000 101.626629320098
73260000 104.080858703343
73270000 105.271240414097
73280000 102.508386517846
73290000 103.505957936132
73300000 102.266957662908
73310000 101.6948610139
73320000 106.842991681056
73330000 111.648140885712
73340000 113.069018600145
73350000 112.598437893656
73360000 107.451875900486
73370000 111.019474654844
73380000 110.80071079386
73390000 108.339819605375
73400000 107.296212049711
73410000 107.3055491261
73420000 113.975120223507
73430000 113.46442448867
73440000 113.483975034637
73450000 111.134719427913
73460000 114.823620561456
73470000 112.814878220871
73480000 117.477636764105
73490000 107.311850616917
73500000 99.3045381130765
73510000 102.509581234419
73520000 104.17378423807
73530000 106.638461843055
73540000 104.202096453978
73550000 97.0352540014592
73560000 101.069501062655
73570000 101.27029500797
73580000 96.1471386024159
73590000 96.0989329063435
73600000 108.671364403002
73610000 102.103749516296
73620000 104.292776793453
73630000 102.873945378272
73640000 101.582706871665
73650000 101.543454573022
73660000 104.361404793603
73670000 107.382075377018
73680000 111.041595004562
73690000 108.35252349863
73700000 103.25726416196
73710000 107.675445978576
73720000 108.56274003911
73730000 104.377754079774
73740000 106.883869719855
73750000 104.501325292852
73760000 110.030690408888
73770000 105.755213724737
73780000 101.470060973248
73790000 104.404288745312
73800000 106.769416785904
73810000 96.1437048815726
73820000 104.423139639768
73830000 104.570610251275
73840000 99.9010133702143
73850000 103.234112203569
73860000 102.574568563722
73870000 98.6106785260014
73880000 99.1108249747437
73890000 104.021994347809
73900000 102.345334009564
73910000 103.028894137688
73920000 105.126559738037
73930000 105.175267997258
73940000 103.96098430878
73950000 100.634002585795
73960000 99.9238121015896
73970000 106.10557754159
73980000 108.670164636053
73990000 104.57521934115
74000000 102.495793728919
74010000 101.078794732425
74020000 103.151095455633
74030000 101.275361955704
74040000 101.875774009853
74050000 105.905652762543
74060000 108.691881737263
74070000 110.768694680874
74080000 105.222317610597
74090000 102.189870379963
74100000 105.716688321417
74110000 103.148438573237
74120000 103.699906443587
74130000 101.400471507056
74140000 100.153923961422
74150000 103.292320468023
74160000 100.374215572147
74170000 103.530322904274
74180000 106.108040283987
74190000 106.091229563721
74200000 100.489331608661
74210000 102.64870684237
74220000 96.793496744686
74230000 101.974202269834
74240000 105.022650324779
74250000 100.318367940207
74260000 105.497740067927
74270000 101.70878839953
74280000 104.162476400672
74290000 103.248823085878
74300000 107.630546412831
74310000 105.963521598864
74320000 106.218275365425
74330000 106.434652237644
74340000 105.467672080395
74350000 101.457524352184
74360000 102.568245716424
74370000 99.8322207753267
74380000 99.2284604759748
74390000 101.285730307433
74400000 98.9647278373017
74410000 93.3684916600314
74420000 92.9880634357425
74430000 95.3850896961696
74440000 94.1058025382924
74450000 87.5547682180404
74460000 90.4785155972137
74470000 93.7998747577427
74480000 99.5861812661986
74490000 99.2407977677796
74500000 91.8930431581562
74510000 97.3120330793032
74520000 99.0451841861147
74530000 96.0019083599833
74540000 96.7977979580346
74550000 93.9375798818384
74560000 95.1801383530263
74570000 93.2770264923108
74580000 92.1984106994431
74590000 92.8879315253316
74600000 91.7100421058941
74610000 96.3283006496232
74620000 96.8289568378284
74630000 97.3916685967404
74640000 100.290414658795
74650000 105.719962115781
74660000 98.2384298240843
74670000 98.2780758268736
74680000 102.616702512057
74690000 109.773241277407
74700000 108.019755680982
74710000 101.464049363583
74720000 88.8610890797946
74730000 99.0616091377148
74740000 101.985701170104
74750000 94.9502380534157
74760000 95.5865816614387
74770000 99.9955485640205
74780000 101.114588561901
74790000 103.180130483882
74800000 105.393194091174
74810000 97.6329865663873
74820000 102.714745771318
74830000 111.048353993479
74840000 110.34989825703
74850000 107.900527011293
74860000 106.663059185478
74870000 104.577255009893
74880000 107.668358140152
74890000 105.863528207879
74900000 107.971734244315
74910000 111.333069016884
74920000 105.981516070128
74930000 106.440760673472
74940000 105.552318649573
74950000 104.274021189406
74960000 101.794421246326
74970000 100.689082569667
74980000 98.2947775745648
74990000 103.391713517511
75000000 108.120729254974
75010000 105.974308040461
75020000 105.317694199381
75030000 105.836236142112
75040000 105.423921427374
75050000 102.506162163583
75060000 102.021330042768
75070000 102.799307592418
75080000 90.9749468173568
75090000 95.3665557810814
75100000 95.0830598340473
75110000 94.3211992076064
75120000 96.3954855329589
75130000 101.086112660937
75140000 103.184423459053
75150000 107.459985068621
75160000 107.573349637934
75170000 106.922671365949
75180000 113.462115804429
75190000 111.019557162509
75200000 107.802305246371
75210000 108.189030202381
75220000 105.647939806433
75230000 105.351356311192
75240000 103.80701404097
75250000 109.148149127563
75260000 101.766881590116
75270000 102.748179616617
75280000 96.8240297743576
75290000 103.220964937152
75300000 102.568147241167
75310000 100.912683685688
75320000 105.323587633622
75330000 104.075547539869
75340000 110.913306555421
75350000 111.201586863023
75360000 111.205093266047
75370000 111.432361112457
75380000 107.603852099623
75390000 106.645091653457
75400000 105.950667404593
75410000 112.319630189324
75420000 113.661232916341
75430000 112.87348832753
75440000 111.801624608305
75450000 113.025468663481
75460000 112.520645407961
75470000 111.300519589689
75480000 110.345313852483
75490000 106.731135696529
75500000 112.499494590564
75510000 113.059682718997
75520000 115.02412971766
75530000 106.851026136789
75540000 112.704661932143
75550000 112.015576071767
75560000 105.084194649285
75570000 110.247972475524
75580000 107.959798906788
75590000 110.255769940767
75600000 107.011155931496
75610000 108.76589003644
75620000 110.460833083744
75630000 113.356057347505
75640000 107.667080294456
75650000 109.660646520525
75660000 116.468022805012
75670000 116.719886878881
75680000 115.53134438443
75690000 113.658384518495
75700000 117.249566383915
75710000 119.503101347492
75720000 115.211333925616
75730000 108.7263397597
75740000 110.747597710773
75750000 108.019569214446
75760000 106.320135602557
75770000 104.898489031652
75780000 111.455222580085
75790000 106.121530811948
75800000 111.950735304958
75810000 106.122017919544
75820000 106.500025115782
75830000 102.949963920676
75840000 103.931434134247
75850000 98.8833599430313
75860000 104.400380147729
75870000 96.8676816687729
75880000 98.4705770137561
75890000 93.8959387337636
75900000 102.578386670678
75910000 108.045499576865
75920000 111.716927184404
75930000 109.646040072449
75940000 109.265263416039
75950000 106.853048992028
75960000 113.57721752599
75970000 106.438280067784
75980000 96.868313661887
75990000 98.5280859146409
76000000 101.331041074687
76010000 101.432954526313
76020000 99.9403523795664
76030000 101.354805084202
76040000 101.345180159706
76050000 92.2643157118229
76060000 98.3745245414978
76070000 101.773414292194
76080000 100.023210974201
76090000 99.4312850095823
76100000 96.2880691537011
76110000 98.3802461418903
76120000 94.663532131177
76130000 96.524095046829
76140000 95.8441111180133
76150000 97.7747003544085
76160000 94.2106359960354
76170000 88.4035590443757
76180000 91.7342233555077
76190000 90.991160107703
76200000 84.6091997491022
76210000 83.5981013316609
76220000 92.6834018169056
76230000 88.4225579439357
76240000 91.9781781940928
76250000 92.5591139425071
76260000 92.3601546887842
76270000 95.1747723416638
76280000 95.0828484271084
76290000 99.0778918050536
76300000 95.9769280989665
76310000 98.3977424947796
76320000 94.8921911272074
76330000 90.8070650730597
76340000 89.0444654208188
76350000 88.6709750478645
76360000 97.07180611514
76370000 96.3271530675217
76380000 94.6377075982028
76390000 98.7822712417804
76400000 100.060575732456
76410000 102.749125961132
76420000 105.149743364846
76430000 100.389124855255
76440000 102.37127091165
76450000 105.347924685608
76460000 109.225841981097
76470000 104.604236563738
76480000 107.341909488042
76490000 103.192234095799
76500000 107.753349507205
76510000 105.417621676456
76520000 99.4812817363687
76530000 100.349879442375
76540000 98.6093422603286
76550000 98.6041070271347
76560000 101.503146822144
76570000 97.4414245732527
76580000 99.7298125340674
76590000 103.247930083299
76600000 102.337982557047
76610000 101.884147782999
76620000 102.448468251494
76630000 104.104707667262
76640000 108.506432577713
76650000 108.182272247595
76660000 104.777683748603
76670000 110.222620255468
76680000 113.376345962023
76690000 113.828121287937
76700000 109.75463969046
76710000 110.11447485063
76720000 107.309379428825
76730000 108.231641790766
76740000 107.108042456283
76750000 104.853008043445
76760000 112.921104159956
76770000 111.817909043411
76780000 105.033081689049
76790000 105.608935812486
76800000 105.20184175422
76810000 105.78498542394
76820000 104.764394780321
76830000 105.346590357649
76840000 104.219599663603
76850000 97.9573390311365
76860000 109.311579055361
76870000 109.684376113003
76880000 108.100775132454
76890000 107.831719462828
76900000 109.069160619469
76910000 109.299215800771
76920000 106.577587089024
76930000 113.630956714172
76940000 107.302227829219
76950000 104.853023006094
76960000 105.883294991532
76970000 106.029811168306
76980000 106.636730934827
76990000 105.787885753485
77000000 105.866258752909
77010000 100.847466337853
77020000 101.599608784013
77030000 100.96069210879
77040000 102.536490520118
77050000 101.401505948378
77060000 102.808955072327
77070000 104.520651806194
77080000 102.180596968727
77090000 96.4238627175965
77100000 94.7761077928488
77110000 98.0599857607327
77120000 100.846698899474
77130000 102.619269347659
77140000 104.456556399757
77150000 103.631772806768
77160000 103.456487741186
77170000 100.309439599109
77180000 99.9927906071104
77190000 91.4487893384606
77200000 102.630158304366
77210000 103.289855740364
77220000 107.272622263867
77230000 110.505855394865
77240000 103.905416652641
77250000 111.299763228712
77260000 106.386430587216
77270000 105.744629013149
77280000 97.8677555179795
77290000 100.421697362904
77300000 101.185149826984
77310000 100.040141409914
77320000 100.181449885661
77330000 102.626041076926
77340000 100.103268971949
77350000 98.7534722316805
77360000 102.344071328105
77370000 104.113442173184
77380000 104.468077050059
77390000 101.94220924794
77400000 108.63545012817
77410000 110.611507668471
77420000 104.720009983827
77430000 99.7600048218629
77440000 100.590197838436
77450000 93.9601284035512
77460000 90.07261817763
77470000 94.5946634483557
77480000 98.5123042521219
77490000 96.3111506699344
77500000 101.31642334281
77510000 98.0137948922576
77520000 94.8438860030528
77530000 90.0164903574613
77540000 94.9586202896538
77550000 101.16501691882
77560000 101.553155275234
77570000 97.1894827437877
77580000 100.976185119222
77590000 105.161728818118
77600000 107.468179214516
77610000 102.114132843244
77620000 106.032348916501
77630000 103.673160443609
77640000 102.222548149618
77650000 105.460259424246
77660000 97.931355786036
77670000 93.1717673832487
77680000 97.2846413418596
77690000 100.481095519984
77700000 104.704439973019
77710000 94.8572201060265
77720000 97.5965657630896
77730000 95.8275537200382
77740000 104.37887799846
77750000 104.545613007347
77760000 104.93543981512
77770000 107.915464930224
77780000 110.091090841031
77790000 107.105294779612
77800000 111.50585105264
77810000 105.18241231223
77820000 113.017844372723
77830000 109.929612558795
77840000 112.832114263946
77850000 107.326649859868
77860000 104.392933961943
77870000 104.157388641946
77880000 104.707258850254
77890000 101.251697586226
77900000 103.807893387445
77910000 111.233501951642
77920000 109.422914939587
77930000 110.29810309008
77940000 108.767096835767
77950000 112.856680853661
77960000 108.384023546131
77970000 106.566511431689
77980000 102.12826041278
77990000 100.674528116044
78000000 103.930611190468
78010000 105.17533827032
78020000 99.4266328090757
78030000 91.2214550545471
78040000 94.7549772115651
78050000 96.5284121689261
78060000 90.4381638663888
78070000 93.9401754395984
78080000 95.1348209336159
78090000 95.5018822034079
78100000 99.9274532910097
78110000 95.7017637208824
78120000 99.2723802743278
78130000 101.510989481376
78140000 104.853841760128
78150000 108.142408879528
78160000 103.128123872306
78170000 107.255944205809
78180000 105.480564535383
78190000 110.272406895165
78200000 112.191617927517
78210000 110.831425508945
78220000 115.54924179714
78230000 114.504299796243
78240000 116.557406462952
78250000 110.498472455659
78260000 117.693885409974
78270000 113.137628195607
78280000 114.055113862074
78290000 118.222939805531
78300000 108.565896656187
78310000 108.453260980357
78320000 98.811371838882
78330000 104.559502297501
78340000 102.548233341773
78350000 106.749495285711
78360000 108.066227923038
78370000 110.634137338093
78380000 114.641029806453
78390000 110.286784208726
78400000 111.317527383614
78410000 108.490673779338
78420000 106.373953691342
78430000 106.908910997756
78440000 110.168025979942
78450000 106.026555827739
78460000 109.040929465421
78470000 108.790849708371
78480000 107.889151369289
78490000 108.445900530283
78500000 110.698877632379
78510000 103.81667364049
78520000 99.8228197217345
78530000 103.908208669784
78540000 100.769419310034
78550000 100.029543467502
78560000 95.2523715174808
78570000 100.120817831683
78580000 104.672882533414
78590000 110.936447680535
78600000 110.417012591865
78610000 112.869601430671
78620000 112.969371178389
78630000 109.950790338828
78640000 113.630468086542
78650000 108.933768769542
78660000 105.538922389919
78670000 102.687554166042
78680000 104.855560259133
78690000 109.57687168192
78700000 102.046415040174
78710000 107.72641592062
78720000 109.061237936284
78730000 109.322095290867
78740000 109.803610871154
78750000 106.89284495638
78760000 109.617654542771
78770000 107.975293327634
78780000 103.49279519769
78790000 102.960438828688
78800000 110.515220617566
78810000 113.142096758815
78820000 113.192244988161
78830000 111.612181570815
78840000 107.711615710098
78850000 107.929691694385
78860000 99.5903409493932
78870000 105.82679065666
78880000 102.449288542104
78890000 99.3254719695199
78900000 101.174369323037
78910000 100.587889965768
78920000 101.395932792811
78930000 103.381356669018
78940000 101.283335552752
78950000 104.101284538835
78960000 105.110152041226
78970000 105.298932673705
78980000 108.118284260326
78990000 106.700999240002
79000000 104.594955954313
79010000 108.141226289683
79020000 106.501385205076
79030000 105.117033053647
79040000 106.22052503806
79050000 110.29963314755
79060000 110.031423840018
79070000 110.837922008689
79080000 114.770774886877
79090000 111.593483948085
79100000 116.170129375178
79110000 110.86546704854
79120000 113.054777915723
79130000 116.497854745984
79140000 119.62649968659
79150000 115.645293686283
79160000 114.262334031992
79170000 115.65875768323
79180000 117.384601475703
79190000 112.701153860937
79200000 111.715884812665
79210000 111.617751992311
79220000 108.98286734553
79230000 109.454680106542
79240000 113.847570376991
79250000 117.67393767495
79260000 105.270994313278
79270000 106.912371874529
79280000 111.996021311333
79290000 105.78890516802
79300000 111.159420438676
79310000 104.610080097919
79320000 102.909459407113
79330000 106.35138484069
79340000 93.4638318239068
79350000 100.080603145854
79360000 101.339092571338
79370000 102.103359767398
79380000 108.169898164804
79390000 105.872737324895
79400000 106.701482808607
79410000 109.328698913744
79420000 103.249770109896
79430000 99.0378680036584
79440000 102.480299204468
79450000 107.240216614077
79460000 105.144354628092
79470000 106.327737717717
79480000 108.042898529176
79490000 113.409965942343
79500000 113.12873418267
79510000 109.139385850973
79520000 109.083419615693
79530000 111.301830047444
79540000 111.090731754121
79550000 112.660389383738
79560000 118.260920643077
79570000 113.471657414447
79580000 110.769369507367
79590000 106.900243453697
79600000 106.189878519931
79610000 105.599498121641
79620000 104.325386951546
79630000 108.466312924566
79640000 111.599762024891
79650000 104.971105786876
79660000 99.4395420319395
79670000 101.355238410834
79680000 101.051194882935
79690000 107.8634852299
79700000 107.397789717253
79710000 108.274610089879
79720000 112.701205734237
79730000 112.455197973532
79740000 112.327285544775
79750000 107.617325350942
79760000 107.564213935407
79770000 108.077550227465
79780000 106.954619338716
79790000 103.692656118921
79800000 106.019363378367
79810000 106.233771709071
79820000 105.937309696043
79830000 105.076927878444
79840000 101.895304661421
79850000 106.461441309596
79860000 99.4113595639719
79870000 101.024621298112
79880000 100.203003839513
79890000 107.103958201262
79900000 98.0235469946582
79910000 104.425632114455
79920000 103.317788690315
79930000 101.930644896883
79940000 103.509645229034
79950000 104.437108295833
79960000 104.6719458829
79970000 103.064957343656
79980000 105.7407771175
79990000 105.535539160144
80000000 100.07251529203
80010000 96.3456001725265
80020000 99.0837122172263
80030000 98.6316385417213
80040000 95.7357834919646
80050000 95.01262444027
80060000 101.049568531525
80070000 99.9972505399175
80080000 99.2355766381434
80090000 94.8217546969056
80100000 93.2207801717028
80110000 92.0322321436357
80120000 88.4509248194962
80130000 96.5003751158804
80140000 93.1485398751276
80150000 96.3775069653041
80160000 98.8318751504111
80170000 100.63988713484
80180000 96.6269167571256
80190000 101.114733489657
80200000 105.417649806747
80210000 101.958941288337
80220000 95.5726282071824
80230000 95.4298875395381
80240000 92.8934353053713
80250000 93.0712249415326
80260000 92.2040714726037
80270000 93.2354371411354
80280000 93.7141575433635
80290000 100.851456940427
80300000 105.272337670355
80310000 105.078439873884
80320000 100.214871240328
80330000 105.042145425982
80340000 101.374465781666
80350000 106.205722443729
80360000 107.292003925202
80370000 107.975577849865
80380000 106.029698910111
80390000 103.940188549206
80400000 109.158904749889
80410000 104.12969998933
80420000 98.103898316036
80430000 103.634707229564
80440000 105.278840779554
80450000 107.301772913281
80460000 107.950670000274
80470000 100.378296238052
80480000 103.80664055904
80490000 100.88304202544
80500000 98.0706910805224
80510000 99.4892937481916
80520000 92.5277175406615
80530000 95.22095180603
80540000 95.553821231632
80550000 95.3938709997864
80560000 94.9784990949729
80570000 88.7473635930984
80580000 96.1255443433587
80590000 97.4176017894823
80600000 83.8678302050798
80610000 87.5634227771956
80620000 91.4290923174528
80630000 93.420150799526
80640000 102.324840810816
80650000 100.890799665474
80660000 104.171941527869
80670000 102.960007423241
80680000 94.6895070626934
80690000 97.9895876157129
80700000 95.7555545568126
80710000 98.0918503092174
80720000 93.3132591137219
80730000 92.0261790776274
80740000 91.1000212807589
80750000 97.642261661944
80760000 104.048255286096
80770000 99.0603043255269
80780000 104.072736839337
80790000 102.429396053635
80800000 94.1586789551998
80810000 97.3348046303119
80820000 94.5750845264275
80830000 100.584998889223
80840000 101.218354013464
80850000 100.457368348902
80860000 99.6862124725723
80870000 93.2419665040944
80880000 98.1367304704396
80890000 96.3493766220423
80900000 99.1781567707599
80910000 99.7406524471376
80920000 97.3906611371921
80930000 93.0168697692455
80940000 96.7233206503122
80950000 99.4960025495074
80960000 96.7485447954247
80970000 98.2347715450093
80980000 99.1999738005842
80990000 100.437043071388
81000000 100.003619041702
81010000 97.9793243729012
81020000 96.1393239148177
81030000 98.9639312648455
81040000 97.6490007902944
81050000 97.3651097865091
81060000 88.4251585762705
81070000 91.2710706775486
81080000 93.7872015253745
81090000 90.6409256755518
81100000 95.0429172337023
81110000 96.4972968765361
81120000 94.5813426120086
81130000 92.7393126307816
81140000 93.8203694888876
81150000 93.3630641087879
81160000 97.6590889440992
81170000 91.9356718008705
81180000 94.7219602903834
81190000 99.8597259202812
81200000 102.759427826345
81210000 97.9338396227666
81220000 99.3544449225993
81230000 100.456512222393
81240000 93.3792981192302
81250000 103.413755704096
81260000 106.469834954799
81270000 105.639717525967
81280000 105.730989780512
81290000 103.723850601214
81300000 109.406164847045
81310000 111.614795714894
81320000 111.448712737399
81330000 111.130280367125
81340000 111.689645509619
81350000 110.393449366841
81360000 112.077978689841
81370000 108.97500514492
81380000 107.158365811361
81390000 106.102091815157
81400000 107.442991060164
81410000 103.493261946589
81420000 102.231933316439
81430000 102.228592457983
81440000 98.7008295913312
81450000 104.773126670005
81460000 103.356696379097
81470000 100.208343054936
81480000 101.91243310394
81490000 96.3021700248957
81500000 100.862012039633
81510000 105.167699234152
81520000 102.14056269561
81530000 103.077990799042
81540000 103.39982749959
81550000 104.184405798018
81560000 105.881970418958
81570000 105.739783546766
81580000 103.679648221396
81590000 101.22725120509
81600000 106.247347011347
81610000 109.683564467547
81620000 110.424818493223
81630000 109.016710021798
81640000 108.357083493977
81650000 103.257817225883
81660000 105.388435975353
81670000 108.962614093043
81680000 107.222839669129
81690000 109.585178635431
81700000 109.190788002227
81710000 108.957779613061
81720000 108.621205015748
81730000 109.422080311366
81740000 107.632473036897
81750000 109.115656521706
81760000 106.351309158187
81770000 106.169316538021
81780000 108.163693749841
81790000 106.629221375976
81800000 110.643024677976
81810000 111.108879827
81820000 107.709972059815
81830000 108.821230157819
81840000 106.566325361922
81850000 106.739101064966
81860000 110.363112648642
81870000 116.687130604423
81880000 111.879743401332
81890000 118.404675210707
81900000 115.556645436143
81910000 116.130357551627
81920000 116.336519378417
81930000 115.450332420064
81940000 121.525754652639
81950000 117.795773931455
81960000 116.673844119241
81970000 118.987933395383
81980000 125.456271347752
81990000 118.134741286098
82000000 118.750852869981
82010000 119.582627793691
82020000 117.616228200977
82030000 120.780051585934
82040000 122.676217481901
82050000 122.598495564085
82060000 119.51996638089
82070000 120.902923878577
82080000 117.451354238957
82090000 121.821330384253
82100000 117.313933565195
82110000 116.881378220632
82120000 110.423944037112
82130000 105.023386666985
82140000 112.937777441812
82150000 113.478114944185
82160000 116.679966092526
82170000 111.706905795768
82180000 110.161922445322
82190000 108.39301557601
82200000 103.159581963711
82210000 105.965040565967
82220000 107.649276750536
82230000 103.592205269146
82240000 101.466454878826
82250000 105.559639497556
82260000 108.677906921086
82270000 109.345086219714
82280000 107.406968665426
82290000 107.264815604175
82300000 109.901658190056
82310000 104.57511511277
82320000 107.669729798137
82330000 102.992981897209
82340000 106.594624257875
82350000 102.288072931296
82360000 103.667959152277
82370000 100.806374231521
82380000 108.07339265887
82390000 107.117075750734
82400000 105.755552252074
82410000 105.398012641672
82420000 101.946930768146
82430000 105.462097528988
82440000 102.770656299872
82450000 104.776003786873
82460000 103.907903829508
82470000 102.814809809296
82480000 107.378303260709
82490000 108.525328591834
82500000 107.382376080627
82510000 105.186232249097
82520000 103.282774401032
82530000 104.743402022352
82540000 108.639227458388
82550000 107.747485813068
82560000 106.252392788494
82570000 105.3205951809
82580000 106.1723529881
82590000 104.17211856676
82600000 106.651727867376
82610000 101.468812281009
82620000 109.46722624949
82630000 105.846540230953
82640000 102.054223032156
82650000 105.448651890126
82660000 103.489949933185
82670000 101.937308202762
82680000 98.8018267033751
82690000 101.745663725764
82700000 103.744961439077
82710000 102.74850358195
82720000 101.484918838875
82730000 99.0532045384896
82740000 102.309199783123
82750000 105.032612947764
82760000 106.776272458316
82770000 107.258818322098
82780000 107.210332332858
82790000 104.099486233168
82800000 103.301121032214
82810000 104.284013579493
82820000 103.684968189842
82830000 103.38739108837
82840000 110.762728100295
82850000 105.820648282259
82860000 109.190155306469
82870000 106.199907577504
82880000 107.79276403983
82890000 103.178892509632
82900000 106.188063306843
82910000 107.402604467741
82920000 109.812902673739
82930000 110.352850323013
82940000 114.369260838
82950000 113.232905186481
82960000 114.256583507531
82970000 114.638292291321
82980000 114.211392680703
82990000 114.82394653015
83000000 113.792639219238
83010000 109.889406866532
83020000 111.093980859921
83030000 113.78947499972
83040000 110.973032131064
83050000 110.62540124301
83060000 104.488464145306
83070000 106.429627348169
83080000 106.861770821085
83090000 107.035762832212
83100000 105.558021273063
83110000 106.47849020637
83120000 105.261241648424
83130000 102.651455990424
83140000 104.782971790226
83150000 107.452490935159
83160000 106.028031665546
83170000 109.78196344515
83180000 110.262674954197
83190000 112.324500238941
83200000 110.021093696632
83210000 106.272191993154
83220000 107.388013402929
83230000 109.421060374056
83240000 111.164982176225
83250000 102.65581477938
83260000 104.035073311619
83270000 107.793759927908
83280000 107.616652149417
83290000 107.605334957748
83300000 108.717291325153
83310000 104.82890163293
83320000 105.216860418818
83330000 106.854107819577
83340000 107.259794649107
83350000 103.47801183865
83360000 108.40496858203
83370000 104.561139543354
83380000 97.8336657603044
83390000 101.265124959932
83400000 100.623108348037
83410000 94.2529149340059
83420000 96.4723558186603
83430000 100.75636291628
83440000 102.853860127226
83450000 105.164817507634
83460000 108.178511373469
83470000 105.748449137252
83480000 106.407462818472
83490000 105.740757578072
83500000 106.632257879108
83510000 112.087617465751
83520000 107.81814373174
83530000 108.58864353642
83540000 108.08006936764
83550000 107.372348009956
83560000 109.415758402106
83570000 115.008150737228
83580000 114.313935263266
83590000 112.809074600963
83600000 112.925851354142
83610000 111.521657618556
83620000 111.318184230056
83630000 117.281130804033
83640000 118.457622700586
83650000 122.417908793796
83660000 119.07612397175
83670000 112.819849776006
83680000 112.084150892071
83690000 109.840952835091
83700000 109.449623537554
83710000 112.438611419959
83720000 103.648545566182
83730000 107.328859530496
83740000 104.693164792285
83750000 105.740034544032
83760000 111.84718445946
83770000 103.87753057188
83780000 103.323932920785
83790000 99.3940416723104
83800000 100.856101669752
83810000 101.604424487488
83820000 100.956948469009
83830000 102.102190392759
83840000 100.900663992646
83850000 100.772103755708
83860000 93.4516713885657
83870000 90.6903964382485
83880000 97.4606705123883
83890000 97.8933165513909
83900000 95.5686653840378
83910000 89.5500392917671
83920000 95.8379121614585
83930000 96.1110742208155
83940000 95.7226632278795
83950000 92.3636697257563
83960000 93.3579458796124
83970000 97.3314261646888
83980000 92.5477332926033
83990000 93.8206757663251
84000000 101.414115750754
84010000 93.2755083503441
84020000 94.0695391085649
84030000 97.160195707228
84040000 99.4339714026175
84050000 96.7603910327366
84060000 95.6730201125142
84070000 95.4857084018477
84080000 102.310565906098
84090000 108.248365386666
84100000 101.99048257226
84110000 106.590544745351
84120000 102.354034686328
84130000 108.841747107523
84140000 105.182643938244
84150000 107.166229085839
84160000 107.658901927569
84170000 109.368032991591
84180000 108.511117087156
84190000 109.952582900128
84200000 108.926703064551
84210000 110.369763798005
84220000 110.275350004587
84230000 109.655186888143
84240000 109.521519574588
84250000 104.729880486414
84260000 105.5432041291
84270000 107.841372125207
84280000 107.768080688479
84290000 110.982141719571
84300000 109.304424553976
84310000 110.064971305819
84320000 112.301742522978
84330000 113.715033919234
84340000 114.032718569356
84350000 110.71051390265
84360000 115.510402937726
84370000 112.591839082028
84380000 112.683985573365
84390000 111.008120562584
84400000 109.474039736698
84410000 112.464976624123
84420000 113.747031712439
84430000 112.443595487995
84440000 104.108353492939
84450000 105.939037483522
84460000 107.652852409813
84470000 102.955302234483
84480000 109.821074032144
84490000 109.746951984476
84500000 108.418773202356
84510000 105.413286130215
84520000 104.056722008234
84530000 105.544905434212
84540000 109.596259600615
84550000 109.784745979205
84560000 110.235600775838
84570000 102.265531666411
84580000 106.319141070149
84590000 104.261821346739
84600000 107.719745952566
84610000 108.825328588793
84620000 104.10915436853
84630000 109.467711944361
84640000 102.525743449533
84650000 110.704110411823
84660000 107.13990878338
84670000 114.973033204731
84680000 113.733781092283
84690000 112.172015519109
84700000 109.472077555133
84710000 113.144229514066
84720000 110.735649167982
84730000 108.499805337333
84740000 107.241717016759
84750000 109.491896135033
84760000 110.080060840476
84770000 111.428794023875
84780000 108.410825822881
84790000 108.451235653586
84800000 108.87105197119
84810000 107.161506499173
84820000 108.551212789118
84830000 109.632504622152
84840000 108.75473939144
84850000 105.262954888683
84860000 104.035400544708
84870000 101.711201150701
84880000 102.678483616178
84890000 90.9270865594703
84900000 92.7118539091045
84910000 101.387460272165
84920000 101.201358072323
84930000 104.70521785636
84940000 96.1406719245455
84950000 95.6523497516613
84960000 99.9465234700844
84970000 102.398680856104
84980000 102.411080201645
84990000 103.335552037505
85000000 102.312184073617
85010000 102.494484592156
85020000 103.289121179961
85030000 108.660721416952
85040000 107.159823687842
85050000 104.863182551523
85060000 104.93817157946
85070000 111.201318572206
85080000 108.129450004023
85090000 108.126730516376
85100000 109.750435089347
85110000 107.825583387969
85120000 109.098544611804
85130000 112.479053252339
85140000 116.424278066931
85150000 112.740529994467
85160000 113.276164834955
85170000 114.146534718134
85180000 117.370215456653
85190000 113.94946379007
85200000 116.968665340103
85210000 114.666771203131
85220000 115.874256997414
85230000 115.72908651676
85240000 114.632438530576
85250000 115.125791170529
85260000 117.316324528442
85270000 114.943741829717
85280000 115.711884787563
85290000 117.348733199752
85300000 111.4114380113
85310000 114.275354953085
85320000 114.084780329344
85330000 111.279957200838
85340000 115.051756411889
85350000 118.247668087001
85360000 114.157104797012
85370000 114.210945026542
85380000 118.201196722782
85390000 114.158108462901
85400000 117.79913068298
85410000 118.685415138
85420000 121.811016812896
85430000 118.177601853616
85440000 118.375983060141
85450000 112.027322413037
85460000 112.655302141757
85470000 116.366127573988
85480000 110.954915189814
85490000 115.459547705607
85500000 112.906177036254
85510000 108.276507857057
85520000 120.165902341401
85530000 115.045843189354
85540000 105.57313284828
85550000 117.484684511954
85560000 114.965487383534
85570000 113.267588887798
85580000 110.021050748689
85590000 114.170401922096
85600000 111.479054376837
85610000 115.473877813497
85620000 112.244716850627
85630000 110.872119491616
85640000 114.121299153363
85650000 115.592970548903
85660000 115.444193520509
85670000 115.108824895888
85680000 114.550301217524
85690000 106.883087009159
85700000 112.056683056588
85710000 110.893306164593
85720000 112.528275947707
85730000 114.17882105373
85740000 111.270243742631
85750000 114.223698069449
85760000 109.814104609921
85770000 110.678920417649
85780000 111.159487015407
85790000 112.770817517133
85800000 110.424979689294
85810000 109.618319385655
85820000 111.993737199753
85830000 112.857791461094
85840000 110.228944117876
85850000 108.800628047125
85860000 106.413968134937
85870000 107.426236314008
85880000 104.749796704301
85890000 104.386285845193
85900000 104.69250232057
85910000 105.060166701657
85920000 103.487358828106
85930000 109.708936849302
85940000 112.358529295525
85950000 111.250371239851
85960000 112.726586295443
85970000 114.72166711301
85980000 114.953948561656
85990000 107.431602197124
86000000 111.426313104623
86010000 114.876614984084
86020000 112.15717621414
86030000 112.439051671489
86040000 107.21055540611
86050000 105.319765162495
86060000 96.8411770966331
86070000 97.4652235531223
86080000 98.0859347740569
86090000 103.454167826968
86100000 105.340081628305
86110000 104.067099196752
86120000 108.854058441806
86130000 107.181156535082
86140000 105.407167154286
86150000 111.541648102246
86160000 113.31796511151
86170000 117.031789267587
86180000 114.924577964331
86190000 110.836871494361
86200000 111.926692099329
86210000 104.986037478157
86220000 104.072435104906
86230000 101.475968075627
86240000 105.369041408385
86250000 110.083284545815
86260000 108.826158718929
86270000 108.644889779607
86280000 108.208015706657
86290000 107.96306781464
86300000 106.090022466361
86310000 109.770830244531
86320000 114.580217922333
86330000 114.172331679261
86340000 118.902711335151
86350000 119.244308400988
86360000 121.379275879443
86370000 121.469429006268
86380000 119.299778870088
86390000 118.557518650835
86400000 115.37029946709
86410000 108.753068843345
86420000 110.359509276873
86430000 115.025045196543
86440000 116.002650525929
86450000 111.571188472323
86460000 108.301141697456
86470000 105.681988276347
86480000 107.831298752278
86490000 109.191958978779
86500000 112.745689784479
86510000 106.958558773449
86520000 107.31059032555
86530000 109.26205453653
86540000 108.146202596673
86550000 104.315330431399
86560000 104.951844199646
86570000 105.196008362961
86580000 108.463862711119
86590000 109.344394817381
86600000 113.514245868537
86610000 113.197153689851
86620000 110.610919658286
86630000 106.339101308159
86640000 107.277194786022
86650000 103.339814889472
86660000 104.499047380376
86670000 102.034887922063
86680000 108.506244286142
86690000 110.35785748183
86700000 113.45885020508
86710000 112.742915840225
86720000 110.076642364052
86730000 113.415573978883
86740000 119.0152172837
86750000 113.585781009694
86760000 110.090658957539
86770000 109.420593654601
86780000 114.857160221499
86790000 109.811168461364
86800000 118.495280364059
86810000 114.284339445888
86820000 120.316746625383
86830000 118.105302936213
86840000 116.85363930262
86850000 114.877796404026
86860000 116.81660005047
86870000 112.380475829973
86880000 105.082625058791
86890000 109.46730386372
86900000 113.178628659289
86910000 107.06182414633
86920000 109.399112426508
86930000 113.936977945005
86940000 107.945885084032
86950000 109.439299651625
86960000 113.350992711383
86970000 109.631092690616
86980000 114.24925845675
86990000 113.744177018107
87000000 111.153697421601
87010000 110.792983080302
87020000 112.822244969218
87030000 109.125660500536
87040000 110.456508438948
87050000 111.291419253632
87060000 109.757229057624
87070000 100.912677253404
87080000 107.59270914479
87090000 111.042502408849
87100000 107.423608525246
87110000 107.963422577144
87120000 113.256072075742
87130000 111.253288720471
87140000 114.887462017272
87150000 111.631987892015
87160000 115.205925319441
87170000 109.060249094257
87180000 113.914802898931
87190000 107.326795041301
87200000 108.296803698147
87210000 109.385430930598
87220000 114.325472728099
87230000 111.116567983681
87240000 112.418592602065
87250000 112.006465732557
87260000 107.785654460199
87270000 116.705056735879
87280000 117.278588038353
87290000 114.563403200304
87300000 112.229208348016
87310000 119.702197065343
87320000 115.714178764571
87330000 120.317008027435
87340000 114.313022697568
87350000 111.40760074093
87360000 105.842620052374
87370000 100.428623044637
87380000 105.810975535445
87390000 107.160632660873
87400000 103.182911504319
87410000 108.711622469165
87420000 108.716729942729
87430000 111.981018365213
87440000 109.974547128209
87450000 110.924149217595
87460000 115.435505174344
87470000 107.622585041301
87480000 108.181751082155
87490000 103.147669925706
87500000 107.521910498899
87510000 107.451496597945
87520000 103.091833296533
87530000 109.583431449713
87540000 111.708236927116
87550000 107.097868999799
87560000 106.616611101123
87570000 105.591749011599
87580000 103.798528055953
87590000 106.915818839837
87600000 109.778586643141
87610000 103.1599419567
87620000 104.900841449404
87630000 103.358352023161
87640000 104.206740301443
87650000 104.964828219476
87660000 116.823155590427
87670000 115.29517326509
87680000 116.181396892365
87690000 113.891430773274
87700000 113.604090652203
87710000 113.737587240499
87720000 111.461800853448
87730000 112.390618474689
87740000 106.388825279645
87750000 110.335970071589
87760000 105.527726683884
87770000 111.330510113114
87780000 110.706333068999
87790000 119.210192921247
87800000 112.343441824985
87810000 112.718719748875
87820000 108.851906575408
87830000 106.939207761312
87840000 98.7207888369367
87850000 103.220109574113
87860000 104.541106373514
87870000 105.402203832884
87880000 100.540218499411
87890000 99.5263412824294
87900000 99.3424898403314
87910000 101.84707637396
87920000 99.5740458842635
87930000 100.265131463127
87940000 107.784085640563
87950000 105.379456713345
87960000 107.068371335479
87970000 102.924378437995
87980000 104.428505382517
87990000 110.156497735171
88000000 113.161700873378
88010000 113.769797339412
88020000 110.837812223242
88030000 105.085510115195
88040000 106.397095686813
88050000 102.101867153865
88060000 105.079128591167
88070000 103.09173548739
88080000 104.055036631733
88090000 99.213674493593
88100000 94.740524305172
88110000 103.59577122405
88120000 100.110959090365
88130000 109.229885781024
88140000 108.610645053597
88150000 109.109803564247
88160000 107.06733608748
88170000 111.336120189012
88180000 107.433499844912
88190000 107.51156935596
88200000 109.399635534625
88210000 112.054818576555
88220000 111.609355227391
88230000 114.32508876317
88240000 109.607479710349
88250000 113.239797910411
88260000 114.909868443703
88270000 115.349374531294
88280000 115.354626224794
88290000 115.92238386566
88300000 110.301101857717
88310000 115.479480551147
88320000 114.110595960262
88330000 111.298734048887
88340000 108.638044073805
88350000 110.6958555448
88360000 108.161964110524
88370000 113.377844955989
88380000 113.182603167677
88390000 115.67212258033
88400000 116.589334312344
88410000 116.578412247657
88420000 110.190320472461
88430000 109.84352606074
88440000 103.833643028343
88450000 107.934242058629
88460000 104.023359793393
88470000 105.94363338482
88480000 109.344422596219
88490000 108.848238751633
88500000 109.557427621796
88510000 106.235619729552
88520000 111.92287111024
88530000 107.087085696505
88540000 109.851099426205
88550000 108.17296169262
88560000 99.7398699369631
88570000 103.617301669673
88580000 103.022043901007
88590000 108.112423110717
88600000 112.550288525458
88610000 106.93919208701
88620000 113.327872899169
88630000 110.337605675927
88640000 107.783672102952
88650000 104.46278238658
88660000 112.255316801568
88670000 111.992707341155
88680000 110.933836815786
88690000 113.821466919893
88700000 109.685549816545
88710000 111.518367261359
88720000 109.484445006908
88730000 106.997077742208
88740000 106.929970805439
88750000 112.230086031416
88760000 109.143487448942
88770000 108.543237113264
88780000 114.691215753533
88790000 111.677111836788
88800000 111.424918085514
88810000 112.990118249566
88820000 110.261511569615
88830000 115.682262574213
88840000 110.378329966357
88850000 112.732361447361
88860000 110.700426353811
88870000 113.704638499089
88880000 113.221121753423
88890000 118.857763554534
88900000 117.998129528785
88910000 115.609506728818
88920000 113.062640422797
88930000 113.672216926725
88940000 120.647500615013
88950000 118.592479903163
88960000 113.49166851027
88970000 112.747770831077
88980000 109.794392242655
88990000 111.6344039515
89000000 108.36363828218
89010000 106.200926135189
89020000 111.418790767492
89030000 110.206983244478
89040000 112.900009281009
89050000 113.014495633896
89060000 111.164493090203
89070000 106.675831850006
89080000 108.586878808096
89090000 110.642460001195
89100000 110.33805795976
89110000 112.711000452959
89120000 112.897796855621
89130000 112.826302341596
89140000 116.225306274111
89150000 115.737984884861
89160000 119.131672455119
89170000 123.062109700728
89180000 118.215029983874
89190000 122.642768541947
89200000 120.276261536334
89210000 114.547957910528
89220000 116.945924003734
89230000 116.89096986297
89240000 119.55390384819
89250000 115.945587593094
89260000 113.122515577031
89270000 116.349309787761
89280000 117.010042518748
89290000 115.072153507796
89300000 113.594005459797
89310000 116.699994665593
89320000 115.953280889452
89330000 112.127355005219
89340000 117.053060873588
89350000 116.884583978807
89360000 106.961710209102
89370000 111.491645095666
89380000 109.562419186159
89390000 109.702418182828
89400000 110.213733125362
89410000 110.223675595799
89420000 111.627931089024
89430000 111.39800790454
89440000 106.666927930493
89450000 107.833480235928
89460000 106.50734711354
89470000 107.079250356207
89480000 101.821535862655
89490000 109.895084681615
89500000 109.144271152141
89510000 111.989077289017
89520000 106.729407237117
89530000 107.895776310031
89540000 100.527525996626
89550000 106.166415006137
89560000 107.551405873466
89570000 106.207690448947
89580000 106.640237791111
89590000 109.206213473604
89600000 108.551135882257
89610000 111.298588959844
89620000 113.455662938373
89630000 110.081902672122
89640000 108.506762457297
89650000 113.359848745508
89660000 117.919598673428
89670000 117.260332400348
89680000 114.927899466558
89690000 110.757993399304
89700000 112.688368317749
89710000 112.715990851942
89720000 108.376695609945
89730000 110.375373294724
89740000 110.714617733939
89750000 110.041529499679
89760000 114.956271077351
89770000 114.02618886742
89780000 109.156840555187
89790000 112.840689117754
89800000 113.387784589488
89810000 109.852715451443
89820000 110.149668942695
89830000 107.726951586342
89840000 105.173073258897
89850000 102.622136679349
89860000 109.27847593243
89870000 105.159312517169
89880000 107.917592820899
89890000 106.120939576917
89900000 110.482935466993
89910000 101.445536754382
89920000 103.472310329536
89930000 102.601982635259
89940000 100.758922559961
89950000 104.148264037256
89960000 107.722744473984
89970000 107.782077945228
89980000 103.713439997535
89990000 110.726218557834
90000000 110.829086691468
90010000 109.441967229839
90020000 111.528818984827
90030000 106.719301895963
90040000 105.111512171507
90050000 106.913538730167
90060000 107.163660344098
90070000 108.87885577486
90080000 107.84418859329
90090000 109.104411400599
90100000 110.155525194142
90110000 108.43364892034
90120000 112.46685534592
90130000 112.203136835911
90140000 112.025464654022
90150000 111.771874970609
90160000 111.58424701248
90170000 113.059692830938
90180000 111.660064921714
90190000 115.395965227677
90200000 117.388336104882
90210000 116.663736903498
90220000 114.266349649815
90230000 110.488569863031
90240000 117.276338009507
90250000 113.384494696783
90260000 112.532177218409
90270000 108.454817239537
90280000 109.073220855196
90290000 103.028028523061
90300000 107.180654391665
90310000 109.171005812778
90320000 111.406223492514
90330000 109.332484099809
90340000 110.970201384492
90350000 110.361952582547
90360000 107.450801246578
90370000 113.376037209786
90380000 108.660444207931
90390000 107.824571954537
90400000 108.037804256031
90410000 110.577296189601
90420000 112.883955243005
90430000 112.083146152184
90440000 112.208778045211
90450000 112.54776206745
90460000 114.670624183398
90470000 111.17396125217
90480000 106.637810295642
90490000 115.683121044141
90500000 113.061514481698
90510000 114.250096463838
90520000 114.00029850771
90530000 114.231058498028
90540000 114.57327306119
90550000 111.869719931221
90560000 116.054932283891
90570000 111.477767025873
90580000 116.829219627732
90590000 117.523500210506
90600000 117.213689714758
90610000 115.162707021813
90620000 114.523562654011
90630000 115.905552163972
90640000 114.491141619301
90650000 115.47786826761
90660000 114.368941339306
90670000 115.496358609156
90680000 113.390371051127
90690000 118.407308698423
90700000 121.524150796005
90710000 118.501348128822
90720000 115.137145330692
90730000 115.41439789986
90740000 113.268366249374
90750000 114.689675330342
90760000 109.164001349984
90770000 106.010049422502
90780000 105.837040107568
90790000 110.573256640597
90800000 112.370848799593
90810000 112.281735996286
90820000 112.727442102935
90830000 107.007195444492
90840000 107.238769151817
90850000 111.617427520218
90860000 118.700268342091
90870000 114.508639950317
90880000 111.056581160043
90890000 112.785816952675
90900000 113.604059978158
90910000 115.264791833814
90920000 117.50195246995
90930000 111.427374452547
90940000 112.119804015436
90950000 112.318613127455
90960000 114.249541054589
90970000 115.49033250874
90980000 113.693524482474
90990000 111.071955123285
91000000 108.577106111117
91010000 103.418402640033
91020000 106.18436348089
91030000 103.490525696367
91040000 105.314790000789
91050000 109.284859679753
91060000 113.783933110494
91070000 114.624117889164
91080000 106.909542900107
91090000 114.488651714938
91100000 111.868528026598
91110000 111.714835788226
91120000 113.191086937081
91130000 107.637296321784
91140000 109.330827917439
91150000 107.055731361904
91160000 103.48368351458
91170000 109.855953729153
91180000 103.414695994941
91190000 110.399684272991
91200000 109.835323386498
91210000 108.488475692815
91220000 114.863281134458
91230000 117.468944639003
91240000 113.882149529949
91250000 117.784901808816
91260000 118.547514270684
91270000 117.227949732528
91280000 119.978909277878
91290000 119.020763626887
91300000 118.554195873762
91310000 118.229990756687
91320000 117.390594245969
91330000 116.753765039143
91340000 118.583403905372
91350000 116.919951837752
91360000 114.17888719662
91370000 116.086985906814
91380000 117.643180982127
91390000 117.837385806408
91400000 117.970955893853
91410000 119.721237363149
91420000 121.979011551837
91430000 122.113107811912
91440000 120.574607403141
91450000 122.297721241397
91460000 117.771591169349
91470000 116.146713556242
91480000 117.310086456908
91490000 114.638241212516
91500000 119.214659572137
91510000 116.019031944038
91520000 114.306550588072
91530000 114.655042710452
91540000 113.479963812215
91550000 115.130654933784
91560000 110.51284780344
91570000 107.020112356289
91580000 110.75351434405
91590000 111.968125255174
91600000 113.040614834931
91610000 113.962530490561
91620000 107.342421689112
91630000 113.260753593835
91640000 112.796712193383
91650000 117.820391732198
91660000 112.621610014616
91670000 113.525870466177
91680000 112.106988136714
91690000 113.745214981448
91700000 114.990861514574
91710000 112.784699646901
91720000 108.820370741026
91730000 110.384912644177
91740000 113.501083027729
91750000 111.396092811116
91760000 110.044170361114
91770000 114.331858107802
91780000 113.166698256689
91790000 111.254788263593
91800000 112.372387994025
91810000 117.598460770667
91820000 113.353049292813
91830000 115.834815089842
91840000 117.680352260914
91850000 113.613072147289
91860000 111.940291477891
91870000 114.647678494823
91880000 108.480347305748
91890000 106.315028221415
91900000 105.958000305983
91910000 108.997108293544
91920000 105.406023435058
91930000 106.947771330111
91940000 103.677570972585
91950000 102.702014599466
91960000 102.434474500796
91970000 105.753807360315
91980000 105.730667008278
91990000 111.054466860446
92000000 110.993915681737
92010000 111.781801044956
92020000 107.62111546933
92030000 112.995471308902
92040000 114.625925228814
92050000 114.173462175474
92060000 111.610203763729
92070000 112.486200786732
92080000 113.538082675718
92090000 113.382637195655
92100000 111.043073518821
92110000 102.878632118049
92120000 104.510201508316
92130000 116.163727986703
92140000 120.753023723037
92150000 117.593092586385
92160000 115.916904515183
92170000 116.248189011791
92180000 121.470615416001
92190000 114.384666518866
92200000 115.345951633061
92210000 113.575211462093
92220000 121.657126783886
92230000 117.702289784033
92240000 114.498976609377
92250000 111.593770466055
92260000 117.496620471201
92270000 111.757399089756
92280000 113.579210138792
92290000 113.5574798341
92300000 114.3860530807
92310000 114.027570296479
92320000 118.431487501002
92330000 117.356227024328
92340000 114.712199111643
92350000 112.317369085451
92360000 112.723557999952
92370000 110.106395548563
92380000 109.893854149111
92390000 109.876913037944
92400000 104.71071380761
92410000 105.705382823219
92420000 105.105193185179
92430000 106.879956573141
92440000 109.376844447298
92450000 107.355948925391
92460000 107.046582788997
92470000 100.98605232059
92480000 103.034049790729
92490000 101.737136839257
92500000 108.357721743154
92510000 106.800568637122
92520000 108.677988339546
92530000 109.188117576327
92540000 112.711591846249
92550000 115.239816245412
92560000 113.492811861039
92570000 114.494853331125
92580000 113.451351069533
92590000 106.716794655468
92600000 109.644104320869
92610000 108.044327351624
92620000 115.176519048272
92630000 111.287139876059
92640000 115.420927279661
92650000 115.803257335411
92660000 112.484309806048
92670000 113.449703535012
92680000 109.395747367815
92690000 112.576075588931
92700000 115.20387710583
92710000 111.393987464019
92720000 113.885982263282
92730000 113.928420343046
92740000 111.467398070759
92750000 118.056533792014
92760000 111.788141933188
92770000 110.772760364912
92780000 117.503997672315
92790000 115.340951589619
92800000 114.693219134937
92810000 113.968406391219
92820000 113.913464489304
92830000 114.433041578932
92840000 117.650833414364
92850000 116.507022507345
92860000 110.093690064632
92870000 115.467015773479
92880000 117.530548028681
92890000 122.530523184395
92900000 119.476213994219
92910000 120.664615988243
92920000 114.073577907542
92930000 118.254152374975
92940000 117.463586797574
92950000 113.768989792648
92960000 115.870932796933
92970000 114.135409983034
92980000 115.899979480992
92990000 115.313971129502
93000000 114.035334692766
93010000 114.535711765643
93020000 114.71372181098
93030000 114.123944145798
93040000 118.108584629128
93050000 115.112293345661
93060000 114.684498687838
93070000 114.885517040468
93080000 113.804587108704
93090000 114.163284476388
93100000 108.482956557949
93110000 111.04528989547
93120000 111.654511824393
93130000 117.27972581673
93140000 117.256679247075
93150000 111.791677257834
93160000 112.863089101366
93170000 111.360958412114
93180000 116.716322360532
93190000 115.369400349714
93200000 117.027408624797
93210000 118.98069256512
93220000 117.524734177896
93230000 114.249019334805
93240000 117.916273020062
93250000 117.603490459332
93260000 117.673578776154
93270000 117.254031224236
93280000 117.415821970461
93290000 120.571593244624
93300000 117.024924249597
93310000 114.30808421207
93320000 116.96055833669
93330000 114.295784628408
93340000 115.05717015314
93350000 118.418727729442
93360000 118.7509794653
93370000 115.703032854434
93380000 116.220979765627
93390000 117.224416864337
93400000 121.383058163734
93410000 117.335354619955
93420000 118.405126181418
93430000 118.186402179994
93440000 117.463724868744
93450000 117.00282222456
93460000 113.030097278928
93470000 115.202178700215
93480000 113.288026214372
93490000 110.12258982626
93500000 107.896805462067
93510000 105.287800845703
93520000 106.441933641845
93530000 110.282204394922
93540000 109.508856196453
93550000 99.1262079239636
93560000 107.163361320003
93570000 109.407764781753
93580000 105.845211656883
93590000 111.237794938459
93600000 113.648202453164
93610000 114.172936069806
93620000 112.812504565617
93630000 111.448935525834
93640000 109.779119845498
93650000 110.855162109012
93660000 106.756139192927
93670000 108.131797013294
93680000 111.367268875218
93690000 115.575894919965
93700000 117.451542265496
93710000 115.465443353054
93720000 113.561461931371
93730000 118.436059192464
93740000 119.249449717566
93750000 110.968131258004
93760000 118.477670206636
93770000 115.828337413254
93780000 119.18056588572
93790000 120.79839841925
93800000 118.378523275148
93810000 118.436356171266
93820000 117.687636652495
93830000 112.242236065724
93840000 114.286499941155
93850000 106.923221485182
93860000 109.822394429473
93870000 111.630671955074
93880000 113.212448728401
93890000 110.934984313002
93900000 113.372805496798
93910000 116.031684561545
93920000 112.150631826975
93930000 113.29954195623
93940000 111.162691356746
93950000 106.962663535402
93960000 109.217221672989
93970000 110.503708712268
93980000 115.278174740331
93990000 111.471344110325
94000000 113.561055178081
94010000 116.68934930753
94020000 115.115423679581
94030000 115.354351823214
94040000 114.296626053312
94050000 112.666388855077
94060000 113.567622979737
94070000 111.319227072923
94080000 114.55809908763
94090000 108.329922668569
94100000 108.929109853381
94110000 115.491715639563
94120000 115.927663270959
94130000 115.46009702821
94140000 113.91970321251
94150000 114.806436440083
94160000 110.978412984261
94170000 116.489777147763
94180000 113.278724742502
94190000 114.900143261506
94200000 111.747122525582
94210000 108.971675829432
94220000 115.065997953129
94230000 118.329203055522
94240000 113.740804574763
94250000 115.001934017069
94260000 116.408989068467
94270000 115.295921826262
94280000 116.084868443997
94290000 119.430946084324
94300000 115.409502183717
94310000 117.829954866507
94320000 122.789580039169
94330000 121.08344988136
94340000 117.898522397034
94350000 118.019773209596
94360000 117.607490800403
94370000 113.562728816254
94380000 111.499372748018
94390000 116.96384460111
94400000 119.882663096008
94410000 121.161023448241
94420000 117.884201945768
94430000 115.13376105198
94440000 112.826431683404
94450000 113.721452971686
94460000 115.694947474714
94470000 112.222094372177
94480000 107.490848254763
94490000 115.092417203119
94500000 112.161937918416
94510000 111.522236934513
94520000 108.305668662951
94530000 103.742238979241
94540000 108.296033825983
94550000 108.293485130352
94560000 105.898371551299
94570000 110.625390300377
94580000 117.25520972322
94590000 111.139207842254
94600000 115.812696401484
94610000 114.298504268657
94620000 113.073937624313
94630000 113.749613901403
94640000 113.060882564823
94650000 116.167029718336
94660000 118.02628313655
94670000 115.606475982067
94680000 120.145711038666
94690000 113.743568183746
94700000 120.085804381304
94710000 117.983324850114
94720000 108.650860080334
94730000 105.794448749783
94740000 110.877630493125
94750000 102.812451935706
94760000 105.96791009325
94770000 97.9084318432671
94780000 103.731276676749
94790000 97.4079809058262
94800000 99.985248841649
94810000 101.210184434378
94820000 97.8274949420627
94830000 106.495723671313
94840000 106.74916222333
94850000 107.897962662809
94860000 106.353836364414
94870000 101.954089857366
94880000 107.134313019934
94890000 107.103030389262
94900000 111.208801767353
94910000 106.308275739234
94920000 111.947703910874
94930000 112.174947098178
94940000 108.751006186291
94950000 107.034699403275
94960000 110.350553747858
94970000 103.163475819887
94980000 105.939477939541
94990000 106.155584869207
95000000 114.844240169256
95010000 109.235092471058
95020000 110.601477917604
95030000 112.467517967787
95040000 108.865739424788
95050000 113.269300871576
95060000 112.684727341972
95070000 113.449627029219
95080000 110.847030330681
95090000 106.49637088811
95100000 112.585035817689
95110000 110.291172948748
95120000 115.372558638476
95130000 114.731656418707
95140000 107.894356854267
95150000 110.503237982967
95160000 105.720317484773
95170000 117.945174842721
95180000 115.128430933948
95190000 118.50368572526
95200000 119.71697973552
95210000 116.362417649448
95220000 117.292971612287
95230000 114.021817052471
95240000 115.108919867436
95250000 114.777756312933
95260000 116.609846136584
95270000 114.14820124647
95280000 115.816197284801
95290000 115.152016739878
95300000 118.358599256628
95310000 114.124647810441
95320000 114.958436190627
95330000 120.082385376429
95340000 112.534674522921
95350000 114.036954614653
95360000 114.966993112768
95370000 111.733723368972
95380000 110.797144105244
95390000 110.218164196174
95400000 107.801749673076
95410000 111.85180497361
95420000 115.043550756057
95430000 120.147354865101
95440000 115.821282049226
95450000 117.968962813506
95460000 122.77347646249
95470000 119.59497678326
95480000 121.525016346602
95490000 120.126322280604
95500000 120.094245791312
95510000 118.908414224576
95520000 115.084510819365
95530000 111.268975469885
95540000 117.999591984096
95550000 117.92641272572
95560000 114.539623309469
95570000 116.464785508811
95580000 116.943997138301
95590000 115.21062982358
95600000 120.331262985913
95610000 120.193559566798
95620000 118.560669103239
95630000 118.472988739849
95640000 113.564560906505
95650000 113.019911166493
95660000 116.249396448169
95670000 117.526930838585
95680000 117.37796184134
95690000 115.411503555658
95700000 117.809535076897
95710000 117.84714835352
95720000 114.8045547702
95730000 115.320406557922
95740000 112.542686439109
95750000 113.519781162028
95760000 118.073771442348
95770000 112.195121920708
95780000 111.754485430935
95790000 109.336373801237
95800000 116.465737631762
95810000 117.035730708923
95820000 123.215140189029
95830000 119.237354361665
95840000 117.613197393883
95850000 122.203136401159
95860000 120.000666928382
95870000 118.947749528015
95880000 114.527301176946
95890000 111.73497512831
95900000 117.43075434867
95910000 114.893972114674
95920000 115.00733411335
95930000 112.131772680178
95940000 113.906048576324
95950000 116.438501982103
95960000 113.051435096192
95970000 111.476197053021
95980000 111.281773905797
95990000 110.842438909816
96000000 111.619168061219
96010000 106.939476655462
96020000 106.766303833239
96030000 112.008143593975
96040000 105.557792937851
96050000 109.359165411879
96060000 110.296106715913
96070000 105.540189018038
96080000 107.982927512549
96090000 106.271928706373
96100000 107.084942246926
96110000 105.874030534657
96120000 103.704582936557
96130000 107.312010658349
96140000 110.239345582438
96150000 104.398585205885
96160000 106.789725346423
96170000 110.143719610658
96180000 110.592469118138
96190000 105.946584740854
96200000 109.13763040912
96210000 113.083012641363
96220000 114.623929909876
96230000 110.462087863234
96240000 112.608563062137
96250000 115.566667697691
96260000 114.920424453156
96270000 115.730937458507
96280000 118.635928765886
96290000 117.37972183157
96300000 115.589979670147
96310000 117.707719851501
96320000 114.456637076461
96330000 115.541527117748
96340000 112.751318856984
96350000 115.547137209316
96360000 115.261813130421
96370000 122.307941753686
96380000 114.747636688413
96390000 114.941062324175
96400000 113.282140829098
96410000 112.245411261125
96420000 96.3924089443858
96430000 104.170112714052
96440000 100.170879375108
96450000 102.182442999313
96460000 103.894007888977
96470000 99.5768260052637
96480000 103.346981568704
96490000 100.144248097768
96500000 99.6946933586849
96510000 105.95942575778
96520000 104.317107609948
96530000 102.987375981821
96540000 107.626955661908
96550000 106.600100051886
96560000 104.757103184017
96570000 108.943332570804
96580000 107.619580516331
96590000 107.276980735344
96600000 109.30165096693
96610000 110.631771661327
96620000 111.097288942515
96630000 104.443677839439
96640000 110.611115966832
96650000 110.738500494092
96660000 110.101400293958
96670000 111.610874200651
96680000 112.184639216602
96690000 109.326174053426
96700000 113.382296335482
96710000 113.40413976951
96720000 113.142722588481
96730000 112.862400641924
96740000 112.878829028844
96750000 117.786355921039
96760000 116.617580651947
96770000 113.991196867124
96780000 117.016699234238
96790000 114.101990277943
96800000 116.196187717124
96810000 115.801556763225
96820000 116.805170199302
96830000 111.424231315089
96840000 114.835710128416
96850000 119.184025187146
96860000 116.078726400782
96870000 112.723182364982
96880000 107.224426440119
96890000 109.88915976429
96900000 114.800523043843
96910000 114.307455900195
96920000 112.143781310725
96930000 111.746055117457
96940000 115.959044166013
96950000 117.745472608441
96960000 114.77335958798
96970000 117.568139403423
96980000 112.991510245981
96990000 113.538123337297
97000000 109.629700892864
97010000 112.603278337761
97020000 107.79180293188
97030000 113.845632234776
97040000 113.559696721787
97050000 115.968948624519
97060000 115.317780221614
97070000 119.652786396821
97080000 121.703576496451
97090000 119.004175312658
97100000 117.534455371927
97110000 117.3272385421
97120000 113.99048965776
97130000 111.707952931596
97140000 113.610302219935
97150000 112.335317489017
97160000 110.806137825638
97170000 120.650341500412
97180000 115.648820358307
97190000 114.78509865412
97200000 113.347858043088
97210000 112.438176968757
97220000 112.307182343807
97230000 109.838936999727
97240000 104.121668002498
97250000 105.821122551287
97260000 108.998420337619
97270000 106.608548794167
97280000 106.923153126036
97290000 106.316337595113
97300000 111.179621333015
97310000 110.147917879228
97320000 115.086073390888
97330000 116.030416990124
97340000 118.812088488816
97350000 111.464859264261
97360000 118.30278393451
97370000 117.403525063892
97380000 115.330230274323
97390000 111.476535874345
97400000 112.806477084881
97410000 114.36125932691
97420000 114.258687135281
97430000 121.434647087056
97440000 120.694579850154
97450000 118.082047124632
97460000 115.132688212995
97470000 115.479331762388
97480000 116.638808713204
97490000 112.842042843571
97500000 115.091544325882
97510000 115.133788027853
97520000 111.942310581456
97530000 120.334229821772
97540000 111.748350531553
97550000 116.000468073707
97560000 114.254770595849
97570000 109.099016624487
97580000 111.685311650449
97590000 113.994009610797
97600000 108.847478085797
97610000 109.009332729334
97620000 112.362188432882
97630000 107.559199872529
97640000 112.34842622
97650000 116.116770927145
97660000 113.657936932604
97670000 112.750273930312
97680000 112.961573298532
97690000 116.907663269795
97700000 113.48220172371
97710000 116.172736857465
97720000 118.411606947342
97730000 116.953512026944
97740000 115.431288835483
97750000 107.889688009931
97760000 110.321396121714
97770000 112.050046513248
97780000 110.838372924977
97790000 112.079608861514
97800000 113.130123768318
97810000 117.222539212221
97820000 113.5267389053
97830000 116.361255213492
97840000 115.685630693975
97850000 113.055202670698
97860000 108.387477056982
97870000 115.555522590149
97880000 117.125997077583
97890000 112.678633752859
97900000 109.505783419114
97910000 114.214159854424
97920000 118.042629118482
97930000 121.841403466609
97940000 124.337975623151
97950000 120.498588537525
97960000 120.754308987591
97970000 122.840900943763
97980000 119.550486340401
97990000 115.889280100562
98000000 120.484052043521
98010000 117.512055086563
98020000 117.107945286168
98030000 114.832869630963
98040000 105.634143130049
98050000 103.563872810712
98060000 109.124727670002
98070000 110.572540934641
98080000 113.927335026615
98090000 111.022356630084
98100000 102.80546183369
98110000 98.7128398718878
98120000 109.202685679139
98130000 104.2849285269
98140000 104.391751170612
98150000 105.583168861768
98160000 115.020365752847
98170000 112.236959382577
98180000 110.209574443764
98190000 109.247569942373
98200000 109.938652119557
98210000 111.459282301593
98220000 112.258631911253
98230000 105.749187541117
98240000 115.345144912658
98250000 115.141293889522
98260000 111.09707111964
98270000 111.206285550276
98280000 113.81920945393
98290000 113.51345592349
98300000 111.167626302916
98310000 113.714743991236
98320000 106.4576716105
98330000 113.656410230923
98340000 114.033761088691
98350000 113.945342863148
98360000 114.468701022233
98370000 119.832421510784
98380000 117.740728382758
98390000 116.622777246666
98400000 115.544574030578
98410000 109.419713532939
98420000 114.935178403545
98430000 114.826095769029
98440000 109.048887209969
98450000 111.248451320622
98460000 110.26712055189
98470000 108.880875628465
98480000 110.114405698769
98490000 113.450643071247
98500000 114.362999126839
98510000 117.897922560659
98520000 110.505479142227
98530000 114.603565201908
98540000 120.210346700922
98550000 120.532803548707
98560000 116.746233460124
98570000 115.581164387449
98580000 114.874129918788
98590000 113.700407658869
98600000 121.62859414435
98610000 118.034843182553
98620000 113.241313090444
98630000 112.415673463441
98640000 115.118958283726
98650000 115.378206678897
98660000 112.213165233826
98670000 115.201455427624
98680000 121.404071245857
98690000 116.441131007549
98700000 117.007212112417
98710000 117.512279970176
98720000 116.845359845107
98730000 114.81610408824
98740000 114.169168619604
98750000 113.047273736265
98760000 117.627601511263
98770000 108.398030636339
98780000 110.778371541922
98790000 113.678386800252
98800000 114.473261828028
98810000 119.827361558282
98820000 111.282713659879
98830000 119.406977572664
98840000 108.177541868834
98850000 112.783041296791
98860000 113.331836428956
98870000 116.180788680062
98880000 116.482996802797
98890000 110.901828389335
98900000 112.908572929538
98910000 109.770823375464
98920000 113.684690410422
98930000 114.090222054476
98940000 111.608387249252
98950000 118.529143197516
98960000 117.426095145754
98970000 118.724286990803
98980000 118.843573511298
98990000 116.183385271051
99000000 119.264998434404
99010000 118.588125081065
99020000 120.830355705856
99030000 120.941327112492
99040000 117.867004770898
99050000 112.987153497094
99060000 112.916370159087
99070000 109.803568113649
99080000 107.314461574964
99090000 108.258453003104
99100000 108.607869413654
99110000 112.541176665777
99120000 109.756866792349
99130000 103.631278918793
99140000 103.582939520194
99150000 102.345062493507
99160000 101.165975356298
99170000 106.803333077021
99180000 107.970809291727
99190000 109.977600007028
99200000 105.497517058735
99210000 109.53912377613
99220000 111.221794467601
99230000 111.85062050714
99240000 113.621935364685
99250000 112.253893547211
99260000 113.771554585682
99270000 112.03644863368
99280000 112.214869133229
99290000 112.322721724828
99300000 109.777700453724
99310000 114.193735317414
99320000 112.683555196621
99330000 117.729015054971
99340000 113.973977147591
99350000 113.610941262905
99360000 116.422972957425
99370000 112.776976967892
99380000 112.547137230172
99390000 107.83845978178
99400000 112.325470415972
99410000 106.539100551642
99420000 113.720080213378
99430000 114.121821048165
99440000 111.530866085801
99450000 109.296365920632
99460000 111.736761171435
99470000 107.113389704543
99480000 110.379137411649
99490000 108.79338093215
99500000 111.398180887527
99510000 112.957342733645
99520000 111.782326200528
99530000 114.325367287026
99540000 116.52367797837
99550000 117.300168666743
99560000 114.849530976189
99570000 117.610195151543
99580000 112.950573725328
99590000 111.131668680263
99600000 112.316507416759
99610000 111.826376973691
99620000 112.730987981685
99630000 111.826558952442
99640000 108.454686344948
99650000 108.550285318688
99660000 109.255068553175
99670000 114.245911184317
99680000 113.123140104485
99690000 114.593215495708
99700000 116.104602982516
99710000 115.888057352406
99720000 119.76566683819
99730000 114.946806503213
99740000 113.110606494013
99750000 113.116009161189
99760000 119.818465674765
99770000 118.957836985997
99780000 120.484441374377
99790000 117.307911545179
99800000 115.184250116916
99810000 117.976405280682
99820000 114.472089251004
99830000 110.382612645048
99840000 115.149788446119
99850000 115.719360771301
99860000 119.585833831127
99870000 122.434876618359
99880000 117.168480566569
99890000 116.793874990274
99900000 114.819750993892
99910000 120.112591885008
99920000 116.187431224117
99930000 116.714221946497
99940000 114.491904744813
99950000 116.914682476322
99960000 115.475318402611
99970000 114.814052191149
99980000 114.529804713363
99990000 118.048710707993
100000000 120.29322274537
#timestep 
100010000 117.451739945975
100020000 117.280191022276
100030000 120.936799411874
100040000 119.467644951109
100050000 119.515870418614
100060000 117.226636086864
100070000 120.832305018669
100080000 115.711976978819
100090000 108.881308694959
100100000 115.611281704411
100110000 113.151354218379
100120000 107.872607184249
100130000 110.098166674858
100140000 107.364239664371
100150000 109.297380075113
100160000 108.055994565583
100170000 109.500232699635
100180000 105.888580627779
100190000 104.334374766723
100200000 108.18813097772
100210000 113.248778711957
100220000 109.533952082947
100230000 116.803037756757
100240000 116.311227152684
100250000 112.698337336949
100260000 112.961799026515
100270000 114.924782564773
100280000 115.840188892649
100290000 108.482213172635
100300000 115.642638125191
100310000 110.58485631207
100320000 107.8604858362
100330000 111.17005208371
100340000 106.086131787536
100350000 110.688489912038
100360000 109.691035623845
100370000 112.546874141227
100380000 108.352216800428
100390000 102.300079857155
100400000 103.7944379845
100410000 101.609950924224
100420000 104.049507880919
100430000 111.833789402094
100440000 108.669753100353
100450000 105.324124970946
100460000 104.251542670414
100470000 109.518632418659
100480000 112.847759500462
100490000 106.807920634603
100500000 113.069421680732
100510000 115.150843828479
100520000 114.412356097834
100530000 116.584095368622
100540000 115.617391570083
100550000 117.145482143933
100560000 114.768764080941
100570000 114.864052039933
100580000 113.244088004103
100590000 108.684185856022
100600000 112.823370354832
100610000 110.692177411093
100620000 102.379701412701
100630000 105.589805539851
100640000 106.020753175947
100650000 107.309508376577
100660000 110.563684815035
100670000 105.772350605407
100680000 107.248635808296
100690000 107.467338108574
100700000 111.598428799179
100710000 111.854145231173
100720000 107.214589551254
100730000 110.065051211859
100740000 107.950595055058
100750000 106.580195994301
100760000 103.827407116668
100770000 109.302431739751
100780000 106.596911557731
100790000 103.786104923861
100800000 107.405068747671
100810000 109.449299114105
100820000 104.451500216537
100830000 109.112184885142
100840000 109.025743911195
100850000 110.651667668542
100860000 105.068747508357
100870000 107.080920416393
100880000 112.864958031448
100890000 109.6624456881
100900000 112.360864891686
100910000 114.342864190945
100920000 117.297742499122
100930000 116.100181255869
100940000 111.133964270078
100950000 108.873062646216
100960000 113.059930554773
100970000 109.258655964206
100980000 111.1713074683
100990000 115.594543101232
101000000 111.051839872374
101010000 108.703448719208
101020000 110.40314860127
101030000 108.686578735062
101040000 110.421732064752
101050000 111.746390947569
101060000 107.501427602666
101070000 102.262654440365
101080000 104.298161652765
101090000 107.97781409301
101100000 104.627773479671
101110000 107.8301524467
101120000 110.612231133292
101130000 111.329107131817
101140000 110.67056678587
101150000 113.933537234748
101160000 114.127874887823
101170000 117.79155640083
101180000 117.072982097822
101190000 119.155060234836
101200000 121.844885028568
101210000 118.94357752029
101220000 118.997530757965
101230000 122.694424606531
101240000 115.780506456113
101250000 113.544245433715
101260000 109.071774557478
101270000 114.890489264093
101280000 114.836492648832
101290000 112.806199934471
101300000 111.05435332195
101310000 109.061997493884
101320000 108.325113915985
101330000 103.224807423794
101340000 103.904087101137
101350000 108.312230174437
101360000 105.055984992817
101370000 101.546341072875
101380000 104.089153679608
101390000 102.728269900638
101400000 108.866077762683
101410000 104.279625925459
101420000 96.8469036820651
101430000 105.987017734405
101440000 105.329490269338
101450000 106.72667477865
101460000 105.994144770484
101470000 110.144842940792
101480000 109.011767540424
101490000 106.576685909175
101500000 104.369868771723
101510000 101.147738179056
101520000 108.760706099924
101530000 108.326807995394
101540000 108.652379202267
101550000 107.433409475679
101560000 112.130052369273
101570000 114.017987001064
101580000 108.527321970452
101590000 105.05386000211
101600000 107.824823328441
101610000 107.614553441145
101620000 110.85234673696
101630000 107.540952094097
101640000 111.010292360752
101650000 108.859980139209
101660000 109.829739754595
101670000 109.9976291532
101680000 116.63941072137
101690000 114.499644810742
101700000 116.533643203628
101710000 112.275834287128
101720000 111.85037508844
101730000 110.627092877931
101740000 111.652357104684
101750000 109.000543639472
101760000 113.01802598514
101770000 116.084897437618
101780000 117.8958943291
101790000 119.826954768567
101800000 120.266369791578
101810000 114.14009965209
101820000 117.576139956333
101830000 113.947017278205
101840000 117.431497443155
101850000 116.896487073719
101860000 112.448742181027
101870000 112.594969524121
101880000 113.466443076901
101890000 117.243041241866
101900000 111.670400696999
101910000 112.368902043167
101920000 113.158671816904
101930000 111.583462738776
101940000 113.92596899872
101950000 111.692946847804
101960000 116.080223599828
101970000 112.020969596471
101980000 111.143722153799
101990000 116.221357949903
102000000 110.328323565106
102010000 113.152382059613
102020000 110.941805426848
102030000 112.614810462539
102040000 113.873038214858
102050000 117.347520053309
102060000 114.613580617805
102070000 114.174543504881
102080000 116.999336179528
102090000 112.612305189175
102100000 116.028260299873
102110000 114.155702373886
102120000 114.325417973471
102130000 114.880639964737
102140000 117.030554629197
102150000 114.379344203471
102160000 116.294592493802
102170000 118.726399988573
102180000 120.8418315738
102190000 112.979726575046
102200000 110.583287711229
102210000 118.582212258838
102220000 119.48611856843
102230000 118.531318677424
102240000 116.756153062499
102250000 122.789430509316
102260000 123.994382400173
102270000 120.937596945813
102280000 119.515740084139
102290000 121.681614232907
102300000 117.371513060298
102310000 116.352705551209
102320000 118.923693946175
102330000 115.023124063485
102340000 115.778212553426
102350000 114.286235377133
102360000 112.798947501596
102370000 111.106797865756
102380000 113.953185397176
102390000 104.545971984144
102400000 110.431254388801
102410000 114.238246441884
102420000 109.74707148685
102430000 115.005517169091
102440000 118.961551078601
102450000 117.400431182711
102460000 113.640077388416
102470000 113.969420740233
102480000 111.780805612173
102490000 106.511640986547
102500000 112.820085892897
102510000 109.737049778538
102520000 108.943263043735
102530000 113.489744971349
102540000 110.597832563952
102550000 109.499955735104
102560000 112.131218879829
102570000 113.899949503083
102580000 115.522224569577
102590000 113.662849596378
102600000 114.733590819799
102610000 115.673556451781
102620000 114.912569196144
102630000 111.983460512379
102640000 113.233408851775
102650000 110.164054493068
102660000 109.432413334391
102670000 113.133220465488
102680000 109.020477960029
102690000 108.45619643107
102700000 114.403989334787
102710000 111.897547274111
102720000 105.782985779642
102730000 108.012056618617
102740000 101.690048242526
102750000 105.734806169717
102760000 109.631204785684
102770000 107.889292701474
102780000 107.678654862377
102790000 104.450479439639
102800000 108.596910136114
102810000 109.665726805388
102820000 110.001674034824
102830000 111.85909269784
102840000 108.825912710818
102850000 106.802742556352
102860000 106.780675090837
102870000 105.875624794674
102880000 106.568495921022
102890000 103.131355869257
102900000 106.299957765383
102910000 103.907195411589
102920000 105.63133840793
102930000 105.882902056827
102940000 108.746971042547
102950000 109.21613015272
102960000 111.653273434094
102970000 115.868128799295
102980000 115.513138288969
102990000 115.715792746046
103000000 115.625753680459
103010000 116.403155252619
103020000 118.13542973608
103030000 116.992892549953
103040000 115.725764084607
103050000 115.237973758721
103060000 114.729097542361
103070000 113.302598073656
103080000 109.671332611069
103090000 109.963765330041
103100000 111.485539836484
103110000 110.362215800687
103120000 109.875879625166
103130000 111.978531698939
103140000 113.079860655817
103150000 114.040882181062
103160000 111.472808895667
103170000 116.449975579295
103180000 116.667324008795
103190000 114.259129430228
103200000 115.032917005893
103210000 114.139459887786
103220000 112.769707467172
103230000 110.833387664262
103240000 107.369854934409
103250000 110.096595331169
103260000 112.229328698932
103270000 116.42044640879
103280000 112.507468728186
103290000 115.932597850804
103300000 112.223832303117
103310000 113.138781933999
103320000 114.839173763668
103330000 118.584216841867
103340000 117.172798203832
103350000 115.405707849636
103360000 118.427589522369
103370000 118.355143247306
103380000 116.062112220257
103390000 119.363648654818
103400000 121.120208674167
103410000 119.868448502335
103420000 118.165235160431
103430000 117.920889495912
103440000 118.855485329545
103450000 113.980679839633
103460000 117.251201549348
103470000 116.656359878236
103480000 115.234531316932
103490000 119.179854108461
103500000 120.128818594143
103510000 114.412319557098
103520000 112.65752291274
103530000 115.93663438264
103540000 113.284171248246
103550000 112.791473389588
103560000 117.346168006034
103570000 117.536429060346
103580000 107.606976331724
103590000 114.213091719947
103600000 115.029382763714
103610000 112.791903357169
103620000 116.549135268476
103630000 114.491444879029
103640000 113.590172820229
103650000 114.407393460316
103660000 110.78225362536
103670000 110.807534225466
103680000 107.058728892514
103690000 106.130539833948
103700000 105.706604618089
103710000 102.879318535568
103720000 103.84121184818
103730000 112.747270915926
103740000 115.096125114845
103750000 121.772720377179
103760000 115.915723609943
103770000 120.273074704715
103780000 120.499830548008
103790000 120.906309979634
103800000 113.259278817448
103810000 119.397776430117
103820000 119.069954805334
103830000 119.592626600001
103840000 121.11581194399
103850000 117.92700400958
103860000 117.487684807742
103870000 117.807615187497
103880000 119.236652888081
103890000 116.590871189672
103900000 119.480631400973
103910000 119.041940308503
103920000 118.720175353875
103930000 115.788569650558
103940000 114.499077010698
103950000 115.93253704557
103960000 122.684086774359
103970000 118.160565691709
103980000 117.839798204089
103990000 121.922184988664
104000000 118.355357318866
104010000 110.864739898678
104020000 110.251662700492
104030000 108.302040491981
104040000 114.222414919298
104050000 112.952220201805
104060000 118.09170996413
104070000 115.104885398869
104080000 116.151037334381
104090000 107.540193884711
104100000 115.444877155944
104110000 115.27035027364
104120000 117.477481760809
104130000 115.591551240035
104140000 116.636535438511
104150000 118.929998405452
104160000 116.934765826934
104170000 115.070861665293
104180000 114.713512786342
104190000 111.452668990208
104200000 110.904331687527
104210000 113.962018977242
104220000 113.947372931258
104230000 114.042549959294
104240000 107.436606157523
104250000 108.699187083544
104260000 111.662829889805
104270000 112.677505531302
104280000 111.690459908645
104290000 114.734535813055
104300000 115.266206975234
104310000 114.823619544192
104320000 112.572027058501
104330000 115.810346908509
104340000 118.65388826895
104350000 118.555131959068
104360000 118.85756141272
104370000 119.759061150269
104380000 119.758266620779
104390000 122.007825421006
104400000 119.309647233631
104410000 112.408763483864
104420000 114.015082297299
104430000 114.841967740943
104440000 115.941653196275
104450000 112.126274220417
104460000 111.216963245252
104470000 116.27205099323
104480000 111.1621337732
104490000 115.60541599611
104500000 115.037246351675
104510000 118.234772825344
104520000 115.406557227498
104530000 114.148739575763
104540000 109.310618004076
104550000 114.470294642729
104560000 115.466849266117
104570000 117.511795037945
104580000 113.630565005362
104590000 116.338360936274
104600000 118.711836509618
104610000 119.922047912625
104620000 117.535189308457
104630000 121.128272771492
104640000 120.979420056952
104650000 118.767898137805
104660000 121.046590778523
104670000 114.426956737187
104680000 114.805533038697
104690000 115.405709936721
104700000 109.337258130573
104710000 110.437499669088
104720000 111.80853564626
104730000 111.174609354539
104740000 107.746169699652
104750000 114.007447899452
104760000 118.6148084883
104770000 115.218471938402
104780000 114.38905710138
104790000 113.699552707147
104800000 115.835324451925
104810000 115.126738271622
104820000 113.054647878913
104830000 116.777054284395
104840000 120.68302492022
104850000 113.54921756291
104860000 109.980840606331
104870000 114.417381067914
104880000 112.74303839158
104890000 113.228789580337
104900000 115.268895886215
104910000 112.126647978163
104920000 108.5036159004
104930000 106.72087396993
104940000 106.768903150782
104950000 110.133624064778
104960000 110.268658097052
104970000 113.801279146021
104980000 114.903782571838
104990000 109.666659464075
105000000 104.172615871813
105010000 110.26883136574
105020000 113.341659320426
105030000 109.896068138648
105040000 109.991920051582
105050000 108.979006038732
105060000 110.994905489377
105070000 109.17048728474
105080000 104.677098557802
105090000 106.075460987641
105100000 105.89220538258
105110000 108.967955628979
105120000 106.876469998745
105130000 108.957453819423
105140000 104.705592786874
105150000 108.188513537672
105160000 103.402986989234
105170000 104.180183510411
105180000 104.009699151921
105190000 105.974320201562
105200000 107.605709612722
105210000 107.687540160904
105220000 112.419529935994
105230000 113.119577190309
105240000 113.495024450692
105250000 110.652871427583
105260000 108.370021501903
105270000 115.567246716539
105280000 112.037884929893
105290000 114.966841749292
105300000 109.578344456008
105310000 110.162632371125
105320000 115.296226250156
105330000 115.24877496654
105340000 114.428244182401
105350000 114.480470305305
105360000 114.026461617729
105370000 112.644083195043
105380000 118.752414390926
105390000 111.245251807651
105400000 106.593186495423
105410000 113.687484817711
105420000 114.536468497087
105430000 117.233272906354
105440000 112.074890538803
105450000 119.694254550136
105460000 121.741782848863
105470000 120.358017524813
105480000 119.268990412084
105490000 113.69711970643
105500000 111.294635716342
105510000 111.50464078444
105520000 109.766049390512
105530000 111.542674405223
105540000 114.541508949605
105550000 115.118190672132
105560000 107.861910243766
105570000 110.871774083832
105580000 116.309282267291
105590000 117.033100025825
105600000 114.706120685381
105610000 113.053817607861
105620000 108.558262242333
105630000 114.353853841711
105640000 115.517652080488
105650000 114.03139292189
105660000 116.676122157927
105670000 113.998611106593
105680000 114.135762077913
105690000 112.458542543009
105700000 117.722141751424
105710000 119.448402397238
105720000 118.888925200191
105730000 119.365723576317
105740000 115.11292703128
105750000 114.161894460193
105760000 116.593138062276
105770000 113.790278574252
105780000 117.147949361881
105790000 115.161236294644
105800000 112.325405634229
105810000 111.191747223072
105820000 118.764169017214
105830000 122.185330354125
105840000 117.420516228935
105850000 115.909804596543
105860000 115.651080616977
105870000 115.01913746694
105880000 111.868519991723
105890000 114.433510034902
105900000 113.240380356612
105910000 113.300857269003
105920000 118.874158488547
105930000 123.615497485735
105940000 119.636513461922
105950000 123.308509963413
105960000 122.266773838251
105970000 117.833693525695
105980000 119.403379374875
105990000 115.576808016862
106000000 115.299573598528
106010000 111.445540368559
106020000 112.96883047992
106030000 116.141036792795
106040000 112.071728258171
106050000 112.986574082176
106060000 112.425482116503
106070000 114.391594603743
106080000 116.403504323954
106090000 110.970589673279
106100000 115.450455847196
106110000 108.703484036394
106120000 107.463619121634
106130000 105.286280307813
106140000 106.424303245654
106150000 101.681111233563
106160000 106.615481321032
106170000 103.673122517993
106180000 103.474693307002
106190000 106.300347012966
106200000 103.790300762304
106210000 103.103147528667
106220000 108.599153734192
106230000 106.37456404931
106240000 107.979278129159
106250000 108.027876261739
106260000 106.991258020034
106270000 106.427411744617
106280000 112.7180851129
106290000 109.70714034937
106300000 105.932330320005
106310000 107.241207445653
106320000 108.737584725116
106330000 110.695969218987
106340000 107.873394800448
106350000 105.518697701318
106360000 109.709725727882
106370000 108.73650373035
106380000 116.440315953853
106390000 113.705369148788
106400000 113.304693321178
106410000 106.741540782212
106420000 112.358937941768
106430000 116.231767064086
106440000 111.897335777488
106450000 109.343300908999
106460000 106.708986033669
106470000 108.791009705552
106480000 112.035362566425
106490000 109.697836302652
106500000 111.054559941459
106510000 110.006444261676
106520000 113.799680258884
106530000 114.687145865649
106540000 113.24019355119
106550000 109.255732864596
106560000 107.461549934851
106570000 108.584185095261
106580000 106.754079824909
106590000 111.480421496365
106600000 112.558544119875
106610000 110.126994312174
106620000 112.252433869652
106630000 114.959691132928
106640000 115.990294301246
106650000 115.380360330324
106660000 112.293030950294
106670000 110.005292142963
106680000 109.753697346422
106690000 110.442990664824
106700000 109.653390189844
106710000 110.777943580497
106720000 106.355451408004
106730000 105.478973826581
106740000 107.603625496669
106750000 108.772463984181
106760000 107.673244553352
106770000 110.313765612346
106780000 110.544170240374
106790000 107.506836498942
106800000 109.339126218856
106810000 113.550758494755
106820000 112.385679574424
106830000 112.598845617649
106840000 108.802422820825
106850000 109.025513991026
106860000 112.941221151508
106870000 113.834225192482
106880000 115.848938796491
106890000 113.192875682044
106900000 112.400987190925
106910000 110.305251828024
106920000 110.913432102139
106930000 116.452472059966
106940000 114.822323510834
106950000 113.272631114729
106960000 114.321256302306
106970000 120.200060024634
106980000 115.225910121937
106990000 108.461860265384
107000000 118.508691272749
107010000 114.418795156934
107020000 112.034988630311
107030000 111.961731365142
107040000 116.179569440615
107050000 112.803980595645
107060000 118.061431605482
107070000 114.260611485079
107080000 110.762653352823
107090000 116.338214913689
107100000 120.526220789969
107110000 114.031231143763
107120000 122.598378231089
107130000 118.124625729424
107140000 119.08063251523
107150000 120.071362799024
107160000 117.853740954169
107170000 114.837901652319
107180000 118.760396171937
107190000 121.231728738183
107200000 119.87510671544
107210000 122.881961281886
107220000 124.575465114579
107230000 120.741981680307
107240000 121.684114687589
107250000 121.376772667413
107260000 118.261866123151
107270000 115.440187797006
107280000 121.014055156528
107290000 118.286577506288
107300000 117.863009557788
107310000 115.269824025103
107320000 117.486095611882
107330000 115.366598783804
107340000 119.157626672749
107350000 111.749613199149
107360000 113.191500345328
107370000 111.762180340868
107380000 114.345752546127
107390000 115.670693057252
107400000 112.102186697585
107410000 118.117971503589
107420000 117.816799299813
107430000 113.634236133467
107440000 119.425500645821
107450000 115.313536194479
107460000 116.526555011527
107470000 116.542188394995
107480000 116.322300455178
107490000 112.928917638599
107500000 117.206644253031
107510000 116.216944622933
107520000 112.689045634152
107530000 114.585226872606
107540000 116.049851265489
107550000 116.5873652401
107560000 111.155967423142
107570000 106.507464890983
107580000 112.458094892369
107590000 103.651574066971
107600000 101.797770801642
107610000 106.314596703268
107620000 104.781683504644
107630000 107.823490952422
107640000 107.208328044049
107650000 104.213214190942
107660000 103.458274903304
107670000 104.255589466462
107680000 104.242260199826
107690000 103.201185788007
107700000 107.884042193435
107710000 107.056158880757
107720000 108.071611018859
107730000 111.265204639071
107740000 111.091279736136
107750000 114.984647720791
107760000 115.800213947708
107770000 117.390766584386
107780000 114.42680775339
107790000 108.981998658029
107800000 109.927721840074
107810000 111.741593093132
107820000 109.017685902757
107830000 103.078223532567
107840000 109.946940519186
107850000 106.229094066724
107860000 110.657942690044
107870000 114.908762652733
107880000 109.441326910774
107890000 112.151498647269
107900000 111.306724006466
107910000 108.153159987387
107920000 107.393683918232
107930000 110.704830769457
107940000 109.620883998545
107950000 113.197951185982
107960000 112.691789742359
107970000 109.676606580192
107980000 106.909217357684
107990000 105.542425329721
108000000 103.495724227508
108010000 106.270521096153
108020000 104.270494712665
108030000 110.825854611602
108040000 109.818773821988
108050000 109.967943577405
108060000 109.995327223063
108070000 105.464364065049
108080000 110.69728265947
108090000 108.734923482212
108100000 111.45960556631
108110000 110.017949444945
108120000 110.081681850921
108130000 112.192774894699
108140000 111.667629018098
108150000 108.45352839262
108160000 110.024084182862
108170000 104.948497917352
108180000 103.89160459852
108190000 97.5171371013179
108200000 104.964958823897
108210000 105.885327517395
108220000 107.283437659177
108230000 106.796151144084
108240000 104.102824831605
108250000 99.9280550779207
108260000 103.158187790457
108270000 100.060318088746
108280000 101.745618946646
108290000 103.915278645703
108300000 107.667548290973
108310000 109.354472075385
108320000 104.744544897423
108330000 107.368985456899
108340000 108.381946997819
108350000 111.206102898086
108360000 112.677428814213
108370000 109.701128632093
108380000 116.733664314946
108390000 119.54990384639
108400000 113.392146777261
108410000 110.901589193029
108420000 111.14969122881
108430000 111.573460174777
108440000 110.409202974909
108450000 111.047709569671
108460000 111.295869859699
108470000 108.639250378901
108480000 107.884234451036
108490000 110.093586294122
108500000 106.440582279626
108510000 106.85894291829
108520000 105.304606393951
108530000 102.983104076699
108540000 104.927963690233
108550000 106.571256421236
108560000 109.319383850353
108570000 109.36314306479
108580000 106.445672117682
108590000 109.545771593604
108600000 109.209361757129
108610000 115.147224720029
108620000 111.185380761111
108630000 114.012829716734
108640000 115.888701584995
108650000 117.983483467484
108660000 120.675124800876
108670000 116.324593207503
108680000 112.825341477646
108690000 112.859978867153
108700000 119.185009176864
108710000 118.974657958078
108720000 114.188816345775
108730000 110.996660028291
108740000 109.061565072554
108750000 112.587722620533
108760000 109.586334287271
108770000 105.796703316265
108780000 111.305599584227
108790000 112.924356379303
108800000 110.786887344178
108810000 108.767993652701
108820000 108.290975781036
108830000 111.67494972243
108840000 108.606515219594
108850000 110.746694312467
108860000 115.978966869934
108870000 113.73966742976
108880000 110.278891817479
108890000 108.791148793776
108900000 110.566263793017
108910000 102.85401097418
108920000 108.651526356888
108930000 110.93900546671
108940000 113.049118401989
108950000 114.5347721616
108960000 109.310465484102
108970000 109.482957073395
108980000 104.429533676849
108990000 104.707507629213
109000000 108.681394777916
109010000 107.089828561321
109020000 106.22869889421
109030000 111.682411366816
109040000 112.661649960807
109050000 109.734708055938
109060000 111.068611281229
109070000 112.615578359128
109080000 117.582401146076
109090000 121.583636325969
109100000 115.746922652304
109110000 115.611427479445
109120000 119.441945273761
109130000 113.805741335818
109140000 117.427304566463
109150000 113.694753415314
109160000 111.781979597671
109170000 110.674046527586
109180000 111.487289740824
109190000 118.510324339672
109200000 116.381958263141
109210000 116.644956306357
109220000 113.254602988767
109230000 112.163549648013
109240000 115.985390100483
109250000 115.379333181339
109260000 119.347840061203
109270000 120.024277724514
109280000 118.073483305955
109290000 124.579638289954
109300000 122.186015656625
109310000 119.30951051741
109320000 120.921957769505
109330000 119.203127567221
109340000 113.141851522738
109350000 109.179679836714
109360000 107.494776311454
109370000 110.613204697916
109380000 115.671099006512
109390000 113.033566765733
109400000 105.893677789951
109410000 111.526952995394
109420000 110.506464171477
109430000 105.803747860164
109440000 108.117368434652
109450000 115.874637532831
109460000 116.403815007755
109470000 115.546986145046
109480000 114.634474933646
109490000 115.263110155656
109500000 117.825031524446
109510000 119.41478858676
109520000 121.042574699081
109530000 123.283684710299
109540000 123.097863686446
109550000 117.728310712082
109560000 123.080935688805
109570000 120.061826055225
109580000 118.55868430727
109590000 117.877189340166
109600000 119.574585321897
109610000 116.612262940741
109620000 113.026149612222
109630000 117.93634312289
109640000 118.985130072318
109650000 120.816071790556
109660000 119.199628859874
109670000 118.264507484156
109680000 110.848767563117
109690000 116.280306063063
109700000 116.863044455814
109710000 114.713184131005
109720000 113.917880373808
109730000 108.763797069292
109740000 112.554252590156
109750000 109.133173461259
109760000 107.69851708123
109770000 110.043030952662
109780000 110.039213287448
109790000 111.359336099851
109800000 110.827837342264
109810000 109.966561003532
109820000 111.83364335026
109830000 111.900463299481
109840000 108.954159734524
109850000 112.337963291973
109860000 111.962212173356
109870000 115.124945972138
109880000 115.569352936294
109890000 114.040614366675
109900000 119.105113879592
109910000 120.894858811065
109920000 115.766654026524
109930000 116.242188856247
109940000 118.028652516181
109950000 121.008403024407
109960000 119.098115432034
109970000 119.920566684587
109980000 115.700110020054
109990000 116.250142032205
110000000 112.441841534458
110010000 110.566131241476
110020000 114.913494990667
110030000 113.249794163541
110040000 113.013083510638
110050000 113.907318396908
110060000 113.849066148738
110070000 110.954792290315
110080000 111.516368516192
110090000 111.224443228242
110100000 112.998982143717
110110000 110.303455510123
110120000 111.98846377192
110130000 112.100879656163
110140000 110.837362733113
110150000 116.197514303515
110160000 113.4016803922
110170000 110.261862618263
110180000 111.427254418131
110190000 113.368608041411
110200000 112.385600653345
110210000 113.817071001538
110220000 111.248052373188
110230000 107.018548438483
110240000 112.069473967966
110250000 111.85128392207
110260000 108.563529567491
110270000 108.382921605229
110280000 107.017285851507
110290000 108.981741199059
110300000 104.906212007104
110310000 110.747255202179
110320000 108.95192827815
110330000 105.082100646085
110340000 109.283813301619
110350000 104.327361692075
110360000 107.884877781197
110370000 108.378844547266
110380000 106.931567766799
110390000 109.262842574567
110400000 109.939232944023
110410000 111.301911941597
110420000 112.896011816016
110430000 111.41936397187
110440000 118.049693570417
110450000 116.01375387591
110460000 117.155996257621
110470000 118.579818604416
110480000 120.547989027648
110490000 119.728446076589
110500000 116.768567881346
110510000 117.414927564126
110520000 112.399530755968
110530000 112.534445563694
110540000 113.26863314496
110550000 116.31378264586
110560000 107.608789133315
110570000 106.890618276421
110580000 110.543794824677
110590000 104.998052099486
110600000 105.88374757158
110610000 109.8977862922
110620000 112.091699445346
110630000 110.632217093811
110640000 113.384763652677
110650000 110.72466062115
110660000 115.224266789848
110670000 118.705696981543
110680000 116.700418041952
110690000 120.200048676875
110700000 116.864610753489
110710000 118.615826138414
110720000 116.235462668125
110730000 117.92151194111
110740000 122.030494859522
110750000 125.291028235774
110760000 127.804087614981
110770000 124.774101355733
110780000 123.708733463745
110790000 124.017001034101
110800000 121.844621347756
110810000 123.282910401843
110820000 124.632683380459
110830000 120.342837785522
110840000 122.597348162862
110850000 119.655317018469
110860000 117.660580629674
110870000 120.901741839733
110880000 117.695798313638
110890000 119.998181794626
110900000 122.459600763205
110910000 118.599314974177
110920000 114.251906454774
110930000 114.644395660891
110940000 116.113591550863
110950000 114.134285188953
110960000 117.368031527026
110970000 115.22980090971
110980000 114.827831775833
110990000 113.924971590401
111000000 113.763082659568
111010000 110.983636983281
111020000 109.002299192786
111030000 109.552641320292
111040000 106.30670882459
111050000 110.286228617023
111060000 113.444437213828
111070000 111.90546136081
111080000 114.474587408734
111090000 109.315961712768
111100000 104.74871832788
111110000 111.509089723129
111120000 109.726857523921
111130000 112.270949775377
111140000 111.898991303924
111150000 111.204124223437
111160000 112.629455133916
111170000 116.603120659817
111180000 110.60408321716
111190000 117.721563080404
111200000 118.616033262944
111210000 114.60826002856
111220000 114.326553760158
111230000 115.7665822235
111240000 114.732198838261
111250000 111.105113381339
111260000 115.165692682778
111270000 114.849757393834
111280000 115.126607595367
111290000 114.287760448776
111300000 114.032231884137
111310000 111.025732167888
111320000 115.76313716607
111330000 117.173858108921
111340000 114.067774581905
111350000 110.844096270272
111360000 114.853649142105
111370000 111.653109126065
111380000 113.341316216331
111390000 113.845788861737
111400000 118.165535969672
111410000 115.394729993967
111420000 116.990394301976
111430000 117.123357531202
111440000 117.621668304565
111450000 118.029298483911
111460000 119.803036026736
111470000 116.603561636158
111480000 114.926640324396
111490000 112.289431677262
111500000 113.605757417682
111510000 113.649296771371
111520000 115.976325658788
111530000 110.834614576383
111540000 115.645721222085
111550000 115.051860924463
111560000 117.456659075848
111570000 115.881213057312
111580000 115.765377553072
111590000 115.914990448476
111600000 114.660585329245
111610000 111.381812593791
111620000 110.693600960379
111630000 107.861486384508
111640000 113.029425758105
111650000 113.109408666035
111660000 113.780658771277
111670000 113.521443940502
111680000 120.090166386702
111690000 118.029430419935
111700000 116.79801353681
111710000 116.511450206637
111720000 108.156088484934
111730000 117.125135166724
111740000 118.757727196104
111750000 116.902743981579
111760000 116.329584272324
111770000 116.62822566417
111780000 114.830900641392
111790000 115.798330611623
111800000 115.861872744643
111810000 114.038544842205
111820000 115.285338716024
111830000 104.317795284737
111840000 110.625635895062
111850000 113.690260584956
111860000 114.25652738182
111870000 115.548968579507
111880000 115.889658403112
111890000 114.902834802415
111900000 113.021157287647
111910000 111.884643707127
111920000 114.666828280969
111930000 113.12522627796
111940000 114.995165747617
111950000 113.17913332067
111960000 112.526100173507
111970000 115.537915637587
111980000 112.269827879188
111990000 113.260406883
112000000 111.772315865818
112010000 114.792054362968
112020000 111.651808383052
112030000 110.872582844025
112040000 107.529261687377
112050000 106.742117340371
112060000 103.66782057757
112070000 112.535199194521
112080000 112.794924824332
112090000 116.268507729034
112100000 119.068852968707
112110000 119.024564704912
112120000 119.326762047278
112130000 116.834960523225
112140000 115.02076898534
112150000 115.222969524097
112160000 117.595405883364
112170000 114.927713255151
112180000 113.326503179818
112190000 121.159790369399
112200000 114.678817448779
112210000 116.327450524755
112220000 119.077192365316
112230000 118.852707918481
112240000 115.003347387902
112250000 120.147311977185
112260000 119.587054884241
112270000 117.758682117534
112280000 118.437324217667
112290000 118.57602419704
112300000 117.815535523878
112310000 118.0575507145
112320000 112.478057716892
112330000 110.801846617094
112340000 113.195485921403
112350000 120.074297332366
112360000 116.002815490606
112370000 119.259335214018
112380000 116.371640259269
112390000 114.157514158174
112400000 118.185048914766
112410000 114.828037261877
112420000 115.900495772671
112430000 117.849371989684
112440000 117.086947888614
112450000 118.245583608979
112460000 118.939073034996
112470000 114.445050648144
112480000 116.889865151671
112490000 118.615762700652
112500000 120.183008560447
112510000 115.282075988114
112520000 119.175688508527
112530000 121.370894424648
112540000 122.081321576732
112550000 119.357738422778
112560000 119.161923842279
112570000 116.358917386656
112580000 122.764359565402
112590000 117.455751517742
112600000 108.942087473906
112610000 112.978338027794
112620000 110.221885128146
112630000 112.156600759571
112640000 117.04910273867
112650000 117.588520409366
112660000 118.791714152019
112670000 120.045663062238
112680000 118.238317190763
112690000 120.138648507391
112700000 120.947732722607
112710000 124.36030999884
112720000 125.351313023467
112730000 127.755636155454
112740000 124.043338989916
112750000 125.450093009674
112760000 121.960707221467
112770000 123.380343565576
112780000 119.657974015971
112790000 116.928159609059
112800000 121.261057898342
112810000 117.980873490405
112820000 118.187989759062
112830000 111.982645670703
112840000 114.65740337677
112850000 111.371581331249
112860000 110.663367506141
112870000 110.264603581817
112880000 106.524914294997
112890000 105.500452306426
112900000 109.459186875689
112910000 110.859948748135
112920000 112.091603624618
112930000 109.148996117335
112940000 104.556491624575
112950000 105.40153812089
112960000 111.449273215791
112970000 113.191488478112
112980000 110.578189167899
112990000 110.688002653033
113000000 112.824982280355
113010000 110.328462130737
113020000 109.700240240915
113030000 116.396374390725
113040000 113.615982991847
113050000 114.148336852302
113060000 112.694113076561
113070000 114.546861462487
113080000 114.788912313809
113090000 115.185869369705
113100000 115.365590805595
113110000 117.422997444563
113120000 114.788435199543
113130000 118.349450189262
113140000 116.677272629021
113150000 117.392271560865
113160000 118.973758474961
113170000 110.255728584893
113180000 113.526481715143
113190000 116.026585705865
113200000 115.9579607729
113210000 113.004633023394
113220000 123.035230237131
113230000 118.668927778451
113240000 115.405027995115
113250000 113.675592278175
113260000 120.125410397424
113270000 112.350961992057
113280000 115.595126870905
113290000 113.47565481148
113300000 116.281466513165
113310000 111.363556122675
113320000 109.900085197701
113330000 112.326838699047
113340000 111.290456205995
113350000 114.072887502763
113360000 112.23740338442
113370000 111.464378357653
113380000 106.422925019632
113390000 110.443723184005
113400000 114.823792378971
113410000 113.322320973341
113420000 110.678654756398
113430000 113.445233827815
113440000 115.026057006717
113450000 116.726122071509
113460000 116.371166538213
113470000 120.372642483542
113480000 115.098662864769
113490000 111.02828755809
113500000 117.035805842899
113510000 114.30217957471
113520000 119.97254148122
113530000 117.212874774274
113540000 119.98759183845
113550000 120.202787747831
113560000 117.631956188175
113570000 110.858638675618
113580000 114.173249808792
113590000 113.51490404122
113600000 112.318718559742
113610000 109.035445489449
113620000 108.258393997095
113630000 104.90559968477
113640000 108.286711602433
113650000 107.871418777513
113660000 114.447491057829
113670000 112.013615524221
113680000 111.536653571113
113690000 112.419918057486
113700000 111.547596398023
113710000 111.957954204766
113720000 113.584730238923
113730000 114.293588211466
113740000 108.35304326107
113750000 112.337969609128
113760000 110.931769385953
113770000 111.397973418931
113780000 113.200460262675
113790000 113.657850546481
113800000 114.404496009419
113810000 112.631399520811
113820000 110.905275928157
113830000 115.933090206792
113840000 117.592989055382
113850000 122.584489510968
113860000 122.124981436222
113870000 118.880240090361
113880000 119.796066519018
113890000 116.645830566152
113900000 122.593364200552
113910000 119.800846007255
113920000 121.940089618362
113930000 121.702122568116
113940000 120.881113552373
113950000 120.585527928644
113960000 121.660693108389
113970000 121.629972396759
113980000 120.332384275691
113990000 112.273865979162
114000000 113.280412376371
114010000 111.487528953347
114020000 116.243942896716
114030000 116.185689486231
114040000 110.934051847156
114050000 118.658673270581
114060000 117.984758016403
114070000 122.449653133137
114080000 115.659574890059
114090000 119.696649958676
114100000 108.453069227194
114110000 113.536961097138
114120000 117.654797876321
114130000 111.491195594902
114140000 110.185331536736
114150000 107.12652864943
114160000 110.288996456572
114170000 108.76102457383
114180000 108.546786670911
114190000 107.214313629587
114200000 106.561525368787
114210000 108.765853518276
114220000 110.665995935837
114230000 109.192139057502
114240000 108.496495418541
114250000 107.432027636366
114260000 114.360979790489
114270000 112.03332913165
114280000 110.446030887201
114290000 117.703770456974
114300000 115.573734166872
114310000 112.772588787566
114320000 115.780373086778
114330000 117.092311967679
114340000 112.486653520135
114350000 114.611646186928
114360000 114.727191468719
114370000 115.546247757147
114380000 113.460617446948
114390000 114.931047133652
114400000 114.89172616924
114410000 115.488119751801
114420000 115.626908539127
114430000 117.527909503493
114440000 114.917022316274
114450000 109.249768844691
114460000 113.565845298995
114470000 114.305792763714
114480000 113.169523936594
114490000 110.393869764979
114500000 116.550804364028
114510000 116.62484350968
114520000 118.252140815988
114530000 111.987199921356
114540000 111.074857423977
114550000 111.736195021813
114560000 111.605256290115
114570000 112.069836676768
114580000 115.688513979459
114590000 111.365753440061
114600000 108.62467768123
114610000 109.774046895435
114620000 109.537861465408
114630000 112.463996445742
114640000 112.289227015716
114650000 110.801583482322
114660000 115.895519317402
114670000 110.029074184792
114680000 107.919782812343
114690000 107.805844507686
114700000 107.616687237957
114710000 112.905845959787
114720000 109.271642010033
114730000 113.215079048903
114740000 112.466692003596
114750000 114.72207284949
114760000 109.986434675752
114770000 115.562985496662
114780000 112.014291761225
114790000 114.597664453448
114800000 112.980977011496
114810000 114.741007921559
114820000 112.743489128154
114830000 114.570291830944
114840000 111.503136210762
114850000 114.141532984624
114860000 117.131992030225
114870000 116.656154073515
114880000 115.59510936499
114890000 119.722868532025
114900000 115.399082579306
114910000 117.915782634764
114920000 119.176842939451
114930000 120.009766023774
114940000 117.334489224648
114950000 116.218658406208
114960000 118.91958783236
114970000 114.073196055426
114980000 119.487742887363
114990000 115.215734359321
115000000 117.632367456218
115010000 115.656846432624
115020000 110.793213507196
115030000 114.466097998514
115040000 116.059385221148
115050000 112.781072463059
115060000 112.190639464084
115070000 109.575588651852
115080000 108.662701868749
115090000 110.360208381951
115100000 108.821756361567
115110000 110.755081123642
115120000 111.113951926714
115130000 115.446661767621
115140000 118.856629433824
115150000 118.218565591366
115160000 114.96587407147
115170000 107.797186448592
115180000 113.095725006918
115190000 117.489708189722
115200000 115.444068498577
115210000 113.407728484299
115220000 112.015385736933
115230000 111.954060858418
115240000 111.854661550753
115250000 112.99482661426
115260000 110.999494515314
115270000 109.921760456155
115280000 108.139568348892
115290000 109.427486003862
115300000 116.891255915726
115310000 108.557105335659
115320000 114.720950147387
115330000 115.234314488919
115340000 116.181371414827
115350000 120.133563237845
115360000 122.21694851713
115370000 116.855566755438
115380000 116.567809933019
115390000 113.233311931826
115400000 114.295894522504
115410000 112.472696778028
115420000 115.490765073999
115430000 111.461240595312
115440000 109.382580203445
115450000 115.403380597593
115460000 116.912447272149
115470000 115.130806796908
115480000 118.320371967145
115490000 118.576400540956
115500000 117.741554408615
115510000 117.187057993721
115520000 122.071773210517
115530000 121.404127674178
115540000 119.541843725399
115550000 120.937123230428
115560000 116.386416917501
115570000 122.880709918374
115580000 119.154257011274
115590000 118.654322606291
115600000 115.035579333721
115610000 108.605963030989
115620000 113.759201168868
115630000 114.035742540663
115640000 113.640363958576
115650000 111.351206320649
115660000 110.425818911415
115670000 116.533325450057
115680000 120.352164457551
115690000 123.299539665131
115700000 121.948676861446
115710000 113.519355660775
115720000 116.247569359548
115730000 113.76641751486
115740000 111.160138074214
115750000 110.306806858818
115760000 108.697203017816
115770000 108.019809313235
115780000 112.049336357546
115790000 111.370443632619
115800000 117.533768985146
115810000 112.065886930726
115820000 109.341432800699
115830000 114.442208401173
115840000 115.179093766473
115850000 110.407443277288
115860000 111.031329030695
115870000 115.651923951677
115880000 112.721265812011
115890000 111.385163722947
115900000 115.557244013666
115910000 113.866318579483
115920000 109.210502861707
115930000 110.088127274472
115940000 108.686178634367
115950000 112.157346745618
115960000 115.315860280156
115970000 110.338551181148
115980000 107.466246957404
115990000 111.668736232739
116000000 103.343116289567
116010000 105.177116760412
116020000 110.22522139974
116030000 108.820006371362
116040000 114.371705152223
116050000 116.195758290107
116060000 118.468268034631
116070000 112.144459531778
116080000 113.331195278256
116090000 113.104198994475
116100000 114.950270404505
116110000 115.308442302991
116120000 113.90782462763
116130000 112.043989306926
116140000 115.820793781859
116150000 114.929437317287
116160000 112.636620427395
116170000 116.589478358956
116180000 116.334618208831
116190000 109.861292359454
116200000 104.169706750332
116210000 108.595449191668
116220000 110.922754711894
116230000 114.167603074507
116240000 113.801096927639
116250000 116.732433312182
116260000 111.807510312726
116270000 115.084505809297
116280000 115.128359447736
116290000 117.109955828709
116300000 117.219155243196
116310000 119.628136617863
116320000 116.696198792089
116330000 110.599650177169
116340000 111.429874959612
116350000 109.284809273896
116360000 109.143656720985
116370000 108.402224739813
116380000 111.584121720807
116390000 113.113628351613
116400000 107.956943768812
116410000 113.238532253299
116420000 111.421568760304
116430000 111.543130952229
116440000 109.529994845697
116450000 111.360615640832
116460000 113.232188516544
116470000 116.329334813595
116480000 116.817977903713
116490000 114.909156605396
116500000 115.676161457531
116510000 116.733485268673
116520000 113.066574614767
116530000 109.841036540199
116540000 103.862070067147
116550000 114.493719462225
116560000 116.980672190813
116570000 120.176081892181
116580000 118.817250521609
116590000 116.072403253208
116600000 121.709329667672
116610000 115.869922374822
116620000 116.576216104022
116630000 118.273087402661
116640000 110.881754720951
116650000 117.258224473316
116660000 113.703186421705
116670000 116.856899189208
116680000 114.073333458202
116690000 116.215047112707
116700000 115.456053742718
116710000 117.218207198769
116720000 118.501449148861
116730000 114.341815937086
116740000 110.000502836318
116750000 109.682013134936
116760000 114.504741761511
116770000 109.556309598561
116780000 113.850850271183
116790000 115.681623451024
116800000 111.824177437833
116810000 107.61393324977
116820000 107.234360184648
116830000 112.997341780294
116840000 114.009978136614
116850000 117.232572633207
116860000 112.286785790151
116870000 110.620438814796
116880000 113.283720659928
116890000 115.359865784577
116900000 118.241836852712
116910000 118.857326551979
116920000 116.497516054939
116930000 116.571112317417
116940000 122.92400786775
116950000 117.822165976649
116960000 121.394933807396
116970000 119.111624839164
116980000 123.08809071007
116990000 120.684766700306
117000000 124.432491371243
117010000 120.342225908457
117020000 123.364281946518
117030000 118.964300561309
117040000 117.002535021081
117050000 117.119293780571
117060000 116.136542064756
117070000 117.699701418021
117080000 117.043585398573
117090000 117.025078695797
117100000 114.430545298885
117110000 115.60258238209
117120000 109.91674549814
117130000 119.011387503653
117140000 118.51384791404
117150000 118.233484650008
117160000 112.107885207378
117170000 114.56082030012
117180000 117.783578174203
117190000 119.801602860647
117200000 118.001308297026
117210000 117.955274469924
117220000 115.411399652437
117230000 116.207807554526
117240000 118.02285944272
117250000 116.190498837516
117260000 120.938345193067
117270000 119.387741193911
117280000 119.936554184903
117290000 118.914655344073
117300000 119.210908192571
117310000 110.05007573915
117320000 112.293781934783
117330000 116.058533629875
117340000 118.87904266628
117350000 123.033214502875
117360000 118.40758291291
117370000 118.345048964281
117380000 119.1991485421
117390000 123.489195484694
117400000 119.302289590282
117410000 120.08084711354
117420000 117.930127978552
117430000 123.683844967748
117440000 122.831800235118
117450000 122.263099927347
117460000 116.173079557797
117470000 113.911648103778
117480000 118.792952657943
117490000 121.01777905402
117500000 116.152374804152
117510000 115.004457922715
117520000 117.272190304436
117530000 117.697275267007
117540000 114.944073429505
117550000 112.774950484868
117560000 116.512792784977
117570000 117.583474167762
117580000 114.776355970997
117590000 116.245037202826
117600000 117.854219636568
117610000 112.981193200999
117620000 116.592511501972
117630000 116.627894822983
117640000 117.825336965982
117650000 120.589975777997
117660000 112.678945038514
117670000 115.550123108146
117680000 115.685582877349
117690000 115.792731589484
117700000 114.333553834232
117710000 114.275303751519
117720000 114.726778727072
117730000 119.193698243266
117740000 121.26832017058
117750000 118.287094281547
117760000 120.753481787653
117770000 120.132988798218
117780000 122.255926566898
117790000 125.302596901691
117800000 116.704887798256
117810000 112.317284182658
117820000 117.929062228438
117830000 114.772739161296
117840000 114.493362789188
117850000 116.092738286637
117860000 113.554436133913
117870000 114.656615956035
117880000 115.913912836612
117890000 110.336816424437
117900000 111.139816023669
117910000 111.508370245549
117920000 108.360096652113
117930000 108.651067566433
117940000 110.437618041986
117950000 106.625634530398
117960000 108.37119449894
117970000 107.075660031016
117980000 106.103768663153
117990000 104.965037288204
118000000 102.347137676498
118010000 104.214750477755
118020000 102.269168653652
118030000 100.15846897177
118040000 104.333605460167
118050000 105.702187590892
118060000 106.914018899343
118070000 108.090096860077
118080000 106.453398068854
118090000 110.598565530077
118100000 108.077393094314
118110000 109.784273672887
118120000 112.870389041994
118130000 115.386535507363
118140000 121.250525584676
118150000 120.678360011897
118160000 118.854682108187
118170000 113.947099592619
118180000 108.961872826857
118190000 113.962957690779
118200000 115.201064192219
118210000 110.441755381614
118220000 109.478856768843
118230000 108.678391190473
118240000 106.484182908331
118250000 104.199139178335
118260000 97.6954140860252
118270000 103.75750579148
118280000 108.417333240843
118290000 108.019018322963
118300000 108.438507668198
118310000 112.116116743617
118320000 110.734343238314
118330000 112.723527225972
118340000 115.537539085941
118350000 108.001998610114
118360000 110.130344357805
118370000 107.896390519961
118380000 110.4510872484
118390000 115.708942054186
118400000 117.639634751648
118410000 117.476311116312
118420000 118.910095013337
118430000 118.379446877547
118440000 119.694977292434
118450000 121.660527364889
118460000 123.895514538197
118470000 124.320728167686
118480000 122.994592111926
118490000 122.646844259237
118500000 121.408811878964
118510000 117.962529160123
118520000 118.091966071432
118530000 114.527329687909
118540000 117.572217860736
118550000 117.784704816987
118560000 116.488617477079
118570000 112.485370568034
118580000 117.386169991105
118590000 114.220540119579
118600000 116.680637759472
118610000 116.2728768689
118620000 114.788979423343
118630000 118.029325859728
118640000 117.231200893257
118650000 116.712191626762
118660000 116.185815827158
118670000 118.404981206393
118680000 113.505987924277
118690000 113.250802734113
118700000 115.614060884436
118710000 114.237017591465
118720000 115.886518866036
118730000 114.648200055958
118740000 109.415983005644
118750000 118.194482887065
118760000 115.789881692447
118770000 117.334414783834
118780000 114.328406667378
118790000 113.637146583885
118800000 116.297168702004
118810000 116.208769698529
118820000 117.607973938639
118830000 114.738386592556
118840000 107.667695058076
118850000 119.873374186855
118860000 122.042173225785
118870000 122.394711645275
118880000 117.701728816983
118890000 119.355737763715
118900000 120.167349813579
118910000 119.398371668212
118920000 116.93414242305
118930000 115.589946752658
118940000 114.906653676699
118950000 112.323745241747
118960000 113.234719777723
118970000 120.186858168346
118980000 114.236549964428
118990000 112.501001761774
119000000 116.587428830889
119010000 112.699483199764
119020000 116.012965224761
119030000 119.05492070996
119040000 115.548742122496
119050000 105.897832242507
119060000 110.315674085874
119070000 110.948596486295
119080000 112.958490147744
119090000 113.494779910763
119100000 113.963280201736
119110000 110.819700675353
119120000 111.524227582134
119130000 109.097241530799
119140000 110.372715053061
119150000 112.856552807174
119160000 113.548620959869
119170000 110.981594025807
119180000 115.184876922166
119190000 114.52739260342
119200000 115.071749802272
119210000 116.861270601252
119220000 115.888366462333
119230000 118.349803829543
119240000 117.559683607616
119250000 113.359154553975
119260000 112.931426878065
119270000 114.678770481469
119280000 111.434323051836
119290000 113.26276905408
119300000 114.552503580841
119310000 116.445525679063
119320000 113.749373346918
119330000 116.408741402231
119340000 113.841045891206
119350000 111.842876441292
119360000 112.42341987889
119370000 111.327972410773
119380000 113.060948540992
119390000 114.474177826543
119400000 109.681733196327
119410000 115.41876053061
119420000 118.235984496375
119430000 117.385986145146
119440000 116.426235000049
119450000 116.578844606649
119460000 113.886405370246
119470000 115.013643251049
119480000 111.636594211934
119490000 111.49393757048
119500000 117.415209923582
119510000 113.649695038147
119520000 114.952511276043
119530000 117.364247054273
119540000 118.964389127534
119550000 119.495278058996
119560000 119.001889637031
119570000 117.832979389441
119580000 113.963675051717
119590000 116.859097354249
119600000 118.004445820208
119610000 113.425661248377
119620000 109.813630120011
119630000 111.277356430651
119640000 110.548882531021
119650000 110.996192297292
119660000 108.571889344421
119670000 116.185057973521
119680000 109.329917768523
119690000 110.553623667674
119700000 110.103216405035
119710000 115.68765961536
119720000 116.007217883863
119730000 120.872667011573
119740000 127.505888054958
119750000 122.8138229298
119760000 126.347050251575
119770000 129.255084801433
119780000 125.615362080228
119790000 118.479721243682
119800000 117.506304297809
119810000 116.353255415596
119820000 122.444532074555
119830000 122.267709638855
119840000 120.030746471976
119850000 123.792193810871
119860000 123.780892296309
119870000 123.580618393164
119880000 120.495267916168
119890000 117.639080372093
119900000 121.069726686601
119910000 125.667324652269
119920000 118.523668365137
119930000 126.364581100174
119940000 125.794549729662
119950000 125.487893174516
119960000 126.29402795299
119970000 120.299200105999
119980000 118.400680013272
119990000 115.524346939483
120000000 119.040108970323
120010000 120.347765900454
120020000 121.144171445665
120030000 117.226090873276
120040000 113.362901451299
120050000 108.326996162859
120060000 107.608560208085
120070000 109.617119049491
120080000 109.241117190486
120090000 106.35947256683
120100000 107.969029976623
120110000 106.889681538206
120120000 104.794592219812
120130000 105.240840808005
120140000 110.995313060352
120150000 111.759482976309
120160000 109.588713988366
120170000 109.941265716328
120180000 111.81160710733
120190000 110.583204530832
120200000 103.331140908665
120210000 109.569524185097
120220000 106.551903336518
120230000 108.844171652126
120240000 106.290108798807
120250000 109.860317656832
120260000 110.353464976458
120270000 110.877909506903
120280000 107.444073306615
120290000 108.769168491993
120300000 105.716712365162
120310000 104.837768006899
120320000 103.872321539056
120330000 106.649594039503
120340000 107.338894628795
120350000 110.290901952871
120360000 114.567181510914
120370000 111.517703057607
120380000 112.517555467381
120390000 114.252888648088
120400000 107.240216114253
120410000 108.843834238214
120420000 112.696027474186
120430000 106.858862412412
120440000 108.983279537276
120450000 109.848093041057
120460000 112.880085073904
120470000 117.369018281649
120480000 116.277153827885
120490000 110.114036584762
120500000 115.421397498397
120510000 116.722125275563
120520000 115.836233677193
120530000 112.698913654965
120540000 110.724862133571
120550000 116.339193098753
120560000 115.911189814471
120570000 117.552966133947
120580000 116.10871653909
120590000 113.328283560951
120600000 109.364949534189
120610000 114.333249433101
120620000 113.502566340661
120630000 112.457592436355
120640000 115.417798506169
120650000 116.427937559331
120660000 113.963047748111
120670000 114.783486624805
120680000 111.923121714294
120690000 117.17376878214
120700000 116.921762716135
120710000 108.570923722642
120720000 113.878948282137
120730000 113.164288745596
120740000 109.654706786081
120750000 110.004723681669
120760000 106.64737983291
120770000 111.104038377856
120780000 108.509741367618
120790000 112.665240704275
120800000 108.074923527374
120810000 107.26026783028
120820000 108.102256678964
120830000 109.493468207997
120840000 111.272254018693
120850000 108.289073800211
120860000 111.845226944126
120870000 111.944195407221
120880000 115.61179627361
120890000 118.007062406682
120900000 118.308019064332
120910000 113.570724986736
120920000 115.340434958022
120930000 114.715766930933
120940000 113.022107957054
120950000 115.566982409527
120960000 120.639784288259
120970000 121.894475881397
120980000 121.662418650469
120990000 122.924173771133
121000000 120.332576685864
121010000 120.193473924225
121020000 119.487934648781
121030000 124.193795307444
121040000 123.855450509839
121050000 119.701576047146
121060000 121.839603809203
121070000 120.203512776512
121080000 123.169446794973
121090000 120.056544940846
121100000 122.145811966487
121110000 117.572161827584
121120000 117.916012769188
121130000 115.934135148463
121140000 117.643775022487
121150000 114.447519140092
121160000 113.410233862905
121170000 112.372587895116
121180000 114.273753571138
121190000 113.529526958058
121200000 120.134068965814
121210000 114.998973433395
121220000 111.030410699195
121230000 116.398004499926
121240000 117.500664108771
121250000 115.551670361243
121260000 114.714723936998
121270000 110.225026115447
121280000 111.224266841042
121290000 118.632546798652
121300000 115.47076506793
121310000 113.63195442327
121320000 109.167804796904
121330000 111.237484335892
121340000 112.856258658805
121350000 110.679999882576
121360000 115.243058480919
121370000 116.700694037554
121380000 115.947980807043
121390000 117.900289657042
121400000 118.314606024021
121410000 117.79838949937
121420000 119.320627204978
121430000 115.646199599067
121440000 114.109148402786
121450000 115.164780041178
121460000 120.385922850063
121470000 121.000739686873
121480000 118.944499810222
121490000 122.231124244542
121500000 121.379867639777
121510000 120.448120981113
121520000 118.856141515333
121530000 114.338809367586
121540000 123.690405214991
121550000 121.834062019978
121560000 121.96458989662
121570000 125.894564051409
121580000 123.767905548398
121590000 121.347671446283
121600000 116.000415942315
121610000 117.207784542854
121620000 118.174436659967
121630000 112.344977915817
121640000 117.400306217139
121650000 117.924140949472
121660000 117.498975108077
121670000 115.153409644761
121680000 112.440193213643
121690000 117.859724680267
121700000 112.910704100549
121710000 119.602308781822
121720000 113.856055480382
121730000 113.273963618563
121740000 113.031392845858
121750000 112.472822813135
121760000 115.679406705776
121770000 118.042538836976
121780000 111.769385794726
121790000 112.787503622905
121800000 112.974825564259
121810000 116.27571658282
121820000 116.663768486823
121830000 114.333531573348
121840000 108.89521362073
121850000 108.793979042622
121860000 113.856726616752
121870000 112.04425539546
121880000 113.675773812415
121890000 109.841381864191
121900000 114.203231965945
121910000 112.739839873768
121920000 118.839142722458
121930000 116.327802807767
121940000 118.05631157537
121950000 120.536088086298
121960000 121.6806867696
121970000 125.436015913711
121980000 127.973753957908
121990000 121.551811299813
122000000 122.272499625982
122010000 119.002406754466
122020000 118.491006765384
122030000 122.439041578781
122040000 121.563973926942
122050000 124.353609100708
122060000 126.546052826998
122070000 124.353885425032
122080000 124.624546844687
122090000 124.253766402353
122100000 126.606783560276
122110000 122.680847922119
122120000 123.460942787039
122130000 120.240709326792
122140000 123.502445450654
122150000 124.939049431538
122160000 120.00521302389
122170000 121.673658021518
122180000 121.178502550346
122190000 116.115197192121
122200000 118.959006811643
122210000 118.884321387596
122220000 118.245967546033
122230000 114.210299942053
122240000 120.277337487339
122250000 118.475549544485
122260000 122.560060781313
122270000 117.091005831371
122280000 115.505255518696
122290000 115.515909817952
122300000 117.343008416762
122310000 121.916196346071
122320000 119.777763454108
122330000 120.025394040492
122340000 115.542396850871
122350000 117.973801467501
122360000 121.339467541638
122370000 118.517961006166
122380000 121.616793960582
122390000 115.799327139216
122400000 113.611180794763
122410000 114.434655848064
122420000 114.93209332423
122430000 113.495428409646
122440000 112.249965771941
122450000 114.939065274528
122460000 115.915133314928
122470000 113.234057535907
122480000 113.235789641627
122490000 113.144503360482
122500000 110.006133272741
122510000 108.17460543371
122520000 115.013077442192
122530000 117.812601259966
122540000 112.432751671699
122550000 114.474406412767
122560000 115.624641815897
122570000 118.010675313132
122580000 115.023107997949
122590000 115.148047047311
122600000 117.104582250869
122610000 120.442060349727
122620000 118.476559102564
122630000 118.952179905701
122640000 116.895042639368
122650000 115.588379313081
122660000 116.026132895249
122670000 117.906362661089
122680000 112.983777221029
122690000 112.835305664758
122700000 114.076766631359
122710000 112.420371665415
122720000 115.413924197284
122730000 112.472877707507
122740000 110.092174643064
122750000 105.232311313871
122760000 103.20173021123
122770000 108.954440587192
122780000 110.465950509472
122790000 109.922058580175
122800000 110.796193209487
122810000 112.690883300905
122820000 112.273453975852
122830000 108.947212642215
122840000 109.157591806463
122850000 110.214109846263
122860000 109.35494975819
122870000 107.534647578123
122880000 108.289076842947
122890000 108.184966569422
122900000 106.936364138103
122910000 107.510512389298
122920000 110.484391683944
122930000 107.09176020484
122940000 111.035109565379
122950000 111.393821654157
122960000 117.575348414383
122970000 114.960085340703
122980000 116.437830353413
122990000 110.314205306524
123000000 112.951810239743
123010000 112.472817942646
123020000 110.943170079998
123030000 110.359325719179
123040000 111.004064821182
123050000 111.877521861697
123060000 115.736871928208
123070000 112.593305455404
123080000 114.584315768481
123090000 112.403219248151
123100000 114.567142605483
123110000 111.347715181276
123120000 111.394544847256
123130000 111.228152799214
123140000 109.393354766574
123150000 110.62771047717
123160000 106.810815028232
123170000 105.128910389447
123180000 110.584632122519
123190000 112.284459384549
123200000 109.299250151193
123210000 113.694875256082
123220000 111.527236340833
123230000 113.39083903798
123240000 110.899222534652
123250000 115.221404140024
123260000 117.697878659447
123270000 116.740708359309
123280000 115.620413313072
123290000 119.912367900556
123300000 121.664430556606
123310000 118.041059380579
123320000 120.593152930979
123330000 122.48530308044
123340000 119.230781089501
123350000 121.833879483118
123360000 113.523237347474
123370000 116.804060916408
123380000 117.464074536935
123390000 117.066013483228
123400000 115.498441331249
123410000 118.105131007487
123420000 121.90125531211
123430000 121.259062744838
123440000 119.896989002104
123450000 120.842766342423
123460000 115.474092236749
123470000 117.867037839523
123480000 115.537482619118
123490000 109.458295421627
123500000 112.704136700723
123510000 116.062241417212
123520000 116.595762298045
123530000 117.6932867901
123540000 112.55372667454
123550000 115.271167790545
123560000 114.669326547232
123570000 113.158715637524
123580000 116.318386199638
123590000 115.591881061801
123600000 117.77214141028
123610000 117.656171807432
123620000 114.208728162151
123630000 109.043064345201
123640000 114.053918879753
123650000 113.861496382211
123660000 109.311972989144
123670000 114.821504760091
123680000 114.672145630952
123690000 115.701840709469
123700000 117.910461291262
123710000 115.857451215109
123720000 119.291405875677
123730000 115.404552504868
123740000 119.514938109775
123750000 124.798998757178
123760000 125.700971426378
123770000 126.81422832251
123780000 126.045845253653
123790000 124.395987851537
123800000 126.856471534598
123810000 124.942593315309
123820000 124.741595361989
123830000 121.615959501507
123840000 117.492467479621
123850000 122.175246334383
123860000 117.400549625002
123870000 107.210758951253
123880000 107.712945838431
123890000 112.107538613315
123900000 116.866993505025
123910000 117.39076815295
123920000 115.234400194637
123930000 114.682426194525
123940000 112.532202497642
123950000 114.562997303665
123960000 118.491617530075
123970000 118.49632495132
123980000 124.21383712118
123990000 124.275035026795
124000000 123.514852224996
124010000 122.118651008428
124020000 118.572648231913
124030000 120.827493629717
124040000 121.224415473255
124050000 117.637289658749
124060000 116.576674832349
124070000 114.812017227483
124080000 116.60994959585
124090000 113.67091122142
124100000 113.066313209711
124110000 113.057450437155
124120000 113.468452645931
124130000 110.405518059881
124140000 114.49945336415
124150000 111.710841841454
124160000 111.860596050876
124170000 115.525916216434
124180000 115.879725016204
124190000 118.352195918649
124200000 118.768140781128
124210000 117.80877847419
124220000 117.907287066503
124230000 118.827853405279
124240000 119.915995952081
124250000 114.616051306379
124260000 116.651284311503
124270000 115.821540762948
124280000 117.223482517108
124290000 119.268124967261
124300000 124.301783127111
124310000 125.319864675899
124320000 127.599446831709
124330000 129.314195470637
124340000 126.339820744182
124350000 124.613761356618
124360000 119.098878302704
124370000 121.232252410856
124380000 123.392702742765
124390000 120.995154550033
124400000 121.089306249553
124410000 117.539967389131
124420000 120.018002505498
124430000 116.525499857252
124440000 119.625270852256
124450000 119.635951796388
124460000 118.498436038279
124470000 113.77778879271
124480000 116.456672591496
124490000 116.186010132784
124500000 118.221075923952
124510000 117.910270811921
124520000 122.421206720461
124530000 117.079237231497
124540000 122.826122325148
124550000 117.641403017463
124560000 115.30198803311
124570000 115.400202277416
124580000 114.334590897243
124590000 115.286387981946
124600000 112.443598176346
124610000 114.714021489519
124620000 121.080163106226
124630000 122.154755093432
124640000 121.049838798198
124650000 120.80885049093
124660000 121.314523913701
124670000 119.588154006437
124680000 116.541607554145
124690000 113.7820872477
124700000 115.933688568341
124710000 114.028674204916
124720000 116.392122931215
124730000 117.308226702467
124740000 117.031121103925
124750000 118.262156813318
124760000 114.010252412348
124770000 115.296451850206
124780000 118.855612276141
124790000 114.098736302581
124800000 121.703283754076
124810000 114.027559245549
124820000 115.578267605968
124830000 117.099678284908
124840000 118.338887289839
124850000 117.779827942493
124860000 123.481710937746
124870000 119.520145622091
124880000 119.976075258606
124890000 120.394878443281
124900000 123.68112192999
124910000 120.508909655133
124920000 119.711233506293
124930000 122.008706920776
124940000 120.051327182535
124950000 118.133070336273
124960000 119.681899686814
124970000 120.439184617896
124980000 118.027510689305
124990000 121.314957882597
125000000 118.380668958083
125010000 119.952963391365
125020000 124.854918745155
125030000 125.317287915213
125040000 124.959894511591
125050000 123.169597103852
125060000 117.314672013307
125070000 121.491279372655
125080000 118.897448749063
125090000 122.37995802026
125100000 120.486892467472
125110000 116.355782436212
125120000 114.947465242599
125130000 112.498576775676
125140000 114.359792739621
125150000 114.19625959188
125160000 115.301309894454
125170000 120.084696762934
125180000 113.86001506884
125190000 113.380368108879
125200000 111.512953533715
125210000 119.081833308014
125220000 118.557315127201
125230000 119.083606681318
125240000 116.643696526548
125250000 113.571169927112
125260000 114.005745157816
125270000 112.378135092479
125280000 109.923972306475
125290000 110.871068501028
125300000 115.948715428447
125310000 114.668973514851
125320000 115.515245856588
125330000 112.095057201106
125340000 114.751026003838
125350000 117.515067126186
125360000 119.381708108877
125370000 116.157528600535
125380000 113.706262538616
125390000 113.3556924951
125400000 117.769455800926
125410000 114.20928836961
125420000 116.23018827336
125430000 115.4137062432
125440000 113.522038381155
125450000 112.475187630266
125460000 113.760860675362
125470000 112.892990127844
125480000 111.206466649308
125490000 109.272242875101
125500000 107.994197840095
125510000 107.21784366767
125520000 110.163781733466
125530000 111.751352653018
125540000 109.292612059704
125550000 111.744977592583
125560000 112.584086219391
125570000 109.710659168501
125580000 107.40338361136
125590000 110.195384896177
125600000 108.039556779209
125610000 102.45503032575
125620000 98.2837689875157
125630000 103.218283054498
125640000 108.303759105081
125650000 113.635676156413
125660000 112.956981449191
125670000 110.277215513233
125680000 108.493411197366
125690000 111.600507711564
125700000 115.079165329061
125710000 116.091055811507
125720000 117.563944530666
125730000 115.316667315196
125740000 114.020140081782
125750000 111.16306607528
125760000 114.452430865637
125770000 110.73310774275
125780000 107.538380991937
125790000 109.97398680954
125800000 106.715746711477
125810000 112.465898457677
125820000 113.258242051573
125830000 109.28417223139
125840000 113.027272555439
125850000 113.544415720596
125860000 118.913032139588
125870000 114.16278105571
125880000 113.83069087921
125890000 114.132362041265
125900000 112.858005405034
125910000 120.558889749416
125920000 115.927708487497
125930000 113.781664165584
125940000 110.240726182815
125950000 115.112179562528
125960000 114.070429631304
125970000 114.159061221703
125980000 115.555643845175
125990000 116.529773770093
126000000 117.763980525843
126010000 112.800482954982
126020000 116.566231335277
126030000 114.853706875842
126040000 114.241770303679
126050000 116.353928720362
126060000 118.327601901769
126070000 114.286452354225
126080000 111.469576472539
126090000 111.535738398215
126100000 108.876071615974
126110000 115.814402849282
126120000 114.903672411196
126130000 113.883038201871
126140000 111.687736673556
126150000 110.948568461423
126160000 114.682383890653
126170000 114.454029012291
126180000 112.788057492648
126190000 108.795432657901
126200000 107.95380619024
126210000 109.567875366732
126220000 100.992315009615
126230000 110.070902531938
126240000 110.069562886927
126250000 115.356148734209
126260000 113.419518814573
126270000 109.121668791876
126280000 110.978435195882
126290000 109.549845323813
126300000 112.823248866647
126310000 114.598525430924
126320000 117.038156221272
126330000 122.436964852685
126340000 124.022202152318
126350000 122.873295737465
126360000 122.105277205766
126370000 120.385879360166
126380000 116.335761880395
126390000 118.653608813763
126400000 117.073687806117
126410000 117.926144922215
126420000 114.740751615894
126430000 115.156752647735
126440000 116.888675624213
126450000 117.105463876704
126460000 113.774403622979
126470000 115.643477465929
126480000 113.644787738246
126490000 116.173185669977
126500000 114.744569002762
126510000 113.1964684797
126520000 109.397690927398
126530000 112.703055727414
126540000 115.299597603388
126550000 112.028577425107
126560000 115.908946137848
126570000 120.383527236172
126580000 112.144034057003
126590000 105.671101690058
126600000 109.187738543292
126610000 105.744293735243
126620000 106.206513832495
126630000 110.664262342595
126640000 111.940070482667
126650000 116.282972820801
126660000 113.283205337723
126670000 109.943780068488
126680000 112.806743265263
126690000 109.899894422455
126700000 112.81937919259
126710000 109.342267298885
126720000 110.6165822985
126730000 113.925013780495
126740000 116.53498262845
126750000 111.906240957501
126760000 116.176380792684
126770000 115.775619324752
126780000 110.828469872778
126790000 110.01079311281
126800000 112.999013903198
126810000 109.40331757577
126820000 105.200426499765
126830000 108.376693128848
126840000 108.536024742115
126850000 112.321274742197
126860000 114.902354781993
126870000 111.08240163698
126880000 107.225003120047
126890000 111.979688019101
126900000 109.751308092859
126910000 107.942621272959
126920000 112.437729608376
126930000 114.013091843076
126940000 111.804212257771
126950000 110.008266623447
126960000 112.604710605016
126970000 111.089193027088
126980000 113.673934477861
126990000 113.790014396708
127000000 110.652859054044
127010000 111.666606585177
127020000 115.055834018898
127030000 117.494958167999
127040000 116.362018021254
127050000 116.773824021904
127060000 118.458738325069
127070000 115.348143408996
127080000 122.117166308072
127090000 114.960977452488
127100000 114.573222143883
127110000 114.544079966492
127120000 114.517572343951
127130000 115.696094952574
127140000 118.139361265431
127150000 119.26729497466
127160000 116.85653498782
127170000 119.005216857105
127180000 118.758278975167
127190000 121.246507215193
127200000 118.405409632917
127210000 117.92822488432
127220000 115.323996066611
127230000 116.748391291463
127240000 113.172605865546
127250000 118.675111858034
127260000 113.731786123198
127270000 114.688118976272
127280000 113.80211486869
127290000 121.933861312708
127300000 113.735475195173
127310000 111.888294785622
127320000 116.500049802601
127330000 115.654997266656
127340000 117.588030546888
127350000 118.274639074492
127360000 118.849008962438
127370000 117.520271401555
127380000 113.499085677763
127390000 118.306464426736
127400000 109.221464452347
127410000 116.293792058015
127420000 123.17506078988
127430000 121.197167461685
127440000 125.77242827962
127450000 121.237519995608
127460000 120.413346497477
127470000 115.441278938869
127480000 115.302459081142
127490000 113.844092230318
127500000 118.673210397611
127510000 116.546240608122
127520000 116.910709743499
127530000 115.965973548592
127540000 112.105051943045
127550000 116.004493706577
127560000 113.485664458734
127570000 112.852080402505
127580000 111.410243971538
127590000 116.357597756985
127600000 115.41976252222
127610000 116.727950389402
127620000 120.730425943387
127630000 112.999634267983
127640000 119.509996898717
127650000 115.282369715597
127660000 111.876637951729
127670000 115.653815286262
127680000 115.087736175257
127690000 107.569050920812
127700000 114.122273070038
127710000 115.13700823722
127720000 117.67813583383
127730000 115.437459099906
127740000 119.648207651372
127750000 116.083672758998
127760000 114.258461779257
127770000 111.574248810057
127780000 112.503010332507
127790000 114.700689877223
127800000 108.247902112416
127810000 103.702944522032
127820000 107.718031626298
127830000 110.123697072749
127840000 110.79615769208
127850000 110.926565294983
127860000 109.61699317055
127870000 108.817014913205
127880000 109.874182241891
127890000 109.051817840323
127900000 108.450845524543
127910000 109.550822995486
127920000 104.511246271211
127930000 106.511046729747
127940000 108.804769916947
127950000 106.370785592587
127960000 101.453002329328
127970000 105.50366956705
127980000 105.482523562448
127990000 106.385753516371
128000000 102.332421554084
128010000 95.8343304139274
128020000 103.249913075511
128030000 107.120862731972
128040000 102.784529436046
128050000 106.508332162972
128060000 104.975127619093
128070000 107.429174813168
128080000 106.63436376995
128090000 105.978730322536
128100000 111.683093607199
128110000 106.691643849522
128120000 111.249307580074
128130000 108.796353050477
128140000 108.00170888429
128150000 106.400695666137
128160000 109.053068358181
128170000 107.981811149832
128180000 100.767571203786
128190000 107.226795147024
128200000 108.778460913082
128210000 113.487175282317
128220000 110.255519208549
128230000 107.18350206207
128240000 105.640629694525
128250000 106.590081692576
128260000 113.961299210472
128270000 112.640816345111
128280000 112.230378018473
128290000 110.498449754875
128300000 109.918493806337
128310000 110.666548770591
128320000 110.423271036138
128330000 110.217888986372
128340000 113.351729061387
128350000 108.743158245473
128360000 108.634551566217
128370000 109.87784203065
128380000 108.874489422559
128390000 109.434427434226
128400000 106.468398570562
128410000 108.157325369963
128420000 106.138053384063
128430000 103.449988901454
128440000 104.816480218601
128450000 105.582390710908
128460000 103.150167822443
128470000 111.20991698039
128480000 101.151995427958
128490000 106.139829877589
128500000 109.349211908364
128510000 112.867644604836
128520000 111.121190412624
128530000 116.083317347822
128540000 118.280946753175
128550000 116.381229725171
128560000 119.47251084511
128570000 115.50681858153
128580000 113.906620615815
128590000 118.9280286266
128600000 116.036845364208
128610000 115.829193924952
128620000 121.396580857926
128630000 115.200112525041
128640000 117.182721414872
128650000 115.065172433981
128660000 117.697579142576
128670000 116.895382201825
128680000 114.132043361572
128690000 117.816899440078
128700000 114.664858273771
128710000 121.781875927305
128720000 117.68103062195
128730000 121.608158549494
128740000 119.982945971376
128750000 119.379241141533
128760000 111.941053546894
128770000 115.825034234977
128780000 113.629527912488
128790000 113.833576505242
128800000 114.735462429119
128810000 115.270668340109
128820000 111.192666611354
128830000 114.538439592014
128840000 117.169518972952
128850000 118.574040583034
128860000 115.367503908291
128870000 117.215411614592
128880000 114.518902254106
128890000 116.335885689656
128900000 118.180522536437
128910000 120.041094959524
128920000 116.486861662295
128930000 118.979935682354
128940000 114.077981342384
128950000 112.443615707738
128960000 116.195897771504
128970000 118.136731719725
128980000 119.462273571827
128990000 119.138441662184
129000000 117.793156755539
129010000 114.794196449213
129020000 114.223387516205
129030000 114.115314507081
129040000 116.23551912485
129050000 114.005641330601
129060000 113.052685033189
129070000 115.969832685924
129080000 117.046289370716
129090000 119.384620813544
129100000 116.452296576605
129110000 116.765957546567
129120000 117.696013421863
129130000 113.509613721673
129140000 111.920347499738
129150000 111.433823214174
129160000 118.410693564557
129170000 118.078833628877
129180000 118.40829691395
129190000 120.868154250221
129200000 118.853823923419
129210000 119.575077406295
129220000 122.281892845938
129230000 120.715824221779
129240000 124.420442319785
129250000 119.96227596451
129260000 122.812140031927
129270000 119.038204313784
129280000 114.982569206158
129290000 117.728917721337
129300000 120.156470702639
129310000 116.254769517351
129320000 121.545702569683
129330000 119.893116907654
129340000 123.729702124456
129350000 118.909688927407
129360000 117.15870516336
129370000 118.845943663275
129380000 116.237767213445
129390000 112.540032879631
129400000 116.313175683691
129410000 120.079951404466
129420000 122.077803284592
129430000 123.367323926719
129440000 121.47854235969
129450000 117.159932389427
129460000 115.942363522138
129470000 117.883603614914
129480000 115.434053115934
129490000 114.861960700639
129500000 115.756786386977
129510000 118.998559771053
129520000 114.29805423076
129530000 115.438420372008
129540000 119.944703082576
129550000 118.544308273077
129560000 118.55407979003
129570000 120.859529122731
129580000 118.093851953141
129590000 114.957851561744
129600000 115.277955602518
129610000 120.123304668313
129620000 122.218037360578
129630000 117.520005657381
129640000 121.047434275844
129650000 120.264392158884
129660000 116.540276784049
129670000 116.581801532925
129680000 120.566584863813
129690000 117.739202812782
129700000 120.32488596166
129710000 119.283765251484
129720000 117.082844670719
129730000 122.505005542425
129740000 121.083653775631
129750000 118.34456127353
129760000 120.6453288749
129770000 118.596176257589
129780000 122.420673414559
129790000 118.585700045753
129800000 113.425775573214
129810000 113.333277665133
129820000 113.634150271385
129830000 112.999915147118
129840000 114.067479264764
129850000 114.213156692527
129860000 113.331359818107
129870000 113.668145958381
129880000 120.80437769456
129890000 118.734571742875
129900000 115.650457360135
129910000 108.711663562738
129920000 109.096485292765
129930000 109.921179625405
129940000 104.08799992156
129950000 108.908549751879
129960000 108.47441343089
129970000 106.181522119437
129980000 103.564738080845
129990000 108.776042562487
130000000 106.911103855468
130010000 102.517292506828
130020000 111.375010640715
130030000 111.486316855044
130040000 109.664541134685
130050000 111.034802703965
130060000 109.314696427803
130070000 109.234228260632
130080000 107.860222238747
130090000 111.063559272626
130100000 112.110118773539
130110000 112.152986774923
130120000 109.498954178567
130130000 113.610320142685
130140000 113.428673850206
130150000 109.821396204688
130160000 112.713308286811
130170000 109.533691570845
130180000 110.060232382494
130190000 107.703103699984
130200000 111.037689716373
130210000 107.894075430003
130220000 110.54887089155
130230000 110.65746014291
130240000 111.99500904308
130250000 111.686692578
130260000 110.774779451833
130270000 111.683161937801
130280000 107.477050317046
130290000 114.459941286214
130300000 110.49343907073
130310000 111.835032845516
130320000 114.968182030243
130330000 115.233031772317
130340000 114.767621749523
130350000 118.518989806665
130360000 119.351782729415
130370000 117.134263141044
130380000 115.020159557064
130390000 116.214639659938
130400000 111.486741050189
130410000 112.94012636334
130420000 111.258789092543
130430000 111.647911237732
130440000 111.093576037245
130450000 117.417107927307
130460000 118.488343080922
130470000 121.890225587353
130480000 118.144903971011
130490000 114.679993676714
130500000 118.384277432711
130510000 120.326079836951
130520000 124.80325888538
130530000 117.019081256144
130540000 122.145776511864
130550000 118.727063380105
130560000 117.676773625411
130570000 121.898288959801
130580000 120.04044139146
130590000 117.828930943518
130600000 121.624763191581
130610000 119.412976902298
130620000 121.923679892188
130630000 118.890120166696
130640000 120.257733951512
130650000 117.495483467675
130660000 123.639732103264
130670000 113.598273378131
130680000 121.322078473604
130690000 115.091398709291
130700000 117.153164289871
130710000 121.463343645747
130720000 115.972443955776
130730000 120.46073611248
130740000 119.152622579448
130750000 117.190459218869
130760000 118.250880738883
130770000 121.258900122446
130780000 119.533994977092
130790000 119.436793173551
130800000 122.453027849178
130810000 116.982741225396
130820000 120.103620516426
130830000 119.945175116101
130840000 122.17516999997
130850000 115.714774367184
130860000 116.338306812479
130870000 119.490759868707
130880000 116.601005850037
130890000 117.252988258752
130900000 116.425506590833
130910000 118.109208085992
130920000 120.353339594308
130930000 118.266630433593
130940000 121.93736450302
130950000 121.468557741109
130960000 119.760932560097
130970000 116.593850610425
130980000 118.077449353915
130990000 112.326105705476
131000000 120.359772582603
131010000 117.673675564853
131020000 119.597982333577
131030000 117.033122685036
131040000 118.19587405989
131050000 116.956000861454
131060000 118.455173005996
131070000 117.224877663424
131080000 115.116085971093
131090000 109.313688721022
131100000 109.710974241463
131110000 115.212391423518
131120000 112.149205931641
131130000 109.826292020162
131140000 117.978033325674
131150000 112.215307235743
131160000 112.211364488871
131170000 111.604631813104
131180000 114.857432545729
131190000 112.67090778656
131200000 110.732247012856
131210000 108.894760075085
131220000 112.514810314002
131230000 109.909804943697
131240000 114.3674950947
131250000 114.608249960119
131260000 108.078095386512
131270000 114.232612132534
131280000 113.9270838909
131290000 114.66683775473
131300000 116.494096813092
131310000 115.887089364214
131320000 114.377218189955
131330000 120.280372387075
131340000 121.438321593608
131350000 117.885757142282
131360000 116.69580178666
131370000 117.469429800232
131380000 119.887030080894
131390000 118.188817234722
131400000 119.387760839774
131410000 114.720437870485
131420000 117.223298320121
131430000 116.009387263463
131440000 116.089092360279
131450000 119.453483455045
131460000 122.539000087357
131470000 120.615150474248
131480000 117.719351373075
131490000 118.552411277657
131500000 121.456800657583
131510000 123.262349002016
131520000 123.295607467438
131530000 122.628597396245
131540000 124.482991452839
131550000 120.159565942482
131560000 117.1299005741
131570000 120.92769994716
131580000 120.074506539734
131590000 123.020301041299
131600000 122.77055332542
131610000 123.801082054221
131620000 120.745844683989
131630000 121.174047715466
131640000 119.613973152837
131650000 122.551077430434
131660000 127.269931208947
131670000 128.58709328863
131680000 121.998965191623
131690000 120.749135358895
131700000 118.071474585536
131710000 118.218481375949
131720000 118.604123997085
131730000 117.426901259833
131740000 115.370477032683
131750000 118.44941564563
131760000 119.830553524162
131770000 119.526743135301
131780000 119.57911154975
131790000 121.004389926427
131800000 121.272452335131
131810000 123.09899605183
131820000 123.75144848912
131830000 122.002131118539
131840000 119.969412075182
131850000 123.685969757068
131860000 123.725974943995
131870000 122.246936507667
131880000 124.685290020424
131890000 121.649286354282
131900000 118.803257643944
131910000 114.772988720791
131920000 115.044726029162
131930000 117.337645444251
131940000 117.412996825118
131950000 116.26080850825
131960000 115.335909947332
131970000 117.997001222046
131980000 119.796835554318
131990000 117.536963588155
132000000 118.645774614412
132010000 124.859509807416
132020000 117.676773216582
132030000 115.492778800265
132040000 121.2922049976
132050000 117.582349454837
132060000 116.098554139971
132070000 115.258247336061
132080000 117.70521027856
132090000 117.992281107896
132100000 119.522819366504
132110000 114.751423105961
132120000 112.06868926071
132130000 108.496136728381
132140000 110.759901136133
132150000 110.217460118976
132160000 108.197077374963
132170000 105.140419578218
132180000 108.031138845
132190000 110.613835605327
132200000 109.590201912627
132210000 111.837285729724
132220000 111.987601762329
132230000 111.534336103021
132240000 112.737376762522
132250000 114.936065969805
132260000 115.742124369914
132270000 116.898705576858
132280000 112.12320174804
132290000 112.710894192456
132300000 113.400262397037
132310000 114.748314219896
132320000 114.945295416858
132330000 113.039996507992
132340000 112.853964718228
132350000 111.074097856816
132360000 111.600850750423
132370000 109.911599108305
132380000 112.402710972975
132390000 110.165308626587
132400000 117.102011551988
132410000 112.959720401869
132420000 113.766528845679
132430000 113.415430736143
132440000 114.253567871621
132450000 114.253536963278
132460000 112.554057442037
132470000 114.883550962788
132480000 114.661267960817
132490000 118.597514871702
132500000 117.733293266446
132510000 113.603536376662
132520000 115.034064662824
132530000 116.084901128122
132540000 115.212487091054
132550000 115.651106691385
132560000 115.752303339384
132570000 115.948505717527
132580000 117.219606725012
132590000 117.511284715263
132600000 120.834969392369
132610000 117.949303552365
132620000 123.843873009383
132630000 121.481971649666
132640000 122.281632795458
132650000 118.541161543341
132660000 113.531785868649
132670000 114.396951087816
132680000 115.379593199064
132690000 110.333128451367
132700000 116.371891296569
132710000 114.024060201093
132720000 114.638380286172
132730000 120.163316787928
132740000 117.839120564623
132750000 118.473754154828
132760000 118.474613019743
132770000 114.072901328637
132780000 117.520796077895
132790000 115.96127907003
132800000 112.764150720246
132810000 115.242554257151
132820000 114.024960319059
132830000 113.119549987893
132840000 113.438726426574
132850000 112.203300733888
132860000 115.79525316748
132870000 114.530590866101
132880000 114.898589450481
132890000 111.6803421407
132900000 108.702861685948
132910000 110.845811474942
132920000 109.683460327515
132930000 109.393024557757
132940000 115.517696285391
132950000 112.550052613977
132960000 114.478857156319
132970000 114.737895225637
132980000 114.437727103653
132990000 119.149057727635
133000000 119.583900478393
133010000 117.630619979995
133020000 118.020966478864
133030000 121.034129476908
133040000 120.47753358032
133050000 120.286687378594
133060000 121.684153527294
133070000 116.369682396208
133080000 117.142613570262
133090000 115.929096510531
133100000 117.561254261104
133110000 117.309288638735
133120000 116.501197517808
133130000 113.800160459002
133140000 115.44850905987
133150000 113.623551428359
133160000 118.464378291388
133170000 118.733941663613
133180000 118.39528061407
133190000 121.156943185801
133200000 121.286610520349
133210000 120.901994014843
133220000 124.622700271864
133230000 123.705755452859
133240000 122.853795349152
133250000 123.231576666972
133260000 115.49233716751
133270000 119.584049574331
133280000 122.33235716073
133290000 117.02858606492
133300000 116.2350090193
133310000 115.627368532766
133320000 114.922981779534
133330000 115.610376472106
133340000 119.252299834175
133350000 115.248586771469
133360000 118.460731891063
133370000 115.2449495689
133380000 120.079045926304
133390000 114.839726140786
133400000 113.45074076136
133410000 112.641462896372
133420000 115.752225357552
133430000 116.393549648896
133440000 116.928159786771
133450000 119.160496686536
133460000 117.612831583564
133470000 120.024999787751
133480000 116.440265950947
133490000 115.012564907601
133500000 117.03902402237
133510000 119.581253004076
133520000 117.092875594614
133530000 116.888179298807
133540000 109.720888946651
133550000 106.498599111522
133560000 116.566619979191
133570000 109.443664526653
133580000 108.256329870823
133590000 110.11457078722
133600000 108.685454704028
133610000 118.405210089494
133620000 117.096679831196
133630000 115.595522773872
133640000 121.610425885701
133650000 119.896107193801
133660000 117.004835902709
133670000 119.749919432731
133680000 112.493191404409
133690000 115.849096716532
133700000 116.035075612682
133710000 113.421176840715
133720000 114.05977945467
133730000 113.210852807451
133740000 110.493866571603
133750000 113.4513156759
133760000 114.286595621382
133770000 118.25109238286
133780000 115.700276247798
133790000 114.798880000514
133800000 116.453164737543
133810000 111.202667797696
133820000 115.961676670905
133830000 111.647969959286
133840000 112.753484405305
133850000 110.94489864487
133860000 116.505535909047
133870000 116.076031276527
133880000 118.346868764391
133890000 119.157278088234
133900000 119.579910545934
133910000 119.050944814723
133920000 122.610706338864
133930000 122.913296366028
133940000 124.467866577083
133950000 123.439115022279
133960000 118.756239712974
133970000 120.05853984073
133980000 119.916426477925
133990000 121.75526084295
134000000 121.107736746398
134010000 120.459822799621
134020000 117.243229212236
134030000 118.844228729035
134040000 119.948899987283
134050000 126.16878581263
134060000 122.001628361573
134070000 119.341802431327
134080000 120.715127426375
134090000 125.728031955784
134100000 121.143907874424
134110000 119.604734811891
134120000 119.066991155298
134130000 118.790658483227
134140000 119.071593826904
134150000 120.352770582287
134160000 118.320944350046
134170000 118.00684824348
134180000 120.555778978063
134190000 116.105479789193
134200000 117.815580938109
134210000 115.394188009638
134220000 111.371249367362
134230000 118.254659275515
134240000 118.885733266263
134250000 114.6538653692
134260000 109.896165456265
134270000 113.51943414518
134280000 112.551389663963
134290000 112.307611591656
134300000 109.970983920651
134310000 107.942697728917
134320000 112.893913812928
134330000 114.374936822851
134340000 112.496294855572
134350000 114.032080846128
134360000 114.980949176061
134370000 113.741745687263
134380000 112.675439240283
134390000 113.339330210084
134400000 107.806125481877
134410000 110.993213864888
134420000 110.541334156171
134430000 112.745287427883
134440000 114.480693184071
134450000 115.226463929237
134460000 118.134664651628
134470000 118.570350238155
134480000 117.493410854062
134490000 113.305536724699
134500000 110.066424716979
134510000 114.597018741493
134520000 117.053966458161
134530000 116.901482206931
134540000 114.650751387402
134550000 115.69321654363
134560000 116.438282486227
134570000 120.2458939459
134580000 120.995000953259
134590000 117.36853936235
134600000 117.066109345299
134610000 118.836966202274
134620000 118.354606082298
134630000 121.580033781956
134640000 119.984381074377
134650000 123.438620560842
134660000 119.657871480355
134670000 123.137402861734
134680000 122.395708460365
134690000 115.70275073356
134700000 114.010300392738
134710000 119.01144417357
134720000 120.196464656879
134730000 118.987729895986
134740000 118.851716390797
134750000 119.869043838862
134760000 114.683930531594
134770000 116.845114751466
134780000 118.444379534155
134790000 122.360372694105
134800000 119.23458294323
134810000 118.573335276473
134820000 116.361112928298
134830000 111.582378076318
134840000 115.625360520572
134850000 112.637193980799
134860000 112.253848525169
134870000 111.666037002373
134880000 115.783558884998
134890000 120.256513103554
134900000 120.415139859042
134910000 120.442518579076
134920000 119.862728897097
134930000 117.415333589903
134940000 117.967372946367
134950000 123.40706203242
134960000 119.946761294984
134970000 120.898792209364
134980000 122.558719091797
134990000 120.431608442556
135000000 118.704654074018
135010000 122.825258165044
135020000 112.340909528071
135030000 116.903686323634
135040000 121.534979533535
135050000 118.3856911159
135060000 116.245238321547
135070000 116.707840043562
135080000 114.813515088194
135090000 117.33280445605
135100000 116.246580255765
135110000 115.654194571594
135120000 118.545282518714
135130000 120.640833504959
135140000 116.521432841827
135150000 118.391533309416
135160000 120.011873971451
135170000 119.060055094827
135180000 118.801890630174
135190000 124.062205570801
135200000 121.911143095278
135210000 117.357658227193
135220000 122.119253419171
135230000 120.90075986175
135240000 121.413275664004
135250000 120.925816191274
135260000 122.858205569657
135270000 119.282754117942
135280000 118.809088409264
135290000 119.731303477493
135300000 119.832963810122
135310000 118.091439684752
135320000 119.202941590207
135330000 117.60256144844
135340000 115.875530227452
135350000 120.376651463142
135360000 120.751589168971
135370000 119.882590751325
135380000 119.44744894241
135390000 122.677342595301
135400000 121.169896050725
135410000 120.357172669763
135420000 121.179496610258
135430000 119.672390403736
135440000 120.325815414533
135450000 119.011063817852
135460000 114.720861657606
135470000 109.13940488782
135480000 110.726460839925
135490000 108.975464143396
135500000 111.848507685091
135510000 109.484444160323
135520000 113.465609635555
135530000 114.116625113038
135540000 113.309896732026
135550000 111.002016558812
135560000 116.652759968743
135570000 112.39455877829
135580000 107.16887321651
135590000 105.896215930974
135600000 106.978456344942
135610000 110.02456244467
135620000 113.529328162253
135630000 112.17009368594
135640000 109.264939812869
135650000 114.002193769754
135660000 115.750908457658
135670000 117.766283425046
135680000 122.018508637649
135690000 121.383278834392
135700000 120.087575273779
135710000 119.788898902251
135720000 117.500613514185
135730000 120.048929552538
135740000 117.930409009239
135750000 121.307713619422
135760000 115.891128903928
135770000 115.981415193976
135780000 115.276722830827
135790000 118.105303702225
135800000 111.336792625564
135810000 112.507739144486
135820000 110.636309472414
135830000 109.235561283036
135840000 111.481550812885
135850000 109.128871864408
135860000 108.151881979967
135870000 109.985036493762
135880000 113.070556119185
135890000 112.195563703256
135900000 111.672052815416
135910000 110.495917472375
135920000 109.697574989947
135930000 112.815704923377
135940000 110.032489344107
135950000 108.897616889467
135960000 109.338422613626
135970000 113.283597844305
135980000 113.800544767979
135990000 114.538532526242
136000000 113.831412127659
136010000 114.445365278978
136020000 112.761357328683
136030000 118.825746578844
136040000 117.982084742597
136050000 117.576071404382
136060000 120.319448139554
136070000 118.663871414906
136080000 119.173510775139
136090000 118.919812487693
136100000 117.253870366871
136110000 118.517088674363
136120000 117.973153308937
136130000 118.159944896456
136140000 118.638211184366
136150000 111.811395418898
136160000 116.662108231474
136170000 116.443400092405
136180000 113.697404980653
136190000 117.213922013353
136200000 115.65863045749
136210000 119.986406231634
136220000 124.4806274033
136230000 121.92094756286
136240000 121.355702251112
136250000 118.532296359494
136260000 116.051990261938
136270000 115.90616934313
136280000 119.466255100492
136290000 118.607048343855
136300000 116.481644375764
136310000 120.417598796812
136320000 116.121104228821
136330000 118.00804216545
136340000 115.161985255769
136350000 119.372909996368
136360000 114.99886932195
136370000 113.669575927381
136380000 117.803635607693
136390000 118.363729920175
136400000 119.483269858993
136410000 119.42635648515
136420000 114.565135590042
136430000 114.547628793822
136440000 115.820973730818
136450000 117.086059096557
136460000 116.420013589787
136470000 114.616047480564
136480000 113.334319071236
136490000 115.155630466152
136500000 118.821498430181
136510000 116.929186964647
136520000 116.295337029451
136530000 113.923567916021
136540000 118.374757144408
136550000 116.174441470932
136560000 116.912361648383
136570000 117.628890379093
136580000 118.148708936108
136590000 119.804885845244
136600000 116.861544974843
136610000 115.508972787377
136620000 116.373652079585
136630000 118.127191974389
136640000 119.735943005162
136650000 117.493627545156
136660000 116.26775725228
136670000 121.420176090903
136680000 118.249376905916
136690000 121.622472471452
136700000 122.93282615659
136710000 123.371403769455
136720000 123.858219049131
136730000 121.878746982541
136740000 121.368383351846
136750000 123.73873248616
136760000 125.19192364388
136770000 117.466998471069
136780000 123.904520511173
136790000 124.985465000669
136800000 125.518700194514
136810000 126.500235118811
136820000 122.527134082872
136830000 124.319982507871
136840000 120.511237882819
136850000 121.288980476445
136860000 113.390902724237
136870000 123.547708452328
136880000 120.741871862544
136890000 125.981939287457
136900000 122.283761348158
136910000 126.764038429469
136920000 126.625202935091
136930000 119.562007169384
136940000 118.598336501822
136950000 119.746783820095
136960000 123.388122973712
136970000 118.131053246732
136980000 118.921333843344
136990000 120.850723483232
137000000 122.950410215222
137010000 120.455392255271
137020000 119.904066928698
137030000 119.856032204937
137040000 119.77728203538
137050000 120.833445323244
137060000 117.639409678151
137070000 116.498094046527
137080000 118.392644803054
137090000 117.395773297597
137100000 120.031928119956
137110000 119.274852565074
137120000 121.270689013324
137130000 120.093868204804
137140000 120.669865270155
137150000 122.085450400866
137160000 115.665363050676
137170000 117.646345280048
137180000 117.086791868814
137190000 120.374044752077
137200000 122.96317451851
137210000 121.555892155206
137220000 122.343305041746
137230000 122.526001035453
137240000 123.057044174934
137250000 121.195031008587
137260000 120.474370246955
137270000 118.442876938556
137280000 116.671560527182
137290000 113.623843780381
137300000 113.333357412914
137310000 115.75782223244
137320000 115.401438133813
137330000 117.774145979565
137340000 120.767965097327
137350000 118.127424501223
137360000 119.105296726396
137370000 117.522088246921
137380000 118.159377478071
137390000 120.538688846206
137400000 122.61161020082
137410000 123.01797672688
137420000 124.461538769735
137430000 122.478122400103
137440000 121.265830104054
137450000 119.874630857705
137460000 127.762202729836
137470000 126.01688294667
137480000 124.106202833443
137490000 122.737094753922
137500000 120.158886212003
137510000 124.325562542834
137520000 123.535699333049
137530000 120.119519720816
137540000 115.38655804101
137550000 118.416187232664
137560000 113.015555632839
137570000 113.920339405605
137580000 116.319240069693
137590000 110.212610782419
137600000 112.286495956751
137610000 107.183945560011
137620000 107.554847481779
137630000 106.373886960094
137640000 107.566718683366
137650000 105.346627133054
137660000 103.740197511139
137670000 109.498157725737
137680000 109.464920275828
137690000 108.292677275541
137700000 109.20582732657
137710000 106.100234164621
137720000 107.715321858198
137730000 108.482966114243
137740000 109.013771052636
137750000 112.229213958336
137760000 110.212940508116
137770000 112.76614570763
137780000 115.028893291728
137790000 110.873863830279
137800000 111.975864063376
137810000 110.175239600289
137820000 110.002308475419
137830000 114.956740037888
137840000 113.163618698674
137850000 114.693465276828
137860000 111.386655831691
137870000 114.74566553696
137880000 112.823696202041
137890000 112.190170551894
137900000 113.768785060687
137910000 115.048759879047
137920000 116.964345792622
137930000 113.127149730994
137940000 115.505053224307
137950000 114.857618461852
137960000 119.306948007842
137970000 117.946374849696
137980000 115.278222738559
137990000 114.386308665421
138000000 115.693764265321
138010000 116.859418639396
138020000 113.571433959811
138030000 108.798723670476
138040000 111.143007221661
138050000 114.277468514086
138060000 114.976017189486
138070000 114.955767132909
138080000 115.392170260109
138090000 113.560961597564
138100000 118.057692261738
138110000 113.822866109304
138120000 120.915964239991
138130000 115.72296990779
138140000 117.042088631765
138150000 113.464130483855
138160000 114.157088206949
138170000 119.479544612106
138180000 118.008634399491
138190000 118.628252228662
138200000 121.267210862703
138210000 121.356730207437
138220000 120.269393138305
138230000 122.057302156908
138240000 119.053499226809
138250000 118.984452883573
138260000 125.198652808725
138270000 120.555906068437
138280000 116.223335928324
138290000 119.65781386565
138300000 116.494528174083
138310000 114.151134858643
138320000 119.146848700086
138330000 121.721296583448
138340000 123.189933774484
138350000 122.186521548886
138360000 120.526980226929
138370000 118.441488912165
138380000 114.818087055329
138390000 113.38761434852
138400000 120.249031309752
138410000 119.327901268931
138420000 119.693648148478
138430000 116.946187492989
138440000 120.853603144395
138450000 113.657776610052
138460000 119.027098517401
138470000 115.923071374321
138480000 117.099166245891
138490000 112.688490560562
138500000 113.144308218146
138510000 114.035063939512
138520000 114.53869640456
138530000 109.266186441414
138540000 116.854670806459
138550000 115.042588852192
138560000 119.137812647057
138570000 115.953459519586
138580000 119.329503516254
138590000 119.722557545912
138600000 118.82442142414
138610000 119.592219410669
138620000 121.543187006014
138630000 121.64456991574
138640000 122.616454505104
138650000 124.554565465599
138660000 123.517453733173
138670000 124.324248432114
138680000 120.372289004004
138690000 125.816767607516
138700000 125.896215296806
138710000 122.935281258859
138720000 122.631974043382
138730000 126.3892162526
138740000 124.319534764718
138750000 122.482244543064
138760000 124.315119522682
138770000 120.623628826315
138780000 122.322252556705
138790000 123.086871022092
138800000 122.799826692605
138810000 120.468315520256
138820000 119.792164360447
138830000 122.641105867659
138840000 118.56451087756
138850000 118.549996143144
138860000 119.720656576852
138870000 121.07122460693
138880000 121.787767271347
138890000 120.540948374627
138900000 116.626587735048
138910000 117.179492400707
138920000 117.323029727095
138930000 120.619829480859
138940000 117.015533818154
138950000 117.662132236898
138960000 118.303801577234
138970000 121.485374832405
138980000 124.964232321079
138990000 124.245123827542
139000000 129.033783256884
139010000 125.799256454417
139020000 123.848801686219
139030000 121.641975117242
139040000 121.159107061273
139050000 124.355813005453
139060000 124.777420464863
139070000 123.103199952934
139080000 119.74805227569
139090000 119.378350163742
139100000 119.84438969324
139110000 116.658756036592
139120000 121.226299049945
139130000 118.722184273199
139140000 119.407701489054
139150000 120.143113000308
139160000 119.37751282122
139170000 120.272826317872
139180000 121.803358680263
139190000 121.967223924126
139200000 121.471076314997
139210000 119.126542655605
139220000 118.793028976845
139230000 112.90935172719
139240000 119.712544288363
139250000 123.186474368497
139260000 115.277440882533
139270000 120.42643947506
139280000 116.589144815497
139290000 110.266377961266
139300000 117.278991125144
139310000 116.650338589056
139320000 120.573241219889
139330000 120.098576460373
139340000 118.104834083352
139350000 118.425306382245
139360000 121.673363280861
139370000 122.293232778187
139380000 122.777667749291
139390000 119.972320931624
139400000 120.722123105413
139410000 117.463391761836
139420000 120.031671148826
139430000 123.417354603508
139440000 119.409577612984
139450000 121.130401670891
139460000 120.46638718773
139470000 121.393031274063
139480000 123.043890853528
139490000 121.66599990652
139500000 120.955211021366
139510000 121.230972189684
139520000 118.989377859037
139530000 121.095023883562
139540000 119.49735777451
139550000 122.461751965047
139560000 121.249173056653
139570000 121.565960637464
139580000 122.784536600128
139590000 121.099799806389
139600000 118.770927839645
139610000 118.95062108219
139620000 122.437975307755
139630000 116.170105362039
139640000 119.169498839062
139650000 120.916489976718
139660000 123.570159253588
139670000 121.717170509033
139680000 117.736395986879
139690000 118.094935282539
139700000 113.016101425398
139710000 116.20491816236
139720000 113.95018514908
139730000 117.980729755514
139740000 113.874830890282
139750000 114.922259676028
139760000 113.594379921168
139770000 115.116247525923
139780000 112.244005500882
139790000 119.359965532095
139800000 121.715822109862
139810000 118.224443449417
139820000 119.896693296734
139830000 118.412986049431
139840000 118.142045208423
139850000 119.973958855975
139860000 124.928428130011
139870000 119.497097586115
139880000 117.316074972387
139890000 118.231559364785
139900000 120.286497047314
139910000 119.388639174473
139920000 120.259624070844
139930000 121.116280943448
139940000 121.49803966176
139950000 122.870796479387
139960000 121.011981003764
139970000 122.947911543985
139980000 122.773293485783
139990000 125.586711375128
140000000 123.547771906416
140010000 126.126424806324
140020000 124.868869203097
140030000 122.049502165329
140040000 124.17646347437
140050000 124.63259068316
140060000 119.407663473585
140070000 114.204932435645
140080000 118.414395269364
140090000 118.647998426577
140100000 116.077463101231
140110000 121.810448511266
140120000 120.062742874284
140130000 121.837651110534
140140000 118.411486981344
140150000 120.276767626793
140160000 119.253205019326
140170000 118.128810076095
140180000 121.003942823433
140190000 118.191200997508
140200000 115.586043215902
140210000 118.048710833555
140220000 116.321853517167
140230000 116.57803827303
140240000 118.537086932495
140250000 118.124309772794
140260000 119.103151607722
140270000 123.570273364285
140280000 121.630234297157
140290000 117.579503257689
140300000 117.961169079649
140310000 119.908378403159
140320000 125.068655051181
140330000 119.915374384559
140340000 121.365269895062
140350000 122.606515485619
140360000 119.917193505821
140370000 117.778115625398
140380000 119.008825193935
140390000 122.167205290057
140400000 114.851982586813
140410000 119.197766401051
140420000 117.221295521324
140430000 114.361703029737
140440000 119.144238782033
140450000 121.049529121732
140460000 122.140243574723
140470000 120.291417080248
140480000 123.471811195624
140490000 120.78564652478
140500000 119.139331913648
140510000 120.302206984194
140520000 123.069849314118
140530000 120.99604223427
140540000 121.113625519819
140550000 125.333107821476
140560000 122.716442567603
140570000 120.709559757576
140580000 124.255624105284
140590000 125.75913705445
140600000 125.09411878085
140610000 123.225540477137
140620000 118.82133083049
140630000 121.880296771058
140640000 119.285865128273
140650000 120.523201488465
140660000 121.225462532931
140670000 125.20572973229
140680000 125.758817850516
140690000 117.355741522237
140700000 122.466057464978
140710000 123.375974842785
140720000 123.233991716238
140730000 124.540560150155
140740000 126.008776999896
140750000 125.554236087326
140760000 122.797620264062
140770000 118.43616625179
140780000 121.884459655963
140790000 117.294695762828
140800000 112.700534647932
140810000 118.623365595307
140820000 117.187276951055
140830000 115.644599056638
140840000 115.282435554422
140850000 118.378496646811
140860000 112.601124965611
140870000 121.9692589526
140880000 117.812542196777
140890000 121.752110932037
140900000 116.126749413066
140910000 117.011399737531
140920000 121.006990150315
140930000 118.444578483751
140940000 120.846760118682
140950000 120.362045431967
140960000 117.140969162561
140970000 118.386339997628
140980000 115.438178556522
140990000 118.20633012459
141000000 115.350632743899
141010000 120.766387186669
141020000 118.194389086208
141030000 119.217368045005
141040000 114.817055408522
141050000 116.568710766447
141060000 118.13989634069
141070000 118.389793966238
141080000 113.488037439017
141090000 111.246706888884
141100000 118.010467367172
141110000 119.73086516618
141120000 118.439227412583
141130000 114.317886582925
141140000 111.883293555795
141150000 113.568340110443
141160000 117.813831297091
141170000 117.963097479044
141180000 119.398102667004
141190000 118.878414018126
141200000 120.91730189659
141210000 116.894485888903
141220000 116.156694714441
141230000 119.600217150639
141240000 122.09364584723
141250000 118.753216278756
141260000 115.202410039456
141270000 111.320160539322
141280000 112.377060395181
141290000 114.05162052342
141300000 116.713507539986
141310000 110.913026182711
141320000 112.666349355313
141330000 116.29827442988
141340000 111.689172370562
141350000 109.76155427893
141360000 113.606372233392
141370000 116.535468202018
141380000 116.450593355734
141390000 116.315646010488
141400000 119.093963476686
141410000 115.997965608461
141420000 117.409011692888
141430000 119.950847813617
141440000 124.474981870444
141450000 124.328168326338
141460000 126.103150540571
141470000 118.579610919331
141480000 120.935474393421
141490000 123.805000387728
141500000 123.189236665144
141510000 117.751103224094
141520000 118.169250319152
141530000 123.989070048583
141540000 119.506412454657
141550000 119.265664645794
141560000 122.29544776269
141570000 123.753751138166
141580000 124.428900547074
141590000 121.046327359585
141600000 121.171856435406
141610000 124.048148061693
141620000 118.927345170401
141630000 118.34366454262
141640000 117.887290226267
141650000 120.503771573038
141660000 119.700040460187
141670000 115.394704168413
141680000 120.295523688657
141690000 122.440453062153
141700000 123.169816011001
141710000 119.120132093714
141720000 118.121176834941
141730000 117.831217666157
141740000 120.614719186412
141750000 120.358673606998
141760000 118.789995612161
141770000 118.453018224891
141780000 119.533282064271
141790000 117.760938418974
141800000 121.944849536188
141810000 122.887490354508
141820000 120.564879799326
141830000 118.317612509724
141840000 118.557238199935
141850000 122.570282239847
141860000 125.329617348511
141870000 128.079996410939
141880000 125.214074942339
141890000 124.570319662446
141900000 123.823112339519
141910000 121.571197112732
141920000 119.829287492209
141930000 122.284546878446
141940000 116.900238486323
141950000 118.484390958426
141960000 116.473698685448
141970000 117.1213169145
141980000 117.134904802906
141990000 118.040754114242
142000000 118.291710960478
142010000 119.145244379282
142020000 124.477640017734
142030000 121.193223587721
142040000 117.639690454994
142050000 120.440985984265
142060000 116.952392364129
142070000 116.870352003833
142080000 115.869534623115
142090000 118.290891907718
142100000 118.808772014379
142110000 118.457942618934
142120000 117.919029492513
142130000 119.376416551219
142140000 117.075407066217
142150000 116.507445630544
142160000 116.87233189064
142170000 117.270146244078
142180000 117.098647604769
142190000 119.08902494116
142200000 120.201422116735
142210000 117.176664465091
142220000 117.284305054741
142230000 116.228069069738
142240000 118.919664152886
142250000 120.270599771849
142260000 120.703964251193
142270000 119.64221427923
142280000 119.680453199839
142290000 118.500644357279
142300000 119.793379727069
142310000 122.832833275119
142320000 120.918411429741
142330000 120.43945821066
142340000 120.375901279522
142350000 119.575633299639
142360000 116.675436281984
142370000 113.491724371106
142380000 118.549257067257
142390000 119.063402886832
142400000 113.106175816864
142410000 114.195102804732
142420000 114.453535302277
142430000 112.446630932208
142440000 108.526753010805
142450000 111.042610331544
142460000 111.240886932021
142470000 108.335295994369
142480000 110.355427344654
142490000 105.037575545167
142500000 107.82199240537
142510000 106.873797395097
142520000 110.167744591049
142530000 110.668201929691
142540000 108.645811579839
142550000 115.868304041327
142560000 106.009839327388
142570000 111.012471644093
142580000 109.948778883465
142590000 111.215052989294
142600000 115.257290790059
142610000 116.824983869
142620000 115.145037318397
142630000 114.014984054396
142640000 113.8654353283
142650000 114.456062703583
142660000 112.507424787564
142670000 111.387596645609
142680000 114.166279893416
142690000 113.026564997983
142700000 111.356342365427
142710000 108.42115858129
142720000 112.930934497483
142730000 112.980317236588
142740000 112.765303924392
142750000 109.968236776802
142760000 112.476869728893
142770000 113.159253806828
142780000 111.230778330291
142790000 115.324780593443
142800000 116.434328413195
142810000 119.569796397342
142820000 123.665053487058
142830000 118.49656995931
142840000 119.018962031146
142850000 118.319438189323
142860000 116.429096295655
142870000 120.182965658221
142880000 120.430039454038
142890000 115.677857253146
142900000 124.40429907874
142910000 123.813124374193
142920000 122.951177514272
142930000 123.754464305991
142940000 122.453719227242
142950000 117.178930500533
142960000 121.186843483211
142970000 118.943233796388
142980000 120.341358501867
142990000 124.396391547381
143000000 127.765018835035
143010000 126.161576180893
143020000 123.99694093227
143030000 122.925171604712
143040000 122.722580810891
143050000 119.683296757989
143060000 120.219318621644
143070000 119.564209453679
143080000 116.599201227029
143090000 119.449688020134
143100000 120.017374074612
143110000 121.274478255558
143120000 117.723855710187
143130000 115.562954150385
143140000 117.758298825831
143150000 116.86475758679
143160000 116.664703322899
143170000 116.998709562952
143180000 121.422522007814
143190000 116.860247522887
143200000 117.143051846554
143210000 122.130342776412
143220000 123.492232786661
143230000 124.783477599843
143240000 123.373345494372
143250000 123.151794681424
143260000 123.529464388222
143270000 123.96894590649
143280000 121.699222962524
143290000 123.316059949194
143300000 120.227630437011
143310000 122.827512851164
143320000 119.662341463976
143330000 120.630051078266
143340000 119.780016904813
143350000 118.257015487974
143360000 119.996802667607
143370000 117.698086543406
143380000 118.876097879655
143390000 112.030942896064
143400000 113.306488993401
143410000 114.889545415268
143420000 111.134951095805
143430000 116.918261460701
143440000 119.767857790206
143450000 122.378806977438
143460000 124.063235403475
143470000 118.837409677078
143480000 123.305555787722
143490000 125.026396389209
143500000 125.687161217468
143510000 126.489547223126
143520000 120.471020700074
143530000 120.971986770584
143540000 118.891187058363
143550000 120.709890154173
143560000 121.125714476619
143570000 120.251411238574
143580000 117.900630870963
143590000 122.226066869344
143600000 124.80348989652
143610000 125.762812155508
143620000 126.563340998361
143630000 126.022434292972
143640000 125.490801398448
143650000 120.953564669136
143660000 125.472057656426
143670000 125.378255667671
143680000 126.914230230236
143690000 123.972026056072
143700000 121.564040147109
143710000 119.831506066137
143720000 121.76758469091
143730000 123.353725040995
143740000 124.070349505745
143750000 123.145570818741
143760000 120.395346031796
143770000 126.770126262755
143780000 121.732614872862
143790000 120.996009927886
143800000 118.440914733021
143810000 125.787061629063
143820000 123.714250675521
143830000 119.692564328892
143840000 117.265755600073
143850000 116.395426242089
143860000 120.345846837743
143870000 124.451342485902
143880000 118.632279591698
143890000 117.435410548805
143900000 120.723713090694
143910000 123.303870752776
143920000 117.346604647449
143930000 119.520175657202
143940000 117.339738173703
143950000 119.140774906695
143960000 115.921389551537
143970000 118.863782359947
143980000 118.531103947624
143990000 121.194816104218
144000000 116.519659542037
144010000 120.342471993506
144020000 122.215010798974
144030000 121.940147860686
144040000 120.060387421472
144050000 120.34020912628
144060000 118.195816027611
144070000 118.752748035962
144080000 118.429391433522
144090000 117.652905488301
144100000 118.616573099541
144110000 124.595264104325
144120000 121.399741152422
144130000 118.942205358483
144140000 117.154559250443
144150000 117.291366314498
144160000 118.402386572503
144170000 117.623536764753
144180000 119.570246977371
144190000 112.375241252238
144200000 116.042874847666
144210000 113.684881213489
144220000 116.287324063218
144230000 110.501789528148
144240000 110.698529117487
144250000 111.910278907772
144260000 114.013879625811
144270000 112.975695056241
144280000 113.659774262517
144290000 109.618071607143
144300000 109.379984780082
144310000 111.514460628855
144320000 109.386571521226
144330000 117.479307959378
144340000 115.293213218516
144350000 118.326505334519
144360000 112.012852662043
144370000 119.488041866348
144380000 124.61586835419
144390000 122.919329961441
144400000 118.794798945281
144410000 121.871091786994
144420000 116.234051649212
144430000 124.153565041199
144440000 121.420773645396
144450000 118.951769996279
144460000 119.710322645683
144470000 118.065592198542
144480000 121.35305661299
144490000 120.133419141644
144500000 125.485055325344
144510000 125.055485824158
144520000 125.96364075866
144530000 120.064078135212
144540000 117.987042446615
144550000 118.881872603856
144560000 119.40584305103
144570000 114.698208145382
144580000 119.159648990603
144590000 118.956491983471
144600000 119.59418507115
144610000 122.977576508627
144620000 123.748806976011
144630000 117.773828580267
144640000 117.080163322585
144650000 117.370442437984
144660000 117.264032914444
144670000 120.016101993248
144680000 120.620120478259
144690000 121.343843118293
144700000 121.686569052736
144710000 117.156630130429
144720000 117.550113874327
144730000 122.882002715747
144740000 120.265892517012
144750000 123.181118430335
144760000 122.748526653479
144770000 121.575210282581
144780000 120.154616612511
144790000 121.524634460009
144800000 119.060548313471
144810000 118.391919820506
144820000 121.637674584011
144830000 118.964888127939
144840000 114.709040482055
144850000 120.305026968055
144860000 118.501364053563
144870000 122.073886599663
144880000 123.472588723118
144890000 124.016147229192
144900000 119.87584494077
144910000 118.886165909159
144920000 119.057249913718
144930000 121.163092019757
144940000 120.689392226663
144950000 120.097128506219
144960000 121.513810677662
144970000 122.600439233948
144980000 122.553510078384
144990000 117.61761618309
145000000 117.304675909607
145010000 115.058844473268
145020000 120.15310446766
145030000 121.431403632182
145040000 120.395139229525
145050000 122.899027943866
145060000 120.419274505018
145070000 118.218610759446
145080000 115.390586324978
145090000 119.282832679712
145100000 120.712769542502
145110000 119.644305081184
145120000 114.586185159327
145130000 116.863081650963
145140000 116.403980126665
145150000 121.460299706664
145160000 115.936784231741
145170000 118.522328205544
145180000 121.207474478629
145190000 118.373227481234
145200000 118.035947190007
145210000 118.614037305613
145220000 122.873477711007
145230000 122.356854250471
145240000 119.038150370302
145250000 119.986505357922
145260000 118.626935911019
145270000 119.588216621355
145280000 119.277221002265
145290000 116.859707817833
145300000 120.13133810737
145310000 117.670452855405
145320000 113.185539470132
145330000 116.234712041613
145340000 115.131624860341
145350000 115.935797395857
145360000 114.522629827179
145370000 122.2204756851
145380000 121.12883203906
145390000 121.784658763355
145400000 117.45076849598
145410000 120.626701029458
145420000 121.229699043244
145430000 120.465032349407
145440000 123.173743029805
145450000 121.833060630314
145460000 119.657583825951
145470000 118.014298563939
145480000 114.978052657349
145490000 119.280199103758
145500000 120.309881678297
145510000 119.694207500457
145520000 120.04167815349
145530000 118.256724543601
145540000 121.511610573456
145550000 117.85239038647
145560000 119.719749377585
145570000 115.456124116336
145580000 115.55077477024
145590000 117.63110531734
145600000 116.393764385412
145610000 114.340105406166
145620000 115.525721596386
145630000 119.321840823606
145640000 117.110224528251
145650000 118.928926928366
145660000 122.580675447579
145670000 121.783233089536
145680000 123.021008963243
145690000 119.834555253842
145700000 121.669859391309
145710000 115.388425020279
145720000 118.909397480293
145730000 119.644078085465
145740000 120.612896578132
145750000 122.432468638234
145760000 117.397271972628
145770000 116.9597159333
145780000 117.409330537672
145790000 114.914010807139
145800000 121.643812202105
145810000 121.083216800214
145820000 123.785483771551
145830000 125.482668555645
145840000 122.067999206554
145850000 122.490892129599
145860000 123.498559783653
145870000 123.192778967132
145880000 121.949853474308
145890000 120.917374951729
145900000 125.854173285376
145910000 129.962231725889
145920000 125.133852021056
145930000 123.389032687183
145940000 118.888239216781
145950000 127.26837559228
145960000 125.473948054407
145970000 125.739213709429
145980000 129.442643191308
145990000 128.355188657749
146000000 129.24549643673
146010000 126.765493780189
146020000 124.148706845857
146030000 124.26533798473
146040000 124.291426767327
146050000 125.560295250143
146060000 129.576348718246
146070000 132.032754896869
146080000 127.519014998294
146090000 130.160896299144
146100000 127.628647628611
146110000 125.554297619987
146120000 120.934554141906
146130000 120.150361551818
146140000 121.493347129349
146150000 122.956768183265
146160000 128.906216460014
146170000 130.711991930531
146180000 128.036291882688
146190000 128.052982038916
146200000 129.809097836045
146210000 127.941269548322
146220000 127.707303667919
146230000 126.377760343591
146240000 125.249973468835
146250000 127.856145091191
146260000 127.408370044154
146270000 125.956095186975
146280000 125.840404720518
146290000 120.353583606537
146300000 125.236647701108
146310000 121.223023513474
146320000 123.062327630002
146330000 119.427320463203
146340000 121.558700464635
146350000 124.492298170181
146360000 121.290679536923
146370000 125.048829774424
146380000 124.372626098096
146390000 120.331410144669
146400000 117.733209808081
146410000 119.059455783953
146420000 117.953677207439
146430000 113.471460065505
146440000 116.184737909503
146450000 118.273711469684
146460000 116.815511261554
146470000 118.058198315018
146480000 117.626650290382
146490000 115.336668612737
146500000 112.076477629668
146510000 112.304129182132
146520000 114.243123899677
146530000 117.164969644885
146540000 116.764869590847
146550000 117.949149534372
146560000 113.611476613065
146570000 108.882104826907
146580000 118.887914995967
146590000 116.141173110051
146600000 118.261913728458
146610000 120.709833270478
146620000 121.193270185351
146630000 116.308826066056
146640000 119.047011797881
146650000 115.655061588203
146660000 116.523845066596
146670000 119.753050448889
146680000 123.21334176265
146690000 120.18640758335
146700000 120.3052909677
146710000 121.199881620333
146720000 119.377807043771
146730000 119.080885500616
146740000 114.65889782679
146750000 116.524477153911
146760000 116.366020269584
146770000 117.706127955911
146780000 113.590222535137
146790000 116.277514564199
146800000 114.530781251362
146810000 116.209847675553
146820000 117.910554781496
146830000 118.855483218539
146840000 118.87976382671
146850000 119.864090337005
146860000 111.696673652215
146870000 120.2539107017
146880000 120.594711028995
146890000 113.559521457644
146900000 118.102106150269
146910000 118.377572173642
146920000 118.842391017539
146930000 120.48697126842
146940000 122.891339148737
146950000 114.690445098546
146960000 118.965451011636
146970000 121.069804737076
146980000 118.808368807799
146990000 120.080138472351
147000000 121.64769865986
147010000 119.605692746122
147020000 117.524026349089
147030000 116.206078596136
147040000 121.387344373639
147050000 123.65439174345
147060000 122.283505363527
147070000 119.162221309489
147080000 113.687726192072
147090000 116.511935681145
147100000 115.450059422292
147110000 119.576697506234
147120000 118.405070940912
147130000 120.592782179592
147140000 119.143358693764
147150000 120.912911286844
147160000 127.184167550718
147170000 116.537224664741
147180000 120.488409012118
147190000 119.417242349678
147200000 120.930665124569
147210000 122.220088058353
147220000 120.168167685285
147230000 120.620291778547
147240000 117.265183885709
147250000 120.255445362007
147260000 114.692931156366
147270000 120.664680849053
147280000 120.272573377676
147290000 119.45955045309
147300000 120.358199973161
147310000 117.190132844021
147320000 115.349148733162
147330000 118.007109871945
147340000 115.91288659835
147350000 115.120546077187
147360000 119.739201637498
147370000 113.823139556388
147380000 116.166745009172
147390000 115.676927836261
147400000 114.647392788282
147410000 110.350607037018
147420000 115.897186231128
147430000 118.08559998533
147440000 116.61205086078
147450000 119.99809486226
147460000 119.316006780406
147470000 115.911475717505
147480000 120.466717358359
147490000 118.115322070033
147500000 120.424824034814
147510000 116.928760573218
147520000 114.604768150764
147530000 109.056922794899
147540000 111.078738918232
147550000 114.069934694254
147560000 113.686604971633
147570000 115.286751454064
147580000 111.957442147723
147590000 112.692360033369
147600000 112.906827215719
147610000 109.694860829537
147620000 111.199856245728
147630000 117.900104832107
147640000 115.970307763345
147650000 115.963913356932
147660000 116.651163520818
147670000 116.648026252916
147680000 115.516065235951
147690000 119.269896502546
147700000 117.096955036547
147710000 116.724261543821
147720000 122.107009017016
147730000 118.271008656715
147740000 117.106475689723
147750000 117.737341278035
147760000 122.531432221562
147770000 120.886288395448
147780000 121.234410010895
147790000 116.115081017656
147800000 113.816250476105
147810000 117.700529485662
147820000 118.670685872762
147830000 115.270990148069
147840000 113.796748074863
147850000 112.902317529872
147860000 112.45953699776
147870000 113.067851682278
147880000 119.21748662506
147890000 119.848594161329
147900000 116.903042724708
147910000 117.38200498634
147920000 116.376257722263
147930000 119.956410974307
147940000 121.124525365004
147950000 121.119077466826
147960000 120.472366130919
147970000 111.935649189191
147980000 113.454998893047
147990000 114.748772924762
148000000 111.241730984862
148010000 113.094244079251
148020000 111.708182160763
148030000 106.462739642435
148040000 113.11808138241
148050000 112.648902876395
148060000 116.259271330403
148070000 120.687197376348
148080000 119.722294787318
148090000 117.860920693752
148100000 118.115785173767
148110000 122.288515968944
148120000 125.957090281527
148130000 122.662079598091
148140000 127.120999952116
148150000 126.872448787151
148160000 126.839044461351
148170000 126.706540558421
148180000 124.820116351996
148190000 122.203058841809
148200000 120.646572369936
148210000 122.372570180169
148220000 116.755493330955
148230000 119.883473038242
148240000 115.898095961494
148250000 118.303992902126
148260000 119.646716140406
148270000 119.421410916677
148280000 114.625738542417
148290000 110.241361447081
148300000 109.339610092446
148310000 114.503420276865
148320000 117.513676928146
148330000 120.019406093797
148340000 118.390022707054
148350000 120.973706045497
148360000 119.369732116836
148370000 121.024960126936
148380000 118.839562535826
148390000 121.402114714469
148400000 119.982088931153
148410000 119.2489466726
148420000 117.363948802058
148430000 116.760272105187
148440000 117.920498730246
148450000 114.894140266078
148460000 117.210898574693
148470000 118.737560358435
148480000 120.612236975075
148490000 122.015311148948
148500000 119.988134449157
148510000 118.091125706977
148520000 116.203690217418
148530000 117.958509882927
148540000 119.22138380912
148550000 115.998940463311
148560000 117.998550760182
148570000 118.046105319037
148580000 116.572905735216
148590000 119.579987731989
148600000 120.602972478761
148610000 118.176450229786
148620000 122.682008164827
148630000 122.59411448755
148640000 121.108704948745
148650000 122.191082627309
148660000 120.915513118619
148670000 124.168276616445
148680000 122.857141720054
148690000 123.071010914122
148700000 122.13982037564
148710000 121.78989821779
148720000 120.656376746965
148730000 120.387383772766
148740000 116.247205867736
148750000 120.009070030139
148760000 122.646970123632
148770000 121.723097708768
148780000 119.677462048249
148790000 122.440576080092
148800000 120.324400332039
148810000 122.156396849101
148820000 119.840837691606
148830000 124.556385706264
148840000 125.914816525546
148850000 127.968257738275
148860000 130.664648296315
148870000 125.388350601937
148880000 122.910315881078
148890000 120.413056708914
148900000 119.080391334077
148910000 120.557786924916
148920000 121.353483524601
148930000 123.935891988817
148940000 123.147776967034
148950000 120.31664048295
148960000 122.523790665077
148970000 121.304660395478
148980000 120.340395275439
148990000 115.178984100922
149000000 113.085547620792
149010000 110.062831571253
149020000 114.429902454313
149030000 119.354230863081
149040000 122.262583461229
149050000 120.409903075805
149060000 120.634295079239
149070000 119.369180301205
149080000 113.30258721114
149090000 114.488392580181
149100000 118.999315647668
149110000 121.096316154114
149120000 122.935691590433
149130000 121.671881530643
149140000 121.440711495126
149150000 116.331929967739
149160000 117.17179949245
149170000 118.099464042385
149180000 120.987366018582
149190000 121.239909512783
149200000 120.974087530309
149210000 124.252658542631
149220000 122.538976057432
149230000 123.708019889333
149240000 122.087324090902
149250000 123.624537681702
149260000 124.198665568192
149270000 119.245249213768
149280000 120.42838171708
149290000 122.61190078074
149300000 118.928592596998
149310000 114.280722805976
149320000 118.5047448639
149330000 118.949403156069
149340000 124.036061693054
149350000 123.742830189293
149360000 120.434188076496
149370000 120.283935004685
149380000 118.572959984301
149390000 118.936211680408
149400000 120.556256603514
149410000 124.346143234026
149420000 119.501949413977
149430000 120.889450740712
149440000 120.63602434793
149450000 121.281577118184
149460000 120.930477472267
149470000 117.437219205529
149480000 112.247898808415
149490000 112.069884744467
149500000 107.197436263699
149510000 113.433058603007
149520000 111.746029904082
149530000 109.030569538069
149540000 116.189855010055
149550000 112.310525399159
149560000 117.930475269031
149570000 110.854013273119
149580000 108.50619453272
149590000 114.047453065722
149600000 112.489336094055
149610000 107.886613977546
149620000 112.513256284894
149630000 110.471864486401
149640000 112.991214291865
149650000 111.046257174711
149660000 113.988586011693
149670000 116.615861845094
149680000 115.461471517174
149690000 122.509163498904
149700000 121.333223073716
149710000 118.572968569885
149720000 118.891655055781
149730000 120.251217351697
149740000 121.315355583856
149750000 124.1814740893
149760000 118.631345065896
149770000 119.661409866651
149780000 120.123259270171
149790000 122.617540354682
149800000 123.10816737659
149810000 120.422240010297
149820000 116.003663466154
149830000 117.370872443361
149840000 118.254651302349
149850000 118.912500845392
149860000 118.736065359756
149870000 117.076969845221
149880000 117.848821141621
149890000 120.839492074251
149900000 114.892310044976
149910000 118.472063225757
149920000 115.982914515558
149930000 117.001135081711
149940000 117.390430237606
149950000 114.016194545405
149960000 118.288287386308
149970000 118.825747408202
149980000 114.160221215215
149990000 114.737610833906
150000000 118.374334575654
#timestep 
150010000 118.741542686956
150020000 119.275714551585
150030000 118.932375488811
150040000 117.376232040053
150050000 121.852727275229
150060000 123.425222929061
150070000 126.408631292962
150080000 123.153685305225
150090000 121.721131539571
150100000 124.54297670932
150110000 122.623054441225
150120000 117.506394862165
150130000 114.934314184336
150140000 115.430170379664
150150000 121.022965199883
150160000 124.328345594623
150170000 121.799895132065
150180000 120.248929148857
150190000 118.882436015257
150200000 117.408563523392
150210000 112.992572988325
150220000 113.508101094309
150230000 119.44371601581
150240000 121.130235700975
150250000 127.290785093741
150260000 117.621642023745
150270000 121.487804533611
150280000 124.760461887355
150290000 122.640907992892
150300000 114.034939782945
150310000 121.7284830515
150320000 119.457835104622
150330000 126.272421857442
150340000 124.150940651792
150350000 122.558417930693
150360000 122.033568982478
150370000 120.841957869552
150380000 117.310758358476
150390000 114.855401910877
150400000 112.904419307626
150410000 121.762609400328
150420000 120.709437498401
150430000 119.38692918301
150440000 120.72769449422
150450000 122.847752689368
150460000 122.979422156377
150470000 121.937874700774
150480000 120.100466890218
150490000 121.221045195066
150500000 121.679077975857
150510000 123.313302942272
150520000 116.498348545005
150530000 117.108345378426
150540000 115.737492199391
150550000 116.090322620438
150560000 117.189214938853
150570000 117.603374404686
150580000 123.858884950469
150590000 121.168452436899
150600000 124.180456092509
150610000 121.869213646822
150620000 122.690714285957
150630000 122.732000106775
150640000 126.247448231246
150650000 128.659514694415
150660000 123.733499189425
150670000 121.883913830341
150680000 124.15026449827
150690000 122.862382766738
150700000 124.311768594637
150710000 123.492263366765
150720000 124.268301099634
150730000 119.45122770302
150740000 122.571282324184
150750000 122.385784511317
150760000 120.851598590404
150770000 119.147132553666
150780000 120.049385620618
150790000 120.83141870396
150800000 122.961075227173
150810000 123.465924339216
150820000 122.606130466963
150830000 123.259589383459
150840000 121.356342827354
150850000 122.687488612737
150860000 118.725012514431
150870000 112.270975139673
150880000 117.707983792737
150890000 117.738218101957
150900000 118.753706842247
150910000 120.501616026017
150920000 119.974263911267
150930000 121.946792506978
150940000 121.060169408713
150950000 123.600220863344
150960000 118.706132807696
150970000 121.000178590006
150980000 123.088116112851
150990000 122.387275491115
151000000 120.32569022126
151010000 122.449106108056
151020000 122.057048161342
151030000 123.743013603587
151040000 121.909679856706
151050000 117.441924942773
151060000 115.26280794873
151070000 123.366592378217
151080000 115.719761216735
151090000 117.507758693138
151100000 117.849143642028
151110000 114.294081144031
151120000 114.044858304929
151130000 113.318472000618
151140000 112.975472045317
151150000 114.595466614705
151160000 112.461746007301
151170000 115.012015975553
151180000 116.344734536055
151190000 121.497976639546
151200000 118.890846454516
151210000 114.545501854003
151220000 116.212121580393
151230000 116.12302901794
151240000 116.692273871967
151250000 120.472796495389
151260000 118.21593919824
151270000 116.852401865691
151280000 120.47702636647
151290000 118.019898740353
151300000 119.62918698474
151310000 121.684601387201
151320000 122.15389519667
151330000 120.949990547897
151340000 121.860669177236
151350000 123.956564769376
151360000 122.051167386868
151370000 117.539477173556
151380000 117.089146018973
151390000 118.166643975235
151400000 116.037082641493
151410000 115.454206931144
151420000 116.851980424717
151430000 122.468915783351
151440000 124.276011261097
151450000 120.050299197895
151460000 124.357171979517
151470000 125.418654185672
151480000 120.650902824525
151490000 124.227189058666
151500000 123.74217115673
151510000 124.605061005449
151520000 128.445799147028
151530000 125.431497097912
151540000 122.947576849111
151550000 122.943278395496
151560000 123.693154210906
151570000 123.710122694722
151580000 122.9902058644
151590000 119.925766672517
151600000 123.684107809632
151610000 120.933286325693
151620000 124.275822966348
151630000 123.048431859577
151640000 122.851624177335
151650000 121.024672163317
151660000 125.086754166559
151670000 123.366365765364
151680000 117.031817746438
151690000 120.145474392909
151700000 113.947552009976
151710000 116.755457666251
151720000 119.01701895888
151730000 116.749314270875
151740000 117.2350993188
151750000 117.842780808892
151760000 119.162121455343
151770000 119.052141342867
151780000 114.513042751198
151790000 120.266102537163
151800000 115.283560850855
151810000 117.149755855196
151820000 117.837866273454
151830000 116.802123822805
151840000 119.110206946763
151850000 118.020865666678
151860000 118.085546998903
151870000 120.829124343639
151880000 120.237945043524
151890000 119.376977057869
151900000 117.398872635226
151910000 115.644263502497
151920000 115.794304796745
151930000 122.431103756421
151940000 119.431320544852
151950000 122.828713569056
151960000 127.269226872264
151970000 130.629515874853
151980000 129.320743711119
151990000 125.848245021575
152000000 125.7126297417
152010000 125.787684211168
152020000 122.464035213547
152030000 119.299790004561
152040000 124.878711270582
152050000 126.996827017111
152060000 125.199365045339
152070000 125.042658284962
152080000 125.702731684781
152090000 124.586621195341
152100000 121.573530203274
152110000 126.332230656533
152120000 128.433350855916
152130000 128.055771728126
152140000 127.793845557269
152150000 120.982269757681
152160000 121.35113412902
152170000 119.964972672915
152180000 120.77268469092
152190000 122.395838422378
152200000 123.324725539891
152210000 117.4847995736
152220000 120.070913638118
152230000 123.599252162012
152240000 123.337866522602
152250000 124.939387375463
152260000 125.261534136275
152270000 122.879432506076
152280000 117.621754258771
152290000 120.646837394157
152300000 124.981367689952
152310000 124.100952320217
152320000 124.809092052603
152330000 122.836046923711
152340000 120.676988434222
152350000 122.763922510488
152360000 124.773184170033
152370000 123.50532757302
152380000 125.378988853756
152390000 124.763979807529
152400000 125.019444692518
152410000 122.804416729314
152420000 125.408707693128
152430000 125.318113515888
152440000 124.629003448204
152450000 126.308922719306
152460000 126.325739159495
152470000 128.643334620964
152480000 128.413305982077
152490000 128.545473992458
152500000 122.809422477738
152510000 122.066281228529
152520000 121.673229317161
152530000 125.293852142171
152540000 125.220845765565
152550000 118.136799584127
152560000 118.894228058148
152570000 122.67544827938
152580000 119.598820446043
152590000 121.122965775045
152600000 120.041070399442
152610000 119.624013094938
152620000 120.269932171641
152630000 119.530460282176
152640000 120.952387700017
152650000 121.030565284232
152660000 121.491292298378
152670000 120.264744898922
152680000 123.772463636579
152690000 120.442035848805
152700000 121.156451800794
152710000 121.666679701189
152720000 122.886318045233
152730000 116.586658781207
152740000 118.326832978786
152750000 116.687172552051
152760000 113.29007509151
152770000 114.360581990563
152780000 115.201223411982
152790000 118.672058956972
152800000 118.483173167624
152810000 119.103096591259
152820000 120.117450687825
152830000 123.946757347657
152840000 122.16823457428
152850000 122.338778954357
152860000 124.805154820689
152870000 119.540632389979
152880000 119.752810144619
[truncated: 261,148 more chars]
