# Supplementary material for: Directional translocation resistance of Zika xrRNA
Source: Nat Commun. 2020 Jul 27;11:3749. doi: 10.1038/s41467-020-17508-7 (PMC7385498; doi:10.1038/s41467-020-17508-7)
Supplement: Supplementary file 4 — Source Data [file 41467_2020_17508_MOESM4_ESM.zip › Source_Data_Figures/Fig2B/stretching-rate_r0-T300K/r_17_Ree_parallel.dat]

10000 17.7591802905874
20000 11.3194005284907
30000 17.4585932559098
40000 13.8817617609324
50000 12.678033848386
60000 8.80650516807771
70000 8.19807784948659
80000 3.56505820885468
90000 7.77328088731298
100000 15.9419168863764
110000 20.0271218195188
120000 14.5275674100525
130000 16.286312007038
140000 21.5166570143225
150000 24.799714427696
160000 20.0972788395147
170000 18.7807514495761
180000 16.7923045114079
190000 11.9913033260672
200000 7.52628607325028
210000 5.81258752818178
220000 4.10165692840866
230000 3.64801120966098
240000 4.32463934434827
250000 10.82900675004
260000 6.99349501255699
270000 12.0191010716085
280000 6.29202823858327
290000 2.74465191392579
300000 4.06733934181443
310000 6.20568524483622
320000 14.1949791954054
330000 11.9878096151892
340000 10.372804515527
350000 5.5264793965074
360000 10.8323700840965
370000 6.38436145984264
380000 7.60338937998438
390000 5.03292392658301
400000 0.929314301726777
410000 4.11966656339803
420000 4.06406220216343
430000 1.607044644204
440000 2.06036129328112
450000 9.77960182925187
460000 6.26753975985451
470000 6.93933801025747
480000 2.83501743874467
490000 4.31627438328258
500000 4.27510022802863
510000 4.98229835154973
520000 1.38115922582824
530000 2.74601966033293
540000 2.86097148966769
550000 8.36495824845611
560000 10.6187684699075
570000 9.86714157210133
580000 13.1915238613959
590000 11.8178342602724
600000 7.17794270480471
610000 4.37542460185324
620000 12.1699300208673
630000 13.3787978784037
640000 5.16766287346974
650000 13.4092587327298
660000 7.50129216916923
670000 16.6035416129126
680000 15.1848560767148
690000 18.8216542444563
700000 11.3408805538436
710000 20.1992638129867
720000 15.384086428228
730000 8.57335094678751
740000 4.09168609593695
750000 7.8685128110464
760000 8.60038600369234
770000 5.02729057739714
780000 5.10184585760533
790000 9.99251206631828
800000 8.81062733179681
810000 9.70288327636302
820000 2.60191739313728
830000 5.70823560347031
840000 2.86492028396754
850000 5.40945758472617
860000 1.55940784862673
870000 0.5127193232737
880000 1.12081609786628
890000 4.57407369185097
900000 1.74568694315127
910000 2.42943993592053
920000 6.02827098750322
930000 7.52810348760636
940000 12.3538966980639
950000 7.90556926939593
960000 1.86124351990418
970000 4.208710976259
980000 0.351316817664326
990000 0.705368745944725
1000000 0.426958584843078
1010000 10.8649091351427
1020000 2.47203951244921
1030000 0.654464441809409
1040000 6.61334491999298
1050000 13.7218963904472
1060000 9.78882447725715
1070000 17.7439483767504
1080000 15.9212383637798
1090000 8.78481869409563
1100000 11.332861850534
1110000 17.4780220778194
1120000 18.1181303211114
1130000 8.60088692865827
1140000 18.9024969006144
1150000 18.2542759068614
1160000 16.6498241771368
1170000 25.5374832790106
1180000 19.1446717761057
1190000 13.3149605390679
1200000 19.1824361408013
1210000 15.57170216088
1220000 10.4275132148045
1230000 17.1872501967992
1240000 16.3619675617234
1250000 16.5217787032801
1260000 10.9068084168723
1270000 12.8292911313576
1280000 13.3923500676028
1290000 12.4134271017642
1300000 15.7898348345107
1310000 16.8861472341939
1320000 18.7698835306144
1330000 21.1732450415848
1340000 22.1401647454539
1350000 15.9437559659855
1360000 11.7942525590816
1370000 17.5123557602627
1380000 26.3100953017122
1390000 25.497388888319
1400000 18.9797232750329
1410000 21.9944127613074
1420000 23.0906495609759
1430000 15.4344603657098
1440000 17.9746347101079
1450000 20.0530667636012
1460000 15.8623294215034
1470000 14.3935424977988
1480000 12.1445634270356
1490000 13.5209655683884
1500000 10.3805957693551
1510000 6.3311760869999
1520000 1.7083574810012
1530000 4.89662527851056
1540000 1.43673779637066
1550000 6.26727482296911
1560000 2.7625469618809
1570000 1.35171780780752
1580000 10.2142774745328
1590000 1.0640407255928
1600000 0.147842149170401
1610000 18.683692943961
1620000 8.84053552017332
1630000 5.64749218986611
1640000 16.1500332466895
1650000 26.0586268287234
1660000 12.3551787800728
1670000 14.5095302143617
1680000 17.5947255386411
1690000 16.4587368434352
1700000 17.5155700106344
1710000 22.6536426937901
1720000 21.1870855424445
1730000 15.6962397788221
1740000 13.1864602257041
1750000 15.146132886042
1760000 8.29713727534613
1770000 17.1509873861933
1780000 11.9601377169882
1790000 9.39996657203318
1800000 9.58463767271957
1810000 8.13919085803491
1820000 5.33898103663199
1830000 7.84891136245375
1840000 4.07158627692286
1850000 11.4688270128199
1860000 4.2910877184438
1870000 6.87180875068105
1880000 8.91816284773381
1890000 18.0808735683878
1900000 21.6531709237249
1910000 16.260767381013
1920000 18.2164057679204
1930000 13.6882767417737
1940000 19.1515235375198
1950000 18.9540006663787
1960000 24.4403094828273
1970000 25.3106511592221
1980000 29.9431223161566
1990000 18.1016720308074
2000000 15.9838548583155
2010000 21.6237539540169
2020000 21.9198478898617
2030000 20.0970849572568
2040000 21.5402288520757
2050000 24.1507473959139
2060000 23.0583880050491
2070000 20.1162469815417
2080000 14.9284558758364
2090000 25.1242964583249
2100000 23.0057156135986
2110000 23.3845198393033
2120000 11.2664004666194
2130000 16.3365845661
2140000 11.1487525341406
2150000 8.3553034095354
2160000 9.38778136921132
2170000 15.1673291710065
2180000 14.1178659024994
2190000 9.45607053243856
2200000 8.16037608756676
2210000 11.6828021164836
2220000 12.8992464153806
2230000 9.77552744446479
2240000 15.4421880119265
2250000 6.9607514882785
2260000 6.91246329384035
2270000 10.8882663024975
2280000 13.1273882902287
2290000 18.9151361830054
2300000 19.0112516220242
2310000 12.0594869561326
2320000 17.524035304728
2330000 24.0440557051348
2340000 20.8304355895365
2350000 21.5770372619519
2360000 25.8312771571959
2370000 30.1907900828791
2380000 30.4459929064227
2390000 25.8535661690426
2400000 28.1600581746916
2410000 23.023337956436
2420000 28.7350926648182
2430000 25.1477530774055
2440000 20.6698621107314
2450000 15.7899024238169
2460000 17.1673488553479
2470000 15.3426331732775
2480000 19.1329541668203
2490000 14.3861124438824
2500000 17.4676120700249
2510000 21.1930340774227
2520000 16.0814227572912
2530000 19.5934727233989
2540000 21.3597172394455
2550000 21.4817080640218
2560000 27.4894959050051
2570000 18.5066279160812
2580000 24.2253067953433
2590000 31.7347294881271
2600000 17.7717913727396
2610000 16.1225638689603
2620000 26.4481337442144
2630000 20.4331986821945
2640000 23.9565841074041
2650000 31.514129094397
2660000 28.6984468041208
2670000 21.1315710566801
2680000 18.1426653534048
2690000 13.7004766204888
2700000 13.6101891147937
2710000 14.7526434349161
2720000 11.158863568398
2730000 14.3055766211394
2740000 9.67112038476267
2750000 10.375366553299
2760000 8.0075698130301
2770000 16.7814671033063
2780000 20.6798838771302
2790000 26.2567038039044
2800000 21.3704914585062
2810000 24.3924204334295
2820000 23.6093573948198
2830000 19.8135002485679
2840000 21.290730571868
2850000 18.7625881886245
2860000 20.3985171511269
2870000 18.0728278008974
2880000 20.1979928215933
2890000 28.5692625578297
2900000 26.0309712638809
2910000 34.3715628544536
2920000 30.872481410088
2930000 30.1611195336131
2940000 28.8884355719817
2950000 22.321421297196
2960000 32.6770877792498
2970000 25.863002115808
2980000 27.9488254981886
2990000 24.5449050733661
3000000 11.8577784981891
3010000 19.275665239287
3020000 17.1277603469387
3030000 24.4747263967495
3040000 20.8854175058613
3050000 25.7560135233102
3060000 27.9285556983762
3070000 20.8206907182713
3080000 18.912265218818
3090000 19.3129465115761
3100000 19.4016434782218
3110000 15.577140376769
3120000 15.829579783843
3130000 20.4450102385879
3140000 14.6516904272559
3150000 27.2761888929032
3160000 28.2383387733838
3170000 28.3823404848356
3180000 25.2996664017944
3190000 24.5090473958732
3200000 24.2339274183298
3210000 27.170949662572
3220000 25.0951546652644
3230000 22.6937936813054
3240000 18.7786908629075
3250000 9.74229032137634
3260000 16.0638952692966
3270000 15.8218110826123
3280000 11.4311631594653
3290000 7.60884249477334
3300000 15.0783767622123
3310000 15.0586188104839
3320000 11.7870147039954
3330000 11.9282453718858
3340000 18.6937758363651
3350000 16.5880501005702
3360000 15.6010089979592
3370000 12.9514886944282
3380000 16.1088888983566
3390000 9.19127832878127
3400000 9.79950325668557
3410000 1.7552794007629
3420000 2.94499596139997
3430000 4.68391334850497
3440000 2.23735382404544
3450000 6.7191111839989
3460000 1.05979512704414
3470000 2.23768485410716
3480000 6.61973303984615
3490000 3.21778705560945
3500000 1.59474115046015
3510000 4.57369254887033
3520000 1.63254751497698
3530000 3.28081029803673
3540000 4.35084543346693
3550000 3.36664063009931
3560000 13.4255137369544
3570000 14.3923228484794
3580000 16.7149618497699
3590000 19.7452199413262
3600000 14.4533690938973
3610000 12.8509516033978
3620000 18.8705461362468
3630000 15.0334910055919
3640000 18.8496509616388
3650000 16.1983630980727
3660000 10.3697882429739
3670000 2.64087558205085
3680000 3.14736545833057
3690000 12.1513928413352
3700000 14.8890042660328
3710000 17.6606192253254
3720000 11.9108953911503
3730000 0.0589884029747054
3740000 0.691433298772552
3750000 9.53551794509303
3760000 10.4477526723455
3770000 15.9523904499786
3780000 17.8811164990653
3790000 27.4051632815413
3800000 26.6599682423919
3810000 23.242207153942
3820000 17.6885000476422
3830000 16.709569528776
3840000 16.1080119449962
3850000 8.79877163983485
3860000 6.18251291487735
3870000 6.09680911841087
3880000 5.26294665230103
3890000 14.3055804792302
3900000 15.2740864519685
3910000 15.9730408540581
3920000 15.8127992820246
3930000 18.3052263733175
3940000 21.4331947661662
3950000 18.8129131127357
3960000 18.9390046802969
3970000 16.9872510915304
3980000 20.5126933570017
3990000 11.634469390468
4000000 18.1802378663202
4010000 11.4146771640842
4020000 15.6672051992008
4030000 12.5107975236427
4040000 11.2678968672843
4050000 12.4712735130949
4060000 3.3768572944976
4070000 5.16835774058046
4080000 10.3687304098802
4090000 10.0178848909867
4100000 5.73684513564126
4110000 4.46308084618335
4120000 13.5452610847078
4130000 4.39662439483129
4140000 13.9504337823407
4150000 7.30192960015773
4160000 5.42752211900893
4170000 3.57905778656294
4180000 2.49894300923762
4190000 6.31447362699316
4200000 12.0421821475341
4210000 6.62864589096023
4220000 13.9422674887076
4230000 15.3922494954274
4240000 24.8894209782854
4250000 21.3823801714092
4260000 26.5529780930342
4270000 27.9042483910972
4280000 23.4875998169208
4290000 24.4092884709511
4300000 23.8996428815159
4310000 24.2964194891981
4320000 17.6605114534289
4330000 21.9560119549131
4340000 23.3775914069456
4350000 14.3179093909313
4360000 24.6598611820871
4370000 25.5730150125095
4380000 25.0366264734354
4390000 24.4978558871976
4400000 22.0752322498824
4410000 18.6195872795699
4420000 9.32343712348137
4430000 4.21837297502094
4440000 8.36317222444728
4450000 11.8520912479971
4460000 16.2661422067692
4470000 8.53215514035008
4480000 11.9693133108208
4490000 14.6347314735246
4500000 14.2913677894531
4510000 16.3047909804937
4520000 18.0995000432467
4530000 14.7724738566719
4540000 16.9118237283054
4550000 13.6585476197192
4560000 15.5314167720083
4570000 19.0411120358782
4580000 18.6588935176458
4590000 23.992752681249
4600000 22.9350033297727
4610000 20.0444747337178
4620000 17.4713365861287
4630000 19.7807616321886
4640000 23.1784738357015
4650000 16.2220046674188
4660000 15.6652441470922
4670000 17.5931764289496
4680000 15.5090336416923
4690000 13.4084881213457
4700000 22.6842957512379
4710000 19.7752637302825
4720000 16.5595422911112
4730000 14.0283585804103
4740000 9.39530795987764
4750000 17.35302978165
4760000 10.9835648556036
4770000 16.1406324694464
4780000 10.0031659620175
4790000 13.5975947514762
4800000 12.7215258294884
4810000 2.95760064036733
4820000 11.3531377010068
4830000 16.4575710956822
4840000 17.5672656302233
4850000 18.4555103186726
4860000 18.6765730743652
4870000 15.5603036756095
4880000 16.8467228106002
4890000 13.032123904403
4900000 18.8166044160881
4910000 24.1521213289239
4920000 15.8617626590319
4930000 14.3426926385523
4940000 14.9376254403437
4950000 17.1386597570194
4960000 16.2926839624184
4970000 16.223086384476
4980000 13.6854794805499
4990000 11.7699941279049
5000000 11.1824558769019
5010000 11.2498573228464
5020000 10.8318066105731
5030000 10.7832840796606
5040000 8.46041775998469
5050000 13.6459030372338
5060000 22.8262985875501
5070000 18.5688309924877
5080000 20.1663681010381
5090000 17.8234869745299
5100000 18.9508464175386
5110000 16.1860187124443
5120000 19.714234915511
5130000 21.4552834399495
5140000 19.993678322724
5150000 11.4419482702631
5160000 9.00493609826424
5170000 14.8258097328497
5180000 11.0237211098251
5190000 15.1659721796045
5200000 12.1892004098306
5210000 8.25096528717438
5220000 10.4609153749323
5230000 19.6364017718293
5240000 16.6258115450444
5250000 17.4451514239319
5260000 11.7831975975718
5270000 15.7450555578735
5280000 17.7467727040947
5290000 20.4343128613691
5300000 11.5022342584271
5310000 7.28303942579265
5320000 10.4833830722234
5330000 17.3709653966818
5340000 24.7368481516287
5350000 15.1626388808161
5360000 16.0207866483133
5370000 16.9683066227263
5380000 15.3910125854069
5390000 15.7380186326554
5400000 15.8997192254708
5410000 23.0052729434032
5420000 16.2743292657273
5430000 19.1542924027642
5440000 15.8129247114099
5450000 20.0052136184933
5460000 23.2779234721957
5470000 21.0004367218597
5480000 13.9514684771455
5490000 21.1426551486882
5500000 20.9535080615348
5510000 18.0637397865539
5520000 21.6506579488048
5530000 18.213774536951
5540000 13.40196311237
5550000 14.2707460288633
5560000 13.6366958328055
5570000 18.757780938964
5580000 23.0490542734107
5590000 28.3555762845182
5600000 29.7856008933377
5610000 29.6777763106548
5620000 27.6084990759463
5630000 32.1660932271865
5640000 23.54894519151
5650000 26.6118724653011
5660000 29.9681780532183
5670000 31.7779744049608
5680000 30.850089485349
5690000 32.8529833985416
5700000 27.9518040770014
5710000 31.5045168649743
5720000 30.6504803363024
5730000 34.11218445107
5740000 36.9581123821469
5750000 29.2815245706065
5760000 22.9437807580715
5770000 22.7680336197761
5780000 14.3139946807367
5790000 5.21075455075248
5800000 9.95514349575183
5810000 9.75301455567359
5820000 15.5482668594386
5830000 13.7607808372635
5840000 7.40156654009041
5850000 9.95553226960402
5860000 14.4843894066789
5870000 13.216343186317
5880000 13.0005252032165
5890000 11.7829226733461
5900000 21.5752004150376
5910000 20.6530172686086
5920000 17.6412454630938
5930000 10.6787265859776
5940000 17.1400722211028
5950000 20.1484170223118
5960000 18.2043660912262
5970000 22.9082790661686
5980000 24.098451275003
5990000 23.0548196132198
6000000 23.2084644953121
6010000 21.2357504385666
6020000 14.010014203902
6030000 22.1823862476273
6040000 17.4004132796063
6050000 21.6570662135755
6060000 15.9845915806639
6070000 18.6579771879664
6080000 23.5519098425128
6090000 15.2008546180806
6100000 15.193482401832
6110000 20.977000396862
6120000 25.1045427366714
6130000 12.2258887622723
6140000 14.8706531728795
6150000 8.34292752762047
6160000 10.9627079149254
6170000 9.61354193341492
6180000 14.2183512807528
6190000 15.4835245125253
6200000 15.7122668890897
6210000 20.3361944513086
6220000 21.1262441141684
6230000 20.1314612525649
6240000 16.6112333868772
6250000 14.0812968772028
6260000 16.8350155734822
6270000 22.1765467395721
6280000 21.0284184486798
6290000 27.0117528607548
6300000 23.0070407778697
6310000 28.4963419370694
6320000 25.4136916992293
6330000 26.222297795713
6340000 20.3314865789059
6350000 19.8290720243249
6360000 19.8431031257662
6370000 19.6817746628179
6380000 26.8205402073324
6390000 26.3763637190845
6400000 25.8257902107915
6410000 24.3856973070601
6420000 22.8870477435468
6430000 10.195940160711
6440000 8.34576197656673
6450000 16.8660514854157
6460000 14.173751597246
6470000 26.4526098281715
6480000 27.6152078011074
6490000 30.8561528831812
6500000 32.0040553589897
6510000 27.6898620164783
6520000 22.7337167248658
6530000 27.9647320657759
6540000 31.0052924566741
6550000 31.8056029048147
6560000 29.8999476862593
6570000 31.1681827909557
6580000 30.4341552947034
6590000 30.1400640099088
6600000 24.7655715215689
6610000 23.9682111406785
6620000 24.192844534302
6630000 15.0359145179945
6640000 19.4624210726672
6650000 14.1326984737589
6660000 15.695301908536
6670000 17.6898509833551
6680000 15.7056177363518
6690000 13.1743608037779
6700000 12.0854299965604
6710000 19.7492543181917
6720000 28.0783738927741
6730000 17.5608545948585
6740000 22.9731688865351
6750000 18.1863663528658
6760000 22.5723621472908
6770000 23.2823917298089
6780000 24.2516985848198
6790000 27.4410192167749
6800000 25.2660290374751
6810000 27.2919432484805
6820000 28.8889357376468
6830000 33.9636435174711
6840000 24.9488400836183
6850000 21.7499169610685
6860000 23.0777908730959
6870000 27.6402181692964
6880000 26.44352123135
6890000 25.3082779187683
6900000 31.7941174065608
6910000 22.9290906367798
6920000 15.6349204980496
6930000 15.7356986127828
6940000 16.1227839569824
6950000 27.3513862308347
6960000 24.8810693845844
6970000 22.4449095553417
6980000 12.4991084605069
6990000 23.4498641977132
7000000 23.4958505762053
7010000 22.0356310329963
7020000 22.0088551592374
7030000 25.41978949674
7040000 28.5224677183086
7050000 25.7432974814245
7060000 25.3320073315966
7070000 18.4931504592431
7080000 11.6830588644253
7090000 14.7484500265738
7100000 10.613038142067
7110000 9.98586441338807
7120000 2.35877519175398
7130000 3.27894123283937
7140000 7.51292489813414
7150000 1.08132261571842
7160000 2.96186194984199
7170000 5.28673866070653
7180000 4.10501412753615
7190000 18.5141464091378
7200000 11.3734044836186
7210000 19.7937950967026
7220000 15.0462134690707
7230000 14.2961048210752
7240000 12.4023816570584
7250000 12.8941347732827
7260000 15.9645247857904
7270000 12.4966644831957
7280000 18.6022201375252
7290000 16.0826058896417
7300000 16.2936688078951
7310000 18.7420672867461
7320000 9.58151716184551
7330000 9.76297201687589
7340000 14.99845062841
7350000 14.4915210141013
7360000 7.96887620822685
7370000 14.2100430304268
7380000 12.0051286437537
7390000 7.91954121175485
7400000 7.37086807399902
7410000 11.2083278059009
7420000 16.9487096101117
7430000 14.2729399365958
7440000 13.2109500243313
7450000 9.80113661245349
7460000 9.97595712429433
7470000 9.24271502409744
7480000 6.15032953683203
7490000 15.9303714879386
7500000 13.2435292953222
7510000 12.1904259627848
7520000 18.7584110686023
7530000 17.1066557562241
7540000 16.7613568041564
7550000 14.7588676650025
7560000 9.2158389458059
7570000 4.20503577431447
7580000 8.71789982360684
7590000 9.02835869879522
7600000 7.41186650201018
7610000 8.4558077657781
7620000 11.8078820001375
7630000 14.001632611295
7640000 15.171024408782
7650000 11.9499507717446
7660000 12.4912182850495
7670000 15.6097450826693
7680000 17.6029928317021
7690000 13.7973918333636
7700000 13.4874661800132
7710000 19.267619077181
7720000 13.1931602137894
7730000 14.2313946206974
7740000 8.14393452215893
7750000 5.60194857036697
7760000 9.3812527631361
7770000 4.29683503966498
7780000 11.1295407478297
7790000 15.2924753807964
7800000 15.0325912285851
7810000 23.0868174902712
7820000 23.5289824950466
7830000 21.0262908185896
7840000 24.8010917413334
7850000 16.7223180412313
7860000 12.5888258526649
7870000 10.2388145057287
7880000 5.56070488834354
7890000 11.7364805247436
7900000 4.00446839564631
7910000 4.87925335060839
7920000 9.17002246223518
7930000 12.2277659775606
7940000 11.1298488200121
7950000 11.6562625145973
7960000 2.86489335065585
7970000 1.02923474981657
7980000 2.75267574636393
7990000 1.93648069762025
8000000 6.15634037642286
8010000 7.2006407449424
8020000 5.69978044658967
8030000 9.13207467411183
8040000 12.8839696922913
8050000 7.04116548452623
8060000 15.0635793918606
8070000 10.846888946601
8080000 16.3285644279017
8090000 9.38208701102582
8100000 14.272359504554
8110000 16.6736857373312
8120000 11.8222727107513
8130000 14.181440709555
8140000 17.5983608078985
8150000 11.3595267356286
8160000 16.3165577421989
8170000 11.2256715359163
8180000 10.0647525475624
8190000 14.0769056075733
8200000 18.3100131086666
8210000 19.4090352558177
8220000 14.6430119257948
8230000 12.4181769573239
8240000 15.1527696278135
8250000 12.534257751847
8260000 17.9843611273826
8270000 19.7695797383748
8280000 24.6866011842484
8290000 26.6209230142687
8300000 25.0048055608411
8310000 28.8767193810276
8320000 28.3154987664831
8330000 20.9263709976639
8340000 21.533989187148
8350000 22.534465236406
8360000 24.5316693720685
8370000 18.926115461286
8380000 16.5240983143678
8390000 20.4151258146685
8400000 18.9229514140829
8410000 14.7696747626753
8420000 20.504890878405
8430000 24.7687234802822
8440000 17.1795506824129
8450000 18.6062042860334
8460000 20.1886904236475
8470000 19.9616389739325
8480000 20.1022290340231
8490000 25.0731338288853
8500000 25.697595328167
8510000 18.432424645269
8520000 29.5747492012099
8530000 27.8190359898938
8540000 27.5317407957936
8550000 20.1883833640453
8560000 23.2253278273731
8570000 31.0209381545944
8580000 26.5693579010048
8590000 28.3957981484017
8600000 25.679151271436
8610000 23.5337023997095
8620000 32.8752330403067
8630000 28.9898019776717
8640000 29.2068892533325
8650000 30.7251850839338
8660000 28.2562800991747
8670000 25.6553280952846
8680000 19.2186258058769
8690000 21.2824453757545
8700000 25.6882757692217
8710000 23.1051363025907
8720000 28.3002796967314
8730000 21.909847583216
8740000 25.6993507845125
8750000 27.5309570513957
8760000 29.6403272294402
8770000 24.4539448177071
8780000 26.3420503156471
8790000 20.8789225603191
8800000 25.1805641056839
8810000 20.1500090047547
8820000 21.9876120924077
8830000 14.3358554413799
8840000 16.6184477468969
8850000 18.4001425459222
8860000 18.225375938903
8870000 27.2867343754767
8880000 15.45081514251
8890000 18.8307951604994
8900000 19.0995505293124
8910000 16.8484709486856
8920000 16.5385962852712
8930000 20.98644378202
8940000 22.0939673742354
8950000 21.0935453299106
8960000 18.6450835017306
8970000 24.8862741180776
8980000 18.6220450595956
8990000 18.0603312799965
9000000 26.8840871857977
9010000 25.810027547408
9020000 31.3160305127936
9030000 28.6321078933844
9040000 30.2518877507125
9050000 24.0910898513069
9060000 21.190492790148
9070000 25.5679632389741
9080000 25.0062949870737
9090000 26.3152484543778
9100000 25.0616673328043
9110000 17.1320750767424
9120000 19.2389098734086
9130000 21.4955258892365
9140000 16.0694972295455
9150000 15.6261691451861
9160000 16.0058425701368
9170000 19.8734436658902
9180000 22.6895399119616
9190000 22.8186765468157
9200000 17.8920439398522
9210000 13.4482473849077
9220000 17.7074107330169
9230000 20.9163465067844
9240000 11.8677375622346
9250000 10.3243373005184
9260000 12.7536040697573
9270000 15.4484406632767
9280000 10.6704405860824
9290000 16.5749743353507
9300000 12.196461728633
9310000 12.9439805957521
9320000 11.4832579863141
9330000 5.33082570810922
9340000 5.06972538875794
9350000 11.349172957991
9360000 7.20770396692359
9370000 1.55037882277952
9380000 0.521392279290808
9390000 2.18364332048679
9400000 0.590089191667971
9410000 8.10809127680756
9420000 11.6817171233731
9430000 5.05588787741277
9440000 5.01178533897394
9450000 8.04674391762319
9460000 12.3463316228465
9470000 11.7703042153849
9480000 16.6345518201126
9490000 26.2772045131314
9500000 19.6519203943196
9510000 15.5651830866516
9520000 7.64580059410844
9530000 12.3589845268574
9540000 17.7977968159188
9550000 19.6545266057144
9560000 26.6328091560376
9570000 24.0015195230067
9580000 22.8633696694516
9590000 21.5858452311864
9600000 23.1162165276213
9610000 24.7233676456217
9620000 21.2207802299369
9630000 23.318027444769
9640000 13.6687517528331
9650000 15.3851861680193
9660000 15.5248441661799
9670000 15.2699726818091
9680000 15.7268337448973
9690000 11.4156912712256
9700000 6.01771994325082
9710000 7.5417864202056
9720000 13.3372259816085
9730000 15.6006042830811
9740000 17.6780835788024
9750000 18.1511376587995
9760000 19.29528127277
9770000 15.7696011566053
9780000 16.6004831921016
9790000 16.6118486144447
9800000 17.9988669588278
9810000 20.7981265269191
9820000 13.1748776789438
9830000 23.6254620729354
9840000 23.8776469092927
9850000 24.8115118662213
9860000 26.0368080340713
9870000 25.8108001241783
9880000 31.8632595911564
9890000 27.1775740628938
9900000 29.6570080376197
9910000 30.968959366362
9920000 26.451486796406
9930000 26.8962382503688
9940000 22.8753315417785
9950000 27.3278506562679
9960000 33.8290824484564
9970000 34.0184755242909
9980000 29.7540291694938
9990000 29.116494452207
10000000 27.2228506139398
10010000 25.5582106885528
10020000 26.4391701329663
10030000 23.8880063921185
10040000 14.6158305128374
10050000 22.5406097187543
10060000 24.3849321451459
10070000 25.8142131093252
10080000 27.4209716144817
10090000 31.9386318500506
10100000 30.0009371002089
10110000 26.0782444305295
10120000 20.9221907037856
10130000 22.2662370881693
10140000 27.7269216964116
10150000 30.8429678634546
10160000 26.9863407261261
10170000 21.7119016112607
10180000 17.0896648798268
10190000 18.0422840606055
10200000 25.6887133009183
10210000 27.3386097219937
10220000 29.5746037004949
10230000 27.1984504281043
10240000 30.0473601895777
10250000 28.3285657396719
10260000 25.0146121281865
10270000 25.9472748704606
10280000 23.7849821749723
10290000 24.0574843166501
10300000 24.9843166212083
10310000 23.518100474295
10320000 20.5577913644486
10330000 24.7297716596586
10340000 24.1507308991111
10350000 16.1896302932146
10360000 20.5568061533375
10370000 24.6865319904486
10380000 24.139428728581
10390000 22.6828613601363
10400000 24.6145144071823
10410000 16.0549058654029
10420000 15.4468525404236
10430000 20.2456474745636
10440000 21.9475783491199
10450000 13.8426249836269
10460000 15.6637431091804
10470000 16.6248006291382
10480000 16.265443751415
10490000 17.8469886633704
10500000 18.108527938439
10510000 23.2553254719164
10520000 21.8265755311069
10530000 24.1451054511206
10540000 25.4507036757806
10550000 17.7632901382457
10560000 21.1677835207016
10570000 14.1292564685771
10580000 14.5233119216276
10590000 9.00650918736483
10600000 10.256573555699
10610000 13.6455282406192
10620000 17.9140996697668
10630000 26.3908842882522
10640000 25.834270384724
10650000 25.8159373545247
10660000 22.5805795906647
10670000 31.6713930084305
10680000 30.5403384020293
10690000 30.957345630827
10700000 22.3849758106761
10710000 30.2592841857257
10720000 23.0936738265032
10730000 24.0950521877274
10740000 24.3413778577848
10750000 22.3404555726233
10760000 19.5443449964869
10770000 23.5082280098319
10780000 23.9164833746966
10790000 18.965364555279
10800000 22.3906040057685
10810000 23.5752533223935
10820000 29.2935147345347
10830000 33.1100707589952
10840000 27.8316314837722
10850000 30.3228968413484
10860000 38.1433471921646
10870000 35.7685373230188
10880000 35.4830285174135
10890000 33.4277507952519
10900000 36.6999118295138
10910000 27.2583774230617
10920000 32.5218801843286
10930000 31.1233270627392
10940000 32.4025126037474
10950000 28.3386834777259
10960000 30.5547932265491
10970000 30.4318414894344
10980000 28.3222214153776
10990000 34.338457769909
11000000 38.7847467510724
11010000 38.5765523215876
11020000 37.7039472260748
11030000 34.3328063847697
11040000 33.469110148339
11050000 32.4693218045997
11060000 27.8454571367127
11070000 27.6165943379499
11080000 29.3249850059622
11090000 34.547949586488
11100000 30.4111940618655
11110000 31.1852268934184
11120000 26.8957207260341
11130000 31.3014258753989
11140000 31.9184444241375
11150000 28.5896773573151
11160000 30.1259895034183
11170000 29.6457896694994
11180000 25.7470438735503
11190000 29.4007460048424
11200000 30.8288456292363
11210000 27.7124723648676
11220000 25.045253832088
11230000 24.1483178674822
11240000 27.1058088135255
11250000 26.3966283821792
11260000 30.9110113381745
11270000 24.9233314937239
11280000 29.447595913743
11290000 32.2304661201197
11300000 30.1079872474735
11310000 31.7494369182919
11320000 33.8353779589257
11330000 35.8980149398612
11340000 37.8064103274098
11350000 35.5387867149216
11360000 22.0828331272633
11370000 25.9601768093671
11380000 19.6653714968721
11390000 24.0600225396282
11400000 21.8179822535296
11410000 27.1770099724459
11420000 18.9202386925062
11430000 28.6177699904637
11440000 27.0802958698076
11450000 25.3407362121752
11460000 30.9520534847372
11470000 33.4471425452968
11480000 34.6281221597861
11490000 33.00014334283
11500000 31.9596110831539
11510000 37.32980012779
11520000 33.1996775482912
11530000 31.8609952087688
11540000 40.4386362402171
11550000 34.5724456753562
11560000 23.2038956938085
11570000 23.5493100868243
11580000 30.8188769979917
11590000 34.4530794075777
11600000 36.2751178114661
11610000 34.4606337886763
11620000 41.1736054656644
11630000 40.4252078102837
11640000 37.3642807617379
11650000 37.4577930705769
11660000 36.4651724899073
11670000 40.3268158952394
11680000 36.9866792327235
11690000 31.2725070066095
11700000 35.4609199176147
11710000 42.5158027041849
11720000 46.5998059457065
11730000 44.5424992539371
11740000 31.0655211607402
11750000 38.441166239335
11760000 39.7110262678566
11770000 41.1162602674518
11780000 40.7539767892786
11790000 41.4268716560272
11800000 44.5669022751347
11810000 40.9821436118362
11820000 41.5484059073791
11830000 37.8255063791113
11840000 39.7729637062039
11850000 38.2986401264892
11860000 33.2382961756655
11870000 38.7226754571251
11880000 39.0661705567355
11890000 41.483904506904
11900000 39.1261901939243
11910000 39.3421439990502
11920000 36.31147620108
11930000 28.0856768710635
11940000 24.9038741811429
11950000 26.8521505421119
11960000 34.9534881745162
11970000 32.9881745069554
11980000 31.6937271505125
11990000 31.5163173943528
12000000 20.0952881723167
12010000 27.1918281347903
12020000 23.2887218765327
12030000 24.3324394427934
12040000 20.1060480349644
12050000 20.4699683168883
12060000 27.0961012403552
12070000 23.3037180044763
12080000 22.157642052516
12090000 24.5387939333687
12100000 20.3635493229095
12110000 23.2453641028073
12120000 19.4689368421998
12130000 22.4528680319095
12140000 27.7704217373714
12150000 30.0229552342856
12160000 26.0335200603629
12170000 30.1277283356397
12180000 27.5820109508218
12190000 28.1970387688572
12200000 20.4045294331034
12210000 20.8357236478561
12220000 32.2186515360325
12230000 27.7439784652499
12240000 18.9572584087754
12250000 26.4566633042288
12260000 33.4301300298472
12270000 26.9840477188595
12280000 32.2726494515672
12290000 25.9252231141158
12300000 25.188011278213
12310000 34.9553551250456
12320000 24.4487483186581
12330000 28.0359312221511
12340000 30.8398932617806
12350000 36.0663032280388
12360000 35.1726966796984
12370000 42.1356456550587
12380000 35.1812398683116
12390000 32.8411706325243
12400000 27.802266895459
12410000 22.8603617372357
12420000 24.0697283127241
12430000 28.0636105451744
12440000 30.5778639270707
12450000 29.9409568489032
12460000 36.7620396610679
12470000 33.8465934719101
12480000 33.0408502488503
12490000 26.7263905430032
12500000 30.6768705391918
12510000 27.0656989893259
12520000 32.607619578348
12530000 25.4120922354629
12540000 29.1847420873134
12550000 23.7404843752934
12560000 23.1384649407349
12570000 22.9217326055863
12580000 23.8747161469986
12590000 29.886296109514
12600000 30.5155019761621
12610000 26.9203545375979
12620000 28.6625366522027
12630000 30.0591132956964
12640000 29.4007509345249
12650000 34.9771974940911
12660000 40.0988766485404
12670000 35.0184551730833
12680000 34.1711780055874
12690000 34.4365382136018
12700000 36.7675780168331
12710000 29.3870635594033
12720000 25.7136072071564
12730000 30.1373690704842
12740000 23.9575749552853
12750000 25.3735386863471
12760000 29.3945809424083
12770000 22.0526627789417
12780000 15.3443485826559
12790000 20.0640353935672
12800000 30.8117406762707
12810000 32.1714457924974
12820000 31.2612781690725
12830000 29.2872192520882
12840000 28.8067167681128
12850000 28.0242845612901
12860000 27.1708355089301
12870000 25.9967840851635
12880000 26.9555487967535
12890000 26.8618631840319
12900000 24.9065150302154
12910000 25.0928982786065
12920000 28.3934372510773
12930000 31.433850004556
12940000 28.1542840839743
12950000 33.3692178262223
12960000 32.4637016240026
12970000 36.3839594136539
12980000 31.5028488960875
12990000 30.2579862526953
13000000 29.4055775640063
13010000 34.1364661503748
13020000 33.1140385745344
13030000 32.985313484206
13040000 34.4619904643816
13050000 34.9125796995555
13060000 35.3308115530216
13070000 34.7658763153129
13080000 32.2999720093334
13090000 33.5681108994851
13100000 29.65521458517
13110000 22.636790601451
13120000 29.1883423662817
13130000 29.3933477577187
13140000 31.8632808253548
13150000 23.1387258292341
13160000 30.2540117024834
13170000 29.4576620807061
13180000 35.2027229491204
13190000 27.9194240675381
13200000 29.424924777074
13210000 24.1946693532644
13220000 27.2092608607363
13230000 30.230383522827
13240000 29.9908674635802
13250000 32.1739001697458
13260000 36.968373542259
13270000 32.1232105157907
13280000 30.3228901226234
13290000 34.6379271982422
13300000 29.8613809365463
13310000 26.7113692471677
13320000 32.666377062624
13330000 31.9024471081573
13340000 26.7719747397394
13350000 31.3874994406215
13360000 33.3282999986261
13370000 37.8434910204384
13380000 31.3689049816269
13390000 22.3928305827831
13400000 25.204178110641
13410000 25.8856867311274
13420000 26.4591811594775
13430000 30.6168056237449
13440000 32.5600722742821
13450000 29.5038728011459
13460000 34.7837450596893
13470000 32.2542244930376
13480000 28.8518959730987
13490000 27.481706329268
13500000 27.7209976844034
13510000 36.5953670257854
13520000 35.5597639798906
13530000 36.8599045351463
13540000 37.4993550020602
13550000 35.6217638864583
13560000 39.9810528745423
13570000 34.9698106966679
13580000 33.7842535723583
13590000 29.4895172535173
13600000 34.8534078615727
13610000 31.2742978497394
13620000 36.3191919834652
13630000 35.8499233854648
13640000 28.6860641521374
13650000 29.3917314714345
13660000 20.4352468088695
13670000 24.3869519444494
13680000 21.7153772527167
13690000 23.4286586286617
13700000 22.8652337273713
13710000 22.0520788957393
13720000 23.2600037430223
13730000 16.2578213611695
13740000 14.6124759947224
13750000 19.9968138962096
13760000 19.8209854702592
13770000 22.2854597353473
13780000 25.5362242037222
13790000 24.1830645738682
13800000 26.0915822149142
13810000 26.4687787032606
13820000 25.5109676100748
13830000 21.5154644669884
13840000 27.83762616281
13850000 25.2036038625847
13860000 30.3661408183972
13870000 26.8854674597011
13880000 17.4455405215178
13890000 25.0447275249206
13900000 23.6491719852442
13910000 19.7134815787053
13920000 20.2835052194748
13930000 21.3787594108053
13940000 22.5060311866182
13950000 32.3222750390844
13960000 27.2746867582393
13970000 26.9735525791802
13980000 28.3082889049685
13990000 32.7775488663427
14000000 34.3897233513533
14010000 28.3721306175623
14020000 31.0239738632662
14030000 32.0627812672532
14040000 30.1324001426308
14050000 23.1414472937849
14060000 25.9093153496718
14070000 20.5293555518575
14080000 18.3163134425824
14090000 21.3055445884752
14100000 22.4908952874679
14110000 21.5923948744628
14120000 23.8645228980834
14130000 24.3224362174672
14140000 21.0870596626634
14150000 21.5736665173147
14160000 16.7162708554385
14170000 20.7638931900774
14180000 20.0817252129386
14190000 18.8277624406136
14200000 22.6739973934102
14210000 17.4087250317838
14220000 17.6536976401094
14230000 18.0192879820957
14240000 20.2377807499531
14250000 23.835245672191
14260000 25.1188622594768
14270000 26.5566422400225
14280000 25.0473786471024
14290000 22.1601884575525
14300000 21.6229512456277
14310000 22.6564786736728
14320000 25.4165744556694
14330000 17.1916679251556
14340000 19.6703837652718
14350000 24.4509764206362
14360000 22.2346644347469
14370000 21.1483552485077
14380000 18.6937474814063
14390000 17.6754554002242
14400000 28.0110535738007
14410000 26.5758004226676
14420000 26.7577090683621
14430000 26.1444314113548
14440000 27.7105183548234
14450000 29.401464864174
14460000 31.5832935517376
14470000 30.4102103598685
14480000 28.2834127575761
14490000 22.3495975711172
14500000 30.7548974467195
14510000 24.998369397223
14520000 24.5986475162143
14530000 19.4349574473437
14540000 26.7999928860726
14550000 28.4225646168458
14560000 32.3369201355481
14570000 23.7129880009179
14580000 32.2447489648901
14590000 22.6662382326859
14600000 28.1209202274729
14610000 25.5681517106852
14620000 18.7220661608709
14630000 30.7894796763214
14640000 31.4738694283683
14650000 30.0489537625201
14660000 31.2810776942654
14670000 27.3253280062869
14680000 27.8814454329606
14690000 30.6116587025491
14700000 32.5880351689533
14710000 34.3316316137507
14720000 33.3701470636967
14730000 34.2878804514677
14740000 33.4158695813526
14750000 31.4083061569254
14760000 36.3984401458457
14770000 40.0469921429877
14780000 41.0211043818268
14790000 35.3055781807766
14800000 38.8442973407787
14810000 41.7944231107805
14820000 42.8547026198041
14830000 39.4439310614495
14840000 33.1093134560552
14850000 26.8304776598853
14860000 27.2442458517082
14870000 32.0112456854076
14880000 36.5859302064068
14890000 32.2956131848081
14900000 30.1941012336833
14910000 26.9721407666119
14920000 24.4972698443316
14930000 21.5832406441435
14940000 15.7499486109173
14950000 13.6317485646264
14960000 21.5018832821771
14970000 26.9934162241904
14980000 22.0033278124948
14990000 23.0132168936552
15000000 28.4722281259694
15010000 28.3362093954018
15020000 22.4254539384419
15030000 15.7664860161054
15040000 20.1576894745056
15050000 22.8984906001487
15060000 21.6229385043275
15070000 17.9554055921605
15080000 25.576634277713
15090000 27.9433546283076
15100000 31.9886115886288
15110000 20.6237118857784
15120000 20.9919661845299
15130000 21.4943751808763
15140000 26.0259518432666
15150000 14.2721494295509
15160000 13.5322587671295
15170000 15.1439328520672
15180000 15.2025910765498
15190000 18.7895189527423
15200000 19.732282518523
15210000 17.3936194096096
15220000 15.9268580416029
15230000 26.3368467642648
15240000 20.2434886364946
15250000 14.6581406841276
15260000 16.0109137041746
15270000 13.2238512909778
15280000 15.9477930076552
15290000 16.3553531417645
15300000 19.5805372090315
15310000 18.0400023165269
15320000 11.2210380087161
15330000 17.1951109005301
15340000 24.9840163904107
15350000 31.1472122693497
15360000 33.3116437669146
15370000 32.3547591519633
15380000 29.9547635056118
15390000 31.7605104086801
15400000 25.3756928310187
15410000 25.9495417801026
15420000 32.6656738278506
15430000 24.7934903686789
15440000 31.2161587962835
15450000 32.4578765666868
15460000 32.8830224235418
15470000 27.012079908464
15480000 20.3187751125002
15490000 20.9961111150027
15500000 25.6194862614951
15510000 28.3294040307458
15520000 24.7578949986403
15530000 20.3749708622716
15540000 18.8055038294633
15550000 22.5484173067321
15560000 22.8385665084031
15570000 23.0451451070159
15580000 29.3912549521216
15590000 32.0472980472362
15600000 29.7539274853813
15610000 27.4032271397096
15620000 23.5518762832833
15630000 30.0165706188176
15640000 21.0771281999688
15650000 28.6510763169111
15660000 26.6413605114872
15670000 17.3137784018382
15680000 22.265393877303
15690000 17.2195990622437
15700000 17.0707759178566
15710000 25.2155126171041
15720000 33.9312772909952
15730000 29.178682514945
15740000 29.4359443032925
15750000 25.3993639787585
15760000 23.0840207367904
15770000 27.0844336391527
15780000 21.2498293711905
15790000 24.8839413629888
15800000 26.093064451248
15810000 22.7989764020656
15820000 21.402248705975
15830000 22.326358598416
15840000 21.7603052758801
15850000 24.6468411360609
15860000 19.5091917820577
15870000 22.2293049610734
15880000 27.7399513575289
15890000 24.2540954557823
15900000 23.3921526409906
15910000 21.0798247143593
15920000 22.2234930477047
15930000 18.2936141296991
15940000 19.8172561752037
15950000 24.4182186746112
15960000 29.7746950336675
15970000 25.6290136905303
15980000 22.7434743940999
15990000 32.1363566091388
16000000 30.7275813834563
16010000 23.20662777608
16020000 29.8590187740709
16030000 37.0052409430462
16040000 35.9929511194292
16050000 30.7511371372588
16060000 25.5054430184056
16070000 27.7806135528915
16080000 23.5893494857218
16090000 25.2545302771704
16100000 18.1480643745807
16110000 23.2619843395217
16120000 35.3748754550568
16130000 29.8163678344875
16140000 26.0789718335337
16150000 38.2537997210353
16160000 35.2983786050498
16170000 33.3193150947648
16180000 30.9729109169023
16190000 28.8426952626801
16200000 19.5110293259992
16210000 23.3501671819611
16220000 27.0555720534554
16230000 24.7709245987036
16240000 22.679973217319
16250000 29.0733012581525
16260000 25.3036468506421
16270000 26.6434484479812
16280000 27.4466319627475
16290000 26.7651822615199
16300000 26.0429990301739
16310000 23.8654939124908
16320000 28.3006485124485
16330000 30.2906344727797
16340000 37.5820609447622
16350000 37.7947229699028
16360000 37.8567551336868
16370000 34.3238302210849
16380000 35.539370703584
16390000 34.3237609716164
16400000 36.1880852399374
16410000 35.7992858092693
16420000 29.4273295167277
16430000 37.2368870173686
16440000 34.2348538324907
16450000 40.9835622099316
16460000 38.7371591428974
16470000 41.4062729137794
16480000 40.784670608532
16490000 32.3517810712871
16500000 34.6144501534747
16510000 34.4732156091113
16520000 40.5211975550723
16530000 38.2809860069751
16540000 36.4749217297867
16550000 38.6341424687656
16560000 36.0651987519846
16570000 40.8436659170451
16580000 34.5898750077793
16590000 33.6089832810881
16600000 34.4009515600756
16610000 36.0232109131175
16620000 28.4356303832145
16630000 28.5651387238092
16640000 20.142162845396
16650000 26.3267559827725
16660000 28.8453693406208
16670000 29.0936731903566
16680000 31.0897598440989
16690000 22.6642520291107
16700000 23.5750261073322
16710000 26.1819118143454
16720000 25.3866318117072
16730000 24.2920213446956
16740000 28.9550130457297
16750000 26.4879884020143
16760000 22.9845137570508
16770000 30.7975322339215
16780000 25.835885101936
16790000 24.9298515487625
16800000 24.7992435258113
16810000 32.6164529173602
16820000 29.8933679500685
16830000 32.5697072473545
16840000 20.143243596166
16850000 22.8234428081252
16860000 21.455634424044
16870000 15.5665608944867
16880000 21.3691681770463
16890000 21.26312187187
16900000 30.1840865185493
16910000 31.5243321258969
16920000 27.0095834767721
16930000 25.2252174490297
16940000 31.3778324096708
16950000 24.40331096552
16960000 33.6882989415243
16970000 28.7641965484395
16980000 35.8744698587029
16990000 31.2253227799488
17000000 27.6215426007875
17010000 35.7155615834252
17020000 36.437338120178
17030000 31.5738358635995
17040000 29.9447902484415
17050000 37.4105851010597
17060000 34.8040146908468
17070000 31.1502604779456
17080000 31.3555459273899
17090000 30.7864756381386
17100000 27.9348185635072
17110000 32.0486772039951
17120000 28.5453660595657
17130000 28.8008685043318
17140000 28.3767993938719
17150000 31.4339608263533
17160000 29.5578738842135
17170000 30.6189480086231
17180000 26.9922605750506
17190000 29.1224009625375
17200000 24.4992288076242
17210000 27.3994104863258
17220000 30.3304370554916
17230000 30.8101935675131
17240000 27.4099818982485
17250000 30.9213240720384
17260000 23.9475208485517
17270000 25.2171616408758
17280000 34.137281829064
17290000 29.3146659784841
17300000 34.69552628376
17310000 39.8558909386928
17320000 31.7169766264445
17330000 35.6631072011576
17340000 37.2568192884337
17350000 29.5669469383848
17360000 32.3407290944183
17370000 37.5084373361202
17380000 38.5093515600206
17390000 37.6890573713824
17400000 30.1281531842956
17410000 31.782307892057
17420000 35.677519735544
17430000 32.5998331661908
17440000 32.4329242292492
17450000 35.3349541011726
17460000 31.26506919786
17470000 28.8037684967808
17480000 24.7492246912136
17490000 23.3275847996982
17500000 27.4851999568403
17510000 27.6135110345194
17520000 26.6365516670141
17530000 29.8303109713607
17540000 30.3882422773281
17550000 27.9621639264299
17560000 23.976252260509
17570000 23.1763987845231
17580000 29.6011555028899
17590000 25.3842891571697
17600000 25.9319620092306
17610000 23.8576061365967
17620000 21.6441946992548
17630000 24.4749304861002
17640000 33.1569452692906
17650000 29.4696146708425
17660000 29.0765431780468
17670000 24.1694902278891
17680000 22.3591446298365
17690000 29.3861169040365
17700000 26.4343700329806
17710000 30.4475039794049
17720000 33.7481245394659
17730000 30.7483417168356
17740000 31.9665585808785
17750000 31.8311801411201
17760000 35.0892783015828
17770000 38.5730911748163
17780000 41.0338152866194
17790000 31.2075364978553
17800000 29.3986903156521
17810000 31.2714821977959
17820000 32.234992070994
17830000 33.5159164134424
17840000 27.8057928029889
17850000 22.7133598352016
17860000 27.1806835334374
17870000 26.2845607628008
17880000 17.7286752532241
17890000 24.7888162068921
17900000 27.5890320578077
17910000 21.0398264982712
17920000 25.5220172068813
17930000 25.9184602101685
17940000 24.3771724691004
17950000 25.4760454394553
17960000 22.5214018748737
17970000 24.2957106799272
17980000 29.8963240083193
17990000 34.6207352460214
18000000 28.9682369921131
18010000 23.5545925947749
18020000 19.7407832425661
18030000 17.4042053857989
18040000 17.9504136136883
18050000 18.8869415431922
18060000 19.5236722473643
18070000 21.9156626496174
18080000 20.8631682839405
18090000 25.8520481781214
18100000 29.3070356900405
18110000 25.3402816918541
18120000 24.6343480907544
18130000 29.4195046491151
18140000 30.7596823994049
18150000 24.8558826067303
18160000 21.2628712499782
18170000 26.7892769799889
18180000 32.8705764861529
18190000 24.1074748383452
18200000 20.0490266687988
18210000 25.9650911675897
18220000 25.7947924946956
18230000 21.2206120264088
18240000 29.0876700114417
18250000 25.5415952790335
18260000 19.8622708650834
18270000 17.1816072170852
18280000 15.4291704423844
18290000 15.8760455724657
18300000 20.4266691360249
18310000 21.3749940081691
18320000 17.3543527477361
18330000 17.3609978376193
18340000 15.0399309961558
18350000 16.1013628434697
18360000 21.3402254206036
18370000 16.9201016220864
18380000 19.6100618823424
18390000 25.1595029989829
18400000 19.498888712039
18410000 19.6098873305229
18420000 18.0106859894791
18430000 25.2463846881918
18440000 23.869031744715
18450000 29.3359350447187
18460000 31.8022417211404
18470000 25.8160549347936
18480000 26.0490621590083
18490000 23.9759499723517
18500000 18.1634163378695
18510000 18.3310286552582
18520000 18.6972283431606
18530000 18.9114158402141
18540000 23.2166579262765
18550000 21.2171322981566
18560000 26.3036891961145
18570000 19.6383403587429
18580000 22.8343760129725
18590000 21.1396762252422
18600000 26.5478064303952
18610000 27.6131691964247
18620000 26.3085032023832
18630000 27.567688424088
18640000 29.2018221763374
18650000 37.4454295013923
18660000 37.7613999080518
18670000 34.3162968036704
18680000 30.7471622170325
18690000 31.9031651967255
18700000 29.8562289819674
18710000 30.7671638810641
18720000 35.9987226445362
18730000 34.4416641503684
18740000 33.5214277317197
18750000 42.7937488033717
18760000 41.8562125131651
18770000 37.9764839012435
18780000 27.8210391806711
18790000 29.429363180406
18800000 30.2146254714313
18810000 32.9746601168362
18820000 38.445687619982
18830000 35.9210157698824
18840000 30.6062251692765
18850000 29.4445398385464
18860000 24.0859850525874
18870000 27.2922985809039
18880000 27.5891658316694
18890000 24.4066154677781
18900000 32.8013078442582
18910000 33.068215533435
18920000 32.5222295885247
18930000 34.8656195762869
18940000 25.6634540746963
18950000 28.4951397272913
18960000 34.3506809704394
18970000 39.5358611803993
18980000 43.2706108515947
18990000 40.7519926166403
19000000 37.7930225085755
19010000 39.5117706214555
19020000 42.4181201917391
19030000 39.0112544513745
19040000 36.0865714698895
19050000 28.1780129925219
19060000 31.774284476413
19070000 36.7294675289278
19080000 34.1617323594115
19090000 24.1353338394024
19100000 23.8120415679722
19110000 30.5428009923351
19120000 26.6445901982597
19130000 27.3999828377063
19140000 33.5619610254707
19150000 37.3239146461013
19160000 38.7294016239587
19170000 32.7857476021723
19180000 34.2824969293241
19190000 32.3770435345761
19200000 31.2462636877996
19210000 34.6157495633902
19220000 29.2222430200534
19230000 25.9339581581704
19240000 34.1058031770485
19250000 33.8132094644699
19260000 31.8726159888468
19270000 28.4662183179257
19280000 35.4607088084445
19290000 33.4388744698509
19300000 36.7565832942855
19310000 37.8427488089878
19320000 39.8620341530996
19330000 39.5316274900043
19340000 34.9700958104423
19350000 36.0410172138054
19360000 35.8304212223433
19370000 32.8322239624635
19380000 30.2321805942015
19390000 31.9822381971163
19400000 32.8567243850968
19410000 31.5698245992762
19420000 33.6945591286042
19430000 35.6584347401773
19440000 32.1796026053411
19450000 38.4436596236262
19460000 30.924288349362
19470000 30.6868037073855
19480000 26.5417299200369
19490000 29.8879648465793
19500000 29.1072880305075
19510000 32.7168845016615
19520000 32.1821738380343
19530000 35.4123621897959
19540000 31.3598664189169
19550000 28.8948925184088
19560000 25.2497601710701
19570000 27.301196818323
19580000 23.7834743711815
19590000 23.4853602342262
19600000 27.6428518987825
19610000 27.6833391566391
19620000 27.6525329450611
19630000 26.1445304673408
19640000 24.4015964876779
19650000 21.3825807596611
19660000 28.3993083632666
19670000 32.486131804196
19680000 26.7698346018115
19690000 28.2968732683919
19700000 27.7930927650813
19710000 31.4914768264246
19720000 31.0120713734095
19730000 26.6016588638985
19740000 33.3285945511855
19750000 31.0903812820316
19760000 35.450959743987
19770000 36.2176154257239
19780000 33.792298509573
19790000 31.1283318440967
19800000 37.1666825331525
19810000 35.1800915995311
19820000 23.0443856987424
19830000 23.5078186880041
19840000 18.0418469909759
19850000 24.8556235889183
19860000 21.852619290873
19870000 19.657218294351
19880000 27.9879945257224
19890000 34.9529690619613
19900000 32.7702037049355
19910000 23.7362768500109
19920000 19.4607169166867
19930000 25.5285047543577
19940000 23.7444842651678
19950000 26.2791350442114
19960000 26.3176241888315
19970000 27.3680261432145
19980000 25.2008255830794
19990000 24.5161248083077
20000000 17.3625936977513
20010000 22.3008529122988
20020000 26.7985260940721
20030000 29.0916553492976
20040000 27.7690741560445
20050000 27.3106591497734
20060000 27.5099933115354
20070000 26.4023960139281
20080000 33.0279951887458
20090000 38.2107979653292
20100000 34.6002478362773
20110000 27.8270252779963
20120000 31.9813880333073
20130000 31.0955539778312
20140000 32.205285283586
20150000 31.4196624065627
20160000 28.8800932616224
20170000 29.0693206843759
20180000 25.3968341430326
20190000 34.2571654690743
20200000 29.0691018870025
20210000 33.0958969138738
20220000 35.2000243312807
20230000 30.3755418498833
20240000 31.9510714116678
20250000 27.7197538047138
20260000 31.3092023794219
20270000 27.8340277950185
20280000 29.537153242036
20290000 29.0905335434169
20300000 24.3528998397315
20310000 28.3702506120797
20320000 23.1769523974204
20330000 20.7063349885067
20340000 29.5159528931947
20350000 28.4389539138726
20360000 24.7710521040253
20370000 20.5159819738199
20380000 18.715956876557
20390000 26.3314924790056
20400000 28.8984881181096
20410000 28.5616622620207
20420000 23.9072671641213
20430000 26.7545317250064
20440000 40.3829768303489
20450000 35.1400164360583
20460000 39.740655235015
20470000 38.6978962607649
20480000 31.484849051724
20490000 38.295710754728
20500000 40.6774243295499
20510000 37.6600724623825
20520000 38.9253981603702
20530000 33.7241890597631
20540000 35.2650994328035
20550000 35.059049477051
20560000 35.423797571067
20570000 28.7598896688711
20580000 23.2982832882083
20590000 27.9934860706173
20600000 25.2357371842487
20610000 25.811026734216
20620000 19.3619043394959
20630000 22.3073138378627
20640000 24.1384521845162
20650000 23.7722892614551
20660000 19.0936646361682
20670000 13.8370769818168
20680000 16.7203984811957
20690000 16.6195206572479
20700000 16.7232044014407
20710000 17.9881971222453
20720000 17.4458863307222
20730000 24.0866248873569
20740000 20.5505403544552
20750000 22.7433853145757
20760000 20.1543552593803
20770000 20.5084237736779
20780000 26.2877419071044
20790000 27.4135626569648
20800000 25.0105133544473
20810000 28.5619765256178
20820000 30.9250156746118
20830000 28.6120933808503
20840000 22.0657560910715
20850000 20.6517373156286
20860000 30.0134935792817
20870000 27.9102180991688
20880000 27.0805005223618
20890000 23.5909718381509
20900000 25.4047943700209
20910000 34.2235993818444
20920000 30.0258655770792
20930000 31.2830481900504
20940000 33.5814615877631
20950000 32.1934409018663
20960000 33.2945553442074
20970000 28.2259575635296
20980000 33.0139490346149
20990000 31.1336363616819
21000000 30.8738366260496
21010000 31.7765056455825
21020000 28.555900577418
21030000 28.6509615828807
21040000 23.4693444754206
21050000 26.9232422183248
21060000 20.5661723721345
21070000 22.0753224476144
21080000 20.1787793959089
21090000 18.2880892909682
21100000 20.6527721340637
21110000 19.7883093388417
21120000 21.8751615251623
21130000 11.7765882369158
21140000 15.3386331753514
21150000 15.3831975232026
21160000 17.2626114040783
21170000 25.9854604201429
21180000 24.6199585549691
21190000 23.7834109943424
21200000 22.9199934989572
21210000 22.1058576356141
21220000 28.4650358003682
21230000 23.1066176822152
21240000 17.1958745135839
21250000 22.8301027632023
21260000 29.563339870168
21270000 22.5999516779615
21280000 26.5576198011752
21290000 30.3812633379559
21300000 27.9823561648786
21310000 27.1789583487508
21320000 22.0305308068914
21330000 23.261097551887
21340000 26.6355048141897
21350000 21.4507049357674
21360000 18.9749644349783
21370000 23.2872101338222
21380000 14.1371159455342
21390000 10.5634187323713
21400000 14.4409193693158
21410000 17.8031231194398
21420000 20.9478530716638
21430000 24.6655472455014
21440000 19.449238158559
21450000 9.49378760489492
21460000 11.6274420940525
21470000 16.58861860925
21480000 21.2191260197006
21490000 21.0298962344275
21500000 29.4628494394845
21510000 28.4409073807328
21520000 26.031396937056
21530000 20.1145022226871
21540000 25.7180980995103
21550000 25.1127672420093
21560000 23.5101719468092
21570000 23.9171153840078
21580000 29.2516223746663
21590000 24.9248415171241
21600000 26.9925030619913
21610000 32.3967887431469
21620000 28.2052989301803
21630000 24.7633375058614
21640000 27.1584668809012
21650000 29.7206904709785
21660000 21.6923430574498
21670000 29.1644420597171
21680000 27.9881878648579
21690000 29.1724692124297
21700000 27.3468972919853
21710000 30.4077338473613
21720000 24.5304696527033
21730000 25.2030889862955
21740000 30.9549710799517
21750000 33.1084392639275
21760000 32.7202520087647
21770000 28.3210119721319
21780000 30.6018941778976
21790000 35.0496980391694
21800000 33.2710182600847
21810000 41.3175160739364
21820000 38.2251339617303
21830000 30.150876294385
21840000 31.0716973038127
21850000 21.8140585207279
21860000 26.9297749955523
21870000 27.2105013011127
21880000 25.9242086838273
21890000 34.294274935974
21900000 27.4529589355687
21910000 28.557757601429
21920000 31.6951956237058
21930000 28.7273448400829
21940000 25.7237710544304
21950000 30.1016072517281
21960000 33.0021403868942
21970000 24.3187502728138
21980000 38.4976668139619
21990000 31.5866715116385
22000000 35.9180164555538
22010000 42.2470868425659
22020000 47.5407579162036
22030000 44.0769988124075
22040000 43.2405750044674
22050000 46.9475956178984
22060000 37.9618025119653
22070000 36.7135480487545
22080000 38.9477299304219
22090000 34.1989775432385
22100000 45.1243017236115
22110000 46.3530753467243
22120000 44.2969474712934
22130000 41.5459295794956
22140000 43.6545854259935
22150000 41.3270609910161
22160000 37.1265568809716
22170000 33.2199971915758
22180000 28.5181196559594
22190000 32.8741376548595
22200000 41.7551975635461
22210000 35.6846768160412
22220000 37.2530317011423
22230000 37.288734158204
22240000 37.9220551396839
22250000 30.3367268207224
22260000 34.948408205714
22270000 31.6048678286587
22280000 36.6587257055343
22290000 34.9496290119874
22300000 35.9922452561088
22310000 39.9025538299006
22320000 36.8929625796758
22330000 33.0964025490651
22340000 32.5780944973724
22350000 30.1053301650195
22360000 30.3064742651744
22370000 28.9060919892248
22380000 31.0959838208962
22390000 25.7631949492759
22400000 21.8447068325764
22410000 31.003256737761
22420000 34.6940754057127
22430000 36.1567448538898
22440000 34.6327524569845
22450000 33.8764137626421
22460000 37.3770319970704
22470000 30.5883934488037
22480000 41.4247231009791
22490000 40.5360841151333
22500000 31.2081789004297
22510000 30.9297910385018
22520000 28.3919027561593
22530000 31.6670377596386
22540000 35.1135643408622
22550000 35.1193739336311
22560000 31.3342983537559
22570000 29.0881678464252
22580000 35.692984074166
22590000 33.30572674565
22600000 29.9930725761152
22610000 30.1157138592793
22620000 31.347498179188
22630000 34.5514554226308
22640000 29.5296592879309
22650000 27.8313125741723
22660000 32.4223585058726
22670000 37.6777201465828
22680000 31.6868616537151
22690000 25.7138153501377
22700000 29.5789007873246
22710000 33.1699599755544
22720000 24.3020301616453
22730000 29.5762873948785
22740000 29.5386896255382
22750000 29.3101258908283
22760000 30.5390818591735
22770000 29.4550811099635
22780000 22.49539331145
22790000 25.0125689470702
22800000 28.5573359926601
22810000 26.5508457379232
22820000 23.4286371267411
22830000 18.4864382381054
22840000 17.9230014777277
22850000 22.721123194172
22860000 23.530192996683
22870000 29.6410298789007
22880000 27.0963534065646
22890000 29.8566619472101
22900000 28.4260973453498
22910000 25.1339062244492
22920000 30.3537765763285
22930000 30.6305541682062
22940000 29.6631057696745
22950000 32.8785304532675
22960000 30.0393529703705
22970000 30.0209957340705
22980000 37.1422424749554
22990000 39.84003242005
23000000 44.0491129373445
23010000 44.1051273532325
23020000 31.0929666930091
23030000 36.1758476650913
23040000 35.4545156964415
23050000 34.5877527068297
23060000 32.7012313839354
23070000 38.2487871136497
23080000 30.1866754533633
23090000 25.9864173236721
23100000 34.176503599561
23110000 37.8244599711973
23120000 27.6619244165387
23130000 24.7871916273983
23140000 33.7965942547187
23150000 35.4998080013861
23160000 31.4417997038059
23170000 29.2066531197313
23180000 30.5955718089657
23190000 25.3320625306026
23200000 28.6745422893163
23210000 18.135410108613
23220000 16.7757645599212
23230000 22.7396397898906
23240000 27.7267599613413
23250000 24.8042961371847
23260000 31.5467454050566
23270000 25.3615602888141
23280000 32.764064425406
23290000 32.4299592654331
23300000 27.6998747233974
23310000 26.3762983967117
23320000 28.7764687540617
23330000 34.8427603088851
23340000 34.7987029131519
23350000 35.6007874574679
23360000 32.654972129798
23370000 30.1440507541001
23380000 39.2581030443897
23390000 31.6626563163841
23400000 39.1905234410578
23410000 34.3233441105452
23420000 30.3741652094544
23430000 28.0326409928551
23440000 28.9030268346369
23450000 18.7392139609577
23460000 17.6440540046826
23470000 16.9696145821222
23480000 20.412242088976
23490000 22.9982332890724
23500000 20.7229915419254
23510000 20.8588318404417
23520000 21.7308755117203
23530000 20.0079354042105
23540000 26.1702177602465
23550000 21.4509798779093
23560000 25.1477933244236
23570000 18.4599663441407
23580000 18.3002117248211
23590000 18.4036209520859
23600000 14.2166023258321
23610000 16.7652671197861
23620000 19.0675650725317
23630000 13.1268098639753
23640000 18.5346361639573
23650000 13.0560556228945
23660000 17.3651070543423
23670000 14.6356027752563
23680000 11.0798878722866
23690000 17.8288867117363
23700000 8.88179057194827
23710000 12.6427544227237
23720000 8.89919869348722
23730000 16.9716055076606
23740000 17.896240693456
23750000 15.4740850831194
23760000 9.82370314327193
23770000 14.1316948063537
23780000 16.7422336299785
23790000 15.7836806065812
23800000 18.9484598060631
23810000 18.8346585077404
23820000 13.3772871630669
23830000 15.0824848121659
23840000 19.258949034892
23850000 14.0259443606204
23860000 13.7616774776064
23870000 16.0145184597729
23880000 12.3074568997479
23890000 9.72384808678817
23900000 17.552097425126
23910000 23.4356719321408
23920000 21.7330874480945
23930000 15.1108126340707
23940000 16.9097169382991
23950000 12.4517346233272
23960000 15.7076575751515
23970000 25.1881888842999
23980000 25.0191618367168
23990000 20.0029975494031
24000000 22.5616385979976
24010000 21.2435633413158
24020000 19.9449058808652
24030000 21.6174062083426
24040000 21.7411588063163
24050000 24.9637841879276
24060000 23.6946747026325
24070000 24.1738594260756
24080000 18.6109853065049
24090000 18.5500226885001
24100000 22.4722156875134
24110000 24.5851653890653
24120000 18.3758395599109
24130000 27.6453242918407
24140000 30.575937518548
24150000 24.1797581244472
24160000 36.3575557588906
24170000 25.9670211916867
24180000 24.746545876017
24190000 27.5582039919834
24200000 17.5236374938018
24210000 19.6512019331215
24220000 17.522384110257
24230000 26.9912214334794
24240000 23.5935256546025
24250000 20.0461053124384
24260000 22.1259368298738
24270000 25.1298697287166
24280000 24.6973379106778
24290000 26.7693465709195
24300000 22.410179303207
24310000 23.8866891542557
24320000 18.5411710784823
24330000 17.4129667759445
24340000 23.7628680429511
24350000 23.7338218726612
24360000 22.4773404838812
24370000 26.3805069551917
24380000 22.71602087408
24390000 27.4150726540212
24400000 23.0294527726586
24410000 19.5551148795656
24420000 16.017210493424
24430000 16.0171679334338
24440000 11.9915045187967
24450000 14.3193910905559
24460000 20.8644310793131
24470000 16.314119899315
24480000 13.6204917055273
24490000 24.3415159255526
24500000 17.8275155305317
24510000 18.2818989012341
24520000 18.9884984733933
24530000 25.2112995221796
24540000 18.2475054906702
24550000 20.3519873664391
24560000 20.2801319151038
24570000 22.8670086455782
24580000 26.4965761657514
24590000 23.1248654154583
24600000 20.5439434172827
24610000 29.7876875666221
24620000 23.0084841100453
24630000 20.0906926758881
24640000 24.0510231992227
24650000 26.1622805660907
24660000 22.6958984815016
24670000 17.1139374639992
24680000 17.6705654046338
24690000 19.9604291554154
24700000 22.6010190975432
24710000 26.6845293554497
24720000 25.5810927560902
24730000 23.3965266811352
24740000 21.2974096374238
24750000 23.6447348868678
24760000 27.0969697491431
24770000 25.6168614903152
24780000 26.4846391598244
24790000 28.1189566672584
24800000 22.2416412497001
24810000 27.6192910142095
24820000 28.3724891933614
24830000 26.0132430461256
24840000 21.2422866569137
24850000 24.2260279259742
24860000 21.985410121494
24870000 20.7831983931036
24880000 24.6667542282575
24890000 23.9690194880706
24900000 22.601386978201
24910000 22.3266913249713
24920000 23.4591373842963
24930000 22.3992151162417
24940000 24.9526086116023
24950000 28.0551756065757
24960000 24.2705640008828
24970000 24.5555351470763
24980000 25.0863717115646
24990000 21.0187288073296
25000000 20.3342228770597
25010000 22.9355270813346
25020000 28.183374786576
25030000 23.0999934057427
25040000 27.1498002649346
25050000 31.941992341907
25060000 29.5026520476738
25070000 27.4681251197064
25080000 32.6526368532546
25090000 28.9961810420393
25100000 38.0080895001561
25110000 39.5976970123937
25120000 44.9013947239031
25130000 40.0142839071984
25140000 37.6002425976436
25150000 33.5341563821929
25160000 28.4286002109028
25170000 32.5465583310233
25180000 36.7252358378524
25190000 31.0207477101142
25200000 34.4257823372525
25210000 30.9834427545126
25220000 35.3361652563788
25230000 27.4228484871667
25240000 38.3837057901363
25250000 36.6395621580767
25260000 34.9529518082765
25270000 30.6496439624466
25280000 35.7635042501148
25290000 36.6622031050647
25300000 30.3018877838444
25310000 38.68549635174
25320000 41.3049334363277
25330000 35.4791122704861
25340000 26.0578439215977
25350000 29.9663243112178
25360000 33.4577792922278
25370000 30.9550424662423
25380000 33.0355989931416
25390000 32.128267585003
25400000 27.437377726963
25410000 25.2400291479032
25420000 25.377757939926
25430000 24.4832918294235
25440000 29.3081132458803
25450000 29.4041144187142
25460000 29.1642368832952
25470000 27.836090786897
25480000 28.3573284871172
25490000 29.458869792751
25500000 31.0888754746467
25510000 32.5050855600023
25520000 27.5026859226465
25530000 24.6900747455428
25540000 31.8760719537062
25550000 30.8566044403833
25560000 29.9156273646066
25570000 28.6518654535705
25580000 33.7902605199104
25590000 35.4326281250792
25600000 33.2069272395152
25610000 27.4912713966449
25620000 26.7164707590558
25630000 30.8705296112736
25640000 29.8986042597566
25650000 23.740169427887
25660000 23.1837295139933
25670000 19.3074144789277
25680000 27.287761617805
25690000 20.4148570996742
25700000 28.0648721570692
25710000 26.6671935941246
25720000 30.2247395438232
25730000 32.7312022753263
25740000 32.0831487930053
25750000 19.9841921116652
25760000 20.7281392854837
25770000 18.6120147813103
25780000 19.4088049543454
25790000 32.1111447079321
25800000 25.975143233882
25810000 25.9715298614844
25820000 18.6672397950636
25830000 20.9223946663755
25840000 23.3874509171916
25850000 16.5524956842877
25860000 25.5443077511824
25870000 28.5595746465455
25880000 23.5992809031642
25890000 25.7807246963274
25900000 35.2817046748024
25910000 23.5321183234277
25920000 21.5236656238102
25930000 20.1733250714667
25940000 20.1322569985366
25950000 24.7480412872785
25960000 28.0994219959628
25970000 22.9129454817285
25980000 19.5967756236811
25990000 20.3412920775279
26000000 25.0398212463425
26010000 25.3444479363131
26020000 26.0074545871855
26030000 30.8807680378414
26040000 35.8024500494119
26050000 31.4980907546447
26060000 40.2174013643429
26070000 41.0265501676413
26080000 37.1598583642428
26090000 37.0544655151064
26100000 40.2595297197772
26110000 39.0247364075042
26120000 34.6870030726471
26130000 39.2113952906903
26140000 41.8491619842628
26150000 37.0331597132857
26160000 45.7110838738966
26170000 50.2043916716069
26180000 49.1793820417009
26190000 42.3341347549191
26200000 41.7020635688577
26210000 33.1887685993743
26220000 37.8630144761377
26230000 41.2035724451605
26240000 35.2957525699393
26250000 42.8427406253189
26260000 40.2681117128711
26270000 43.0333405023584
26280000 35.7977228384168
26290000 41.0599943100759
26300000 29.4560721872079
26310000 33.3307118139156
26320000 37.215898876751
26330000 36.1564048699086
26340000 36.3896237266305
26350000 30.3846457387639
26360000 33.3007256414018
26370000 37.0401395754948
26380000 40.3236641897529
26390000 33.7847514546834
26400000 32.778732868478
26410000 36.1153142213097
26420000 32.5447914456524
26430000 33.8299175352693
26440000 48.8283333152345
26450000 46.2812968502017
26460000 51.1471225008664
26470000 41.2237998543602
26480000 44.2684116737902
26490000 39.2636533800662
26500000 43.2925946491503
26510000 36.4701434646761
26520000 35.5842605823584
26530000 39.9477460055743
26540000 38.3604090507574
26550000 45.3907255112839
26560000 42.5065921533392
26570000 47.3258122545589
26580000 41.8327706171378
26590000 42.428894886718
26600000 44.031023103291
26610000 30.9527087520778
26620000 42.8189425933971
26630000 41.3493978455889
26640000 36.9815994077333
26650000 40.9590785823276
26660000 28.9772806990905
26670000 26.3188041540302
26680000 31.103900525787
26690000 27.5590450021272
26700000 34.4796164666294
26710000 40.188611307037
26720000 36.5787248354511
26730000 37.7224775349363
26740000 38.8608936531786
26750000 33.6556340627201
26760000 29.5903559611858
26770000 32.567231825191
26780000 35.3751179842492
26790000 35.381539727826
26800000 39.3225237827245
26810000 40.4005172333804
26820000 35.8637205405611
26830000 32.1676635660754
26840000 35.9293957133984
26850000 41.5735293072256
26860000 42.6334556827431
26870000 39.281110153339
26880000 34.0952091678058
26890000 33.0583642615982
26900000 34.99056817883
26910000 36.672667379773
26920000 32.9478179888885
26930000 36.7961333316151
26940000 42.3418880145281
26950000 35.4399780234208
26960000 43.1041190439119
26970000 36.9509579897198
26980000 32.1972677618471
26990000 34.1119852523137
27000000 39.0256701772968
27010000 36.3567204841346
27020000 37.5442149695299
27030000 31.0628384745641
27040000 31.9444018104874
27050000 32.7636396385192
27060000 37.0189435513863
27070000 36.9794927070718
27080000 35.8676675778119
27090000 35.7485713258561
27100000 32.8856365107293
27110000 34.0970972065561
27120000 37.6625327387625
27130000 40.3972476591185
27140000 34.6199691963099
27150000 37.0274601883389
27160000 28.8036302506891
27170000 28.2703666634031
27180000 29.5625012694135
27190000 32.5785888005626
27200000 26.9269017233906
27210000 28.5289588527786
27220000 31.0579501170838
27230000 37.4231676183071
27240000 32.5771468097307
27250000 31.4098964496642
27260000 31.5042903089591
27270000 33.2999025697038
27280000 35.0113358871291
27290000 32.1765926915231
27300000 31.7343006345755
27310000 28.6695295506975
27320000 35.3951600832439
27330000 35.1565792722711
27340000 34.2218489392121
27350000 35.8301784473714
27360000 33.5198746539037
27370000 36.0056379731084
27380000 36.1777459550935
27390000 37.9450907179951
27400000 35.6313507831283
27410000 39.6621340810091
27420000 44.7670448982311
27430000 37.595397226629
27440000 40.9064396476116
27450000 40.8732973687461
27460000 38.4647709534993
27470000 39.2572076930476
27480000 49.805538695941
27490000 46.55912583022
27500000 44.1596894596489
27510000 39.909685747562
27520000 46.8922480788697
27530000 43.2319643453247
27540000 44.8160254418444
27550000 41.0370959745289
27560000 37.6029975484831
27570000 39.9571498927186
27580000 42.0970307695446
27590000 44.3084355569514
27600000 43.7160366925124
27610000 44.7819759908626
27620000 37.5515913088593
27630000 43.8813953702809
27640000 44.7087830285013
27650000 45.523658198708
27660000 49.2623778062719
27670000 48.2277404313319
27680000 54.69884144942
27690000 48.950732833142
27700000 45.6125621848141
27710000 51.6708406040175
27720000 50.9293698469971
27730000 49.010804340239
27740000 42.4654905742236
27750000 45.4924358849036
27760000 40.9451123883836
27770000 33.749821945993
27780000 34.0648654073669
27790000 32.17135594852
27800000 29.9207267085815
27810000 37.1093537111229
27820000 43.4967867286704
27830000 38.0164453600352
27840000 44.7438183798125
27850000 38.6327246197016
27860000 39.1526174095338
27870000 33.4200904898888
27880000 36.398909031272
27890000 37.3551592728904
27900000 32.0738115707547
27910000 34.0103370438692
27920000 29.9476835971797
27930000 27.1531906729399
27940000 34.1353238751929
27950000 36.8483037917219
27960000 41.0439642224293
27970000 36.3731838959005
27980000 33.4925204145166
27990000 35.3198391350479
28000000 40.6870937057226
28010000 43.6122576496367
28020000 38.9738381429352
28030000 40.5001226184655
28040000 45.9215018453451
28050000 46.6842025836389
28060000 44.6783127658281
28070000 43.0692989905052
28080000 41.5531872916026
28090000 41.9977603758902
28100000 37.4916659736981
28110000 44.5679804603507
28120000 41.8811652137899
28130000 43.2748792125279
28140000 41.1830169268457
28150000 42.9960540439063
28160000 42.6659720455573
28170000 46.1286673908277
28180000 40.7588633681895
28190000 35.1017602051776
28200000 38.3920716468629
28210000 36.0835398623002
28220000 38.133587469216
28230000 36.284540909026
28240000 31.9484421235861
28250000 25.1961715149561
28260000 26.869521835393
28270000 31.5999059785163
28280000 30.9914921027395
28290000 25.5718420948696
28300000 22.6367442982816
28310000 30.5473208891356
28320000 28.1898874159526
28330000 25.6039414374088
28340000 30.4201840896539
28350000 39.4132335056622
28360000 38.299261522161
28370000 36.531907345368
28380000 39.1964872197556
28390000 35.0234113162485
28400000 36.5847610938833
28410000 38.789936808337
28420000 38.9702856947933
28430000 41.3429525457645
28440000 46.7483872470393
28450000 42.7064207980661
28460000 39.4504351784655
28470000 34.4779686780167
28480000 37.6802519952494
28490000 40.0514332875057
28500000 47.4431243168092
28510000 43.7506224798322
28520000 45.9232163309822
28530000 46.5313470962676
28540000 47.4226438978114
28550000 51.5386252998775
28560000 50.3220452991276
28570000 52.4442710329841
28580000 48.7747188660367
28590000 39.1037871321954
28600000 39.4430535111408
28610000 40.9535248027501
28620000 45.2893859882589
28630000 39.1448138744987
28640000 36.1477705940372
28650000 32.7942797945175
28660000 35.8668438861675
28670000 31.1962895146132
28680000 32.7425194610987
28690000 39.2935531792599
28700000 34.3432388568622
28710000 27.959919086313
28720000 39.1770662898227
28730000 38.3171143107296
28740000 35.7286614088333
28750000 35.5416372562291
28760000 32.9387007013016
28770000 35.6159416545177
28780000 38.3711639046515
28790000 39.0280284810735
28800000 41.145165600054
28810000 42.9362162699326
28820000 37.9835144790828
28830000 37.2758555513346
28840000 39.4377641803891
28850000 37.422236010509
28860000 36.4060710664538
28870000 37.272079186609
28880000 38.5236612204596
28890000 37.8072346131389
28900000 41.630556755351
28910000 38.3584427026961
28920000 42.46650683705
28930000 43.3304730309999
28940000 38.164005753195
28950000 36.5944950069059
28960000 30.8915110365651
28970000 37.1648906902273
28980000 36.7816327404902
28990000 28.9972616756864
29000000 37.3437892416461
29010000 37.4520431963713
29020000 30.1588316603951
29030000 28.9669967378668
29040000 39.0793114425102
29050000 35.9078583812458
29060000 37.6089575960486
29070000 32.8718188894672
29080000 33.816118962709
29090000 38.1855916166735
29100000 30.3232294350771
29110000 37.1343183380557
29120000 32.1645318340503
29130000 31.9888136631925
29140000 28.5577794990916
29150000 29.14822885909
29160000 38.5909040543366
29170000 39.4639983428592
29180000 39.9249226720705
29190000 37.7340265872909
29200000 38.1147803581214
29210000 43.0772758070027
29220000 43.9195083716328
29230000 43.1561252498485
29240000 48.7810448637185
29250000 43.3967270528906
29260000 39.2059384445774
29270000 36.0622562835183
29280000 36.1510508119115
29290000 41.2233691849147
29300000 37.9011411723855
29310000 39.461208250761
29320000 38.7132676973619
29330000 41.6171754048737
29340000 40.3323749354471
29350000 37.7809727694403
29360000 39.4938255349358
29370000 39.8700832982619
29380000 45.5269640418495
29390000 42.544845575525
29400000 40.1059900103274
29410000 38.2702636464971
29420000 33.8530583943997
29430000 33.6737745407495
29440000 40.3000036441478
29450000 38.0479974740685
29460000 35.3766305934049
29470000 39.7378591846397
29480000 44.5923281026447
29490000 46.8584487874306
29500000 42.5802687957395
29510000 42.9639204295319
29520000 40.3126927702245
29530000 37.9645924375806
29540000 35.1196508243277
29550000 36.3957035080072
29560000 38.8693152121696
29570000 43.215982509466
29580000 39.0988977317623
29590000 41.2317914021601
29600000 41.022881587188
29610000 38.8287329910243
29620000 37.2625041064759
29630000 45.9853666730914
29640000 40.5890837163637
29650000 40.9932841062966
29660000 40.5653387343446
29670000 40.3600680816755
29680000 33.4932867696025
29690000 35.6706690109272
29700000 42.404493425776
29710000 44.7215878395086
29720000 33.810544988148
29730000 32.1681734861525
29740000 37.8679553956396
29750000 37.4909694875711
29760000 37.4088291898752
29770000 35.8738756269436
29780000 32.3913732764485
29790000 40.7692671061209
29800000 37.3336633554938
29810000 42.5867612822066
29820000 31.6993919489073
29830000 33.5389025525698
29840000 38.7291590489075
29850000 35.4659162335577
29860000 35.279602029106
29870000 31.2040242095484
29880000 25.8937965678502
29890000 30.1305280984416
29900000 19.1804822679983
29910000 17.5714633656396
29920000 22.7584064763185
29930000 19.0139411060206
29940000 32.6000286090189
29950000 31.0034442496545
29960000 20.4483146340883
29970000 25.0722966799942
29980000 20.9272361630873
29990000 21.5232081445632
30000000 22.128760119095
30010000 23.1410813400207
30020000 27.5387109162054
30030000 23.2353056502676
30040000 24.6664243949922
30050000 29.3230689328096
30060000 21.9551047600624
30070000 24.9557436227174
30080000 23.3069331369297
30090000 26.4125835032499
30100000 23.6146025768963
30110000 31.3670755743104
30120000 34.0039330564816
30130000 27.8007621336795
30140000 20.6545371292499
30150000 26.5290206977594
30160000 28.0358770231369
30170000 24.0982469350542
30180000 25.2613499882756
30190000 24.7851966490254
30200000 32.7513010857227
30210000 30.8504557880447
30220000 39.4898354004979
30230000 32.1277442709942
30240000 33.0683518319842
30250000 33.8356591664861
30260000 33.1116365314726
30270000 30.1041623190565
30280000 33.960853032227
30290000 36.9897489132228
30300000 32.9187962386788
30310000 31.629312861661
30320000 31.7579630183766
30330000 34.2967699385632
30340000 35.3020070739263
30350000 30.4364490763732
30360000 30.8883274026112
30370000 36.3325240610791
30380000 25.3370202918545
30390000 31.7434002778353
30400000 32.3232516260304
30410000 33.6077005219609
30420000 35.6046806048529
30430000 34.3990551916171
30440000 32.9183778904881
30450000 31.5886808925205
30460000 30.9614191017182
30470000 26.3461285155771
30480000 30.9715799687359
30490000 29.7634158371027
30500000 29.8143339055009
30510000 31.3901573778866
30520000 32.5638442651593
30530000 29.6773948630031
30540000 32.0443228705832
30550000 27.5338196869157
30560000 26.5122187187168
30570000 26.2118946631133
30580000 21.7175236387439
30590000 32.5238563677586
30600000 26.2405969581358
30610000 27.2150820162767
30620000 33.1836992829437
30630000 33.3750024841037
30640000 21.4517677995758
30650000 23.0468740677155
30660000 20.6779868932359
30670000 25.0350241332508
30680000 21.1028429082121
30690000 24.6155346420617
30700000 23.209311008372
30710000 27.3836991125874
30720000 24.8544078176383
30730000 30.0444520123268
30740000 31.5306658671407
30750000 29.1670797201346
30760000 28.6328750272938
30770000 30.4845862393076
30780000 33.75595876098
30790000 28.6663028271787
30800000 35.3302168599378
30810000 34.3547727953009
30820000 32.1575506146503
30830000 29.7508416801894
30840000 21.2836808695916
30850000 30.5124468368009
30860000 29.1557249191515
30870000 35.3938042693212
30880000 38.4520529704309
30890000 40.9519994467361
30900000 36.1645617874284
30910000 36.9649509039565
30920000 36.985249293243
30930000 38.0661903662144
30940000 38.9066348265851
30950000 43.4667040684954
30960000 48.1538292525245
30970000 43.1522548092216
30980000 41.0421680848794
30990000 41.8308791513281
31000000 36.5049758870273
31010000 44.0410465716102
31020000 51.2922103646296
31030000 46.8562471785314
31040000 42.1810906488287
31050000 40.0726630301922
31060000 48.9200741799861
31070000 45.154414474718
31080000 41.5445676676732
31090000 40.6166434592304
31100000 41.2926536477166
31110000 43.2038214846359
31120000 32.8601705001082
31130000 39.8856105719367
31140000 43.4721905301745
31150000 41.7713796711733
31160000 38.5453654636737
31170000 39.563748336599
31180000 42.3296437301988
31190000 46.1093896325984
31200000 34.8416274385816
31210000 36.4631667870374
31220000 37.4963413038619
31230000 33.0785016781877
31240000 34.5935083901846
31250000 32.2602019843419
31260000 38.0120735477037
31270000 37.1346774498826
31280000 40.5560446401978
31290000 35.1822765603194
31300000 32.5557091416775
31310000 31.563096504034
31320000 37.7983339069306
31330000 45.0929392226513
31340000 51.1915795393019
31350000 39.7431750222911
31360000 40.1391861929644
31370000 35.7863364093648
31380000 38.3738694920099
31390000 35.8026296238148
31400000 33.9781960538123
31410000 33.5450575821685
31420000 37.3045669101622
31430000 36.3452171304501
31440000 39.9148103228541
31450000 44.2486356240826
31460000 40.2467242026734
31470000 33.733461373612
31480000 41.8853794841999
31490000 35.6141730264333
31500000 33.1292922521253
31510000 35.5638193127688
31520000 36.2635408117375
31530000 40.2218459966882
31540000 42.3887763397693
31550000 43.3444148141493
31560000 40.568847613176
31570000 38.8658691297579
31580000 36.5620452997205
31590000 35.0440587492552
31600000 34.1364513532416
31610000 32.4486517379211
31620000 41.4180633535215
31630000 38.8709769798205
31640000 37.9057032276703
31650000 37.2761885674179
31660000 36.9627329674366
31670000 37.0114017641538
31680000 38.0705275246537
31690000 33.1527103961625
31700000 41.9390221008271
31710000 37.6276777505415
31720000 45.0295374499532
31730000 41.8860623745469
31740000 45.4941818689034
31750000 39.3302280776091
31760000 39.276509464108
31770000 39.7639590508718
31780000 45.9271595613785
31790000 39.6161590399585
31800000 43.8555560270246
31810000 40.2218011435359
31820000 39.4624486611411
31830000 43.0287579580911
31840000 48.9624302054097
31850000 41.7763295786047
31860000 45.8026369274923
31870000 48.0261961809981
31880000 44.5964571414643
31890000 45.2069215461026
31900000 41.0687832006222
31910000 48.0742897405746
31920000 36.627031018354
31930000 34.5066825095469
31940000 45.8160610514166
31950000 44.9307002907998
31960000 41.6961972293687
31970000 33.1537901879842
31980000 38.7657678860722
31990000 41.526896699915
32000000 35.1568703433396
32010000 30.6296180770757
32020000 28.1684997266605
32030000 36.1477791506177
32040000 32.1970779457657
32050000 34.2950077104931
32060000 28.8331166541385
32070000 38.5540648023053
32080000 24.4002281571423
32090000 37.3125040808941
32100000 34.3233196026307
32110000 29.8557019964623
32120000 26.9741072678372
32130000 27.5881635105452
32140000 28.7548208651386
32150000 33.1620455174049
32160000 31.62948111433
32170000 25.5506664605081
32180000 37.1779265143286
32190000 31.1752460456945
32200000 33.6346868384015
32210000 29.4805901427197
32220000 40.9217694221944
32230000 36.3822168454057
32240000 37.478912468027
32250000 36.1690345970054
32260000 33.8362809553448
32270000 34.9457548584982
32280000 42.3927889092034
32290000 42.8057896512596
32300000 42.8682316193346
32310000 39.2413227660458
32320000 35.4601509302693
32330000 37.4853120188971
32340000 39.1497976685365
32350000 40.947491472517
32360000 34.3081103500745
32370000 30.8828377617245
32380000 34.9446654006018
32390000 35.7972182890648
32400000 39.5334262944597
32410000 39.8823308568429
32420000 32.8269678251944
32430000 35.7116179037658
32440000 37.4552533238759
32450000 42.1954464114544
32460000 32.3554237680936
32470000 35.8420936503729
32480000 28.4388785730853
32490000 28.6607800124688
32500000 34.5179003383028
32510000 33.0323443595165
32520000 28.9244760506083
32530000 27.4056165884724
32540000 33.5103344985181
32550000 39.2799039155241
32560000 32.8902671238607
32570000 32.7950225824586
32580000 32.7953321754528
32590000 34.4073368417711
32600000 38.1417851303908
32610000 36.3567568654238
32620000 31.5481264102522
32630000 36.6027831236718
32640000 37.5314766279222
32650000 43.0571552158619
32660000 38.1824016279217
32670000 28.7138889202763
32680000 30.9041181755467
32690000 36.1274577230703
32700000 37.4305448773828
32710000 38.0004948327525
32720000 35.4392324168348
32730000 33.8366698460926
32740000 28.6357962780057
32750000 33.0836439430625
32760000 33.2300080259566
32770000 30.814194757612
32780000 41.1888255129699
32790000 39.1673920957526
32800000 39.0166820588515
32810000 33.0217394162563
32820000 43.2685891557804
32830000 42.0734162182175
32840000 35.8943358203838
32850000 40.2369810408643
32860000 34.8645936987882
32870000 36.4709918306768
32880000 39.2802516474043
32890000 41.4925013333275
32900000 35.6034799520784
32910000 42.1391198637886
32920000 33.825719317496
32930000 39.0815911638124
32940000 32.5760953936585
32950000 35.3191721364491
32960000 34.2402345998584
32970000 32.4560760783154
32980000 23.2822506656077
32990000 21.9495189842431
33000000 27.3375638475993
33010000 28.4973876363177
33020000 30.149574665124
33030000 39.9949051733734
33040000 35.5277093009926
33050000 30.5874925078032
33060000 32.0299114417953
33070000 23.7218996558109
33080000 26.5926203283185
33090000 31.7861088895842
33100000 38.372890369774
33110000 35.1255164643585
33120000 39.3564510552338
33130000 39.832797836294
33140000 32.9044653453786
33150000 27.0625186263682
33160000 38.4874270865892
33170000 31.2016096648982
33180000 35.8893350306521
33190000 36.6619676015102
33200000 36.5504250063315
33210000 46.9603518401664
33220000 40.759526011281
33230000 43.2246893395074
33240000 44.1609712654916
33250000 42.2064389254157
33260000 35.9673700934439
33270000 36.582797573001
33280000 38.0616037526854
33290000 34.6835340485998
33300000 34.8143963723965
33310000 37.1961750642382
33320000 32.7249164342854
33330000 39.011613521506
33340000 35.7980755165096
33350000 34.3502376106985
33360000 34.4858716608279
33370000 39.1437178696096
33380000 33.0385408802995
33390000 27.0983074211425
33400000 34.16832993634
33410000 30.5330743040959
33420000 36.0698189537781
33430000 31.9017383626969
33440000 27.3782921930377
33450000 31.2022783019085
33460000 32.1757176293795
33470000 34.5600866954056
33480000 30.6635244201085
33490000 28.2681817733727
33500000 35.0256987366712
33510000 40.8879517746506
33520000 43.6024708603626
33530000 42.3717347108625
33540000 39.6623028612259
33550000 39.1198813306384
33560000 36.3156944759321
33570000 41.1449667975517
33580000 39.5560331567485
33590000 35.6631369687013
33600000 33.6081021489217
33610000 28.0965481348699
33620000 31.7210504909353
33630000 38.7193832222267
33640000 35.1781810745176
33650000 34.6498212114233
33660000 32.7534867590543
33670000 37.352854193077
33680000 33.5584761232508
33690000 36.4415927865949
33700000 35.5218330546651
33710000 37.7992955696579
33720000 31.0870518124451
33730000 35.065778001942
33740000 36.4504144572924
33750000 36.3953619277601
33760000 31.4895041030971
33770000 31.3786539352571
33780000 31.6246335384957
33790000 36.1157145312448
33800000 30.7269216023369
33810000 35.1250112397578
33820000 31.6348850858996
33830000 35.02868685859
33840000 40.4605680308659
33850000 33.8442369189815
33860000 37.6886937730949
33870000 39.9442685113207
33880000 41.9134685919956
33890000 40.8808713689122
33900000 34.9200734602174
33910000 39.7363707153747
33920000 38.6069288695713
33930000 42.7536440301503
33940000 36.3415464731458
33950000 36.5848166422173
33960000 37.2134656618819
33970000 32.4033265108306
33980000 34.9604647592807
33990000 38.6119372738765
34000000 35.5084752409731
34010000 34.8338596007176
34020000 39.0367461406456
34030000 40.0800832837616
34040000 38.5007557921545
34050000 32.5163975613431
34060000 28.6967020215814
34070000 32.5738908178217
34080000 25.152319616475
34090000 23.0570981693596
34100000 25.2168105900219
34110000 16.0905862796453
34120000 22.1099218479546
34130000 26.7174125344888
34140000 30.1172189056838
34150000 30.8656313451445
34160000 27.6331708621458
34170000 25.5516562640389
34180000 25.9894063926475
34190000 27.6011653334691
34200000 26.431698797576
34210000 22.9638949645956
34220000 22.493705743864
34230000 23.6314064603503
34240000 30.972217825335
34250000 22.0011862652387
34260000 26.5109690816749
34270000 27.305639301057
34280000 31.1259601763045
34290000 28.850943111336
34300000 26.9547172050928
34310000 30.7528706131834
34320000 33.7158991972926
34330000 33.7382438218927
34340000 34.7536101933121
34350000 33.5786126325301
34360000 35.983622807769
34370000 30.9412245935593
34380000 29.2785007095374
34390000 28.9576931929076
34400000 25.4493259023902
34410000 31.3046611408874
34420000 27.8087128950667
34430000 28.7064778255158
34440000 27.2520044269386
34450000 24.5669800416897
34460000 25.9136333294517
34470000 21.5572275070285
34480000 18.9375798987538
34490000 17.9864622075221
34500000 20.8073101619261
34510000 22.2581150589856
34520000 18.6514726270566
34530000 22.9444629030788
34540000 22.5209490536707
34550000 31.9426991833596
34560000 30.8078896946545
34570000 36.9715684943302
34580000 36.1958542407334
34590000 33.6137477419719
34600000 35.3147308923926
34610000 38.6605438458695
34620000 41.4488561806733
34630000 36.2415489730384
34640000 37.2474766878236
34650000 42.2114030682038
34660000 32.8918670082064
34670000 36.7865455137043
34680000 30.552157934419
34690000 36.2413622334702
34700000 35.7869094292913
34710000 40.0274939349422
34720000 34.8823962191981
34730000 37.9835248292738
34740000 31.5601775111792
34750000 37.90501422516
34760000 39.940663526156
34770000 36.6302861067678
34780000 34.3710020678261
34790000 34.3692022421508
34800000 41.1512168208337
34810000 34.3671241569321
34820000 38.3500162978183
34830000 36.6309226035414
34840000 37.6445356717432
34850000 41.5405030466986
34860000 33.8551985261981
34870000 37.7336745566013
34880000 40.7424545753937
34890000 37.2570507528249
34900000 40.5353972752441
34910000 32.9000606427878
34920000 36.1441897972396
34930000 35.4689524735858
34940000 36.988870011167
34950000 39.6609033463852
34960000 30.8544124448266
34970000 29.1505641574518
34980000 28.8827870550204
34990000 31.624970727138
35000000 36.7068902095979
35010000 33.3462750434592
35020000 28.9014844575034
35030000 34.0968696879166
35040000 33.232043749958
35050000 33.7713505675995
35060000 34.4984725866727
35070000 34.2826197850021
35080000 35.0850697804108
35090000 30.881609722542
35100000 34.4950469716585
35110000 32.6181643445977
35120000 33.2634226124077
35130000 33.1577427525992
35140000 37.6467918431923
35150000 40.2460593391465
35160000 34.2914754842511
35170000 35.2605332898857
35180000 41.9397665411007
35190000 40.1179794759332
35200000 39.2973540261932
35210000 43.1810878086567
35220000 36.3619101766324
35230000 29.6012100845318
35240000 36.3390086099675
35250000 41.7039179592499
35260000 44.7499719000673
35270000 46.6422994196898
35280000 39.1567626024525
35290000 28.831026330301
35300000 35.8740835991469
35310000 36.9060465235369
35320000 37.4165595938764
35330000 39.7553656178658
35340000 38.482288238674
35350000 41.4569142882504
35360000 44.6653164893611
35370000 45.6209497355179
35380000 47.4913797497651
35390000 43.6193996806288
35400000 42.4131995423566
35410000 42.3283167619948
35420000 44.1959129716737
35430000 47.2890739023006
35440000 44.0260002273541
35450000 46.7038775382019
35460000 45.1946156592458
35470000 43.3884426629862
35480000 45.7939512209836
35490000 40.1934475192841
35500000 47.9259262250727
35510000 46.2791710845305
35520000 50.9772055219906
35530000 46.6981893627258
35540000 45.8754330807
35550000 47.7815541510339
35560000 49.4578547256636
35570000 49.9662088992871
35580000 52.0163744045389
35590000 48.2681447405311
35600000 47.0045760285191
35610000 45.1428595240868
35620000 52.0286131965602
35630000 47.4044276027293
35640000 48.8026273322695
35650000 48.170079877311
35660000 43.1909651716552
35670000 44.4607201312436
35680000 41.6006416994028
35690000 39.186642368688
35700000 39.0971778126822
35710000 45.0190126814832
35720000 42.2549401970798
35730000 42.9574327124578
35740000 44.2066397632116
35750000 43.9867941963908
35760000 39.3279008113248
35770000 44.434243781486
35780000 43.2926578139572
35790000 39.5885291551357
35800000 41.6946479962295
35810000 39.5310889553719
35820000 39.292385200133
35830000 37.2538493136389
35840000 42.8657360830453
35850000 43.875474047797
35860000 44.7284870959951
35870000 40.8669928202521
35880000 40.8224912304327
35890000 40.3065459258834
35900000 44.8118274177031
35910000 44.8178354907651
35920000 51.6382707990534
35930000 47.3404549988671
35940000 45.6410951461679
35950000 42.3670090537893
35960000 46.9687468043545
35970000 43.7507825756387
35980000 38.2740029399386
35990000 35.4975225415336
36000000 38.1554533604868
36010000 40.6783768846048
36020000 42.39926441341
36030000 38.3602239704986
36040000 40.5308587170771
36050000 42.5537353643326
36060000 40.2685290537679
36070000 37.201818491208
36080000 38.3763664077884
36090000 29.9446884229274
36100000 28.822716057638
36110000 34.9066180475141
36120000 36.0241063315408
36130000 36.1962345430205
36140000 40.531392431313
36150000 46.3119601259729
36160000 41.9566187308995
36170000 37.628971797851
36180000 39.5446388292729
36190000 42.6978219495494
36200000 44.9842125270551
36210000 44.3675574344239
36220000 34.7950560233706
36230000 37.7086911021054
36240000 42.096598210473
36250000 40.0251510424887
36260000 41.6591766881685
36270000 35.2502475239231
36280000 26.2872515931415
36290000 33.3795034023514
36300000 39.6543802020808
36310000 35.7336733282065
36320000 34.5839815687396
36330000 35.1507176900489
36340000 35.7978012671147
36350000 36.7232371964889
36360000 36.2174131999847
36370000 38.0010294556844
36380000 38.7608632195496
36390000 42.4766572158986
36400000 47.7242350028413
36410000 42.4227472134746
36420000 34.6405557663936
36430000 35.5571871963136
36440000 33.6838915597587
36450000 32.9357863712748
36460000 29.8014489670176
36470000 30.9440274913741
36480000 29.0120947004402
36490000 27.6542162127092
36500000 37.5563494769504
36510000 37.0872771467054
36520000 39.8120043182051
36530000 34.5659431745062
36540000 36.0622749979804
36550000 38.1696170884462
36560000 33.4575930776709
36570000 33.5232718242366
36580000 38.0814456763718
36590000 40.7334188828845
36600000 37.8498735009541
36610000 40.2281597092812
36620000 38.5865510523581
36630000 35.0910439650515
36640000 36.5391030923623
36650000 36.8880491211717
36660000 37.0281050344204
36670000 38.153717759903
36680000 34.8427902348462
36690000 35.5800881980384
36700000 35.5322191925964
36710000 35.4925101946153
36720000 36.4882932202405
36730000 34.3967231359263
36740000 28.5892892961378
36750000 29.9791665952425
36760000 24.9767461604185
36770000 29.9624581820485
36780000 30.4681252245298
36790000 33.7247811570738
36800000 32.9798989312005
36810000 32.2787253990916
36820000 31.7655644207157
36830000 35.5526565052215
36840000 36.0590439250512
36850000 38.0581847973718
36860000 35.9892661007618
36870000 34.9725470679818
36880000 34.4996089817707
36890000 26.927591760348
36900000 26.9275961452805
36910000 35.2668782160651
36920000 27.065079532838
36930000 25.3923980295283
36940000 30.7151827612992
36950000 30.0345677145716
36960000 30.3141640508265
36970000 34.8739621352467
36980000 37.201714163171
36990000 36.2515310159625
37000000 38.3774915271668
37010000 39.2922038972063
37020000 32.9833564192489
37030000 35.1839068273162
37040000 35.1325900358274
37050000 31.65335139588
37060000 34.5347805140893
37070000 33.9257062892054
37080000 41.4175924271366
37090000 38.3512679869519
37100000 39.578439198862
37110000 37.9242161658355
37120000 38.6034262315719
37130000 33.6781629588148
37140000 29.1638953769276
37150000 32.7923911901277
37160000 32.0287387062056
37170000 23.5107401198625
37180000 30.7659265574313
37190000 36.823176751175
37200000 29.246292328499
37210000 34.5747427116399
37220000 33.7350270073853
37230000 33.3613748272257
37240000 27.4143673990075
37250000 27.6754020113383
37260000 26.916523020722
37270000 31.5035362974959
37280000 32.0844323796273
37290000 36.263882452672
37300000 38.0872440878008
37310000 34.1184538425025
37320000 35.7536482828963
37330000 35.4234406163191
37340000 38.0376388027189
37350000 35.4859850999213
37360000 35.4908727898679
37370000 31.592616645121
37380000 29.4144658638127
37390000 36.2698787474184
37400000 38.5855577865052
37410000 32.0123529810766
37420000 35.4969881156291
37430000 37.3700480042302
37440000 30.4882962959013
37450000 39.5265794308835
37460000 38.6775398042015
37470000 41.1491743743765
37480000 40.0943039028982
37490000 40.1953068168044
37500000 36.5952060507688
37510000 37.7072098584247
37520000 41.7917387329059
37530000 39.5040367489783
37540000 36.3627039085108
37550000 36.0516424312275
37560000 40.0060092535946
37570000 36.0016548950124
37580000 39.6330266983888
37590000 37.2350619697618
37600000 35.3125938067322
37610000 33.1590939992442
37620000 33.0330332339618
37630000 28.6448019252208
37640000 33.0248002605625
37650000 31.78610003418
37660000 32.8246279261382
37670000 23.4617220901259
37680000 24.1373237939594
37690000 22.036154666883
37700000 19.3166773271736
37710000 11.7536495505597
37720000 13.8200894143777
37730000 16.9613386936994
37740000 12.2410806694906
37750000 17.5266200665952
37760000 17.8316407245796
37770000 13.4640273923857
37780000 20.448795035596
37790000 16.2452163130725
37800000 21.5827399360857
37810000 23.3275879297183
37820000 33.7522181763113
37830000 32.9259932513948
37840000 30.5865301691298
37850000 26.8894667175645
37860000 34.9247091854023
37870000 33.5737156647662
37880000 33.6269814556142
37890000 36.1546298856474
37900000 38.2985511344725
37910000 30.8906390849443
37920000 35.9468310141328
37930000 36.8809705368425
37940000 36.0050434579122
37950000 33.1544872575603
37960000 39.3830257763082
37970000 42.5943305439881
37980000 43.3037298105567
37990000 46.9582055583945
38000000 43.0210109212774
38010000 42.2890913746604
38020000 40.4891678945965
38030000 40.4861972268002
38040000 46.0888398231531
38050000 37.8483406501659
38060000 41.1700186314868
38070000 46.0186271073113
38080000 42.1333358227752
38090000 46.8634511286496
38100000 44.4685925941546
38110000 43.6666928744844
38120000 47.0656379948449
38130000 50.7235517239566
38140000 51.016048496733
38150000 43.3690452665701
38160000 43.3208806907177
38170000 37.4264849216156
38180000 46.2000008190669
38190000 41.5913041082512
38200000 48.3487674702342
38210000 50.5297594621006
38220000 50.5090682126273
38230000 44.3548044485248
38240000 46.1524192770908
38250000 43.729217775036
38260000 38.6910041776446
38270000 44.468082481492
38280000 44.0285434170738
38290000 43.5576823442717
38300000 48.8141753712956
38310000 45.920943568456
38320000 49.8628073600517
38330000 47.6842903566406
38340000 46.4441341597181
38350000 50.9399015731219
38360000 48.1988523221458
38370000 47.39514386237
38380000 51.5092243816807
38390000 55.6964185933705
38400000 57.4808767056872
38410000 53.0420744520836
38420000 48.7029029172054
38430000 49.4481726525175
38440000 48.6835511216707
38450000 46.939066869491
38460000 45.0664770849324
38470000 43.8535660232492
38480000 33.9220677057622
38490000 43.2409948584217
38500000 44.4390852738575
38510000 43.9783060390432
38520000 44.158375804556
38530000 45.6273622367241
38540000 40.8612855400725
38550000 41.375552681319
38560000 41.5884822959087
38570000 43.5885315839556
38580000 41.7317565540563
38590000 38.0877629905086
38600000 35.3847231224617
38610000 38.5828903283289
38620000 44.6620239259695
38630000 47.2342619300014
38640000 43.0794573293207
38650000 47.9331418138304
38660000 45.5366957700724
38670000 44.3329005591519
38680000 48.1511649261853
38690000 44.6004053021861
38700000 43.5807394290478
38710000 46.2332242512946
38720000 44.4246566621185
38730000 43.0815762565066
38740000 43.9501587912796
38750000 45.2220813251959
38760000 41.4052242981396
38770000 47.6915706896113
38780000 50.0809991779616
38790000 47.7636863783833
38800000 52.3745241543116
38810000 48.1894572466184
38820000 48.5125188532575
38830000 46.5780352926284
38840000 49.8837879052075
38850000 49.6807108675177
38860000 50.4417436738902
38870000 47.8159983424639
38880000 48.6296889815094
38890000 35.6291407375538
38900000 49.6752720187591
38910000 50.4849300078888
38920000 50.1801689912355
38930000 50.4820302570403
38940000 47.1101024909334
38950000 43.73522431169
38960000 45.3719737293756
38970000 45.5128068921296
38980000 47.5770961762657
38990000 49.1707621569686
39000000 46.629888699571
39010000 48.1274609915761
39020000 48.0647324650825
39030000 47.5893333804353
39040000 41.32244455079
39050000 39.5203476145797
39060000 41.4381030861183
39070000 40.5026942004989
39080000 39.8569302633856
39090000 36.2391082621351
39100000 36.7825129608611
39110000 33.8273881798613
39120000 26.3872608586785
39130000 36.2537384803983
39140000 32.6489549352344
39150000 37.9695757696728
39160000 43.1193185594927
39170000 40.6778878218218
39180000 40.0423850017328
39190000 36.3853533795539
39200000 42.380115336368
39210000 43.4892015172233
39220000 42.7744092724967
39230000 39.9730479883741
39240000 36.6282534736613
39250000 34.520921867708
39260000 38.6652415831704
39270000 42.2473029503316
39280000 37.9048777061269
39290000 31.1323556001786
39300000 36.0042640127868
39310000 38.1524881278395
39320000 38.2650901560722
39330000 35.9443039455235
39340000 30.2206911108873
39350000 26.7138247804634
39360000 26.5474812199596
39370000 31.2420782801377
39380000 31.5331423114776
39390000 32.5846391621613
39400000 26.8245432849856
39410000 30.858923333144
39420000 27.3879100473217
39430000 29.5235870624628
39440000 33.029570348242
39450000 31.0703330818778
39460000 38.35460648762
39470000 37.8448964478391
39480000 39.5372570087645
39490000 36.5390404440454
39500000 42.9133043932374
39510000 40.1546632825757
39520000 43.0029570808375
39530000 41.4420452717385
39540000 40.0323655372508
39550000 35.9529287305181
39560000 41.398082591616
39570000 35.7226696704549
39580000 37.341184185331
39590000 37.9750780299895
39600000 38.2674152465096
39610000 35.3656803345722
39620000 33.7163438068594
39630000 37.0992753170891
39640000 34.9005328485208
39650000 37.3855188873729
39660000 37.1622601206171
39670000 37.3037931810332
39680000 39.2919274866215
39690000 38.330476731452
39700000 37.9508871709138
39710000 42.850625218369
39720000 30.3252120764387
39730000 34.8295936841531
39740000 36.5189972333208
39750000 32.7427169093032
39760000 32.9349177981636
39770000 30.0059126420095
39780000 31.1062277345714
39790000 36.2767157806066
39800000 39.3811059281152
39810000 38.8062753906582
39820000 42.6490693062763
39830000 38.1010604366377
39840000 40.0998444023944
39850000 39.9125410971892
39860000 38.1099746739378
39870000 37.2253527430669
39880000 39.8408002473271
39890000 44.0262311634355
39900000 39.2682937387121
39910000 40.5300817412513
39920000 41.4152447799898
39930000 35.8763244551624
39940000 33.3545135955485
39950000 30.568485816496
39960000 30.6253011115796
39970000 35.0421076080936
39980000 23.3800685754469
39990000 20.7689098480322
40000000 26.170096840858
40010000 25.8242160579481
40020000 29.764326489821
40030000 22.8296313019733
40040000 23.4071218850094
40050000 23.505621432705
40060000 25.1453768599916
40070000 31.4772893084984
40080000 23.1250564323623
40090000 19.7058503480098
40100000 25.2596254387745
40110000 29.8253516205981
40120000 29.4452408535419
40130000 26.5746849515224
40140000 26.7953504283842
40150000 31.3765312297086
40160000 30.9829282146414
40170000 31.831797763283
40180000 29.5775617456848
40190000 31.7941606188485
40200000 28.9141819058849
40210000 29.3926029405436
40220000 30.109560623124
40230000 28.3988682077423
40240000 26.3623850955694
40250000 29.1933477002967
40260000 32.0269508095933
40270000 38.0202548023433
40280000 32.6845453185093
40290000 28.2980896175149
40300000 26.6891337112694
40310000 28.0002470860913
40320000 28.257536048467
40330000 34.3597227142858
40340000 33.7304389005861
40350000 33.140534997685
40360000 32.4821364739846
40370000 36.1292667669301
40380000 29.1660653945122
40390000 32.4358712148326
40400000 24.648812150442
40410000 26.216438451266
40420000 30.1020201873788
40430000 24.506122957657
40440000 31.9649607248367
40450000 30.1128854815274
40460000 32.9447286574298
40470000 33.3646245338575
40480000 32.9736892392277
40490000 28.9891739003986
40500000 34.2666609902334
40510000 36.7598710150602
40520000 37.6348259418548
40530000 40.5155079326444
40540000 34.3724041779616
40550000 33.7216051348458
40560000 31.6829986650411
40570000 38.8355712361247
40580000 29.1349687063038
40590000 24.9848942262744
40600000 33.2354588440928
40610000 30.3758805870358
40620000 31.4907778395227
40630000 27.9824994718118
40640000 25.0736224635542
40650000 32.0315854471889
40660000 27.6702946793191
40670000 31.838473053091
40680000 28.3529068104879
40690000 22.962412626369
40700000 23.2492589271097
40710000 28.8918161518831
40720000 27.2051989827849
40730000 26.4020163036971
40740000 26.7872274049309
40750000 29.2654873805369
40760000 26.809215686632
40770000 24.2273586128516
40780000 34.3991534059033
40790000 37.8868103904819
40800000 34.6219623729732
40810000 25.8583174545046
40820000 35.3030920579092
40830000 24.4150306500574
40840000 27.0489943667064
40850000 28.2377560792854
40860000 33.2770232584732
40870000 33.380836860816
40880000 30.0137679794864
40890000 28.9061808081075
40900000 30.7351672110067
40910000 21.1740016758042
40920000 30.9913047149929
40930000 34.9466636051444
40940000 36.7710478131884
40950000 30.8080306267754
40960000 24.6773134514003
40970000 38.6599278006933
40980000 45.9853550728239
40990000 44.599370348302
41000000 43.2545342504631
41010000 47.0432545074693
41020000 43.9564740009816
41030000 42.8449791424427
41040000 42.6267462538468
41050000 40.7178999468085
41060000 36.7027500900742
41070000 42.9360592995504
41080000 45.5824960508405
41090000 36.707767317509
41100000 42.4984906913754
41110000 44.7512630073718
41120000 45.9118698093926
41130000 40.0414457435058
41140000 41.0890383444213
41150000 35.0019171067254
41160000 29.5511417635241
41170000 27.6161365743497
41180000 29.1701289576972
41190000 26.617646003808
41200000 29.0587419399835
41210000 25.9997071872524
41220000 36.9664760781574
41230000 40.8032532573491
41240000 43.2338075456789
41250000 39.782452755074
41260000 36.9400250938081
41270000 30.0038875709112
41280000 31.0564302244422
41290000 33.2551224249686
41300000 34.1929735907066
41310000 45.2514062880073
41320000 42.2040781704479
41330000 37.2324729553422
41340000 42.7268968211084
41350000 43.895829791619
41360000 47.0124354951981
41370000 45.8745264655522
41380000 44.1623432057328
41390000 36.325413257929
41400000 34.7315878566396
41410000 29.4299734465072
41420000 35.1125922000019
41430000 34.961240865795
41440000 30.1000193099497
41450000 32.3910482177423
41460000 32.7829809279764
41470000 35.0906224680732
41480000 36.8779708888562
41490000 39.2596488855871
41500000 41.7511859438778
41510000 44.2214664169308
41520000 44.4729338337511
41530000 41.4498571571976
41540000 40.0691794538579
41550000 45.0452796353075
41560000 44.8894849313764
41570000 44.2961314167907
41580000 45.9313123829622
41590000 48.9494915655274
41600000 42.5203098638719
41610000 43.3208384462882
41620000 41.5337610954194
41630000 40.7978565907561
41640000 35.4044526632478
41650000 40.608745961682
41660000 40.2694749255175
41670000 39.35710922474
41680000 39.5456721004324
41690000 36.240824412358
41700000 31.4511617284347
41710000 39.7512082065782
41720000 43.858168264665
41730000 46.4668480701895
41740000 44.7965412879487
41750000 47.2300350407842
41760000 49.1819175441987
41770000 49.5189378616535
41780000 46.6326502917856
41790000 42.2006651546149
41800000 41.0097015643181
41810000 47.5756808423818
41820000 57.4290612532337
41830000 52.2250134356817
41840000 46.7958259456934
41850000 46.0840414434828
41860000 43.455392826245
41870000 44.612274774392
41880000 46.7075618786094
41890000 43.7077605565478
41900000 47.0616879456309
41910000 52.6168725320359
41920000 46.111239465773
41930000 41.4956087465473
41940000 47.1328061239141
41950000 41.4916308945143
41960000 45.0275368771506
41970000 49.4312560780734
41980000 46.1551773694888
41990000 45.8946525269183
42000000 51.5741497845999
42010000 50.6152633054636
42020000 43.5168096490424
42030000 50.8048826382405
42040000 45.3083877029503
42050000 50.9456992418417
42060000 53.0359115955434
42070000 53.1750228891212
42080000 43.5003700753758
42090000 45.1876876376182
42100000 42.1849800475314
42110000 42.0752350145019
42120000 48.1712661739655
42130000 50.3990285114915
42140000 46.0579431325975
42150000 43.0713409494904
42160000 38.6875065877085
42170000 38.559368668414
42180000 48.3265802653171
42190000 44.1507076391092
42200000 43.0915607006623
42210000 45.5504163132095
42220000 47.277432422055
42230000 46.2604570073781
42240000 46.9457609035256
42250000 38.9147283534055
42260000 43.2267813627187
42270000 44.4176723931985
42280000 32.9993242968774
42290000 34.119615393033
42300000 38.2627047074297
42310000 37.8266159723518
42320000 31.3633889606594
42330000 31.2503690674135
42340000 37.4170296049817
42350000 35.8754693588526
42360000 30.4988851336967
42370000 36.1398929085518
42380000 30.5233168587367
42390000 35.5652677968343
42400000 34.083746931967
42410000 40.2634663542245
42420000 30.3424173241038
42430000 30.4123586603565
42440000 34.5692952585987
42450000 33.5447686906701
42460000 34.655638840749
42470000 33.6575419133034
42480000 39.7012625978428
42490000 37.4814359797671
42500000 35.5648330496392
42510000 33.2036581952465
42520000 27.5157140669784
42530000 36.6777088015965
42540000 33.2665563576999
42550000 34.6245033633309
42560000 34.8377591691461
42570000 36.2494668507621
42580000 41.3745190632399
42590000 37.0519914790941
42600000 33.9983554990789
42610000 44.3120162542738
42620000 45.4861642428185
42630000 49.7895456663194
42640000 45.0490102878491
42650000 49.2811636827888
42660000 46.4048264289381
42670000 42.4372693151984
42680000 44.6025071150887
42690000 40.3476571682906
42700000 42.1208261825271
42710000 42.8534005167662
42720000 45.5125635270658
42730000 44.2883113563222
42740000 44.7285530875324
42750000 46.8411455886754
42760000 46.4387158283794
42770000 42.448746696794
42780000 45.9613156358915
42790000 41.1152513901124
42800000 44.1656721682953
42810000 36.7072988598729
42820000 33.8629980565696
42830000 32.4814517032258
42840000 33.2751975525477
42850000 31.1468534277034
42860000 35.3211988043179
42870000 29.5068100387004
42880000 41.5773128332342
42890000 43.330195725669
42900000 43.4712780153141
42910000 48.4624392108507
42920000 44.4283206109771
42930000 41.0584913202805
42940000 38.4816859579116
42950000 41.498220193602
42960000 38.0858095517034
42970000 46.1783039682674
42980000 45.2369078895089
42990000 39.8097406419747
43000000 41.3647244373714
43010000 48.3933526109793
43020000 41.6514499246982
43030000 39.2857885873994
43040000 44.2216457530187
43050000 49.08618466727
43060000 44.4851738985914
43070000 45.3988789522418
43080000 44.0526741487379
43090000 41.1479646590141
43100000 41.8675673531964
43110000 41.4084518990065
43120000 41.7227584573355
43130000 42.1718283533094
43140000 46.2552613724494
43150000 39.7688436542261
43160000 35.0446181040525
43170000 32.4580557882109
43180000 40.4019663429498
43190000 33.1121957859643
43200000 34.504652588407
43210000 42.5676211927438
43220000 43.1979463683721
43230000 37.6607186542711
43240000 41.4770884891532
43250000 39.9522989940381
43260000 35.4515403998156
43270000 36.3478992126048
43280000 34.1662851584333
43290000 31.4965338458513
43300000 39.7702691035037
43310000 37.3096875121505
43320000 38.2149011740452
43330000 30.2841018774713
43340000 25.6191650555168
43350000 30.1849623706883
43360000 26.9566952075651
43370000 23.8612911480181
43380000 22.1066328209884
43390000 31.5780815543849
43400000 31.0043490572307
43410000 38.6675930733546
43420000 35.4697311903355
43430000 32.4549850520216
43440000 32.0407475969531
43450000 28.0531957518862
43460000 24.3274031963705
43470000 31.105284519547
43480000 29.394171263703
43490000 32.7663438884457
43500000 27.036614484005
43510000 32.4084532246207
43520000 29.1770590034676
43530000 23.2557433563981
43540000 29.5971393305957
43550000 30.4734328290668
43560000 24.7890051605083
43570000 28.0289948794463
43580000 23.8115432589169
43590000 31.4497489435535
43600000 32.444255376521
43610000 33.6501702162398
43620000 39.7377147506493
43630000 37.1594639602408
43640000 34.4260693976892
43650000 33.1758698505836
43660000 30.2900520670498
43670000 32.2076371317615
43680000 29.1337808421027
43690000 30.7167373245846
43700000 32.9756310635098
43710000 37.0485440443656
43720000 29.4201446922882
43730000 30.5855399886214
43740000 36.5093606190755
43750000 32.2351256911347
43760000 35.0615446105993
43770000 39.1739056215093
43780000 28.7624430024021
43790000 28.8414542767002
43800000 25.9504686825874
43810000 37.430733650102
43820000 39.6428460812724
43830000 36.2610497031346
43840000 34.7400845813514
43850000 36.1328820236639
43860000 43.6918765361009
43870000 45.7280647679564
43880000 44.8680182789826
43890000 48.663655963168
43900000 39.784254248317
43910000 41.7793564664801
43920000 43.4519113291403
43930000 33.9951309037575
43940000 40.758816560237
43950000 39.3891667587133
43960000 41.0607383453855
43970000 40.7966598201606
43980000 41.5569735315672
43990000 42.013942908612
44000000 43.5448326243283
44010000 41.2612533255086
44020000 45.4587771162982
44030000 48.4177681227815
44040000 38.7680590609341
44050000 42.3400415831862
44060000 43.2810662691581
44070000 42.7447901031121
44080000 38.2963635347586
44090000 45.3290127581695
44100000 43.1061109539752
44110000 36.0784118045925
44120000 36.3728705039723
44130000 46.3262564910019
44140000 44.0766341152223
44150000 47.6326343112198
44160000 45.0688697574378
44170000 45.9821292852911
44180000 46.4594512611695
44190000 45.0662222781652
44200000 44.8856917511995
44210000 40.2281989481274
44220000 42.233739546934
44230000 43.947103931142
44240000 48.1095983838846
44250000 39.8892988855836
44260000 42.4389496127138
44270000 39.7881538776226
44280000 43.1614859485135
44290000 38.4930529710091
44300000 42.1306584480673
44310000 47.0458417783014
44320000 50.8272673381194
44330000 52.2715646145543
44340000 48.9635680570823
44350000 48.2200902619596
44360000 42.5404755979253
44370000 46.1910545053328
44380000 43.702201101711
44390000 49.2829944972537
44400000 44.2466583380929
44410000 41.0466928420004
44420000 40.9017639667739
44430000 42.0746712526287
44440000 37.4100256989485
44450000 36.2939837369244
44460000 43.2348937812396
44470000 38.3288086593223
44480000 38.2624356453667
44490000 39.3167485499385
44500000 45.5823987006277
44510000 49.5243006734273
44520000 48.7894396671488
44530000 39.8969481760491
44540000 42.8651862363315
44550000 38.343307692622
44560000 40.3267813120229
44570000 49.4777013692419
44580000 44.3745505659419
44590000 45.5888534831894
44600000 37.7837887359595
44610000 51.0578675769748
44620000 49.0588663161325
44630000 49.0169753715725
44640000 54.5658349951716
44650000 54.1694657077901
44660000 49.0217314003051
44670000 44.643803467477
44680000 48.2139288808947
44690000 45.5706093345663
44700000 45.7126762936888
44710000 39.561917446162
44720000 41.2325037068074
44730000 42.1451231707003
44740000 41.171736501407
44750000 47.4290021968611
44760000 43.2618545305385
44770000 42.9177770770178
44780000 38.6584031134819
44790000 40.7963224887972
44800000 44.0875849031608
44810000 41.231997209878
44820000 41.2789483580256
44830000 35.4626249057583
44840000 42.312703633866
44850000 39.8327355079205
44860000 45.7790207779224
44870000 41.5084530674977
44880000 47.4536261426448
44890000 48.8892341810017
44900000 51.5492167853268
44910000 48.4042906526299
44920000 56.3901998826535
44930000 49.7004394976049
44940000 48.6786565883864
44950000 42.7424125912759
44960000 47.305842458475
44970000 48.0407954893495
44980000 45.0435340514219
44990000 52.251969584
45000000 55.6767972841353
45010000 49.183329238878
45020000 43.1953502472719
45030000 47.815043214945
45040000 46.9048475268442
45050000 48.3441158071938
45060000 44.5568484049496
45070000 51.499116851336
45080000 52.5942377688207
45090000 48.9101228834591
45100000 54.4095144791795
45110000 49.4828732524113
45120000 51.408860369205
45130000 48.8702644244653
45140000 43.9210237073202
45150000 48.8930404052791
45160000 41.2824587960396
45170000 44.8455205825884
45180000 48.140833446473
45190000 44.0365859528361
45200000 48.6290940129349
45210000 49.2968857325702
45220000 44.1752257460606
45230000 45.339384605868
45240000 45.8481205584736
45250000 47.4118665568502
45260000 49.5664399252084
45270000 42.4785731924862
45280000 44.2900320267553
45290000 48.9779424393059
45300000 46.504322346487
45310000 53.0611281982871
45320000 55.4269408211662
45330000 55.560578566824
45340000 45.6646851662933
45350000 39.6676913390301
45360000 51.3903912736649
45370000 40.8509952463121
45380000 43.1080249932012
45390000 43.0029356838845
45400000 36.5046692687195
45410000 38.3932786987572
45420000 35.5342276596076
45430000 30.5312560615769
45440000 40.3767112140751
45450000 44.7874995804562
45460000 39.7094299092688
45470000 42.2457583283626
45480000 47.7652178847987
45490000 43.0893981412559
45500000 45.8031971878863
45510000 45.8967702877848
45520000 47.424918316653
45530000 47.3333685160911
45540000 53.34214382805
45550000 46.928939789795
45560000 45.3070023147303
45570000 41.1065912288968
45580000 40.8776333181334
45590000 45.3441837161824
45600000 50.5256316620672
45610000 47.3845603036785
45620000 48.8417857364546
45630000 42.6964743120423
45640000 42.0355257742403
45650000 46.4201424772909
45660000 46.5548594890949
45670000 41.4175461630151
45680000 43.055191954627
45690000 44.3172906132605
45700000 38.8716421478779
45710000 47.4942617888477
45720000 42.9334531892555
45730000 46.3773269124917
45740000 43.0428886322194
45750000 43.6384406527949
45760000 45.5312086164373
45770000 49.4836531090204
45780000 46.2554596252122
45790000 39.5839648342892
45800000 41.9371645337454
45810000 40.5411857533481
45820000 38.5202904084674
45830000 36.5235395092298
45840000 38.8622052158702
45850000 43.1933306011973
45860000 44.0813227319071
45870000 47.835685709766
45880000 44.6774681431106
45890000 50.3813472514025
45900000 46.6564287353637
45910000 39.3108757557462
45920000 39.1535611837189
45930000 36.4266119085573
45940000 39.0223451137643
45950000 35.472436846015
45960000 46.8650516792125
45970000 42.8878026615749
45980000 48.2329077479441
45990000 45.5400559386457
46000000 41.2269574145058
46010000 46.8291851295314
46020000 40.6390049376327
46030000 50.4963385221759
46040000 50.3951321251369
46050000 48.8793714200659
46060000 46.0215111221098
46070000 48.3310099060136
46080000 44.4683145166946
46090000 38.1895548111937
46100000 40.6480453789618
46110000 35.8049974081507
46120000 40.7598989811144
46130000 36.6967733345637
46140000 37.9217604623105
46150000 44.5110880519185
46160000 41.4397121999187
46170000 42.1901521258281
46180000 40.3133426146348
46190000 34.8035951605578
46200000 41.713095174629
46210000 33.1781442197224
46220000 32.6091594301251
46230000 31.9375401775695
46240000 28.657360218854
46250000 30.5169176111676
46260000 29.7645748901455
46270000 27.3718175689619
46280000 23.4352618980578
46290000 36.5916423493242
46300000 37.9301051277436
46310000 35.674750878534
46320000 31.8207780354407
46330000 30.2709387930493
46340000 33.9538182134044
46350000 30.1264568625044
46360000 36.5501077120857
46370000 32.8108426989012
46380000 32.8514655500113
46390000 36.433208211031
46400000 33.6664737027215
46410000 36.0842711141711
46420000 31.6344885976961
46430000 35.6861602494674
46440000 38.1167864151201
46450000 37.4052687264185
46460000 38.5046819311718
46470000 40.7584817819587
46480000 31.7553790286775
46490000 26.70762507838
46500000 26.5019569813146
46510000 35.45313492556
46520000 32.4526347290493
46530000 34.5493578660451
46540000 29.4352475050181
46550000 28.3329211640151
46560000 31.5752240740451
46570000 28.8375775915311
46580000 33.0266051973958
46590000 35.0018657643849
46600000 24.9686585185123
46610000 28.3464210948663
46620000 23.345700533868
46630000 23.3381288233679
46640000 24.0824017677731
46650000 28.6962192505387
46660000 29.0833948770035
46670000 28.6457787686869
46680000 26.5579358495236
46690000 28.8363700414693
46700000 24.2204426539444
46710000 19.5621108510175
46720000 30.0573274958509
46730000 28.9270403429373
46740000 31.7493390120333
46750000 25.1471822397152
46760000 29.7570249894183
46770000 32.2063034215442
46780000 34.9238257887818
46790000 35.3736452588124
46800000 36.9133576579758
46810000 37.3456659760831
46820000 37.2098041224756
46830000 36.5788452671445
46840000 36.5368294005609
46850000 35.5441477971997
46860000 32.7532537210213
46870000 27.7352638825879
46880000 29.7808697409887
46890000 30.082296666553
46900000 29.0833830893596
46910000 33.9238627501948
46920000 27.5747784678574
46930000 29.6743649901193
46940000 34.8695824621047
46950000 29.5899188964883
46960000 30.4170482541709
46970000 32.5967392992014
46980000 28.9826610170452
46990000 36.0492529386193
47000000 29.785939062854
47010000 21.2261314992414
47020000 25.7061001911717
47030000 27.8586158378408
47040000 33.6603104220571
47050000 34.8300700746519
47060000 36.7169021737595
47070000 42.2034210240978
47080000 37.5287963112864
47090000 37.8916406716879
47100000 43.1773972166735
47110000 45.6390234468664
47120000 44.7174473387171
47130000 40.7230168404589
47140000 37.2260628518045
47150000 44.5287231984777
47160000 37.0379065259912
47170000 39.5128302853948
47180000 38.8282053416557
47190000 38.6199769552123
47200000 39.2805906045079
47210000 43.4474080481253
47220000 38.7496076881011
47230000 45.8635865781258
47240000 37.7266441960085
47250000 41.2922661336162
47260000 45.4536980154574
47270000 44.6180389105702
47280000 42.1149707995117
47290000 46.8722656114156
47300000 47.5433383573732
47310000 39.8387315684302
47320000 37.8903045397714
47330000 38.6921854420749
47340000 39.216556969314
47350000 38.9104239526675
47360000 33.027533539779
47370000 33.2192673705051
47380000 29.2524537898765
47390000 30.9302792176969
47400000 34.2918726917839
47410000 33.6148648067473
47420000 37.5386409896616
47430000 38.6539342318263
47440000 35.6453563537219
47450000 33.3533690346129
47460000 40.3325380113039
47470000 35.85058865467
47480000 34.0870503641308
47490000 34.9781383453752
47500000 33.6139763098313
47510000 40.0243502693195
47520000 38.7546747358728
47530000 35.6318107662003
47540000 32.1192826681063
47550000 28.8243135235371
47560000 28.8987493804895
47570000 29.595234405698
47580000 32.8577687923544
47590000 33.5310811228769
47600000 31.583354737893
47610000 32.2602435723693
47620000 36.4078093181097
47630000 42.3816386842573
47640000 43.2236410898109
47650000 40.2359319213195
47660000 29.7482466953899
47670000 38.636625349756
47680000 38.7652727767826
47690000 36.3346039926191
47700000 32.5003654262537
47710000 39.2007561952434
47720000 38.4434312772834
47730000 41.4994272937736
47740000 35.4748835779272
47750000 33.9396395464434
47760000 31.0471048899055
47770000 36.583287823454
47780000 39.2488158116603
47790000 40.8911487118379
47800000 39.0152459424418
47810000 39.4611285779724
47820000 37.3646965969904
47830000 43.0548152584468
47840000 36.847876170291
47850000 36.3342540485706
47860000 36.5627703191449
47870000 34.6523902515863
47880000 31.8090128316384
47890000 28.5671379911406
47900000 27.470242255279
47910000 30.6913757732508
47920000 27.7433913486001
47930000 32.8550789057249
47940000 26.5749806124611
47950000 36.8830395870995
47960000 29.8508461329189
47970000 36.9242035027883
47980000 34.1267821714621
47990000 33.5478849327092
48000000 31.4348345653327
48010000 32.0050708985755
48020000 27.726794217765
48030000 35.9910644658402
48040000 32.4362646658246
48050000 33.4481647252488
48060000 31.730715241825
48070000 32.9443617611577
48080000 31.1349807015268
48090000 28.4197407007983
48100000 29.6587801697514
48110000 30.6171371818265
48120000 35.2911234588832
48130000 36.6328090962062
48140000 34.1533143076322
48150000 37.2179463457995
48160000 37.6689873571876
48170000 42.5006909552532
48180000 37.7828211684395
48190000 33.0496535255905
48200000 39.812448988659
48210000 38.3403646562437
48220000 38.0607143266587
48230000 37.8934981819235
48240000 34.3927383785522
48250000 28.611343893882
48260000 28.3058080727326
48270000 30.1872771476049
48280000 40.8410344171156
48290000 36.405340688946
48300000 33.4232022731738
48310000 33.4081840977069
48320000 34.0556391310001
48330000 35.2172118090068
48340000 37.8384627049292
48350000 32.8513102998768
48360000 36.5671699226322
48370000 42.2098144880633
48380000 36.6403607132157
48390000 33.6070536058066
48400000 41.44004487394
48410000 43.9046208935241
48420000 40.6204063490279
48430000 42.3479753509233
48440000 41.2640477959374
48450000 37.6440126937347
48460000 36.2319198949634
48470000 36.5461608665868
48480000 36.6409926656315
48490000 35.4446578411628
48500000 39.8067563587836
48510000 36.6751418221788
48520000 40.3269338460944
48530000 36.9104566163841
48540000 31.7796770298989
48550000 38.7564185836039
48560000 41.144648529322
48570000 39.4587567696582
48580000 47.701162254089
48590000 42.0084378575319
48600000 27.0927069191407
48610000 22.6177936216891
48620000 24.3469251519114
48630000 27.9837894754603
48640000 27.5389351355063
48650000 23.0954394088527
48660000 24.6656844921096
48670000 23.5228146236958
48680000 28.2461766189133
48690000 28.155925149772
48700000 32.5187973410449
48710000 32.7898588223402
48720000 30.3030174580306
48730000 33.154455818755
48740000 28.5507409212598
48750000 29.3921891824051
48760000 27.0844548074724
48770000 29.1689189581038
48780000 30.5596941576906
48790000 32.790158668234
48800000 29.6853384685804
48810000 23.9263069267872
48820000 28.3329966281683
48830000 24.9358854175802
48840000 27.3878368817738
48850000 38.7381352777707
48860000 33.3062019517626
48870000 31.965670262921
48880000 31.1429314625316
48890000 37.3548422139507
48900000 37.1848619068579
48910000 28.3991054951977
48920000 26.426723649863
48930000 23.9559100242762
48940000 23.2743567769835
48950000 26.5866585333769
48960000 34.9216104610711
48970000 37.9719010129169
48980000 40.5843762407226
48990000 36.9793215635912
49000000 38.9293775461832
49010000 39.2685241450537
49020000 32.5913801413408
49030000 35.43387300809
49040000 42.9276916727509
49050000 36.971936377973
49060000 38.2068587630781
49070000 40.8621135607268
49080000 40.7016473613215
49090000 41.3155941104932
49100000 39.7999539176851
49110000 37.3390473768435
49120000 30.9172578908619
49130000 31.7736673995973
49140000 42.0337903245576
49150000 43.761606295874
49160000 34.2779700575689
49170000 42.2276406289896
49180000 41.6206616957147
49190000 37.6182833573115
49200000 33.8577845589552
49210000 31.8943702662032
49220000 34.5393355445881
49230000 26.4063597288322
49240000 37.1296101789953
49250000 26.9369885134277
49260000 24.6210961850103
49270000 25.3831877532783
49280000 41.5676778390874
49290000 39.747455149705
49300000 42.0031268937831
49310000 44.3841831275438
49320000 46.4926730109597
49330000 44.6426901523058
49340000 31.9841806108917
49350000 30.841228314731
49360000 44.1129083034839
49370000 41.1831150004817
49380000 39.5426374239115
49390000 40.5021135367287
49400000 42.6690014981065
49410000 45.772162247939
49420000 48.5160832623263
49430000 44.5981413032203
49440000 45.7910376605221
49450000 46.4163641181119
49460000 42.2809514419259
49470000 42.4329361976941
49480000 36.9427774079924
49490000 37.211404916394
49500000 36.3436057286103
49510000 36.8624904195347
49520000 30.8273879878432
49530000 32.3278098253671
49540000 39.6243581925468
49550000 37.982138829636
49560000 42.5512424847931
49570000 40.1749146174415
49580000 47.1166430661305
49590000 45.3592959744621
49600000 41.9250873596994
49610000 44.9116357987645
49620000 42.8143863388511
49630000 39.1661824868959
49640000 41.0474116372297
49650000 36.069897117429
49660000 36.789667439775
49670000 31.9413674179674
49680000 33.1880116112839
49690000 33.8738154043934
49700000 37.4103394676587
49710000 35.1173048564589
49720000 36.8124999643375
49730000 32.6602561711305
49740000 38.6130454368308
49750000 40.9385942899764
49760000 40.3783228457197
49770000 38.8924586184393
49780000 33.4304434232579
49790000 36.8663756154464
49800000 36.8308808284455
49810000 31.0968264743811
49820000 28.9178693391577
49830000 29.5642618959905
49840000 24.6802963606839
49850000 32.8872280249439
49860000 32.7003566501829
49870000 36.6371101092159
49880000 41.4519341244437
49890000 37.3802199722017
49900000 39.3121322461491
49910000 39.9815351956229
49920000 39.8225565310188
49930000 43.5197108107524
49940000 36.1740797617659
49950000 42.5894197985562
49960000 42.1401255689378
49970000 35.2097927073247
49980000 39.8636840137559
49990000 37.8504545261997
50000000 32.7736440561911
#timestep 
50010000 37.8845983093943
50020000 41.0496048950463
50030000 35.3192778862497
50040000 40.824594890114
50050000 36.115828577143
50060000 36.9695733609345
50070000 41.9835332193364
50080000 44.7568478803794
50090000 34.2345113890983
50100000 43.8373313510273
50110000 48.1319961730399
50120000 43.2331774793235
50130000 48.2166681159208
50140000 41.7408094317089
50150000 45.1685465839489
50160000 44.6524777694733
50170000 42.0666987893801
50180000 46.5977241282429
50190000 44.5522106537414
50200000 51.7472072844425
50210000 48.9337729833398
50220000 50.4314023229687
50230000 49.4538989274895
50240000 43.7066470427585
50250000 50.9342437102129
50260000 48.396007812242
50270000 48.5073614193491
50280000 49.6410279010079
50290000 48.4840713129117
50300000 48.9893180419167
50310000 45.4041950874781
50320000 38.3437428486102
50330000 43.2158995664059
50340000 37.6389874570101
50350000 37.5015375622668
50360000 46.4192319637892
50370000 39.6252076569148
50380000 36.3555021432754
50390000 39.6202127849512
50400000 33.874770162126
50410000 30.4600087156094
50420000 35.2206396982517
50430000 29.9560035057457
50440000 30.3329446531008
50450000 33.6602759093413
50460000 38.5429634496321
50470000 33.485441947162
50480000 36.5915781414794
50490000 40.8120553564101
50500000 40.9597434732504
50510000 43.6086066525816
50520000 43.1825547939887
50530000 50.0211886833112
50540000 44.8194651531763
50550000 45.6679602600081
50560000 38.7682351196247
50570000 37.8251950678882
50580000 46.4719144277653
50590000 47.3428777407278
50600000 50.502603457349
50610000 44.6275856763923
50620000 47.1336607192547
50630000 50.9566256051241
50640000 52.2524484987036
50650000 51.6714549393431
50660000 57.664107541387
50670000 59.7794355213741
50680000 58.9315148122494
50690000 59.926812122436
50700000 61.6512302495397
50710000 61.0278475373991
50720000 62.40573149231
50730000 61.6205959473489
50740000 57.7074971981052
50750000 57.9969453098625
50760000 56.3270133635134
50770000 57.3244788971889
50780000 56.9326724669326
50790000 53.6056638735249
50800000 61.4945483649882
50810000 57.9739584304946
50820000 55.853539009297
50830000 59.1635600284316
50840000 57.5233440022111
50850000 55.0472145699524
50860000 58.004958604408
50870000 56.5719411925962
50880000 57.9485345488048
50890000 58.5693791258582
50900000 62.9136180110022
50910000 60.9751796717841
50920000 64.8039971517488
50930000 68.1386411914394
50940000 62.950200986664
50950000 56.1389518996838
50960000 52.6373085439345
50970000 56.433531279217
50980000 61.7703986211715
50990000 61.7498565394059
51000000 59.2987660134469
51010000 68.2917880985838
51020000 65.6324323210382
51030000 65.3275208782276
51040000 62.6451345233094
51050000 61.4255006791443
51060000 62.2961166923852
51070000 61.9697212811716
51080000 56.5918173919852
51090000 55.6324413664287
51100000 56.0450326490951
51110000 57.4703167168535
51120000 54.4815113400138
51130000 49.1253581303554
51140000 55.7628255238346
51150000 60.4565118819659
51160000 57.604138724286
51170000 59.6796762834077
51180000 60.4990309576717
51190000 59.6651535698781
51200000 59.7858534530611
51210000 54.1971603650041
51220000 59.1251219970942
51230000 60.9020981676386
51240000 61.0360336929633
51250000 54.9426384558938
51260000 56.6552018477951
51270000 62.131762264785
51280000 64.0230683828933
51290000 68.0930160045773
51300000 68.0242001413737
51310000 66.8465192929284
51320000 61.356973990078
51330000 65.0042846546185
51340000 61.7134658908995
51350000 67.4125871786237
51360000 69.8730139972172
51370000 69.2587005551666
51380000 69.0952361627288
51390000 69.6630795275477
51400000 75.4856999731439
51410000 77.4520397695241
51420000 72.1384731885836
51430000 70.8815989573793
51440000 72.309749144667
51450000 71.5260352087052
51460000 70.7672067435565
51470000 69.5369683854128
51480000 63.7013978217723
51490000 68.9533481644033
51500000 64.4985852842634
51510000 66.3599850303601
51520000 68.3073809688415
51530000 67.5440373799387
51540000 69.3784806036
51550000 69.66081931758
51560000 66.8299450930274
51570000 64.7441743971942
51580000 66.0277326511613
51590000 64.1301674879849
51600000 58.3065500529666
51610000 67.1347076645341
51620000 72.0731624735463
51630000 68.363533816007
51640000 75.6169081184333
51650000 70.5943384619457
51660000 73.4038690705105
51670000 67.9505937032138
51680000 71.0873223449507
51690000 67.0593310342473
51700000 75.2105318561846
51710000 76.6792896460964
51720000 70.232165924666
51730000 70.0348561958991
51740000 69.7034048766038
51750000 72.983477502095
51760000 70.0169997505901
51770000 69.9197653533065
51780000 71.4005475656177
51790000 68.2176018247038
51800000 74.819913828412
51810000 71.3948910069823
51820000 72.1106297666896
51830000 70.8199930822496
51840000 73.8507638000765
51850000 71.0782651706446
51860000 73.274644661635
51870000 74.2012323926002
51880000 69.4132479480492
51890000 69.6160147757679
51900000 72.4770844947612
51910000 72.8521039303632
51920000 80.069234539372
51930000 77.5867060126624
51940000 79.9590528536902
51950000 79.6375205978145
51960000 75.1435536433892
51970000 70.8073541607308
51980000 75.7717399280443
51990000 73.7720044277066
52000000 69.0732573990307
52010000 68.3746455674503
52020000 74.2293917475387
52030000 71.1579043120011
52040000 78.9340669872106
52050000 72.7473848418487
52060000 71.1576241530663
52070000 80.1613005780965
52080000 80.9098592740182
52090000 78.0018990896637
52100000 79.6573954671682
52110000 76.9749056130817
52120000 78.9688475402334
52130000 77.3842833707452
52140000 74.349955340807
52150000 70.5316136317846
52160000 73.7401853115009
52170000 75.2957121695216
52180000 68.8632041944163
52190000 66.670260221606
52200000 63.6772345307106
52210000 66.8413232945719
52220000 67.6621669951603
52230000 69.2655135088413
52240000 69.6722282784518
52250000 71.0676126597714
52260000 73.9856666885573
52270000 76.5133985626736
52280000 71.4607194333134
52290000 77.3533459629097
52300000 76.4934767785882
52310000 70.0108755403604
52320000 74.3255784595133
52330000 72.0187510711164
52340000 74.9440496720155
52350000 74.6983164838317
52360000 73.8343613725718
52370000 70.9336989621495
52380000 70.3041424818497
52390000 71.9447478417068
52400000 71.8145470465349
52410000 65.6025309664435
52420000 64.7206589634651
52430000 65.4010833220908
52440000 64.8321594788263
52450000 67.4714851964339
52460000 67.8414242021823
52470000 67.9852931451911
52480000 74.4725312569531
52490000 75.6711984866781
52500000 75.9485259566661
52510000 74.3538145152986
52520000 73.0019394999759
52530000 71.8811801574168
52540000 69.4943478770768
52550000 67.8497133188656
52560000 67.8071205588559
52570000 63.0122376655464
52580000 66.130338758573
52590000 62.0359228127944
52600000 66.1620957618704
52610000 65.0432447268198
52620000 64.0724340260563
52630000 68.0698054636904
52640000 66.7237431989091
52650000 61.9341619951678
52660000 64.6849323305126
52670000 65.399646333201
52680000 61.2195407917309
52690000 54.57694913575
52700000 63.1815944781851
52710000 63.6447541452145
52720000 61.1230572635669
52730000 68.4737681728706
52740000 65.6494523234372
52750000 69.7673987230029
52760000 73.0354154543285
52770000 67.7560892748334
52780000 68.3954897726145
52790000 63.1785743140731
52800000 69.2720738449482
52810000 67.4596448625971
52820000 63.009468222791
52830000 72.6511686811839
52840000 62.6821333069952
52850000 64.9875091255722
52860000 67.6925986888567
52870000 69.193489581338
52880000 68.1378896911356
52890000 74.4965549661209
52900000 76.6494072182704
52910000 74.3916017958258
52920000 73.8993758749455
52930000 71.2547429585752
52940000 73.909156099235
52950000 73.0198283926392
52960000 72.9426000302891
52970000 69.3406732115125
52980000 71.4472458162272
52990000 68.6351277319023
53000000 72.3025716262305
53010000 74.82782394819
53020000 71.3480524862347
53030000 70.9055810533104
53040000 70.0879070127421
53050000 69.8102655919121
53060000 65.8192789613423
53070000 59.9320493346472
53080000 63.0389531044836
53090000 63.1266122838302
53100000 67.4108969777012
53110000 62.9872208521103
53120000 62.5853072017861
53130000 72.4318792037195
53140000 73.8588983493685
53150000 68.5895998712216
53160000 66.3937786985464
53170000 72.2398426507029
53180000 70.5133735392862
53190000 75.6042181799149
53200000 76.9015642960759
53210000 69.4359481594799
53220000 69.5398455309119
53230000 75.824035439649
53240000 73.3579257156824
53250000 77.2195338657316
53260000 79.640681078853
53270000 76.1815144003138
53280000 70.4181241809904
53290000 78.9970378247314
53300000 71.5040023839898
53310000 68.2481203278182
53320000 69.2998804761434
53330000 70.6325708003476
53340000 71.9413136536397
53350000 66.6777696193521
53360000 71.1098715568373
53370000 72.1935591908681
53380000 69.749345400606
53390000 73.3750630745964
53400000 62.9653491795525
53410000 70.6986927122128
53420000 71.6924995584545
53430000 69.272358832668
53440000 77.5473796285323
53450000 73.0299465630092
53460000 76.1837444336197
53470000 74.2438460193513
53480000 65.4167787834826
53490000 74.4583394620486
53500000 75.767815242324
53510000 76.4599875499501
53520000 77.2858961120958
53530000 78.3019314163559
53540000 75.9186753145974
53550000 79.0246229905946
53560000 72.7680857695145
53570000 71.9104731340244
53580000 72.8527334690129
53590000 68.4718621166081
53600000 76.4347014039694
53610000 72.6092856093777
53620000 73.1091429183726
53630000 74.547588988696
53640000 79.7100279566658
53650000 70.7278316937927
53660000 75.8088786534761
53670000 77.2282302068028
53680000 75.1035479015978
53690000 73.2771472666115
53700000 71.7329159510862
53710000 75.8281490339925
53720000 76.9357429126024
53730000 79.3456293953456
53740000 77.5887824548927
53750000 81.0992392797231
53760000 79.2276330771847
53770000 75.4873977575432
53780000 75.3579068564396
53790000 79.1403090184527
53800000 83.4717513971302
53810000 83.2429671287481
53820000 76.234878271419
53830000 67.9717874586747
53840000 78.4900336904595
53850000 76.5041290249892
53860000 76.3849275893029
53870000 82.1953937249513
53880000 78.6998796189346
53890000 74.0245099745773
53900000 72.6710783912324
53910000 77.3217333723952
53920000 78.4637539659803
53930000 74.578095584624
53940000 67.2953519806699
53950000 66.1464327908786
53960000 69.0065749421517
53970000 73.7136338879921
53980000 72.9706507289125
53990000 77.7458564986904
54000000 73.6618361809423
54010000 76.0250677911723
54020000 79.2400355341141
54030000 78.6728248270463
54040000 74.5038581947454
54050000 81.4470644865009
54060000 77.98767836705
54070000 76.5120654686543
54080000 80.0371490013407
54090000 80.2700276605538
54100000 79.9194868271538
54110000 73.6530910803581
54120000 73.23616634722
54130000 69.7592512054425
54140000 76.1626336388537
54150000 77.837984732389
54160000 75.5107671395627
54170000 79.5722772062072
54180000 77.8856887617328
54190000 75.8589662671695
54200000 73.4470713566233
54210000 71.2278150629672
54220000 73.551687880921
54230000 72.8413733457681
54240000 73.8253645278777
54250000 65.9462460842019
54260000 69.6778282062647
54270000 73.2762750409937
54280000 71.6319097119907
54290000 72.9997204263057
54300000 74.5795651707373
54310000 71.1482429474198
54320000 75.6757636765993
54330000 73.7021370677502
54340000 75.4097737724644
54350000 71.1179097711595
54360000 73.2524157695252
54370000 60.9122398203756
54380000 62.214034716857
54390000 65.9320283587767
54400000 67.1732031340101
54410000 67.3315083533015
54420000 66.5202243959207
54430000 67.497031133756
54440000 72.3775309212763
54450000 71.1980699539359
54460000 68.4599502220778
54470000 68.5623948199847
54480000 70.2234414664977
54490000 59.8095249764114
54500000 63.7231538435492
54510000 62.8652854040365
54520000 66.5945843251278
54530000 56.3215411034698
54540000 67.4240894545717
54550000 62.1760381931466
54560000 59.4372611948524
54570000 63.4297742038846
54580000 58.0977733532973
54590000 55.1394318968394
54600000 56.6755128343424
54610000 51.8830728328804
54620000 53.5734715936061
54630000 65.1322614789639
54640000 65.0892620088377
54650000 61.8544155598009
54660000 60.2969959287942
54670000 56.9190213529752
54680000 59.9436836186463
54690000 57.4142350559666
54700000 55.5623462035359
54710000 61.7658202856986
54720000 62.1186212463504
54730000 57.6235387234352
54740000 62.9060885885746
54750000 59.9854340262081
54760000 56.2873563553556
54770000 52.6085148636466
54780000 60.0743940040725
54790000 66.2426815238937
54800000 61.2839494180855
54810000 65.8051675761046
54820000 64.3093471316479
54830000 67.8300222757432
54840000 64.3764383986348
54850000 63.2905129338097
54860000 60.0170252578992
54870000 63.3239521808304
54880000 60.6574777055745
54890000 61.8937300394833
54900000 66.7199082379949
54910000 62.1856800169452
54920000 64.786647983526
54930000 63.1978314643674
54940000 62.3742207394625
54950000 61.3559509087142
54960000 66.0676934589454
54970000 67.6820875928378
54980000 56.0563698508235
54990000 59.0711801392325
55000000 66.0742313778863
55010000 66.4293897350892
55020000 68.1767962942107
55030000 66.8888007242082
55040000 68.5416386444438
55050000 70.7350546888323
55060000 71.3780224458079
55070000 71.3578196179529
55080000 68.7784412911913
55090000 66.9259252598843
55100000 66.2769626552962
55110000 60.4494210706359
55120000 61.9992937888243
55130000 68.0990582256567
55140000 64.5069449358069
55150000 67.3755252022934
55160000 64.5072667580645
55170000 68.4304261567093
55180000 70.97861983016
55190000 68.2110746276592
55200000 67.3019400145362
55210000 58.8068512618015
55220000 55.7189272539018
55230000 57.8783592223887
55240000 61.2788573481598
55250000 64.4613499752379
55260000 65.9558408093546
55270000 64.8824788069304
55280000 64.2862346356254
55290000 57.9878069204055
55300000 55.8884293051228
55310000 59.9916930005528
55320000 58.1735547488797
55330000 54.990693670854
55340000 61.8368419313239
55350000 60.2246218145083
55360000 59.4463750199629
55370000 63.0388564837621
55380000 66.3914462296493
55390000 62.7499098578035
55400000 66.204892011447
55410000 65.026921659222
55420000 62.5299324409928
55430000 66.9793440064848
55440000 68.1520232226886
55450000 68.6516232613533
55460000 68.5776706947026
55470000 67.5322377738349
55480000 62.8388192841458
55490000 63.0950214955619
55500000 63.5974802727264
55510000 69.2410391100607
55520000 66.4951398420759
55530000 57.4628763132775
55540000 63.0073426806486
55550000 66.075610824538
55560000 56.6486416208238
55570000 64.7613533020482
55580000 64.2382239937369
55590000 62.4980458933749
55600000 66.3895513026923
55610000 57.6627831740305
55620000 72.1431954001498
55630000 67.3977189955938
55640000 71.6683701148158
55650000 68.890421890388
55660000 72.0722429778979
55670000 64.4667203052639
55680000 69.6583434917044
55690000 77.7148836715898
55700000 73.2686197613139
55710000 72.3057935848874
55720000 73.3807688523551
55730000 75.3351815147436
55740000 71.420064833395
55750000 68.4451491012629
55760000 63.3822393255611
55770000 71.1249748800899
55780000 71.5978337397088
55790000 71.2526073255151
55800000 70.035200071402
55810000 69.6523937163781
55820000 73.7677069997167
55830000 83.4635366661586
55840000 78.2181236771484
55850000 79.2424777994349
55860000 67.9138683124548
55870000 76.421499038253
55880000 70.1694071954407
55890000 75.7805513458023
55900000 71.8749806387989
55910000 81.2955256434696
55920000 72.9046391934761
55930000 64.0287587326956
55940000 66.833586677405
55950000 72.5975855787648
55960000 76.4577132893245
55970000 76.7906648534549
55980000 83.2416238521795
55990000 83.7414388484905
56000000 85.1348988990466
56010000 87.4421937228104
56020000 78.4858779426681
56030000 84.3860580675519
56040000 77.8733255096129
56050000 83.3063443433077
56060000 84.9990416491243
56070000 79.3027632999439
56080000 79.1082764441453
56090000 81.3328472153577
56100000 86.8882335434687
56110000 85.5824727591472
56120000 82.4052889906266
56130000 89.700355067461
56140000 87.7403303705365
56150000 94.0683851900276
56160000 96.922666026696
56170000 94.8097355457459
56180000 95.6962219012253
56190000 95.8687360421389
56200000 95.6638679370247
56210000 100.850146475262
56220000 100.265315950338
56230000 99.4313613489697
56240000 99.3640445732844
56250000 99.0990863964835
56260000 98.6505963083515
56270000 97.4611635615568
56280000 99.3418587773294
56290000 86.0796581159393
56300000 89.9517129218672
56310000 93.9286892283027
56320000 101.056287315521
56330000 97.5340745197873
56340000 98.589746250094
56350000 94.3277927653647
56360000 102.294415651547
56370000 100.00936078126
56380000 103.415114140336
56390000 103.788472541704
56400000 106.678076111623
56410000 104.456648639608
56420000 105.744342599805
56430000 108.784269940777
56440000 105.215814495465
56450000 106.996330527386
56460000 106.472673036033
56470000 107.643595485493
56480000 103.827857580799
56490000 103.764130747862
56500000 98.2327872450833
56510000 109.09165574658
56520000 106.507174940051
56530000 110.748095198569
56540000 113.588387186525
56550000 111.272341827482
56560000 110.252737334979
56570000 108.304145523331
56580000 105.577580606535
56590000 95.1581793586134
56600000 101.092711202354
56610000 98.1551411409972
56620000 94.4714333912718
56630000 90.2929636651657
56640000 94.9815338225035
56650000 94.1474774683684
56660000 87.5026361912022
56670000 89.5725122970882
56680000 91.3822123708114
56690000 93.9029908088449
56700000 99.0017060194316
56710000 97.3855784017539
56720000 88.6801489124834
56730000 95.2334329145949
56740000 95.2831289681717
56750000 96.8764554005296
56760000 103.162883174802
56770000 105.525705976675
56780000 102.35793039686
56790000 99.6131907664263
56800000 96.3908173566751
56810000 95.87725448462
56820000 100.126130517741
56830000 103.990826753399
56840000 100.437787181416
56850000 99.5240425291275
56860000 98.4820015065019
56870000 98.6264479889968
56880000 97.4212893566935
56890000 106.637719723209
56900000 104.258750182607
56910000 101.279773356719
56920000 103.71195256649
56930000 108.876058030112
56940000 100.296822994978
56950000 103.571892426211
56960000 103.481372338348
56970000 105.548569216226
56980000 104.112342500791
56990000 106.180008013472
57000000 108.025831728592
57010000 108.154569824255
57020000 108.409928168281
57030000 108.973990274572
57040000 103.521150735091
57050000 107.743723016352
57060000 110.956220914799
57070000 113.294556289227
57080000 112.395518764831
57090000 109.283181809643
57100000 102.780642746372
57110000 103.032277572483
57120000 109.967409444723
57130000 109.101528213536
57140000 109.733501700759
57150000 104.838216614848
57160000 109.374758417625
57170000 106.333307409597
57180000 102.867856902248
57190000 94.1851049285401
57200000 103.122730465899
57210000 102.560559942689
57220000 104.365587148132
57230000 106.255734631314
57240000 110.702210636705
57250000 109.699223784905
57260000 111.053893785854
57270000 105.39013630911
57280000 101.968930666571
57290000 107.205431814525
57300000 104.962198226907
57310000 106.710150614857
57320000 107.773610178736
57330000 105.304170873321
57340000 107.563595584911
57350000 111.10165288468
57360000 116.074186204222
57370000 103.772010155532
57380000 101.605163590427
57390000 95.3822370222511
57400000 102.659531477662
57410000 103.209146984652
57420000 104.905527001115
57430000 98.0831553531667
57440000 97.7346331348403
57450000 100.088642725642
57460000 94.6961913761618
57470000 100.012216544011
57480000 102.514520570658
57490000 103.929604035499
57500000 96.4813864908113
57510000 101.825569001458
57520000 99.7449631354294
57530000 101.333806295472
57540000 98.6868166592762
57550000 93.4404725149585
57560000 93.4495215624245
57570000 97.4079644319067
57580000 104.177929789471
57590000 102.566226838924
57600000 100.900112155481
57610000 97.9013106174502
57620000 98.3045501235039
57630000 100.129259529654
57640000 97.8546317343058
57650000 98.859548423218
57660000 98.3991282522419
57670000 99.8604561291771
57680000 104.073492931645
57690000 100.40706850527
57700000 105.523824422404
57710000 101.309756203072
57720000 95.6656194329027
57730000 89.7960664437113
57740000 89.8445097137538
57750000 89.5255773628609
57760000 86.9782374616053
57770000 89.2696277745318
57780000 96.6992816373881
57790000 96.7587487882001
57800000 96.5316433333255
57810000 98.768852726929
57820000 97.4409037229166
57830000 98.6213624011307
57840000 101.158063098838
57850000 92.4737666191466
57860000 98.0545722710333
57870000 97.401479450561
57880000 96.072505582489
57890000 103.550948379186
57900000 102.493037209215
57910000 104.523050827041
57920000 107.662719477503
57930000 104.542600175132
57940000 108.012846386236
57950000 109.146385447954
57960000 107.69711520981
57970000 105.675487764294
57980000 111.897246363851
57990000 109.276136355782
58000000 101.771278288402
58010000 110.134797980779
58020000 110.439484586938
58030000 106.056394771212
58040000 107.822634167017
58050000 113.706507842443
58060000 110.607778838427
58070000 104.802218703611
58080000 113.050496981778
58090000 112.547301623511
58100000 116.855849883552
58110000 112.309499446188
58120000 109.40420446575
58130000 110.859837256861
58140000 110.109058571739
58150000 105.95703429899
58160000 95.8384470764124
58170000 98.9195826673924
58180000 102.485593723385
58190000 102.727027387512
58200000 101.715074415156
58210000 107.154309217745
58220000 109.095887782258
58230000 106.552628306379
58240000 106.092090305688
58250000 102.37001020178
58260000 102.441511665798
58270000 104.036415591617
58280000 105.066696435794
58290000 105.235569643488
58300000 104.096522442056
58310000 105.163601499645
58320000 108.227628612375
58330000 102.714108481764
58340000 106.235031696642
58350000 88.331664293099
58360000 94.7174770231867
58370000 105.641877893624
58380000 103.816244589419
58390000 100.056680669761
58400000 99.17337252925
58410000 96.074791509285
58420000 95.6129933467548
58430000 89.2752611219478
58440000 90.1633822449289
58450000 90.9494561503629
58460000 95.5850619587462
58470000 94.7993213992844
58480000 95.6725684691283
58490000 99.3055153231101
58500000 93.8644851643828
58510000 100.180105759598
58520000 94.3874923470501
58530000 92.7360456880012
58540000 93.1947468625087
58550000 99.9990651915602
58560000 96.8452061161201
58570000 98.201507143857
58580000 104.278351287133
58590000 103.505577779919
58600000 104.360471704122
58610000 102.225814376548
58620000 102.58234952799
58630000 103.265537090897
58640000 94.8044494295163
58650000 94.1644526459236
58660000 98.2171728412235
58670000 98.9095027914863
58680000 95.6732168369992
58690000 100.766305592033
58700000 104.086634240445
58710000 105.418734122527
58720000 100.516495577897
58730000 101.761419343974
58740000 102.561788295998
58750000 106.295851763688
58760000 108.028113372334
58770000 105.419264968795
58780000 109.159729029432
58790000 109.169567138386
58800000 107.288357850893
58810000 108.044348012428
58820000 114.238685566692
58830000 113.612395423192
58840000 108.251716078804
58850000 108.000228684647
58860000 106.563828117921
58870000 107.385674272847
58880000 101.543379793171
58890000 102.418167347937
58900000 103.514221506445
58910000 103.929948463896
58920000 103.007349297721
58930000 104.559235741715
58940000 99.2300424472596
58950000 102.980888798424
58960000 102.581607805869
58970000 106.861984869397
58980000 105.911173200039
58990000 106.002905272883
59000000 100.490759573538
59010000 101.585565194839
59020000 107.922215949152
59030000 103.695041962217
59040000 103.044796894576
59050000 95.4370839312937
59060000 98.8766497100381
59070000 93.4399276946638
59080000 94.442220035082
59090000 90.8488290925371
59100000 98.7058770672654
59110000 100.072242735772
59120000 99.5312636166319
59130000 101.050341717181
59140000 100.823869237643
59150000 104.603990382388
59160000 94.4627249751157
59170000 97.0645229267103
59180000 95.6449404773106
59190000 95.0779070800345
59200000 102.23982788788
59210000 98.0002511110712
59220000 100.232938493454
59230000 95.3511102325559
59240000 103.036263899059
59250000 100.262072930859
59260000 98.2257061194301
59270000 100.852276686632
59280000 104.207535142706
59290000 103.466206443405
59300000 105.377266914539
59310000 101.011668768059
59320000 104.280834597449
59330000 104.235288350889
59340000 107.048496397383
59350000 105.318107300914
59360000 111.842771721575
59370000 109.106905984749
59380000 107.887394889
59390000 112.155380504382
59400000 109.127038480481
59410000 111.305708854083
59420000 107.466483702151
59430000 104.708211919373
59440000 107.494867096657
59450000 103.741789648602
59460000 108.131392107733
59470000 105.685304788359
59480000 105.448429263698
59490000 107.829007769103
59500000 105.26341350411
59510000 98.6409019994485
59520000 100.245883748731
59530000 105.895618351857
59540000 107.004369334898
59550000 101.005134983066
59560000 103.049824186466
59570000 99.5234828848244
59580000 100.784283859022
59590000 96.0689467495426
59600000 102.371067277342
59610000 104.652287099871
59620000 100.735027834597
59630000 104.469149690079
59640000 98.1398303273506
59650000 96.6070438823289
59660000 100.986177628442
59670000 98.1001104155915
59680000 97.7000273543789
59690000 93.3639834864864
59700000 98.8793344588169
59710000 99.948536661268
59720000 97.6157796457721
59730000 99.8565585081692
59740000 100.306853946018
59750000 95.5194065416297
59760000 107.169267789706
59770000 102.475068741082
59780000 100.598092617586
59790000 99.8307375352077
59800000 107.644766496934
59810000 105.396675717592
59820000 107.111867355288
59830000 105.629088766041
59840000 98.7598081635701
59850000 96.2351218267626
59860000 99.2897047130008
59870000 105.289400594185
59880000 101.048772438135
59890000 104.27432926051
59900000 105.121045133179
59910000 103.729942085
59920000 102.714071467282
59930000 104.387843745055
59940000 96.8647210812724
59950000 94.6688591299563
59960000 101.540893584525
59970000 102.048544391182
59980000 99.0087813265898
59990000 103.499495522442
60000000 102.026789773004
60010000 97.3078006181594
60020000 103.844100759164
60030000 106.260332416097
60040000 103.481656942219
60050000 104.453704208789
60060000 102.869775660549
60070000 98.6127390041767
60080000 96.0440752383897
60090000 101.441631261545
60100000 100.438528429596
60110000 97.9391319890806
60120000 97.7911977194473
60130000 97.6416377098815
60140000 100.592919528182
60150000 102.547697945119
60160000 97.2166028691188
60170000 101.522419590287
60180000 102.171855676829
60190000 99.2770523495609
60200000 98.0061166233596
60210000 102.972385965314
60220000 95.1102208560828
60230000 106.516828326708
60240000 98.9734123251537
60250000 100.73143807566
60260000 104.088832826558
60270000 105.559792652255
60280000 103.681431376245
60290000 109.034962727742
60300000 108.619603238992
60310000 111.122343450989
60320000 109.613152734182
60330000 106.715210725942
60340000 107.158466842392
60350000 109.795564881768
60360000 111.624116111134
60370000 105.69787609543
60380000 108.21626638792
60390000 105.740967905415
60400000 103.676963380375
60410000 103.87086786749
60420000 105.897947806885
60430000 101.365115744919
60440000 102.31602336417
60450000 95.1424344348808
60460000 98.2253619391543
60470000 101.952133991326
60480000 96.5087397226216
60490000 102.419978732531
60500000 102.022145973706
60510000 96.0792341953665
60520000 98.6401378988554
60530000 103.975163629962
60540000 107.649639161562
60550000 104.568390506196
60560000 101.581514117096
60570000 104.433324551337
60580000 110.012510771958
60590000 107.770395476979
60600000 111.25691045182
60610000 108.093014313746
60620000 104.583035365529
60630000 101.185037439886
60640000 105.23080353035
60650000 109.339136395186
60660000 111.277168899286
60670000 108.428669029369
60680000 114.436947389035
60690000 107.674648696835
60700000 108.041767771598
60710000 106.115448840211
60720000 108.67368197161
60730000 112.763100555723
60740000 106.694349259128
60750000 114.226270017198
60760000 109.60680772355
60770000 107.323734236646
60780000 110.461273042963
60790000 103.858489595412
60800000 104.155707651189
60810000 110.096560028213
60820000 106.454624619471
60830000 107.680819632967
60840000 108.257847785017
60850000 108.08766680236
60860000 107.322610855301
60870000 105.204178561554
60880000 104.820548570828
60890000 108.604194601151
60900000 112.39805981477
60910000 116.310505880007
60920000 116.42535388787
60930000 115.405736090483
60940000 111.254145236526
60950000 112.740903130396
60960000 114.770128486213
60970000 117.406319033021
60980000 118.01157238083
60990000 113.655581701457
61000000 114.822919598617
61010000 113.628303921732
61020000 112.305883089536
61030000 115.475454215993
61040000 114.358588116608
61050000 106.322775243156
61060000 110.138915915133
61070000 106.184976790741
61080000 101.509385068875
61090000 106.086498085626
61100000 108.79649599348
61110000 110.006042770281
61120000 103.322098485118
61130000 102.259903746736
61140000 107.93447100909
61150000 108.63247297401
61160000 113.435312934161
61170000 117.266307908391
61180000 113.394317285266
61190000 114.164822621078
61200000 116.78768406608
61210000 119.652073212059
61220000 115.336642651108
61230000 118.50519599757
61240000 112.108935866734
61250000 114.755451134455
61260000 116.784058985156
61270000 110.798454968637
61280000 107.089236772313
61290000 108.181243891085
61300000 113.867370080909
61310000 114.083412831412
61320000 113.678376259988
61330000 109.902051880144
61340000 113.792807776342
61350000 112.245906599188
61360000 114.706144256601
61370000 115.842797433135
61380000 114.131385120832
61390000 110.958732250861
61400000 108.649021342951
61410000 105.952910661592
61420000 108.353329149952
61430000 101.472839454163
61440000 103.592791779175
61450000 105.000289425138
61460000 109.411171638231
61470000 102.808537716029
61480000 104.106480028556
61490000 106.427627726712
61500000 108.38605859991
61510000 105.97836276965
61520000 102.444422404505
61530000 97.5484985035904
61540000 107.292290984997
61550000 112.663688183948
61560000 112.516597493345
61570000 102.333272928356
61580000 100.890008491949
61590000 110.061056843235
61600000 116.18325179556
61610000 118.23717677935
61620000 111.920009322371
61630000 113.972035819366
61640000 117.752473864314
61650000 115.24362999344
61660000 113.702506355498
61670000 110.896812367811
61680000 113.742475959723
61690000 109.983250490562
61700000 109.981947545862
61710000 110.63614703095
61720000 111.724815789771
61730000 106.609545054599
61740000 110.954074661369
61750000 107.760941341049
61760000 106.467288362231
61770000 107.234962901804
61780000 104.07053080062
61790000 106.159925121615
61800000 107.600720387728
61810000 106.532737959325
61820000 101.830949425488
61830000 104.875486560519
61840000 101.96058342224
61850000 102.948903547115
61860000 103.489606841275
61870000 101.971837160201
61880000 100.141908352894
61890000 106.28804955944
61900000 105.382183755137
61910000 102.952401646021
61920000 104.793147218323
61930000 109.728154951095
61940000 106.889715837976
61950000 112.714295003605
61960000 115.874017473948
61970000 115.127219851678
61980000 111.633746258932
61990000 110.609474692676
62000000 113.890514828319
62010000 107.274636139654
62020000 110.261911195253
62030000 116.406067995826
62040000 121.94733736475
62050000 118.029798069235
62060000 117.791932834597
62070000 118.720577288921
62080000 118.005734623492
62090000 116.693572733754
62100000 120.303339587459
62110000 119.06793336051
62120000 115.846678557402
62130000 115.030848849944
62140000 112.738419552714
62150000 112.69139375982
62160000 114.47896204474
62170000 110.745414608168
62180000 105.342767159519
62190000 100.190143940576
62200000 103.710947083552
62210000 103.024374193166
62220000 108.587453742911
62230000 112.352855955759
62240000 106.878885120453
62250000 105.213723951115
62260000 109.961617002971
62270000 110.36611617706
62280000 105.277251203278
62290000 111.693742574906
62300000 103.271974481945
62310000 100.19375015247
62320000 99.9631595562778
62330000 114.040692314891
62340000 110.299734047032
62350000 109.143254788156
62360000 112.663077796548
62370000 115.866180953197
62380000 111.750813621433
62390000 114.584482571238
62400000 112.245026280695
62410000 113.493830269241
62420000 110.398151272043
62430000 108.838621392915
62440000 110.333452488953
62450000 109.659228295594
62460000 110.997083557087
62470000 109.468946632541
62480000 111.439738471897
62490000 113.125869712591
62500000 109.39033079127
62510000 113.948661782541
62520000 108.109712848257
62530000 112.467545464542
62540000 116.498022894311
62550000 112.955180553798
62560000 113.441342780226
62570000 112.430878746042
62580000 114.471029486336
62590000 114.996545096325
62600000 115.36440054717
62610000 114.301598243444
62620000 104.162358234087
62630000 105.961996709343
62640000 105.427509939854
62650000 107.870783167681
62660000 111.189708467567
62670000 105.708386107629
62680000 101.785659917581
62690000 105.234813366808
62700000 108.950882249385
62710000 107.028269185581
62720000 107.433679469919
62730000 94.7333218738862
62740000 101.941361227438
62750000 103.194900444289
62760000 101.588078045786
62770000 97.7591330635441
62780000 92.7874076074913
62790000 99.2159362375045
62800000 97.8995893201444
62810000 98.5056498906092
62820000 96.4080517425563
62830000 97.5645777020135
62840000 104.33636674504
62850000 106.186794852146
62860000 103.788050248198
62870000 106.14980799613
62880000 107.616129339283
62890000 106.837053424032
62900000 108.043713921963
62910000 105.865290323763
62920000 106.878407112526
62930000 101.833695995076
62940000 102.77722352032
62950000 107.263128196153
62960000 103.414095157326
62970000 108.026135345349
62980000 99.7796103113621
62990000 101.109968798989
63000000 103.454669715454
63010000 102.166511036584
63020000 102.833352507891
63030000 105.347508299256
63040000 106.396358071694
63050000 103.101193990836
63060000 106.088435561763
63070000 106.73545999873
63080000 105.262008879958
63090000 111.199809357564
63100000 106.902563749485
63110000 105.397871085405
63120000 110.391381150526
63130000 109.492343030337
63140000 114.553553676206
63150000 109.146400658615
63160000 109.564918392798
63170000 117.133083320935
63180000 112.690302045007
63190000 113.586050074773
63200000 112.603382272752
63210000 113.048453945587
63220000 113.035014386306
63230000 115.629135565267
63240000 112.166832246943
63250000 106.880905895481
63260000 108.906295249055
63270000 113.884963990515
63280000 108.577096186659
63290000 111.175216846341
63300000 108.819864276228
63310000 110.955961085233
63320000 108.889759699762
63330000 106.516208150233
63340000 103.270030904834
63350000 103.514519963297
63360000 109.000656727254
63370000 105.126673647659
63380000 107.052852522435
63390000 109.002558973663
63400000 104.767520580982
63410000 110.665972756763
63420000 110.800153252933
63430000 106.367955821589
63440000 105.4276609949
63450000 110.329405306596
63460000 104.748457045019
63470000 109.195977755826
63480000 106.529749803536
63490000 97.822371289234
63500000 102.043929943414
63510000 107.061163992188
63520000 106.341372685374
63530000 108.906214790364
63540000 106.252359378406
63550000 105.695597998221
63560000 111.159492333038
63570000 110.689960758283
63580000 113.533822631528
63590000 105.826606865108
63600000 104.975419473612
63610000 108.47193578282
63620000 103.062992184046
63630000 108.606611325753
63640000 105.219490112001
63650000 105.205920282956
63660000 104.449967874983
63670000 99.3900771403718
63680000 108.141526184036
63690000 102.720467344242
63700000 100.797582660862
63710000 106.69145870882
63720000 101.126251139634
63730000 102.373294355118
63740000 100.177144254623
63750000 97.3619493724195
63760000 97.7643580118607
63770000 95.9543606883944
63780000 100.087702462986
63790000 98.9400789985972
63800000 95.7069525466247
63810000 91.8192873916011
63820000 98.3183538675721
63830000 99.4033991278073
63840000 98.0365825959153
63850000 96.1263230225057
63860000 105.174530210906
63870000 102.882665184632
63880000 99.9236076359526
63890000 92.8553502420181
63900000 99.611720559077
63910000 98.2683351692674
63920000 103.815267254703
63930000 104.837392257831
63940000 106.659695438841
63950000 103.749440353175
63960000 102.969835514566
63970000 102.617102069862
63980000 104.079750195316
63990000 106.808340398451
64000000 96.5281224069007
64010000 102.321518185446
64020000 105.335179780772
64030000 106.815787877834
64040000 109.795520475869
64050000 113.461428720316
64060000 109.565677504113
64070000 111.472452960547
64080000 106.849596843579
64090000 108.597702470553
64100000 100.657719969518
64110000 100.464957074057
64120000 104.439133352852
64130000 101.543614935221
64140000 103.596886315138
64150000 104.880321068287
64160000 105.402688830223
64170000 107.149464581143
64180000 101.252766786652
64190000 103.783132486942
64200000 101.47636227805
64210000 106.090414443897
64220000 104.262140630392
64230000 105.96660844986
64240000 102.303079616897
64250000 100.401258037372
64260000 103.063889268531
64270000 101.84630449186
64280000 100.020155527583
64290000 97.1055958225698
64300000 100.825610409568
64310000 102.672542318501
64320000 101.039313099033
64330000 104.881208082841
64340000 100.361239390633
64350000 106.609746821261
64360000 103.293737668229
64370000 104.247305774676
64380000 104.690326004191
64390000 105.986719618104
64400000 103.989676235716
64410000 105.73967421763
64420000 99.8734375481063
64430000 102.549120884952
64440000 103.086789586054
64450000 97.3214825533578
64460000 98.7488555984769
64470000 103.584064748576
64480000 106.841715242663
64490000 104.7188762872
64500000 110.322645200877
64510000 110.513914389164
64520000 109.624678226259
64530000 111.237340848913
64540000 109.781910087379
64550000 108.370372399869
64560000 112.101044053378
64570000 114.740846018103
64580000 116.608616637181
64590000 109.838944092303
64600000 109.902276556409
64610000 107.219499968605
64620000 106.002289713861
64630000 106.14608273115
64640000 112.290120007306
64650000 108.87617634015
64660000 108.527197886956
64670000 112.342451020066
64680000 110.244962564608
64690000 110.529660096578
64700000 109.228437575175
64710000 108.454344140967
64720000 108.304536201833
64730000 111.82535671887
64740000 108.968893253854
64750000 98.0628559715485
64760000 95.5843256158776
64770000 89.5851849143347
64780000 94.7052125228989
64790000 94.1307936986291
64800000 100.254926838069
64810000 101.770997323693
64820000 99.5207948708726
64830000 102.87300547576
64840000 102.848743471167
64850000 98.3854127876854
64860000 98.3166893090669
64870000 96.6927496706303
64880000 97.3589014786393
64890000 106.129511580785
64900000 104.216741250974
64910000 101.817007318129
64920000 106.453055924799
64930000 98.5961166334187
64940000 103.014565195351
64950000 105.742634756831
64960000 109.610122730525
64970000 104.922787477038
64980000 105.29962382061
64990000 106.498486376674
65000000 100.780041718627
65010000 92.90332184774
65020000 103.000604762933
65030000 104.044699542606
65040000 103.414378455914
65050000 103.493375991671
65060000 103.857587417206
65070000 103.955182222408
65080000 96.0973177697569
65090000 101.113760046141
65100000 99.0006050106136
65110000 97.7746111280264
65120000 95.6115062491037
65130000 99.1092476767712
65140000 97.0988635188353
65150000 97.0089129867319
65160000 96.6514399735356
65170000 90.3212815617187
65180000 93.0552781484773
65190000 89.8530880087815
65200000 87.6231353597907
65210000 94.1291037830645
65220000 94.2764975282215
65230000 95.933980003733
65240000 99.7566636216657
65250000 98.6733842421099
65260000 101.349556002983
65270000 99.4988669764034
65280000 100.936319930395
65290000 101.668163308935
65300000 100.714462406588
65310000 101.151606073206
65320000 102.780479844515
65330000 101.710648072978
65340000 97.6210516222711
65350000 97.6496380629319
65360000 98.3003272286203
65370000 97.4487234547408
65380000 96.5543977769777
65390000 102.027837194621
65400000 102.240100762892
65410000 99.1686655884827
65420000 102.911373266438
65430000 100.986207942977
65440000 98.1789713368925
65450000 95.8659584444968
65460000 96.726007977919
65470000 100.597010018339
65480000 104.731688059345
65490000 100.802705048875
65500000 100.086275179008
65510000 98.0012432142231
65520000 99.2712956805741
65530000 98.9579683602414
65540000 99.2429489864542
65550000 100.183799997879
65560000 101.261604661537
65570000 102.495012509114
65580000 98.2574609061425
65590000 102.389383653353
65600000 97.2361080728198
65610000 95.5004874247932
65620000 95.9914265643874
65630000 92.864262023205
65640000 97.6778209633332
65650000 101.693925617673
65660000 102.296352501638
65670000 103.138672419933
65680000 100.479820995828
65690000 108.973982378141
65700000 106.410448040371
65710000 103.499090586878
65720000 110.504882077943
65730000 104.992346730624
65740000 105.097244844528
65750000 106.512275950622
65760000 107.720992281877
65770000 107.77646068316
65780000 107.777100215638
65790000 101.167566682393
65800000 112.683545119338
65810000 114.613304708102
65820000 110.684326982904
65830000 108.609010014352
65840000 100.745366713915
65850000 100.926715744885
65860000 102.055287372734
65870000 101.353586727171
65880000 104.906737446337
65890000 100.373355462881
65900000 98.5403346744444
65910000 99.9813442910953
65920000 98.6516899880799
65930000 99.4279169839944
65940000 96.6975771960509
65950000 94.6095191012672
65960000 92.3492765310417
65970000 98.4339440228277
65980000 105.339627810309
65990000 102.675316831866
66000000 99.6729124212773
66010000 106.899987395818
66020000 101.220379693721
66030000 100.317749269098
66040000 96.9601473884218
66050000 101.167249280194
66060000 98.7675512361274
66070000 103.305875278403
66080000 107.273236911091
66090000 106.031500155738
66100000 95.3603188408871
66110000 98.9407198574312
66120000 102.977536499345
66130000 110.468950496278
66140000 107.594627829627
66150000 106.112134380181
66160000 109.988389499587
66170000 105.969739721567
66180000 101.591784506859
66190000 101.328881920293
66200000 102.688858563923
66210000 102.823637724767
66220000 106.125269205989
66230000 97.5793409821252
66240000 100.058157243974
66250000 106.090891431743
66260000 103.455930771308
66270000 99.7740750182176
66280000 105.506283701463
66290000 110.387497746165
66300000 108.361315980053
66310000 104.819565186513
66320000 105.324231963871
66330000 104.113686728316
66340000 103.279482542142
66350000 100.576661687476
66360000 101.85340185433
66370000 94.2282364804096
66380000 96.618789585277
66390000 89.0303272801239
66400000 93.6887803487281
66410000 96.717575999204
66420000 95.0453911114446
66430000 97.2103541454346
66440000 96.5146628287143
66450000 97.4036963682875
66460000 99.7821973065029
66470000 104.186613088263
66480000 109.063557720882
66490000 110.516681256482
66500000 107.637743435275
66510000 108.961167017812
66520000 105.603080430654
66530000 112.514965365788
66540000 106.792620976488
66550000 103.372588848897
66560000 102.953744475963
66570000 106.337982909761
66580000 104.601904884551
66590000 108.071428785445
66600000 110.367256223171
66610000 111.936232535754
66620000 115.465040774381
66630000 114.784194567323
66640000 111.491688466101
66650000 115.84472323773
66660000 113.138049873486
66670000 115.572876004888
66680000 114.256322265139
66690000 112.450612909338
66700000 106.507931861175
66710000 105.507472140428
66720000 109.606019574459
66730000 102.255516061647
66740000 104.636655311749
66750000 107.763969793952
66760000 108.797457693695
66770000 107.457361055725
66780000 107.474247053405
66790000 108.389130119708
66800000 104.229638487821
66810000 113.284645659903
66820000 111.085904257033
66830000 112.777440788081
66840000 107.675054039595
66850000 107.299854057766
66860000 110.73259368393
66870000 116.124226460463
66880000 120.04764871932
66890000 112.884670460862
66900000 107.861822484076
66910000 117.122181580013
66920000 112.919516962225
66930000 116.487427346905
66940000 114.610533547525
66950000 115.42110371718
66960000 113.604547597219
66970000 117.940865887805
66980000 120.664750333584
66990000 118.931052956245
67000000 120.037336564139
67010000 120.271598922641
67020000 113.405248233662
67030000 110.250391068896
67040000 113.687816595041
67050000 112.677035664913
67060000 116.073330800155
67070000 112.489574534782
67080000 118.045870084635
67090000 112.192375945241
67100000 115.067978363521
67110000 115.787687484996
67120000 116.484625982751
67130000 112.475169625176
67140000 113.742311992873
67150000 110.159012190704
67160000 108.637295719523
67170000 101.721930333305
67180000 108.76615113027
67190000 110.06160943068
67200000 104.797366772496
67210000 105.58159073023
67220000 104.014244877291
67230000 105.370670568103
67240000 108.230318914159
67250000 102.286110667489
67260000 100.22407516817
67270000 100.800600848739
67280000 96.8513201119171
67290000 99.1857319333074
67300000 95.3980081356362
67310000 98.5316744576162
67320000 99.5666720698367
67330000 96.9570870281931
67340000 103.897448870405
67350000 96.2088811979609
67360000 99.3566283146903
67370000 105.558904004199
67380000 99.7953241130992
67390000 102.263574994505
67400000 102.315341165992
67410000 100.990162748113
67420000 102.335755131817
67430000 102.049667949937
67440000 98.9255826300481
67450000 95.5582995658789
67460000 90.4796467451733
67470000 98.2247736392193
67480000 97.5731823088225
67490000 93.5677732048773
67500000 99.0263386461281
67510000 101.592003309759
67520000 101.997227598214
67530000 102.486676694719
67540000 102.47119108314
67550000 109.681130053896
67560000 110.391893793972
67570000 110.157293922272
67580000 109.161590305546
67590000 113.301953495429
67600000 107.835891808219
67610000 100.267534018532
67620000 100.766003101579
67630000 102.014540614574
67640000 103.351397149164
67650000 105.914137699654
67660000 102.690006015058
67670000 103.725767010448
67680000 97.4374106086776
67690000 95.9179079759775
67700000 101.771199831941
67710000 100.991285753296
67720000 106.517533256385
67730000 106.574589560403
67740000 99.59146634014
67750000 97.0843676908736
67760000 99.4497797704331
67770000 101.422920528706
67780000 96.1575394762634
67790000 103.171122806163
67800000 99.4685404777862
67810000 100.915056096427
67820000 108.177989525454
67830000 105.370021842928
67840000 106.391340814311
67850000 110.039837199562
67860000 108.852015552775
67870000 107.212731628629
67880000 103.11801545197
67890000 108.120865991749
67900000 103.67049896951
67910000 100.991860955359
67920000 100.622773040164
67930000 107.252897770693
67940000 106.862181610833
67950000 107.346559945195
67960000 105.800795327547
67970000 107.731396817518
67980000 108.012159003564
67990000 108.363823047004
68000000 107.273251513072
68010000 109.052711759894
68020000 106.456072915773
68030000 103.385845776936
68040000 104.619148432333
68050000 108.654941573575
68060000 111.574789696405
68070000 107.44126234242
68080000 111.296830812862
68090000 111.366210439347
68100000 108.858987738975
68110000 114.465301308381
68120000 110.431717704391
68130000 102.566621504188
68140000 100.44820604001
68150000 102.046559412191
68160000 101.457262801586
68170000 106.322441931209
68180000 106.930443479976
68190000 110.903335498088
68200000 108.2080622889
68210000 111.829403603361
68220000 107.959818469758
68230000 103.435101675731
68240000 103.228249197368
68250000 107.110767167136
68260000 108.881111745088
68270000 108.521866227034
68280000 106.951843132001
68290000 113.367569664311
68300000 112.158690298929
68310000 115.281206206903
68320000 114.902926207258
68330000 114.055548187388
68340000 110.349322667707
68350000 112.974770474361
68360000 110.637115211581
68370000 112.230249499051
68380000 116.389474824304
68390000 104.338285257987
68400000 102.582033543445
68410000 107.187779005202
68420000 105.322482372573
68430000 101.984734189532
68440000 101.234840694928
68450000 98.9583590253166
68460000 92.3461864620206
68470000 94.1644408247848
68480000 93.8777495373702
68490000 99.1520635297479
68500000 96.3853431274046
68510000 100.620101989258
68520000 103.193305688811
68530000 99.3462908035508
68540000 106.763602714941
68550000 109.357359755025
68560000 106.655010931573
68570000 106.833161651113
68580000 103.905766317014
68590000 107.752226528595
68600000 104.738879742558
68610000 103.784755936245
68620000 108.195473011692
68630000 108.665061989206
68640000 110.322284346233
68650000 109.425972216746
68660000 113.852825988723
68670000 109.546901871381
68680000 103.790880918747
68690000 105.175518886492
68700000 103.648592299211
68710000 101.638787160009
68720000 98.9595965149927
68730000 103.358196704853
68740000 105.842695065218
68750000 107.191244708827
68760000 111.475627260719
68770000 102.095694858639
68780000 101.615795132072
68790000 103.103825281708
68800000 108.998111686188
68810000 106.140794184234
68820000 106.437515260085
68830000 105.592449975429
68840000 108.363468928188
68850000 105.420646647042
68860000 103.998333055526
68870000 103.10218090712
68880000 108.380807253935
68890000 109.813658725256
68900000 105.651117681598
68910000 108.143652538401
68920000 100.522300299262
68930000 107.665554473075
68940000 105.874020418113
68950000 97.8192587301643
68960000 96.3093703151334
68970000 102.158958144528
68980000 105.895885201387
68990000 99.9603324053418
69000000 105.736294448819
69010000 108.857364582986
69020000 107.443616980178
69030000 99.1463583310688
69040000 104.375931890839
69050000 108.220818726251
69060000 107.777019158744
69070000 111.197256952354
69080000 109.393524639753
69090000 114.096812024447
69100000 110.276784702488
69110000 106.986467436927
69120000 112.532374688612
69130000 119.463875690953
69140000 112.165708093565
69150000 112.945030383179
69160000 111.773021168462
69170000 109.653728718722
69180000 109.647902745534
69190000 112.266744602539
69200000 106.919647612549
69210000 107.025060447458
69220000 107.380895553118
69230000 103.257836152893
69240000 105.478760383031
69250000 109.740404547883
69260000 109.819192922969
69270000 109.608460014515
69280000 109.396439879107
69290000 106.364297674139
69300000 107.506022236019
69310000 104.970089585365
69320000 109.497651280945
69330000 112.507596247293
69340000 113.178925378554
69350000 109.830382337851
69360000 109.567988948145
69370000 112.490569872289
69380000 107.886013676378
69390000 109.215755947711
69400000 105.961697330063
69410000 106.646644058846
69420000 105.312885295232
69430000 101.891772884659
69440000 103.203763641022
69450000 103.960983143101
69460000 105.260966045495
69470000 101.889210599136
69480000 102.820013772208
69490000 102.409649186709
69500000 103.245158126322
69510000 102.185064595927
69520000 102.638158389844
69530000 96.8298911932919
69540000 96.602259758272
69550000 95.2826870966531
69560000 95.9904263905021
69570000 90.2288945854169
69580000 100.603449262217
69590000 86.9291324541736
69600000 95.7049077083687
69610000 96.0889577111557
69620000 101.794602385093
69630000 99.3664811459992
69640000 94.4623496428795
69650000 93.4822261631151
69660000 90.527234022974
69670000 86.7718024559247
69680000 90.0190637695697
69690000 91.8455075654585
69700000 92.5385591406791
69710000 89.927469194738
69720000 91.2865698907833
69730000 91.7493798712022
69740000 92.7972645170074
69750000 93.9300317970996
69760000 92.729431160006
69770000 95.6818650410231
69780000 97.826358511793
69790000 95.6533210940368
69800000 91.6996268159105
69810000 87.9694866470722
69820000 89.0715314062544
69830000 85.8816089688685
69840000 80.3390744118295
69850000 87.4633830286766
69860000 85.0532799908945
69870000 82.3523066923955
69880000 86.4075116007982
69890000 90.6324762534117
69900000 90.3528576568024
69910000 94.7060282746505
69920000 100.00853122785
69930000 95.3035869654726
69940000 97.6813508235861
69950000 97.9862928966442
69960000 101.678629282576
69970000 96.7736887219175
69980000 100.015897050069
69990000 99.9081292551522
70000000 93.4542775780232
70010000 96.9132635561741
70020000 101.661578254667
70030000 100.880181070624
70040000 102.236532972979
70050000 101.779650130799
70060000 103.379554736683
70070000 91.380550510705
70080000 99.9243959996405
70090000 98.0508456274824
70100000 101.298319011231
70110000 102.145845862177
70120000 99.6695131998227
70130000 101.161478258729
70140000 108.915617316472
70150000 102.439460206546
70160000 100.730794247248
70170000 99.763666493466
70180000 103.268778333883
70190000 107.901915141295
70200000 98.1571420462745
70210000 104.768031451192
70220000 114.464294372151
70230000 113.331161651187
70240000 112.476303092558
70250000 107.666675622186
70260000 105.686892595821
70270000 108.213382529604
70280000 107.958013695415
70290000 113.297329747781
70300000 111.704290684186
70310000 107.494743504407
70320000 110.561241039946
70330000 113.704038210495
70340000 105.540516983215
70350000 101.166986560062
70360000 103.086714388036
70370000 107.035727316551
70380000 104.525387232156
70390000 106.547603131944
70400000 101.527294209749
70410000 97.3406365984733
70420000 95.6100253090827
70430000 95.9900600423696
70440000 99.494930252743
70450000 98.1178632098442
70460000 95.9442399298703
70470000 99.3619298176582
70480000 97.6440410600194
70490000 100.088084152271
70500000 98.4675034702854
70510000 93.5069820307662
70520000 100.338447035022
70530000 99.3248960259181
70540000 106.685836490786
70550000 97.413257083796
70560000 100.88583924201
70570000 98.4960828824134
70580000 96.7590711872431
70590000 100.086470137793
70600000 101.412887293059
70610000 102.062237703524
70620000 98.2073349774074
70630000 95.9679193949175
70640000 100.496452134476
70650000 95.2313008954052
70660000 99.1121300444368
70670000 98.017196638084
70680000 102.865065893004
70690000 107.284627744573
70700000 104.651459256822
70710000 105.280428533281
70720000 100.673851941324
70730000 105.803138030153
70740000 106.940505646225
70750000 107.097013321597
70760000 103.90555925754
70770000 98.933337276155
70780000 98.2928257047707
70790000 95.0880106614682
70800000 97.741500363719
70810000 98.1900829996596
70820000 98.0302940299696
70830000 102.69583858488
70840000 105.028853793072
70850000 106.873842567113
70860000 106.951973515689
70870000 106.606653760575
70880000 99.6491687154318
70890000 100.809188160027
70900000 100.796224990101
70910000 108.259164490622
70920000 101.802244747299
70930000 102.115596406701
70940000 106.834653990421
70950000 109.533270790696
70960000 106.833560265204
70970000 97.3060449232175
70980000 102.824984135149
70990000 109.827452154154
71000000 108.905000031407
71010000 111.641821852537
71020000 107.381449207645
71030000 110.013118700006
71040000 103.798141293233
71050000 110.59166383446
71060000 105.760588355697
71070000 102.7301830197
71080000 102.620203776232
71090000 102.600614414575
71100000 101.284352290806
71110000 103.100829587311
71120000 102.096470565262
71130000 100.402867091864
71140000 100.179413664489
71150000 103.808774201466
71160000 106.744526198409
71170000 106.17273301816
71180000 107.483011942544
71190000 108.125275278857
71200000 106.286344324635
71210000 108.024223817971
71220000 112.119769880842
71230000 109.906662867424
71240000 112.899911586354
71250000 113.546869210726
71260000 114.454639917487
71270000 109.130690796759
71280000 105.976480311658
71290000 111.344270986129
71300000 111.527412940993
71310000 110.879576739704
71320000 110.875711400827
71330000 108.809601148656
71340000 106.642411236734
71350000 100.018365077786
71360000 103.63353713621
71370000 101.873634569793
71380000 98.8686195487597
71390000 100.455473633017
71400000 104.81716976251
71410000 108.899287090467
71420000 107.415553835024
71430000 107.581802182783
71440000 103.370199904739
71450000 103.878032827471
71460000 100.802154654336
71470000 95.1656974290516
71480000 97.1006065707099
71490000 99.1061664204868
71500000 95.6041103780424
71510000 102.635450739641
71520000 103.034513857496
71530000 100.905092507288
71540000 99.494354216391
71550000 95.4958845861028
71560000 92.6425995092038
71570000 92.0961920062462
71580000 89.8291655120175
71590000 96.7336236711463
71600000 96.366910850433
71610000 95.1734306844825
71620000 91.9002747691195
71630000 86.8665802080068
71640000 94.2814119752582
71650000 87.6630701464892
71660000 88.75678163958
71670000 89.7239613275597
71680000 85.4542527566199
71690000 91.8490441696976
71700000 94.8852470063039
71710000 98.5680179035187
71720000 94.8522420126295
71730000 93.0116208807646
71740000 94.3500726236157
71750000 99.4293380267445
71760000 95.9645817092151
71770000 102.854364570634
71780000 101.686545184663
71790000 103.286220900449
71800000 99.0804699459104
71810000 100.291935995032
71820000 97.9011318850187
71830000 101.100854316274
71840000 102.308459944705
71850000 104.178245493326
71860000 105.371518468197
71870000 100.709244265524
71880000 105.017213776896
71890000 105.771688081254
71900000 103.509034491778
71910000 101.478778977576
71920000 101.772767597545
71930000 100.499696418942
71940000 95.7781973342504
71950000 97.2941220274952
71960000 105.518493492027
71970000 102.620575497073
71980000 102.84772237325
71990000 105.712994365507
72000000 102.392339637628
72010000 107.478000435777
72020000 101.762797971458
72030000 107.280891130165
72040000 109.407116943905
72050000 107.494832219426
72060000 108.690376488751
72070000 109.012944612831
72080000 112.670941164845
72090000 111.384778417416
72100000 111.959720842187
72110000 109.227107787827
72120000 113.012670549591
72130000 111.980952906384
72140000 113.991856956897
72150000 111.063948448937
72160000 107.863209790413
72170000 115.780776084058
72180000 117.006323063311
72190000 119.095481305947
72200000 112.835659547797
72210000 115.598315873357
72220000 113.339479049593
72230000 115.557158388124
72240000 116.245402098458
72250000 113.090472801897
72260000 120.167818031434
72270000 123.770366456409
72280000 125.18362026999
72290000 121.869219121084
72300000 121.603806590193
72310000 110.700342495238
72320000 117.610664499311
72330000 116.105481174304
72340000 117.698975241533
72350000 121.635403266459
72360000 115.882788940814
72370000 115.918598055112
72380000 114.833908963517
72390000 114.094473482338
72400000 123.423560640061
72410000 121.697128062363
72420000 122.157068278267
72430000 117.90627774853
72440000 121.654995385655
72450000 119.987024167871
72460000 115.802833668587
72470000 123.103296061021
72480000 109.054693016856
72490000 107.683208609643
72500000 117.562512382545
72510000 112.890028885114
72520000 114.314398127676
72530000 112.789015299497
72540000 113.044984142327
72550000 114.425733987985
72560000 117.457319527607
72570000 115.312599476218
72580000 115.254735822871
72590000 114.979910776513
72600000 112.737751320398
72610000 113.203017740377
72620000 107.771326242545
72630000 108.353675745708
72640000 102.565365668113
72650000 106.648034501351
72660000 105.235824249959
72670000 102.948801530748
72680000 108.237628905636
72690000 111.264239997438
72700000 110.422801458063
72710000 107.069809048364
72720000 110.518436836137
72730000 111.386173802739
72740000 108.567834244113
72750000 105.791868234561
72760000 106.040719600226
72770000 107.839146866078
72780000 110.269857131623
72790000 110.551373628427
72800000 109.809150822546
72810000 105.92837367621
72820000 107.992560050602
72830000 112.592111489635
72840000 108.753264051655
72850000 104.641643294106
72860000 104.184922217756
72870000 114.504451474546
72880000 113.04062829568
72890000 111.803306792779
72900000 113.110368065061
72910000 112.151254654966
72920000 114.408440706658
72930000 109.928538561417
72940000 111.084619745737
72950000 109.365880598083
72960000 106.741124059141
72970000 103.069071518477
72980000 100.571929066376
72990000 101.936056985161
73000000 100.014698583045
73010000 101.106885842627
73020000 104.823589409946
73030000 107.664728342057
73040000 110.000695620613
73050000 111.309062228133
73060000 110.052068382599
73070000 108.285711808645
73080000 101.884272014573
73090000 100.567337097018
73100000 99.8420067165783
73110000 97.9069623723923
73120000 103.721435134047
73130000 103.718287429244
73140000 98.2429576049759
73150000 102.169958093449
73160000 104.84271815341
73170000 103.086537211773
73180000 108.554704902694
73190000 110.76844634854
73200000 111.39826006508
73210000 109.251733515845
73220000 114.400925935937
73230000 108.681678990428
73240000 105.942842310631
73250000 108.895893120791
73260000 110.006587618343
73270000 111.4924742983
73280000 115.463600925529
73290000 114.833720118198
73300000 114.132496393812
73310000 107.985882901527
73320000 114.187173506523
73330000 114.061756959682
73340000 109.847722824647
73350000 110.154486533592
73360000 105.426158171951
73370000 109.840457707488
73380000 107.91876387783
73390000 110.304526723715
73400000 109.543024586333
73410000 110.563836094209
73420000 107.629506197251
73430000 105.286663236891
73440000 113.1575689762
73450000 115.737335687803
73460000 114.306838524315
73470000 113.51621989268
73480000 112.374873194657
73490000 115.719988618458
73500000 111.166793171394
73510000 112.888095301903
73520000 110.912449016448
73530000 110.624770634277
73540000 113.906611735616
73550000 117.047030255743
73560000 110.584116349326
73570000 105.222551222848
73580000 110.765330126392
73590000 107.165838688873
73600000 109.585554713969
73610000 111.591494538692
73620000 113.411155660587
73630000 112.820914565888
73640000 115.02196703204
73650000 115.249461577581
73660000 114.398441403514
73670000 113.088297493912
73680000 112.518844221438
73690000 103.772944750238
73700000 107.916254969146
73710000 103.410386338178
73720000 100.732700505427
73730000 107.424925366617
73740000 107.412695175764
73750000 106.431961892488
73760000 106.977335128516
73770000 107.119187910687
73780000 103.125522418717
73790000 106.844785809092
73800000 106.511174864793
73810000 106.115825092839
73820000 109.401865964709
73830000 110.363271253134
73840000 108.660346829798
73850000 113.032773155914
73860000 111.5461199097
73870000 111.098512328095
73880000 100.585218239183
73890000 103.370824671563
73900000 109.208267673576
73910000 100.616792270587
73920000 104.371761962011
73930000 99.7299775757007
73940000 103.164921233058
73950000 103.054867044815
73960000 96.0503767389247
73970000 97.5043137560326
73980000 99.2072975982241
73990000 101.971732443259
74000000 97.970227768755
74010000 96.7484051981753
74020000 93.4246367362962
74030000 92.3293105941775
74040000 94.5688892518588
74050000 98.5704726784318
74060000 96.2002732003412
74070000 98.7721850944208
74080000 99.8630453817506
74090000 104.505266311374
74100000 100.813072576475
74110000 102.10468316745
74120000 102.062991115139
74130000 104.759692302189
74140000 101.247577084508
74150000 103.531042468364
74160000 104.92667470975
74170000 104.663222120549
74180000 96.4059389687205
74190000 94.7362805061434
74200000 91.0395863250936
74210000 96.6443861064185
74220000 95.6452100339582
74230000 91.7515558265624
74240000 88.7667751089023
74250000 94.2470510829772
74260000 92.1509125942007
74270000 81.9011552302906
74280000 87.4903562476336
74290000 90.9847175710133
74300000 84.2724412387925
74310000 85.7107247637851
74320000 85.8029855720675
74330000 92.5392633725622
74340000 86.7609342328839
74350000 93.4299180331482
74360000 95.2243861381996
74370000 95.5579294932384
74380000 93.4678639036795
74390000 93.0912888323302
74400000 88.1689762491059
74410000 90.4748384747708
74420000 96.1082583041028
74430000 96.5648414265565
74440000 99.9469448591524
74450000 97.991979365465
74460000 98.0790267832651
74470000 94.1239889182689
74480000 101.710846000666
74490000 104.068598014232
74500000 100.86746078306
74510000 106.41407874181
74520000 103.23333632292
74530000 102.131130600987
74540000 104.642766609151
74550000 104.261541629378
74560000 102.119567142574
74570000 109.611623524375
74580000 110.038272042583
74590000 108.923421187416
74600000 105.074229351455
74610000 109.248488135819
74620000 109.394182563544
74630000 108.209717824235
74640000 107.171543104639
74650000 108.34175246813
74660000 111.725337431089
74670000 108.510421564375
74680000 102.304499674771
74690000 105.976045678951
74700000 108.284862573373
74710000 110.722742777466
74720000 108.180730815443
74730000 108.882463518712
74740000 104.607720329526
74750000 110.829801196156
74760000 106.954827305142
74770000 105.03044294941
74780000 101.382878869824
74790000 102.082984666051
74800000 103.054262644955
74810000 98.7853086313397
74820000 104.226143842737
74830000 102.513699158486
74840000 102.416355733399
74850000 97.9022279487059
74860000 96.8234580722456
74870000 103.959358777875
74880000 104.377578273649
74890000 101.399165842174
74900000 104.417121910214
74910000 102.982902334179
74920000 98.8563456293015
74930000 94.3268861268803
74940000 97.1459820114116
74950000 98.528007564776
74960000 102.535368254057
74970000 107.81198331891
74980000 107.526201828758
74990000 106.842163910024
75000000 106.188140871635
75010000 99.6610518845211
75020000 113.818148743356
75030000 116.645900569937
75040000 108.749822845361
75050000 106.118293722038
75060000 107.834190193237
75070000 107.756388582155
75080000 108.884415326375
75090000 114.502398690438
75100000 114.555540636546
75110000 111.879720923486
75120000 108.354631542949
75130000 112.882808865455
75140000 115.209486584043
75150000 116.138650638422
75160000 112.057712549284
75170000 118.950185455143
75180000 113.696198172707
75190000 114.494050241707
75200000 113.775691717961
75210000 112.515769762444
75220000 113.918922579282
75230000 110.856097712046
75240000 111.447949988699
75250000 111.394646836051
75260000 114.441006039088
75270000 109.209442779441
75280000 110.882246946352
75290000 107.101919828762
75300000 111.851859871499
75310000 107.745461526744
75320000 108.499320312849
75330000 115.361358127392
75340000 109.85763464421
75350000 112.600278645507
75360000 110.194307868165
75370000 111.635622693356
75380000 110.552516744663
75390000 106.856358584401
75400000 107.98866686771
75410000 106.928637520353
75420000 105.84953665333
75430000 105.477974000514
75440000 102.334765490292
75450000 104.062799044505
75460000 108.702913728195
75470000 107.269411392584
75480000 107.362853071525
75490000 103.854380663104
75500000 103.250632283696
75510000 106.825795876157
75520000 112.071960703282
75530000 111.79646925678
75540000 106.620908215273
75550000 110.26602865951
75560000 107.23357766635
75570000 105.119073446033
75580000 105.157989668549
75590000 102.635890765484
75600000 102.541414841513
75610000 100.616130106779
75620000 106.134593752085
75630000 106.405449775278
75640000 109.24432652233
75650000 109.118345663829
75660000 109.908167850951
75670000 107.155017469999
75680000 112.49347243788
75690000 108.491874678678
75700000 111.046308867249
75710000 110.743690105836
75720000 111.972252972709
75730000 113.9757204289
75740000 112.491895562499
75750000 107.281753642978
75760000 112.673975817473
75770000 114.898297501603
75780000 114.41077967095
75790000 105.596225471925
75800000 117.409066340757
75810000 114.14456289231
75820000 116.837441952114
75830000 118.252732903333
75840000 110.352499017421
75850000 114.247085073447
75860000 111.416322850374
75870000 117.537969524746
75880000 112.173208110735
75890000 114.201706427743
75900000 115.119603776952
75910000 111.745311995049
75920000 111.186239835099
75930000 116.095952603767
75940000 113.676271659223
75950000 111.844661816978
75960000 117.972587826152
75970000 118.502450067724
75980000 116.23459983681
75990000 115.129809695113
76000000 114.600504023966
76010000 117.000135713098
76020000 114.512060193799
76030000 111.701626215402
76040000 114.039025785163
76050000 118.80352829952
76060000 115.363723554828
76070000 113.782437237684
76080000 113.201138345821
76090000 112.67081729983
76100000 113.128200167656
76110000 111.315068239681
76120000 107.785136709478
76130000 106.392214701465
76140000 104.537225306166
76150000 106.31126485169
76160000 107.255076808113
76170000 104.323218083466
76180000 96.7120450570751
76190000 99.0119859683043
76200000 100.619195334091
76210000 103.162304496124
76220000 104.760324836046
76230000 107.164871989597
76240000 105.332491983731
76250000 108.578254960142
76260000 108.77324594556
76270000 111.475517675633
76280000 105.607510155415
76290000 108.153583863573
76300000 110.265702651903
76310000 112.060015116482
76320000 110.730916893149
76330000 114.442946359191
76340000 116.137281932674
76350000 111.418532479358
76360000 105.042291379611
76370000 108.430458602268
76380000 113.852285465368
76390000 104.21401529269
76400000 107.040689445257
76410000 113.616336968242
76420000 108.847310955823
76430000 113.353136658008
76440000 112.48631205734
76450000 109.409997436144
76460000 111.749600040109
76470000 116.564151627933
76480000 115.317222883264
76490000 114.146227377406
76500000 107.818965444034
76510000 106.109807134668
76520000 101.895604851879
76530000 106.94409729083
76540000 108.14539356532
76550000 111.352378120486
76560000 110.230241898658
76570000 107.118916709117
76580000 107.921733289112
76590000 109.416567517722
76600000 105.671809388637
76610000 112.386860953742
76620000 110.404927216339
76630000 107.508120518475
76640000 114.068783766552
76650000 111.890669550139
76660000 112.366727068802
76670000 110.007826212958
76680000 107.49489502953
76690000 107.62050422936
76700000 105.857791180876
76710000 105.455463146652
76720000 101.482239721924
76730000 106.29825009443
76740000 105.334932051134
76750000 102.858856771855
76760000 99.9600309891474
76770000 96.670308387252
76780000 101.175316279226
76790000 102.026120073098
76800000 100.537045694232
76810000 102.168886667989
76820000 100.684904408562
76830000 102.753568424837
76840000 101.450453034093
76850000 109.590047408377
76860000 108.489456378686
76870000 104.264902881945
76880000 106.658192616979
76890000 110.811137235804
76900000 112.806765392289
76910000 111.58634795905
76920000 111.937274206633
76930000 111.801788967363
76940000 111.538941926022
76950000 111.98643597853
76960000 110.692834000993
76970000 110.784630395674
76980000 104.944644286026
76990000 110.396522432033
77000000 107.637086167215
77010000 108.395158738322
77020000 105.429916706887
77030000 108.213512410513
77040000 101.738251152036
77050000 111.698840569512
77060000 108.369544175917
77070000 110.618784812766
77080000 107.466300547927
77090000 108.787802060667
77100000 103.038773303692
77110000 106.315144417436
77120000 100.923296460493
77130000 100.037487573598
77140000 103.902634223653
77150000 109.012307835113
77160000 99.3523230978599
77170000 101.316071635154
77180000 105.498686413563
77190000 103.050146312263
77200000 106.82695104618
77210000 109.184733202451
77220000 108.961231878287
77230000 112.014651607274
77240000 110.121355602694
77250000 112.362607672584
77260000 112.163619843159
77270000 108.140517682024
77280000 102.858873730549
77290000 102.840753777176
77300000 106.826615694824
77310000 103.565043953225
77320000 99.3592485076572
77330000 105.254923707502
77340000 105.815248343266
77350000 104.233784676245
77360000 102.254820530016
77370000 100.687755075873
77380000 103.125959525813
77390000 102.221127218777
77400000 98.3753333582628
77410000 95.3450684623496
77420000 92.9875496875866
77430000 85.6747349283243
77440000 94.9658994467868
77450000 94.7392451607168
77460000 95.3299259256573
77470000 91.1026413084403
77480000 91.6093021475573
77490000 92.6114474833036
77500000 92.0942362826243
77510000 93.4235263861722
77520000 92.4509893919754
77530000 93.2657786988167
77540000 91.9134986022892
77550000 86.6161398101975
77560000 86.7313469512016
77570000 81.1680329623002
77580000 92.7388566633545
77590000 89.7650367307421
77600000 95.4528715630463
77610000 94.5862156748474
77620000 92.3956245592362
77630000 97.9574724020619
77640000 98.4841007125404
77650000 104.711620771358
77660000 100.858384025476
77670000 101.657169078415
77680000 109.832469775991
77690000 105.52496816661
77700000 109.430297549
77710000 104.032160038032
77720000 107.204564373868
77730000 105.272241991805
77740000 110.449499048318
77750000 111.110852073827
77760000 110.314418888713
77770000 104.112680110544
77780000 105.609175916207
77790000 99.859104292069
77800000 103.021679706644
77810000 105.23170658407
77820000 106.460869581086
77830000 108.671170745876
77840000 103.954173325291
77850000 105.115083383859
77860000 111.51245925962
77870000 113.400380609591
77880000 112.113671277429
77890000 107.963327669647
77900000 102.720974495998
77910000 102.109839497864
77920000 102.581119579297
77930000 105.667274288235
77940000 104.278737070619
77950000 98.8974066030225
77960000 92.1989498420065
77970000 100.258650038505
77980000 99.9263418753393
77990000 103.552877944447
78000000 98.1232213635542
78010000 97.3662994625141
78020000 99.1887825390303
78030000 97.6436217090162
78040000 103.112262746252
78050000 101.323642296916
78060000 99.863183068162
78070000 102.714814873066
78080000 101.540181141692
78090000 99.9776717436148
78100000 98.894842959598
78110000 104.814962412135
78120000 100.633141741559
78130000 106.234828429868
78140000 101.099776930436
78150000 101.210537206586
78160000 97.1472170493712
78170000 101.491153401359
78180000 98.471462547055
78190000 100.78844494336
78200000 96.5858921200611
78210000 100.37153661555
78220000 91.6682795182213
78230000 87.1904600070042
78240000 91.4035587612162
78250000 90.3160630559522
78260000 92.2315486372518
78270000 86.3000444146731
78280000 89.0738424932725
78290000 87.4791280289305
78300000 87.787083471497
78310000 81.437759174475
78320000 87.6298199082083
78330000 88.2717333162558
78340000 96.0325986782269
78350000 98.2267818956672
78360000 102.868936075042
78370000 100.025125822011
78380000 96.5267236935612
78390000 99.9327376303418
78400000 98.3108343784582
78410000 98.472378559373
78420000 98.3062078141795
78430000 102.33529200436
78440000 103.126285099241
78450000 100.187814903351
78460000 105.773980535098
78470000 106.440665820342
78480000 97.2019675509234
78490000 101.791294006797
78500000 105.542692972794
78510000 101.686558477002
78520000 98.3404665756251
78530000 103.258659881067
78540000 105.141008899666
78550000 110.984348457341
78560000 109.846362201856
78570000 105.968339238236
78580000 106.465710982368
78590000 109.08271950969
78600000 108.955591451495
78610000 107.629917119642
78620000 101.291514405269
78630000 100.785987494803
78640000 104.676812674216
78650000 104.930930215803
78660000 103.969004102406
78670000 104.133013251508
78680000 108.761938861443
78690000 104.881600790107
78700000 110.045005405481
78710000 112.504915632738
78720000 113.558307974778
78730000 108.479562190187
78740000 112.234944570335
78750000 110.272184762811
78760000 108.586804990272
78770000 107.130296113731
78780000 108.168613465045
78790000 108.819155653296
78800000 110.356499831346
78810000 101.699185943145
78820000 105.052695021216
78830000 105.467746552084
78840000 105.012583137585
78850000 100.549873055474
78860000 102.451433299506
78870000 103.363188477332
78880000 106.363688884205
78890000 103.864740035184
78900000 101.268123094714
78910000 105.009352005923
78920000 99.071150994766
78930000 97.6698815582539
78940000 98.3473971889016
78950000 102.287443806691
78960000 101.901528511495
78970000 98.1129196367983
78980000 96.6465269655466
78990000 99.3545393071726
79000000 103.335447900369
79010000 101.927176596375
79020000 106.109917076873
79030000 107.945438136824
79040000 104.533853102198
79050000 104.665452450535
79060000 106.082416143429
79070000 101.771076004074
79080000 99.8586700916985
79090000 100.060541842882
79100000 100.011673421424
79110000 99.562197094898
79120000 103.953312243892
79130000 105.090459922358
79140000 100.750747355611
79150000 97.2177153605473
79160000 104.565745959799
79170000 102.792285141333
79180000 98.5904133141651
79190000 102.288791026225
79200000 98.4307191081864
79210000 101.587956397836
79220000 104.202475742669
79230000 106.368874329595
79240000 105.74295148398
79250000 108.026108246319
79260000 109.207478124565
79270000 101.932323000452
79280000 104.218367114786
79290000 107.772856600774
79300000 109.190767692875
79310000 110.032354531603
79320000 111.516146968248
79330000 110.580270491289
79340000 111.873404752406
79350000 116.612087045694
79360000 118.139879631891
79370000 114.413857703999
79380000 113.96890020463
79390000 109.303402673558
79400000 116.14600700388
79410000 117.09912212524
79420000 118.946836855883
79430000 115.638122137307
79440000 111.249791183196
79450000 115.046759511456
79460000 112.153614195404
79470000 111.705652100199
79480000 114.125991652008
79490000 109.723145916543
79500000 114.49043872267
79510000 107.015251086774
79520000 110.399601043662
79530000 109.195890604036
79540000 114.220294220214
79550000 110.089705367426
79560000 109.022959750103
79570000 106.74418994973
79580000 114.230970481753
79590000 111.09526013104
79600000 105.642835723748
79610000 110.626914043992
79620000 110.9417252473
79630000 109.609248352307
79640000 115.025864561293
79650000 115.185836040775
79660000 115.197701403088
79670000 114.598671665376
79680000 112.766991975277
79690000 111.045404049793
79700000 108.337503177766
79710000 106.914063582881
79720000 97.176142370982
79730000 100.75576121345
79740000 97.0928845924213
79750000 101.676925257702
79760000 106.804366746005
79770000 101.983210395517
79780000 104.635421670857
79790000 105.005338293569
79800000 104.587400012313
79810000 106.224912180834
79820000 103.988842081274
79830000 100.620940186226
79840000 103.238528651888
79850000 99.9318152594823
79860000 104.215342111325
79870000 101.186841358852
79880000 105.755144973824
79890000 107.855381089672
79900000 107.085539475376
79910000 108.15227255658
79920000 109.527859933703
79930000 109.558332258596
79940000 108.152331779971
79950000 108.108999012871
79960000 114.219084441367
79970000 108.270003495445
79980000 105.904775135437
79990000 108.86718152667
80000000 106.264131926726
80010000 107.832994155107
80020000 102.664709806467
80030000 110.209295763915
80040000 106.434990553727
80050000 104.388630337707
80060000 106.705415610741
80070000 110.39584708738
80080000 106.944360386051
80090000 106.727570761402
80100000 107.213786245276
80110000 105.833523491503
80120000 105.295381810013
80130000 102.04564330927
80140000 102.777572420517
80150000 102.992312020907
80160000 107.407889410721
80170000 98.7358883545794
80180000 106.984572405978
80190000 107.917931847648
80200000 108.899690788356
80210000 107.807392878737
80220000 105.78062508045
80230000 107.648499723984
80240000 102.076001483602
80250000 97.2859526884988
80260000 105.622495151565
80270000 103.6885422319
80280000 100.930299270756
80290000 101.746812173917
80300000 101.738039173112
80310000 102.868984897024
80320000 99.456224898049
80330000 103.075491486449
80340000 96.7521886088365
80350000 104.552098012184
80360000 101.538266087448
80370000 100.786413350658
80380000 101.126409872012
80390000 104.20113091567
80400000 103.288569222711
80410000 99.2337836007822
80420000 103.70084131177
80430000 107.203614111091
80440000 106.843021898921
80450000 108.603984359992
80460000 104.462469047853
80470000 105.738244644728
80480000 109.876158681353
80490000 113.349864181014
80500000 108.558939953325
80510000 114.389707307798
80520000 114.010265882511
80530000 113.354469081954
80540000 111.313119923879
80550000 108.546888605799
80560000 113.052385500212
80570000 113.770206974453
80580000 107.956600187122
80590000 103.85949483968
80600000 109.239875916288
80610000 108.004756390986
80620000 113.22891173844
80630000 110.650193596691
80640000 109.728574057424
80650000 105.584770751263
80660000 108.877058303537
80670000 113.400889405724
80680000 115.275101697254
80690000 111.535357379679
80700000 108.04759290164
80710000 107.760022971019
80720000 107.461514781367
80730000 108.71914118046
80740000 110.473640618969
80750000 106.304430106413
80760000 111.20970163255
80770000 109.275364987614
80780000 110.657438870487
80790000 105.031506215071
80800000 110.687646681757
80810000 111.326811647018
80820000 114.387144246076
80830000 109.650107098168
80840000 108.606627022346
80850000 108.454302909213
80860000 110.476792525256
80870000 109.236745371489
80880000 108.580633556574
80890000 111.911688584671
80900000 112.677461213715
80910000 109.149847079764
80920000 115.324864510997
80930000 111.507683712595
80940000 116.846385418337
80950000 114.805075515593
80960000 108.681608124976
80970000 112.31981835741
80980000 113.137076459976
80990000 112.386412824435
81000000 113.257225377466
81010000 114.007520315145
81020000 111.307141820522
81030000 112.170379632717
81040000 107.642195068585
81050000 110.301956886717
81060000 106.112653132451
81070000 111.811137333325
81080000 107.849101379499
81090000 110.366521794524
81100000 110.198459935039
81110000 110.039385539887
81120000 119.315809741807
81130000 109.433033298961
81140000 110.863112126321
81150000 115.568625260296
81160000 113.477068872617
81170000 113.476835516688
81180000 112.981872922981
81190000 115.525262265499
81200000 114.647893401949
81210000 109.419146558482
81220000 116.687885287923
81230000 111.381757312003
81240000 113.141391601592
81250000 112.038410289049
81260000 115.665057653821
81270000 113.84392309511
81280000 103.2156647442
81290000 105.376877005233
81300000 101.048841060621
81310000 110.182832783122
81320000 107.94648926661
81330000 108.347420116518
81340000 112.795307485718
81350000 110.474766064503
81360000 111.62323819511
81370000 105.05600150882
81380000 103.897704756895
81390000 110.565349645319
81400000 109.594666712481
81410000 105.503638409598
81420000 105.910759365911
81430000 104.238497283713
81440000 109.062101690495
81450000 106.429565681814
81460000 100.149400789811
81470000 108.24478231032
81480000 103.360276591091
81490000 103.53551179154
81500000 104.556333242511
81510000 106.587680984353
81520000 105.593617776857
81530000 108.504200880006
81540000 105.27821792937
81550000 102.175475025468
81560000 100.095035676504
81570000 105.030970255687
81580000 106.46717206409
81590000 109.666667176752
81600000 106.560938812548
81610000 106.275130407812
81620000 106.987318944078
81630000 107.777170135321
81640000 109.441181012921
81650000 110.785596508752
81660000 112.134572807011
81670000 110.854623015128
81680000 106.570780364769
81690000 113.599726817497
81700000 108.602272533128
81710000 110.203782575235
81720000 106.982047878211
81730000 107.24538026995
81740000 102.390164041099
81750000 103.75011358407
81760000 105.658925179683
81770000 103.775570386181
81780000 101.616777744756
81790000 99.822256884993
81800000 98.5015324134851
81810000 106.810904094458
81820000 99.7444704574151
81830000 98.1282159235346
81840000 96.7062735906526
81850000 95.3593622420658
81860000 97.8257401042009
81870000 94.3007988616333
81880000 93.7301153951945
81890000 98.8681476449937
81900000 96.6232507670991
81910000 96.3756288808753
81920000 94.972194924519
81930000 102.138840409104
81940000 98.0886783685859
81950000 94.7284647677268
81960000 103.596602378694
81970000 104.593517707053
81980000 97.9577492147751
81990000 89.9442324981819
82000000 94.5209604285691
82010000 98.3141309862779
82020000 96.4737520707562
82030000 95.4850422743323
82040000 102.053589200063
82050000 100.883061526512
82060000 101.548944487832
82070000 106.931421275179
82080000 104.680433232338
82090000 110.183799390222
82100000 112.564332907232
82110000 108.095269658039
82120000 107.695335810024
82130000 109.434115755088
82140000 107.874781700899
82150000 109.447893163063
82160000 109.334443057983
82170000 108.758741502489
82180000 114.026472319736
82190000 109.761956065827
82200000 111.762212125151
82210000 111.296717408006
82220000 105.692944293079
82230000 114.247228690886
82240000 111.236395091208
82250000 106.692036736963
82260000 107.650139565613
82270000 112.584383820805
82280000 109.663953984601
82290000 117.387034775143
82300000 116.66795374858
82310000 115.189482433694
82320000 113.878245775675
82330000 115.136980859902
82340000 115.606710243285
82350000 119.511585699191
82360000 115.332517043348
82370000 114.070353160694
82380000 116.687387487397
82390000 116.764544584845
82400000 115.551398080195
82410000 117.502149208666
82420000 113.255287824076
82430000 112.37142760391
82440000 111.382627664968
82450000 113.991255523104
82460000 114.619572323181
82470000 114.451380103304
82480000 118.323366598496
82490000 119.971357262394
82500000 121.300230063721
82510000 123.574462236621
82520000 123.980431985997
82530000 124.017825775949
82540000 121.156884909489
82550000 119.586966085131
82560000 116.495657743846
82570000 115.250224214822
82580000 111.667057362639
82590000 110.958384583297
82600000 111.738989202668
82610000 109.423350903035
82620000 113.448333940191
82630000 109.334508870696
82640000 110.90641087182
82650000 109.99729392768
82660000 113.012412933446
82670000 108.908745424723
82680000 108.895616890724
82690000 106.625756435551
82700000 105.582302561039
82710000 105.063652673208
82720000 104.576008643257
82730000 95.1863284766706
82740000 98.3464987685184
82750000 95.653873407336
82760000 102.060852922108
82770000 97.7324938325921
82780000 95.3663270209487
82790000 90.4849239412672
82800000 94.3864758795304
82810000 97.6725906536585
82820000 93.6566825502424
82830000 96.746191104648
82840000 99.9600789296913
82850000 97.7507477003294
82860000 98.633485851993
82870000 97.5412481369709
82880000 99.02805609628
82890000 98.6572618767723
82900000 102.239693254245
82910000 101.007915851426
82920000 103.176079316348
82930000 102.42673839388
82940000 103.827425350528
82950000 98.6143755307727
82960000 96.1267168369561
82970000 102.99331349199
82980000 105.749915422091
82990000 106.179850677645
83000000 100.338341799085
83010000 104.172604928985
83020000 103.822170811115
83030000 104.799755013948
83040000 106.854424102977
83050000 105.566212976178
83060000 101.564746879637
83070000 101.824088938897
83080000 103.45934573132
83090000 104.960453287853
83100000 106.555841836368
83110000 100.24803835273
83120000 96.9739655063218
83130000 94.822196196447
83140000 95.6797820477236
83150000 95.0577431476778
83160000 100.234740915593
83170000 98.1308805928988
83180000 104.787623849354
83190000 107.672754497548
83200000 102.310061863198
83210000 101.038977867869
83220000 102.701714431607
83230000 98.3578605738335
83240000 100.490313701258
83250000 98.5236653313601
83260000 92.6090704225697
83270000 99.7271943878091
83280000 93.1107343240324
83290000 91.1938237239425
83300000 95.7969470845641
83310000 101.58892750701
83320000 93.1009031538937
83330000 103.78417363897
83340000 102.290958244362
83350000 101.419378004273
83360000 99.9158580750021
83370000 100.100918266332
83380000 103.861837137568
83390000 95.6933949641218
83400000 93.8487149533244
83410000 97.3249201009161
83420000 101.991605985729
83430000 101.518393185387
83440000 102.643344748131
83450000 96.9617725395148
83460000 98.311732173877
83470000 95.7440062962379
83480000 93.9210060843122
83490000 96.2233465881345
83500000 103.255381409558
83510000 99.6668498357885
83520000 99.6464555972814
83530000 100.205534885779
83540000 101.492953897364
83550000 99.8267090989733
83560000 98.3254421643186
83570000 98.911843305623
83580000 91.5872616986768
83590000 91.8082333602565
83600000 104.073377360635
83610000 101.733045403499
83620000 99.265509164104
83630000 104.054658163146
83640000 96.0093468306422
83650000 104.847882832885
83660000 106.832423265218
83670000 105.221705608395
83680000 106.519484518248
83690000 102.722625224232
83700000 100.294402317247
83710000 101.912896442117
83720000 101.406595777979
83730000 94.6209439918556
83740000 96.3796356042548
83750000 98.052177233474
83760000 97.4338472877549
83770000 105.001255592575
83780000 106.944860402456
83790000 106.233166631601
83800000 106.173993210239
83810000 107.993648637939
83820000 104.854813096318
83830000 106.650081639501
83840000 105.577481236598
83850000 107.310496741752
83860000 105.190784677064
83870000 102.017939291639
83880000 101.928982343687
83890000 110.648876096032
83900000 110.535466639651
83910000 108.670056291059
83920000 106.005312185724
83930000 109.029770091169
83940000 110.52045517243
83950000 111.323194300791
83960000 104.742637945462
83970000 106.766486841237
83980000 98.5234104305467
83990000 106.879959015209
84000000 101.510733839888
84010000 110.244375501771
84020000 107.647534660416
84030000 109.988187522118
84040000 110.145537831203
84050000 113.99957352849
84060000 111.985719863716
84070000 112.592529705488
84080000 106.87007828892
84090000 107.059323277067
84100000 107.602456050417
84110000 104.429006747806
84120000 106.363231088491
84130000 110.835873527346
84140000 111.08017577895
84150000 108.767218588295
84160000 102.959051932276
84170000 103.096372379162
84180000 101.053827126859
84190000 104.387263712411
84200000 103.000151515778
84210000 106.149957316797
84220000 108.685986663714
84230000 112.012816106773
84240000 104.388287693906
84250000 108.856153970183
84260000 106.840146912854
84270000 104.729304378846
84280000 107.461414218232
84290000 104.909010608284
84300000 103.414884435978
84310000 103.45950336276
84320000 106.882313009418
84330000 107.782360591886
84340000 108.578369057476
84350000 100.466198076136
84360000 100.780393152534
84370000 99.6460142245008
84380000 106.287667526234
84390000 114.169991946299
84400000 112.194046186405
84410000 112.132374413026
84420000 111.453028165185
84430000 111.107018193222
84440000 118.837082279691
84450000 118.165358916707
84460000 119.777607321441
84470000 116.965351002806
84480000 116.782556272231
84490000 111.17152178625
84500000 113.932139442089
84510000 111.975270085019
84520000 115.169791978304
84530000 112.890527703116
84540000 110.704245320901
84550000 109.92348445825
84560000 111.453563356257
84570000 110.886058953102
84580000 108.650770362731
84590000 108.19277516149
84600000 103.009648420984
84610000 101.246497334989
84620000 104.213295390656
84630000 102.897087603582
84640000 107.344086222692
84650000 108.037934007866
84660000 105.541243997341
84670000 108.879010050047
84680000 107.911087831287
84690000 110.041948814027
84700000 110.809782957011
84710000 109.393208582902
84720000 109.672542306338
84730000 110.517708677748
84740000 110.35513611134
84750000 104.298750903402
84760000 102.680853403987
84770000 103.042875199272
84780000 104.047431948349
84790000 93.8736227902609
84800000 103.273867034947
84810000 99.8412137649373
84820000 95.6296516833153
84830000 102.354645426425
84840000 101.864716121629
84850000 106.57332173313
84860000 103.32943740115
84870000 102.167253668972
84880000 107.151700043722
84890000 110.126830366314
84900000 112.745102827603
84910000 110.667956637893
84920000 108.984490063951
84930000 108.036584439607
84940000 107.234148181566
84950000 109.74575529497
84960000 106.983002130883
84970000 100.42440916597
84980000 102.130438528086
84990000 103.483557906539
85000000 92.8304259432857
85010000 95.0524027645987
85020000 104.830298573117
85030000 100.375524987491
85040000 101.059030133692
85050000 103.337361900013
85060000 104.962695815991
85070000 110.960042150795
85080000 110.22775401401
85090000 108.305775011512
85100000 113.367703909761
85110000 112.316756487194
85120000 101.826328799525
85130000 108.423617250578
85140000 107.682959793031
85150000 112.107807315731
85160000 110.850584968796
85170000 108.864163142052
85180000 107.03815458
85190000 105.034676519185
85200000 102.826306967097
85210000 111.048651848216
85220000 117.149639584741
85230000 118.351905458653
85240000 117.074771359872
85250000 118.335981748831
85260000 111.908703165401
85270000 113.983767433118
85280000 114.731401022899
85290000 119.126730231948
85300000 117.999367192328
85310000 115.840689436612
85320000 114.5472418519
85330000 112.630090417147
85340000 114.860723091771
85350000 116.342148528416
85360000 113.117803620513
85370000 110.115671257631
85380000 113.840397392997
85390000 109.579241835504
85400000 109.567411426617
85410000 110.793325093092
85420000 106.626641912447
85430000 114.488234026925
85440000 109.738220159147
85450000 111.828641706329
85460000 112.931012409192
85470000 113.125224387536
85480000 105.625623040975
85490000 108.877887806002
85500000 118.133934561174
85510000 118.821831556041
85520000 113.705563489694
85530000 114.026648933206
85540000 113.37533644475
85550000 112.943259429485
85560000 110.416708586217
85570000 116.376435526973
85580000 116.599913278812
85590000 115.051487967885
85600000 117.300957702815
85610000 117.53105975568
85620000 115.539736241463
85630000 117.789904878872
85640000 114.489815919796
85650000 107.979360006969
85660000 112.410348351043
85670000 108.499865927683
85680000 106.293458748738
85690000 107.456074678115
85700000 99.6313305851576
85710000 109.341295270416
85720000 111.973304625657
85730000 114.884177789248
85740000 112.487337186262
85750000 110.105148835225
85760000 110.756953669474
85770000 116.27085752217
85780000 106.817854734666
85790000 109.095631454974
85800000 106.810706881836
85810000 106.085067960709
85820000 109.702351917987
85830000 109.052098758209
85840000 113.432715168995
85850000 110.88023038843
85860000 108.709587108926
85870000 104.433554608875
85880000 111.848039384106
85890000 115.370767014841
85900000 112.645913875752
85910000 114.618765614412
85920000 109.154800282255
85930000 113.557358530439
85940000 114.760141194999
85950000 114.472382161491
85960000 112.94338089697
85970000 104.99098788972
85980000 102.595272467008
85990000 107.898537487581
86000000 110.118489043763
86010000 109.778709381122
86020000 112.027563072706
86030000 112.49229604528
86040000 111.118043573388
86050000 117.509578800537
86060000 117.122825979394
86070000 114.578144605921
86080000 113.2428353225
86090000 107.016244968211
86100000 109.223571653705
86110000 108.547426207935
86120000 112.327040775871
86130000 112.544205275894
86140000 109.693384045005
86150000 115.023797411478
86160000 113.570832493926
86170000 109.520962392342
86180000 111.292181790484
86190000 108.838435633662
86200000 111.494795606483
86210000 108.14643365271
86220000 111.453252832131
86230000 109.293167478547
86240000 110.245280740463
86250000 110.9040255505
86260000 110.410770630248
86270000 103.137186702351
86280000 111.598199923173
86290000 107.676668308909
86300000 105.337013415502
86310000 106.090821549863
86320000 108.209689682423
86330000 113.447442525403
86340000 112.392386172355
86350000 116.506496864314
86360000 113.983791433066
86370000 113.268888088827
86380000 107.653864961429
86390000 109.669322281134
86400000 111.50466707205
86410000 109.366402294214
86420000 109.42286166798
86430000 103.295613813234
86440000 103.628509381047
86450000 105.375033334285
86460000 103.455568119159
86470000 103.995053665058
86480000 104.130205635711
86490000 105.31767839317
86500000 100.436012922553
86510000 106.624034942145
86520000 105.323828879784
86530000 108.207997706448
86540000 109.583453043207
86550000 109.949056991285
86560000 107.529357723501
86570000 111.048527866186
86580000 110.372241559507
86590000 110.26642724188
86600000 108.601132865825
86610000 108.044910712521
86620000 108.825544133018
86630000 108.526631833239
86640000 107.495801911095
86650000 107.039030474216
86660000 108.678111095908
86670000 109.889375971871
86680000 107.380493881743
86690000 101.234514677773
86700000 106.529069708692
86710000 104.700255399714
86720000 109.843714088202
86730000 104.694340592209
86740000 107.329837779585
86750000 105.003650911824
86760000 107.402103182805
86770000 105.070002363817
86780000 101.140121764391
86790000 104.758173571963
86800000 106.567173365719
86810000 101.171058153767
86820000 107.54840248791
86830000 108.281709464752
86840000 107.914789519755
86850000 106.664577442679
86860000 114.999935206077
86870000 118.124750326432
86880000 115.949385215115
86890000 115.49421846624
86900000 120.867868067976
86910000 111.48658079173
86920000 112.344624307335
86930000 110.965596431223
86940000 108.556691372174
86950000 109.544798537888
86960000 109.541096695992
86970000 113.242381266599
86980000 106.591476135699
86990000 113.634852471383
87000000 112.357022715829
87010000 107.382492785537
87020000 108.430992040132
87030000 109.714510820764
87040000 109.712260390939
87050000 111.971921573455
87060000 108.590103815606
87070000 116.915355741829
87080000 115.559837594134
87090000 109.653161633705
87100000 113.815527740239
87110000 115.292880190574
87120000 112.707530309184
87130000 108.974722956315
87140000 108.000519274508
87150000 110.061859520787
87160000 107.876544369069
87170000 111.571888460174
87180000 104.26518477844
87190000 111.949195224377
87200000 114.217612946884
87210000 111.213226712037
87220000 116.47739020263
87230000 110.029980010484
87240000 111.714289615778
87250000 112.196038972928
87260000 116.898657778507
87270000 116.615257302242
87280000 113.090954139003
87290000 106.148099869749
87300000 107.933565513152
87310000 108.502160613478
87320000 103.725291722022
87330000 106.821731402031
87340000 110.050253552216
87350000 111.264712985661
87360000 109.267193425279
87370000 108.236169023594
87380000 112.315230216849
87390000 111.540860777304
87400000 110.646995662561
87410000 110.321002405948
87420000 111.058380901259
87430000 108.947121030793
87440000 107.335086444437
87450000 110.39091086807
87460000 110.921558925549
87470000 112.301763740805
87480000 109.159070715313
87490000 113.617549225381
87500000 114.829539491054
87510000 110.097349952162
87520000 111.985479446202
87530000 113.030543531059
87540000 113.282389193259
87550000 117.029560077382
87560000 113.61513573499
87570000 108.440844849517
87580000 113.503962522039
87590000 113.913393189584
87600000 106.067819300277
87610000 108.983459757651
87620000 105.197298761065
87630000 108.137325204285
87640000 106.845813435959
87650000 107.171877597595
87660000 107.622412116649
87670000 106.515142324455
87680000 100.725015848772
87690000 102.056027715537
87700000 105.096179521622
87710000 107.1233345106
87720000 102.453083674181
87730000 103.644790564177
87740000 103.446010585816
87750000 103.595077805664
87760000 108.675149772659
87770000 106.858407538586
87780000 112.357221890692
87790000 110.311253709649
87800000 105.520233659228
87810000 105.684363019568
87820000 106.896819912377
87830000 105.505990449632
87840000 101.309581726825
87850000 105.493187881047
87860000 109.276411989593
87870000 113.444331506039
87880000 103.058953841794
87890000 106.116048958889
87900000 109.580803195818
87910000 112.467742327491
87920000 106.083489589419
87930000 104.088966755435
87940000 101.302725413959
87950000 102.321332701928
87960000 103.98280355937
87970000 103.548454214258
87980000 107.379629969061
87990000 106.790810445954
88000000 106.202123687339
88010000 99.2263491014286
88020000 100.536913300399
88030000 102.183256984462
88040000 103.95855157093
88050000 105.65057703913
88060000 108.052025515705
88070000 108.564812239365
88080000 105.580867196396
88090000 102.419581386022
88100000 105.313101172386
88110000 95.6810031291952
88120000 106.411527406544
88130000 103.002047295428
88140000 100.311241275945
88150000 107.736550745706
88160000 104.043053443834
88170000 105.480150189948
88180000 103.976067287097
88190000 105.851637366115
88200000 97.714885828397
88210000 95.9566201108927
88220000 98.2914711598782
88230000 96.9943287191253
88240000 96.0412013015845
88250000 100.898346536575
88260000 99.6519945613293
88270000 105.837863068325
88280000 98.2874662281774
88290000 100.74347438314
88300000 100.541161674138
88310000 106.259746148202
88320000 104.699633478971
88330000 103.626383444768
88340000 98.8458048236222
88350000 100.586675977497
88360000 101.226834934227
88370000 102.042458961034
88380000 96.6686288739505
88390000 94.2921708677854
88400000 103.451681879043
88410000 100.409510728092
88420000 103.864768508064
88430000 95.8150558008384
88440000 97.283776126743
88450000 98.1328252211487
88460000 98.9574333745256
88470000 98.1313446503088
88480000 100.922204773586
88490000 99.7550715021483
88500000 102.579502753271
88510000 105.712847201862
88520000 102.236486490513
88530000 106.619532469886
88540000 100.411638344456
88550000 105.607682080978
88560000 103.762024451533
88570000 104.545931256994
88580000 106.969337197426
88590000 106.556405920875
88600000 108.612696489974
88610000 111.080188849955
88620000 109.644916255563
88630000 105.823198970595
88640000 108.69028696828
88650000 108.934780968997
88660000 106.800000074894
88670000 106.741442362764
88680000 105.44770107099
88690000 107.743562402677
88700000 104.193960455238
88710000 102.004330558519
88720000 100.279809882801
88730000 104.111296251862
88740000 104.809856226843
88750000 107.10586775283
88760000 104.930869747179
88770000 107.319212098545
88780000 104.705204829322
88790000 99.8906178218547
88800000 99.6139311789327
88810000 98.1512675796483
88820000 98.3145616450741
88830000 102.089825702652
88840000 97.9127881244602
88850000 96.8885260508009
88860000 103.198710530532
88870000 101.011516082219
88880000 105.679927785515
88890000 103.880728182075
88900000 106.157188727719
88910000 106.461581558085
88920000 105.693448328141
88930000 106.942461376271
88940000 108.526497736141
88950000 104.229563892603
88960000 107.23974696566
88970000 104.257342589006
88980000 105.198898266621
88990000 104.995343160178
89000000 104.649689711361
89010000 102.451544226111
89020000 98.572811847954
89030000 99.2881359498499
89040000 102.172705369488
89050000 96.4580355302824
89060000 102.207388098035
89070000 101.411245050841
89080000 101.249765388399
89090000 104.30220199166
89100000 107.374383044761
89110000 111.624601426708
89120000 105.557016530275
89130000 113.637225041316
89140000 116.005070361865
89150000 116.200145868998
89160000 113.018326887706
89170000 116.263189613031
89180000 110.04056536122
89190000 109.838161179723
89200000 112.044606880478
89210000 118.326835048848
89220000 117.476419105455
89230000 113.241289530282
89240000 110.08568453127
89250000 113.777964245386
89260000 110.816462386158
89270000 102.397096287456
89280000 112.401216665269
89290000 109.868535370788
89300000 110.849789603658
89310000 107.50895711857
89320000 114.622250434149
89330000 112.077445450456
89340000 107.643399063703
89350000 110.736690286429
89360000 115.019994683741
89370000 112.054411984272
89380000 114.752486573757
89390000 108.189389408838
89400000 115.600901465246
89410000 116.176744161643
89420000 111.654130844003
89430000 111.447676795691
89440000 110.98725849626
89450000 108.536345766037
89460000 101.881675472883
89470000 102.982918669565
89480000 100.733590695763
89490000 103.498198212704
89500000 108.724584434008
89510000 110.732457250671
89520000 113.914418580311
89530000 109.802930796398
89540000 111.553138583626
89550000 112.874976466063
89560000 111.052158995682
89570000 111.887224903355
89580000 112.909154071251
89590000 118.355281455477
89600000 110.627298276357
89610000 111.889025139292
89620000 108.472008112012
89630000 111.26260571162
89640000 111.571367202286
89650000 108.692122495066
89660000 113.296828480463
89670000 113.382505747644
89680000 115.901701144118
89690000 117.691557719653
89700000 115.20082081505
89710000 112.411451028206
89720000 116.942853115318
89730000 116.627959333691
89740000 116.36631471582
89750000 110.856813479325
89760000 111.321386696077
89770000 107.215519344576
89780000 108.289482213499
89790000 107.853514308248
89800000 110.771615123498
89810000 107.94872184682
89820000 109.989882727002
89830000 110.700360394216
89840000 109.280443001186
89850000 110.637138254675
89860000 110.867283739689
89870000 104.779770257504
89880000 105.514621208407
89890000 106.247547177048
89900000 106.579389090773
89910000 106.722693811841
89920000 106.293236962826
89930000 108.287935420689
89940000 107.36706028709
89950000 102.249755674171
89960000 105.356048074709
89970000 102.053007514137
89980000 103.591945931834
89990000 93.0869546290073
90000000 102.287498571474
90010000 100.929936712477
90020000 99.7471952880877
90030000 98.7185947540123
90040000 101.542949932315
90050000 99.8074745826617
90060000 106.52078397823
90070000 99.0029603078275
90080000 104.805556475365
90090000 108.568749278597
90100000 107.849818207808
90110000 107.030418828073
90120000 109.012628905385
90130000 107.139829111302
90140000 103.538367200885
90150000 105.991247029908
90160000 108.103133418762
90170000 109.532623176331
90180000 110.774406972469
90190000 111.041356601691
90200000 108.37261206339
90210000 111.295012595892
90220000 112.789750403306
90230000 113.934230907341
90240000 108.579452186112
90250000 101.915066829222
90260000 105.217164383489
90270000 103.139106954333
90280000 101.961680095667
90290000 99.322320684807
90300000 97.589892352734
90310000 100.98722716939
90320000 106.651259260515
90330000 109.69694780577
90340000 108.377365063164
90350000 109.52641374989
90360000 103.544486978688
90370000 102.896557863344
90380000 100.03687490593
90390000 106.077099856667
90400000 103.868955480217
90410000 104.635520221903
90420000 99.563563201393
90430000 107.044144352804
90440000 110.022824588548
90450000 109.360778584083
90460000 110.536150455383
90470000 104.819533100927
90480000 111.885390269141
90490000 114.970436057715
90500000 113.141072893409
90510000 111.80616630083
90520000 111.518964660863
90530000 116.340537552371
90540000 117.785093057797
90550000 114.200767745545
90560000 114.789672727217
90570000 116.895904333408
90580000 111.510651214731
90590000 110.445735885921
90600000 108.374519824114
90610000 108.25036196076
90620000 107.258960440662
90630000 104.938824834389
90640000 104.782307975875
90650000 107.11798280952
90660000 114.7368382351
90670000 111.391672478619
90680000 110.384780335944
90690000 110.873757236673
90700000 109.174645330476
90710000 112.25306287658
90720000 111.043180021274
90730000 110.475808253306
90740000 106.900668412966
90750000 113.109748417248
90760000 112.271885570013
90770000 112.547060042962
90780000 115.452886931132
90790000 111.445914743079
90800000 107.443295088458
90810000 107.092638561121
90820000 109.72677945491
90830000 113.802255069034
90840000 112.509838024103
90850000 110.367096052704
90860000 113.676410096162
90870000 108.810297198035
90880000 104.923169314551
90890000 111.739808326104
90900000 111.625214810796
90910000 108.273412270488
90920000 105.099303484392
90930000 105.775272517941
90940000 115.195123026774
90950000 111.60114093228
90960000 108.978075617334
90970000 107.638925960009
90980000 111.238012265021
90990000 109.889124989483
91000000 109.119290745447
91010000 105.675890169221
91020000 106.923335044496
91030000 102.307448264345
91040000 104.505072903898
91050000 107.101149784139
91060000 107.997682872289
91070000 106.81234062536
91080000 107.823393901864
91090000 103.179551751534
91100000 104.293868026614
91110000 97.8550778766638
91120000 104.125112331436
91130000 102.782579205548
91140000 98.1983308346318
91150000 100.97548011277
91160000 98.6328763428038
91170000 103.331308047693
91180000 105.754976847295
91190000 101.073401754932
91200000 99.9417109615156
91210000 105.371955799818
91220000 104.483404590871
91230000 107.123492264132
91240000 104.876947324956
91250000 110.781174573459
91260000 107.960383104026
91270000 107.880221114924
91280000 105.416356800704
91290000 108.402232952555
91300000 105.705796136865
91310000 108.623134386983
91320000 110.963972084772
91330000 106.708096407497
91340000 104.676071058684
91350000 107.832648762205
91360000 100.048057338864
91370000 99.1895137652786
91380000 100.422837019334
91390000 101.732377770171
91400000 104.628344514127
91410000 104.021145584119
91420000 101.927417528222
91430000 101.778364093782
91440000 106.0306503361
91450000 101.356314767905
91460000 103.075456457678
91470000 105.651080590241
91480000 102.26913204692
91490000 103.684046375177
91500000 109.053312630704
91510000 108.552889064167
91520000 111.532101398471
91530000 112.979098242764
91540000 108.565597068911
91550000 106.964798839293
91560000 110.787418192092
91570000 108.821021107419
91580000 110.028993179351
91590000 111.299910124108
91600000 103.977690975101
91610000 111.529718398576
91620000 109.74103482862
91630000 106.116135427212
91640000 109.400334769045
91650000 111.70514944356
91660000 111.048799283537
91670000 109.380559491092
91680000 106.37078980655
91690000 106.24215481423
91700000 106.6200581706
91710000 106.640580448342
91720000 111.518292542573
91730000 110.897231913884
91740000 113.586186685154
91750000 115.097352595211
91760000 109.713674078152
91770000 113.133982441207
91780000 114.437318111459
91790000 109.966659582384
91800000 109.591219113545
91810000 112.041969057289
91820000 114.211933307359
91830000 112.579836388684
91840000 110.210214544025
91850000 110.47636310537
91860000 112.231628529397
91870000 102.928029738682
91880000 110.397142998399
91890000 109.727556272423
91900000 103.48515141553
91910000 108.325200887715
91920000 110.661930282651
91930000 106.729282241008
91940000 110.649500835081
91950000 110.372857743614
91960000 114.944588423369
91970000 113.454717914519
91980000 113.354415273136
91990000 112.263346823146
92000000 111.759735911436
92010000 110.07354390724
92020000 112.110856528632
92030000 116.098259834152
92040000 115.170193386198
92050000 114.755147507796
92060000 112.612642182465
92070000 115.465081042113
92080000 111.346037961017
92090000 109.925329290358
92100000 110.637947530248
92110000 108.723199100821
92120000 110.192772496288
92130000 112.053954152723
92140000 110.581886460123
92150000 106.996431098871
92160000 108.995652685871
92170000 108.434816533109
92180000 111.048971995332
92190000 108.010068110444
92200000 110.162034499185
92210000 111.071859763175
92220000 113.917993415994
92230000 109.378954875222
92240000 109.541221663392
92250000 111.368244947277
92260000 110.06353051368
92270000 108.923841815309
92280000 106.38971529906
92290000 104.009821669719
92300000 104.376442398749
92310000 110.282421016294
92320000 109.730901526367
92330000 116.580103969887
92340000 113.589041746231
92350000 112.713835537831
92360000 108.35395481969
92370000 107.37308703804
92380000 109.221537724905
92390000 106.3620292681
92400000 108.31473636651
92410000 107.36812411315
92420000 110.58657316866
92430000 112.496777073953
92440000 106.99426696081
92450000 112.489666567421
92460000 114.343208589526
92470000 109.8593734369
92480000 114.232606753779
92490000 109.803801994618
92500000 110.24318293138
92510000 111.904391352632
92520000 109.41714165529
92530000 107.030285353477
92540000 112.559217462204
92550000 108.633794062357
92560000 108.165118266638
92570000 111.890322023922
92580000 110.205051870182
92590000 107.270329085793
92600000 112.235591712837
92610000 107.467883513464
92620000 113.097294545154
92630000 112.462160602204
92640000 112.851513348864
92650000 112.797694198986
92660000 114.166894948782
92670000 113.168827564005
92680000 112.263204574011
92690000 114.752640653699
92700000 118.79378056937
92710000 115.493453853918
92720000 113.555764158555
92730000 113.269732152521
92740000 112.060006046437
92750000 107.77944022692
92760000 106.551463889156
92770000 105.423087233107
92780000 108.083356144953
92790000 109.092314849128
92800000 109.319460739942
92810000 108.803396740136
92820000 105.825439437321
92830000 109.388246731536
92840000 105.464684526751
92850000 105.831119698176
92860000 105.884481281939
92870000 107.928015468379
92880000 110.068331168874
92890000 112.513317976956
92900000 112.671635231257
92910000 114.927216534757
92920000 112.500973457576
92930000 111.334558203855
92940000 111.008377266629
92950000 109.489641912446
92960000 112.883225022392
92970000 110.448850818971
92980000 109.996534963432
92990000 109.459410966112
93000000 113.125933879355
93010000 114.979650177093
93020000 110.300930596174
93030000 112.974711994041
93040000 113.19374531671
93050000 109.822686789941
93060000 111.544858800594
93070000 109.270728879641
93080000 107.154926768286
93090000 107.4081086428
93100000 107.006324986366
93110000 111.567158177771
93120000 111.142026867285
93130000 109.975799556919
93140000 112.564839068201
93150000 106.826704094492
93160000 108.74829779853
93170000 107.528803408713
93180000 104.814806992017
93190000 105.210098406782
93200000 107.735230023988
93210000 106.664497194665
93220000 109.508752109615
93230000 109.886640364135
93240000 109.05925095125
93250000 108.430270185696
93260000 109.678419097728
93270000 113.092681278333
93280000 113.921191615196
93290000 118.048946981136
93300000 114.186747314706
93310000 114.711272206576
93320000 105.930280450754
93330000 102.349466342002
93340000 104.863074940022
93350000 102.183877652896
93360000 108.933897810607
93370000 110.491838870437
93380000 113.637275456367
93390000 110.184755146317
93400000 114.16145543707
93410000 110.348308255811
93420000 113.806851970978
93430000 116.243088129932
93440000 114.659974764164
93450000 117.706016665709
93460000 110.914518835092
93470000 109.187029110456
93480000 110.717788655181
93490000 106.825608702833
93500000 111.231657520785
93510000 111.111392387878
93520000 112.508872340127
93530000 110.394811377405
93540000 116.009594768868
93550000 112.060131242614
93560000 114.393149483016
93570000 113.846506746584
93580000 115.369193823534
93590000 119.254759673444
93600000 119.219995849623
93610000 117.397223014485
93620000 110.478697458636
93630000 113.353105993539
93640000 112.517740948418
93650000 115.564486434556
93660000 116.709872675571
93670000 114.09682854775
93680000 113.661066784595
93690000 113.107453069459
93700000 109.890872385462
93710000 106.794829372093
93720000 105.582007018309
93730000 109.326790984611
93740000 103.684047379931
93750000 103.833726370737
93760000 103.780756782169
93770000 110.532638261083
93780000 105.09838162504
93790000 106.91672081735
93800000 104.501363284238
93810000 106.556426169193
93820000 104.888060379137
93830000 105.704533171992
93840000 103.057860851583
93850000 111.640707688394
93860000 109.347705872759
93870000 105.803798327258
93880000 107.303812702518
93890000 106.415469168077
93900000 107.929085664144
93910000 104.963977727867
93920000 106.909796340451
93930000 101.511376450706
93940000 100.038996057031
93950000 105.125909121828
93960000 111.894813386252
93970000 109.164246653686
93980000 110.239201451105
93990000 108.080073924913
94000000 111.538913362904
94010000 109.46547836024
94020000 104.923009013119
94030000 101.475682836365
94040000 104.993923628777
94050000 108.23035868217
94060000 106.294621867432
94070000 109.645207275851
94080000 111.596153761303
94090000 110.327719548307
94100000 111.448368035659
94110000 107.647628529156
94120000 109.170951956143
94130000 103.158705678441
94140000 108.526168695948
94150000 112.981269997823
94160000 115.182012453918
94170000 108.758880663789
94180000 104.458766390276
94190000 105.356914475776
94200000 106.424872741827
94210000 112.333088743517
94220000 112.126981195089
94230000 113.361949998113
94240000 117.133122650664
94250000 118.506467560785
94260000 117.25482962787
94270000 117.072759218283
94280000 121.598974135838
94290000 119.245232775166
94300000 117.423110935189
94310000 109.722739280042
94320000 116.242749570041
94330000 114.965884791485
94340000 113.843061227128
94350000 109.378835084915
94360000 111.445730743774
94370000 113.91827085125
94380000 116.53613978956
94390000 114.131554006099
94400000 112.319560972939
94410000 114.572979721305
94420000 116.154669532253
94430000 120.741417555903
94440000 118.384353954474
94450000 121.502930066207
94460000 111.643599303948
94470000 113.189408138554
94480000 114.767799297509
94490000 112.945209506502
94500000 111.898913527155
94510000 109.618002799151
94520000 106.099473234929
94530000 104.130948610511
94540000 108.234877903826
94550000 110.115953085399
94560000 104.711231146478
94570000 109.023847799199
94580000 103.335310346697
94590000 107.041840718301
94600000 106.955010804892
94610000 107.277729360922
94620000 107.371177059412
94630000 113.897097159113
94640000 110.038472089226
94650000 111.306367080746
94660000 108.23886432922
94670000 107.40350568146
94680000 107.842065840888
94690000 114.227148437562
94700000 111.740156648725
94710000 111.761722596935
94720000 115.421077682726
94730000 114.700266270643
94740000 119.236045536992
94750000 116.884150597645
94760000 116.309014462982
94770000 118.249224545266
94780000 115.626823115518
94790000 113.947340157495
94800000 112.649890624479
94810000 111.738790958405
94820000 108.855668259715
94830000 107.302038575741
94840000 107.659250788384
94850000 110.007069481396
94860000 112.027986932957
94870000 114.315054607799
94880000 113.730021883259
94890000 109.853044656579
94900000 113.537070196001
94910000 117.047575471237
94920000 113.187443902533
94930000 109.455805738296
94940000 112.089882500717
94950000 108.412176230951
94960000 110.289066085198
94970000 110.498720075351
94980000 109.635531827667
94990000 112.991847549096
95000000 113.310222167517
95010000 113.888816571265
95020000 112.278965043905
95030000 110.916253168002
95040000 110.682959899607
95050000 119.937742167192
95060000 116.509392098012
95070000 115.387692044012
95080000 111.563922255308
95090000 116.116967644929
95100000 115.688235537005
95110000 109.615208971415
95120000 111.627209691839
95130000 113.62212645815
95140000 117.190902564092
95150000 109.069388369579
95160000 112.407187919844
95170000 113.860581186657
95180000 118.349264665422
95190000 117.099549150895
95200000 118.377714177226
95210000 114.27543205883
95220000 117.926109127043
95230000 118.715526455287
95240000 120.796461314296
95250000 118.54069034235
95260000 120.895096535486
95270000 118.227562898588
95280000 120.724741925449
95290000 120.585089636561
95300000 117.914460562696
95310000 115.593721970312
95320000 109.961776513984
95330000 111.526968003537
95340000 111.769647527268
95350000 110.984086952442
95360000 107.762881261377
95370000 106.037192422732
95380000 103.236748186286
95390000 108.323753884589
95400000 110.116522222155
95410000 108.546640944877
95420000 108.312353333319
95430000 110.218788521416
95440000 110.108738585577
95450000 110.946862736577
95460000 112.007876850984
95470000 111.583478177093
95480000 113.700898307088
95490000 113.482688889157
95500000 116.258294218957
95510000 113.003587137653
95520000 112.294031292222
95530000 114.325494827415
95540000 112.147444899356
95550000 114.772028924463
95560000 118.491726875668
95570000 114.88145949442
95580000 116.347817617259
95590000 114.934139013995
95600000 114.793196707251
95610000 117.501050669399
95620000 116.234412373374
95630000 118.324231663024
95640000 115.483700596474
95650000 118.347350756326
95660000 122.045017153279
95670000 118.179903600509
95680000 119.142425248445
95690000 116.763031658155
95700000 112.778024281465
95710000 117.360084039064
95720000 113.255385753502
95730000 116.647690018594
95740000 115.804013013102
95750000 114.839038196525
95760000 112.120403787292
95770000 116.88724474456
95780000 110.642533139831
95790000 112.505510045935
95800000 117.887903644211
95810000 114.909330047415
95820000 113.063451693967
95830000 119.14405660908
95840000 119.623903595902
95850000 117.641409678164
95860000 114.469029168565
95870000 115.765385595889
95880000 120.7789716755
95890000 119.730113651463
95900000 115.165733659968
95910000 119.35099483167
95920000 114.164424954298
95930000 111.613046623262
95940000 110.969261437277
95950000 111.45956339553
95960000 112.280251345099
95970000 114.762584244667
95980000 116.746395116804
95990000 111.692124735656
96000000 112.30782513278
96010000 109.996216284422
96020000 111.637101250915
96030000 111.132564486019
96040000 113.106425108705
96050000 112.069463877361
96060000 116.076052889999
96070000 117.274647848438
96080000 116.942585589181
96090000 113.639378925034
96100000 113.980546573958
96110000 113.18024585306
96120000 117.079010733693
96130000 116.098079448
96140000 110.136941132611
96150000 115.988843013755
96160000 108.091963265951
96170000 110.890235455451
96180000 114.364487723464
96190000 116.611282450314
96200000 113.41005769154
96210000 116.688922502306
96220000 112.529823118834
96230000 111.178844268716
96240000 111.9269862333
96250000 112.937380146738
96260000 112.218821060167
96270000 107.179650414508
96280000 114.61115217635
96290000 113.300009190938
96300000 113.678556413175
96310000 113.753063885198
96320000 107.58404603195
96330000 112.61322113579
96340000 111.074881237679
96350000 112.213125106982
96360000 113.705709818739
96370000 112.150214738664
96380000 108.200938249172
96390000 111.751812120443
96400000 110.006550616125
96410000 110.749107158435
96420000 108.827003885994
96430000 111.443624192598
96440000 115.760302815414
96450000 113.46369567917
96460000 116.023743249625
96470000 113.880213330297
96480000 113.227688340577
96490000 107.280808517423
96500000 112.456691916889
96510000 107.350323090478
96520000 105.993774273207
96530000 102.609296064605
96540000 108.595895774396
96550000 104.053083860506
96560000 110.135021935683
96570000 109.58821308362
96580000 105.925111156682
96590000 104.78571213576
96600000 106.875121534354
96610000 103.553568165544
96620000 105.821383494122
96630000 106.220915487342
96640000 107.799957862168
96650000 102.495051728371
96660000 102.028411748175
96670000 106.594055440998
96680000 110.062637500945
96690000 112.813096262305
96700000 107.897815574837
96710000 111.996191466822
96720000 108.461991569345
96730000 108.537169904179
96740000 114.736346827141
96750000 117.735649525074
96760000 112.226554751166
96770000 111.750425866641
96780000 115.850847313356
96790000 111.247457702057
96800000 110.083930769375
96810000 114.856851106409
96820000 109.192340113036
96830000 110.743279348656
96840000 108.44954895687
96850000 109.184683593753
96860000 108.573773914168
96870000 108.926478770515
96880000 108.711919308547
96890000 103.065182047071
96900000 101.820159096222
96910000 106.086852943974
96920000 102.756559499932
96930000 103.425163914158
96940000 100.955569018062
96950000 106.267818750237
96960000 108.448763533798
96970000 107.971458482323
96980000 101.776043568336
96990000 104.56509214702
97000000 104.252178177
97010000 107.412836792604
97020000 110.533434186252
97030000 112.095524684463
97040000 109.428549445467
97050000 103.541461937064
97060000 104.269146465774
97070000 110.112251158355
97080000 110.0389007744
97090000 112.186858156891
97100000 105.07853746488
97110000 106.335333622709
97120000 109.612473175172
97130000 109.574740849654
97140000 108.185460409842
97150000 106.321655281495
97160000 104.203721335747
97170000 108.117847672299
97180000 103.298457812248
97190000 104.21718179002
97200000 101.509770657714
97210000 105.863834300858
97220000 101.885860952866
97230000 99.2492759580928
97240000 106.471709452674
97250000 106.424531395724
97260000 103.144292662093
97270000 99.2793725415165
97280000 107.88158864051
97290000 109.887041603917
97300000 106.470386356964
97310000 109.000194510037
97320000 107.63728899825
97330000 110.304157119991
97340000 113.984536543546
97350000 110.142239937277
97360000 111.890136329147
97370000 114.684775399003
97380000 112.959374552754
97390000 111.58311105647
97400000 107.456981424895
97410000 110.149242841711
97420000 113.513629438547
97430000 110.16395999692
97440000 108.260125691048
97450000 111.864438035193
97460000 112.548294171472
97470000 109.822907832155
97480000 109.082060564329
97490000 106.496544069022
97500000 115.82837081777
97510000 111.791369046874
97520000 115.393208191211
97530000 121.556974786412
97540000 115.362844619299
97550000 118.079050995553
97560000 121.192646972804
97570000 111.961068177026
97580000 115.503218216501
97590000 119.515259060461
97600000 113.509991985668
97610000 109.351008046779
97620000 111.806131993896
97630000 112.946150988237
97640000 115.334831652604
97650000 112.353503538519
97660000 104.347460985895
97670000 105.818500313473
97680000 108.044662400158
97690000 104.199803159926
97700000 107.612168126863
97710000 110.31307178699
97720000 109.778932234345
97730000 112.995125427511
97740000 108.541285655396
97750000 112.149835626196
97760000 112.731330289857
97770000 114.924569110196
97780000 112.525006751475
97790000 109.890130176365
97800000 105.021017352397
97810000 110.880431354028
97820000 108.050064817801
97830000 99.7046745119405
97840000 103.297028228465
97850000 99.8155903469332
97860000 103.058583075001
97870000 105.505694207169
97880000 106.905496970565
97890000 107.870664679559
97900000 104.23799176025
97910000 106.511360682624
97920000 110.64970189237
97930000 111.954746086394
97940000 115.782273510412
97950000 112.796260523571
97960000 109.474027696922
97970000 112.862792704503
97980000 115.611733461209
97990000 114.856012877242
98000000 108.613082188972
98010000 112.645911427594
98020000 112.039726548497
98030000 107.954369559878
98040000 110.600300031255
98050000 111.684768725757
98060000 107.108891671767
98070000 104.469985896402
98080000 103.694586165013
98090000 112.53404016577
98100000 117.598223337773
98110000 120.15164733838
98120000 115.563123600184
98130000 111.19093260526
98140000 114.880811426473
98150000 108.766332772434
98160000 109.623563879716
98170000 108.013622607626
98180000 106.957086763375
98190000 100.251607382307
98200000 108.478810218634
98210000 109.613773895499
98220000 108.523503837847
98230000 108.161662769022
98240000 112.823754912788
98250000 108.840782935505
98260000 108.88477620926
98270000 109.439592029534
98280000 106.663786466432
98290000 106.118767039
98300000 107.011514138251
98310000 105.759729745632
98320000 106.544413919135
98330000 110.413167546445
98340000 111.882203764561
98350000 110.388941777107
98360000 105.824753249915
98370000 109.60354294322
98380000 106.349701429703
98390000 106.987975829705
98400000 107.837089780151
98410000 105.992357296495
98420000 108.01318046895
98430000 107.57987830878
98440000 101.321108904608
98450000 102.372180985126
98460000 103.251514590347
98470000 103.9054615209
98480000 102.950179519564
98490000 112.155514965925
98500000 111.049284627312
98510000 109.717403951486
98520000 108.362033254829
98530000 104.367146539185
98540000 109.433125935878
98550000 110.166836291715
98560000 108.788177516667
98570000 111.653891994552
98580000 112.708188830335
98590000 113.082999124906
98600000 107.994940355785
98610000 107.897240605701
98620000 105.517928521832
98630000 106.442338351235
98640000 103.930254911067
98650000 107.538456959365
98660000 100.410828979041
98670000 102.247775686111
98680000 98.3763360691379
98690000 100.178176424231
98700000 101.932118828962
98710000 103.045918582149
98720000 98.3286503828432
98730000 108.722657512488
98740000 103.470610191924
98750000 107.292403040084
98760000 104.338706775749
98770000 107.554218359146
98780000 104.349631056191
98790000 106.776189721075
98800000 110.171478761059
98810000 105.402614229269
98820000 102.472261803795
98830000 102.004046183963
98840000 108.868461375848
98850000 106.593012484975
98860000 101.33843488601
98870000 107.919939645239
98880000 103.303845959651
98890000 103.355097199464
98900000 106.302612985663
98910000 104.399187593779
98920000 105.253666541931
98930000 98.9711911783296
98940000 102.305031671729
98950000 100.431797527726
98960000 101.017601504251
98970000 101.440802051467
98980000 101.932323112439
98990000 98.0791921040416
99000000 99.795858206093
99010000 98.7795161580594
99020000 97.2636877528948
99030000 103.459060765815
99040000 102.171415699513
99050000 99.3114262923455
99060000 99.6297568541157
99070000 105.252404278964
99080000 107.572976166579
99090000 108.614071087143
99100000 110.323276455141
99110000 112.812626605623
99120000 110.921824736731
99130000 107.340136552737
99140000 110.102364226757
99150000 110.757064307842
99160000 109.367541837859
99170000 108.963587852332
99180000 109.715797139922
99190000 107.378268405546
99200000 110.150404225023
99210000 111.455466592968
99220000 106.115793194108
99230000 100.671114890773
99240000 104.410238187895
99250000 102.880276534716
99260000 102.93441021771
99270000 108.657814549177
99280000 111.135850861802
99290000 114.79073046917
99300000 113.122548233616
99310000 115.836351516376
99320000 112.454393895871
99330000 115.025005707083
99340000 112.359365713637
99350000 112.321449751025
99360000 110.207937061572
99370000 114.623362261951
99380000 110.660108085701
99390000 111.75946452046
99400000 113.40722095917
99410000 113.016461395317
99420000 114.498576276053
99430000 113.614458847552
99440000 109.965513090425
99450000 113.926716828203
99460000 106.494681490042
99470000 109.80010848437
99480000 111.74258859539
99490000 108.549933056632
99500000 106.612805387942
99510000 105.616510054903
99520000 107.469106126042
99530000 105.7618526427
99540000 104.279100818882
99550000 105.706116553896
99560000 103.670830001685
99570000 108.460144995267
99580000 110.160338653438
99590000 101.579255716413
99600000 101.368288176484
99610000 106.840155935517
99620000 104.46811823465
99630000 102.524230667287
99640000 105.387727548419
99650000 108.007978792
99660000 102.246265567599
99670000 102.125685343277
99680000 103.438974826897
99690000 106.56475101895
99700000 109.417913245794
99710000 102.873880917687
99720000 105.366125363432
99730000 109.16266280785
99740000 111.180123549474
99750000 109.696170102828
99760000 106.214007296778
99770000 106.661163049207
99780000 106.932108781321
99790000 110.897042584332
99800000 109.768077552327
99810000 106.247445897975
99820000 109.53115014263
99830000 111.591576905167
99840000 108.039512764966
99850000 105.265655169674
99860000 103.223475137629
99870000 100.103565082278
99880000 105.479650188771
99890000 104.497112240793
99900000 107.308213390687
99910000 100.465046086803
99920000 99.0435431112749
99930000 97.856215395747
99940000 99.1546102215419
99950000 102.755208058707
99960000 101.258034744303
99970000 102.514308833658
99980000 99.141833738985
99990000 104.641114599895
100000000 103.976423963159
#timestep 
100010000 104.24189976591
100020000 95.2092536583205
100030000 102.727258219585
100040000 105.556763864801
100050000 105.080238294777
100060000 105.929251176514
100070000 104.353761533572
100080000 99.4763022033367
100090000 107.785162366724
100100000 102.788866914278
100110000 104.801003254072
100120000 105.032275687275
100130000 105.288196783447
100140000 104.682127754175
100150000 109.263585845974
100160000 108.584797195964
100170000 104.673510730172
100180000 109.184479073683
100190000 104.236652621471
100200000 106.673590851133
100210000 109.15887018071
100220000 105.940467301657
100230000 96.2199428516561
100240000 100.791957517756
100250000 107.372851089325
100260000 105.349852826484
100270000 105.435102091137
100280000 110.079464704666
100290000 109.101751864722
100300000 107.662189221771
100310000 106.378941901305
100320000 107.000169468211
100330000 107.4854214915
100340000 104.115523169866
100350000 100.027393496666
100360000 103.829228647545
100370000 107.964788882608
100380000 109.343233613052
100390000 107.811813241052
100400000 109.990645904248
100410000 111.969013669043
100420000 110.932017092244
100430000 105.005889111602
100440000 107.064990290343
100450000 107.671676687073
100460000 111.738365883326
100470000 114.523068499871
100480000 103.209183140832
100490000 103.089020997263
100500000 112.673926740029
100510000 114.074849995063
100520000 112.449099644615
100530000 112.771263386551
100540000 108.599811073401
100550000 108.404074111287
100560000 112.346796727361
100570000 110.560547116687
100580000 115.574292518252
100590000 114.730196317298
100600000 114.246759393555
100610000 117.181099956809
100620000 114.015408686434
100630000 111.558073826988
100640000 117.566161801691
100650000 112.384077434461
100660000 109.915165207984
100670000 110.868440029286
100680000 108.078598300787
100690000 106.440584767314
100700000 110.503511737708
100710000 111.399952089341
100720000 109.358090924394
100730000 111.083045874947
100740000 114.197023267402
100750000 113.103625011311
100760000 108.587602688422
100770000 110.029720794027
100780000 105.662342985218
100790000 110.908310467375
100800000 114.374318952219
100810000 111.338371784598
100820000 113.412106997763
100830000 115.687810330587
100840000 117.017030692981
100850000 115.135074371927
100860000 111.549811504651
100870000 113.320993639478
100880000 117.21989875875
100890000 120.695498208859
100900000 121.456807490951
100910000 120.351978383317
100920000 124.093960934838
100930000 120.991824796162
100940000 115.155409578723
100950000 120.858705382717
100960000 117.108874703014
100970000 114.275959452427
100980000 113.229592913551
100990000 113.787044721877
101000000 109.386263225182
101010000 111.304898005379
101020000 109.121317706413
101030000 106.36500293412
101040000 102.319749526729
101050000 109.043657942869
101060000 110.148361970343
101070000 98.3999231940185
101080000 109.372764506539
101090000 112.0675261039
101100000 108.93397892036
101110000 107.945856556427
101120000 112.750837189746
101130000 110.635395974187
101140000 113.112269657474
101150000 111.537536712449
101160000 109.360862553129
101170000 115.315717980119
101180000 111.612895592633
101190000 117.718506731276
101200000 119.085575653488
101210000 117.113537819898
101220000 115.187231337164
101230000 112.158141396549
101240000 115.793948259187
101250000 111.813198593651
101260000 110.670283518443
101270000 111.672410032925
101280000 110.979080430328
101290000 112.126339576186
101300000 115.604019009615
101310000 116.649123311565
101320000 118.961284943353
101330000 117.009302723659
101340000 117.088729098919
101350000 120.79726080909
101360000 118.480592322862
101370000 120.282943018512
101380000 120.055095289944
101390000 118.460078539731
101400000 117.499497454193
101410000 117.727491251899
101420000 118.707025370674
101430000 116.427021078174
101440000 120.879384446612
101450000 113.493162685379
101460000 117.095195706369
101470000 119.067293917458
101480000 120.913349804179
101490000 119.755498596477
101500000 118.570759949933
101510000 113.639311310573
101520000 117.106182692295
101530000 118.804283600314
101540000 117.351794246972
101550000 113.325409999488
101560000 113.835881848649
101570000 116.273855111878
101580000 115.620478324225
101590000 116.527527539594
101600000 118.186384979293
101610000 116.3269041687
101620000 118.13751014953
101630000 118.873615001116
101640000 117.289595991838
101650000 117.193903140272
101660000 115.092832026511
101670000 114.626490657654
101680000 114.923274084576
101690000 118.513868175826
101700000 114.625794624703
101710000 117.859426356278
101720000 117.006779180562
101730000 114.473213788007
101740000 116.48474101177
101750000 113.544625133815
101760000 115.807286308334
101770000 119.295692036085
101780000 119.405340099147
101790000 116.289521314179
101800000 122.941068361277
101810000 121.674228562476
101820000 118.724139448369
101830000 120.918743240112
101840000 115.517879706031
101850000 120.076901416406
101860000 118.798987108303
101870000 117.526099115747
101880000 116.868032646626
101890000 113.239230249846
101900000 111.467929263351
101910000 112.165586814287
101920000 110.202840279539
101930000 107.440333920741
101940000 107.371362597208
101950000 109.656547736293
101960000 111.042298756864
101970000 111.340362168226
101980000 115.044698220852
101990000 109.950140385446
102000000 109.784468844626
102010000 108.487054536042
102020000 114.350615994088
102030000 119.709926430686
102040000 117.506579502094
102050000 114.837799250583
102060000 112.878918053237
102070000 112.353175685161
102080000 114.718558888987
102090000 117.691264133899
102100000 114.791063570701
102110000 116.40850174733
102120000 118.820077263519
102130000 116.390873047116
102140000 115.893728015084
102150000 116.45064320776
102160000 114.762997436833
102170000 115.595081225977
102180000 115.665615205539
102190000 113.426604685808
102200000 108.493147860772
102210000 110.894490491662
102220000 114.944342417741
102230000 115.551406721881
102240000 120.857396451413
102250000 119.177069888774
102260000 120.448936757799
102270000 114.223047938682
102280000 110.705694230363
102290000 108.901638155777
102300000 112.948568969702
102310000 112.599329380853
102320000 117.377411653063
102330000 113.50765398464
102340000 114.540433799702
102350000 109.312315898075
102360000 110.06573932512
102370000 103.651364211632
102380000 105.835590071419
102390000 102.990611057295
102400000 110.211746535877
102410000 115.868634006246
102420000 114.143423841576
102430000 114.973890395298
102440000 115.140017896267
102450000 114.387944095123
102460000 109.729962975395
102470000 113.750638204973
102480000 113.352572635537
102490000 112.234647653888
102500000 113.985405166737
102510000 114.656984148056
102520000 112.519094944536
102530000 109.796930081166
102540000 110.924249622827
102550000 111.938861509543
102560000 111.690416384738
102570000 103.42369943487
102580000 103.960340074012
102590000 103.429084310958
102600000 104.950220501893
102610000 102.854530727475
102620000 111.981676618164
102630000 111.693661366454
102640000 112.314834125088
102650000 111.481815445563
102660000 108.255313649139
102670000 105.26220983169
102680000 110.381731488423
102690000 108.696094288558
102700000 110.125245750007
102710000 109.583711841581
102720000 109.106330215835
102730000 110.466740850012
102740000 110.534961716171
102750000 108.981594490879
102760000 110.107853421776
102770000 107.092686894641
102780000 110.987129787981
102790000 105.859141976668
102800000 108.287608849084
102810000 108.009175717213
102820000 107.416590128498
102830000 107.01040652028
102840000 110.503652943636
102850000 106.522904926749
102860000 105.904548455163
102870000 103.513404732108
102880000 110.326579939872
102890000 104.182376210216
102900000 106.59249863666
102910000 111.272685198453
102920000 108.90322188348
102930000 107.157803058807
102940000 109.546261188946
102950000 107.12778248386
102960000 109.85187204549
102970000 111.83739709978
102980000 106.898137437115
102990000 110.628410124118
103000000 107.19695520236
103010000 111.835074168318
103020000 104.814345987123
103030000 108.921486115334
103040000 112.579464468274
103050000 106.441925656433
103060000 107.448101139945
103070000 110.654085752465
103080000 109.851940487088
103090000 106.22463508305
103100000 102.844323068093
103110000 102.869843056479
103120000 102.223087860035
103130000 104.056501571546
103140000 104.810324814935
103150000 106.103973775409
103160000 107.855678011615
103170000 111.115805685799
103180000 108.298115772165
103190000 104.118608820787
103200000 105.774453768478
103210000 108.565110363709
103220000 110.830171636289
103230000 110.402535041509
103240000 108.520807202639
103250000 108.556178209238
103260000 106.548321366388
103270000 110.42350253028
103280000 106.9764231602
103290000 109.915200382346
103300000 110.236564730332
103310000 107.609367248888
103320000 110.293137829808
103330000 109.394298573555
103340000 105.114943511812
103350000 109.939159595995
103360000 111.897256428931
103370000 104.849208226432
103380000 107.836183897291
103390000 107.699015542027
103400000 110.688283407636
103410000 101.7141755737
103420000 104.202186546462
103430000 107.586387457739
103440000 111.777798023636
103450000 107.365108563949
103460000 110.140749595383
103470000 108.817482080807
103480000 106.014097193072
103490000 114.085057101644
103500000 112.657475463283
103510000 116.104861643515
103520000 120.610330928143
103530000 115.902691054475
103540000 115.42510258069
103550000 115.054538027521
103560000 115.033251327855
103570000 112.678652550033
103580000 112.985913148369
103590000 115.040812957333
103600000 113.572357241995
103610000 112.311696592206
103620000 118.213731270784
103630000 113.026863822584
103640000 105.931245418954
103650000 109.900256330242
103660000 105.547636796756
103670000 111.414909346896
103680000 115.968848891919
103690000 114.511558077347
103700000 113.257467090294
103710000 111.060234138811
103720000 107.667579179773
103730000 112.271687265052
103740000 107.995502033761
103750000 105.113857368909
103760000 101.818850653725
103770000 106.468969609663
103780000 108.221787062237
103790000 113.736871845707
103800000 119.428469511109
103810000 116.947391265094
103820000 114.505490926445
103830000 109.49875248396
103840000 117.830172891265
103850000 119.659321588797
103860000 119.885514400146
103870000 117.699471520295
103880000 116.652396837769
103890000 116.040462710784
103900000 112.186542570862
103910000 111.944347033289
103920000 110.951906157285
103930000 111.171112524968
103940000 112.470479326931
103950000 113.522998484601
103960000 115.079279593538
103970000 112.35184663181
103980000 118.741057093435
103990000 118.175034250485
104000000 117.466915617276
104010000 114.212301534887
104020000 116.904324644302
104030000 112.770134731942
104040000 113.950829912442
104050000 111.995420562608
104060000 113.898048976373
104070000 117.640703158138
104080000 115.041609332135
104090000 108.904946536481
104100000 112.741028274204
104110000 109.036101142672
104120000 105.723404605666
104130000 109.844410052228
104140000 108.956979440576
104150000 114.911711751126
104160000 112.091271830361
104170000 113.669899152016
104180000 112.598726063333
104190000 113.313057921094
104200000 114.623602761028
104210000 108.208540249723
104220000 108.769777793289
104230000 109.475204490065
104240000 116.948638926467
104250000 114.120721480065
104260000 113.252633902053
104270000 110.125241128537
104280000 110.193850614993
104290000 108.184859801427
104300000 110.773755575646
104310000 112.852403613337
104320000 111.050887380903
104330000 107.059051831312
104340000 109.270664521003
104350000 110.749208304048
104360000 112.063295590994
104370000 109.683579871086
104380000 111.856435807448
104390000 110.573036041184
104400000 105.960070285546
104410000 108.510252492571
104420000 107.007523675041
104430000 101.476882388343
104440000 99.8318377218544
104450000 105.01841105189
104460000 100.59969340443
104470000 110.553208733664
104480000 111.692490957853
104490000 113.259619883531
104500000 110.385228269354
104510000 112.647198277847
104520000 107.46273803318
104530000 106.303270657667
104540000 104.057432364254
104550000 108.620751076753
104560000 104.659303839777
104570000 110.51969645483
104580000 106.297201408605
104590000 107.5283934616
104600000 102.047038085309
104610000 104.965566730105
104620000 111.218252631538
104630000 109.701781352395
104640000 106.915259174223
104650000 110.024042945746
104660000 107.098602690475
104670000 111.46303834519
104680000 107.001643341515
104690000 108.548516907578
104700000 109.038825184687
104710000 110.915813500573
104720000 107.756946031949
104730000 109.505292192675
104740000 108.955644197263
104750000 109.097914692475
104760000 111.145671140425
104770000 116.729971041073
104780000 116.046708867634
104790000 118.989097353851
104800000 116.648678505234
104810000 118.207244769876
104820000 121.00463683609
104830000 119.568003146783
104840000 117.264262380541
104850000 114.585074210808
104860000 116.870558194755
104870000 119.654140265425
104880000 118.41270166804
104890000 118.464875818304
104900000 115.008884152526
104910000 118.570376799262
104920000 117.781779405134
104930000 111.757952584042
104940000 115.67464641049
104950000 113.040666368965
104960000 114.229062506217
104970000 114.058172561637
104980000 115.36692863056
104990000 113.497642115874
105000000 115.765402489119
105010000 115.933063091963
105020000 116.438615840066
105030000 120.625057680603
105040000 115.703905170574
105050000 118.176191560185
105060000 116.974750599726
105070000 116.994940102917
105080000 115.3747681173
105090000 113.130033050721
105100000 116.177533261117
105110000 115.572276863764
105120000 116.399011426004
105130000 113.351344143478
105140000 110.603026044174
105150000 109.919068466195
105160000 116.726543817541
105170000 115.749430065178
105180000 111.719077510091
105190000 110.963754208995
105200000 109.503859802313
105210000 104.472851781076
105220000 107.745859927193
105230000 108.35682660693
105240000 108.027038620907
105250000 113.632299591702
105260000 114.663199703014
105270000 110.94708207883
105280000 115.665646181947
105290000 117.87631244132
105300000 117.79656968371
105310000 119.093483795719
105320000 113.052298772488
105330000 113.620873515616
105340000 113.696238624009
105350000 112.567941491422
105360000 113.927669671836
105370000 112.953123452402
105380000 114.258544598658
105390000 107.381896652281
105400000 110.3550888811
105410000 106.9831208652
105420000 107.554162266639
105430000 101.230890304991
105440000 107.177123321305
105450000 105.155027866976
105460000 107.597890600525
105470000 110.534406186733
105480000 105.131732443577
105490000 109.071506842248
105500000 108.94045336666
105510000 108.305197779932
105520000 108.449055313061
105530000 105.020295687171
105540000 110.43573668275
105550000 105.34501208331
105560000 110.717876582707
105570000 109.239301586654
105580000 112.663496310976
105590000 111.903917388383
105600000 112.421867182987
105610000 111.678841923632
105620000 115.660516619021
105630000 113.760182440181
105640000 113.434699222476
105650000 114.813442929087
105660000 112.642558833508
105670000 113.642008969949
105680000 113.232078328294
105690000 108.201747428717
105700000 105.728607345124
105710000 107.124393873521
105720000 107.081834270711
105730000 106.863428234994
105740000 110.543256759698
105750000 110.634327029963
105760000 111.457041794342
105770000 109.990095896854
105780000 110.188869196678
105790000 112.175461834422
105800000 114.229073861202
105810000 110.470566879329
105820000 112.879873142884
105830000 107.51102839028
105840000 111.577027280592
105850000 112.113440056571
105860000 115.312591476123
105870000 117.035286692682
105880000 113.018835954107
105890000 108.753469248493
105900000 115.399308454115
105910000 121.580746366419
105920000 120.259631699927
105930000 116.915159541635
105940000 114.710741568896
105950000 117.062110179443
105960000 118.609339449087
105970000 125.613201497847
105980000 123.271919578798
105990000 123.777983588391
106000000 120.341936717771
106010000 119.920512914505
106020000 116.668772776458
106030000 114.35757085404
106040000 116.298615339381
106050000 120.259512586425
106060000 114.141347167453
106070000 111.940408433063
106080000 113.198127187168
106090000 115.685657824331
106100000 113.713502133229
106110000 120.967397167441
106120000 120.81749579977
106130000 122.274548654453
106140000 120.77888720575
106150000 118.130266908676
106160000 123.306618216027
106170000 120.167042085296
106180000 120.695018651562
106190000 119.749443534647
106200000 116.627709902962
106210000 113.9937212773
106220000 113.024029172401
106230000 114.765717326122
106240000 114.854220918073
106250000 116.889519920738
106260000 117.902094416145
106270000 118.375470263291
106280000 118.268203759512
106290000 122.045219581767
106300000 118.742585891836
106310000 121.462208855897
106320000 124.937956580656
106330000 123.484208180714
106340000 119.995473247844
106350000 122.633545948775
106360000 116.903895851753
106370000 116.757794984479
106380000 118.707705276497
106390000 116.901145515693
106400000 118.333115888951
106410000 116.683660596069
106420000 118.691859032216
106430000 119.956010684604
106440000 118.193349798639
106450000 118.514016934999
106460000 113.931606616752
106470000 112.255133241799
106480000 109.575103917568
106490000 111.72855726398
106500000 110.663647998437
106510000 113.156473570259
106520000 110.5082544788
106530000 112.892268525347
106540000 117.458797411029
106550000 111.905581093567
106560000 110.938455151493
106570000 115.17509411802
106580000 111.215588448617
106590000 107.715726660205
106600000 109.880057468809
106610000 108.648095208752
106620000 112.199138235498
106630000 108.366409812995
106640000 110.511280388517
106650000 109.056320710933
106660000 108.762131866791
106670000 108.066253089623
106680000 104.05031980076
106690000 107.596401924291
106700000 107.557798761695
106710000 105.388735705288
106720000 105.482747037414
106730000 105.913929372303
106740000 103.078746508998
106750000 108.634220340564
106760000 109.074695011749
106770000 103.901307878421
106780000 109.045053396982
106790000 105.814328714597
106800000 109.069147570301
106810000 109.854271981985
106820000 111.192562133758
106830000 104.655903791092
106840000 95.7019383746375
106850000 103.659127206459
106860000 101.910473682878
106870000 98.8846149384779
106880000 107.166078330831
106890000 108.652273425399
106900000 111.346973145966
106910000 112.1643808508
106920000 115.019357137428
106930000 110.01914389131
106940000 113.686765025282
106950000 115.211993919183
106960000 111.195214135687
106970000 113.849712458267
106980000 113.902760051779
106990000 112.167958086908
107000000 109.409021060257
107010000 108.284981308224
107020000 112.996291391245
107030000 106.757931446971
107040000 104.994790600259
107050000 110.831931323143
107060000 110.439315962647
107070000 114.794714028922
107080000 118.310606597476
107090000 112.370167922409
107100000 116.049006298952
107110000 116.967231467379
107120000 115.629259280396
107130000 119.171345296561
107140000 114.014993336062
107150000 109.855148849788
107160000 113.938961107164
107170000 112.916828928501
107180000 115.374508807689
107190000 114.261413120815
107200000 110.817888951945
107210000 113.426652128922
107220000 111.084788506195
107230000 113.83451058639
107240000 110.790935501809
107250000 112.847768208672
107260000 109.739539025606
107270000 107.164663404583
107280000 106.993454789643
107290000 110.809811678502
107300000 111.993103049906
107310000 111.856234300123
107320000 105.584684339464
107330000 105.271948039097
107340000 110.007883825876
107350000 112.228211738922
107360000 112.611867844299
107370000 118.989132884321
107380000 113.942392096919
107390000 119.49487233996
107400000 120.825830494021
107410000 121.601916472185
107420000 119.182024224187
107430000 116.149509091732
107440000 119.831831758002
107450000 116.492560561628
107460000 120.625782590071
107470000 116.108739309132
107480000 117.220236740868
107490000 111.265676638485
107500000 111.290221153113
107510000 104.125230692595
107520000 110.653065555781
107530000 112.780710082475
107540000 114.88620339819
107550000 109.943585855882
107560000 115.793896250731
107570000 112.942661452934
107580000 113.714944560614
107590000 121.17019354432
107600000 115.266708599141
107610000 113.618000644585
107620000 113.175988845603
107630000 117.356632277942
107640000 117.227090194083
107650000 117.025840139689
107660000 117.155219262376
107670000 117.843862049338
107680000 116.354693817544
107690000 111.89255416183
107700000 107.593094108318
107710000 105.144840406238
107720000 109.50675299512
107730000 113.964299633351
107740000 112.741074787929
107750000 106.598110134937
107760000 112.291265155758
107770000 112.812473327121
107780000 108.984961596781
107790000 117.142748042627
107800000 119.452111157148
107810000 117.928588126841
107820000 110.76670376416
107830000 112.463502295519
107840000 114.186711082941
107850000 111.736353877411
107860000 115.491096209045
107870000 114.285946635552
107880000 110.102113947066
107890000 113.245525287112
107900000 105.907200860228
107910000 108.064543974102
107920000 109.842711900661
107930000 111.72544185054
107940000 114.369636197933
107950000 111.330347451161
107960000 114.045288951871
107970000 111.76689184969
107980000 110.63579445234
107990000 112.805609885386
108000000 111.090727179594
108010000 113.434252221475
108020000 110.560030199441
108030000 117.975908426464
108040000 115.324801707961
108050000 119.891167583914
108060000 115.361652406587
108070000 116.727601979472
108080000 117.705209423069
108090000 114.073595429297
108100000 107.093562596332
108110000 106.616857452742
108120000 107.688287816553
108130000 110.886242250882
108140000 109.171132061637
108150000 109.068537159719
108160000 114.461299153921
108170000 113.471329275138
108180000 116.371175502892
108190000 113.948287495018
108200000 112.802319451601
108210000 120.331469582242
108220000 118.58396214528
108230000 117.454310388736
108240000 121.914668435016
108250000 120.970326325783
108260000 118.719277090971
108270000 118.953164488911
108280000 118.144839789228
108290000 116.752591188881
108300000 110.779016099272
108310000 112.539376051733
108320000 115.934695170516
108330000 117.065822644707
108340000 116.303570469348
108350000 120.045728650759
108360000 112.544011395505
108370000 110.559502703445
108380000 110.972626083387
108390000 114.220474735643
108400000 109.125475274609
108410000 110.337098105263
108420000 110.119658251488
108430000 113.872970189822
108440000 117.714053865904
108450000 118.987673034686
108460000 115.870131852334
108470000 115.057972272371
108480000 116.630280577851
108490000 113.16174390069
108500000 110.886428700849
108510000 115.551218021295
108520000 114.728798971279
108530000 117.421004827934
108540000 113.529659274557
108550000 113.956776633969
108560000 111.802622402702
108570000 119.444189922852
108580000 112.023120571458
108590000 110.930369259548
108600000 113.540946142004
108610000 112.974342062712
108620000 115.577211804669
108630000 116.49581597377
108640000 113.004339352192
108650000 113.198155344779
108660000 113.350545538121
108670000 110.327225467767
108680000 112.354167636908
108690000 117.861505557594
108700000 115.555316090743
108710000 112.608450266526
108720000 114.381764796819
108730000 114.674834360957
108740000 112.889817043103
108750000 117.508735089442
108760000 117.777864301541
108770000 118.400576916567
108780000 120.508805159763
108790000 111.535084977674
108800000 118.388769375838
108810000 120.804672584605
108820000 117.05069933256
108830000 116.169026612287
108840000 115.825308052915
108850000 116.719636612603
108860000 116.078651496966
108870000 118.360335925523
108880000 114.081647833019
108890000 114.310289588759
108900000 114.75714346046
108910000 115.14996593079
108920000 111.130506839807
108930000 107.652421579536
108940000 107.843514974527
108950000 108.875331909506
108960000 109.628655294994
108970000 113.024010493594
108980000 106.941827227571
108990000 110.9017311904
109000000 116.117979134912
109010000 111.837881400578
109020000 113.161391981757
109030000 111.364895256455
109040000 109.124166262281
109050000 110.433613414498
109060000 108.313690410686
109070000 106.572743958522
109080000 110.829343077141
109090000 112.577644935633
109100000 110.061210309103
109110000 107.371023771411
109120000 106.05657134247
109130000 103.221128932267
109140000 107.228616751661
109150000 111.046841407276
109160000 110.63056830661
109170000 108.968615198569
109180000 113.616303205737
109190000 111.439345009765
109200000 114.850241605731
109210000 110.011993831494
109220000 113.64040191846
109230000 109.530505859613
109240000 111.123716568128
109250000 111.908962511885
109260000 111.357166944038
109270000 112.488661956426
109280000 115.355795533867
109290000 114.755116740659
109300000 115.408365920532
109310000 110.705999772248
109320000 109.232598162271
109330000 112.822750566366
109340000 116.293461241789
109350000 116.650613526802
109360000 118.16232805604
109370000 115.175521101
109380000 112.416464325976
109390000 111.76210864289
109400000 116.158944194727
109410000 115.462650094966
109420000 117.346353690909
109430000 118.960247582089
109440000 117.398137203162
109450000 116.644755428427
109460000 117.28920880157
109470000 116.4015137155
109480000 118.676624569108
109490000 119.697839172734
109500000 119.402852615488
109510000 119.680826790245
109520000 119.906344047074
109530000 122.286985899842
109540000 120.66966711803
109550000 123.388156457043
109560000 119.733501896805
109570000 120.203165682689
109580000 118.539310064738
109590000 117.156837945238
109600000 119.527069646942
109610000 117.027103770392
109620000 117.205795348383
109630000 119.307675484146
109640000 117.692864052178
109650000 110.313986633374
109660000 116.331061748113
109670000 112.557025638374
109680000 120.477394656161
109690000 117.878973355643
109700000 111.971685893802
109710000 111.660888442573
109720000 117.297215270016
109730000 117.719430939537
109740000 111.812595648051
109750000 113.590785831974
109760000 113.630458956996
109770000 113.50082668552
109780000 112.262773160393
109790000 107.130824639546
109800000 106.634671962746
109810000 107.618602663599
109820000 108.72298431935
109830000 110.639443786924
109840000 109.21924373578
109850000 112.991651236368
109860000 114.837045848714
109870000 116.130520996713
109880000 114.083341375465
109890000 115.806668376373
109900000 113.676794563701
109910000 113.428884319098
109920000 112.423488941627
109930000 109.67145015685
109940000 113.066002820986
109950000 110.322777608551
109960000 114.610037377931
109970000 110.731124939084
109980000 103.589183608035
109990000 109.745243114181
110000000 110.796570027516
110010000 115.814118653362
110020000 112.268914024166
110030000 105.682043815477
110040000 107.025405675519
110050000 106.273667114536
110060000 105.336127619895
110070000 102.939529364306
110080000 107.681164028852
110090000 110.84746591898
110100000 112.781962372801
110110000 113.080893406093
110120000 108.947172014012
110130000 110.535305338252
110140000 108.026757857029
110150000 111.106485324056
110160000 114.608927852264
110170000 113.566006685564
110180000 107.03039017663
110190000 101.428304873445
110200000 111.973147088367
110210000 112.988969733659
110220000 116.194638255663
110230000 110.568473182872
110240000 112.163759545885
110250000 118.019966589733
110260000 113.975592998623
110270000 113.352566756363
110280000 113.923083708658
110290000 117.835401170519
110300000 116.95783133221
110310000 116.02047323195
110320000 118.575051097513
110330000 120.946174422116
110340000 118.157559024204
110350000 121.869437598682
110360000 121.368958534449
110370000 120.835499191572
110380000 120.241347860888
110390000 118.866515753822
110400000 116.111980103201
110410000 118.591874849263
110420000 116.711362432778
110430000 118.730861797992
110440000 112.39548518146
110450000 112.879791743116
110460000 113.018654875847
110470000 115.531687939935
110480000 114.867176455098
110490000 119.851556699488
110500000 119.95094796684
110510000 123.268116620301
110520000 122.184865700756
110530000 122.424949196594
110540000 121.640190905444
110550000 123.477494821339
110560000 121.682533176612
110570000 119.878496185888
110580000 120.435828523688
110590000 119.694389202179
110600000 118.865103020796
110610000 125.19155792715
110620000 118.061942833051
110630000 118.690457845326
110640000 116.248983467719
110650000 115.535021425528
110660000 117.016896336777
110670000 119.718911511679
110680000 119.429910922377
110690000 116.67399019574
110700000 121.156106133721
110710000 118.995890486529
110720000 117.343792956381
110730000 113.858806392688
110740000 116.10331282574
110750000 116.240762416581
110760000 114.342672542049
110770000 116.063707009788
110780000 117.702285436622
110790000 115.730915096202
110800000 114.703370155634
110810000 113.835202151072
110820000 113.054004312365
110830000 115.293220158037
110840000 120.169057516599
110850000 117.354188255038
110860000 117.328985561513
110870000 117.672659199623
110880000 120.966957227684
110890000 116.0474780575
110900000 120.839523311493
110910000 119.803549331459
110920000 119.152573774631
110930000 117.6529323263
110940000 120.803183503085
110950000 117.277917209514
110960000 117.359679964137
110970000 119.951600641523
110980000 115.357044017278
110990000 121.714847842828
111000000 119.520602827484
111010000 117.425768900209
111020000 112.101039617844
111030000 115.000387261171
111040000 116.240533087934
111050000 119.927341554928
111060000 120.292794260295
111070000 121.462651456162
111080000 123.562212602227
111090000 122.32855578719
111100000 125.451507194267
111110000 124.173532387912
111120000 121.211765506664
111130000 120.03596593637
111140000 119.995617709219
111150000 122.208746362956
111160000 121.739204920369
111170000 115.797697202915
111180000 115.554715141278
111190000 115.592751445552
111200000 110.412253332879
111210000 112.578056639433
111220000 111.626059983695
111230000 111.305606896067
111240000 114.995536511975
111250000 110.076418031492
111260000 112.235975818386
111270000 110.619837013272
111280000 115.566055280821
111290000 116.242053363514
111300000 121.314072553253
111310000 116.915019962759
111320000 116.541858059595
111330000 116.960584632898
111340000 112.099893822604
111350000 113.001259606428
111360000 115.704300803564
111370000 120.52635205637
111380000 119.2752882986
111390000 117.203016057003
111400000 112.20376054094
111410000 113.579208064415
111420000 116.745462961583
111430000 115.377493401596
111440000 112.202330472676
111450000 117.313230560297
111460000 115.491897002001
111470000 115.393228934883
111480000 118.215886381088
111490000 113.663612646319
111500000 118.386915756139
111510000 110.912654559738
111520000 113.015515189061
111530000 115.191381110502
111540000 111.784737861357
111550000 115.612430833247
111560000 119.502067923439
111570000 118.905948911187
111580000 122.408753245586
111590000 111.672299203081
111600000 112.262665431638
111610000 116.176518451633
111620000 116.984218644669
111630000 116.090637462146
111640000 116.194111179405
111650000 113.261803380073
111660000 116.90191171814
111670000 115.530488356272
111680000 115.172639549554
111690000 110.979869921328
111700000 106.909022555903
111710000 110.88916241509
111720000 110.205300618792
111730000 104.984213381761
111740000 107.335765415256
111750000 108.937879782885
111760000 112.451151280693
111770000 108.517893488798
111780000 116.165258559798
111790000 111.647476337286
111800000 111.087193391467
111810000 114.444835425396
111820000 114.266992559178
111830000 118.766792525935
111840000 116.570130612666
111850000 114.035444189931
111860000 115.439927014136
111870000 115.07820895546
111880000 110.927063078187
111890000 115.788052997032
111900000 115.472364493736
111910000 117.171090908978
111920000 121.752925851222
111930000 118.32977600998
111940000 119.72631221193
111950000 115.850611498376
111960000 116.216002452379
111970000 114.674748350855
111980000 115.118962703177
111990000 114.794015122267
112000000 111.477507450166
112010000 110.831884711245
112020000 108.137456773507
112030000 111.53462855772
112040000 111.440405479658
112050000 112.371766973185
112060000 111.208428943221
112070000 104.115189163461
112080000 106.67127641455
112090000 109.072209216571
112100000 104.860818210031
112110000 106.070449458649
112120000 105.849835021837
112130000 107.966228469201
112140000 109.620379120994
112150000 109.987336681574
112160000 107.772864715696
112170000 108.094908684012
112180000 111.162620196791
112190000 109.980519462024
112200000 110.59453102251
112210000 107.261307132431
112220000 109.99231200311
112230000 112.275626792241
112240000 114.981196503799
112250000 110.100470673201
112260000 118.365405153059
112270000 110.119276415301
112280000 116.103901370011
112290000 113.302185288571
112300000 117.121364374329
112310000 116.606451067529
112320000 122.929053063873
112330000 119.709421393342
112340000 118.90928583422
112350000 116.778060643712
112360000 111.410092709254
112370000 111.034638751203
112380000 111.695204513288
112390000 114.729549932937
112400000 118.436569964
112410000 115.355997248396
112420000 109.007908446458
112430000 114.279574487207
112440000 116.990507638026
112450000 114.294580907073
112460000 113.200026777006
112470000 115.078593352488
112480000 116.466214483691
112490000 114.483039083767
112500000 117.910910995018
112510000 117.551769940087
112520000 119.402026300515
112530000 119.771653083646
112540000 115.977428691912
112550000 116.160819798055
112560000 113.118710494769
112570000 108.603326363079
112580000 112.205155549828
112590000 109.897892624142
112600000 109.571642544624
112610000 114.508607221769
112620000 119.257692547951
112630000 112.080849971383
112640000 107.054065721793
112650000 106.320413834081
112660000 109.484253955267
112670000 107.02191818838
112680000 104.657409536767
112690000 109.710702058139
112700000 111.357877532768
112710000 106.738342947972
112720000 105.831009920252
112730000 106.104293135147
112740000 104.278516824415
112750000 103.715612538661
112760000 106.192978833994
112770000 104.138167756272
112780000 107.058125509294
112790000 106.428952131287
112800000 105.912124392446
112810000 108.972315914203
112820000 109.728279443809
112830000 113.517511511196
112840000 116.82682490741
112850000 116.578825405664
112860000 116.349841727421
112870000 117.670266375129
112880000 114.124339238502
112890000 118.799183728632
112900000 117.538756144071
112910000 117.843875932213
112920000 114.370669648227
112930000 118.009400895801
112940000 118.265941793577
112950000 116.666987983089
112960000 114.426420773638
112970000 118.410310311588
112980000 117.210293138457
112990000 117.062548447652
113000000 117.770157951019
113010000 121.647122346614
113020000 122.435086552185
113030000 122.223026290296
113040000 119.364571154432
113050000 116.869707066696
113060000 118.44809347993
113070000 112.127573820735
113080000 113.115740287508
113090000 115.28153507723
113100000 117.202894386776
113110000 109.79543033406
113120000 115.263340250507
113130000 111.922993417913
113140000 115.561779062029
113150000 111.398845727981
113160000 113.251972787361
113170000 114.430132824491
113180000 110.060995224303
113190000 118.794384572824
113200000 113.115029934351
113210000 112.947707334188
113220000 111.495024997545
113230000 114.317268151048
113240000 116.186646426207
113250000 113.241906051126
113260000 118.831734007411
113270000 118.676251494766
113280000 118.680247881478
113290000 120.038124984979
113300000 116.72311662004
113310000 118.920224743913
113320000 112.410271599075
113330000 116.258113375149
113340000 115.930909877265
113350000 116.365472933198
113360000 118.205848095641
113370000 121.841611155397
113380000 119.331250748441
113390000 122.483969031384
113400000 116.892532402793
113410000 122.556496294435
113420000 120.216136448397
113430000 118.448068171876
113440000 116.470018606959
113450000 116.48472184323
113460000 115.464105915064
113470000 109.225830136659
113480000 110.475873952686
113490000 111.377196558634
113500000 111.955123297101
113510000 112.168624773105
113520000 110.360840600271
113530000 107.427348443122
113540000 102.139758105884
113550000 108.833921096432
113560000 106.501000203445
113570000 103.309575988348
113580000 109.853538922285
113590000 107.191607976102
113600000 112.103869177693
113610000 112.882200168922
113620000 112.664824124759
113630000 116.159868597398
113640000 119.604293939823
113650000 116.200533677555
113660000 119.055812629626
113670000 118.720708920559
113680000 117.088053569492
113690000 116.266864453262
113700000 122.539057682186
113710000 121.610411473455
113720000 121.496142160555
113730000 118.64235223005
113740000 120.41961731731
113750000 118.948587210252
113760000 120.58947116917
113770000 118.798486389496
113780000 116.111980768022
113790000 120.144757774185
113800000 116.360812455174
113810000 118.794519177949
113820000 112.630677396632
113830000 115.807417841825
113840000 119.418524688594
113850000 116.180921749435
113860000 118.205737222776
113870000 117.780222265465
113880000 115.897671853422
113890000 118.008224372279
113900000 115.511840101765
113910000 116.06289507646
113920000 113.599113463232
113930000 113.991245090975
113940000 116.425723302521
113950000 115.005848273786
113960000 115.339932945004
113970000 115.783313009453
113980000 119.50297757159
113990000 118.368232789991
114000000 121.040541980801
114010000 119.737650095875
114020000 119.372248743128
114030000 119.094318035733
114040000 121.627477807609
114050000 119.494973575335
114060000 118.613808735704
114070000 117.976052061489
114080000 117.040430180156
114090000 116.239120495945
114100000 116.664687503717
114110000 116.112931320835
114120000 115.173648770556
114130000 117.068614181307
114140000 115.055127031218
114150000 115.754863591361
114160000 114.99719245994
114170000 116.573857661694
114180000 118.244033277408
114190000 118.990122042269
114200000 116.336939779199
114210000 116.544694381522
114220000 117.95401032645
114230000 118.139631251261
114240000 120.786538785014
114250000 123.647066631264
114260000 119.939519702249
114270000 115.334929898602
114280000 114.658641778791
114290000 112.522349883417
114300000 110.265398370008
114310000 109.543498533191
114320000 113.742519840193
114330000 112.798873929952
114340000 111.919426193886
114350000 120.862952002879
114360000 114.675191091321
114370000 115.790663709405
114380000 118.693333857139
114390000 119.653849578892
114400000 117.444142124463
114410000 117.824966610515
114420000 115.564179686329
114430000 113.254710319424
114440000 117.36258445187
114450000 115.298762595411
114460000 121.442494315281
114470000 123.909896976557
114480000 120.327809142909
114490000 115.632760703248
114500000 117.522998108179
114510000 121.030299441685
114520000 119.4873825746
114530000 118.581118887443
114540000 112.281156568637
114550000 112.135417555002
114560000 120.602426222111
114570000 116.258338677011
114580000 116.713302779951
114590000 119.098592715446
114600000 115.158052244654
114610000 113.964923224331
114620000 112.02159839102
114630000 115.292822890239
114640000 117.488793849729
114650000 117.16203053444
114660000 115.447067649542
114670000 115.892509743506
114680000 117.100330803189
114690000 115.933766010333
114700000 115.589767699701
114710000 115.33309226141
114720000 111.420234880783
114730000 115.09539747168
114740000 107.942029679148
114750000 113.085094347326
114760000 112.00218900889
114770000 114.739922913744
114780000 116.662969627973
114790000 115.52787474173
114800000 117.540541021685
114810000 119.733741633728
114820000 115.567270782981
114830000 116.897818518556
114840000 115.717027112362
114850000 112.811770308038
114860000 108.944178715332
114870000 114.350756618172
114880000 116.096916214805
114890000 115.315921872427
114900000 109.7032601893
114910000 115.897334734925
114920000 113.78578225647
114930000 113.843682019345
114940000 114.380944782274
114950000 111.099014368783
114960000 111.643413945908
114970000 110.711902800958
114980000 113.298927993604
114990000 112.232570651764
115000000 114.066107494322
115010000 117.426846568275
115020000 119.283387525592
115030000 118.511871256337
115040000 116.173932654926
115050000 116.208961469545
115060000 116.726324702683
115070000 113.439562503813
115080000 111.489969843718
115090000 115.079378243848
115100000 118.19597702575
115110000 115.340224651877
115120000 115.756130546291
115130000 114.821756898452
115140000 106.895440854304
115150000 110.466157557241
115160000 108.29335523651
115170000 113.959035808895
115180000 107.786991687083
115190000 111.911224765821
115200000 112.387393232925
115210000 115.294309781069
115220000 119.376054914501
115230000 118.279871314244
115240000 115.054407940458
115250000 117.975284110534
115260000 118.196250187425
115270000 119.47138614589
115280000 116.528765875966
115290000 117.830420199138
115300000 116.11451995036
115310000 121.563435485955
115320000 117.939247121055
115330000 118.625114705887
115340000 118.418213121896
115350000 116.105842730503
115360000 117.517015206461
115370000 110.953140914164
115380000 113.484107614297
115390000 114.843828523262
115400000 112.935334134885
115410000 116.021243852364
115420000 108.275393123357
115430000 113.689759605164
115440000 111.675468738314
115450000 113.529638347229
115460000 114.947306317698
115470000 112.263688117285
115480000 113.267429310984
115490000 117.205670048607
115500000 112.809205593565
115510000 118.590655117252
115520000 116.493978379781
115530000 112.549817994365
115540000 110.225291397693
115550000 108.911638309059
115560000 104.580035359296
115570000 102.385897627014
115580000 99.8117850724447
115590000 96.8669757466056
115600000 99.8085860843406
115610000 105.101064053726
115620000 112.710208090847
115630000 116.226905633783
115640000 113.498048555259
115650000 117.081359557586
115660000 119.069546154537
115670000 115.271171714524
115680000 112.157546742157
115690000 112.75683003287
115700000 116.673793094921
115710000 113.333095291447
115720000 113.179567554245
115730000 113.822474727605
115740000 116.286569728421
115750000 114.192394979106
115760000 117.082013341673
115770000 117.301159418986
115780000 119.582255667307
115790000 114.01053603935
115800000 115.609076853013
115810000 106.964297426554
115820000 107.507343131415
115830000 112.23186187951
115840000 116.132060700479
115850000 111.666008664856
115860000 113.949874747216
115870000 112.075568240005
115880000 115.406338694394
115890000 111.963188399167
115900000 116.120445971325
115910000 116.643540214271
115920000 115.202585802027
115930000 111.046697190006
115940000 108.688083948886
115950000 107.775354092102
115960000 110.730157618005
115970000 115.374294788845
115980000 113.835235068568
115990000 117.771995158164
116000000 116.311158411903
116010000 118.72631041099
116020000 113.298761984654
116030000 115.800310174286
116040000 114.73269996291
116050000 117.541269728358
116060000 116.008131684707
116070000 112.760629048115
116080000 115.422456812002
116090000 118.880451738149
116100000 115.721667717881
116110000 121.903663292216
116120000 112.330147419422
116130000 114.620547952119
116140000 114.16150550909
116150000 116.517460102817
116160000 114.996108218789
116170000 112.416193618366
116180000 112.269123580386
116190000 115.03476780878
116200000 117.722754696064
116210000 113.445465251999
116220000 112.557436005183
116230000 114.773945824663
116240000 111.666002594345
116250000 114.503312032278
116260000 113.053436465359
116270000 113.247196045102
116280000 108.182178054828
116290000 117.608496068215
116300000 116.633977205848
116310000 119.463778518625
116320000 116.629991784424
116330000 119.278623338797
116340000 121.768702034082
116350000 122.676387667137
116360000 120.947639010382
116370000 126.537660463066
116380000 126.764942889034
116390000 120.627024661206
116400000 122.368894014355
116410000 116.815719347803
116420000 119.673645456829
116430000 117.304767207601
116440000 116.100531528996
116450000 114.970819908755
116460000 109.881538169054
116470000 111.905527840612
116480000 111.281073746014
116490000 116.410751299032
116500000 121.869159164568
116510000 123.108054495146
116520000 122.364637793335
116530000 116.942643225863
116540000 121.213271877908
116550000 118.14448131931
116560000 119.05770354239
116570000 118.974997654696
116580000 123.559079308081
116590000 123.389237829269
116600000 118.897281761
116610000 117.989973364237
116620000 115.9897950134
116630000 115.731568654082
116640000 112.421992689284
116650000 113.563090881364
116660000 117.470931645992
116670000 115.062969235306
116680000 114.161186236632
116690000 113.872161333043
116700000 112.538652402815
116710000 108.920177797815
116720000 109.013446844459
116730000 106.368280531642
116740000 107.136515521012
116750000 110.250618022534
116760000 105.402706278786
116770000 105.419091736142
116780000 107.024975397628
116790000 109.875018396795
116800000 112.727243695693
116810000 114.991063550123
116820000 121.457497366739
116830000 123.386568121489
116840000 119.634762078357
116850000 117.342828958467
116860000 118.129229971275
116870000 114.063304807355
116880000 111.201858547732
116890000 115.170700012926
116900000 117.739548836538
116910000 110.342535986711
116920000 111.241686361827
116930000 112.489067609003
116940000 109.358925254783
116950000 115.024790605773
116960000 114.99085854289
116970000 115.333585032089
116980000 112.790707140788
116990000 113.09494282305
117000000 112.273515485433
117010000 115.64356997753
117020000 110.614280820322
117030000 114.081241209193
117040000 115.588251704482
117050000 115.472673338264
117060000 115.690959944747
117070000 115.098068692208
117080000 117.688266448853
117090000 117.439459108367
117100000 115.355438322951
117110000 115.493993030949
117120000 116.107100984579
117130000 112.619429323333
117140000 112.862465116334
117150000 110.798056074171
117160000 114.996153023142
117170000 112.451123282242
117180000 110.445412949593
117190000 113.527988116052
117200000 114.759848371575
117210000 116.830802567705
117220000 113.769348911525
117230000 114.309318252221
117240000 109.60849947294
117250000 114.125958215895
117260000 116.503164445736
117270000 112.979769698079
117280000 118.208455367104
117290000 114.17762694131
117300000 116.096771908577
117310000 110.488422450647
117320000 110.944882642571
117330000 108.207610099227
117340000 117.60632858116
117350000 116.481792211285
117360000 116.312901101516
117370000 116.918622090215
117380000 116.884871858327
117390000 119.505667768601
117400000 115.853591867151
117410000 110.240242439456
117420000 112.951880231959
117430000 118.414229842563
117440000 114.217307642258
117450000 110.323731330672
117460000 109.266108868229
117470000 110.81176179557
117480000 108.515149667027
117490000 114.825640590942
117500000 117.393048630977
117510000 115.218321978977
117520000 115.260795717118
117530000 109.491842927718
117540000 110.232487677451
117550000 108.213800499871
117560000 115.275191320068
117570000 112.884401065619
117580000 115.264746236185
117590000 114.058124232081
117600000 117.385671931995
117610000 111.658525784339
117620000 116.208564286518
117630000 119.321253034517
117640000 116.522955515265
117650000 112.500803151785
117660000 109.5337335388
117670000 117.769919887665
117680000 118.911248983224
117690000 118.683148466072
117700000 117.33574918002
117710000 124.373867298112
117720000 117.178020727006
117730000 119.613198016367
117740000 120.460351353451
117750000 120.726705200982
117760000 118.421470807978
117770000 117.796821401302
117780000 115.524893307425
117790000 116.530892572277
117800000 117.661267576232
117810000 117.632495985081
117820000 114.671313001512
117830000 114.22078202257
117840000 115.413604665584
117850000 117.049955993087
117860000 118.392978808568
117870000 115.821817411859
117880000 115.560592199551
117890000 111.727858499046
117900000 112.852493469979
117910000 112.934677934027
117920000 116.692350477873
117930000 114.97752753088
117940000 120.652285309838
117950000 121.552862413377
117960000 124.881466750961
117970000 118.963431341067
117980000 123.27084725835
117990000 121.037819927196
118000000 114.619113465392
118010000 117.985420047814
118020000 120.089703048266
118030000 118.630506330091
118040000 122.718569231613
118050000 118.962619596653
118060000 119.758463181805
118070000 121.432353966088
118080000 121.487102844864
118090000 123.895289789876
118100000 125.793554204633
118110000 119.456162184756
118120000 120.074018758739
118130000 118.631597629466
118140000 117.299459229389
118150000 116.689170203653
118160000 113.432566645099
118170000 114.964806449298
118180000 112.011222420399
118190000 113.343407996834
118200000 108.618715102745
118210000 115.392260075884
118220000 111.670963331405
118230000 113.194639848613
118240000 117.537404399863
118250000 118.58118810196
118260000 118.108756695133
118270000 123.207101147773
118280000 117.600486388359
118290000 125.991068754235
118300000 121.110518343151
118310000 123.516487240195
118320000 122.41984316777
118330000 120.762726218242
118340000 114.34871237257
118350000 110.458213935951
118360000 111.318818132664
118370000 114.548665698398
118380000 116.967689267285
118390000 119.983525998924
118400000 115.551859473953
118410000 115.024015452319
118420000 113.487555724882
118430000 118.550096966694
118440000 115.095656979394
118450000 111.881183511392
118460000 112.420441766753
118470000 117.273185149244
118480000 119.151777283312
118490000 122.009728741284
118500000 122.543375838566
118510000 119.660780562782
118520000 119.673279816707
118530000 122.555306031693
118540000 115.50698571242
118550000 117.1162870082
118560000 122.351685926627
118570000 124.538374267089
118580000 123.022661306894
118590000 123.948015589878
118600000 121.444193477275
118610000 121.209593712766
118620000 118.489049713061
118630000 118.071838145554
118640000 119.859200878759
118650000 122.201443688664
118660000 122.063672664978
118670000 126.43984256323
118680000 124.77025410684
118690000 124.283911657496
118700000 125.928063952421
118710000 120.392959237767
118720000 118.834088686719
118730000 117.023362519863
118740000 119.812948268004
118750000 114.876480692998
118760000 120.627854988953
118770000 121.989977162312
118780000 121.713011913727
118790000 125.903799045759
118800000 119.199307377711
118810000 124.98843786422
118820000 124.12149288774
118830000 122.002282771833
118840000 122.978861954621
118850000 116.61688287957
118860000 122.078776016637
118870000 121.160003891493
118880000 120.893657145956
118890000 120.969213259354
118900000 121.365295540938
118910000 117.581702031385
118920000 118.431172980744
118930000 120.032763453587
118940000 120.100638277079
118950000 118.948694717403
118960000 119.578862359902
118970000 123.630609180212
118980000 118.83361570641
118990000 120.785137912787
119000000 123.456079885791
119010000 122.175021242334
119020000 123.014128635734
119030000 125.269044154992
119040000 121.376048976257
119050000 118.93648219088
119060000 119.145116131392
119070000 117.274754129506
119080000 112.69575182676
119090000 112.748187440704
119100000 119.427868022312
119110000 116.815096192406
119120000 113.677795183273
119130000 115.077526508308
119140000 120.966744009525
119150000 122.858261909782
119160000 127.539426131674
119170000 120.887070687929
119180000 119.97179105796
119190000 119.845817490897
119200000 117.900366906718
119210000 118.225697378076
119220000 118.045994174122
119230000 119.267311128466
119240000 116.289220598159
119250000 113.516595443045
119260000 111.904013807029
119270000 113.864791658835
119280000 119.292126264217
119290000 119.184215947534
119300000 116.978798577503
119310000 120.58172666778
119320000 126.742768410214
119330000 122.829051994247
119340000 122.207307840827
119350000 120.215541651183
119360000 121.174701290642
119370000 118.590201116367
119380000 115.363144983317
119390000 117.957682707773
119400000 118.81401414545
119410000 124.748289364856
119420000 122.370012608382
119430000 121.844484592033
119440000 123.943882616981
119450000 126.965533784239
119460000 128.033352223968
119470000 122.670806625254
119480000 122.562692829253
119490000 120.841908818314
119500000 122.507540426695
119510000 122.353998013105
119520000 120.971282380301
119530000 120.008245824597
119540000 118.205902005328
119550000 117.048873205319
119560000 117.206062535769
119570000 115.447481042944
119580000 115.435035468707
119590000 116.493768751666
119600000 116.187828387895
119610000 116.787583858968
119620000 121.600459474505
119630000 119.219678017452
119640000 119.004958351122
119650000 116.716157491555
119660000 118.401745442689
119670000 117.840279012063
119680000 118.13226543637
119690000 118.97675188435
119700000 117.481309295252
119710000 113.493628127819
119720000 116.07219715162
119730000 119.014611711881
119740000 116.404397844658
119750000 117.340109183513
119760000 118.08192125229
119770000 116.558478085732
119780000 112.913325649282
119790000 114.332762167979
119800000 120.541436597188
119810000 122.722651432879
119820000 118.527537116766
119830000 119.176625399956
119840000 118.290352343629
119850000 126.289116622288
119860000 120.830117288335
119870000 121.107343345025
119880000 121.352937307119
119890000 124.156644401731
119900000 129.626046635543
119910000 125.620278961329
119920000 126.971871914792
119930000 123.201101555373
119940000 120.205721266638
119950000 116.012477655021
119960000 117.251831879949
119970000 117.723970298524
119980000 118.945020530856
119990000 117.507527005983
120000000 119.52658390747
120010000 115.266626297785
120020000 112.177821432174
120030000 116.203792373912
120040000 118.777449331828
120050000 117.808391511163
120060000 119.311575643939
120070000 117.620590112949
120080000 120.315152634947
120090000 120.617958460713
120100000 121.33414260862
120110000 122.940309456124
120120000 127.071348238815
120130000 122.538675837425
120140000 127.255689169404
120150000 127.114109234883
120160000 121.191851483843
120170000 119.570769268639
120180000 119.912860210589
120190000 120.377235410357
120200000 119.864057253959
120210000 122.88137080231
120220000 125.51181224352
120230000 122.226100412623
120240000 120.975422965865
120250000 122.242353805872
120260000 126.815747080394
120270000 125.7687081074
120280000 122.444183456648
120290000 124.729473129911
120300000 124.886756864032
120310000 129.845911521274
120320000 123.501129203114
120330000 126.228454155534
120340000 124.897734365587
120350000 127.098950987553
120360000 125.023360319474
120370000 122.698928024379
120380000 121.278202354649
120390000 123.685254648001
120400000 117.781937367737
120410000 115.154311049035
120420000 121.043375464146
120430000 120.379007184272
120440000 116.319983317685
120450000 116.303244633366
120460000 117.495796580331
120470000 115.125991774551
120480000 114.927232245444
120490000 114.891266424264
120500000 114.668942612602
120510000 114.288610920351
120520000 116.554450943462
120530000 116.093677273009
120540000 113.258792053123
120550000 110.395921992094
120560000 110.587201320988
120570000 111.315708319777
120580000 115.082702520262
120590000 119.214713377297
120600000 120.381005534208
120610000 119.548634430685
120620000 118.75478543701
120630000 114.355697347019
120640000 112.314034008413
120650000 113.370031521104
120660000 112.657242216949
120670000 114.178723637374
120680000 116.045486904927
120690000 113.844993875469
120700000 116.643001414077
120710000 117.506848694228
120720000 114.988814770868
120730000 117.903731337878
120740000 114.567978906426
120750000 114.474509458257
120760000 114.70727914199
120770000 117.791299329995
120780000 116.234900833322
120790000 115.598721044994
120800000 113.09306879611
120810000 116.745653764121
120820000 116.643701794969
120830000 117.348346489821
120840000 116.877000173327
120850000 113.511632479282
120860000 117.990555632167
120870000 118.217867741452
120880000 118.199015061962
120890000 116.342504872034
120900000 117.395542503944
120910000 114.974799736718
120920000 112.060681459589
120930000 115.753782971877
120940000 113.553242508635
120950000 119.632902969569
120960000 119.607165784341
120970000 118.388919891811
120980000 116.886658920221
120990000 119.853376197033
121000000 118.355365673711
121010000 114.631538551282
121020000 106.032975794638
121030000 109.341369984466
121040000 106.868445676116
121050000 102.717338727702
121060000 106.115133606643
121070000 109.578875408969
121080000 108.572118431697
121090000 114.012240190935
121100000 119.668990661719
121110000 123.83773736422
121120000 119.972751132796
121130000 115.976045614822
121140000 115.386778246526
121150000 122.7266530961
121160000 117.909164953712
121170000 115.497318947742
121180000 119.477394143486
121190000 116.700335739226
121200000 120.301193537185
121210000 114.886620437698
121220000 110.581735372233
121230000 111.298309294791
121240000 116.755637973554
121250000 119.037391614236
121260000 122.277656274842
121270000 121.816897868857
121280000 122.808938170716
121290000 120.491931050081
121300000 115.921950534801
121310000 118.106588530635
121320000 115.772072577402
121330000 122.369446537667
121340000 121.393006385565
121350000 120.032874162078
121360000 117.251273179482
121370000 114.358479847978
121380000 117.116690832926
121390000 113.383740591657
121400000 112.665441568668
121410000 118.938914456148
121420000 114.010924529792
121430000 121.913485125761
121440000 121.386780068768
121450000 121.462877465741
121460000 117.688590390056
121470000 117.881009461521
121480000 120.907358716062
121490000 118.394275900708
121500000 118.333473660083
121510000 118.660896250126
121520000 119.393040700819
121530000 118.258507037386
121540000 118.735538051237
121550000 119.512476766073
121560000 118.029844731403
121570000 114.842974539865
121580000 112.874446918168
121590000 110.620613066875
121600000 108.420738675121
121610000 111.724877955448
121620000 116.443284758393
121630000 120.355526133574
121640000 117.010954682147
121650000 116.001652857658
121660000 121.185668318468
121670000 114.538372094124
121680000 118.430915757027
121690000 119.254341273497
121700000 116.543756639641
121710000 114.313977751924
121720000 114.970693083787
121730000 114.12525144865
121740000 113.429542438971
121750000 121.275402998558
121760000 119.131985580319
121770000 120.69116676359
121780000 121.032879319024
121790000 118.648351286293
121800000 117.542024782267
121810000 116.485213965652
121820000 119.181920117182
121830000 115.53767575085
121840000 123.885170697183
121850000 119.885835747299
121860000 118.011040820393
121870000 122.090300696646
121880000 120.528052094531
121890000 119.586708229108
121900000 115.892179408931
121910000 117.152267859423
121920000 116.581951634263
121930000 118.890771530415
121940000 118.166599978191
121950000 118.100389955231
121960000 115.707536123576
121970000 114.185756093277
121980000 115.539893828247
121990000 117.60985927701
122000000 121.302273468221
122010000 123.215126949671
122020000 119.820907369568
122030000 118.662853227755
122040000 122.100412824717
122050000 117.774617672899
122060000 119.991334654577
122070000 120.577196719535
122080000 121.280249093374
122090000 117.993711956977
122100000 119.810214811978
122110000 114.563910967014
122120000 115.172840657804
122130000 114.35099534102
122140000 116.609135739457
122150000 116.468948850528
122160000 113.827404932247
122170000 111.858031616749
122180000 110.852570367037
122190000 107.205879385741
122200000 107.70547276269
122210000 101.724157698443
122220000 104.838697520297
122230000 102.586725355688
122240000 100.869477193327
122250000 100.02389611704
122260000 104.542503704879
122270000 103.585989968135
122280000 99.9057450965065
122290000 105.892850586153
122300000 104.236986828608
122310000 105.121215260652
122320000 108.573887243036
122330000 113.063448317068
122340000 112.198941552407
122350000 112.397032252511
122360000 112.092699849217
122370000 109.434217134829
122380000 109.200219865897
122390000 110.776940830055
122400000 114.270542056592
122410000 110.863863610097
122420000 109.887266876582
122430000 113.579710333508
122440000 120.586293624854
122450000 121.972456454068
122460000 120.854295912863
122470000 121.499158672023
122480000 122.258121824831
122490000 120.130781218606
122500000 121.774842346228
122510000 119.565794168319
122520000 119.889910463878
122530000 121.242008751916
122540000 120.536598174542
122550000 114.341916168036
122560000 114.433228622421
122570000 115.894351215505
122580000 119.34564838136
122590000 118.024234073072
122600000 118.252708268731
122610000 115.213141194398
122620000 113.848597706418
122630000 112.690725002522
122640000 111.906568726596
122650000 111.701791922148
122660000 112.913748399744
122670000 111.268474074615
122680000 114.779786338074
122690000 116.193514556742
122700000 116.297097547774
122710000 118.801709508244
122720000 118.16009998611
122730000 118.145782923673
122740000 119.528608797319
122750000 117.211876152889
122760000 119.600957127897
122770000 121.108361782364
122780000 120.653522617529
122790000 116.661209668903
122800000 109.312079198137
122810000 115.283853735676
122820000 115.811982463894
122830000 114.871629772689
122840000 112.090775739181
122850000 112.995290617475
122860000 111.734665516406
122870000 116.661143107462
122880000 111.82919334536
122890000 107.067008267931
122900000 111.654807678333
122910000 111.148403747567
122920000 115.587714699105
122930000 117.663940733496
122940000 122.617520728146
122950000 119.471956754795
122960000 117.603484927406
122970000 119.144569389557
122980000 117.395666353116
122990000 119.251086440042
123000000 114.50729038236
123010000 112.864538880695
123020000 110.805178799195
123030000 113.463025589076
123040000 115.170174679227
123050000 111.050545270484
123060000 114.810460256985
123070000 113.422858343965
123080000 114.220998005091
123090000 116.393104975016
123100000 119.115973058364
123110000 110.986314353373
123120000 111.391930789199
123130000 115.908831692242
123140000 117.893865116198
123150000 120.107579164675
123160000 118.975897754446
123170000 116.750626532656
123180000 116.797795729896
123190000 118.048069547693
123200000 117.635145712801
123210000 115.89692826098
123220000 111.571154478694
123230000 116.193373181001
123240000 117.505733421083
123250000 112.742176190099
123260000 113.343319538494
123270000 113.865558903023
123280000 115.067532674607
123290000 116.757055202488
123300000 115.618658636609
123310000 114.783048010405
123320000 118.541098327737
123330000 120.294594238524
123340000 119.227576668901
123350000 117.064840481695
123360000 117.178018508702
123370000 120.80554479599
123380000 121.383019277389
123390000 123.662409779886
123400000 120.909844166104
123410000 120.223419214678
123420000 122.037093348514
123430000 121.63372394804
123440000 118.863830276624
123450000 125.519797527084
123460000 121.535918081427
123470000 121.358796138629
123480000 119.686047136865
123490000 117.519487276542
123500000 121.176304387992
123510000 117.653989032473
123520000 119.839654866789
123530000 115.445544755159
123540000 115.785255586323
123550000 114.716740831874
123560000 110.387047709612
123570000 118.9681189555
123580000 116.437063895093
123590000 117.713314355809
123600000 117.53369166051
123610000 121.10986438612
123620000 118.468743362267
123630000 122.567235535816
123640000 116.797595531
123650000 117.009116349726
123660000 114.515881563079
123670000 110.937885560227
123680000 112.507800872671
123690000 112.785005554134
123700000 117.833545102038
123710000 114.984119593278
123720000 112.739062239066
123730000 116.227630593202
123740000 116.387562101532
123750000 111.422807354946
123760000 114.643640839444
123770000 115.268233974845
123780000 112.65802064077
123790000 110.469835804121
123800000 109.479353357545
123810000 103.323978866442
123820000 107.130798689071
123830000 114.43311687082
123840000 111.874789617675
123850000 107.988042271219
123860000 109.63053578314
123870000 112.248257559905
123880000 119.19467826474
123890000 116.598614274935
123900000 120.842724024269
123910000 122.626827739987
123920000 120.275791574376
123930000 125.387862517376
123940000 120.120683651436
123950000 119.765432769772
123960000 118.871158646746
123970000 116.323597260811
123980000 115.337341225976
123990000 117.682179897134
124000000 118.326551664847
124010000 117.874152002088
124020000 116.092955658491
124030000 113.332071707004
124040000 118.393295677143
124050000 115.871115657086
124060000 117.138336184383
124070000 118.87565132638
124080000 117.523275494249
124090000 118.586038356512
124100000 117.881023320518
124110000 118.184748201225
124120000 119.177746582781
124130000 116.314101524218
124140000 113.386025078044
124150000 112.670064583944
124160000 115.367630519151
124170000 115.579232430869
124180000 115.643067227133
124190000 112.877370895638
124200000 112.189585722795
124210000 110.767132102226
124220000 109.958554565152
124230000 112.39026930374
124240000 114.31556661574
124250000 108.930767911374
124260000 117.223535058414
124270000 114.965239245061
124280000 114.529988731023
124290000 114.924615090786
124300000 113.108741269977
124310000 116.103907722027
124320000 114.96520024652
124330000 117.915300731701
124340000 110.860304405983
124350000 111.56464119574
124360000 112.227389161057
124370000 112.3904592413
124380000 110.898124248103
124390000 115.338763114802
124400000 116.260523638287
124410000 114.45908635858
124420000 113.942347317624
124430000 113.528835491938
124440000 110.563180071771
124450000 112.247648025053
124460000 119.272258837533
124470000 113.236430037327
124480000 109.272313629751
124490000 114.582900347214
124500000 112.353105547481
124510000 115.303263492777
124520000 111.820234707086
124530000 115.70527066441
124540000 113.965373369574
124550000 113.674622300587
124560000 115.408059337887
124570000 116.121675257484
124580000 123.766959418267
124590000 119.133859494958
124600000 120.057000132674
124610000 119.853716118644
124620000 117.694948175743
124630000 117.764529573758
124640000 117.485948489389
124650000 118.053065885035
124660000 111.640389094803
124670000 115.481200648784
124680000 116.218945309191
124690000 116.320191421904
124700000 119.458482176667
124710000 120.739785997189
124720000 117.54369985254
124730000 118.800973445898
124740000 120.211431540502
124750000 122.656262822495
124760000 119.98567220219
124770000 115.220149294708
124780000 121.50079851377
124790000 120.664204828797
124800000 112.470572568681
124810000 117.433082376395
124820000 117.642927575465
124830000 120.605239910843
124840000 119.22803609896
124850000 119.699359340402
124860000 119.829972712343
124870000 118.831057854339
124880000 116.033065683017
124890000 117.055406033591
124900000 115.089845178327
124910000 120.294287735272
124920000 118.196377054741
124930000 118.608109434021
124940000 119.556853682613
124950000 117.17110741391
124960000 122.628292329978
124970000 120.156470950893
124980000 123.336622348015
124990000 120.39527434006
125000000 119.984599731876
125010000 120.739271035225
125020000 115.997444540042
125030000 118.738117825084
125040000 117.064685687291
125050000 113.156681135656
125060000 111.396380118727
125070000 111.131314474032
125080000 114.463612375704
125090000 116.365377079489
125100000 115.102413073868
125110000 110.267838293428
125120000 107.474862151844
125130000 106.708820098028
125140000 108.037337070402
125150000 113.533230353672
125160000 108.776710081922
125170000 105.464485700048
125180000 112.433153248654
125190000 110.274860156174
125200000 112.444399408296
125210000 112.315584191466
125220000 112.069604090802
125230000 118.766270030756
125240000 118.453513662117
125250000 118.047529517723
125260000 118.186921777369
125270000 123.299528707486
125280000 122.144533838407
125290000 114.436908085648
125300000 120.689877303896
125310000 118.718078056847
125320000 120.322952320091
125330000 116.58071299409
125340000 120.889666921019
125350000 115.124996450655
125360000 120.054862991715
125370000 115.747279800805
125380000 117.502518350023
125390000 119.391548455354
125400000 114.329893171769
125410000 115.254851588781
125420000 115.035677286622
125430000 112.776225236529
125440000 114.504895263645
125450000 112.235219504253
125460000 112.915258898154
125470000 113.571838537876
125480000 112.142529845013
125490000 112.914722418285
125500000 113.428762883847
125510000 113.60721314273
125520000 112.144922698039
125530000 114.340229619047
125540000 114.935048527057
125550000 115.692454644724
125560000 118.893241021752
125570000 118.67962851631
125580000 118.506246121499
125590000 117.226500233791
125600000 119.866085247767
125610000 120.998794090153
125620000 125.064557459877
125630000 122.291892411559
125640000 118.829366300141
125650000 123.467611139951
125660000 126.747135871284
125670000 121.94989680695
125680000 123.165828176719
125690000 121.643096547612
125700000 119.639384306911
125710000 121.418560226772
125720000 123.252097832543
125730000 120.789444173894
125740000 128.815462039685
125750000 122.238428982046
125760000 122.819576638472
125770000 123.580215371448
125780000 125.105793696108
125790000 122.848728269462
125800000 120.380579966403
125810000 117.9212512929
125820000 116.115108566835
125830000 115.844509679213
125840000 117.977396440883
125850000 112.494643636374
125860000 114.798444185602
125870000 115.982598003153
125880000 112.698698816922
125890000 113.801423593948
125900000 117.688826487206
125910000 121.063668182091
125920000 117.454829268684
125930000 114.463189072946
125940000 120.173530228953
125950000 116.088474645285
125960000 114.541407736679
125970000 117.793076432509
125980000 114.123412345003
125990000 113.770220288057
126000000 112.542392469065
126010000 118.222076845496
126020000 118.768741056145
126030000 118.595492246958
126040000 113.725455862872
126050000 113.828966170554
126060000 117.716697285135
126070000 120.057823126161
126080000 115.993917992147
126090000 118.285644386709
126100000 117.677645938541
126110000 115.473540142469
126120000 118.509551876394
126130000 115.632517465198
126140000 116.746975405759
126150000 116.692967825233
126160000 122.573811983574
126170000 123.121272102122
126180000 125.172038699511
126190000 121.767118651636
126200000 126.642033990585
126210000 121.789039775058
126220000 126.253471224276
126230000 124.819092869679
126240000 123.815498709338
126250000 124.973524259642
126260000 118.106795427077
126270000 117.157116465087
126280000 117.14220610948
126290000 120.291443475264
126300000 118.941445664947
126310000 119.839517697374
126320000 117.50740853433
126330000 123.422021282063
126340000 124.771983425355
126350000 123.071039737474
126360000 122.308551748084
126370000 123.744773204559
126380000 119.561664714147
126390000 117.8539612085
126400000 118.956456432659
126410000 121.118435727091
126420000 120.477040211291
126430000 120.369038412808
126440000 110.810614843007
126450000 120.496019543535
126460000 131.697710290635
126470000 122.612823166057
126480000 124.826886909716
126490000 125.540362887914
126500000 118.582431659794
126510000 120.922684520006
126520000 123.550416902492
126530000 122.205176954435
126540000 126.157021840782
126550000 125.880133333123
126560000 122.818152567957
126570000 118.514553578389
126580000 119.169491424105
126590000 115.293961812952
126600000 120.800690604838
126610000 118.82207533439
126620000 117.813466681224
126630000 122.768388535837
126640000 122.465421131187
126650000 117.811820893822
126660000 120.386035533949
126670000 114.123128858548
126680000 111.531966632477
126690000 113.39862440358
126700000 111.884076424985
126710000 110.996877106036
126720000 105.797414733582
126730000 115.322943528947
126740000 113.46646053107
126750000 114.694792084259
126760000 112.72228513608
126770000 108.922627034853
126780000 114.268463200612
126790000 120.376219379009
126800000 114.550470160751
126810000 116.065364238085
126820000 115.155723522929
126830000 115.45940105173
126840000 116.717362472135
126850000 116.067635713532
126860000 116.876209497368
126870000 119.393432309205
126880000 116.001188874384
126890000 110.753527345453
126900000 116.782086806497
126910000 116.683368195936
126920000 117.909664178331
126930000 118.11407053029
126940000 120.247042823795
126950000 123.937261957178
126960000 120.578531475522
126970000 118.067937774553
126980000 109.553141299195
126990000 116.456609434536
127000000 115.762463625111
127010000 115.305963432605
127020000 120.153199837689
127030000 115.112611544299
127040000 116.015503997497
127050000 117.346257876897
127060000 113.805666701805
127070000 116.905136787945
127080000 117.074889697532
127090000 117.115496552159
127100000 119.345053271119
127110000 114.985482553526
127120000 118.594495682747
127130000 119.097328678022
127140000 114.143931411505
127150000 115.419546524798
127160000 113.889692902897
127170000 116.656902657831
127180000 116.009857315629
127190000 117.271768430334
127200000 120.459767617843
127210000 117.989982707553
127220000 115.858939100521
127230000 115.274127878322
127240000 116.98756797834
127250000 112.773636570743
127260000 112.710032265199
127270000 117.958349958794
127280000 112.819831649044
127290000 112.553044397768
127300000 114.878304544387
127310000 116.721004485953
127320000 111.920464251858
127330000 114.255486152007
127340000 109.957159934047
127350000 117.261352547226
127360000 115.264677346438
127370000 115.832777264647
127380000 113.602647980779
127390000 113.984246465457
127400000 121.60212234919
127410000 112.919541891377
127420000 115.971057841759
127430000 118.601372522543
127440000 114.715990684526
127450000 114.636909271115
127460000 114.652975332487
127470000 114.733941526229
127480000 111.349652469502
127490000 112.355584325005
127500000 106.982198065736
127510000 105.855525328621
127520000 105.540482473118
127530000 109.120955091719
127540000 109.850157851264
127550000 114.224327892633
127560000 114.104493850078
127570000 109.558588590901
127580000 110.925818166847
127590000 108.926088252414
127600000 111.321601382325
127610000 112.094629876072
127620000 110.648988728297
127630000 108.540792953581
127640000 109.094602682336
127650000 108.754253068903
127660000 111.112202296997
127670000 110.211650195391
127680000 109.872984287451
127690000 109.03260819407
127700000 111.040543214759
127710000 114.398753836605
127720000 111.226116507551
127730000 112.13354063557
127740000 112.236067803397
127750000 109.626577959194
127760000 115.860096019901
127770000 115.74374089446
127780000 117.17263732944
127790000 115.707038854923
127800000 113.406119693711
127810000 114.214012888846
127820000 114.219756960376
127830000 115.393967043903
127840000 116.71807119224
127850000 119.467453167216
127860000 118.936619524623
127870000 117.353261208829
127880000 116.22674440615
127890000 116.779121433934
127900000 116.253732288871
127910000 117.620843362455
127920000 119.58109525471
127930000 114.184036139862
127940000 114.941755070476
127950000 115.956860516239
127960000 113.361792557197
127970000 121.561597863898
127980000 117.930126167106
127990000 119.798217921433
128000000 119.764079240945
128010000 116.21118479669
128020000 117.82451181461
128030000 118.414316842344
128040000 117.989602530083
128050000 114.113942324792
128060000 118.111005173851
128070000 120.475155098573
128080000 115.42260812205
128090000 118.96654365204
128100000 120.242626264923
128110000 119.778733628524
128120000 124.494960997741
128130000 121.451814161439
128140000 115.563650217835
128150000 115.517744118964
128160000 120.64295110706
128170000 124.458394976527
128180000 118.017688680187
128190000 119.067719029
128200000 121.322330574127
128210000 116.590505883464
128220000 113.71205693994
128230000 114.740624272629
128240000 113.70750835837
128250000 120.94119115521
128260000 114.426052893427
128270000 114.592669549627
128280000 114.418374272139
128290000 111.979717017185
128300000 115.543993817214
128310000 111.810125258869
128320000 115.449824350976
128330000 114.276139852618
128340000 117.264272504554
128350000 120.299764381709
128360000 122.186467552189
128370000 121.899783276492
128380000 123.676415625923
128390000 120.698340018435
128400000 121.200416565306
128410000 116.2918443913
128420000 119.604252479536
128430000 119.875572420997
128440000 119.460557616247
128450000 122.675918300164
128460000 120.708614704046
128470000 120.683124049845
128480000 121.57979520823
128490000 117.821091664325
128500000 115.96762913094
128510000 118.972102901911
128520000 115.306284958565
128530000 112.600386312774
128540000 115.431193611514
128550000 114.776056333922
128560000 116.042870737587
128570000 110.798194189024
128580000 115.710743477056
128590000 117.404070981342
128600000 115.954608974466
128610000 118.768011906947
128620000 117.888514029612
128630000 115.890217358149
128640000 117.530442309497
128650000 119.959932916629
128660000 120.269092318969
128670000 119.465764945996
128680000 111.675440872901
128690000 116.60690986711
128700000 114.902775286969
128710000 119.855641711459
128720000 115.769412510099
128730000 120.766337921188
128740000 117.759259809468
128750000 116.834171783799
128760000 114.096125219043
128770000 118.570751164092
128780000 113.815359992007
128790000 115.818196437797
128800000 117.614441337568
128810000 118.117238098881
128820000 116.929091845756
128830000 111.725932995773
128840000 117.021570401092
128850000 119.204445501719
128860000 117.111888235045
128870000 120.036601044565
128880000 119.5263798833
128890000 117.740359993219
128900000 115.990035255766
128910000 117.971117008089
128920000 119.611225309689
128930000 120.504577404582
128940000 117.736908307483
128950000 118.88320994262
128960000 117.338706932141
128970000 115.281214017471
128980000 113.439838192935
128990000 117.514141298132
129000000 117.629517996778
129010000 117.1072091193
129020000 114.164173969935
129030000 118.596610339071
129040000 120.098774071732
129050000 117.815750468861
129060000 114.536767559955
129070000 106.799677447104
129080000 113.639860348719
129090000 113.732955545236
129100000 115.818981194769
129110000 112.823394548565
129120000 115.382790459076
129130000 111.961781317226
129140000 112.965964377997
129150000 109.635473617069
129160000 116.711031976371
129170000 117.364441404282
129180000 115.787267881257
129190000 114.061902489348
129200000 114.950361826456
129210000 111.552698967612
129220000 112.37041713305
129230000 110.920886267896
129240000 116.671377451816
129250000 115.317694536124
129260000 117.171527129345
129270000 120.586223743564
129280000 120.737341707702
129290000 124.638856349481
129300000 120.235911444322
129310000 118.699392583609
129320000 118.246881019844
129330000 120.656895320518
129340000 119.033236283709
129350000 113.639675036493
129360000 110.877015155925
129370000 118.37200054855
129380000 124.916607582657
129390000 124.722236633254
129400000 122.056359548668
129410000 117.910823792342
129420000 123.26862780171
129430000 123.022770007393
129440000 122.89614082367
129450000 124.050363167433
129460000 119.341095167356
129470000 118.756021659646
129480000 119.360285849118
129490000 120.605054994147
129500000 122.328216907031
129510000 121.505925807787
129520000 120.971876187754
129530000 123.293918368897
129540000 121.727634813671
129550000 116.533742375303
129560000 118.040208281737
129570000 124.074929171687
129580000 121.955497670622
129590000 125.434043473528
129600000 131.303758333628
129610000 129.60772243671
129620000 121.84413370648
129630000 122.360174625889
129640000 125.197419783104
129650000 128.736763270584
129660000 126.027202100301
129670000 129.494053611156
129680000 126.142429934086
129690000 126.440250656631
129700000 124.042086830914
129710000 121.515097099705
129720000 120.827785072632
129730000 122.751390782734
129740000 118.3414805892
129750000 123.636684925074
129760000 120.98083019821
129770000 122.506790267785
129780000 126.372150134385
129790000 126.196363795412
129800000 123.837472888226
129810000 123.856995097898
129820000 120.212512709137
129830000 123.120121737411
129840000 127.586407352849
129850000 128.934133429967
129860000 122.020364393679
129870000 122.982259242332
129880000 126.002327158808
129890000 127.601977318218
129900000 119.684073931968
129910000 117.907818597875
129920000 120.139996493845
129930000 118.526990012141
129940000 119.71707846869
129950000 120.704033360183
129960000 117.86080217542
129970000 115.806180097267
129980000 116.803911257537
129990000 119.396711549357
130000000 117.339587521667
130010000 121.451651921715
130020000 118.682736165181
130030000 118.339217460411
130040000 116.100742287257
130050000 117.323367507011
130060000 117.713067706227
130070000 119.344448818751
130080000 116.336186002295
130090000 112.606567601378
130100000 118.08029003294
130110000 119.289400954878
130120000 116.217024693011
130130000 117.157402769265
130140000 118.740638575414
130150000 115.958053929477
130160000 112.259717917907
130170000 114.258101994361
130180000 113.410662776585
130190000 111.891111656468
130200000 111.841269870003
130210000 113.011943202191
130220000 114.059393551981
130230000 110.522909241274
130240000 110.017323952916
130250000 117.723297760423
130260000 113.284277571385
130270000 116.98862861545
130280000 118.57375036891
130290000 115.861721804646
130300000 116.881025937858
130310000 120.141473805488
130320000 114.636598673034
130330000 117.291442701646
130340000 118.469912237799
130350000 124.415145802234
130360000 119.399319573878
130370000 122.624889223734
130380000 125.559321950893
130390000 119.791164486472
130400000 121.214748864099
130410000 123.837718598379
130420000 119.352825817601
130430000 123.107017953187
130440000 121.051398952397
130450000 119.739664623091
130460000 120.213864676265
130470000 119.705222695228
130480000 123.368881089954
130490000 118.070288129446
130500000 118.941967239004
130510000 121.591147635511
130520000 119.205551985759
130530000 120.293059560315
130540000 121.267287728864
130550000 120.693325737082
130560000 119.332870656
130570000 116.520416656102
130580000 112.535137956407
130590000 115.050297531465
130600000 118.713007559889
130610000 118.095265876496
130620000 122.1483198751
130630000 120.533056404082
130640000 119.676995004121
130650000 119.435357874679
130660000 121.338275293263
130670000 117.534393249709
130680000 115.740837713808
130690000 115.603424362411
130700000 117.724019065101
130710000 114.718436892089
130720000 113.600432083176
130730000 121.002045036129
130740000 119.654083624114
130750000 120.839390547764
130760000 123.78941596265
130770000 118.37914812547
130780000 118.701991775861
130790000 119.084097773298
130800000 114.414231604303
130810000 119.471100337427
130820000 117.474183914323
130830000 118.557362011918
130840000 115.709233543638
130850000 116.205166564706
130860000 118.67468518072
130870000 120.847313558085
130880000 123.018694022635
130890000 120.75054639115
130900000 118.018395507166
130910000 122.508879451441
130920000 118.752366679366
130930000 119.00496110341
130940000 118.189618718433
130950000 116.002335626233
130960000 118.852511015312
130970000 117.35868029195
130980000 116.288434610341
130990000 118.026438522066
131000000 120.550722498184
131010000 118.665547575169
131020000 116.842575046473
131030000 121.187156939036
131040000 123.518417071407
131050000 121.867989306825
131060000 121.03469963541
131070000 121.647010051465
131080000 116.813779176927
131090000 117.199740291678
131100000 118.336460559792
131110000 123.612190566031
131120000 116.280005137736
131130000 121.152573029799
131140000 119.582921650762
131150000 125.531973864314
131160000 121.870046825722
131170000 122.047424765444
131180000 117.144195937105
131190000 118.437130285071
131200000 121.533846484745
131210000 117.443141564139
131220000 118.056015078015
131230000 116.998381741968
131240000 118.9721883499
131250000 112.437452310551
131260000 110.188003190277
131270000 113.382773013951
131280000 110.53463475908
131290000 109.580514655379
131300000 107.363374302619
131310000 107.248508033648
131320000 105.766318589057
131330000 110.3421880502
131340000 111.33902760453
131350000 112.480718685835
131360000 112.078931873997
131370000 112.605066059105
131380000 110.582777339546
131390000 116.134740730229
131400000 122.628787841673
131410000 120.900682597185
131420000 119.630222003393
131430000 121.475980165419
131440000 117.948638764464
131450000 122.568232489519
131460000 120.008391964845
131470000 117.991343714491
131480000 122.555499082554
131490000 120.796789474772
131500000 121.567542467738
131510000 118.936909030428
131520000 117.142801352284
131530000 118.659446298791
131540000 118.830566897168
131550000 115.903568495009
131560000 116.851779985044
131570000 113.706423719974
131580000 115.734491209146
131590000 121.541402403774
131600000 121.561977626159
131610000 116.194451866145
131620000 122.004046795567
131630000 121.840009757802
131640000 120.81962142758
131650000 119.8563348946
131660000 122.849363742516
131670000 120.61198395502
131680000 123.333555397205
131690000 123.627003960863
131700000 121.628253401716
131710000 121.243670408077
131720000 123.882631328888
131730000 121.568914831209
131740000 123.586721024086
131750000 124.414810078813
131760000 127.471908009074
131770000 127.146977956373
131780000 125.700214565557
131790000 125.971730344914
131800000 126.003501774446
131810000 126.525412380544
131820000 125.827569738616
131830000 126.407100364113
131840000 121.532868968052
131850000 120.422955334854
131860000 118.932597095469
131870000 118.246411775971
131880000 116.829403657853
131890000 117.37922027836
131900000 115.370594583618
131910000 117.830716014097
131920000 118.316860360844
131930000 121.257198704105
131940000 124.745254249285
131950000 120.514419054062
131960000 116.704467180533
131970000 113.769594488098
131980000 119.532393708797
131990000 120.124578308525
132000000 120.463771490917
132010000 118.228634700935
132020000 117.056903364189
132030000 116.657777617624
132040000 118.523633009963
132050000 120.909660809244
132060000 118.256242787009
132070000 118.545950567198
132080000 114.66748098462
132090000 116.283335274713
132100000 113.55148862244
132110000 110.934293121974
132120000 115.009285387738
132130000 113.180636727194
132140000 114.038848113939
132150000 113.422257057407
132160000 110.796949139474
132170000 106.619175510033
132180000 104.860381590892
132190000 110.216066873006
132200000 116.448419318998
132210000 117.423403846507
132220000 116.139642863012
132230000 120.729026960075
132240000 120.997070689674
132250000 119.482618093991
132260000 116.83576697065
132270000 117.859206084683
132280000 120.8300324461
132290000 116.693495854007
132300000 118.538502716364
132310000 122.891902827855
132320000 121.586344208909
132330000 123.156508242148
132340000 124.804638141301
132350000 119.91792083158
132360000 119.718447194219
132370000 119.988275377354
132380000 121.821474587598
132390000 124.524729827103
132400000 125.013640545177
132410000 123.741286549836
132420000 123.841378897768
132430000 125.755221646038
132440000 122.08012082983
132450000 125.235346095462
132460000 115.727786404955
132470000 110.066457095833
132480000 115.945822236999
132490000 114.876414855242
132500000 119.018380349178
132510000 116.37274520531
132520000 118.490723069968
132530000 118.303667874222
132540000 121.640755824225
132550000 122.0002456384
132560000 122.206430534968
132570000 118.925008710148
132580000 116.308863547348
132590000 117.380518295952
132600000 121.16569616009
132610000 119.400723452946
132620000 118.442581532455
132630000 124.278643522916
132640000 124.627742283596
132650000 125.786597090928
132660000 121.640602031027
132670000 125.267030446737
132680000 122.248792253331
132690000 122.948371619461
132700000 123.758109448203
132710000 117.288296972273
132720000 114.636890483986
132730000 122.21826184412
132740000 122.640411742389
132750000 120.538678583525
132760000 117.30822233215
132770000 115.369785968108
132780000 114.194139668229
132790000 120.218153678914
132800000 118.508663579539
132810000 119.606048982355
132820000 116.196403090489
132830000 120.507397171208
132840000 117.872551792867
132850000 121.202866137429
132860000 120.060755720721
132870000 114.073427904781
132880000 117.503293502278
132890000 119.1048570989
132900000 115.278004918269
132910000 119.969488907595
132920000 115.132875664043
132930000 116.002790891341
132940000 120.682859690907
132950000 123.549319386849
132960000 122.164402412933
132970000 122.00453690943
132980000 118.827241156158
132990000 118.562663987359
133000000 118.645751081797
133010000 117.400784842119
133020000 117.982482028929
133030000 116.005551394687
133040000 118.858656617273
133050000 116.737522157995
133060000 117.032979541002
133070000 118.682362301384
133080000 116.836994648981
133090000 115.358536936893
133100000 116.353794646178
133110000 116.251907364864
133120000 116.260419650299
133130000 116.15027074461
133140000 118.971668701398
133150000 114.032119741536
133160000 113.247727693714
133170000 115.813397096352
133180000 115.059014798748
133190000 120.857779708381
133200000 117.218699213173
133210000 121.988545311316
133220000 120.663963708326
133230000 117.086998758296
133240000 119.51124063441
133250000 120.363260686729
133260000 121.593903723787
133270000 124.444483528426
133280000 125.307952962193
133290000 123.994125675947
133300000 120.623104830693
133310000 122.408676985819
133320000 124.812563831438
133330000 122.831036122698
133340000 122.725921752958
133350000 120.318266548151
133360000 116.386438803877
133370000 118.286816977203
133380000 119.903985332506
133390000 122.646149185821
133400000 118.709121703245
133410000 116.994683494217
133420000 115.143801950836
133430000 111.429321476399
133440000 106.00291540797
133450000 108.775393772044
133460000 110.080305705433
133470000 117.572309428447
133480000 116.565626195076
133490000 118.453926481013
133500000 122.602336518638
133510000 119.170761923631
133520000 117.285254183848
133530000 114.805386886491
133540000 120.046275673822
133550000 118.049800319289
133560000 117.44732975405
133570000 116.154725363559
133580000 122.634337094481
133590000 120.265360242242
133600000 117.95863331952
133610000 117.498427353024
133620000 123.890248209315
133630000 124.380908785063
133640000 125.076751011039
133650000 122.661433481088
133660000 124.18410119228
133670000 125.199603300993
133680000 124.541014345535
133690000 122.245120554338
133700000 124.629320956678
133710000 119.002489168375
133720000 120.643121802772
133730000 125.982566888966
133740000 120.041492709683
133750000 120.247877572114
133760000 117.059862130541
133770000 120.261745741331
133780000 117.329628327588
133790000 121.374114886685
133800000 125.227853913945
133810000 119.204901244549
133820000 117.152181287386
133830000 123.173886254431
133840000 123.502192569755
133850000 121.858460668888
133860000 125.749142682596
133870000 127.444784494064
133880000 122.037329129107
133890000 124.030902142202
133900000 116.944994176236
133910000 116.665050322427
133920000 120.832183112683
133930000 117.305941720092
133940000 117.411132125869
133950000 117.281670839349
133960000 114.94997594715
133970000 113.630585651921
133980000 113.218410477004
133990000 110.891959773026
134000000 115.578088513585
134010000 117.277539952313
134020000 115.34642911535
134030000 116.58267886337
134040000 116.52298982037
134050000 116.250375220038
134060000 111.998763129123
134070000 113.264437262827
134080000 114.438358465488
134090000 114.640667693177
134100000 113.073257681724
134110000 110.999337783266
134120000 112.944739950862
134130000 109.770469487199
134140000 106.010761078351
134150000 111.409664450742
134160000 112.15784359785
134170000 109.544822034807
134180000 108.61644758052
134190000 113.873889890076
134200000 117.474997578645
134210000 113.749345915335
134220000 118.644293730881
134230000 123.634978654215
134240000 116.709703696515
134250000 110.922156992711
134260000 111.215751515051
134270000 113.69269612477
134280000 113.855782861032
134290000 118.055553745603
134300000 116.491495958437
134310000 120.042415299037
134320000 117.668022886562
134330000 117.590943938093
134340000 117.419770636839
134350000 118.352212078269
134360000 115.597871973288
134370000 116.412545164801
134380000 116.074665330065
134390000 119.204832829492
134400000 123.812779845888
134410000 122.17526560186
134420000 120.421106085379
134430000 119.522333427802
134440000 120.510501760199
134450000 121.162407318767
134460000 113.927023165978
134470000 117.483002522795
134480000 114.333772956342
134490000 117.264496362447
134500000 118.401819874443
134510000 112.65520680149
134520000 116.983362782303
134530000 112.292707972767
134540000 107.778031793336
134550000 110.688869936811
134560000 115.812777866097
134570000 108.757615928701
134580000 116.835377275019
134590000 119.678433105282
134600000 116.448779411786
134610000 113.287621330748
134620000 117.495863636884
134630000 115.812902258368
134640000 109.701614886627
134650000 113.926525961474
134660000 111.526524365988
134670000 114.654300080972
134680000 117.0707588622
134690000 119.673622147674
134700000 115.919042248143
134710000 114.418050887992
134720000 116.19783109621
134730000 118.132721926606
134740000 113.241642428841
134750000 114.643795906376
134760000 118.730340911486
134770000 118.183596539197
134780000 119.457952448371
134790000 116.412982451323
134800000 112.242682706661
134810000 111.641651758906
134820000 113.992041773954
134830000 113.55877758462
134840000 118.211523370673
134850000 114.775992028446
134860000 113.515441069136
134870000 117.783176004992
134880000 117.667979276568
134890000 116.780585179736
134900000 118.026003238588
134910000 113.001296592148
134920000 109.428964691157
134930000 110.442018594312
134940000 105.926955844148
134950000 105.762041614157
134960000 109.553125725418
134970000 105.326510972202
134980000 107.950468838826
134990000 105.977467010558
135000000 108.102643573652
135010000 103.200805604935
135020000 108.854831396388
135030000 103.618417766672
135040000 105.687130787364
135050000 104.219614049512
135060000 110.390883008567
135070000 109.314962115677
135080000 108.207022126613
135090000 104.638110432899
135100000 104.56216826937
135110000 108.679841898523
135120000 107.787430754801
135130000 107.987306574028
135140000 111.29492305807
135150000 111.392643824875
135160000 110.470213768892
135170000 106.715690904772
135180000 108.861514911264
135190000 110.23488765065
135200000 107.574455056083
135210000 104.797052226906
135220000 108.853009959408
135230000 105.994137515949
135240000 109.895793160297
135250000 109.271257971494
135260000 101.071753704198
135270000 108.477849541401
135280000 103.976049042169
135290000 99.5194253416902
135300000 100.839951843401
135310000 102.533156037065
135320000 107.030894299981
135330000 110.51582122751
135340000 104.605603378235
135350000 108.590186599318
135360000 108.980220386608
135370000 107.247210783356
135380000 105.441723398422
135390000 106.996183943067
135400000 107.760995447701
135410000 109.230654894409
135420000 107.350708146674
135430000 105.273559065955
135440000 111.388466839935
135450000 108.832253951762
135460000 110.2129785663
135470000 107.186586980761
135480000 111.099046592832
135490000 114.327675392284
135500000 117.349913347375
135510000 115.63137365568
135520000 112.941291296399
135530000 109.164675291894
135540000 113.136583747887
135550000 115.563822179063
135560000 112.278405192253
135570000 115.740320796033
135580000 117.980206879416
135590000 115.529718129998
135600000 115.353848861883
135610000 113.883681848457
135620000 117.004654851518
135630000 117.741740243064
135640000 113.344483634693
135650000 113.869774984326
135660000 115.049028311245
135670000 118.191361300737
135680000 121.976405729591
135690000 119.271775083657
135700000 117.506026867128
135710000 116.558598387082
135720000 117.22215408367
135730000 114.596924939914
135740000 113.231145602078
135750000 115.145551087085
135760000 114.120679830355
135770000 111.809140326565
135780000 108.386388424726
135790000 109.335571340069
135800000 111.338468901412
135810000 112.30648969696
135820000 114.309621673625
135830000 119.417380870008
135840000 117.313265729417
135850000 116.711946473099
135860000 117.566579713812
135870000 117.582939968577
135880000 123.548108845741
135890000 119.756949978259
135900000 122.783188328618
135910000 125.69147064784
135920000 123.468278216004
135930000 114.969363407487
135940000 114.58697303674
135950000 116.724651961386
135960000 120.736169090713
135970000 121.018611331165
135980000 119.729858120656
135990000 119.388044506749
136000000 123.526786810177
136010000 118.407093715825
136020000 119.79770650044
136030000 116.608616469926
136040000 117.650092160235
136050000 118.28891701069
136060000 117.470003975483
136070000 122.954212788089
136080000 124.490026281252
136090000 123.436274523339
136100000 126.741466899847
136110000 125.857557761453
136120000 126.06275559619
136130000 125.42638555565
136140000 122.953945375949
136150000 123.531532089174
136160000 122.537406259328
136170000 118.026735365781
136180000 115.56774371777
136190000 116.118644756336
136200000 113.787523451215
136210000 110.140678606053
136220000 109.292704085899
136230000 112.459162626436
136240000 111.192226284483
136250000 113.633190231023
136260000 114.763895997
136270000 114.751656975638
136280000 116.483353995655
136290000 117.07604271535
136300000 122.161067854104
136310000 120.601655732914
136320000 116.659665760108
136330000 114.99726620229
136340000 119.080068358483
136350000 121.264251067416
136360000 121.008665877726
136370000 120.394170141849
136380000 119.806634090131
136390000 119.557209921228
136400000 119.373378346314
136410000 122.352964910709
136420000 120.782858984018
136430000 117.171135279075
136440000 116.99225761739
136450000 119.924884691176
136460000 117.066614036839
136470000 112.874518458716
136480000 113.579292359407
136490000 119.046224800387
136500000 120.259883320859
136510000 116.414781443016
136520000 117.206038065229
136530000 116.304894370824
136540000 119.517087043667
136550000 119.341067807382
136560000 115.891439104607
136570000 111.953205383906
136580000 117.026941017703
136590000 114.799939009982
136600000 118.790952855883
136610000 123.066999668536
136620000 123.421739250025
136630000 123.286137235848
136640000 116.935532630425
136650000 119.328413816376
136660000 123.444237809727
136670000 123.893773494537
136680000 125.626779654807
136690000 122.171326931537
136700000 122.89592577912
136710000 119.525007062898
136720000 112.435859849968
136730000 111.670865653232
136740000 119.650873240107
136750000 122.768872509135
136760000 124.935706119814
136770000 121.339250945084
136780000 114.565035074622
136790000 119.363277546413
136800000 116.767928943669
136810000 114.025538136671
136820000 121.595884455402
136830000 123.513749260932
136840000 119.502083115361
136850000 120.653631595838
136860000 125.990520720388
136870000 126.110103139771
136880000 123.333817524917
136890000 122.001053206539
136900000 124.090806227504
136910000 123.92192491312
136920000 121.688009265897
136930000 116.954149637007
136940000 122.161643060048
136950000 123.285915132983
136960000 118.831565372024
136970000 113.766259178647
136980000 119.594818225998
136990000 117.857169058728
137000000 117.166533990193
137010000 117.228093851952
137020000 123.68180887515
137030000 120.04709114533
137040000 118.235320893713
137050000 116.460898577794
137060000 117.321732510395
137070000 115.122821489173
137080000 119.988796510832
137090000 109.605975026792
137100000 114.794349354319
137110000 117.437865721332
137120000 119.059101397694
137130000 120.846735896995
137140000 123.02350026703
137150000 124.916547801186
137160000 129.510836130621
137170000 125.109106477582
137180000 126.558558614423
137190000 127.990179253767
137200000 125.977567477224
137210000 125.356717050386
137220000 124.672972592869
137230000 122.028058120869
137240000 120.907405522136
137250000 121.026439904901
137260000 118.87258692475
137270000 121.784282354674
137280000 124.31976086472
137290000 123.69169731863
137300000 121.777173557865
137310000 118.789614615791
137320000 120.424705927204
137330000 123.217809367389
137340000 122.611316228079
137350000 122.592684712297
137360000 121.251532695918
137370000 121.425951216399
137380000 117.164943546524
137390000 112.116407908553
137400000 112.801864813788
137410000 113.055174206597
137420000 112.728594603796
137430000 108.375789387728
137440000 113.508666892889
137450000 111.169315942238
137460000 112.10800590727
137470000 115.085951790865
137480000 114.503326892628
137490000 108.098184300467
137500000 107.700469402458
137510000 109.541427625769
137520000 108.087550955098
137530000 114.182408639517
137540000 116.795505080978
137550000 117.680231247975
137560000 116.665633402003
137570000 118.941939333242
137580000 121.900421323772
137590000 115.80586782508
137600000 112.764572020019
137610000 115.3363799505
137620000 115.287612827948
137630000 119.066539527197
137640000 121.093763840901
137650000 122.784473175078
137660000 123.669345525
137670000 122.009338349527
137680000 121.452487140697
137690000 119.236019513437
137700000 119.373700056921
137710000 118.458105994918
137720000 119.326905009352
137730000 120.237939615161
137740000 120.457305632629
137750000 122.714486175906
137760000 117.085588053517
137770000 113.897243318815
137780000 116.071607717374
137790000 119.194955327514
137800000 121.0955972131
137810000 116.53105631417
137820000 117.377263790705
137830000 118.46951002892
137840000 118.067202907375
137850000 119.499230037293
137860000 118.504168327452
137870000 114.68274471782
137880000 110.467608304671
137890000 112.705576393406
137900000 117.671462376627
137910000 118.324563141755
137920000 115.648736206051
137930000 116.464541015355
137940000 112.257398108366
137950000 112.944058197405
137960000 116.450890636334
137970000 119.327430135721
137980000 112.051427607863
137990000 115.378731395473
138000000 120.334829874466
138010000 115.846313534569
138020000 116.369314055711
138030000 118.195691357776
138040000 116.406965521507
138050000 117.261881774415
138060000 119.080470753957
138070000 117.111235363498
138080000 117.145488637443
138090000 118.782514714011
138100000 122.867448567358
138110000 124.177125387637
138120000 122.339071557577
138130000 127.409886553113
138140000 121.60103149243
138150000 124.146761458985
138160000 118.304232294337
138170000 121.346026958482
138180000 114.004259754088
138190000 119.498830224202
138200000 118.807639326948
138210000 123.262478259247
138220000 120.135058893141
138230000 115.71903699393
138240000 117.485264888021
138250000 115.047312964359
138260000 118.13258738597
138270000 113.906069513945
138280000 120.923271471409
138290000 122.163594591217
138300000 121.358982106863
138310000 117.701781299753
138320000 120.523392873281
138330000 120.393559570267
138340000 115.770971507919
138350000 118.319828419712
138360000 119.505003722231
138370000 116.992739037293
138380000 118.574037109619
138390000 116.988025899916
138400000 117.302031630566
138410000 116.195355165702
138420000 118.158035849356
138430000 120.389606461729
138440000 119.568996572216
138450000 120.527106746422
138460000 118.399185339981
138470000 117.660264466559
138480000 120.973317659429
138490000 122.201768496992
138500000 122.606170371038
138510000 119.676967693359
138520000 120.276791663028
138530000 124.69227051889
138540000 120.78301986172
138550000 114.889439019158
138560000 113.75441885482
138570000 112.626956744078
138580000 113.197095606604
138590000 117.758883437824
138600000 121.646350146956
138610000 122.245765758066
138620000 124.450520660471
138630000 123.07735409791
138640000 118.332899332891
138650000 118.188106043788
138660000 118.723889120419
138670000 116.35702411652
138680000 120.673304719841
138690000 120.039732067322
138700000 120.745887945529
138710000 124.67744069901
138720000 123.727669975972
138730000 123.619250095806
138740000 126.423212554296
138750000 126.378814450273
138760000 124.908106827102
138770000 122.951010686739
138780000 124.579801651282
138790000 120.356143988642
138800000 118.475343747094
138810000 116.327121188424
138820000 116.477997908635
138830000 116.088280048878
138840000 119.714633121493
138850000 121.667406705452
138860000 122.205392315149
138870000 120.174562213879
138880000 111.047708255622
138890000 114.590125448926
138900000 115.462649701781
138910000 115.783337693287
138920000 117.237312088704
138930000 113.365701185267
138940000 115.29912855772
138950000 113.431728019319
138960000 111.182699573647
138970000 111.551768325924
138980000 112.874580300853
138990000 116.892266116238
139000000 114.884686652037
139010000 111.419589192366
139020000 112.507742884588
139030000 110.037563043846
139040000 113.478441019935
139050000 115.615811996191
139060000 113.993323360006
139070000 118.255004184795
139080000 117.51207435996
139090000 114.027088801424
139100000 117.371100223617
139110000 118.021448476899
139120000 118.221602849617
139130000 116.557753463541
139140000 115.330442779002
139150000 121.763024698618
139160000 122.232263486047
139170000 122.837206387132
139180000 123.798037978849
139190000 123.354025633451
139200000 120.442187623895
139210000 123.127948650447
139220000 124.397987236449
139230000 116.022806018877
139240000 118.161996515087
139250000 117.91047739744
139260000 115.378125360306
139270000 121.557393609063
139280000 116.980871337117
139290000 120.41309066797
139300000 124.013506572476
139310000 121.149769604129
139320000 123.795560802768
139330000 125.757577341635
139340000 125.703926990223
139350000 121.675957580398
139360000 124.333818138753
139370000 121.9114838925
139380000 120.171722599164
139390000 121.266852876275
139400000 123.996444834189
139410000 115.799112986589
139420000 116.376593324203
139430000 119.62418940592
139440000 115.984341200547
139450000 121.603587477782
139460000 118.840802215879
139470000 119.649399466754
139480000 123.342490437272
139490000 122.317659598138
139500000 118.358586120802
139510000 119.572810256861
139520000 116.348351945194
139530000 116.681547775028
139540000 120.977012844018
139550000 119.082245021645
139560000 119.140221601745
139570000 116.281814531225
139580000 112.226007693866
139590000 117.786144456108
139600000 113.030138059539
139610000 116.461708377718
139620000 116.552502540287
139630000 118.879779801546
139640000 120.490486115545
139650000 120.76317939866
139660000 121.914545487354
139670000 121.916681418126
139680000 123.602116431357
139690000 122.97370313187
139700000 118.325360706664
139710000 120.53523365961
139720000 122.302890054667
139730000 122.574483016228
139740000 125.114743618858
139750000 121.006409697528
139760000 123.451957117527
139770000 123.895264498513
139780000 122.300832394018
139790000 121.952117187943
139800000 123.162555528853
139810000 118.591651804036
139820000 120.161183085072
139830000 126.936958009816
139840000 127.769704511349
139850000 125.223940822524
139860000 123.421498421962
139870000 118.304383911748
139880000 117.060666246626
139890000 113.184326489533
139900000 117.299476911727
139910000 113.278572613504
139920000 113.679448167563
139930000 117.765099650981
139940000 113.608124093555
139950000 119.028858804496
139960000 115.204878486236
139970000 114.833129161705
139980000 112.434581496567
139990000 119.628659552961
140000000 117.892735833368
140010000 117.005446319318
140020000 116.296735913554
140030000 114.670051736077
140040000 111.153623129856
140050000 119.025876973467
140060000 116.850622941751
140070000 120.073261857232
140080000 118.331591681383
140090000 116.999430682394
140100000 115.688992053295
140110000 117.144924848662
140120000 119.732783017488
140130000 119.973098351512
140140000 119.070628853378
140150000 116.008475524774
140160000 114.64565374899
140170000 110.522098142423
140180000 118.62587832208
140190000 117.80611725419
140200000 117.121595313025
140210000 116.595931312669
140220000 116.068356516845
140230000 117.139220789565
140240000 118.726449740527
140250000 117.211907661453
140260000 118.537484142844
140270000 114.730776846655
140280000 116.143315868681
140290000 113.114338356533
140300000 113.569286220949
140310000 117.474934306338
140320000 114.915348846626
140330000 113.342957856448
140340000 113.979385958079
140350000 114.546254152554
140360000 117.422932688279
140370000 114.83675848672
140380000 110.197985218739
140390000 113.796455747544
140400000 113.905626640745
140410000 116.680649426343
140420000 112.069501583455
140430000 115.680620954518
140440000 115.382466908196
140450000 117.597788646428
140460000 115.926823249291
140470000 118.08098194089
140480000 118.644212290254
140490000 118.995876550484
140500000 118.864051875321
140510000 121.739028549282
140520000 120.536865458279
140530000 119.136016359818
140540000 118.477510894526
140550000 116.338340831776
140560000 114.310370609456
140570000 113.016616920351
140580000 113.37992029698
140590000 111.917127116766
140600000 114.180840374553
140610000 113.755866756689
140620000 110.902197153139
140630000 116.361229122584
140640000 118.114100340281
140650000 113.846755198648
140660000 112.921691354319
140670000 111.55222713671
140680000 112.852867734835
140690000 115.716143297897
140700000 116.457974241056
140710000 119.269665343329
140720000 119.262986070588
140730000 114.787970204359
140740000 118.996424869521
140750000 116.017844035938
140760000 113.77502372408
140770000 114.330551152859
140780000 114.269001013346
140790000 116.127194345426
140800000 110.227671109041
140810000 109.649352496236
140820000 109.34204860635
140830000 116.72397521219
140840000 110.698400299173
140850000 113.46075489505
140860000 109.554064998565
140870000 115.343891035604
140880000 112.104437034369
140890000 107.009509937683
140900000 115.627625170121
140910000 117.319175571756
140920000 117.611622490407
140930000 114.368556046597
140940000 115.923506612442
140950000 117.518004190296
140960000 116.141685126576
140970000 114.28464726986
140980000 120.563468517749
140990000 125.009657260115
141000000 120.010954129899
141010000 122.163668544385
141020000 118.929364293461
141030000 124.934545191548
141040000 123.723752835077
141050000 121.668405409051
141060000 114.446933715529
141070000 114.011034857275
141080000 111.163214281956
141090000 115.307243523491
141100000 114.797110818669
141110000 117.114665914948
141120000 116.957673059766
141130000 114.703927427288
141140000 117.728763844764
141150000 117.826470387638
141160000 119.088620217495
141170000 120.006057635493
141180000 117.789193127266
141190000 115.978641442919
141200000 117.041368984699
141210000 120.147425935264
141220000 119.198419195245
141230000 119.266763298323
141240000 116.603968306558
141250000 120.808925482332
141260000 119.833532728569
141270000 117.396920364643
141280000 123.054541764021
141290000 123.184368685815
141300000 118.991265772999
141310000 115.439260114858
141320000 116.995052590196
141330000 120.486440608949
141340000 122.893044483415
141350000 120.701072004982
141360000 121.501526502409
141370000 123.41041902385
141380000 116.275030594838
141390000 121.847158564572
141400000 123.461764179231
141410000 119.741023610788
141420000 123.88457574631
141430000 122.820990698768
141440000 121.351524680099
141450000 118.154080401414
141460000 121.358843101681
141470000 119.838619346352
141480000 118.402411296931
141490000 119.354939223278
141500000 120.015303720437
141510000 120.558570860012
141520000 119.836918709181
141530000 124.02892984283
141540000 122.680242499986
141550000 124.252188842733
141560000 126.260968232489
141570000 125.752865291294
141580000 123.144929388026
141590000 124.160495622545
141600000 125.401726597656
141610000 119.539198451728
141620000 120.216863936903
141630000 117.897785495361
141640000 122.027236087384
141650000 123.162363568266
141660000 118.324393032882
141670000 119.379263501579
141680000 116.486791507241
141690000 118.157804658285
141700000 115.939602564159
141710000 115.823626895894
141720000 113.913108959201
141730000 116.452421256096
141740000 114.426500343079
141750000 113.452489013334
141760000 115.989992282178
141770000 111.306401232881
141780000 112.435323235973
141790000 113.529168583543
141800000 112.600125322721
141810000 113.045233430853
141820000 116.507439017047
141830000 112.558988348605
141840000 118.571404671506
141850000 120.951160237268
141860000 120.389898147318
141870000 120.250734602423
141880000 120.438205025751
141890000 119.742386951671
141900000 119.908117806818
141910000 117.341542307593
141920000 117.762356891747
141930000 118.201566917765
141940000 108.796864743318
141950000 111.12157977288
141960000 112.257715393859
141970000 114.843009991643
141980000 119.559780494644
141990000 117.617954903115
142000000 124.223878779053
142010000 122.859352781189
142020000 120.163541487695
142030000 115.605854141994
142040000 122.535765102202
142050000 125.338040247065
142060000 126.900451666133
142070000 123.608348493926
142080000 123.485390665285
142090000 122.78296734165
142100000 118.605262639532
142110000 114.76347613791
142120000 115.637749107345
142130000 119.187514305157
142140000 117.984361326217
142150000 120.577175707245
142160000 119.73238551034
142170000 121.183547493619
142180000 120.971239929836
142190000 119.051970424894
142200000 117.979897401871
142210000 118.381056245125
142220000 116.666162594849
142230000 116.32886055435
142240000 115.004152325663
142250000 113.40885484482
142260000 116.591920084422
142270000 114.377213514624
142280000 115.606023370596
142290000 115.011039137612
142300000 116.273597556869
142310000 112.525257288157
142320000 112.403382198412
142330000 115.544679729799
142340000 117.111659650633
142350000 114.939324749458
142360000 115.171448887732
142370000 118.297961900493
142380000 117.554404915076
142390000 121.686576065465
142400000 119.666026952724
142410000 119.592071066581
142420000 119.212999822352
142430000 119.883574788023
142440000 115.546229056263
142450000 118.827503981221
142460000 117.137851770277
142470000 116.946841190851
142480000 115.763706688403
142490000 116.397511260921
142500000 116.87371100979
142510000 115.096317159042
142520000 119.060166183975
142530000 114.303881772155
142540000 115.04715570883
142550000 118.815263549574
142560000 118.10714634224
142570000 121.686711036383
142580000 121.103822642311
142590000 119.340512348026
142600000 121.168863250991
142610000 122.772338640184
142620000 120.756715929267
142630000 122.416471512453
142640000 122.319285440956
142650000 120.817940666445
142660000 120.474305058072
142670000 118.691928125134
142680000 117.042756726085
142690000 116.083427488179
142700000 112.919183453585
142710000 115.543914015347
142720000 116.981070849077
142730000 114.051326691804
142740000 117.006397850975
142750000 119.289752212658
142760000 125.68937009189
142770000 121.955135740993
142780000 116.658446688167
142790000 117.69700261264
142800000 118.583508221178
142810000 118.975350752695
142820000 110.851493675789
142830000 114.415316703316
142840000 111.018446141838
142850000 114.279744827094
142860000 113.414164468321
142870000 108.68869007751
142880000 114.026753186379
142890000 116.415520945154
142900000 115.1002204351
142910000 120.368144761251
142920000 113.470449646784
142930000 117.242112899213
142940000 116.554227179645
142950000 118.232678427557
142960000 119.815618386833
142970000 115.208521442307
142980000 117.23209221572
142990000 119.176782675764
143000000 120.504397929037
143010000 119.786342637904
143020000 119.367147010661
143030000 115.595073979128
143040000 112.558837242533
143050000 110.348675241981
143060000 110.185705011038
143070000 109.367246535175
143080000 108.058316324289
143090000 108.896835765776
143100000 109.702075520565
143110000 106.912834763009
143120000 103.015104098071
143130000 107.75680381362
143140000 107.036704380702
143150000 107.129269499195
143160000 109.504661195463
143170000 110.263314097311
143180000 110.613283899837
143190000 111.150883325859
143200000 108.137738935987
143210000 109.777871657568
143220000 109.883067616104
143230000 108.25377534954
143240000 109.138116137918
143250000 110.992678570586
143260000 108.299316499999
143270000 108.722493988921
143280000 104.868262475888
143290000 107.138082218572
143300000 109.370548755023
143310000 108.639629679154
143320000 108.89772481495
143330000 111.010053333371
143340000 114.527661292761
143350000 110.215381442858
143360000 113.613793417431
143370000 108.887445242989
143380000 108.446994308527
143390000 105.123983548212
143400000 113.340813764838
143410000 109.153086958757
143420000 110.636829846392
143430000 111.184857091344
143440000 108.183525835518
143450000 109.489870230718
143460000 109.235897954457
143470000 104.733051678523
143480000 108.901062077745
143490000 112.534551064496
143500000 111.938540851756
143510000 111.743577128115
143520000 115.03801466213
143530000 116.143531957515
143540000 114.011800279834
143550000 119.225480120039
143560000 115.910769443361
143570000 117.461568184968
143580000 116.531498098057
143590000 120.122253008831
143600000 119.638278421046
143610000 116.827263572475
143620000 121.668161759852
143630000 122.712606551917
143640000 118.092061055201
143650000 119.066290751549
143660000 119.628180073864
143670000 121.001756221002
143680000 121.825038320878
143690000 119.846639379968
143700000 119.071156335058
143710000 117.217563590933
143720000 113.969590347546
143730000 113.002434413355
143740000 113.203454845057
143750000 114.626046253898
143760000 117.210294825619
143770000 119.258245018992
143780000 117.904272526945
143790000 116.306762487251
143800000 113.237385614112
143810000 116.158099262621
143820000 118.224971000834
143830000 120.298644356585
143840000 115.761442363047
143850000 118.34361099403
143860000 115.076088912666
143870000 112.623227014108
143880000 113.691192407442
143890000 111.289740436666
143900000 116.223823789303
143910000 117.407417385252
143920000 112.630402325373
143930000 115.947198907104
143940000 118.193791798856
143950000 114.672267554422
143960000 118.951167542404
143970000 117.224627132669
143980000 115.669857074822
143990000 116.495142860249
144000000 120.9780625891
144010000 123.403842614583
144020000 123.417732472255
144030000 122.641775787778
144040000 122.316817740195
144050000 115.681125058442
144060000 116.775786114411
144070000 120.884266898553
144080000 122.591437572212
144090000 122.568194819853
144100000 123.354692813711
144110000 122.617642870941
144120000 123.233016004348
144130000 121.526464591346
144140000 123.293602871893
144150000 121.105641956325
144160000 124.304571782568
144170000 126.888612175542
144180000 128.429801980141
144190000 124.526599288977
144200000 123.471737506654
144210000 127.95936274992
144220000 124.165309319866
144230000 122.9835406515
144240000 123.668429840779
144250000 125.61656531606
144260000 126.681950516451
144270000 122.595069840978
144280000 126.946403014407
144290000 122.539268959744
144300000 116.864054801264
144310000 120.758435478612
144320000 120.337736408631
144330000 121.135046274648
144340000 120.443762495304
144350000 119.967162350591
144360000 122.250786290662
144370000 116.942369679812
144380000 116.374985258575
144390000 117.576365035716
144400000 120.318013836378
144410000 120.986825660955
144420000 121.542315685356
144430000 118.811004526353
144440000 121.538097665801
144450000 119.863556256001
144460000 120.626012319158
144470000 120.396201761001
144480000 122.118554439545
144490000 121.979275937912
144500000 118.493439461624
144510000 115.680002970648
144520000 115.027271457662
144530000 114.201825792831
144540000 114.662973247737
144550000 114.965580280711
144560000 113.694887858317
144570000 119.68346402075
144580000 121.028584890158
144590000 116.37176634771
144600000 116.194350702917
144610000 116.465966103874
144620000 116.483413478547
144630000 115.572247330218
144640000 114.291256581755
144650000 113.264797946151
144660000 112.597723656103
144670000 108.146084649665
144680000 117.866801101117
144690000 118.236647064143
144700000 114.997715447817
144710000 119.500910311204
144720000 115.133793835264
144730000 108.663145073417
144740000 113.169996359816
144750000 112.472356617281
144760000 114.6979460852
144770000 112.462090789791
144780000 116.066561867865
144790000 122.305431267742
144800000 118.35919484666
144810000 122.894798011391
144820000 119.870004587665
144830000 112.552559646897
144840000 116.4861847239
144850000 119.359533096408
144860000 119.051665942463
144870000 113.653947757907
144880000 110.363855159723
144890000 115.648062006339
144900000 121.092808508553
144910000 117.510055452303
144920000 116.760648075497
144930000 114.011856557292
144940000 109.603688915697
144950000 109.951199782929
144960000 113.835223524015
144970000 113.141245250624
144980000 114.076313707756
144990000 113.080346007683
145000000 113.430863276838
145010000 115.3544705769
145020000 115.578984641964
145030000 117.479087359272
145040000 116.609851583852
145050000 117.897957567962
145060000 121.916903664842
145070000 122.31229048
145080000 120.493311210185
145090000 123.655929775375
145100000 121.033516588737
145110000 125.551167689621
145120000 121.313478096099
145130000 123.440703217591
145140000 124.576174937845
145150000 125.190104425101
145160000 121.371578481086
145170000 120.572083737226
145180000 120.651501482359
145190000 118.005873700219
145200000 117.960875140973
145210000 118.128741449916
145220000 115.165478939302
145230000 121.10313536196
145240000 120.244575294096
145250000 116.484504731516
145260000 111.40348916447
145270000 111.429922059819
145280000 117.780805054629
145290000 117.917566165108
145300000 118.159200262849
145310000 117.573853875471
145320000 120.028599490604
145330000 115.427210397571
145340000 116.192569026401
145350000 111.895496097728
145360000 113.767612955487
145370000 118.28913408747
145380000 118.954037760913
145390000 116.286362245123
145400000 118.682167517991
145410000 126.043169544441
145420000 122.761788891541
145430000 123.339593638697
145440000 120.308918099692
145450000 120.878698949864
145460000 125.626912075906
145470000 120.737546278928
145480000 123.14453131195
145490000 121.105459919831
145500000 122.026071474271
145510000 121.660040424999
145520000 123.855125955421
145530000 124.231963117131
145540000 124.217783023571
145550000 125.284318868024
145560000 121.998105147168
145570000 119.595396103287
145580000 121.560389008503
145590000 118.767304834379
145600000 119.003829709939
145610000 122.651394437794
145620000 118.835542132122
145630000 119.448246967419
145640000 122.402665821502
145650000 119.181753765902
145660000 122.692853832265
145670000 117.610291022038
145680000 117.863001335675
145690000 121.20164676725
145700000 122.349848389579
145710000 121.33651603302
145720000 120.429620050583
145730000 120.713229695144
145740000 119.233556109647
145750000 123.614133740193
145760000 118.234126048942
145770000 119.143681104698
145780000 119.726894574502
145790000 122.04745432541
145800000 122.536340160206
145810000 118.622408838306
145820000 120.321519065052
145830000 119.2083098005
145840000 117.955907134048
145850000 117.976688395256
145860000 117.799276942945
145870000 121.142173602706
145880000 121.22152052152
145890000 120.055367744716
145900000 118.263304118974
145910000 120.403342279459
145920000 117.184102684585
145930000 117.161557695866
145940000 116.005408486619
145950000 118.053236976998
145960000 113.100861004992
145970000 117.007398091828
145980000 118.871656063633
145990000 119.164764003171
146000000 119.763953037948
146010000 118.560562432432
146020000 113.296018191297
146030000 117.96264034993
146040000 116.764445914182
146050000 120.926019567864
146060000 120.297094510541
146070000 118.644259551991
146080000 118.254920576547
146090000 116.431415522496
146100000 115.242172526304
146110000 115.76389296779
146120000 117.87800280065
146130000 117.913231659056
146140000 114.347639976491
146150000 113.988439117125
146160000 118.131050465191
146170000 115.263599922449
146180000 118.108462675849
146190000 115.939499311879
146200000 114.801518319503
146210000 117.277969153175
146220000 117.317218722031
146230000 118.977337012964
146240000 120.276588206185
146250000 120.329336912329
146260000 117.022824058403
146270000 119.482260818406
146280000 120.619939278463
146290000 120.043483002564
146300000 122.71580386007
146310000 120.830161648297
146320000 119.166737269102
146330000 122.138488518747
146340000 122.641990464304
146350000 123.693256867247
146360000 123.927473074444
146370000 120.378528591638
146380000 117.92097996158
146390000 124.116536310519
146400000 121.637308745113
146410000 124.394258899826
146420000 124.023429912778
146430000 125.298885456809
146440000 125.128112421729
146450000 125.392622693275
146460000 124.054912073732
146470000 121.993324670993
146480000 123.124427298126
146490000 115.719263191422
146500000 119.665867977865
146510000 121.75583468013
146520000 122.306338548746
146530000 118.746978205729
146540000 120.403419935159
146550000 120.327869203565
146560000 118.664432986748
146570000 121.230569107032
146580000 119.284036068528
146590000 118.069309433053
146600000 115.868209601733
146610000 118.156940252353
146620000 115.80079777293
146630000 116.023529368026
146640000 113.209540177185
146650000 110.687597406994
146660000 109.543494262573
146670000 105.63132434679
146680000 110.954065867764
146690000 110.622075019165
146700000 120.297062979676
146710000 118.550701884294
146720000 118.937798974299
146730000 115.21536205415
146740000 117.195089931074
146750000 117.482735779181
146760000 121.872227628064
146770000 119.902721127488
146780000 119.346734709402
146790000 121.493402759705
146800000 122.450379924862
146810000 116.507394392889
146820000 114.926222191009
146830000 116.060392197258
146840000 117.071224350318
146850000 120.351218157
146860000 116.142054566969
146870000 117.627656876722
146880000 117.998165395223
146890000 123.166979235288
146900000 115.840066308919
146910000 119.583982539367
146920000 113.933133106722
146930000 115.316201715885
146940000 114.529323602968
146950000 111.664594722112
146960000 117.389157879062
146970000 117.0624798866
146980000 114.409436381712
146990000 119.822264130918
147000000 121.103166329134
147010000 121.428003655674
147020000 121.352441167385
147030000 116.17196558989
147040000 116.620738881167
147050000 121.121249107001
147060000 126.991976999933
147070000 123.619258831102
147080000 125.525362971128
147090000 122.915113841746
147100000 124.003028971025
147110000 124.878233320516
147120000 119.630182257611
147130000 117.708251852926
147140000 118.058954005642
147150000 118.433133557939
147160000 120.842325364066
147170000 121.100825887827
147180000 119.173222093877
147190000 120.053514715294
147200000 124.051891540768
147210000 119.802401205336
147220000 122.571376272354
147230000 123.412527852589
147240000 124.859533361625
147250000 125.829153693081
147260000 122.339851287622
147270000 122.014384813001
147280000 119.669234947419
147290000 124.219824544386
147300000 121.015828444704
147310000 118.827896856296
147320000 119.903020363325
147330000 120.830479355283
147340000 122.467752522117
147350000 117.884703300669
147360000 121.208333687799
147370000 116.540392082465
147380000 116.340268402888
147390000 120.301603793928
147400000 121.188349576522
147410000 119.692682651057
147420000 123.776603865763
147430000 121.139893646112
147440000 124.542414922691
147450000 125.41469815086
147460000 128.152279436981
147470000 123.713474720179
147480000 125.429769345946
147490000 122.014779557944
147500000 123.081254969201
147510000 125.315008683
147520000 123.473785480322
147530000 126.274873091527
147540000 123.783425539795
147550000 122.074504531828
147560000 120.274895163895
147570000 120.206799549047
147580000 121.820040837074
147590000 123.165028424251
147600000 124.286269072293
147610000 124.388992922552
147620000 123.641100870855
147630000 125.833072538579
147640000 121.086174906351
147650000 122.241279229586
147660000 120.013082504359
147670000 121.023098783684
147680000 124.556615071776
147690000 128.284207575634
147700000 126.687311452135
147710000 121.781367795684
147720000 126.917128931294
147730000 122.567751780583
147740000 116.990588426177
147750000 119.504392661889
147760000 121.505452407742
147770000 122.778507938529
147780000 123.863326974756
147790000 118.344618522248
147800000 120.380879705797
147810000 118.936832389117
147820000 118.673272357577
147830000 116.175349750613
147840000 115.085379854627
147850000 114.423616125888
147860000 117.33900991877
147870000 117.960745175713
147880000 119.069630666158
147890000 116.718098185406
147900000 115.044077335288
147910000 116.124585986903
147920000 114.457071254313
147930000 117.954110369638
147940000 116.034720132428
147950000 120.830040374187
147960000 116.247773376886
147970000 115.473961935395
147980000 118.129499507054
147990000 120.754734167439
148000000 117.201744726956
148010000 114.887201117192
148020000 115.124566876849
148030000 112.868366719511
148040000 114.856228891461
148050000 116.739311535686
148060000 116.111068229527
148070000 119.239127054141
148080000 119.648865345975
148090000 121.449213309569
148100000 119.000593809874
148110000 120.64794605126
148120000 120.734327616895
148130000 121.701335599021
148140000 120.846639127688
148150000 118.591079372393
148160000 120.493838715878
148170000 117.803183069975
148180000 117.021652219919
148190000 118.920721605044
148200000 115.581548501239
148210000 116.259011369759
148220000 112.873510444642
148230000 114.825719621435
148240000 114.961362637453
148250000 114.160610039526
148260000 111.453028277523
148270000 112.537752228586
148280000 111.888695058965
148290000 109.109928590576
148300000 113.694366165799
148310000 115.827467599298
148320000 119.797784888462
148330000 116.470684296607
148340000 118.21085255386
148350000 117.532787005068
148360000 118.019904365134
148370000 118.864400469467
148380000 118.426660322328
148390000 119.312491946991
148400000 121.371535552055
148410000 114.684998566126
148420000 114.784446450001
148430000 115.119763793171
148440000 108.652304878639
148450000 109.633581128144
148460000 116.986677158957
148470000 111.722560936366
148480000 113.119101520008
148490000 114.460893931772
148500000 118.539713602431
148510000 116.158306497812
148520000 118.934543935196
148530000 120.010434965892
148540000 125.37450918592
148550000 119.243578670818
148560000 115.103503548455
148570000 115.149498295771
148580000 117.206360884325
148590000 115.702908208654
148600000 115.641741505095
148610000 117.956141869831
148620000 117.331773658142
148630000 111.743826338345
148640000 115.469793791183
148650000 120.102381887408
148660000 121.123985727718
148670000 112.259956848629
148680000 116.235464248841
148690000 111.017634465642
148700000 110.078252475886
148710000 112.935126392321
148720000 112.325685539985
148730000 116.663667614948
148740000 118.00925657384
148750000 119.747123692621
148760000 118.815467480521
148770000 120.865249497332
148780000 117.838696926438
148790000 118.856162858642
148800000 116.910977677352
148810000 118.455381155992
148820000 110.99751367164
148830000 117.781105242761
148840000 120.583444823269
148850000 117.803809561827
148860000 116.892129401135
148870000 122.610777809137
148880000 125.294355257478
148890000 122.785175127311
148900000 123.788592753275
148910000 121.935150685831
148920000 118.66306431541
148930000 118.074940720089
148940000 122.186279179333
148950000 122.48361610614
148960000 127.786054343297
148970000 128.247606417136
148980000 122.230043505856
148990000 122.758695967384
149000000 117.16084677147
149010000 123.072231717241
149020000 117.699046607263
149030000 120.001519288375
149040000 119.12950062509
149050000 118.912988039114
149060000 123.385948127759
149070000 123.612893006674
149080000 125.652653888432
149090000 121.812932825522
149100000 122.421491606524
149110000 121.284533242107
149120000 120.142077237945
149130000 124.002287492774
149140000 124.06995945561
149150000 125.094109657408
149160000 125.309321115611
149170000 123.34908990979
149180000 120.591338656346
149190000 123.022527692483
149200000 120.759858003211
149210000 121.20830138208
149220000 124.14498391012
149230000 128.816929414091
149240000 125.072965549321
149250000 128.128782076598
149260000 124.365687814918
149270000 127.109674899116
149280000 126.735077858554
149290000 130.058457150732
149300000 124.335436539974
149310000 129.048949395132
149320000 123.929605942963
149330000 122.586939561221
149340000 125.840301490724
149350000 122.485426934189
149360000 122.979781170823
149370000 126.757926607167
149380000 128.257974517174
149390000 123.564162802864
149400000 122.847129175863
149410000 126.096111433261
149420000 126.075771196017
149430000 126.021543289751
149440000 119.668214650974
149450000 120.400665883301
149460000 118.15393145447
149470000 118.211023415163
149480000 119.181119991498
149490000 117.669923158218
149500000 116.49401080134
149510000 120.25031517981
149520000 121.317000981993
149530000 123.695166826316
149540000 119.436121960875
149550000 121.312579541535
149560000 117.498724254988
149570000 117.532157932736
149580000 121.42871278695
149590000 125.987615139733
149600000 124.726625855201
149610000 120.986567021707
149620000 122.283506858042
149630000 119.334988221793
149640000 111.878264299602
149650000 116.504992500954
149660000 113.391384200314
149670000 113.352418284382
149680000 117.591005805835
149690000 116.78818597609
149700000 120.155471516097
149710000 120.05272084113
149720000 122.989292298853
149730000 121.471885271313
149740000 118.876890604466
149750000 122.313813005777
149760000 123.921699359605
149770000 118.839878971763
149780000 118.907440734649
149790000 118.49523706851
149800000 119.019594443319
149810000 117.244717209291
149820000 120.34990880556
149830000 118.239482480211
149840000 113.143868401256
149850000 116.662550384589
149860000 119.281382912874
149870000 116.066336563046
149880000 116.124458136876
149890000 122.620133482648
149900000 119.420701164506
149910000 119.662715279636
149920000 117.382780150495
149930000 114.917637191575
149940000 110.053334146314
149950000 112.01311864092
149960000 109.304512759055
149970000 110.719602235217
149980000 113.003857205037
149990000 119.072057152042
150000000 119.002116812598
#timestep 
150010000 114.824637335379
150020000 117.906557534464
150030000 115.732938190828
150040000 115.124243930107
150050000 115.874074762546
150060000 113.991914818182
150070000 118.516029045815
150080000 118.025026490633
150090000 116.780011967387
150100000 117.024982997507
150110000 115.872990308767
150120000 112.458449317464
150130000 116.37248624796
150140000 116.473799433447
150150000 120.373712704615
150160000 115.400422413044
150170000 122.95365727594
150180000 120.683414370208
150190000 119.981147421814
150200000 121.480814469854
150210000 118.024764022102
150220000 117.143374724592
150230000 117.029445758682
150240000 117.706464867071
150250000 122.831610194177
150260000 124.459384469349
150270000 120.211357326599
150280000 116.436617218229
150290000 114.793345557914
150300000 114.781090815767
150310000 122.297470792906
150320000 117.54771648015
150330000 113.382121689097
150340000 119.478911427059
150350000 119.728910303043
150360000 116.245015911696
150370000 120.358277385224
150380000 118.013429250149
150390000 116.615017614874
150400000 117.646972821283
150410000 118.494939942278
150420000 118.109857207168
150430000 118.644646481
150440000 122.706838734612
150450000 123.817613258178
150460000 117.913412201089
150470000 123.793881660673
150480000 118.023644933086
150490000 117.838904138521
150500000 114.558827537739
150510000 118.630024348729
150520000 114.545948695792
150530000 116.964227737587
150540000 116.638567622811
150550000 115.998852046877
150560000 116.089782236841
150570000 116.929293104217
150580000 115.85163295872
150590000 114.122949082489
150600000 115.195043048314
150610000 118.5440634753
150620000 117.92471438495
150630000 119.134842878425
150640000 122.782180874458
150650000 122.747144521476
150660000 126.529703718206
150670000 126.252613035184
150680000 127.440666504799
150690000 124.972972523957
150700000 123.813761376128
150710000 124.086386711688
150720000 123.609908441853
150730000 122.620047837236
150740000 118.313101800215
150750000 114.024935389893
150760000 119.45898304414
150770000 119.408380030646
150780000 122.272249211411
150790000 119.253399995822
150800000 118.340620005956
150810000 123.961539901921
150820000 125.860636780811
150830000 126.480928838507
150840000 126.538801069547
150850000 128.320447022482
150860000 127.822795022861
150870000 127.332222960383
150880000 122.834316325592
150890000 124.125254514616
150900000 124.524480171847
150910000 123.617793968483
150920000 123.857161734932
150930000 124.252058310726
150940000 123.925035549666
150950000 122.185997392834
150960000 123.983404513159
150970000 119.790609402147
150980000 120.004620239245
150990000 115.728688212423
151000000 120.566814807156
151010000 124.264748198371
151020000 120.614907563635
151030000 120.417841145896
151040000 117.086860110151
151050000 117.511370117177
151060000 119.097862953715
151070000 120.43083680098
151080000 117.775974530452
151090000 121.685233536026
151100000 120.313892715154
151110000 124.489320138415
151120000 124.702015836195
151130000 121.455279830203
151140000 114.679029492532
151150000 120.651532205094
151160000 116.932591306594
151170000 114.135896060804
151180000 115.303592090779
151190000 114.338480073084
151200000 114.286199937601
151210000 113.248229538202
151220000 111.048277625351
151230000 112.847287171108
151240000 113.696865297486
151250000 117.244229617141
151260000 119.47319433797
151270000 120.901073956382
151280000 127.264432233393
151290000 124.804306489266
151300000 122.858354091342
151310000 118.232436590027
151320000 112.979343406882
151330000 111.75037082276
151340000 117.965649070928
151350000 118.308183791818
151360000 119.109619612423
151370000 116.978394896952
151380000 121.778278939271
151390000 120.921087391565
151400000 120.039847402966
151410000 121.353160928594
151420000 123.007372259619
151430000 124.366558848502
151440000 124.576377271136
151450000 125.431588474443
151460000 126.068035587056
151470000 119.504211176647
151480000 119.548678537536
151490000 119.364155528695
151500000 121.62689279779
151510000 121.20213873755
151520000 125.211278121246
151530000 124.380408761565
151540000 120.630883936643
151550000 118.427818815644
151560000 111.961619903581
151570000 117.192302210422
151580000 119.005646269748
151590000 120.437665747797
151600000 122.619590924766
151610000 121.643922466681
151620000 123.209500477888
151630000 123.189654299731
151640000 126.005584298988
151650000 119.83349979922
151660000 124.730238864832
151670000 123.963867974379
151680000 126.463189255427
151690000 125.258240127949
151700000 121.463251341134
151710000 118.333071673817
151720000 127.846924002514
151730000 123.189837544481
151740000 124.44354203457
151750000 125.211439322162
151760000 124.739055112137
151770000 121.48423665883
151780000 123.215470610994
151790000 124.450237572259
151800000 118.042358902713
151810000 121.378344464258
151820000 123.993736314406
151830000 127.751947460172
151840000 124.262430554592
151850000 125.465684511268
151860000 128.117671771914
151870000 121.822378405746
151880000 125.018508965747
151890000 119.805574701821
151900000 123.064483463133
151910000 122.010910724087
151920000 124.911733087149
151930000 127.299464618969
151940000 126.473071785898
151950000 120.72084654418
151960000 121.500676448018
151970000 123.550106483431
151980000 124.520420277643
151990000 121.034831515524
152000000 118.180570536826
152010000 120.113676614386
152020000 118.299102278356
152030000 118.303688263395
152040000 119.765741353713
152050000 124.494144666268
152060000 125.257848197651
152070000 121.236594774832
152080000 122.114422216669
152090000 125.111180896698
152100000 125.632904147802
152110000 122.836749204724
152120000 121.852675939839
152130000 118.178957793223
152140000 119.806148855787
152150000 116.548311885724
152160000 118.630928109743
152170000 117.526855211984
152180000 118.605240102003
152190000 121.144274878498
152200000 117.227461867466
152210000 119.775011390969
152220000 120.290046273175
152230000 120.987687710136
152240000 118.012968997712
152250000 121.837030956648
152260000 116.577099618464
152270000 119.746857275687
152280000 119.485717666695
152290000 115.769413405363
152300000 116.22911505858
152310000 117.851951141545
152320000 117.112053496547
152330000 114.552007435223
152340000 117.154734391766
152350000 113.237928880739
152360000 112.680001376228
152370000 116.525789858215
152380000 116.215589084102
152390000 117.802482226493
152400000 115.920352798755
152410000 115.483532837594
152420000 115.28752570631
152430000 117.875566404813
152440000 113.277021290767
152450000 109.691097121077
152460000 112.871850635875
152470000 114.476708686594
152480000 114.610846532419
152490000 118.291104662792
152500000 118.406172118988
152510000 113.258032875151
152520000 113.083622116135
152530000 112.723841506134
152540000 116.479862735665
152550000 114.985571550086
152560000 114.217611733726
152570000 120.523728535618
152580000 120.128234356387
152590000 121.310077458438
152600000 120.901599629334
152610000 122.916753395746
152620000 117.079840952038
152630000 117.285860363449
152640000 116.475228384229
152650000 113.934612334316
152660000 112.14274631729
152670000 110.806418564231
152680000 112.814668950135
152690000 115.023666166828
152700000 111.545303362769
152710000 109.556671328192
152720000 112.710744556561
152730000 114.681401605067
152740000 111.180605824312
152750000 113.460825575111
152760000 114.003170205356
152770000 115.404154598635
152780000 116.807588687722
152790000 111.446308560167
152800000 111.376438418315
152810000 109.119149098962
152820000 113.190364425599
152830000 112.982791680699
152840000 119.704315742403
152850000 123.060566883156
152860000 118.649013182614
[truncated: 395,648 more chars]
