# Supplementary material for: Directional translocation resistance of Zika xrRNA
Source: Nat Commun. 2020 Jul 27;11:3749. doi: 10.1038/s41467-020-17508-7 (PMC7385498; doi:10.1038/s41467-020-17508-7)
Supplement: Supplementary file 4 — Source Data [file 41467_2020_17508_MOESM4_ESM.zip › Source_Data_Figures/Fig2B/stretching-rate_r0-T300K/r_12_Ree_parallel.dat]

10000 26.8748778539357
20000 27.2677829322159
30000 22.8527661158294
40000 31.1349061938452
50000 25.0431662030892
60000 27.2154151016885
70000 25.057614672495
80000 26.203989008627
90000 29.4058820784753
100000 25.5586425540164
110000 29.44631515537
120000 27.1014977478936
130000 24.3556218138853
140000 19.1471523777982
150000 19.8362666926814
160000 21.5512817302855
170000 22.0146269709434
180000 10.7805120762843
190000 15.0769374104054
200000 10.4227562840603
210000 6.09304421646783
220000 10.3221971821915
230000 11.2811645167899
240000 22.7439288458173
250000 15.6422365136928
260000 17.6769103027427
270000 16.7162681891233
280000 10.4339904279636
290000 3.59882198440033
300000 11.9759142204194
310000 13.4453320067757
320000 10.423527353756
330000 9.22506554988053
340000 9.19485405809428
350000 16.0554165223372
360000 19.7568714905683
370000 16.5712030382685
380000 16.1035828063365
390000 20.2325291483709
400000 18.3037294756277
410000 21.7288326864126
420000 16.517433940094
430000 7.34829611533058
440000 11.1449769480212
450000 13.4384702396532
460000 17.7135010771091
470000 14.6915636247776
480000 13.5407907637241
490000 10.2619533512514
500000 0.989036179171023
510000 0.480920382174475
520000 8.43816080295608
530000 6.80530252175271
540000 9.72887451294105
550000 4.81629835278488
560000 10.8531241173986
570000 3.53977180495605
580000 4.53043986576381
590000 8.63608646018122
600000 10.7600959453525
610000 14.9187435581712
620000 12.9737263465956
630000 8.27604360990381
640000 9.07077523377086
650000 13.5662247803359
660000 8.3043875379613
670000 14.5982191298501
680000 13.4097988693106
690000 19.3167072219823
700000 22.2898592368198
710000 29.179009643557
720000 21.8844813844345
730000 14.929806728688
740000 10.8576060275628
750000 19.2829563502937
760000 24.3122275650889
770000 23.2689723148559
780000 19.5472963857523
790000 26.7343247908851
800000 30.1112353353848
810000 29.0638593484502
820000 24.8259776373085
830000 18.5610343434336
840000 17.0210530759455
850000 21.2626149960855
860000 24.8802247017678
870000 25.0934088393613
880000 20.3726419345733
890000 17.1015146000914
900000 16.9194180675662
910000 14.2683064182771
920000 15.2227471747903
930000 16.7867548634258
940000 16.5679005270409
950000 18.0356732522438
960000 10.2150703099759
970000 8.96403487705641
980000 5.7303587541785
990000 6.88645347660446
1000000 12.7606703338564
1010000 11.3225703689648
1020000 19.9619332371432
1030000 9.8432874117313
1040000 10.3784498451265
1050000 12.3861932733104
1060000 8.49788183897545
1070000 8.05393518869869
1080000 12.5995665308632
1090000 13.4053443213124
1100000 14.4201777018627
1110000 15.8334173955923
1120000 15.6778630006302
1130000 16.549440601032
1140000 23.6484493896066
1150000 24.1738944516445
1160000 18.4523445448765
1170000 19.3472205893826
1180000 16.9370276178975
1190000 16.5035989942685
1200000 23.3641842974783
1210000 25.5216024653766
1220000 28.079479351475
1230000 28.9058517417805
1240000 19.4941547523596
1250000 21.0894409121292
1260000 18.2319221943317
1270000 12.6678910589655
1280000 13.1320107424837
1290000 22.6023928413921
1300000 26.8911685743124
1310000 29.8200261685074
1320000 20.88681546522
1330000 25.672071936733
1340000 20.8942030763255
1350000 20.0914534251827
1360000 19.8538809771055
1370000 18.7341353869856
1380000 24.1896928026708
1390000 32.2271439559372
1400000 27.1657857228684
1410000 22.0618927964538
1420000 23.3730959522348
1430000 24.0129762341712
1440000 18.5466272243262
1450000 15.6893055963459
1460000 14.8783245699502
1470000 14.8031024842767
1480000 19.8122002465806
1490000 28.3101134115933
1500000 23.4529952649299
1510000 26.770421024237
1520000 19.8466963939896
1530000 21.6417822204165
1540000 20.7996118914768
1550000 19.0012052647399
1560000 23.5355239332335
1570000 18.6468266110093
1580000 21.0145727521598
1590000 22.9405090965948
1600000 26.139440081493
1610000 21.8190255463306
1620000 17.2563767024215
1630000 13.3186973526837
1640000 21.7570609156671
1650000 15.8883014381846
1660000 22.4175799935231
1670000 15.0265350336642
1680000 17.3213742490609
1690000 27.9372152340099
1700000 30.454643387109
1710000 19.1338633083676
1720000 19.7445957114278
1730000 25.7709855303517
1740000 26.8727552303019
1750000 25.0009699640822
1760000 16.5552250717568
1770000 11.0683527953109
1780000 7.26297367805108
1790000 18.5581903809982
1800000 13.3916040458482
1810000 19.6207793597409
1820000 9.14406270183292
1830000 3.00363798512655
1840000 2.41596630018171
1850000 11.0564607805657
1860000 17.7942445058627
1870000 17.8568220594916
1880000 13.8418392245904
1890000 17.815442980074
1900000 11.8678693749815
1910000 11.8372172853706
1920000 14.0838293856098
1930000 13.4169614232819
1940000 14.2450800105282
1950000 8.36800784797555
1960000 8.65195733766382
1970000 8.24686562024397
1980000 14.7677694601474
1990000 7.63952552939361
2000000 8.67944089222345
2010000 12.3127240528082
2020000 11.1620115520955
2030000 18.440839920593
2040000 23.2088570108738
2050000 24.6942267208694
2060000 27.2598447459244
2070000 21.9464503441577
2080000 23.7124937187729
2090000 24.2661389800371
2100000 21.6730495691051
2110000 12.8535493220542
2120000 12.8052434316635
2130000 12.3635340416282
2140000 19.163408536575
2150000 12.8607809209681
2160000 12.3476897051954
2170000 13.0797847482067
2180000 18.25755951665
2190000 13.5003043934484
2200000 14.8611703649588
2210000 16.7183162483322
2220000 23.9066920348938
2230000 21.7105320593461
2240000 24.2302526126369
2250000 21.194471000607
2260000 14.8412267765351
2270000 18.4551536813523
2280000 13.3000957249467
2290000 13.1065986212394
2300000 15.9448885624486
2310000 12.2365011104416
2320000 15.1076340908472
2330000 9.7927906744834
2340000 12.3428672164094
2350000 11.9258615434707
2360000 7.74654867148638
2370000 5.92927273206999
2380000 20.3513400068965
2390000 18.1507831282686
2400000 18.6520093861342
2410000 8.17221531518288
2420000 10.9267482803593
2430000 20.2702772789595
2440000 20.8490144851938
2450000 19.8040573885723
2460000 17.4829009993213
2470000 17.3067890596555
2480000 18.7806134594582
2490000 19.0738657316153
2500000 21.6343219099684
2510000 12.395407103251
2520000 16.1912254360298
2530000 16.4498693801423
2540000 22.1290713120014
2550000 23.6083680184252
2560000 21.8777667851544
2570000 18.6340139845457
2580000 19.4971333697691
2590000 14.1132211727543
2600000 12.1921635851381
2610000 10.2036752828358
2620000 11.7838355131169
2630000 10.3232572490632
2640000 13.2702729673455
2650000 15.3849795247293
2660000 13.8299208119016
2670000 13.673277991639
2680000 7.67925231919912
2690000 9.71159144788487
2700000 10.9426613003934
2710000 9.44944023874865
2720000 9.37714390668674
2730000 12.8421483178522
2740000 9.80193139605615
2750000 10.6709036150937
2760000 13.2629529221646
2770000 14.547617546955
2780000 17.7403180562841
2790000 11.8280885791889
2800000 7.47655129953904
2810000 8.3555224961251
2820000 7.97639018681605
2830000 6.70278848300967
2840000 7.73055100460186
2850000 14.6855937781247
2860000 10.9957851179502
2870000 8.75090695971329
2880000 11.6875393866146
2890000 18.6142635295587
2900000 19.7314979080174
2910000 16.3874835029322
2920000 18.2668153384266
2930000 18.4700138374276
2940000 18.6960228975119
2950000 17.0060586182532
2960000 15.7638032108892
2970000 19.1200458834468
2980000 24.629540813648
2990000 17.2090961655089
3000000 15.7981398161673
3010000 16.4518406434053
3020000 24.3672380687089
3030000 19.2684571152271
3040000 25.5472248661885
3050000 12.4319199157481
3060000 16.4701657285506
3070000 18.0956280224535
3080000 18.3339854913344
3090000 13.4498736217272
3100000 20.1060966349717
3110000 17.349586319204
3120000 18.2968459545494
3130000 19.3723667710591
3140000 21.470401502121
3150000 17.8439197778029
3160000 15.6069440470596
3170000 9.71753282666947
3180000 13.0583862558425
3190000 11.5477869559271
3200000 20.8256118252692
3210000 20.0650101139042
3220000 11.6859039500458
3230000 10.2345691473733
3240000 12.5230436473045
3250000 13.0541727238094
3260000 14.421872504198
3270000 10.116578058659
3280000 9.95897722941629
3290000 12.0146288676576
3300000 8.94362749735785
3310000 8.32711932442584
3320000 10.2693791156586
3330000 12.3302520231696
3340000 14.3657150750225
3350000 10.9215460573893
3360000 13.5284073480145
3370000 13.019556432771
3380000 16.2802725579663
3390000 20.1927497756769
3400000 20.4759921488762
3410000 14.1533209479646
3420000 23.0243066199761
3430000 21.0699688864069
3440000 18.6067379523163
3450000 16.4395863976869
3460000 19.8592595739406
3470000 17.574098527684
3480000 16.1222079363414
3490000 16.7854301530949
3500000 14.1750711129836
3510000 13.2818620241268
3520000 13.5447867884031
3530000 14.2516938822941
3540000 8.86731954537066
3550000 12.0638043081229
3560000 16.3425674073154
3570000 13.0241162343684
3580000 14.6417514830144
3590000 8.49049199133208
3600000 12.796224815708
3610000 13.9617699858696
3620000 9.29713474464381
3630000 9.76266751033955
3640000 8.34243029937352
3650000 6.21510046199785
3660000 14.1594287883531
3670000 12.6830201214469
3680000 10.4993242556908
3690000 10.3193586674307
3700000 8.06271456986588
3710000 13.5837895676572
3720000 13.9973488358738
3730000 6.4936723935262
3740000 4.4474918648171
3750000 8.16753476580806
3760000 7.87449184287703
3770000 13.292988246975
3780000 8.41018676881549
3790000 14.6053447549851
3800000 10.0597830336998
3810000 10.5441056468326
3820000 6.86745909680133
3830000 6.49945502417387
3840000 9.26420198225662
3850000 8.08033610145105
3860000 4.99731444984866
3870000 4.66371570725482
3880000 2.65887790916753
3890000 8.80372840876777
3900000 10.8206135089811
3910000 10.2896076563442
3920000 8.8172542780236
3930000 5.30168480116862
3940000 6.82237361298195
3950000 9.03963796739572
3960000 10.6248659587361
3970000 13.7308925700676
3980000 14.7443833459015
3990000 6.54105943607379
4000000 7.60382368566076
4010000 7.0909363796851
4020000 3.2451904310509
4030000 2.67064407868963
4040000 4.24329414464387
4050000 3.72180259687656
4060000 7.87668006210623
4070000 8.45228024006701
4080000 12.7897797652705
4090000 10.2248130343309
4100000 11.1482430029425
4110000 17.4397137107915
4120000 11.6164423127743
4130000 9.92629303018543
4140000 3.61527763442581
4150000 2.36771218078576
4160000 7.90124355081497
4170000 10.3537808430044
4180000 9.1792871745447
4190000 8.56672268738868
4200000 10.7578517729393
4210000 8.78086303778832
4220000 10.2015965357219
4230000 11.310317530439
4240000 3.82108003622272
4250000 12.8948397057156
4260000 14.2936016477644
4270000 4.45301000174646
4280000 10.5028369275005
4290000 3.1806912914069
4300000 6.25301808658384
4310000 1.71229180773327
4320000 1.88885333549644
4330000 1.95801139612564
4340000 1.31477391856106
4350000 3.80107239681661
4360000 4.32107748747023
4370000 4.12918396905462
4380000 9.05812019929925
4390000 5.21238722638947
4400000 13.3786513206322
4410000 15.9328139716617
4420000 14.189210395408
4430000 8.71461947067957
4440000 5.85435831791835
4450000 3.61481122319969
4460000 2.07002649576873
4470000 10.9023208230402
4480000 8.45118492914872
4490000 7.95273990385851
4500000 11.2393177334608
4510000 7.02938268105243
4520000 12.8950018784848
4530000 18.176365755171
4540000 12.6945265786322
4550000 15.1373167789585
4560000 17.5570208000032
4570000 20.7277201597211
4580000 20.7001818287031
4590000 16.2707441467398
4600000 17.6952448503154
4610000 10.0066349218694
4620000 6.31862627161104
4630000 13.5046703264738
4640000 18.3479242385627
4650000 17.9907023961744
4660000 10.5741817391319
4670000 13.3062537343679
4680000 8.63026133286132
4690000 13.9572963699501
4700000 14.2443830096655
4710000 13.3525055894743
4720000 11.4966586939556
4730000 12.8087607946479
4740000 10.0001095467892
4750000 16.5734783849297
4760000 19.8149927440007
4770000 19.2983611050585
4780000 19.341932763137
4790000 16.6417214703136
4800000 13.9736142870607
4810000 12.4682546816266
4820000 16.608253337492
4830000 20.9356281627412
4840000 13.6654813015846
4850000 7.44878067654071
4860000 6.06731598007923
4870000 8.16570260852961
4880000 5.53399550461967
4890000 3.78089278233551
4900000 6.09376666195789
4910000 3.1771033534763
4920000 7.44963685445055
4930000 5.19410818268159
4940000 9.99065251573222
4950000 13.8307224751229
4960000 9.26001509754184
4970000 10.8092878944973
4980000 12.3168723237877
4990000 12.8439752412744
5000000 12.3251933050606
5010000 4.34651432997833
5020000 8.19579595433004
5030000 13.6430147021371
5040000 19.5413527811244
5050000 15.4591188326464
5060000 14.2367744821944
5070000 6.14682294610827
5080000 11.8012179556389
5090000 13.0357333103028
5100000 9.36794101072377
5110000 11.2771472542316
5120000 11.7618276590334
5130000 8.69452730748452
5140000 11.6787560435172
5150000 8.37129788317287
5160000 9.32118667097183
5170000 10.8134778733908
5180000 16.0309145005231
5190000 10.9261803904144
5200000 9.31053445617192
5210000 12.719606268728
5220000 17.1894487916275
5230000 12.5115757501233
5240000 7.66783563697868
5250000 9.65930249995841
5260000 11.5050611890625
5270000 6.24103009223802
5280000 8.46594062218094
5290000 5.34864826740909
5300000 15.3339593145348
5310000 10.9626480724448
5320000 4.37761943731505
5330000 7.83454633087979
5340000 4.51228183423507
5350000 1.50392083550167
5360000 5.53655740280681
5370000 3.74167567101779
5380000 8.3090210525404
5390000 8.77618665210628
5400000 4.7964610570736
5410000 12.3735734333139
5420000 9.53912109450732
5430000 4.94744647628477
5440000 7.1105754393634
5450000 11.2948522058527
5460000 11.3087179806629
5470000 8.66842021698744
5480000 8.60933178150481
5490000 5.02941242110347
5500000 10.775050982904
5510000 2.00663291523347
5520000 6.48477226986529
5530000 5.90558811627739
5540000 11.7467870478977
5550000 10.9188208223284
5560000 2.84025487782287
5570000 0.960015579997844
5580000 4.99157297599589
5590000 1.66478196770692
5600000 1.945358475315
5610000 3.1119704737435
5620000 3.68316440458506
5630000 8.41181686014551
5640000 6.57599347374878
5650000 10.8341127744202
5660000 0.707124359175396
5670000 7.12789992447028
5680000 1.48782066594367
5690000 3.93814279898493
5700000 5.84927987291798
5710000 1.82282473857964
5720000 2.45988161379773
5730000 6.16710727005318
5740000 5.50123081635587
5750000 6.80603895319871
5760000 2.33255598313991
5770000 4.01964167667222
5780000 6.27039521905061
5790000 1.72736342913379
5800000 2.86352489912866
5810000 6.19994991437386
5820000 3.36688855993998
5830000 1.1928988274048
5840000 0.0074268624161391
5850000 5.50714809732278
5860000 2.33356939635308
5870000 5.20340935001144
5880000 1.65455163895888
5890000 2.54074154067951
5900000 3.78679315982475
5910000 4.07897021311589
5920000 3.44833893882912
5930000 0.167430452182259
5940000 4.59932030555206
5950000 5.04879574090455
5960000 3.41304413603967
5970000 13.6221724231939
5980000 2.4758259770353
5990000 5.05709177586436
6000000 6.22425090073364
6010000 7.9564202781807
6020000 12.8161090960381
6030000 8.2192682624094
6040000 2.71931893955434
6050000 9.7883196648541
6060000 6.91675025966327
6070000 2.96880372941627
6080000 3.14050027458086
6090000 0.0468888116101311
6100000 2.07151400784085
6110000 6.50427574157703
6120000 0.776889925770945
6130000 7.64572275561943
6140000 6.55162033748604
6150000 2.14307965585152
6160000 5.98562300200376
6170000 1.94356646587596
6180000 3.41727731869184
6190000 2.21998635110253
6200000 6.63247016949606
6210000 8.623988409025
6220000 5.32530553611292
6230000 7.55349403958485
6240000 3.66451329402713
6250000 3.90554804178203
6260000 1.06507813743292
6270000 0.350341436306962
6280000 1.25313128978405
6290000 0.145544095639025
6300000 0.572068789972263
6310000 4.75149043692636
6320000 0.419663922754637
6330000 4.08322264886135
6340000 0.418164005895505
6350000 3.41108550093611
6360000 9.03222606976379
6370000 13.7407890297813
6380000 3.94130937519077
6390000 3.84091483026521
6400000 6.36595701876433
6410000 5.82088511051097
6420000 7.9500698247823
6430000 5.73185516967476
6440000 11.8722772676691
6450000 9.16804525819839
6460000 3.84861425628264
6470000 10.8615711401495
6480000 12.2462079250857
6490000 8.55815319513619
6500000 0.861821180540801
6510000 3.5564916054883
6520000 4.15691880783174
6530000 6.71367838561224
6540000 12.3162492241331
6550000 11.9494284880528
6560000 7.93677398801583
6570000 9.40010878966399
6580000 11.9191699035862
6590000 18.0218137353372
6600000 16.8800027647703
6610000 11.34977954083
6620000 17.5536223426913
6630000 10.1562401919344
6640000 17.4150056843897
6650000 17.306680498545
6660000 13.5196667201962
6670000 8.54794225356619
6680000 13.7044681853555
6690000 17.1089808817251
6700000 18.3900359965306
6710000 24.0914745983516
6720000 22.0981160463153
6730000 16.1626540307452
6740000 12.2861354480877
6750000 13.8306413488107
6760000 14.1531093566452
6770000 11.5659312416105
6780000 16.5152219026206
6790000 10.877168662197
6800000 14.6035305111714
6810000 12.9989370829061
6820000 9.84631480724352
6830000 14.7051950999115
6840000 15.4139499312706
6850000 16.0879854880374
6860000 11.3569702551626
6870000 16.688194680932
6880000 8.18762968144341
6890000 12.1841170171464
6900000 7.5946273024116
6910000 10.7418589341765
6920000 12.338000476451
6930000 11.4124176633307
6940000 19.8845618077253
6950000 14.0383338527799
6960000 8.64588359639544
6970000 9.85898451232384
6980000 14.6426058632341
6990000 15.6509760765875
7000000 18.806957274647
7010000 17.9294087587401
7020000 16.9790802060567
7030000 11.7979547133568
7040000 14.4969447962977
7050000 18.8683109606728
7060000 10.8011821411105
7070000 16.1140116277874
7080000 13.1849029004929
7090000 11.615671860672
7100000 16.6192343185725
7110000 17.5753230899305
7120000 12.558269651076
7130000 13.8568998063952
7140000 18.0390450000384
7150000 20.9359324449646
7160000 21.2574229209291
7170000 23.5465731494402
7180000 18.7182524225481
7190000 10.5540163853258
7200000 16.2363813654973
7210000 18.9296427220062
7220000 12.8509369529496
7230000 11.5668856333247
7240000 9.82351234878297
7250000 10.8706673465358
7260000 5.66259546230395
7270000 12.3408883669695
7280000 7.70840532754926
7290000 3.11220794758532
7300000 4.05087406386968
7310000 7.25386216294316
7320000 11.1604686511198
7330000 12.9348291222358
7340000 13.1292166452178
7350000 17.5826980485464
7360000 23.8068003030122
7370000 19.6354314660834
7380000 20.7431239284382
7390000 21.6841226155324
7400000 23.6537452018802
7410000 21.954831429668
7420000 25.0223494031931
7430000 28.1115979009405
7440000 19.5319755097398
7450000 23.9088493069606
7460000 28.7203810502244
7470000 32.0056014529525
7480000 34.2298810345404
7490000 33.895776609857
7500000 27.2942248214425
7510000 24.6326190412998
7520000 24.7042207022743
7530000 23.1214969017208
7540000 27.3515442347134
7550000 28.9267215881602
7560000 22.8004013736082
7570000 21.3401459952146
7580000 31.2965615005131
7590000 31.5856274433735
7600000 26.3734558937352
7610000 24.5928852735892
7620000 21.9152229708575
7630000 35.1796430761403
7640000 34.3159753218347
7650000 18.6836275077163
7660000 28.0863458930666
7670000 31.6781087924527
7680000 28.4056277747436
7690000 25.1370359625123
7700000 22.7224929286135
7710000 22.2592921861603
7720000 28.8865416494791
7730000 25.400702606685
7740000 20.5264969143221
7750000 23.0499890297047
7760000 26.3760114121648
7770000 17.3810953913478
7780000 20.1031398887927
7790000 21.3303368824899
7800000 19.9709430702178
7810000 24.170516629272
7820000 21.0303657907302
7830000 20.2625659560867
7840000 28.5231283552823
7850000 29.0592257618982
7860000 22.756344720306
7870000 20.410970478772
7880000 20.3743606476886
7890000 25.4567134668228
7900000 26.3003193923213
7910000 27.0630021465216
7920000 21.959200909286
7930000 21.055965182959
7940000 25.8511870540275
7950000 32.2546205127238
7960000 20.6991717057209
7970000 21.4288653468657
7980000 18.0207174769956
7990000 21.1418082953926
8000000 21.6785420536913
8010000 22.3245817815186
8020000 9.68575276408239
8030000 13.5271484548176
8040000 8.94733217652879
8050000 5.41492399495769
8060000 5.54888321572429
8070000 13.0110417258576
8080000 8.60662101202598
8090000 5.71266353255578
8100000 9.98773907239723
8110000 14.2621103532341
8120000 21.8114488422729
8130000 19.2648364158847
8140000 20.8637665156927
8150000 23.6341959553667
8160000 17.2016424047668
8170000 13.9003730336663
8180000 16.6982332177561
8190000 20.6692007435076
8200000 21.9646346444213
8210000 24.5272405932219
8220000 23.9329548941838
8230000 20.3131543262375
8240000 19.1011562983846
8250000 25.7625367953294
8260000 20.1049909503449
8270000 11.7400910761589
8280000 22.8087532410752
8290000 15.3823350713907
8300000 23.6353981366226
8310000 22.5035073405413
8320000 13.5854401789823
8330000 16.3052994003291
8340000 24.2814427223938
8350000 21.7782098688004
8360000 14.5501434217833
8370000 9.05095783641542
8380000 8.95519486173225
8390000 9.57746930035933
8400000 9.54111383947162
8410000 11.6085427524851
8420000 14.3045700923267
8430000 12.0402946913094
8440000 15.1680020344294
8450000 15.6225459841598
8460000 19.9451652900245
8470000 21.975948697755
8480000 20.9831956289124
8490000 13.9729135006767
8500000 15.8801449155366
8510000 8.57313186288951
8520000 7.96539125873795
8530000 13.3893698394676
8540000 18.040328894289
8550000 20.473444216542
8560000 17.184962605025
8570000 15.1695330403587
8580000 16.7980536490418
8590000 14.6097427017717
8600000 14.1336618607363
8610000 18.571010781964
8620000 16.2101322096582
8630000 20.4229169607781
8640000 21.7271202110032
8650000 19.9753563749315
8660000 21.976784943238
8670000 21.4566730134723
8680000 23.2441812677241
8690000 24.86572876697
8700000 15.215475044545
8710000 20.6504711178592
8720000 20.470650430167
8730000 20.6742943804086
8740000 28.0748893266468
8750000 26.3995072967442
8760000 29.391345831827
8770000 30.306215085421
8780000 30.9099087868744
8790000 27.958799327368
8800000 29.786003756199
8810000 27.8060441772971
8820000 18.6956404840719
8830000 20.2785745075588
8840000 14.3268759836914
8850000 17.0172658585882
8860000 15.3031397946401
8870000 20.167791340526
8880000 11.4272810367636
8890000 7.89824502089596
8900000 11.7403531660152
8910000 16.0091350656112
8920000 24.159486139837
8930000 27.2455893041578
8940000 27.6467760674487
8950000 29.1232129364678
8960000 27.8500067415428
8970000 19.2611746144555
8980000 18.3217526377758
8990000 24.9539174996515
9000000 27.7304388252404
9010000 31.9582590355774
9020000 27.1187380551944
9030000 27.321597967151
9040000 22.9562645982375
9050000 24.6747166933338
9060000 23.1914538793799
9070000 28.9990100559983
9080000 25.9510194284243
9090000 27.1800026776364
9100000 21.0030253328198
9110000 27.9129617964511
9120000 28.2487749443326
9130000 30.0321686519077
9140000 23.0316940986439
9150000 26.5766812453536
9160000 29.1630265304237
9170000 29.437739831144
9180000 31.2148571929491
9190000 37.0632698409732
9200000 32.5417023672215
9210000 35.5805775035021
9220000 29.0007397993664
9230000 24.1563312311783
9240000 26.2456675970745
9250000 28.5292751295876
9260000 27.3184060850177
9270000 25.4820320135515
9280000 35.8212499853361
9290000 30.4093339086765
9300000 26.5993029936649
9310000 25.0092666100001
9320000 26.8366929579838
9330000 21.9778907316074
9340000 17.201473038234
9350000 24.5275309164965
9360000 27.5182863337234
9370000 31.0200976451732
9380000 26.1132857860333
9390000 29.1410764134945
9400000 20.6458192530702
9410000 27.3407050562967
9420000 25.9052046883476
9430000 19.9995996295499
9440000 14.6717105908723
9450000 19.3063392991856
9460000 12.5755935126766
9470000 9.97851048096243
9480000 16.9569538737987
9490000 14.1146426189605
9500000 20.073780462245
9510000 12.9814204941325
9520000 27.6946685736389
9530000 26.0254870084888
9540000 25.375989935501
9550000 27.4013824038562
9560000 19.3116629956095
9570000 18.6302692983029
9580000 20.6099794728837
9590000 28.3005512586224
9600000 32.3360312908414
9610000 35.1826233149468
9620000 28.3233201125894
9630000 32.125114784815
9640000 27.0151947388686
9650000 24.793584754612
9660000 29.2293302566601
9670000 22.2293496195716
9680000 22.8441309096458
9690000 25.690041941021
9700000 30.7405162675196
9710000 24.0820767886134
9720000 31.87257188896
9730000 30.4903752485174
9740000 36.2834830921628
9750000 35.9278993368945
9760000 28.6854311734072
9770000 23.0854232224486
9780000 18.4578040298709
9790000 21.0256854378894
9800000 26.1786968942449
9810000 23.6537353680471
9820000 25.7848696035193
9830000 18.9139394481775
9840000 12.1313405929405
9850000 9.81935815071262
9860000 10.0117053791359
9870000 9.32105195746487
9880000 8.73078357861829
9890000 8.83195781052302
9900000 6.64657085742436
9910000 6.7945735331507
9920000 12.553768259023
9930000 10.890018649891
9940000 16.9388230109092
9950000 20.570543065014
9960000 16.9762449502616
9970000 11.4439207395638
9980000 14.2268384046026
9990000 14.98694374698
10000000 17.1593482390624
10010000 11.4020811596488
10020000 15.1509841943928
10030000 14.5600433774857
10040000 20.2498975261505
10050000 16.5879899322757
10060000 17.7767524249465
10070000 11.57565528162
10080000 12.0267663562881
10090000 19.2332906590431
10100000 13.4254524236628
10110000 21.669123576165
10120000 23.2223751417417
10130000 17.1537876187767
10140000 17.2928431759955
10150000 19.8723482889785
10160000 18.8373731726219
10170000 19.5824081737559
10180000 15.9001990960919
10190000 14.8657413309859
10200000 15.1324310484901
10210000 3.26662250833118
10220000 14.5862530174798
10230000 11.894482495177
10240000 7.41437346058058
10250000 12.7164512012216
10260000 14.9469505528837
10270000 12.9220230983796
10280000 17.0903572391434
10290000 23.4045968050837
10300000 21.6169581117129
10310000 16.7146932763074
10320000 11.6797811664293
10330000 14.3966393986408
10340000 25.5737927200268
10350000 21.9108737295363
10360000 18.4837636857488
10370000 22.3732355868468
10380000 16.8398425742116
10390000 18.8750114902088
10400000 25.7371072862393
10410000 23.969373190634
10420000 21.6725681116948
10430000 22.2975893451297
10440000 22.2024435525185
10450000 27.9571883750049
10460000 28.1481864468249
10470000 26.4038608168515
10480000 26.14816412219
10490000 22.3732276460499
10500000 22.979147684595
10510000 15.7170633372293
10520000 22.6906033258855
10530000 12.0012351217711
10540000 15.0606220172845
10550000 16.3732613964589
10560000 25.729062450825
10570000 26.8092605100908
10580000 25.8953737016018
10590000 20.0377079632515
10600000 23.4179710888765
10610000 19.9871098560863
10620000 12.8975084160057
10630000 19.3973837952478
10640000 12.8421941171977
10650000 11.3390620494924
10660000 11.5814693408287
10670000 16.3697061132062
10680000 16.4152124390039
10690000 18.7440718725468
10700000 18.8741472904524
10710000 20.23374846213
10720000 20.8562956828837
10730000 25.8186245663608
10740000 12.6572481416233
10750000 14.3945675401929
10760000 16.0801504891843
10770000 17.3215547031292
10780000 12.6405115270438
10790000 10.8657985899174
10800000 12.4959267065555
10810000 6.27942576168033
10820000 10.9927102676486
10830000 18.206833413373
10840000 19.1815947979896
10850000 18.6556216124039
10860000 16.6390642837043
10870000 15.2030148087323
10880000 12.8949372810287
10890000 17.1267427411573
10900000 21.377482154466
10910000 15.7147900124076
10920000 9.55980976761174
10930000 13.1280277290094
10940000 13.1167933421486
10950000 12.318477083523
10960000 10.9995313995212
10970000 15.1029044573335
10980000 13.7920482602855
10990000 13.0228556120843
11000000 17.4886499440371
11010000 21.6436005515135
11020000 9.42009970148723
11030000 12.8695716511306
11040000 10.3626702359671
11050000 9.46727615888881
11060000 9.17967847901889
11070000 9.96628933549562
11080000 11.0563235402466
11090000 10.7901984869258
11100000 4.48452040089683
11110000 4.65403768218863
11120000 4.77387009740812
11130000 7.24807816706908
11140000 2.8187166312926
11150000 4.10448257782718
11160000 4.86936598527024
11170000 8.1970049473465
11180000 9.93824825930523
11190000 15.7993007450681
11200000 5.47263457513651
11210000 11.894927357733
11220000 14.999578930619
11230000 10.9049694059057
11240000 14.5168731361036
11250000 13.9135605313249
11260000 21.999924355031
11270000 17.3025821789997
11280000 7.55244602348591
11290000 10.7973545468143
11300000 16.895489385515
11310000 13.6847961932008
11320000 8.91797774581596
11330000 14.2860011625224
11340000 13.6029378725689
11350000 17.8049310779095
11360000 14.6264183372996
11370000 18.7004011413977
11380000 23.0343717799002
11390000 19.196130718582
11400000 21.178137709673
11410000 16.0608865247572
11420000 21.9323983941179
11430000 23.3015115945012
11440000 22.9428496808134
11450000 22.5061606287168
11460000 17.1642092523053
11470000 14.8244804587566
11480000 18.7804989929688
11490000 25.5973392327082
11500000 28.8487924118889
11510000 30.9887998626677
11520000 25.633598124097
11530000 24.7869455032232
11540000 21.8829783829062
11550000 21.8973619904711
11560000 24.9896163572438
11570000 25.3264355629951
11580000 20.7448396927762
11590000 22.1466172082153
11600000 26.3783990183313
11610000 24.9820943115688
11620000 24.1889800634843
11630000 27.9645175090894
11640000 27.3410659790502
11650000 33.7052861758972
11660000 32.2445601348784
11670000 34.557275164444
11680000 31.7387652856186
11690000 37.769845683093
11700000 42.0051054703274
11710000 33.9936610374903
11720000 27.6175454512805
11730000 29.3052117221431
11740000 26.0313890966328
11750000 28.4613292837258
11760000 30.4236028350296
11770000 20.918385504017
11780000 24.1036740894509
11790000 23.0237471651587
11800000 24.543662270233
11810000 23.4462300449602
11820000 21.736349899822
11830000 21.7283842754385
11840000 31.3535363023211
11850000 28.4126899918048
11860000 27.9371926778858
11870000 30.1489136470981
11880000 26.4013792672443
11890000 26.3797299584271
11900000 31.9014995032331
11910000 30.9990127823534
11920000 33.8215031569794
11930000 30.6878414577633
11940000 26.0514268470388
11950000 28.0799264219143
11960000 24.7646914223978
11970000 24.24493049703
11980000 28.5416262445847
11990000 26.2199229066733
12000000 31.3817318754298
12010000 26.4201914970282
12020000 13.9943885879682
12030000 12.9884103962835
12040000 21.1742701463956
12050000 18.8631801649151
12060000 12.3330369590186
12070000 14.2546221717276
12080000 22.5212390401792
12090000 24.7254934499057
12100000 18.4641776053976
12110000 21.394613353304
12120000 20.0071955929753
12130000 24.6983289246803
12140000 32.0343837695912
12150000 28.4671185854289
12160000 20.7251072793314
12170000 23.9255940540675
12180000 22.3114034255075
12190000 27.3822543958631
12200000 20.7039262285583
12210000 21.0743194064513
12220000 18.3437601793393
12230000 22.259271618827
12240000 20.7338106565039
12250000 18.9757571262403
12260000 26.0159527439675
12270000 24.9963803106147
12280000 26.407505693066
12290000 11.6695615836526
12300000 13.4845009732894
12310000 14.572298081427
12320000 12.5851101421895
12330000 13.8013300493151
12340000 13.2759952119687
12350000 18.6952225399352
12360000 14.0500233869955
12370000 12.544569789775
12380000 12.7627082530918
12390000 11.5785623246547
12400000 14.0300601495986
12410000 7.63415165448566
12420000 13.5693465585168
12430000 21.2067623188589
12440000 20.4765107069668
12450000 18.9779071242333
12460000 15.5427920449937
12470000 18.2051867246718
12480000 16.6376717312664
12490000 17.4567912550008
12500000 17.8955280509257
12510000 14.5521120378779
12520000 21.2963626025369
12530000 22.7748693435329
12540000 24.2502458795598
12550000 25.0469730688463
12560000 21.6618609132711
12570000 23.928307665397
12580000 15.3442431135221
12590000 22.8038535713523
12600000 21.8624755789992
12610000 21.4096594356864
12620000 19.7909247310107
12630000 23.2919262754948
12640000 25.96276846694
12650000 25.5127443207306
12660000 17.0445694787657
12670000 18.2306897860614
12680000 19.4064773876484
12690000 17.167219850654
12700000 23.7949851614258
12710000 20.3183166004128
12720000 17.7275176762989
12730000 22.0372741758916
12740000 20.9817929858603
12750000 25.7364965820957
12760000 22.5247237363803
12770000 25.2950155545668
12780000 20.8396079855468
12790000 19.083942998983
12800000 18.2236540963128
12810000 21.1207653054575
12820000 17.1308486552846
12830000 18.5953920614873
12840000 15.2165752527351
12850000 17.605158452258
12860000 21.8707353756452
12870000 26.8507754488093
12880000 25.5662975603874
12890000 18.8626259071589
12900000 11.6179375184708
12910000 10.6823313936155
12920000 17.5440033164989
12930000 22.1822613446723
12940000 20.9231454825876
12950000 20.9660909256822
12960000 31.5391869863597
12970000 37.1980283454572
12980000 38.2223038447123
12990000 30.9734942073022
13000000 30.894312260917
13010000 30.784912110833
13020000 27.7615491585709
13030000 29.1514790422324
13040000 25.8182305670308
13050000 17.8384812941512
13060000 18.034281780757
13070000 17.6449582581125
13080000 21.9251357596265
13090000 18.292710587061
13100000 23.0201795368869
13110000 22.240032633039
13120000 23.3841611526266
13130000 22.6841564032423
13140000 22.4299630516319
13150000 22.230685982015
13160000 25.3370878501599
13170000 24.7962648395477
13180000 23.5983946717437
13190000 27.0959022606598
13200000 33.4832439814346
13210000 23.8402973223169
13220000 24.619694912185
13230000 14.8801551056393
13240000 12.5434503501839
13250000 17.2841140749757
13260000 18.3814556180093
13270000 19.7722033365733
13280000 19.649938591162
13290000 20.108454990291
13300000 18.3102432905737
13310000 19.8346900336892
13320000 17.0353251884415
13330000 19.5737079575412
13340000 19.2640219719441
13350000 20.5808814847951
13360000 19.9108722715277
13370000 20.8780088772498
13380000 23.7082609611389
13390000 19.0269005422501
13400000 18.4437020578933
13410000 19.2922923831692
13420000 22.7595442305436
13430000 25.6037556677142
13440000 24.5883524002662
13450000 27.445828483528
13460000 21.1613289307164
13470000 25.5477741520614
13480000 16.7555519768281
13490000 17.853798097093
13500000 18.9349404897043
13510000 17.1865578819045
13520000 20.1452894060587
13530000 23.9383117261394
13540000 23.4064282944985
13550000 20.2800153496318
13560000 21.5629428590148
13570000 26.6627256335804
13580000 22.4826089938578
13590000 18.4338754194978
13600000 22.7196493106187
13610000 24.5274830298033
13620000 20.086836004802
13630000 12.7582583107297
13640000 13.2314614669486
13650000 14.2287377481186
13660000 17.6548704078926
13670000 15.8336226469881
13680000 10.7712191062426
13690000 20.2773741713416
13700000 14.3913082961575
13710000 14.0783244171428
13720000 7.32041376095754
13730000 17.0913882836089
13740000 11.5565899920108
13750000 8.88404456476712
13760000 20.5746716968046
13770000 14.5431978987306
13780000 9.26602309973219
13790000 13.4394779406999
13800000 5.94784279157625
13810000 12.8460972358461
13820000 13.8091251951045
13830000 11.6769172935965
13840000 12.5474440119588
13850000 11.4961992402683
13860000 19.1529413961112
13870000 22.2784313297902
13880000 24.4224542663313
13890000 24.8510517535685
13900000 26.334188177914
13910000 24.3804559812224
13920000 25.6040486530977
13930000 25.1399014949477
13940000 28.614325501698
13950000 21.8741508814338
13960000 25.1575535690824
13970000 31.0742771509583
13980000 26.7460242604818
13990000 24.8186652826562
14000000 26.5179528620158
14010000 29.4898590536402
14020000 22.2277393395311
14030000 31.592197125261
14040000 29.5531914016342
14050000 24.7060777709161
14060000 25.8337963603874
14070000 31.0697481481546
14080000 25.9980004137659
14090000 27.3732146399448
14100000 25.4650833343821
14110000 27.1553146176768
14120000 25.3811192484176
14130000 27.4102239168968
14140000 30.0390176295383
14150000 29.0689231770862
14160000 35.3003178479267
14170000 33.0993519138686
14180000 29.9920064032208
14190000 27.59388777499
14200000 33.3968792639057
14210000 27.3833778279093
14220000 25.967397223558
14230000 30.0538824877958
14240000 30.3816327771099
14250000 33.6393635710474
14260000 29.2487279320828
14270000 29.1583805939542
14280000 32.3611358732633
14290000 35.7058183858217
14300000 31.6247256350065
14310000 30.2720514371898
14320000 25.7389503479673
14330000 25.9268431846519
14340000 26.5728536832509
14350000 31.8187386272053
14360000 28.1892588843346
14370000 30.9634100493499
14380000 32.6739177549925
14390000 25.9886522502484
14400000 32.8358743669304
14410000 29.4212897434859
14420000 23.6325132296403
14430000 31.1787093663247
14440000 31.8148725294851
14450000 34.544994986449
14460000 34.2653651387276
14470000 27.4639304148295
14480000 22.9790332270695
14490000 27.0530268577484
14500000 25.3600708703834
14510000 23.3162364676098
14520000 21.6545110586518
14530000 21.8288247512946
14540000 17.8819807196276
14550000 24.2630033780578
14560000 19.6614905503271
14570000 34.2485241580049
14580000 26.7221365343212
14590000 35.5793458696608
14600000 34.351976844424
14610000 29.5188727488415
14620000 32.0201948426198
14630000 32.3627472973249
14640000 42.4815411810105
14650000 42.3800958330968
14660000 32.3758488278656
14670000 33.7447404095283
14680000 30.9830683029634
14690000 34.5544126393407
14700000 38.0994041127508
14710000 35.2985774425828
14720000 35.223041826552
14730000 35.0455437978449
14740000 38.4375331734262
14750000 38.3234196923173
14760000 43.2321874844984
14770000 42.6887431443076
14780000 46.5210908088155
14790000 42.2318628823479
14800000 37.1491921565157
14810000 36.4374534521398
14820000 36.5679820716661
14830000 33.6570728228556
14840000 35.5309790214512
14850000 32.2075774526896
14860000 39.3734048982362
14870000 39.4697933063678
14880000 35.5080954637601
14890000 39.4251637494274
14900000 45.6095114519387
14910000 37.201002863068
14920000 38.140827594895
14930000 40.2590041738817
14940000 29.9140205092295
14950000 32.6155993545609
14960000 27.8612723338886
14970000 25.8532970596953
14980000 24.7743181324191
14990000 22.3517176442011
15000000 31.350102218738
15010000 29.9651936280471
15020000 39.0318831243595
15030000 41.2959642365265
15040000 42.6077346226
15050000 32.7988572964071
15060000 28.102817854993
15070000 39.6173293208928
15080000 32.6692144696876
15090000 32.6370068223388
15100000 35.3180677742178
15110000 28.8618285220924
15120000 26.4210542849663
15130000 28.8738516349124
15140000 24.3533478750134
15150000 29.4167991980826
15160000 32.2860556928894
15170000 33.6848175599774
15180000 36.6552012630718
15190000 30.8116579525947
15200000 36.1571820963163
15210000 33.9966546987468
15220000 30.5655924575358
15230000 37.8870621731908
15240000 41.7232832171098
15250000 40.4053011862012
15260000 40.0471466411468
15270000 31.2109795963596
15280000 33.6019661798945
15290000 27.235661913725
15300000 32.0171744077995
15310000 29.0085183887981
15320000 29.6026624776747
15330000 34.5250415304913
15340000 25.7060679032037
15350000 22.9775571785691
15360000 36.596782721391
15370000 33.0067639482616
15380000 33.6316985727048
15390000 34.4489973329821
15400000 31.4200302299711
15410000 27.5694265592469
15420000 32.6675043588828
15430000 27.4235825441809
15440000 25.848195262813
15450000 31.1530431336735
15460000 38.5230121533301
15470000 27.9492842337869
15480000 29.5412981177664
15490000 28.4359505258157
15500000 30.8381368423702
15510000 31.4659643940401
15520000 37.9158028073978
15530000 29.6037849548746
15540000 34.9260534140029
15550000 33.6375493635105
15560000 25.2451455275603
15570000 30.0325303801843
15580000 31.8441098816239
15590000 30.5631071854569
15600000 28.8713507072699
15610000 20.6408276197785
15620000 28.0635591058303
15630000 24.8045753857234
15640000 22.1948694410729
15650000 25.4008946826542
15660000 26.3605331689811
15670000 32.6000796581097
15680000 28.1546975817805
15690000 29.8025886101819
15700000 29.6196825643819
15710000 34.5218061132816
15720000 39.6374058888437
15730000 39.6580363278197
15740000 40.7588605134841
15750000 34.2354049845664
15760000 26.2052970005432
15770000 29.0451934375537
15780000 34.7486154252804
15790000 33.5158877109519
15800000 26.3290762136192
15810000 27.7443741984819
15820000 22.2067559365333
15830000 21.7051462099219
15840000 24.3986076805068
15850000 31.5873295728186
15860000 33.2127915214942
15870000 34.1236303352445
15880000 28.5466130563358
15890000 29.9312625942877
15900000 31.7275387450847
15910000 30.8801326664766
15920000 31.9669160716138
15930000 31.4618315591544
15940000 35.8424179687594
15950000 33.0885576859901
15960000 35.6548745199926
15970000 29.4361776539712
15980000 25.5346665194186
15990000 28.5382107964158
16000000 25.7720288968052
16010000 18.9648285146272
16020000 17.9624175954559
16030000 23.8756907307696
16040000 35.0288020744467
16050000 33.0055130483163
16060000 22.6159470997981
16070000 20.9323629892428
16080000 23.5969259626621
16090000 30.3450429005528
16100000 24.2543205162253
16110000 18.8309314679935
16120000 24.9897614071475
16130000 24.9712644423883
16140000 30.0554963803231
16150000 26.1606899735256
16160000 30.3493197537457
16170000 30.5559306854126
16180000 27.5033874760227
16190000 28.6141259370784
16200000 33.3958248383208
16210000 27.4799356142247
16220000 32.0179908909042
16230000 31.7584272101566
16240000 31.4678105295116
16250000 31.9420338753809
16260000 29.9498561303127
16270000 28.5728565064629
16280000 31.6556891902598
16290000 31.6283956200213
16300000 33.3380517447365
16310000 33.6964871625901
16320000 31.1367228516146
16330000 26.0432299486336
16340000 24.6544198353518
16350000 28.3128691243464
16360000 25.863531592284
16370000 25.7474399909037
16380000 27.0148590956892
16390000 28.7343163173028
16400000 24.2525625779765
16410000 27.6862295240745
16420000 27.1787117736365
16430000 21.1158275996617
16440000 25.9262053296317
16450000 27.4818375463651
16460000 24.5735264520499
16470000 31.026325974275
16480000 34.2953010701342
16490000 28.8563087183049
16500000 28.6339015109437
16510000 26.3897191480199
16520000 32.4350207501717
16530000 32.6501373138455
16540000 32.0452581060974
16550000 30.119512009988
16560000 32.8765701239399
16570000 29.3500006303239
16580000 32.3717767807598
16590000 34.4263683923973
16600000 30.5808977181974
16610000 35.8422526388311
16620000 28.0382837356036
16630000 23.5878501504115
16640000 29.1339778185495
16650000 30.5465398238999
16660000 29.5956650964265
16670000 32.6447468018064
16680000 32.525543331935
16690000 35.8586558002152
16700000 34.9401407774491
16710000 28.7294358228419
16720000 20.9380569677822
16730000 27.1257836345043
16740000 17.779304970201
16750000 17.5664323080931
16760000 18.6621348957547
16770000 11.9793819873832
16780000 19.5686419800496
16790000 12.8475601552154
16800000 16.1586622500402
16810000 13.648815962135
16820000 18.6922906711562
16830000 14.3146680233517
16840000 22.9699328862881
16850000 24.4318908468103
16860000 27.5887779111827
16870000 22.1836417539441
16880000 23.6390484696468
16890000 22.6274740301442
16900000 24.8647129171434
16910000 27.2434637625396
16920000 24.9978905049921
16930000 28.4941132690607
16940000 33.5204739785918
16950000 26.1803245056352
16960000 29.6288654222397
16970000 26.3100417967958
16980000 35.8198625952967
16990000 33.3247876185197
17000000 26.903792263822
17010000 29.2924262672349
17020000 33.287002898154
17030000 29.428600684394
17040000 30.555629193753
17050000 28.9988798398564
17060000 31.90040797985
17070000 26.778746326444
17080000 32.7162717670403
17090000 41.587134735858
17100000 33.6736970582584
17110000 27.7049788882974
17120000 24.9648285169359
17130000 19.1219812579274
17140000 19.1637058429738
17150000 27.9726166075966
17160000 31.2051491562345
17170000 37.9677824632038
17180000 32.7834123513994
17190000 31.8527514348456
17200000 31.2009520370652
17210000 26.5029358876772
17220000 28.8869387716452
17230000 28.2744219769948
17240000 26.2147219749252
17250000 27.8018931405948
17260000 27.2806963851419
17270000 29.1848418090567
17280000 34.0115822017141
17290000 28.7043814151014
17300000 26.1548461658507
17310000 25.0941719750987
17320000 27.68966389253
17330000 29.5302449065102
17340000 30.2071331450109
17350000 31.1049602081348
17360000 37.236711658738
17370000 33.9883977300669
17380000 34.3185262505291
17390000 32.9740068571841
17400000 35.0000034730569
17410000 34.3282898958329
17420000 36.9428581349629
17430000 36.4745125244008
17440000 30.3997213108381
17450000 32.9865356134737
17460000 33.5587033894216
17470000 33.0366909101718
17480000 38.0151105665794
17490000 31.9300403107829
17500000 35.3224180772823
17510000 32.512469659106
17520000 29.7765997707498
17530000 29.7765208182504
17540000 31.2499756718582
17550000 31.4698510702127
17560000 37.8533741299593
17570000 31.5877386161578
17580000 38.9405636266142
17590000 37.9008781176157
17600000 34.0914430392745
17610000 35.4612587174236
17620000 37.2289552479385
17630000 31.2423813734652
17640000 28.8015974874507
17650000 25.3394670260401
17660000 19.2718229177268
17670000 31.1502175717052
17680000 32.3492230018815
17690000 31.29098865283
17700000 26.2089689572
17710000 26.4978604955151
17720000 24.5169503043674
17730000 31.1702792650191
17740000 31.8696704256402
17750000 29.7964812124115
17760000 28.3094843489688
17770000 41.0933750026491
17780000 39.5424398141532
17790000 39.9871359470185
17800000 37.0517776303751
17810000 30.365883867212
17820000 24.8030876632412
17830000 24.813480945455
17840000 20.1715977531296
17850000 20.9919546380543
17860000 19.4771009079121
17870000 15.0949228915207
17880000 17.0428605708799
17890000 15.1264716670698
17900000 15.8331530708907
17910000 20.8415379831338
17920000 22.6454109234402
17930000 21.8031258818759
17940000 18.6547493578282
17950000 24.5864104966059
17960000 27.6442731951706
17970000 26.4286184725434
17980000 32.27149442543
17990000 31.115707558974
18000000 29.3168241294712
18010000 29.2938475627292
18020000 27.4583192035945
18030000 24.3780127599824
18040000 22.1391879100956
18050000 23.7113608798534
18060000 28.8423373147891
18070000 27.342005257235
18080000 26.4843741706033
18090000 34.1299523863886
18100000 33.7137037893334
18110000 27.5960458285269
18120000 28.5084015957358
18130000 30.7999829811825
18140000 30.6961129935388
18150000 24.4923930800168
18160000 27.0966713047646
18170000 26.8450959491403
18180000 18.5989102623753
18190000 23.158443611409
18200000 20.3078085284261
18210000 23.896730284613
18220000 29.2582524366048
18230000 21.5698758711424
18240000 17.6451845287322
18250000 20.0987996120125
18260000 19.0402448428016
18270000 20.9832773098298
18280000 17.2967016231366
18290000 17.3090986415418
18300000 23.7374853805386
18310000 20.4544346918051
18320000 19.5785607913643
18330000 21.5425961389049
18340000 28.1168751280028
18350000 30.2349938087877
18360000 36.1659262577633
18370000 28.5055785808659
18380000 31.9362256267101
18390000 29.5039149535932
18400000 29.4742149086842
18410000 22.4742407173704
18420000 26.3953717469352
18430000 15.7562162503495
18440000 23.2165999543857
18450000 27.8762986710759
18460000 26.5333291979499
18470000 31.7521320340527
18480000 24.2227174355752
18490000 22.8094358628242
18500000 22.1964678134356
18510000 16.7933630295906
18520000 19.1817363076728
18530000 22.7871036926927
18540000 21.5428970153142
18550000 26.2343623354594
18560000 26.4762537475372
18570000 29.5218676244148
18580000 28.4154088151998
18590000 25.4808004502661
18600000 22.1182406671475
18610000 23.8622002498196
18620000 22.1210308509148
18630000 16.9468865920861
18640000 16.4390301819701
18650000 15.3317852132982
18660000 23.8576373396679
18670000 22.5855622284128
18680000 21.1369854713363
18690000 18.8094104303256
18700000 19.5389703106952
18710000 20.0807930912954
18720000 17.4617357075772
18730000 16.3136089105512
18740000 14.3288833204442
18750000 7.22909867796591
18760000 12.6831424539657
18770000 14.2078334159185
18780000 12.0060652177479
18790000 11.457376563775
18800000 6.3594116512873
18810000 6.77408322165093
18820000 6.77062017646085
18830000 9.59862593547138
18840000 8.03292110547142
18850000 11.680857963033
18860000 10.964931320577
18870000 15.2960804357772
18880000 15.5313094157067
18890000 21.905196571194
18900000 18.9075158701512
18910000 25.1043279307534
18920000 28.3189880992804
18930000 31.2481145777586
18940000 24.3506562425437
18950000 18.5671259018125
18960000 22.4218543880403
18970000 16.6241484149735
18980000 15.9574847933939
18990000 16.9537285716742
19000000 18.5715447551812
19010000 15.3607509933394
19020000 20.0115417186775
19030000 23.779629114794
19040000 22.9816451201119
19050000 26.5424193374893
19060000 27.5559077859448
19070000 24.5420014892017
19080000 24.7224708214587
19090000 21.1266751452617
19100000 23.9227421543193
19110000 22.1624549644145
19120000 27.0309714433918
19130000 26.7962011049289
19140000 31.0985582323009
19150000 26.5423481925102
19160000 21.2693400035703
19170000 22.2626997469584
19180000 25.975565510171
19190000 18.6545991516473
19200000 6.84308342656988
19210000 8.6779354256393
19220000 13.9173737849396
19230000 16.0687546597201
19240000 11.7713354119563
19250000 23.6790965845034
19260000 24.9616542555662
19270000 17.619649974534
19280000 21.2513005217994
19290000 22.2297130077384
19300000 23.9619169933533
19310000 15.3400155210603
19320000 8.43464708317538
19330000 13.1778958915683
19340000 8.67278324293733
19350000 9.53270624149008
19360000 16.740286139166
19370000 13.4202653104409
19380000 7.98645765777491
19390000 16.6327942080616
19400000 14.9033236348204
19410000 14.1496997924133
19420000 21.6036086708833
19430000 12.8981348356752
19440000 21.9839644665205
19450000 19.422524606657
19460000 19.9728467130377
19470000 15.1245047799638
19480000 10.9125365682645
19490000 10.9904553857661
19500000 13.2040052873182
19510000 21.8709205063219
19520000 21.8068315791348
19530000 22.254267454606
19540000 22.4350143069736
19550000 14.5700389957101
19560000 19.8578771013196
19570000 19.8954771025194
19580000 15.2134912849818
19590000 16.5585134761481
19600000 8.90740515433299
19610000 17.5874975858998
19620000 19.7546436737502
19630000 22.0571183936683
19640000 17.3027032961025
19650000 20.4506967527671
19660000 21.1917457563992
19670000 23.7128818733089
19680000 22.1472707550856
19690000 23.1763962417171
19700000 22.0184103421969
19710000 23.0184455252815
19720000 25.0893512865298
19730000 23.2900777530736
19740000 20.4379155305712
19750000 26.1069519341816
19760000 23.9630675030487
19770000 20.1504270113869
19780000 24.3945049680862
19790000 20.1204408091932
19800000 15.4176655229181
19810000 19.5440596490265
19820000 13.7485372077131
19830000 14.6469336784644
19840000 9.13593877689016
19850000 17.3710172657684
19860000 14.6859396575039
19870000 12.1669764939458
19880000 15.5174479920575
19890000 8.34340246263605
19900000 10.7418203483838
19910000 6.64726195057551
19920000 5.42433484585092
19930000 10.4500694712867
19940000 12.2252934057183
19950000 12.9666105564061
19960000 14.4864134085946
19970000 9.61163439541593
19980000 13.2874578023015
19990000 12.1034004381451
20000000 14.4950878709029
20010000 24.2979744151754
20020000 24.9077039034023
20030000 28.9935090448967
20040000 31.7244847466185
20050000 31.9903633799826
20060000 31.2330475104089
20070000 34.9980162763114
20080000 34.2298753382763
20090000 28.9132365639696
20100000 24.5135198210201
20110000 25.7401589775737
20120000 32.0909046926089
20130000 30.9047852985299
20140000 34.1463726696943
20150000 30.1991208035963
20160000 31.9601080185162
20170000 34.4822689764854
20180000 32.4274994481472
20190000 28.2008705848227
20200000 23.7394639594436
20210000 28.5994839161534
20220000 31.3494415480088
20230000 27.6128688379995
20240000 21.8480796941408
20250000 25.5577029068933
20260000 25.2323005410166
20270000 24.4491544304352
20280000 27.606173521626
20290000 24.8516369588229
20300000 28.6811534156197
20310000 32.0184068713097
20320000 34.1366637453492
20330000 31.0241254564995
20340000 26.5462910200883
20350000 28.6355759247901
20360000 30.3007964978195
20370000 23.4689826410261
20380000 24.8453426544124
20390000 24.5703022484126
20400000 23.213845991056
20410000 28.0307526153669
20420000 32.6813529189222
20430000 27.1797270822715
20440000 22.0399370397939
20450000 21.8869099436149
20460000 21.7749136665433
20470000 20.4062188128819
20480000 21.5360773189224
20490000 20.0677585610678
20500000 23.973553900462
20510000 30.8473234079111
20520000 26.9795994658647
20530000 36.9438849458781
20540000 39.7570763340225
20550000 40.1384008814362
20560000 41.2991933421823
20570000 29.3821940766347
20580000 27.8338158018904
20590000 30.5038170422782
20600000 31.4190415000706
20610000 39.0010210588585
20620000 35.0282375162884
20630000 35.3710686715144
20640000 32.2579767942516
20650000 33.2024090786173
20660000 33.1856418444855
20670000 32.0403651759131
20680000 40.1250441082082
20690000 43.7316225670947
20700000 36.9392916268284
20710000 43.2171031338162
20720000 40.0350279415323
20730000 32.9279649217091
20740000 31.9066253407852
20750000 34.2330896584947
20760000 38.942473002103
20770000 37.4467391002156
20780000 33.6609589318631
20790000 36.3293861583077
20800000 38.5012396979724
20810000 39.7914889358374
20820000 44.0407796432673
20830000 39.9318542183942
20840000 41.1823911881191
20850000 38.799078216266
20860000 39.9541247945347
20870000 39.7044208087877
20880000 39.1962793497719
20890000 34.7985085429725
20900000 38.5466264118467
20910000 40.9871187784441
20920000 34.722404408492
20930000 32.2570090462444
20940000 34.2718977439038
20950000 38.2697341318474
20960000 29.586107174046
20970000 31.4857825202478
20980000 36.2663123001729
20990000 38.8866707297894
21000000 36.1497404241943
21010000 30.0997740349191
21020000 28.9179719793499
21030000 33.6332182092668
21040000 28.3213183339222
21050000 32.9846149089911
21060000 21.7222378595598
21070000 31.4114976145087
21080000 33.4267789604676
21090000 29.2832283077782
21100000 29.4279693966384
21110000 28.8822106377455
21120000 30.0835407047941
21130000 25.3361317033228
21140000 27.3630598982151
21150000 32.3954586355578
21160000 26.7368133193104
21170000 37.7240864380084
21180000 39.3996214516172
21190000 34.465642518008
21200000 27.2870777080205
21210000 27.8136433499053
21220000 23.9603640745023
21230000 29.8925034942808
21240000 24.0500196862015
21250000 23.4968156326152
21260000 19.0249584779954
21270000 21.9865714665975
21280000 22.1041536264402
21290000 23.5027609015451
21300000 22.3775926577163
21310000 22.7661446912541
21320000 31.1865599168871
21330000 31.0469601113893
21340000 27.3719779645436
21350000 23.9059438774205
21360000 29.7489927572566
21370000 28.5925093648736
21380000 27.7445713052938
21390000 36.4626317322947
21400000 39.143714250636
21410000 38.9144312854384
21420000 30.520358547096
21430000 34.7408409167876
21440000 30.1991972178178
21450000 32.9062151725133
21460000 36.4745878465553
21470000 37.87779433939
21480000 29.6326222097268
21490000 31.1122421128956
21500000 29.7506818147342
21510000 24.5215872014875
21520000 29.8852595335843
21530000 26.9084545054889
21540000 32.2612123247778
21550000 25.4041319324012
21560000 22.1735093022604
21570000 25.4977932885337
21580000 25.9882357889658
21590000 32.1429555227975
21600000 31.1871076071962
21610000 35.1022833904022
21620000 28.8747809976949
21630000 34.4374616518151
21640000 35.0571925628965
21650000 27.8671362590783
21660000 31.0534128356958
21670000 27.366438919284
21680000 35.1957504155277
21690000 42.4313108409902
21700000 38.5284137434183
21710000 38.0293782522053
21720000 40.6450381582795
21730000 36.9211742124844
21740000 36.2160476994327
21750000 35.1062458474803
21760000 36.1993603627597
21770000 41.287505803414
21780000 40.3574407454009
21790000 41.9715078687726
21800000 44.4455827834507
21810000 39.5962538779371
21820000 32.5855761459216
21830000 35.6082853659905
21840000 37.374202414479
21850000 41.1960179924728
21860000 45.0497425639871
21870000 41.9451427446783
21880000 47.577138412906
21890000 37.9812814215875
21900000 47.7255457739344
21910000 48.4669604904882
21920000 43.3430575032694
21930000 41.080589754254
21940000 40.8174098529818
21950000 41.3104071620091
21960000 39.3165873190063
21970000 37.1594471966819
21980000 38.6609852138686
21990000 37.9078097540536
22000000 38.9481264515767
22010000 47.6197789593451
22020000 41.9535420328531
22030000 38.6227826679366
22040000 32.1139681341199
22050000 37.5605266460775
22060000 29.6240677552133
22070000 40.8927102615885
22080000 41.7454489871757
22090000 43.8592897900798
22100000 41.8372738606081
22110000 41.0764463828644
22120000 44.7344001005015
22130000 34.7520996070089
22140000 37.6637759643001
22150000 43.2008656214515
22160000 38.7422666973087
22170000 40.7918454920793
22180000 41.6904437556044
22190000 38.5527965718948
22200000 44.5235353398103
22210000 40.8880722872777
22220000 40.5110623963369
22230000 42.0413332632141
22240000 42.0266718489077
22250000 42.7788654837704
22260000 39.6722260204202
22270000 31.6667780948102
22280000 35.5710491560047
22290000 38.9512977040878
22300000 33.1850187362265
22310000 34.4318417951537
22320000 31.1597713467328
22330000 33.8482587345322
22340000 29.8719098907815
22350000 31.1766347580511
22360000 29.0242505167195
22370000 42.3180042940659
22380000 36.5984342481962
22390000 37.3665924640715
22400000 41.1875900544775
22410000 43.7814586500744
22420000 42.568647265253
22430000 43.2803162561675
22440000 34.8003055477282
22450000 30.7652045297926
22460000 34.3362025728454
22470000 32.6299580407764
22480000 39.5181611402738
22490000 40.8813897680913
22500000 31.7731151399615
22510000 34.4198637810607
22520000 33.5530557178397
22530000 33.9264422968439
22540000 32.8179850060104
22550000 32.531503850059
22560000 28.9617320227995
22570000 36.747162775064
22580000 33.2391098881266
22590000 31.1650625602654
22600000 40.1718606946216
22610000 28.591483958847
22620000 38.0902898811465
22630000 34.6708832359753
22640000 32.0375303128212
22650000 45.4494646623192
22660000 38.2282809835848
22670000 32.3984899134148
22680000 36.4629621879838
22690000 36.4407420078712
22700000 35.821410178759
22710000 38.3924432565775
22720000 37.3577230171574
22730000 35.950735363572
22740000 28.2901178858242
22750000 28.3128378425915
22760000 30.7098005994246
22770000 33.5679702321606
22780000 41.5756030917274
22790000 40.1773656759663
22800000 35.4019384548234
22810000 37.1040460341135
22820000 33.2658624400974
22830000 39.8321444600105
22840000 40.4098552998501
22850000 39.9373956566
22860000 36.2232683744706
22870000 39.8292322706646
22880000 36.6167978820514
22890000 40.2717256544483
22900000 43.9993878189336
22910000 41.2907862946154
22920000 39.7708441276816
22930000 33.9249001388333
22940000 33.0109757859068
22950000 38.2107031005602
22960000 30.3037343984846
22970000 32.8234842911752
22980000 31.2903447908971
22990000 39.6551063065364
23000000 33.250592851852
23010000 33.1184047304168
23020000 31.2230706173779
23030000 33.4804695558439
23040000 34.2010618882291
23050000 39.8998976504215
23060000 35.6385870940742
23070000 37.5884979828723
23080000 34.5661977791304
23090000 35.4097425559224
23100000 41.9376466796721
23110000 41.995479167254
23120000 32.5603462862105
23130000 38.9037023558305
23140000 38.6392806249679
23150000 34.2377119235253
23160000 41.3688860665508
23170000 38.5995989156347
23180000 44.0549339138473
23190000 38.0628666244016
23200000 30.1673826574431
23210000 40.317198443815
23220000 42.1734458944588
23230000 44.3882108781322
23240000 43.6966393626678
23250000 38.3862725244038
23260000 41.5509731950972
23270000 32.593080834324
23280000 39.9434788868416
23290000 36.5332443954777
23300000 37.6987051879199
23310000 39.9263990086965
23320000 43.2127612656549
23330000 37.5441576403054
23340000 41.1812662059968
23350000 36.0163568806919
23360000 36.9524610638296
23370000 27.4507665565056
23380000 32.869507507437
23390000 37.8783784021742
23400000 34.4444008964875
23410000 33.1455975552877
23420000 29.3321774624058
23430000 31.7354633304896
23440000 27.3106117209492
23450000 30.921626188693
23460000 36.2167323874631
23470000 33.2877158800795
23480000 21.3150426628248
23490000 25.3120231957133
23500000 26.8617419160556
23510000 30.1089591225523
23520000 29.9265327448441
23530000 36.2253940093208
23540000 35.0657243242266
23550000 38.4009769978238
23560000 35.0761607525071
23570000 37.9616730119937
23580000 40.5311886176388
23590000 38.6521577152794
23600000 31.6134329467693
23610000 34.6027421029631
23620000 37.6304830327228
23630000 33.1397742819549
23640000 36.3284841344315
23650000 35.5925923516635
23660000 37.7620893416736
23670000 32.6501369580002
23680000 33.551172650017
23690000 35.2647972041735
23700000 40.8430342943819
23710000 33.5368136114637
23720000 38.2353030280948
23730000 44.3762967892941
23740000 46.0613717252753
23750000 37.0056697269002
23760000 38.6733305317229
23770000 31.9872541696205
23780000 34.4724977057601
23790000 41.8130071523511
23800000 41.5241755718613
23810000 44.0715132250331
23820000 43.9650217540052
23830000 46.4319998062829
23840000 47.6639512319829
23850000 50.1331639128616
23860000 43.2805222901773
23870000 41.294326871356
23880000 34.1043604669853
23890000 35.6316200111295
23900000 42.1054689206702
23910000 37.1001392640568
23920000 34.3708968974992
23930000 33.3118210071614
23940000 37.4703393086719
23950000 32.0701107564627
23960000 32.0333136114078
23970000 32.7638681211666
23980000 27.8039128119069
23990000 32.5857665811176
24000000 32.396509030422
24010000 47.3867045545764
24020000 43.7826735494763
24030000 40.096365708508
24040000 47.6057622309257
24050000 38.8038862643487
24060000 45.9060645418915
24070000 39.6903455976285
24080000 45.4352388388701
24090000 45.3527042507357
24100000 43.9301697037754
24110000 40.0108337099079
24120000 32.0372186034821
24130000 35.8168276546666
24140000 38.2423858821909
24150000 37.874262208832
24160000 31.413570624956
24170000 28.2587748837542
24180000 34.70273764967
24190000 26.4584357490543
24200000 26.0137413963686
24210000 34.3184082797528
24220000 34.8827188958393
24230000 42.4884218310103
24240000 44.2836430047536
24250000 46.5548153362687
24260000 42.5864983065684
24270000 34.9438279934685
24280000 31.1161011489089
24290000 27.5921372376498
24300000 29.6315195480183
24310000 31.7417005211565
24320000 35.0488144896348
24330000 38.94200329045
24340000 39.6220053000364
24350000 32.5627217745091
24360000 36.4465865219004
24370000 35.3656347669096
24380000 33.2182010295963
24390000 41.1309146912614
24400000 35.4487076005005
24410000 33.7771201581991
24420000 32.5515072819211
24430000 27.6522681919922
24440000 28.2492675534099
24450000 29.2594347249027
24460000 24.9881640298919
24470000 35.3114324376828
24480000 29.1225254322689
24490000 27.6699252566291
24500000 32.330878772113
24510000 32.6501573785267
24520000 28.7283083984588
24530000 30.8640929392547
24540000 34.395400187811
24550000 34.305732918795
24560000 35.1606233638066
24570000 39.0558477154504
24580000 41.1179493690115
24590000 38.9255660661361
24600000 36.6589034917614
24610000 39.1789755728226
24620000 39.4046213173124
24630000 37.8092060675036
24640000 36.523238879647
24650000 38.341908866269
24660000 34.1684125964582
24670000 35.100220660669
24680000 39.7658614021553
24690000 34.5433477550645
24700000 44.0070505962033
24710000 42.6870760390735
24720000 40.042983040089
24730000 38.6788861559456
24740000 42.2724088436365
24750000 38.980842820931
24760000 37.4131997569984
24770000 34.8936248759192
24780000 39.0413769792382
24790000 39.693914875033
24800000 39.896902328461
24810000 31.9955012974918
24820000 27.1269761670255
24830000 34.4343897863402
24840000 30.776073449201
24850000 29.7928949906334
24860000 37.0599881922055
24870000 35.1372562415712
24880000 36.1999000923344
24890000 28.6567106540124
24900000 32.8734378748508
24910000 43.4007963058993
24920000 35.0204239554189
24930000 44.8648342673894
24940000 43.8342606840071
24950000 40.4737601377985
24960000 38.423309226003
24970000 39.2732226305282
24980000 36.1560878439774
24990000 37.3400429534248
25000000 46.9978893939522
25010000 45.4079907125734
25020000 42.1841378224884
25030000 44.591924844376
25040000 48.2520965722516
25050000 42.0507635539911
25060000 41.1007847220759
25070000 43.1829250701405
25080000 42.2662093945369
25090000 47.7132954725593
25100000 41.9921449337888
25110000 41.9377456552526
25120000 43.2387683037096
25130000 42.1622224070117
25140000 46.5546066510499
25150000 45.3208365599977
25160000 48.7851182587527
25170000 44.7786008399189
25180000 39.1771164020309
25190000 40.0236648036741
25200000 42.5720503669449
25210000 44.8261003569191
25220000 48.7104764309557
25230000 50.2777734859466
25240000 43.3569398978241
25250000 34.5062164037298
25260000 37.6040209254259
25270000 38.2081145733331
25280000 32.3535469016457
25290000 35.8627687640222
25300000 30.4513797675924
25310000 30.9196710078444
25320000 29.3214536565862
25330000 33.4235850869547
25340000 30.137483521966
25350000 34.0279492507316
25360000 31.2552909230694
25370000 40.3778996409247
25380000 40.5113880465277
25390000 44.4970762976177
25400000 40.2479004002419
25410000 37.6704870301889
25420000 36.5214787885294
25430000 33.4849429127858
25440000 25.1789669923763
25450000 26.9973095870078
25460000 24.7816926964105
25470000 26.6952737805987
25480000 27.3712663520433
25490000 33.0955448577946
25500000 28.0040834821824
25510000 30.9415091028879
25520000 32.4651469210128
25530000 38.4424382368223
25540000 37.874807957046
25550000 34.9179987836796
25560000 34.6751336124569
25570000 37.9024596634837
25580000 40.4771735724752
25590000 38.5512162932746
25600000 37.0106517606179
25610000 37.706373145034
25620000 30.3069424759036
25630000 35.2909270878027
25640000 40.7349842483675
25650000 41.5297528419803
25660000 39.0926223637739
25670000 44.0951175087634
25680000 41.028616002146
25690000 38.6191918563574
25700000 35.2262419215566
25710000 39.9358688848121
25720000 36.4108397853441
25730000 41.2597619854964
25740000 41.3154326949916
25750000 41.6792898768165
25760000 37.518407104911
25770000 33.3100869952543
25780000 37.4156280700887
25790000 40.3298782110313
25800000 38.3328277317321
25810000 37.2597230054791
25820000 38.8657614085141
25830000 40.9423525663528
25840000 49.0533983431972
25850000 43.2377699295803
25860000 45.0226701409641
25870000 40.9585718905394
25880000 46.2811466309481
25890000 45.2037256063568
25900000 43.4655570256925
25910000 34.3361356813472
25920000 41.2187448679394
25930000 41.5635282335666
25940000 45.8002365820285
25950000 42.2502505446573
25960000 35.4073429070481
25970000 43.0907134522558
25980000 36.9901752522239
25990000 42.4502059848375
26000000 39.7841731206721
26010000 44.3034443176079
26020000 47.9261918050449
26030000 37.7362449081515
26040000 38.9460781218472
26050000 42.2639257937855
26060000 39.1598084552884
26070000 37.6293036398761
26080000 38.2489684058909
26090000 42.951624159761
26100000 42.0471960405736
26110000 45.5414906397705
26120000 41.2460004673963
26130000 42.9572058600905
26140000 38.1171779485334
26150000 41.7625047563504
26160000 48.0086782097506
26170000 46.6970200257336
26180000 51.415244610191
26190000 48.3504745444246
26200000 39.6759775836418
26210000 46.4190870360914
26220000 39.4717233334734
26230000 38.5093855163737
26240000 45.0896531114143
26250000 47.2851373348193
26260000 41.305690736351
26270000 43.3185571736692
26280000 40.5404896630017
26290000 37.6379082039376
26300000 37.2574168235897
26310000 39.6959741027944
26320000 36.8223901952785
26330000 36.6304454101773
26340000 39.1584462202625
26350000 33.3147285869717
26360000 41.3203732368988
26370000 39.4248305672332
26380000 40.77415989636
26390000 43.3605107791438
26400000 44.5923518434616
26410000 40.0021267546396
26420000 42.4881205724287
26430000 44.2404508503511
26440000 43.8991933941952
26450000 44.3647380730773
26460000 43.7052556287126
26470000 44.8764129898357
26480000 41.859076098203
26490000 50.5056287342196
26500000 49.5011331652565
26510000 44.2556535977781
26520000 45.9725697612711
26530000 46.264563840338
26540000 43.4720051259822
26550000 40.5364163988039
26560000 42.0429421016206
26570000 36.5889761173991
26580000 31.4485088446099
26590000 41.0827041221127
26600000 38.9170235493918
26610000 43.534100305787
26620000 43.7361485823078
26630000 43.6530011138785
26640000 36.5253578230911
26650000 35.8512709017218
26660000 33.4224649924271
26670000 34.658094371938
26680000 34.0427884798473
26690000 34.4407257276245
26700000 33.0963111977605
26710000 34.1065512331894
26720000 31.7582562838717
26730000 31.3701751243412
26740000 30.6525381832307
26750000 31.0984957984682
26760000 36.0029704096805
26770000 35.3967216318946
26780000 31.1973168009464
26790000 35.195828650205
26800000 29.2339654654688
26810000 24.4210913860377
26820000 30.6937651416032
26830000 31.143350961593
26840000 32.799045448563
26850000 31.152415780086
26860000 25.6874142416465
26870000 33.4768177963073
26880000 34.4614158352122
26890000 29.2483345529326
26900000 37.124137697823
26910000 32.6022951910617
26920000 28.952204576576
26930000 39.2452203599315
26940000 33.4918842963438
26950000 35.6033407035389
26960000 26.8867730080725
26970000 31.139796100917
26980000 36.67254180408
26990000 38.0250163481792
27000000 35.1074682910377
27010000 39.7121318928509
27020000 37.2181554496237
27030000 37.0166034071094
27040000 40.1881900597394
27050000 38.8232315972286
27060000 32.1678749197445
27070000 29.8280971819951
27080000 34.9792128017593
27090000 33.1860702291023
27100000 35.3197793639137
27110000 34.6302726196939
27120000 27.6817759686128
27130000 33.5750751377765
27140000 28.2872917013401
27150000 31.523697458001
27160000 33.7317139214941
27170000 24.2944492005273
27180000 24.6395857049325
27190000 21.7636638370385
27200000 31.2799147186352
27210000 29.8187300439249
27220000 26.5266574832506
27230000 29.8657728360362
27240000 26.2091711968085
27250000 35.390512397136
27260000 32.8200895638885
27270000 25.9164528908778
27280000 23.731353103185
27290000 25.4221815272848
27300000 25.6927618284381
27310000 20.5476257821172
27320000 24.630451585364
27330000 28.9801196787211
27340000 21.5410283395141
27350000 23.5406575302194
27360000 22.2385656099586
27370000 21.3917631981919
27380000 26.4018221027989
27390000 33.4206146627736
27400000 36.338386146601
27410000 29.4717956632359
27420000 27.2768147138215
27430000 28.6702107136117
27440000 29.4282650074096
27450000 24.8814076036118
27460000 29.6058298449116
27470000 33.2339639689509
27480000 31.278822256698
27490000 35.4245757285906
27500000 42.7677941517292
27510000 40.0171092380699
27520000 39.9536459560517
27530000 44.946927315754
27540000 44.4777446172617
27550000 35.0598637464102
27560000 42.1829723751458
27570000 46.8424246808579
27580000 44.6843777579982
27590000 42.9206679485885
27600000 38.1740229020027
27610000 34.2321146667375
27620000 32.1934730668085
27630000 36.1515319541209
27640000 41.6015886966839
27650000 38.3821773874723
27660000 39.8133151628192
27670000 44.6677273160208
27680000 40.6999715997489
27690000 31.5114141910493
27700000 29.6276371031229
27710000 29.7266648012801
27720000 31.8358431411054
27730000 30.6119238347828
27740000 41.0165192523029
27750000 38.8943235495507
27760000 33.3665964223317
27770000 29.9317193564582
27780000 31.333901085741
27790000 34.2215783491082
27800000 31.099150017122
27810000 32.9622896816047
27820000 33.2232271590972
27830000 38.3645656236866
27840000 36.3730608760175
27850000 33.0543179876188
27860000 24.9657413020629
27870000 25.7111317685889
27880000 29.0611617374191
27890000 23.6710240396212
27900000 31.5516831673747
27910000 30.2124536573576
27920000 30.0539243080293
27930000 27.5924089073292
27940000 26.7580757448088
27950000 27.8929901538967
27960000 33.6982987760047
27970000 34.4394610780545
27980000 32.5776140538542
27990000 28.6267978404366
28000000 24.5656523393646
28010000 29.0917899317373
28020000 32.2751001003929
28030000 31.7034605794531
28040000 34.3277308485521
28050000 23.8276956625114
28060000 29.7101545265137
28070000 29.947303110248
28080000 27.8011127867831
28090000 25.7950323761701
28100000 28.2690476096901
28110000 36.1789252241828
28120000 38.0150674491673
28130000 36.8994779122497
28140000 32.9392135422889
28150000 29.7027580541244
28160000 34.1934716052717
28170000 35.5984596640504
28180000 21.7785911410415
28190000 30.8102597566698
28200000 32.6262578715123
28210000 33.1040732365647
28220000 28.1185548656834
28230000 32.8961666888881
28240000 36.0228500792981
28250000 34.8514089886236
28260000 38.8291586483249
28270000 42.7908434728217
28280000 40.4055337782441
28290000 36.0663705373156
28300000 39.5251363927475
28310000 40.6661697991631
28320000 39.6218442548762
28330000 30.753248524786
28340000 27.8300400188818
28350000 31.0066890576192
28360000 35.7629941630986
28370000 37.8256621010659
28380000 37.2399375740445
28390000 28.3063485528679
28400000 31.1401079126208
28410000 35.4662663858251
28420000 38.2919938738903
28430000 37.9892321072131
28440000 32.3521628241546
28450000 26.1563964340057
28460000 28.0100243857453
28470000 22.7976949541824
28480000 27.7245668117041
28490000 25.0996143034381
28500000 31.6695376140179
28510000 38.7707669349019
28520000 41.5606796309545
28530000 34.390306860677
28540000 36.2080437027879
28550000 37.1699888332847
28560000 39.4696161249493
28570000 32.2328497522197
28580000 32.5483429369754
28590000 36.7084816495553
28600000 35.1226713425821
28610000 40.4335912071641
28620000 37.7907504761617
28630000 38.544311841184
28640000 42.0773943365339
28650000 40.4464554334143
28660000 42.4673035860088
28670000 41.042985099961
28680000 41.4609042887759
28690000 40.6069122203446
28700000 44.955008002722
28710000 43.6721184729286
28720000 34.8176323133334
28730000 31.8179838366892
28740000 33.4896667101115
28750000 23.5042467904759
28760000 24.9198895946549
28770000 28.5001751914386
28780000 30.7503110407726
28790000 34.8042587068913
28800000 25.5321309105077
28810000 23.664840125008
28820000 39.6352982910477
28830000 39.6459785258464
28840000 34.5533811437065
28850000 31.7744797286412
28860000 39.2862980826472
28870000 38.0318655197041
28880000 40.9667591596514
28890000 36.1889853734145
28900000 32.4861044974158
28910000 33.4850100003847
28920000 35.2318931076662
28930000 29.5553489939189
28940000 32.3891090463896
28950000 36.661260073944
28960000 36.8998634628541
28970000 33.753933496546
28980000 33.2050425187739
28990000 31.4985717638907
29000000 28.0287110078261
29010000 32.3511373571843
29020000 25.138843894263
29030000 25.3126875664728
29040000 23.5042587658889
29050000 20.1394056543188
29060000 21.1767840454601
29070000 29.586955543002
29080000 32.8375289466484
29090000 32.0309393338747
29100000 33.2198133383384
29110000 30.1584100457549
29120000 27.8493194131335
29130000 28.2563408029216
29140000 29.7014834998504
29150000 27.2839713050251
29160000 25.7233615590237
29170000 24.3761393842867
29180000 26.6772158972574
29190000 42.6476604722802
29200000 42.6066209256406
29210000 39.3883060932486
29220000 41.0519301878792
29230000 47.8150998468131
29240000 44.1293346843339
29250000 47.4235772313549
29260000 42.7218013557375
29270000 51.6278837151427
29280000 50.9652181942749
29290000 36.8975951683028
29300000 38.4916894672759
29310000 41.6591804680272
29320000 43.2813819120673
29330000 38.3571804497417
29340000 42.6586840362889
29350000 32.7131845796646
29360000 37.6295233753703
29370000 41.6701150192774
29380000 41.5240281553818
29390000 39.5689422656263
29400000 36.8267631835319
29410000 37.6699389817775
29420000 37.8744273970854
29430000 35.8449448381626
29440000 36.0320613940111
29450000 33.6311307528873
29460000 33.4049044151569
29470000 33.8282614807277
29480000 35.1348703715872
29490000 40.7381862504431
29500000 34.0362377566528
29510000 33.7709804320704
29520000 39.1234394542812
29530000 33.857205627201
29540000 34.5970748454652
29550000 31.8584649979452
29560000 27.8208353465076
29570000 29.6114154062001
29580000 33.8797781146071
29590000 38.9087689092287
29600000 36.061847206092
29610000 30.9330077229803
29620000 40.0278335377355
29630000 37.3783576130793
29640000 33.0530505399846
29650000 39.2544397686205
29660000 30.5203318868108
29670000 31.9202309223336
29680000 36.6709469502164
29690000 32.0555702286396
29700000 35.4168237412078
29710000 37.1120276850427
29720000 43.3364212466523
29730000 41.4972851451635
29740000 32.6769293110953
29750000 34.7308605118978
29760000 44.9769088702348
29770000 41.0596167679964
29780000 40.4637453362437
29790000 39.9359130936388
29800000 33.0162830771034
29810000 43.6950093178492
29820000 36.1798753019787
29830000 40.4326956179084
29840000 44.3512691886933
29850000 44.0029187561533
29860000 46.168819257946
29870000 49.8728814230621
29880000 46.8197273453573
29890000 47.0010845457452
29900000 42.142338935796
29910000 44.4267610325592
29920000 34.7411449170846
29930000 32.097731733344
29940000 35.3663827292378
29950000 34.4875658132626
29960000 33.6781093795577
29970000 36.2823746118043
29980000 47.4578015259107
29990000 48.8057695751123
30000000 42.934066391005
30010000 34.4601567768525
30020000 32.8070166792815
30030000 34.0183357851141
30040000 35.0285522465906
30050000 35.2877279968154
30060000 33.7251148763174
30070000 34.2612061803919
30080000 34.597182150506
30090000 32.5735087267729
30100000 33.0325022369729
30110000 38.5562957051014
30120000 34.2294632600559
30130000 36.7852031752375
30140000 34.6847971497305
30150000 36.5984581895248
30160000 36.1767868056959
30170000 43.8139775145082
30180000 43.3535632067844
30190000 32.1845049212247
30200000 34.6078142746026
30210000 33.7854424982104
30220000 39.9101339560993
30230000 38.3658714396128
30240000 44.3024936231967
30250000 41.2180729372088
30260000 33.7846395801604
30270000 33.8094776959409
30280000 42.1093938865663
30290000 41.048746705108
30300000 42.9925805562309
30310000 42.9205890492961
30320000 39.9430487877317
30330000 37.5241710259649
30340000 44.3639871436468
30350000 39.3423158422616
30360000 36.545013910561
30370000 37.0028156712991
30380000 37.9831623804247
30390000 33.8881770591118
30400000 28.1373156977483
30410000 33.2080639065285
30420000 36.3949549164195
30430000 35.0287398035414
30440000 41.3386876393611
30450000 41.2835296346456
30460000 39.1557212777706
30470000 41.4360921772214
30480000 38.9611350292968
30490000 40.4951014042699
30500000 37.196164672111
30510000 38.1649002072458
30520000 33.7205227633526
30530000 32.4733248554389
30540000 32.0819992014632
30550000 34.2268896331424
30560000 29.6720896839832
30570000 37.1982734578947
30580000 39.9284081491644
30590000 36.7424206542636
30600000 32.3042370828529
30610000 29.9417276046711
30620000 34.5327144181123
30630000 35.4051001008741
30640000 35.7601410437564
30650000 30.9274559639649
30660000 31.8557903290305
30670000 29.3983131102263
30680000 31.6556835853215
30690000 30.4895253960466
30700000 39.5554418786498
30710000 39.8819222221202
30720000 38.5610924832741
30730000 38.9067593239531
30740000 31.658868474694
30750000 36.4800439634791
30760000 33.2554683126979
30770000 31.7428061987656
30780000 31.4947578670098
30790000 37.8444922041687
30800000 37.6639991908523
30810000 35.877683445753
30820000 37.6235809590407
30830000 41.810508229342
30840000 40.1967009680305
30850000 35.6345170801696
30860000 39.40037919047
30870000 36.0036085552859
30880000 32.7045323353784
30890000 33.5338703267174
30900000 32.0051889672483
30910000 38.0565806044037
30920000 32.0436315802816
30930000 29.2263862692696
30940000 37.7783525110191
30950000 40.4179300893501
30960000 37.1007711122598
30970000 31.8458401268092
30980000 31.0532964098873
30990000 36.7354446796339
31000000 37.7258704629239
31010000 35.9120964550336
31020000 31.2574736854292
31030000 30.395964873387
31040000 25.4726091052018
31050000 31.7116464351775
31060000 39.6959758111074
31070000 38.9718835998493
31080000 31.3487537268082
31090000 28.1043346909461
31100000 25.6219782972264
31110000 30.7754817092758
31120000 34.9884504973361
31130000 31.9777468243493
31140000 27.9972433858658
31150000 35.2804104567639
31160000 35.8917853087518
31170000 35.5207288411616
31180000 34.2706515535234
31190000 34.6285480964842
31200000 32.6492101898991
31210000 35.1338119683468
31220000 35.7990694078075
31230000 39.6340419463822
31240000 41.7177924060819
31250000 39.5727493237309
31260000 38.945669580025
31270000 36.631119930541
31280000 39.1232837199402
31290000 36.11687352362
31300000 42.2937453953198
31310000 43.5279717521925
31320000 44.7728668350794
31330000 48.7561122623057
31340000 46.8466413510797
31350000 51.5536950032887
31360000 48.8019915135341
31370000 47.0897732401615
31380000 44.1770679585393
31390000 41.4162147642148
31400000 45.755703370246
31410000 46.4038836132519
31420000 40.8999204497478
31430000 44.5405634624899
31440000 45.386877687115
31450000 44.9551596391311
31460000 47.2595291229292
31470000 45.4814646495543
31480000 44.2480476650696
31490000 48.9365153432798
31500000 41.5566487129379
31510000 39.2373124997125
31520000 45.9430023359477
31530000 38.7613447445766
31540000 38.8863338915088
31550000 41.8996883068934
31560000 44.6248978280908
31570000 43.3808352949805
31580000 38.6942660559453
31590000 38.5851639480813
31600000 34.8798167192519
31610000 36.4755546867932
31620000 31.7564049148586
31630000 38.6340856195927
31640000 41.9013890317877
31650000 41.0701145628417
31660000 34.5924782688313
31670000 44.7846342320659
31680000 39.574475709706
31690000 43.482857916038
31700000 37.8005950622284
31710000 39.8450807896728
31720000 43.2202994416843
31730000 38.9951645926318
31740000 39.070601415215
31750000 37.4374659701907
31760000 42.0977087471973
31770000 39.4636682142416
31780000 36.3823832182429
31790000 38.3092971744693
31800000 40.19836930444
31810000 30.0425342375154
31820000 30.0832334908322
31830000 33.2291905849466
31840000 43.1968843972626
31850000 44.8832307248505
31860000 43.061531257746
31870000 36.7443057119157
31880000 38.646263000389
31890000 32.0880171819104
31900000 35.9127882353941
31910000 32.981184017903
31920000 33.6115035121659
31930000 37.2062918049069
31940000 34.201597601039
31950000 31.573740574463
31960000 33.1751349717136
31970000 32.4249451525066
31980000 29.6331527916676
31990000 36.0629304570572
32000000 32.461959579827
32010000 32.9488841243958
32020000 36.4684843270931
32030000 42.4586753129474
32040000 44.5598128670107
32050000 49.1489368930132
32060000 42.903813648563
32070000 43.2869989652373
32080000 37.1395378244275
32090000 44.3631266593195
32100000 36.6687917037698
32110000 41.5187887485362
32120000 41.0253514141726
32130000 42.4244233852054
32140000 44.0265478943897
32150000 49.8492878322753
32160000 44.1105127281688
32170000 46.5581637888768
32180000 42.8855234325048
32190000 41.3454821719097
32200000 41.1950224344483
32210000 36.0968763709397
32220000 34.6367152943706
32230000 39.3545972197057
32240000 38.4791559789173
32250000 40.8661976976173
32260000 40.1052645082295
32270000 44.4396451967412
32280000 43.2174636686893
32290000 43.5954385583553
32300000 36.7044943706479
32310000 33.2420086636583
32320000 30.9341461216891
32330000 37.7952145096182
32340000 38.1376083512559
32350000 35.339928300761
32360000 37.4929346707354
32370000 38.603125490881
32380000 32.9247967661117
32390000 36.3008533719534
32400000 41.0700492790262
32410000 39.8549414957794
32420000 36.728851857514
32430000 34.7318597236131
32440000 45.7793273033045
32450000 41.9565171032125
32460000 32.4628854954484
32470000 39.4873521691707
32480000 35.0710233200886
32490000 26.3607723032783
32500000 28.1934289426977
32510000 35.0445174165621
32520000 41.3774417557942
32530000 26.9348582972478
32540000 32.3064273463796
32550000 40.4038475215863
32560000 40.7802686462314
32570000 43.9080393122418
32580000 44.8076706112133
32590000 43.4035878052352
32600000 40.4697914306936
32610000 44.6291374278246
32620000 43.2506626398019
32630000 43.6179020142071
32640000 43.4804410131144
32650000 37.0009935844827
32660000 39.7056935109647
32670000 44.9226798110103
32680000 42.0437029088845
32690000 47.6632686318058
32700000 47.693922962294
32710000 50.4701696840229
32720000 48.4692762098398
32730000 44.5909073821916
32740000 49.1245865070148
32750000 47.4059565282528
32760000 47.2207524901991
32770000 52.3142402919497
32780000 51.1645717222691
32790000 52.6624867279123
32800000 47.8338959606513
32810000 47.0659820904741
32820000 44.4581946921709
32830000 48.7986864954703
32840000 46.699481810932
32850000 42.9719651609699
32860000 41.0809940173566
32870000 41.4158306737702
32880000 45.9429367689573
32890000 44.5871391001293
32900000 46.0369998936866
32910000 44.5812589498323
32920000 45.0243145112499
32930000 42.6719085800899
32940000 42.5445953478417
32950000 43.1679689366369
32960000 38.6696969250563
32970000 39.9894682388735
32980000 35.3406983071193
32990000 40.5167974558017
33000000 40.0859153221426
33010000 35.7429506133936
33020000 31.9743789229851
33030000 37.7741213314146
33040000 38.0946480172368
33050000 34.8800841497352
33060000 40.5971331761268
33070000 43.5088988267194
33080000 44.3113157959184
33090000 42.4887308643585
33100000 40.0206866253737
33110000 42.745402371186
33120000 42.8628085160359
33130000 49.3774332348764
33140000 37.5524682561974
33150000 36.641568865626
33160000 43.4411231887461
33170000 44.0276621271984
33180000 45.7424422339624
33190000 44.9684045185589
33200000 41.0772310800999
33210000 41.0863732127002
33220000 35.2102452164262
33230000 40.2615306184772
33240000 42.5269531905275
33250000 43.5728402440636
33260000 45.714871111681
33270000 51.7532506006228
33280000 47.5995580162037
33290000 54.0888855914438
33300000 53.7073727706969
33310000 50.4543317053389
33320000 40.242431808869
33330000 41.8584885708993
33340000 44.4640373093956
33350000 47.4750465077871
33360000 44.4815224841827
33370000 38.9917307094354
33380000 38.0856086491206
33390000 43.2574532965392
33400000 39.4661728334866
33410000 41.7588147708534
33420000 35.5965510485591
33430000 49.3957855914364
33440000 53.7580016280683
33450000 50.8988612168084
33460000 50.479789150987
33470000 49.5482973160572
33480000 47.0125166161701
33490000 45.2424618784314
33500000 51.1443977049279
33510000 47.8646476959841
33520000 45.4690381806496
33530000 46.4945506476229
33540000 43.8084805064029
33550000 44.7711467522832
33560000 43.1675448071484
33570000 44.9412627012458
33580000 40.297387810473
33590000 43.756048612067
33600000 43.0360754600201
33610000 39.7054576787148
33620000 44.2343639603636
33630000 40.4375346603223
33640000 43.1768140618028
33650000 36.9764582254455
33660000 38.462147103121
33670000 47.6168793795603
33680000 40.6144028478834
33690000 41.7307643690353
33700000 44.2279192259009
33710000 48.2503682638222
33720000 43.5032090077788
33730000 41.8779277433608
33740000 46.3604197875716
33750000 44.7054707784755
33760000 43.6632583418386
33770000 45.9108042873893
33780000 45.9182929415752
33790000 47.3522080850607
33800000 38.7700700170046
33810000 36.4441016956433
33820000 42.0734989049548
33830000 42.1784036933449
33840000 36.8287734083325
33850000 36.2225628191949
33860000 34.3766235450602
33870000 29.7072957383824
33880000 38.4064370200447
33890000 32.6712283380594
33900000 35.1755962545173
33910000 38.9305414212558
33920000 41.332538196794
33930000 42.1804356775538
33940000 36.6165742038884
33950000 26.2649798931652
33960000 31.9238277915247
33970000 30.4641143395588
33980000 29.5994963964856
33990000 37.3837684509149
34000000 39.3693579037193
34010000 37.7822538726601
34020000 40.3781381805835
34030000 35.88246983716
34040000 38.324048369863
34050000 34.057221815778
34060000 31.9401179152109
34070000 34.9512611900555
34080000 36.2286409746657
34090000 37.9517834985741
34100000 34.9411738013432
34110000 33.6267119965004
34120000 36.1101291704136
34130000 38.4522318905671
34140000 37.0214092260187
34150000 32.6969554933494
34160000 24.6753166002093
34170000 30.5645744784771
34180000 24.5872584648791
34190000 23.3059555914076
34200000 26.8382218292774
34210000 30.4915450407509
34220000 28.6538650718297
34230000 30.7991923956504
34240000 37.3128177053303
34250000 35.6931374565406
34260000 38.5954946520368
34270000 40.507994346311
34280000 39.4028809647642
34290000 40.4944067205972
34300000 45.3947455077941
34310000 43.348767400111
34320000 40.1130376796218
34330000 35.8647118673105
34340000 37.4266708425516
34350000 36.6543479884177
34360000 37.4056217014657
34370000 38.7225231712339
34380000 36.7434926627433
34390000 38.6174924754611
34400000 37.0809783047742
34410000 39.6763044253267
34420000 39.6835137638096
34430000 40.2856134371766
34440000 40.7775388014711
34450000 41.2743009397488
34460000 37.1907404926024
34470000 34.1491410267623
34480000 40.7041255150591
34490000 37.6185668384944
34500000 40.1648510324318
34510000 40.583670539642
34520000 36.5552168157727
34530000 27.5066515088435
34540000 36.0034442236229
34550000 39.839135982513
34560000 43.2724109587121
34570000 37.2935686399234
34580000 41.1924492513551
34590000 37.545496470679
34600000 39.7231954473027
34610000 37.7265769830847
34620000 35.9802137414027
34630000 36.2859164292525
34640000 32.5156470681469
34650000 40.1535657463234
34660000 37.9609845877825
34670000 32.5103638909504
34680000 37.6736770195152
34690000 33.4008962433672
34700000 37.0185571114419
34710000 30.1694344867474
34720000 33.4935528353483
34730000 34.2309920756184
34740000 36.2064024038102
34750000 38.4983414450477
34760000 32.3938920529047
34770000 35.8193199790629
34780000 40.967943512944
34790000 38.761954551512
34800000 44.9132173063005
34810000 34.8566513560214
34820000 38.8093601474292
34830000 40.2629204080788
34840000 37.3462421503497
34850000 35.2157401559983
34860000 34.9489703999733
34870000 37.1704015868943
34880000 34.2937295561214
34890000 39.9892682752028
34900000 42.5134929005551
34910000 37.0121900722492
34920000 40.8162110620929
34930000 39.607151682065
34940000 44.0419948563227
34950000 41.4373331580228
34960000 41.7083973968731
34970000 36.2230663572576
34980000 43.2222627246078
34990000 35.7689540941521
35000000 40.7492134957527
35010000 46.3786925554185
35020000 42.7735406617372
35030000 42.5097089503105
35040000 49.4693585396494
35050000 41.9749722243484
35060000 48.5074504711779
35070000 45.9433360691062
35080000 46.3707266189493
35090000 37.9729339024423
35100000 42.3163394964153
35110000 39.8611065577124
35120000 38.9334675533491
35130000 37.1058611242623
35140000 32.9078080473893
35150000 40.5736527856484
35160000 38.8198011138749
35170000 37.608218652694
35180000 37.9648070970229
35190000 39.5424383447813
35200000 35.2884529854869
35210000 30.7656451696309
35220000 36.2265878135929
35230000 36.7436533475146
35240000 32.8077018204061
35250000 35.5922451967216
35260000 34.8330217204401
35270000 40.2318441187497
35280000 33.1922398590416
35290000 36.6591804952357
35300000 40.3044225665907
35310000 43.1638785571116
35320000 41.2098383564216
35330000 42.2957125494343
35340000 45.0750241907787
35350000 44.3825598374324
35360000 44.6994655063954
35370000 41.6527670716065
35380000 41.9499054311546
35390000 41.6819598801457
35400000 46.2149668849297
35410000 47.4893611613033
35420000 47.8219380377933
35430000 46.4636241551189
35440000 51.5609714160334
35450000 45.7506336633795
35460000 45.7966998075337
35470000 48.2900412824004
35480000 41.7838058132306
35490000 41.6522451075961
35500000 42.042852425493
35510000 39.3633112589281
35520000 38.0474901028772
35530000 38.7674231284787
35540000 38.4813189216413
35550000 38.9634188961159
35560000 40.5725858680892
35570000 40.2548307302793
35580000 35.3884516286527
35590000 38.3041171563082
35600000 37.8182196664034
35610000 41.2317685223067
35620000 41.5475534456864
35630000 38.811182378068
35640000 37.5966060533084
35650000 37.4904513970356
35660000 34.5306124382217
35670000 35.6327345759699
35680000 42.241516979392
35690000 38.3897806428071
35700000 37.4432087274972
35710000 37.6368427551607
35720000 32.9055389625871
35730000 43.4025892802617
35740000 44.2944467998109
35750000 45.1805556541491
35760000 43.0972143384183
35770000 45.3669818557092
35780000 45.5464427367858
35790000 43.4680723103595
35800000 44.9382847552428
35810000 38.6700739109748
35820000 42.9199572145718
35830000 45.2736534810563
35840000 39.3275999624586
35850000 35.839919187152
35860000 38.1861906695812
35870000 35.6614122030958
35880000 39.4792025057856
35890000 30.524660253179
35900000 33.0283117633496
35910000 34.1100999187215
35920000 35.7723789889596
35930000 35.0436672487463
35940000 33.3379920302864
35950000 37.5066376939286
35960000 35.1105344011685
35970000 35.2247974536723
35980000 28.923706813984
35990000 31.4962735573131
36000000 29.2725797546584
36010000 36.3598919547566
36020000 36.060964538566
36030000 43.5790835995539
36040000 38.8660241935727
36050000 36.1458754775195
36060000 39.1263777782017
36070000 37.159860441574
36080000 35.3199322129965
36090000 31.6194133244495
36100000 29.9045309212677
36110000 26.4349563919779
36120000 32.6963912869484
36130000 28.3803530486411
36140000 29.0777267712634
36150000 31.8820375787207
36160000 34.8544803032558
36170000 36.5393485327544
36180000 34.4722079810488
36190000 35.3874906617731
36200000 35.6589092706483
36210000 32.8091110029786
36220000 35.222538677439
36230000 38.7401339077212
36240000 33.4111566993966
36250000 37.8381044500775
36260000 39.4587040832707
36270000 37.7383233146625
36280000 37.0854806888584
36290000 41.8626995675925
36300000 40.4436852850071
36310000 37.869010815105
36320000 38.3581708487129
36330000 41.018185590692
36340000 33.6777333310118
36350000 32.0650610155328
36360000 36.9802872147081
36370000 34.8689512794632
36380000 40.0971139270788
36390000 40.7972096278973
36400000 38.1840656758469
36410000 44.1103236543276
36420000 44.3934788063083
36430000 46.3206017829476
36440000 40.5313847575306
36450000 40.4778739263744
36460000 38.5135169392893
36470000 38.9124544974295
36480000 37.9099172742519
36490000 31.2420114149518
36500000 37.1250021151419
36510000 35.5461882451247
36520000 38.9951689768245
36530000 40.7369152374976
36540000 38.1439079889956
36550000 38.9218281209803
36560000 35.7133562478519
36570000 41.2903365227192
36580000 42.9995819700288
36590000 41.6662523528852
36600000 45.5270822017791
36610000 44.3951562893379
36620000 37.2737843587604
36630000 32.9091355696911
36640000 32.6045106607886
36650000 36.6091804825819
36660000 38.7722321503262
36670000 33.4524089032935
36680000 31.7372201610788
36690000 35.6555739039513
36700000 31.060411395096
36710000 38.3477339635862
36720000 43.0714501909907
36730000 37.9697710842437
36740000 39.2298451497135
36750000 32.0197848477009
36760000 34.8751892151081
36770000 35.7174972650591
36780000 39.6650886429903
36790000 34.6322460358784
36800000 35.9156829981525
36810000 33.6309307313617
36820000 26.3443948420853
36830000 30.3113931867161
36840000 25.2808222620286
36850000 30.7045584983521
36860000 23.72238284438
36870000 29.6455219608762
36880000 28.8149434507947
36890000 22.0029442832629
36900000 27.0503938312845
36910000 24.7246980506157
36920000 26.6241183024534
36930000 24.8884929381508
36940000 27.1537948198796
36950000 25.0781508259447
36960000 26.8701741565192
36970000 28.2017557522956
36980000 38.5324700799301
36990000 30.3080818287307
37000000 26.4593016400794
37010000 29.6277364415032
37020000 36.0648358970992
37030000 29.4526958838857
37040000 31.207074377282
37050000 28.9865365664368
37060000 28.2424373571611
37070000 31.8100817229497
37080000 34.8149685723539
37090000 29.3674650356176
37100000 24.8909660825897
37110000 24.7191043284378
37120000 33.6690399628599
37130000 37.919404054131
37140000 37.038722255039
37150000 37.2578213340221
37160000 27.0281030927094
37170000 24.0522671120208
37180000 28.6584563590797
37190000 30.9513124931223
37200000 32.7446880098154
37210000 34.5280243497175
37220000 41.9457513002565
37230000 35.2805588922143
37240000 42.2218326377075
37250000 41.7618538438001
37260000 43.0231632852751
37270000 39.8342149096077
37280000 35.4214074400401
37290000 34.2492850527178
37300000 36.651697015192
37310000 31.1768710878467
37320000 30.3856040917158
37330000 35.7334403864917
37340000 38.5492321999345
37350000 37.2127671088405
37360000 37.1051101242835
37370000 37.678192608943
37380000 38.301795871854
37390000 39.9688020390867
37400000 46.6354200842711
37410000 42.8661835860348
37420000 41.7710758388969
37430000 39.4311879877231
37440000 35.3953934809028
37450000 37.4252522507165
37460000 37.6661076096104
37470000 37.8370377149405
37480000 42.3603575725757
37490000 37.3082108259394
37500000 40.2651316871533
37510000 43.9968121777108
37520000 40.3963958067495
37530000 34.9367842660558
37540000 35.1361546133948
37550000 32.9065904762608
37560000 39.9660093361117
37570000 38.2379120828923
37580000 27.8934763364736
37590000 39.1813502024997
37600000 35.1263349281651
37610000 34.4299913566862
37620000 31.9629960934965
37630000 30.8492406385137
37640000 28.4015937709309
37650000 35.9861194766978
37660000 28.0953496047525
37670000 33.6711759061973
37680000 33.5449988307602
37690000 35.2501135715166
37700000 38.4433257763845
37710000 39.6244446610947
37720000 40.7145347704347
37730000 41.2910685905644
37740000 33.8309895218623
37750000 34.9281541320553
37760000 36.1907365291216
37770000 33.9598406259478
37780000 30.3098878250273
37790000 35.0204560890015
37800000 39.1385826002887
37810000 37.2773557198259
37820000 33.4619189005239
37830000 38.436902239685
37840000 38.2777671205152
37850000 39.9872411243562
37860000 39.5948493400485
37870000 31.8130264635014
37880000 32.761117431362
37890000 30.1608286053687
37900000 32.754842830378
37910000 37.9073387260476
37920000 37.0797826255633
37930000 40.9113805100491
37940000 41.8906462516646
37950000 32.8247461181969
37960000 42.6639111472229
37970000 37.1869127988844
37980000 39.6839326600364
37990000 41.5778841473721
38000000 42.689199428175
38010000 44.5986228496579
38020000 35.5922857829553
38030000 29.7500011939123
38040000 26.4983448416909
38050000 30.7716354287896
38060000 36.7973560953154
38070000 30.0745331274638
38080000 31.8152650218702
38090000 25.9764464855518
38100000 26.8641272711347
38110000 33.0499618847029
38120000 37.09392768427
38130000 41.1990736671949
38140000 33.3771402732818
38150000 36.6760623005193
38160000 42.6474383578147
38170000 40.8351373278513
38180000 42.48744776852
38190000 41.2794931739607
38200000 39.7188196148596
38210000 32.4281936587321
38220000 33.4555248965414
38230000 24.7143324825484
38240000 22.295853898964
38250000 25.2842236600218
38260000 25.9008375928344
38270000 21.5262300243267
38280000 21.1672821208126
38290000 25.964210299652
38300000 28.2076362920181
38310000 36.04621813421
38320000 26.8225932953314
38330000 31.8757407427614
38340000 24.8083583294737
38350000 28.7067906481057
38360000 31.3098610026821
38370000 28.2502790365448
38380000 29.5780966612299
38390000 25.8787308506811
38400000 31.7940253191081
38410000 34.4143857844527
38420000 36.7166383803862
38430000 31.8141910113081
38440000 29.2183217604509
38450000 24.4340296557008
38460000 24.9088761876825
38470000 30.6264629482931
38480000 32.4032266036699
38490000 20.2450806680795
38500000 19.3584125138237
38510000 24.8886655324316
38520000 22.4026589173516
38530000 24.8829214816564
38540000 23.2179436574738
38550000 22.7685535831482
38560000 30.2279062588594
38570000 29.6261690407188
38580000 25.8833840323136
38590000 26.5331028736333
38600000 26.3660657559706
38610000 27.6505325902779
38620000 27.5310551269773
38630000 22.6903296982836
38640000 31.9185531171241
38650000 36.879966211485
38660000 35.0728950873133
38670000 36.7151740409632
38680000 39.4137940473112
38690000 35.6482736046121
38700000 31.8761597932327
38710000 32.8373336851454
38720000 22.7139175679096
38730000 24.5965823840599
38740000 28.1271883635839
38750000 31.223599617623
38760000 34.252377412861
38770000 32.9314263758513
38780000 35.781066233884
38790000 35.775784801936
38800000 26.8038960595695
38810000 30.6885384735368
38820000 22.9225308848013
38830000 23.626229217772
38840000 27.7934371937567
38850000 26.1648784183815
38860000 26.426515694409
38870000 21.1500114104535
38880000 34.5098336535809
38890000 24.4750582507546
38900000 31.757573195715
38910000 31.1742607605385
38920000 33.3251081098864
38930000 25.8032833043416
38940000 24.684636689795
38950000 28.2652793112987
38960000 33.9824564560358
38970000 32.6207599042907
38980000 37.389367690518
38990000 29.6463601574787
39000000 38.9687718235359
39010000 35.8769003065705
39020000 40.1022934315905
39030000 40.6326144372135
39040000 33.7878442430691
39050000 29.5346612175948
39060000 22.4072524134959
39070000 22.6066731293724
39080000 34.5267057968763
39090000 39.0834962784065
39100000 41.858434020743
39110000 33.1896168535267
39120000 32.2795092693974
39130000 34.001373264499
39140000 34.3669951574132
39150000 37.6732940878518
39160000 38.2401568481803
39170000 33.1324180216515
39180000 37.8157125961242
39190000 41.1868316969941
39200000 33.3561163666065
39210000 36.2517163533769
39220000 31.6556014868593
39230000 28.4135951236056
39240000 33.3638571662518
39250000 40.0598723195318
39260000 41.2499659809312
39270000 38.5660029142865
39280000 33.2518754741094
39290000 34.3889568972329
39300000 37.0888346653996
39310000 30.6337802117065
39320000 30.6467678162045
39330000 33.8832715527484
39340000 34.1100089717458
39350000 25.6562244157926
39360000 31.468696664038
39370000 33.8358914438231
39380000 38.4721405799173
39390000 41.4985535000208
39400000 36.5940123178448
39410000 38.3395403975197
39420000 43.1033141372275
39430000 45.4480351541894
39440000 49.3207114171167
39450000 42.9526187503616
39460000 44.8491879560082
39470000 42.9555566254566
39480000 40.5218592990257
39490000 38.8016970407801
39500000 44.7890042514728
39510000 36.0414743554142
39520000 39.935854613894
39530000 33.4744396594231
39540000 39.5141598029842
39550000 39.2864406523751
39560000 39.3477400547947
39570000 36.7727160174122
39580000 40.8816444185835
39590000 35.5600417914313
39600000 29.9557736496592
39610000 33.4552680829567
39620000 27.8567489758932
39630000 22.3573017681927
39640000 32.4512378916696
39650000 32.315712787389
39660000 36.8547860546387
39670000 32.5327503106437
39680000 35.7244349705188
39690000 33.6592258957889
39700000 33.7386962540748
39710000 35.8031671571412
39720000 36.7141845775388
39730000 36.6368263821612
39740000 39.3867301878075
39750000 37.6498964657326
39760000 38.2622279832883
39770000 40.5304264592843
39780000 39.7341721786637
39790000 39.8850464998417
39800000 38.3877675738042
39810000 37.0416937650639
39820000 34.6264583131619
39830000 35.5826537972989
39840000 31.913293467509
39850000 33.7598387620995
39860000 34.6852092146881
39870000 35.1450299453807
39880000 30.7463581101091
39890000 29.5088714684074
39900000 34.0340279979204
39910000 32.2736118804636
39920000 39.1030121146652
39930000 37.9768184637467
39940000 39.7018634086582
39950000 24.5146325412697
39960000 30.6847147705976
39970000 26.3900133891823
39980000 27.6159591846369
39990000 28.400669888088
40000000 33.515641988695
40010000 29.2686134331054
40020000 34.0524223699513
40030000 27.1487888277388
40040000 21.6696486558775
40050000 27.87998261687
40060000 34.6943840409639
40070000 36.142228934252
40080000 28.1908691103022
40090000 33.5953621259055
40100000 37.6324039279274
40110000 35.0120075087208
40120000 32.6716712668124
40130000 36.7287271027902
40140000 40.9009811279844
40150000 37.4927668130392
40160000 39.99774756454
40170000 41.8528254285906
40180000 43.8232346301887
40190000 43.5783906446477
40200000 37.8360885259979
40210000 34.5453306773167
40220000 35.0916838231505
40230000 39.5834718422036
40240000 45.7976777891706
40250000 42.8064073336494
40260000 47.9969362558152
40270000 42.6930839005295
40280000 44.5546968411111
40290000 53.4010562873701
40300000 57.3198122922524
40310000 52.2369884873855
40320000 45.8711613878873
40330000 43.6787828318632
40340000 46.0898649115354
40350000 40.9688084338932
40360000 45.3398556955871
40370000 41.214743415729
40380000 37.2699858849111
40390000 35.0342617361338
40400000 30.7755459856156
40410000 33.7367183882157
40420000 30.7298311482566
40430000 34.7642389755874
40440000 39.8896745033408
40450000 34.4554716459363
40460000 35.9843028441435
40470000 30.9094530422777
40480000 32.7373627970886
40490000 25.7401569204899
40500000 31.5504774738449
40510000 29.2287254466349
40520000 29.2322970357379
40530000 29.0367915799804
40540000 33.8141278112141
40550000 32.8319838440967
40560000 29.9227762672854
40570000 28.1780681657013
40580000 27.0564713211526
40590000 25.2366159980878
40600000 26.891124926288
40610000 35.4309560726342
40620000 29.6719952495954
40630000 31.1612183512735
40640000 32.9843688349915
40650000 35.9097401802835
40660000 36.7999965020817
40670000 37.5068355889167
40680000 28.9524254758391
40690000 35.1750187434471
40700000 35.376563297548
40710000 37.0797610817365
40720000 40.5247478732084
40730000 36.8074832260697
40740000 34.5724759201389
40750000 32.7415450236659
40760000 34.6921184883052
40770000 33.146074185461
40780000 41.5497021728095
40790000 43.2561408428966
40800000 37.4079822147888
40810000 39.6469893046595
40820000 41.0697677911228
40830000 37.7141844032327
40840000 33.516973325564
40850000 39.1037202081189
40860000 45.2284337629861
40870000 44.5626269269255
40880000 45.4162515886486
40890000 44.112329440615
40900000 44.866443923596
40910000 43.120818621617
40920000 45.8381385684675
40930000 36.3040582424564
40940000 38.2927924007519
40950000 44.4459777094586
40960000 42.5000180197173
40970000 39.6019494283344
40980000 42.2647265289059
40990000 45.8634578020133
41000000 43.1434800314615
41010000 32.5329025848174
41020000 36.0822995073178
41030000 45.8160464920018
41040000 44.3519352084768
41050000 31.2406050955465
41060000 31.8951296594762
41070000 31.609378590865
41080000 41.7208278488416
41090000 26.4868440110846
41100000 33.4428537996502
41110000 34.2378366252433
41120000 30.2691796964355
41130000 34.8099883225311
41140000 45.8250718162855
41150000 40.9684877918618
41160000 39.9038308008582
41170000 39.3546284480792
41180000 44.014077807704
41190000 46.9151963358426
41200000 34.0667727500837
41210000 28.0859832832107
41220000 29.8619829242318
41230000 33.1866168836184
41240000 26.814554232974
41250000 24.4960050873002
41260000 35.0148148941574
41270000 34.9025446917583
41280000 30.857823544995
41290000 28.9280061140605
41300000 29.4078528058334
41310000 29.5266643377917
41320000 30.4446897568658
41330000 36.6238840361932
41340000 35.3677915897351
41350000 35.2880138815879
41360000 37.4059190635132
41370000 36.2097363881278
41380000 36.2408451910969
41390000 38.648046197291
41400000 39.0202712182675
41410000 37.1440976175697
41420000 37.5397191961974
41430000 42.4768422269784
41440000 40.613602222877
41450000 46.2515230222399
41460000 36.5305298836951
41470000 38.3620313911409
41480000 38.3170207398841
41490000 37.03365332034
41500000 34.734937166028
41510000 35.3298975672607
41520000 34.1512405735419
41530000 35.8475591116488
41540000 34.3810170009779
41550000 30.6925681550539
41560000 37.0588334353439
41570000 38.97446490105
41580000 40.9073369752472
41590000 39.8292378041941
41600000 39.9723440267848
41610000 40.3193316746343
41620000 39.6201907668785
41630000 33.9396126366559
41640000 29.5542535503507
41650000 30.8916451114691
41660000 35.6744115798885
41670000 27.2863791769291
41680000 30.742472081077
41690000 28.5424894766906
41700000 31.6196371201314
41710000 43.2820235871528
41720000 42.4880623540121
41730000 44.5615883424633
41740000 38.0571228445853
41750000 38.4062214032771
41760000 39.6523640432371
41770000 28.4849295940047
41780000 34.0949422169377
41790000 41.6703140956453
41800000 41.5737861741398
41810000 41.8506310219126
41820000 36.9943317840006
41830000 38.5434270540575
41840000 22.0965881518893
41850000 30.2408394543292
41860000 29.0022873037942
41870000 33.3442591960753
41880000 27.5286800652235
41890000 28.5994493035267
41900000 28.8947172296743
41910000 41.4136685072896
41920000 38.2692085003865
41930000 35.4458875017477
41940000 38.19828733964
41950000 34.3306525768486
41960000 33.1113166660151
41970000 34.646631254332
41980000 35.2044066603636
41990000 31.875065653804
42000000 33.6825954430433
42010000 32.1726622965855
42020000 25.1841417672358
42030000 27.0069272575689
42040000 27.5740737903325
42050000 25.4531622618897
42060000 33.8379239695035
42070000 28.3261582028071
42080000 32.4483459831322
42090000 32.831646276744
42100000 32.3383404378433
42110000 35.7561338293274
42120000 35.7973721975044
42130000 36.1862354221053
42140000 32.9372291641664
42150000 29.7138619695133
42160000 21.7006239046886
42170000 24.4982379912023
42180000 30.9660896728938
42190000 27.4080954901245
42200000 28.1366435621291
42210000 33.0115563651356
42220000 25.5188218564735
42230000 28.5865466552063
42240000 31.3840591437851
42250000 34.4273010649466
42260000 38.4627610310956
42270000 35.3179734195344
42280000 28.8006448786377
42290000 22.01998746083
42300000 21.3950496729921
42310000 27.889226533876
42320000 32.527824816236
42330000 36.6891003743956
42340000 32.7599206215402
42350000 36.8913182462192
42360000 26.0869055171779
42370000 36.6656662827966
42380000 33.8046144536374
42390000 31.6180163170992
42400000 24.6129864252803
42410000 31.7324694287254
42420000 25.7240541008423
42430000 25.7938839788486
42440000 31.9749060815861
42450000 39.7633913579057
42460000 37.1028817080415
42470000 40.1819385551721
42480000 42.3532502352596
42490000 37.4401355166859
42500000 30.5877185499365
42510000 33.9519711647749
42520000 32.7408257901802
42530000 29.3581436608648
42540000 30.3094208106579
42550000 31.673493541339
42560000 33.9095783560737
42570000 29.6704012036092
42580000 17.5323321200254
42590000 16.325764056706
42600000 15.1216607248707
42610000 28.9951895301885
42620000 26.7317146726085
42630000 27.2323148919958
42640000 31.5312364965524
42650000 29.5057514617372
42660000 34.5900009591774
42670000 40.0800808247005
42680000 37.0442815617012
42690000 30.4983933877662
42700000 28.8269564914168
42710000 32.8356166364238
42720000 37.7273400156096
42730000 35.0083183593189
42740000 35.0152804810499
42750000 34.2540822478703
42760000 42.1142103796831
42770000 41.3689715513586
42780000 43.2464468867456
42790000 37.8342225049917
42800000 39.6821698465517
42810000 35.2970848752922
42820000 44.1912023118294
42830000 35.2331559755724
42840000 40.9266517899127
42850000 50.0667106606118
42860000 48.8905619784268
42870000 44.8190646985548
42880000 42.0902359151303
42890000 46.9570391873889
42900000 39.775160204559
42910000 39.0774081023211
42920000 43.6446075651332
42930000 43.0511478086966
42940000 40.959120838383
42950000 37.6920684043017
42960000 30.381194125692
42970000 28.4906336386189
42980000 41.5936502374273
42990000 39.080782771874
43000000 39.7359625573864
43010000 41.3506846927294
43020000 45.1395069356399
43030000 46.1516369750395
43040000 41.5989734888963
43050000 41.7247388672566
43060000 37.0571421922245
43070000 39.1378477236836
43080000 43.624791964243
43090000 42.493263950137
43100000 39.1731898343367
43110000 48.4707084506356
43120000 53.9767882170735
43130000 45.9718643386844
43140000 49.1027017001272
43150000 44.9937671522289
43160000 44.6027622358134
43170000 50.1902927749845
43180000 38.9759084751739
43190000 48.3300023574733
43200000 49.828042985388
43210000 46.969313525331
43220000 52.3039309671007
43230000 50.6062218244154
43240000 50.4708896684443
43250000 49.4262353759171
43260000 51.0278241379418
43270000 43.0264922260787
43280000 46.7728420354871
43290000 39.8547752572294
43300000 43.8613012620156
43310000 42.7099909759964
43320000 42.9369150092027
43330000 41.2218786148882
43340000 39.7141949219243
43350000 42.1646329606062
43360000 51.4715003387411
43370000 44.1764135258009
43380000 45.9108377777092
43390000 45.6885534470227
43400000 46.9733410976129
43410000 50.7040564465978
43420000 43.6742798751285
43430000 38.5669517261813
43440000 43.0732821478072
43450000 43.2025207111772
43460000 42.0350572561561
43470000 42.7327733770329
43480000 40.5962193755786
43490000 44.3968462935882
43500000 51.3837702490356
43510000 52.4866814954372
43520000 56.2904129551018
43530000 50.9540465044928
43540000 46.9856494503365
43550000 40.6857060010351
43560000 42.485628757549
43570000 44.0807302413776
43580000 44.3907847954571
43590000 41.7772736473922
43600000 44.3800226401625
43610000 41.6348854602057
43620000 45.5766136637267
43630000 46.1850983663447
43640000 40.6043965741069
43650000 41.3510406468745
43660000 42.7833543715919
43670000 41.299687073513
43680000 34.1210884807804
43690000 39.2872093274038
43700000 39.6476625391836
43710000 36.26509800152
43720000 41.9218363988166
43730000 37.0402956179438
43740000 36.7099921517114
43750000 38.3303279718061
43760000 39.2915987594255
43770000 42.0651309329691
43780000 33.1611122373124
43790000 35.7747290313295
43800000 35.4640334340611
43810000 30.4817423597285
43820000 32.338331316065
43830000 33.1791654488497
43840000 38.6648245652224
43850000 41.9462593035829
43860000 41.0361016062619
43870000 41.5473567325361
43880000 33.0648896215538
43890000 37.6809923857916
43900000 43.7782849584043
43910000 44.5179931365747
43920000 41.7887669723315
43930000 46.0657752916671
43940000 44.7248181507502
43950000 42.1623563346967
43960000 38.5921200218519
43970000 43.404818041002
43980000 44.5878171308393
43990000 42.3259390312721
44000000 43.3748768307046
44010000 49.9102933322614
44020000 46.0765686336294
44030000 38.7196395968165
44040000 38.9912054009944
44050000 42.3939605224374
44060000 37.6371574501332
44070000 50.4643351341312
44080000 49.1168096432562
44090000 51.1229617518725
44100000 48.3797897451102
44110000 45.5154526204
44120000 42.1369921407728
44130000 45.9751917128381
44140000 35.5880485492339
44150000 37.1738431318702
44160000 36.9975812947338
44170000 42.1916380192705
44180000 49.1522560576371
44190000 47.9525399970237
44200000 44.5550478918026
44210000 45.9226701614816
44220000 45.8902535628615
44230000 44.6604719364467
44240000 44.9189163555671
44250000 41.4424027102899
44260000 32.0869618534885
44270000 39.6822136904565
44280000 32.7378262196339
44290000 45.5581366834729
44300000 41.6036133380772
44310000 45.0165090503541
44320000 45.2646918497501
44330000 43.067243397854
44340000 43.2042041946741
44350000 37.2002862658966
44360000 38.8178264164031
44370000 30.6829387655154
44380000 29.1808840445076
44390000 38.5802025461028
44400000 41.8714559292669
44410000 43.2387436203302
44420000 42.3664971302593
44430000 43.6775264549999
44440000 38.7023502040759
44450000 42.0490845744314
44460000 39.1926040442003
44470000 40.1311376667892
44480000 36.9369477690733
44490000 40.0776929997706
44500000 32.4027825559523
44510000 34.5988613563754
44520000 37.1942073721056
44530000 41.5687979029902
44540000 41.5328755657856
44550000 43.7563691006633
44560000 42.4301722771796
44570000 36.639908966791
44580000 39.6641863281644
44590000 36.7311734643777
44600000 35.6570878141681
44610000 38.8923292874371
44620000 38.5414832204844
44630000 38.0083296746109
44640000 36.0314913587985
44650000 41.9867200625783
44660000 46.2744731067789
44670000 47.6818809689966
44680000 46.8462765068178
44690000 44.840927444001
44700000 46.4088717433758
44710000 47.8580254648338
44720000 46.0688761232478
44730000 47.1017997904024
44740000 46.9465472726448
44750000 45.7148841452317
44760000 36.6950924196909
44770000 34.4989143344831
44780000 43.2554547138071
44790000 45.6821945875823
44800000 40.8226838450062
44810000 50.1892402471811
44820000 44.2328847198229
44830000 50.1433263401079
44840000 50.9701274350531
44850000 45.2944005425148
44860000 47.2438470260159
44870000 54.1486047032679
44880000 50.8657273284524
44890000 44.9508431809281
44900000 50.7217046545854
44910000 42.7862732300561
44920000 46.4961619486019
44930000 51.2706070281605
44940000 45.6879569238544
44950000 48.3443714254645
44960000 55.0589174927924
44970000 46.7047561231082
44980000 54.1456582509201
44990000 52.1421490206295
45000000 51.3640503933593
45010000 47.4729486184841
45020000 42.9532037662682
45030000 43.8086601820332
45040000 43.3322762061014
45050000 38.0221971671522
45060000 48.51775521913
45070000 48.0778327626957
45080000 44.5787165100848
45090000 48.7619951726589
45100000 54.5061539335117
45110000 51.0138745325909
45120000 46.0697653731886
45130000 47.3033612905935
45140000 53.3217913692088
45150000 48.7837960409236
45160000 46.1611521687861
45170000 46.5328741978057
45180000 44.0167941098669
45190000 34.1557425767962
45200000 42.0453731834032
45210000 40.4404354959161
45220000 40.3041996983969
45230000 40.7522459808959
45240000 41.8178566856393
45250000 46.5216106705822
45260000 42.664390494382
45270000 41.2869630623702
45280000 34.9445534412795
45290000 38.8504377234111
45300000 41.0662814679183
45310000 39.6548446668238
45320000 48.2037141956768
45330000 41.2893797644144
45340000 45.6586504883651
45350000 42.5165793289519
45360000 45.805176560857
45370000 49.1286415981666
45380000 35.39023240248
45390000 37.8942876657198
45400000 37.7829914624007
45410000 42.0550697447044
45420000 42.6077651834864
45430000 37.9160680122522
45440000 35.95504332022
45450000 42.8648653713466
45460000 41.861118256465
45470000 39.5543385401673
45480000 41.8611906209588
45490000 45.3680124725493
45500000 46.8493466385158
45510000 53.1947982159837
45520000 48.0907593663907
45530000 39.6420606743592
45540000 42.4653196167594
45550000 46.9515694447313
45560000 50.0711940175165
45570000 50.755671781413
45580000 48.7884629068469
45590000 48.0396080103176
45600000 40.6392252541796
45610000 42.4279902970622
45620000 38.5527423582814
45630000 36.0817538484024
45640000 44.0778941318071
45650000 39.8402716767127
45660000 46.5617307603524
45670000 41.4560953600231
45680000 37.7754880267698
45690000 38.2304976790823
45700000 41.2106640793961
45710000 44.9650285724355
45720000 41.5641164436724
45730000 37.260237562954
45740000 35.282758254073
45750000 37.4294893653685
45760000 35.5228670847886
45770000 42.3804113263903
45780000 51.9766748061242
45790000 51.3571182374797
45800000 48.6163604921156
45810000 47.6758682826024
45820000 45.8064145671437
45830000 35.7307998068464
45840000 40.5718233158576
45850000 38.6475082585421
45860000 42.8174925138302
45870000 50.545375144153
45880000 51.3573497519108
45890000 49.7087502831793
45900000 50.0369431250285
45910000 43.5444593053052
45920000 43.2830354863036
45930000 46.8784782688259
45940000 46.4740579057978
45950000 41.7354280875961
45960000 44.9854998697029
45970000 38.9108230990536
45980000 47.8475687599847
45990000 48.3452702040487
46000000 46.8094839038866
46010000 50.8191235473674
46020000 51.9533541786126
46030000 51.5548165938964
46040000 40.667704700904
46050000 43.2511433972328
46060000 38.2776909908105
46070000 48.894845807051
46080000 47.1191446738219
46090000 48.7586553400003
46100000 43.3215274200531
46110000 47.5255433841021
46120000 47.3963929466647
46130000 45.91969202133
46140000 39.2043773452742
46150000 45.7306455725251
46160000 47.6528495334902
46170000 49.1687520505436
46180000 45.7889909479342
46190000 41.9770160108154
46200000 40.9260272667635
46210000 46.6019901342881
46220000 43.0359916401292
46230000 38.2389745685944
46240000 37.9394361138146
46250000 40.2978678120262
46260000 34.7670236873435
46270000 41.5937836725544
46280000 40.5617966210243
46290000 43.3187881325521
46300000 40.2747384679605
46310000 34.6229097816343
46320000 38.5298380497247
46330000 40.552055444492
46340000 41.1286529364889
46350000 42.3876748382079
46360000 44.8423030266807
46370000 36.1770814155127
46380000 43.9767435406863
46390000 42.1262731599761
46400000 39.0639286973419
46410000 43.4266924106084
46420000 36.23816438127
46430000 40.4829018262504
46440000 37.8872535681838
46450000 33.5312318218264
46460000 41.2744494820823
46470000 43.4127513891304
46480000 51.4540207300526
46490000 40.9238105069434
46500000 46.1897213945674
46510000 46.9233926579283
46520000 46.296402459842
46530000 47.0503379329374
46540000 49.3486868112872
46550000 50.905580686082
46560000 49.9315425735715
46570000 44.3330771141445
46580000 52.9608649664539
46590000 52.1392195215789
46600000 49.9791396229367
46610000 53.1927941530404
46620000 56.747732893125
46630000 56.959600006582
46640000 61.7687871193831
46650000 58.4570118907516
46660000 62.9364843601494
46670000 60.4396347699999
46680000 59.0386540510374
46690000 57.8098076733863
46700000 63.4481082531232
46710000 61.2159089363917
46720000 56.6636438106707
46730000 57.3223698361956
46740000 60.5854607145847
46750000 62.0608464020939
46760000 56.6814319891516
46770000 58.7281710263155
46780000 61.719790807333
46790000 61.6041958104639
46800000 63.8169090716902
46810000 57.3980724557812
46820000 60.1694136361335
46830000 62.716866494021
46840000 67.9534808808756
46850000 70.1699723687708
46860000 71.0001824650751
46870000 69.5445559058777
46880000 70.0219969221051
46890000 61.2508601422042
46900000 64.6121023170108
46910000 66.1408933626957
46920000 68.0246090654672
46930000 70.2602632921518
46940000 66.2904359647355
46950000 65.7043011532426
46960000 69.4980900619547
46970000 66.1154553766098
46980000 61.6009453658511
46990000 62.2788642811678
47000000 65.4525786827185
47010000 65.9091075595324
47020000 63.257340315852
47030000 65.9544675918621
47040000 66.9858219939934
47050000 68.8703994210469
47060000 66.5928174597467
47070000 63.504545320961
47080000 58.440737169381
47090000 56.2878938569219
47100000 61.8539631679698
47110000 64.3534621696306
47120000 62.2616683731891
47130000 64.0507968809034
47140000 65.0005464058759
47150000 66.700183495235
47160000 64.3294134231824
47170000 64.2283195193003
47180000 67.0137443288726
47190000 67.3714038724854
47200000 67.5039778150773
47210000 66.3387066340641
47220000 65.9704099413851
47230000 57.1319861939808
47240000 56.0401338229977
47250000 55.110352200889
47260000 67.2850838891673
47270000 64.7114497056682
47280000 61.6617872490674
47290000 60.8667018790831
47300000 62.5832148198605
47310000 57.771013058043
47320000 61.7540017636442
47330000 53.2772815391546
47340000 58.9631586219826
47350000 59.6407069976602
47360000 67.0414593797602
47370000 69.0418648569006
47380000 64.5536296702504
47390000 58.6981988608793
47400000 56.0481032899772
47410000 56.4072937803962
47420000 58.2424083934151
47430000 60.2542854237648
47440000 69.5122031375456
47450000 66.1450204325458
47460000 68.8548928473755
47470000 62.7801158612572
47480000 57.5390869580301
47490000 61.5446074883104
47500000 65.6228113360905
47510000 69.0868746668103
47520000 67.732136368647
47530000 70.0865014044867
47540000 66.7808895174553
47550000 63.8873585060087
47560000 65.3256740094889
47570000 62.6466929759813
47580000 64.860973253345
47590000 63.0838355288365
47600000 66.1803404999745
47610000 67.3123626209476
47620000 65.3910350000792
47630000 65.2900491249283
47640000 64.2180760946167
47650000 60.511385479487
47660000 66.7666404572984
47670000 65.1926731423372
47680000 66.9898200821822
47690000 70.8447304152702
47700000 69.0686013706521
47710000 70.6095370351161
47720000 72.7583262866319
47730000 74.8567450928838
47740000 70.2230650688076
47750000 64.9782119021186
47760000 64.9864969707382
47770000 70.9105766513382
47780000 71.6933840169009
47790000 71.2259537179526
47800000 68.5163201319717
47810000 64.1362314719767
47820000 62.3890380152417
47830000 64.1207179840504
47840000 61.0933462492458
47850000 65.6061218813646
47860000 62.8670341281187
47870000 71.6140161903101
47880000 65.512191021022
47890000 69.8914278526517
47900000 77.6776347674607
47910000 76.8347866766876
47920000 74.1144255357569
47930000 73.1602702063173
47940000 73.7548289582041
47950000 72.4461914931638
47960000 74.3509744529383
47970000 68.6731301715348
47980000 67.3262768380708
47990000 68.3950472946157
48000000 62.8857014516137
48010000 62.1347031210679
48020000 66.0471835469811
48030000 75.8966967813086
48040000 71.5186551639971
48050000 70.1518213479263
48060000 74.6847619981062
48070000 70.3628479379331
48080000 73.1497531992357
48090000 74.9202504492703
48100000 77.3700143219261
48110000 70.1936372459409
48120000 69.9427410583238
48130000 71.9435317548601
48140000 73.6335845067899
48150000 68.9988458938063
48160000 72.1671703360249
48170000 74.2022046840693
48180000 78.9929051793656
48190000 73.1126021057453
48200000 71.8316085282059
48210000 71.5981181430687
48220000 73.5862364976774
48230000 69.8518224361022
48240000 70.3584524576345
48250000 61.5478716768904
48260000 68.1201604160519
48270000 72.0092203039224
48280000 70.5718724809745
48290000 73.153649255354
48300000 71.6165463464143
48310000 73.0424370328387
48320000 69.8914081894567
48330000 65.9938362870109
48340000 66.3873614596894
48350000 63.6545248373958
48360000 60.1604670760158
48370000 63.1696780241037
48380000 64.7674713043966
48390000 68.2130571950564
48400000 61.7427894331968
48410000 64.7628809199189
48420000 59.6081710466159
48430000 71.815364538345
48440000 72.6950947967908
48450000 71.743127168875
48460000 66.9802416444866
48470000 64.9013111105423
48480000 65.3127854601375
48490000 60.7667100001917
48500000 71.0060465963244
48510000 69.0331536252404
48520000 66.8145381979677
48530000 68.5599551996635
48540000 68.3026595920532
48550000 69.9217018582187
48560000 71.9035530619113
48570000 69.4032844280817
48580000 71.390570859261
48590000 69.7404380588247
48600000 68.9150709278275
48610000 73.8804448823275
48620000 76.0766028163168
48630000 74.9130223848374
48640000 80.388120731904
48650000 79.139176723864
48660000 77.4751046320415
48670000 79.0230109879614
48680000 73.7269461384672
48690000 73.7067075988421
48700000 71.023668402643
48710000 72.822338148412
48720000 74.4999216469525
48730000 75.1642499626783
48740000 74.3805637991487
48750000 70.5890213232233
48760000 73.519220253054
48770000 72.7515877727605
48780000 75.9703497605748
48790000 71.8460128844137
48800000 68.3343400349058
48810000 71.8900144203985
48820000 74.9682654167717
48830000 80.0216756119346
48840000 77.7925883903752
48850000 70.3336508747323
48860000 71.2477225664851
48870000 68.4988890378883
48880000 69.6432543132212
48890000 68.7004034322595
48900000 79.8013741597556
48910000 75.5618333212781
48920000 78.2753086927775
48930000 71.9821738885211
48940000 75.5949330597069
48950000 72.9079037466382
48960000 77.5219864518913
48970000 75.1817913045037
48980000 78.0663724231262
48990000 75.2947846245266
49000000 71.8342272679643
49010000 71.2690059185833
49020000 67.9162957015038
49030000 68.4654321595787
49040000 64.4472093820066
49050000 71.3530723902558
49060000 63.0026414573513
49070000 64.5508866511057
49080000 62.5317039673178
49090000 64.1379428019471
49100000 65.6565903868708
49110000 69.6262289548596
49120000 68.1721505416791
49130000 70.1746023670588
49140000 69.5910444387071
49150000 65.3728622587348
49160000 65.2946380824239
49170000 64.8058223419219
49180000 62.8596495080653
49190000 60.1888650833369
49200000 61.8039899668147
49210000 65.2474680438758
49220000 67.0109725351435
49230000 67.1442832745497
49240000 65.1881021635456
49250000 69.3668264127678
49260000 69.2589755084609
49270000 64.8146824524426
49280000 65.2226087817942
49290000 70.6674804409154
49300000 67.4732387862443
49310000 66.3092986453851
49320000 69.0167495985022
49330000 67.3495154826431
49340000 61.096834325282
49350000 62.17629693643
49360000 63.7627656943035
49370000 67.2700897593927
49380000 68.6425184029054
49390000 67.4459148746577
49400000 68.4969232792695
49410000 61.9997899135923
49420000 63.9869144971334
49430000 67.0907978277547
49440000 67.6692444615338
49450000 63.2517391047999
49460000 65.6117561278727
49470000 66.3412368942919
49480000 58.3649685433863
49490000 65.5338840593012
49500000 65.7890708908233
49510000 61.3268898562711
49520000 64.7354885496493
49530000 61.8720916481734
49540000 63.1468605395717
49550000 58.9003976722885
49560000 62.5676527527611
49570000 60.7071193546317
49580000 63.6124752516001
49590000 65.0219471265797
49600000 62.9216194929485
49610000 64.8704252307847
49620000 59.2829919876849
49630000 61.3659135607512
49640000 53.7302019501597
49650000 62.9194502878352
49660000 63.5236262560061
49670000 65.8699807218788
49680000 67.1561871148044
49690000 66.1627767331003
49700000 60.0898129765918
49710000 60.4128862958146
49720000 57.9041947422436
49730000 61.7349089661506
49740000 58.5525340442013
49750000 59.801332076381
49760000 54.0037023762747
49770000 56.650645324211
49780000 56.5486410893943
49790000 59.9405841897954
49800000 59.4189062829788
49810000 53.7837131003305
49820000 54.7883729434788
49830000 56.7205451864193
49840000 57.1866449000994
49850000 53.8903167904253
49860000 58.7491341397439
49870000 54.8723808148835
49880000 57.2548584152876
49890000 59.5289468114479
49900000 54.7631066973906
49910000 54.2496690950401
49920000 52.8701128752048
49930000 58.1440365709934
49940000 54.0278676737102
49950000 55.2879476146724
49960000 58.5931293142858
49970000 58.4576325730308
49980000 58.220028737942
49990000 58.325067657698
50000000 53.8683703011559
#timestep 
50010000 52.9205848059084
50020000 52.1043382985083
50030000 55.4331259144937
50040000 58.3772053919193
50050000 59.2265561806212
50060000 57.4347002144955
50070000 54.1289489568106
50080000 51.3752966257176
50090000 56.1391045289308
50100000 58.8161154794386
50110000 62.3043514924872
50120000 62.7591827761724
50130000 62.5441014130118
50140000 62.3090861597261
50150000 56.9272833018436
50160000 57.6240076654516
50170000 61.7975261785809
50180000 61.3896346614639
50190000 61.155530371269
50200000 66.2432805055717
50210000 64.8777360943976
50220000 66.6145958431458
50230000 61.9988281684142
50240000 66.8311917623517
50250000 65.1012096965291
50260000 64.1997763137088
50270000 68.1887026188982
50280000 69.8161636688791
50290000 69.7289300562368
50300000 68.2746793082447
50310000 72.5190594462958
50320000 69.4056113203449
50330000 72.2427128577343
50340000 74.7895187297779
50350000 71.0520684165848
50360000 72.3994741470444
50370000 76.2376962119531
50380000 72.0770176874228
50390000 68.9647524381223
50400000 70.0066171754962
50410000 72.3178833809594
50420000 66.0160644072385
50430000 67.7713360528702
50440000 69.6877681606905
50450000 64.1920499043813
50460000 66.4963269486462
50470000 65.4981655139475
50480000 69.0594906879084
50490000 67.0677993785282
50500000 71.4451627689202
50510000 70.1749040647899
50520000 67.9441672645331
50530000 70.6715275305143
50540000 67.0126447417188
50550000 63.8776875084236
50560000 67.0388722749407
50570000 73.2119189560477
50580000 60.9369649731894
50590000 63.3649099116128
50600000 65.595929661895
50610000 64.9659788818618
50620000 68.4130898454953
50630000 63.4410327553134
50640000 61.4392362007538
50650000 59.3378603804112
50660000 56.0813342575363
50670000 61.1354363273183
50680000 63.5871480214583
50690000 66.5966713461827
50700000 66.3568550203725
50710000 60.0255720488298
50720000 71.579903676515
50730000 68.5017400523778
50740000 59.8248391026546
50750000 65.1881496462684
50760000 65.9903461998271
50770000 63.2331584242663
50780000 63.847134466457
50790000 64.3473767669356
50800000 65.9190511548829
50810000 72.089329060554
50820000 74.7368821853881
50830000 71.6468765204989
50840000 77.0120956648999
50850000 70.6116870320807
50860000 66.8351123995081
50870000 70.6758750384643
50880000 67.303904411436
50890000 69.980299869239
50900000 77.3438983575369
50910000 74.5410072872623
50920000 73.3994049008409
50930000 74.7428775872659
50940000 81.7664923259628
50950000 76.6252500353904
50960000 80.04079791831
50970000 77.0345761724208
50980000 75.4543632898339
50990000 78.6610059831306
51000000 71.0928135429226
51010000 72.360849583778
51020000 74.8724771107118
51030000 76.5792655781844
51040000 77.0406249515912
51050000 75.5203150567846
51060000 77.2514062209698
51070000 75.5673104155357
51080000 73.4630842883599
51090000 70.9088901292661
51100000 73.1710508130508
51110000 75.5103006971906
51120000 73.4295211680137
51130000 77.1417864925126
51140000 80.5999105200829
51150000 82.1361924764278
51160000 77.5679006169579
51170000 77.728988551798
51180000 72.1573618338743
51190000 72.9998773458142
51200000 70.9290138060575
51210000 77.1361431838632
51220000 72.6183334549004
51230000 80.1887596342096
51240000 76.9395751133114
51250000 75.8348580825479
51260000 74.8984097214841
51270000 75.0127827264856
51280000 72.5362910044045
51290000 72.6133320706031
51300000 71.2465908738231
51310000 72.9655443573493
51320000 73.395006603366
51330000 72.502158723605
51340000 70.820289811167
51350000 75.8683108858573
51360000 75.1627499062015
51370000 72.821273972944
51380000 77.1761883181733
51390000 74.0895608819223
51400000 71.5474009843699
51410000 67.9601543001135
51420000 73.1502263846057
51430000 73.9915801187544
51440000 78.065739168883
51450000 74.7687166482407
51460000 70.8530954765972
51470000 69.0152881194437
51480000 69.1486047270804
51490000 77.9758777554203
51500000 80.4245003304065
51510000 84.0809136695377
51520000 82.3614413379644
51530000 77.6304270329822
51540000 82.4050066154194
51550000 82.168661068634
51560000 82.0675418853446
51570000 76.9303879083162
51580000 85.8332034943691
51590000 87.4829360878197
51600000 85.730473341967
51610000 86.754370376191
51620000 79.5951264089503
51630000 87.3091671205273
51640000 88.980054865222
51650000 87.1624485707366
51660000 81.8918737593172
51670000 85.5097549398764
51680000 90.3471615541903
51690000 82.5561269530347
51700000 89.9708356751515
51710000 90.8647420482777
51720000 91.317773872651
51730000 89.8032742968966
51740000 86.6735544656929
51750000 89.3491407873618
51760000 80.9683947969224
51770000 78.7626494030517
51780000 81.6474262991845
51790000 79.9029336189678
51800000 81.1360724747644
51810000 84.0237030378008
51820000 74.2794052778232
51830000 85.9939966318166
51840000 86.0579654419436
51850000 85.2204681078292
51860000 84.9250607016701
51870000 88.7370792482498
51880000 92.9503027974907
51890000 93.048811907344
51900000 89.8678041320285
51910000 93.627172014916
51920000 96.7412361912058
51930000 92.6589735263691
51940000 89.5630903114061
51950000 87.0571663689991
51960000 97.5554453066815
51970000 96.8639995689917
51980000 92.7819925705538
51990000 88.7320098612639
52000000 90.262969962159
52010000 93.2544555526144
52020000 95.0895598696894
52030000 86.4283046930292
52040000 85.2675827691256
52050000 88.8163632790572
52060000 85.2290833747616
52070000 83.5084230466682
52080000 86.402873461403
52090000 89.3661392034418
52100000 88.9471170378731
52110000 83.1999486446433
52120000 88.3692907025954
52130000 93.3547819515421
52140000 92.8535364072836
52150000 88.4194399313717
52160000 87.6514504173746
52170000 88.5066030575127
52180000 89.9518282949949
52190000 91.8176628261749
52200000 82.5159484429283
52210000 86.7853965589604
52220000 92.4021062392785
52230000 93.7454742504568
52240000 94.8944181158943
52250000 90.0893697543703
52260000 87.1097882785374
52270000 87.2825988608309
52280000 88.8785938311202
52290000 90.8495961830934
52300000 88.4099947288184
52310000 89.7626089708472
52320000 90.6954991903267
52330000 92.8566727585613
52340000 96.8796968096993
52350000 93.8511002463049
52360000 87.1885299343574
52370000 93.7197452953562
52380000 95.6438355821289
52390000 95.7100760865677
52400000 94.8634203615813
52410000 96.322045423098
52420000 99.4146396441271
52430000 100.517650815547
52440000 102.006719979352
52450000 102.064608655452
52460000 96.5002722149453
52470000 95.5311360590748
52480000 96.6098743943883
52490000 99.2710621912963
52500000 97.070640217875
52510000 96.9827469800057
52520000 94.870695377979
52530000 98.9232733493204
52540000 94.5922951480853
52550000 92.1182882243012
52560000 91.7358154449714
52570000 97.1090564649896
52580000 96.4245734143779
52590000 93.9235110341775
52600000 91.5126745407056
52610000 91.6443495018711
52620000 88.9590002652624
52630000 94.385495423467
52640000 91.5310465092657
52650000 96.9965359729043
52660000 89.4424113029606
52670000 97.79085908745
52680000 99.5359020092562
52690000 93.6193277733548
52700000 90.5732829407959
52710000 92.8486999856403
52720000 98.3652573883168
52730000 100.056184237234
52740000 102.916850857275
52750000 102.874006861507
52760000 102.219965053353
52770000 97.7307442890608
52780000 99.8044356026608
52790000 100.090263101806
52800000 98.8973629473474
52810000 102.905187770279
52820000 104.897839602837
52830000 97.2158231528232
52840000 104.012730454903
52850000 103.896131533085
52860000 108.211624449659
52870000 105.5638147448
52880000 101.58158015753
52890000 102.473618113809
52900000 96.3863788728585
52910000 100.183027353682
52920000 99.0573041083715
52930000 97.3986351174883
52940000 100.9972549778
52950000 100.878491520279
52960000 101.53154059695
52970000 96.7985163958072
52980000 99.6657297829196
52990000 103.511685231162
53000000 100.334487863409
53010000 96.9713766692817
53020000 92.8060438152499
53030000 97.6613506518509
53040000 99.8466617862017
53050000 96.132455068365
53060000 96.0481893665051
53070000 95.9154991121928
53080000 99.7768479998687
53090000 102.977504219623
53100000 106.116530474301
53110000 102.440272516609
53120000 106.593484830931
53130000 105.709578046305
53140000 107.495106915544
53150000 103.55220277495
53160000 105.980605065316
53170000 97.4245382879916
53180000 105.466826846962
53190000 105.031258448454
53200000 112.654775373399
53210000 108.384835189551
53220000 108.505649668942
53230000 101.277242759633
53240000 107.16558562923
53250000 101.617079809518
53260000 102.00225973797
53270000 103.888264811649
53280000 101.614738327938
53290000 100.608922206376
53300000 109.254412604811
53310000 102.000053765536
53320000 104.945277493128
53330000 107.391896663829
53340000 104.416275495206
53350000 104.724743304493
53360000 102.958590960595
53370000 104.936893228182
53380000 103.128443638524
53390000 104.000974817892
53400000 103.421115990576
53410000 108.43376647062
53420000 108.334648607183
53430000 104.609658592521
53440000 105.661202755583
53450000 103.712568981182
53460000 101.614656879404
53470000 99.9089424864086
53480000 103.93567061885
53490000 105.989641572634
53500000 102.57285679619
53510000 106.480786998149
53520000 99.8019509714532
53530000 106.157861138521
53540000 100.588799716335
53550000 97.712110662866
53560000 95.5815830568453
53570000 95.5142749699988
53580000 93.9524975839336
53590000 97.8289768744582
53600000 97.1110624428684
53610000 99.050590744665
53620000 103.296168136025
53630000 106.778618762224
53640000 103.499934961237
53650000 100.512876042392
53660000 105.816905125513
53670000 95.2502439597451
53680000 94.8800145775232
53690000 97.4204185184196
53700000 94.7663486139732
53710000 88.6635520670393
53720000 92.4720838324495
53730000 92.966627602652
53740000 96.0848516319864
53750000 100.61226570699
53760000 100.871714743797
53770000 106.581623059375
53780000 101.660295839256
53790000 104.663322321138
53800000 104.219010940121
53810000 102.107435325118
53820000 105.031791498387
53830000 103.080907746292
53840000 105.756014376812
53850000 102.522468768256
53860000 106.073957170106
53870000 103.145549581797
53880000 96.1696104365683
53890000 101.120571317185
53900000 107.166827893207
53910000 105.862028569598
53920000 105.351405596082
53930000 110.03292095687
53940000 111.874135955117
53950000 109.356543408252
53960000 106.99058161576
53970000 111.75670272601
53980000 108.810890829954
53990000 112.348109092324
54000000 110.132553613198
54010000 102.654354035996
54020000 106.937932991338
54030000 104.308754365017
54040000 100.620250273196
54050000 100.946592287281
54060000 100.936228490275
54070000 101.686501461779
54080000 103.651822239406
54090000 100.409567411041
54100000 104.39433802167
54110000 105.067867092864
54120000 105.736338470284
54130000 102.567172783554
54140000 100.386649508857
54150000 103.501556756598
54160000 101.922737602977
54170000 100.076000944826
54180000 96.7904774578228
54190000 102.777049393488
54200000 101.572590639522
54210000 99.4501219645633
54220000 102.49871985447
54230000 101.203157188481
54240000 101.852618787556
54250000 100.785446569582
54260000 105.161724875205
54270000 103.329822293153
54280000 101.615982847287
54290000 104.947308877705
54300000 100.993707719455
54310000 103.416868494412
54320000 100.547887975009
54330000 100.165030421932
54340000 103.316374039378
54350000 97.6581301688552
54360000 102.352808331188
54370000 99.8105434334983
54380000 98.5397989988547
54390000 101.475542470778
54400000 104.388932365401
54410000 92.8852431905307
54420000 97.3182444920607
54430000 92.8172417678118
54440000 98.8652810607507
54450000 100.191531937561
54460000 98.2484569796159
54470000 101.95046079907
54480000 95.7202462014724
54490000 94.973959542338
54500000 92.2592008253535
54510000 88.6125505869008
54520000 87.9586157699433
54530000 89.5237602658462
54540000 93.0287961383277
54550000 93.1622855181153
54560000 91.407443434059
54570000 93.9651971831005
54580000 98.9703738941952
54590000 88.0667322031985
54600000 91.3385362134839
54610000 91.8172853163674
54620000 96.603323356689
54630000 95.9959720747638
54640000 97.280294476917
54650000 97.8702597032697
54660000 95.2421712317724
54670000 98.5621890269131
54680000 93.5829482555645
54690000 93.1014759687207
54700000 94.3055306680914
54710000 98.3072831156305
54720000 91.9025034205666
54730000 98.6891412781227
54740000 95.7310908060873
54750000 98.2680794145527
54760000 98.4105508566811
54770000 104.081048982531
54780000 103.695016660272
54790000 98.8005642042526
54800000 101.542497778861
54810000 103.135198951016
54820000 101.720435883417
54830000 102.472905824558
54840000 104.818823103536
54850000 101.271938620607
54860000 105.674472834079
54870000 96.9930614026345
54880000 103.027946157407
54890000 107.268296091118
54900000 107.572167245141
54910000 105.514978951968
54920000 107.358041723365
54930000 108.455950153741
54940000 107.138477451622
54950000 106.36594556404
54960000 110.982708504437
54970000 116.583771322943
54980000 113.540943203246
54990000 111.267894003596
55000000 107.796370883174
55010000 112.188205544117
55020000 110.359549959915
55030000 114.31264382793
55040000 112.256134760008
55050000 108.426168066052
55060000 109.512871937272
55070000 111.487250985904
55080000 104.349824529939
55090000 111.561184553182
55100000 107.635481548266
55110000 102.423493818845
55120000 101.866177037897
55130000 99.9954212165404
55140000 100.994873782281
55150000 102.329085826313
55160000 108.741846742499
55170000 107.098184244055
55180000 105.039570331329
55190000 104.209998508185
55200000 103.798934366553
55210000 106.080161249415
55220000 100.281201468185
55230000 93.4953649227126
55240000 103.555097699314
55250000 100.963228183084
55260000 104.044213112004
55270000 107.052510193684
55280000 107.074492648699
55290000 99.2686779258476
55300000 100.470535905547
55310000 97.7024111873492
55320000 99.6248181380872
55330000 100.532485308207
55340000 102.499599071779
55350000 100.370153226357
55360000 99.1229838931457
55370000 100.711097369875
55380000 104.683491340677
55390000 100.706649888925
55400000 100.724511998291
55410000 98.5594957036097
55420000 101.336021716911
55430000 100.452916027414
55440000 106.297428321691
55450000 106.67575147383
55460000 109.33551373239
55470000 106.990516000713
55480000 107.149119610169
55490000 108.712322728004
55500000 110.816137907468
55510000 105.442366791472
55520000 106.227154875665
55530000 107.163961163211
55540000 108.082213452437
55550000 104.681211610145
55560000 102.562093997864
55570000 103.697623057616
55580000 107.636435334884
55590000 105.536709515527
55600000 109.06673137197
55610000 106.969236462062
55620000 107.175919514227
55630000 107.352546271196
55640000 101.774387293987
55650000 99.1705808601349
55660000 106.582823205007
55670000 114.181702747177
55680000 109.455233337899
55690000 108.74675140203
55700000 106.680118855125
55710000 100.474685832445
55720000 100.212430998056
55730000 95.5080643344356
55740000 87.9242969456338
55750000 98.760185896089
55760000 93.1458418507324
55770000 108.619158866329
55780000 109.245608735121
55790000 105.398790298631
55800000 105.802747404448
55810000 111.559268031105
55820000 111.754862580167
55830000 113.103170824835
55840000 108.318462754983
55850000 109.31639569002
55860000 103.653582310802
55870000 95.6236972948443
55880000 93.3568106154243
55890000 102.161942743484
55900000 107.134188281239
55910000 106.221654229246
55920000 104.330413996468
55930000 103.485737406764
55940000 106.680895674607
55950000 106.194973306348
55960000 113.103730407458
55970000 103.58829609271
55980000 107.962555364904
55990000 103.502651940634
56000000 102.373499693613
56010000 104.83530314951
56020000 99.542608747597
56030000 102.195523253397
56040000 98.6522766432391
56050000 99.5002931800112
56060000 97.7200218358859
56070000 98.5825579275191
56080000 100.416792344686
56090000 101.194411164234
56100000 102.854763538825
56110000 100.329338694638
56120000 92.1274120176539
56130000 91.9747140587828
56140000 100.376439058859
56150000 99.6525278938599
56160000 100.419633466927
56170000 98.6083986744218
56180000 103.543573194442
56190000 105.385469353873
56200000 101.854545576964
56210000 103.84805644478
56220000 97.3663526209823
56230000 100.859923648041
56240000 95.1016283974986
56250000 95.6068373865139
56260000 93.6427660378972
56270000 103.198501698647
56280000 96.8587932774911
56290000 96.9978563249948
56300000 96.4057004041847
56310000 97.1462224115696
56320000 98.3645248013139
56330000 101.004778400832
56340000 102.331249782989
56350000 102.712936594684
56360000 97.9594764363148
56370000 93.4124913808633
56380000 99.1608633936704
56390000 99.39059440797
56400000 92.409185258808
56410000 93.0528244625974
56420000 101.924946203616
56430000 99.7146424293563
56440000 105.585457439082
56450000 105.565183227651
56460000 108.840937917802
56470000 108.448318915291
56480000 105.118861345505
56490000 107.780819149411
56500000 106.340993102676
56510000 103.063617122739
56520000 108.605247492658
56530000 106.317326127757
56540000 105.982080547117
56550000 102.223716755611
56560000 104.73893151755
56570000 105.155439721897
56580000 109.785387602697
56590000 106.550590077353
56600000 106.906752506084
56610000 107.984152738447
56620000 108.125304592518
56630000 103.353253714469
56640000 100.961102703802
56650000 99.9556872423801
56660000 109.821394438219
56670000 110.847015577299
56680000 110.589530945789
56690000 107.28875895109
56700000 109.268177054604
56710000 105.849803876792
56720000 95.0450356657755
56730000 106.129700237159
56740000 102.02488447287
56750000 97.0124791590063
56760000 102.206507988543
56770000 101.993710943005
56780000 105.161277824349
56790000 103.19901483847
56800000 98.7053367742625
56810000 98.413396391109
56820000 105.680023292821
56830000 107.442116375801
56840000 107.553975781554
56850000 107.417578433814
56860000 107.31800880564
56870000 108.205277667929
56880000 107.586066603214
56890000 110.330789649286
56900000 108.391399733791
56910000 102.523448402306
56920000 103.003657943453
56930000 106.276301366044
56940000 107.7992286562
56950000 109.572646838944
56960000 112.078478971226
56970000 108.934267710486
56980000 107.607720580621
56990000 101.756476679136
57000000 100.070499926538
57010000 108.247052183594
57020000 112.161708312312
57030000 114.292595589196
57040000 112.121642019817
57050000 108.09348759798
57060000 101.589579096523
57070000 108.189655577618
57080000 111.658629061346
57090000 107.024134815479
57100000 107.539439108394
57110000 107.579780783452
57120000 104.330832305246
57130000 109.982102588928
57140000 104.628575244693
57150000 106.741776088564
57160000 110.084411439223
57170000 109.889842104468
57180000 108.720720964208
57190000 98.544110556464
57200000 100.956648411317
57210000 102.248414594845
57220000 111.473921524697
57230000 110.862406281342
57240000 111.942791300822
57250000 111.613563424224
57260000 107.036567862196
57270000 111.197453177929
57280000 112.677205104769
57290000 115.363181747261
57300000 114.073488645292
57310000 110.743757571287
57320000 112.105781475034
57330000 110.165997711561
57340000 106.226255976322
57350000 107.770121655553
57360000 103.909112847715
57370000 99.66660206936
57380000 99.0661431422935
57390000 98.8724119823273
57400000 104.644378267484
57410000 101.567998872616
57420000 108.789406123171
57430000 107.576005481064
57440000 107.17943706618
57450000 105.448163156636
57460000 107.218984700651
57470000 102.924642218547
57480000 112.51630005739
57490000 107.773030735036
57500000 112.69567911665
57510000 117.319830769281
57520000 120.694154661719
57530000 114.422857745384
57540000 117.706903784894
57550000 116.739030319281
57560000 117.980326804296
57570000 120.903254165916
57580000 116.201274696104
57590000 106.977427097538
57600000 110.056557690363
57610000 111.221308351871
57620000 115.108530153382
57630000 118.229385484281
57640000 116.509407122617
57650000 112.718771404242
57660000 114.653416026897
57670000 111.789860095752
57680000 107.284096009254
57690000 104.307362775385
57700000 108.952855117857
57710000 106.769266105243
57720000 110.785911573642
57730000 109.292180162314
57740000 110.275153696778
57750000 111.437230194979
57760000 109.803231764506
57770000 103.442817587571
57780000 113.036692002856
57790000 113.053581057623
57800000 110.871906932732
57810000 107.693278595092
57820000 110.047450669664
57830000 107.950937320035
57840000 105.274630073266
57850000 111.876858084346
57860000 112.256941856441
57870000 116.371012824349
57880000 114.881626172916
57890000 114.006040381364
57900000 113.663736736112
57910000 107.751220853525
57920000 112.33776470385
57930000 112.983764219557
57940000 107.389470932436
57950000 110.910939412148
57960000 107.49349692052
57970000 108.039689645968
57980000 113.714917399289
57990000 110.268207521868
58000000 115.797713834389
58010000 113.219794988497
58020000 111.043801130703
58030000 106.786242801099
58040000 103.298488151843
58050000 106.962904399624
58060000 113.427640622494
58070000 109.203687444955
58080000 114.841280308373
58090000 112.788416153198
58100000 107.197807276002
58110000 110.969160738043
58120000 109.859357296147
58130000 110.470315220543
58140000 110.789941943066
58150000 110.894791130697
58160000 104.69969461535
58170000 109.896805914164
58180000 108.055219259209
58190000 105.179446193007
58200000 107.024483859916
58210000 102.366156918689
58220000 98.1932656726284
58230000 100.223361842611
58240000 104.554257861095
58250000 107.359888327299
58260000 112.812025935989
58270000 103.190254189174
58280000 102.89382129857
58290000 99.9677993509983
58300000 94.6610503529874
58310000 101.975412618015
58320000 101.920864182437
58330000 107.264381899351
58340000 96.7002310351132
58350000 102.194929471002
58360000 104.346114777529
58370000 111.056967783721
58380000 107.83722582791
58390000 109.721232186066
58400000 101.646867830318
58410000 102.108727759595
58420000 107.515542295517
58430000 106.417118659349
58440000 102.929861520996
58450000 98.0472276503075
58460000 96.6070218470921
58470000 105.787613817071
58480000 109.362006877065
58490000 110.006747864849
58500000 102.489148150038
58510000 103.662575954887
58520000 101.656665801383
58530000 105.89264948456
58540000 104.2081366049
58550000 103.415360878133
58560000 108.780389814405
58570000 106.544057463432
58580000 94.491180255718
58590000 99.0891168545621
58600000 104.560764763729
58610000 101.240730197687
58620000 103.390540895902
58630000 109.080812113927
58640000 105.679039161393
58650000 99.2855267019183
58660000 100.461001153575
58670000 97.6723424217544
58680000 101.480800553211
58690000 101.921108137019
58700000 105.341362439569
58710000 105.888655322637
58720000 105.756188987371
58730000 99.5782288748592
58740000 97.4250134319577
58750000 102.610673995047
58760000 110.039287026097
58770000 112.674239729017
58780000 110.088215926282
58790000 107.786214536928
58800000 110.501625403018
58810000 103.119153406621
58820000 102.384662091352
58830000 111.300003714679
58840000 105.777151586707
58850000 103.103447543536
58860000 96.7737857879386
58870000 102.273414894479
58880000 106.260658577273
58890000 109.901900934826
58900000 101.466463278521
58910000 105.255503309859
58920000 98.818573038231
58930000 100.621127143651
58940000 106.943993268447
58950000 108.821528196416
58960000 104.153583539197
58970000 111.867146403222
58980000 105.854615537932
58990000 103.843471336242
59000000 105.990687706517
59010000 105.08196278926
59020000 107.610218559881
59030000 108.88074292548
59040000 103.716685439113
59050000 95.6761781496842
59060000 96.8809730109614
59070000 102.16682528614
59080000 105.246899159959
59090000 107.527051459499
59100000 113.125812725403
59110000 112.6124960971
59120000 110.447380680303
59130000 112.61197117762
59140000 111.546139539903
59150000 110.162977720422
59160000 104.932925507968
59170000 106.587653369162
59180000 105.859274466959
59190000 103.82515444323
59200000 106.461995996273
59210000 109.190159344396
59220000 108.483615909523
59230000 109.489239403293
59240000 108.937413400281
59250000 111.786347964364
59260000 104.409058226764
59270000 107.949809163248
59280000 110.636893767297
59290000 112.297028287176
59300000 114.320993595313
59310000 106.818546441008
59320000 103.742671415303
59330000 107.011786954777
59340000 98.0852954169723
59350000 102.053450613265
59360000 97.5216056483568
59370000 91.9224681862956
59380000 99.3679840813892
59390000 101.609178559944
59400000 106.029763249726
59410000 104.118901365432
59420000 106.72941123629
59430000 103.631572307891
59440000 106.326486101292
59450000 108.225663494898
59460000 101.417455449119
59470000 101.434553253839
59480000 105.829933267785
59490000 110.363918788092
59500000 104.84490787083
59510000 102.164095113137
59520000 101.253566185514
59530000 104.684672390013
59540000 110.720186968027
59550000 111.010573788549
59560000 108.354988791786
59570000 114.252457641521
59580000 114.481162314064
59590000 109.975100458928
59600000 112.087368681372
59610000 112.544259763109
59620000 110.370266004248
59630000 113.580893898632
59640000 111.51826919549
59650000 114.297308642922
59660000 110.54472327459
59670000 116.25195669269
59680000 109.49120547794
59690000 108.533876686578
59700000 108.706408663864
59710000 105.924856741038
59720000 105.588663354833
59730000 107.572060155116
59740000 109.795543441986
59750000 109.8375653447
59760000 111.250405921627
59770000 112.266701998421
59780000 109.347699160807
59790000 107.074364285329
59800000 105.999622348218
59810000 106.959689866986
59820000 105.302479874936
59830000 108.608008355729
59840000 116.053580015814
59850000 112.143260127011
59860000 112.648939879223
59870000 105.718450091573
59880000 104.671137293248
59890000 103.815079512228
59900000 103.440132282713
59910000 108.392287910146
59920000 107.081469403699
59930000 105.749379706013
59940000 107.969697521511
59950000 106.680035984786
59960000 110.770097547116
59970000 110.157724224895
59980000 110.346341219417
59990000 107.372666355164
60000000 104.52975301264
60010000 101.256562396645
60020000 110.121316430958
60030000 104.235500275907
60040000 108.457376582244
60050000 108.42242978533
60060000 106.099858345498
60070000 104.185160059202
60080000 100.672995788766
60090000 101.563601855301
60100000 106.144943950685
60110000 113.74660647764
60120000 109.031738413236
60130000 104.379713715653
60140000 110.785298009413
60150000 107.460326831635
60160000 106.696824015638
60170000 108.42921522425
60180000 110.025275842224
60190000 104.134971751545
60200000 107.663893409179
60210000 98.4604320761546
60220000 97.0061178821232
60230000 102.033647856318
60240000 98.767916727594
60250000 98.6737358899971
60260000 97.4554285543423
60270000 95.0346156700011
60280000 98.0252462427014
60290000 99.7884498386732
60300000 89.9411866556362
60310000 96.6992572737987
60320000 98.043960679373
60330000 99.2313545097605
60340000 98.4537866837778
60350000 104.09774098531
60360000 102.395709485315
60370000 105.525303495305
60380000 108.499152295246
60390000 107.936788185043
60400000 111.670279028762
60410000 110.021028256965
60420000 110.804911100336
60430000 109.971529704045
60440000 108.379640398984
60450000 108.330258917404
60460000 111.299004253521
60470000 105.931156388258
60480000 106.465106235687
60490000 98.2906489000333
60500000 101.407034019161
60510000 102.477396543387
60520000 107.195403275741
60530000 108.181540017399
60540000 105.125008446429
60550000 105.458641628342
60560000 105.230827522501
60570000 108.482730313136
60580000 105.403711915424
60590000 103.489244171685
60600000 104.985713389092
60610000 105.993899615586
60620000 107.173474986546
60630000 105.846495820434
60640000 106.430209093723
60650000 103.217167989492
60660000 107.560233395237
60670000 105.65699742612
60680000 107.039089370045
60690000 105.556207009422
60700000 105.659901866238
60710000 108.453788183704
60720000 109.28252243733
60730000 107.648097370144
60740000 106.862208403946
60750000 108.679770835441
60760000 107.103548885236
60770000 110.317957836278
60780000 114.017869883724
60790000 107.312217069838
60800000 99.6703970855727
60810000 106.464722413656
60820000 104.629156491341
60830000 108.571749379184
60840000 103.435150849575
60850000 108.67624780988
60860000 106.091352005342
60870000 105.657813223397
60880000 104.847361242435
60890000 104.057500231834
60900000 96.9404117309779
60910000 98.2084538364769
60920000 100.473679303726
60930000 99.7858704138245
60940000 102.935389546415
60950000 99.8871157210212
60960000 95.6782141699579
60970000 96.5398720589834
60980000 90.5957505274732
60990000 86.2162059518109
61000000 88.3438298910861
61010000 93.5756553326584
61020000 98.3352286184649
61030000 97.8175348473243
61040000 95.6619837390139
61050000 98.315905142765
61060000 95.3223661004167
61070000 99.3775892530232
61080000 89.4781865059001
61090000 88.3915548637132
61100000 98.1910138715803
61110000 95.8666036063254
61120000 101.273474547674
61130000 104.790342491142
61140000 103.693070374764
61150000 105.85031515671
61160000 104.27381205486
61170000 102.365533865412
61180000 96.3531181248195
61190000 100.106996861995
61200000 100.861133258421
61210000 102.519872056084
61220000 99.6696522082295
61230000 104.678330860746
61240000 101.532805715341
61250000 104.881308715145
61260000 108.378688069362
61270000 105.348486450112
61280000 102.699906145745
61290000 101.325101003939
61300000 108.956764247231
61310000 100.533771724393
61320000 100.73477909077
61330000 98.6089719042061
61340000 102.324534915123
61350000 99.646495905064
61360000 105.617752386888
61370000 105.0124170174
61380000 108.621601190244
61390000 108.641467976948
61400000 103.367380515596
61410000 108.859072809943
61420000 105.827527959759
61430000 102.249840423646
61440000 100.535806791754
61450000 108.43831955879
61460000 113.402775256217
61470000 107.54251234805
61480000 108.485012975912
61490000 108.201859491424
61500000 106.363264415439
61510000 102.049965181095
61520000 106.574877742387
61530000 98.469857458048
61540000 99.8506041309712
61550000 99.6600812277086
61560000 104.864919944168
61570000 106.35771075364
61580000 105.868390168949
61590000 101.767623686544
61600000 102.427123641891
61610000 106.281883078163
61620000 107.352351597909
61630000 101.02503207762
61640000 99.7837759467333
61650000 105.738951286792
61660000 102.412715577872
61670000 101.891086345392
61680000 107.257906446204
61690000 99.1246334755245
61700000 100.335021747368
61710000 97.9768831902669
61720000 97.1585024318097
61730000 99.4941032626802
61740000 103.660639113067
61750000 103.97547459606
61760000 95.1635786814695
61770000 94.8601040086188
61780000 103.573601709683
61790000 104.821428456917
61800000 105.873728408224
61810000 104.247087198968
61820000 103.270266558954
61830000 110.296843392692
61840000 108.282586114133
61850000 102.093939718374
61860000 104.739844593506
61870000 101.050962338929
61880000 101.067470014659
61890000 102.852821066522
61900000 108.630113117667
61910000 104.897751627379
61920000 106.343936504145
61930000 101.207192585351
61940000 108.539679791902
61950000 108.503202979439
61960000 109.60028726468
61970000 107.657936702812
61980000 106.349632858756
61990000 102.204561693115
62000000 94.5359686673837
62010000 100.841140667374
62020000 98.3131409886187
62030000 97.8117135880994
62040000 100.936261410897
62050000 105.088474483694
62060000 103.151839996323
62070000 101.576331947946
62080000 102.060351164375
62090000 101.382767469575
62100000 100.318403659117
62110000 106.832746513982
62120000 105.306400143037
62130000 103.925705042104
62140000 100.088729325123
62150000 102.475042253623
62160000 96.3708896395825
62170000 96.9350814663312
62180000 98.5991050800966
62190000 97.4133271384795
62200000 98.5243575933514
62210000 99.3020237059883
62220000 95.5748006579401
62230000 98.5588404723744
62240000 91.4536085483384
62250000 100.316107627918
62260000 97.4208194417849
62270000 93.1988880230548
62280000 92.7299972770273
62290000 93.0758499843674
62300000 97.7802232362833
62310000 94.9907204826432
62320000 102.831241917213
62330000 101.582310634419
62340000 100.39411712265
62350000 99.2755593794582
62360000 97.3646751401859
62370000 98.8200110575177
62380000 101.97623032273
62390000 97.6792507516428
62400000 100.313342549168
62410000 91.006276307238
62420000 101.362280179155
62430000 104.924231908103
62440000 103.30928601437
62450000 101.902523138843
62460000 102.090983623045
62470000 96.6869693826553
62480000 100.188376088786
62490000 97.8251874632048
62500000 100.797572356081
62510000 96.851725590007
62520000 104.441672443351
62530000 101.070203635026
62540000 103.373175694083
62550000 104.388393690241
62560000 103.047520836504
62570000 103.408332354301
62580000 107.599358039828
62590000 101.545880224707
62600000 103.752334366925
62610000 106.717386254911
62620000 102.972574970229
62630000 105.925713917722
62640000 103.688166726196
62650000 104.40978539715
62660000 101.507421769878
62670000 106.476753542517
62680000 105.331777018442
62690000 102.684564683366
62700000 100.9003611093
62710000 106.006305424328
62720000 102.458375421711
62730000 101.929184771379
62740000 97.3236830702976
62750000 101.920324059338
62760000 105.500991507253
62770000 100.947149210643
62780000 97.0183851239663
62790000 96.6831817842921
62800000 98.0633311921743
62810000 102.176735752936
62820000 96.2533092752154
62830000 92.9446347208784
62840000 93.6810670225644
62850000 94.9675090684049
62860000 97.9977329276178
62870000 96.3698969724868
62880000 95.4232031854087
62890000 99.5854490830106
62900000 97.8927095123378
62910000 95.6826220383234
62920000 96.9010378875694
62930000 101.562844468232
62940000 99.165964634792
62950000 97.7050848234027
62960000 94.1560906154077
62970000 96.0858872264338
62980000 99.9728469567523
62990000 96.280954765532
63000000 91.2587138712097
63010000 88.7796790951522
63020000 92.1538460103067
63030000 96.8795134655543
63040000 98.1254588083445
63050000 103.229107179016
63060000 106.751373799104
63070000 108.224997686304
63080000 106.490850197886
63090000 100.940531739287
63100000 98.6277210242519
63110000 105.047301592555
63120000 107.131993885005
63130000 109.067927401457
63140000 106.802221569016
63150000 106.894860405524
63160000 108.333740152778
63170000 110.897410098962
63180000 113.193975889868
63190000 112.569233886325
63200000 108.280592982542
63210000 110.891737799263
63220000 110.275789032888
63230000 111.178865014316
63240000 112.711938282798
63250000 113.069179813293
63260000 105.993893157537
63270000 109.460519632077
63280000 110.620616532133
63290000 106.295805392947
63300000 106.539480301242
63310000 106.820315550659
63320000 108.173004414641
63330000 105.794616574132
63340000 104.25345272079
63350000 105.201249341908
63360000 106.25222131649
63370000 106.625034903526
63380000 111.774631521888
63390000 107.171787953474
63400000 107.84304696131
63410000 106.696101806372
63420000 109.885990997309
63430000 105.231411437466
63440000 100.213136653746
63450000 101.083164973196
63460000 103.650143512623
63470000 108.359478041553
63480000 104.620807600471
63490000 107.983805198431
63500000 113.37014532351
63510000 110.973539063397
63520000 108.359601893798
63530000 105.299874280882
63540000 104.689696745886
63550000 103.856480520377
63560000 107.970450019871
63570000 111.516155807586
63580000 113.625252744029
63590000 109.650096842302
63600000 107.286748638045
63610000 107.954718443622
63620000 104.552296152772
63630000 104.572295033413
63640000 109.016872980872
63650000 109.960401099746
63660000 109.799561649658
63670000 108.242617609348
63680000 108.631149376202
63690000 99.7398874388464
63700000 106.992119348644
63710000 104.727150137435
63720000 103.351186615756
63730000 105.087696718061
63740000 99.3247495033507
63750000 99.49998156523
63760000 97.4857355230234
63770000 97.9229876015029
63780000 98.1718899135601
63790000 96.9208263422876
63800000 98.7476985036803
63810000 101.059247469851
63820000 103.144547710196
63830000 105.19701110475
63840000 105.549451180293
63850000 104.530080132526
63860000 99.8711105725288
63870000 103.050602967643
63880000 99.3693988639977
63890000 104.262271760874
63900000 97.2303965196159
63910000 92.9852110597906
63920000 88.7876252378582
63930000 90.2327939557264
63940000 103.058536051099
63950000 103.082994648248
63960000 104.344601114138
63970000 103.263433425315
63980000 100.692046202534
63990000 97.9708129197533
64000000 100.099914240457
64010000 94.505286083206
64020000 101.054246247693
64030000 96.7523795957691
64040000 100.646934617111
64050000 100.923585836266
64060000 96.4416075100337
64070000 94.8505852231036
64080000 95.9117190686291
64090000 96.5367373812439
64100000 96.0120225817635
64110000 93.3309092660751
64120000 93.6293248858528
64130000 94.0673650705505
64140000 96.1535870531202
64150000 92.6861631034265
64160000 94.4353053064575
64170000 88.8480947959471
64180000 88.5605026913638
64190000 92.2015141284166
64200000 95.6923917235412
64210000 97.2260062930737
64220000 92.9079426233307
64230000 88.9728452733068
64240000 88.6048377111057
64250000 84.3636556416358
64260000 95.362220246808
64270000 93.4763787879239
64280000 95.0671585502128
64290000 95.8022559426215
64300000 96.7420853324165
64310000 99.9255062212541
64320000 91.2065944456411
64330000 94.9867901274561
64340000 93.5235173635593
64350000 89.9798646455586
64360000 86.4825632169465
64370000 89.9996800420591
64380000 90.2720192420975
64390000 96.5193193662222
64400000 99.8832393988507
64410000 96.7824846073314
64420000 97.7620358161149
64430000 98.0405954326093
64440000 96.1232886162817
64450000 97.5753417559698
64460000 99.669537989109
64470000 100.092962527862
64480000 93.0562058307109
64490000 96.017542129637
64500000 98.808885010872
64510000 94.9651350338202
64520000 95.0745834699732
64530000 94.1475727474217
64540000 93.4976865360813
64550000 89.6958421849468
64560000 93.016120215457
64570000 94.809002899866
64580000 91.8095629005021
64590000 92.3093031940887
64600000 91.6577758910686
64610000 87.7302069031876
64620000 86.3480479651678
64630000 84.2745753398501
64640000 87.1697459607669
64650000 89.5128222039042
64660000 93.6378174096537
64670000 84.6493035574596
64680000 91.1792379865938
64690000 92.6966253950541
64700000 91.9544265456362
64710000 86.6904321203786
64720000 86.2275050823419
64730000 96.5185901667029
64740000 91.4856470425294
64750000 89.9468629289057
64760000 94.6706963478017
64770000 96.3680364139154
64780000 98.1173363412141
64790000 94.4684509281901
64800000 100.076032203609
64810000 102.994191393129
64820000 95.3189668531518
64830000 95.1788144509293
64840000 98.7866142717862
64850000 101.036051607377
64860000 101.322704378627
64870000 96.7344842256568
64880000 90.7762975563939
64890000 96.39629166922
64900000 90.953637960054
64910000 89.6281599682296
64920000 90.5001973592805
64930000 96.1072529671804
64940000 93.2035483717571
64950000 95.5715434183651
64960000 96.1049102498405
64970000 89.8452750739349
64980000 83.9989056712828
64990000 85.7878998094176
65000000 92.5568403690133
65010000 91.8162508701224
65020000 87.3668103497031
65030000 84.2627933829251
65040000 92.9387446175056
65050000 91.8463591632882
65060000 90.7510961733706
65070000 88.4883758072054
65080000 93.5829347254173
65090000 92.9030677414036
65100000 96.1769694359086
65110000 101.642561633811
65120000 90.9961111735304
65130000 90.7465511588053
65140000 87.0534728592352
65150000 88.7081572951848
65160000 102.708663937391
65170000 101.956389575739
65180000 98.2346348597226
65190000 100.041696821374
65200000 94.9358730116639
65210000 91.1166781460304
65220000 99.5781333252457
65230000 94.6853833730104
65240000 99.5563430376823
65250000 94.8974753601278
65260000 97.3654441419624
65270000 97.7254524906688
65280000 94.991345204696
65290000 96.7024774030389
65300000 98.2933642529824
65310000 93.5738435086078
65320000 97.6888109008493
65330000 97.6819849223435
65340000 96.0244621277819
65350000 91.5203452115445
65360000 102.018572015768
65370000 98.6048467795198
65380000 98.4650883827714
65390000 96.0606387899657
65400000 98.1025742688374
65410000 96.5175575722279
65420000 99.9818235377668
65430000 97.4565598903498
65440000 99.7397404570104
65450000 106.061761990422
65460000 102.635549055612
65470000 101.591116266829
65480000 100.943677850873
65490000 106.382512844085
65500000 105.673582358673
65510000 105.905024714326
65520000 107.569260404879
65530000 110.812860906686
65540000 109.222403502547
65550000 111.199790535359
65560000 110.483414909581
65570000 111.950068064711
65580000 106.810018376293
65590000 103.789917267567
65600000 108.850929894497
65610000 101.636265324145
65620000 107.952518699691
65630000 107.960563307083
65640000 102.525863843765
65650000 111.748512677499
65660000 109.383310747636
65670000 106.663645413802
65680000 109.202666212601
65690000 108.292366182856
65700000 111.009463363575
65710000 110.787103013098
65720000 110.812884553571
65730000 107.292873240558
65740000 109.143192534254
65750000 108.267981940927
65760000 117.022940959445
65770000 116.71166246867
65780000 111.996161365014
65790000 114.432790414566
65800000 114.299631190668
65810000 107.62780147014
65820000 108.653043129731
65830000 103.897685803743
65840000 104.056062107052
65850000 104.839511303092
65860000 106.821134344901
65870000 102.869660377538
65880000 99.820530813542
65890000 102.151673483384
65900000 107.771480116877
65910000 107.902321744526
65920000 113.462606920094
65930000 110.785923177962
65940000 111.533315280544
65950000 107.505497268772
65960000 108.305863061994
65970000 104.025977815284
65980000 107.610975282366
65990000 108.312273496365
66000000 103.883870613621
66010000 105.752774379349
66020000 100.029612103101
66030000 102.304642728315
66040000 103.554301523866
66050000 99.3795062929076
66060000 97.3991365135001
66070000 98.1959478648432
66080000 105.692010489719
66090000 104.538770015897
66100000 98.2650583359518
66110000 102.846833298461
66120000 95.3510967935378
66130000 96.9676260609485
66140000 103.866736920005
66150000 99.788354651355
66160000 102.787822680973
66170000 100.509706851326
66180000 97.4450582200841
66190000 102.21524393842
66200000 107.29063707109
66210000 110.532967127152
66220000 104.265511396286
66230000 104.05928106484
66240000 92.3548065816643
66250000 95.3178887615194
66260000 97.5224735886539
66270000 97.2968754671041
66280000 99.199062607667
66290000 99.1613256972652
66300000 99.8440875377609
66310000 100.317105932747
66320000 101.452799552704
66330000 99.569370165153
66340000 101.060792527755
66350000 99.5564498278
66360000 101.287141280386
66370000 103.560962221176
66380000 104.43453125055
66390000 109.946901502335
66400000 107.680179932454
66410000 107.924603950853
66420000 101.2170611951
66430000 105.531045057937
66440000 105.28939239045
66450000 109.32606646361
66460000 107.603882120559
66470000 108.095113582738
66480000 107.480585076706
66490000 102.628620281542
66500000 105.265932389734
66510000 98.3640247250777
66520000 102.37987977362
66530000 105.902949912556
66540000 104.450601118603
66550000 106.184807805708
66560000 108.131714277545
66570000 104.883098724915
66580000 104.222232355957
66590000 100.418647628795
66600000 104.378794271249
66610000 104.523240480073
66620000 101.060620647933
66630000 99.6051918686122
66640000 103.349474336581
66650000 102.242395300632
66660000 96.5790064564083
66670000 102.339187508777
66680000 100.203600765837
66690000 95.0708549347787
66700000 100.243306868212
66710000 98.1366024357473
66720000 100.316461373784
66730000 106.746242352591
66740000 105.756063391123
66750000 106.101117378401
66760000 101.152058976043
66770000 98.437182187442
66780000 96.8136835881265
66790000 97.5479856321725
66800000 100.19572631359
66810000 92.6255569532851
66820000 97.8080151149197
66830000 105.857169640632
66840000 100.84287217757
66850000 105.742130129752
66860000 103.531680557172
66870000 107.135506852717
66880000 110.297993746411
66890000 112.759234201963
66900000 106.703506503431
66910000 101.828519953924
66920000 98.0639244772551
66930000 104.381986888765
66940000 96.6008078664467
66950000 105.2736723794
66960000 103.852918912324
66970000 106.419193007551
66980000 105.433762508861
66990000 105.534217957138
67000000 109.715809884947
67010000 105.696177884742
67020000 107.488968574179
67030000 106.285813983123
67040000 100.443462624892
67050000 104.852529830524
67060000 96.5214129752381
67070000 96.6561474516004
67080000 102.223446995972
67090000 101.854868157693
67100000 103.777062699601
67110000 101.036222275691
67120000 99.1321504193457
67130000 95.1585643378483
67140000 99.5296814838163
67150000 96.322241998096
67160000 97.1814009162487
67170000 91.7330464278022
67180000 91.6349750837376
67190000 92.1788352697355
67200000 100.600620606044
67210000 97.4700920278566
67220000 99.719813628338
67230000 94.5358634510538
67240000 99.7013185900677
67250000 97.0157094527945
67260000 94.2052639591272
67270000 96.0010605966364
67280000 96.7279661805532
67290000 90.8696489759713
67300000 100.257419425658
67310000 102.300311297488
67320000 101.90944466909
67330000 102.945245265494
67340000 104.617852491075
67350000 105.118027594376
67360000 104.934269250197
67370000 105.142904908959
67380000 104.952524165246
67390000 99.9292824808346
67400000 98.9438212198263
67410000 102.087774918979
67420000 97.5557013884649
67430000 97.0246529758866
67440000 99.2426618808482
67450000 106.429310718097
67460000 101.313070766868
67470000 99.9734544563472
67480000 107.405268307899
67490000 105.916030638863
67500000 110.090883033793
67510000 107.777377780892
67520000 103.288838052458
67530000 108.55469469957
67540000 108.348269855935
67550000 106.579002318951
67560000 104.15974082081
67570000 110.525591277165
67580000 112.734507826435
67590000 106.993094344651
67600000 108.809771642027
67610000 110.160485812457
67620000 108.919642180734
67630000 111.769205678831
67640000 111.32344459674
67650000 104.786544612127
67660000 106.283513579651
67670000 107.136291560209
67680000 106.68808518872
67690000 105.470674319001
67700000 108.121081365319
67710000 107.025761872969
67720000 106.214464590068
67730000 108.624842577885
67740000 109.110786063152
67750000 105.327074544025
67760000 104.975749611311
67770000 102.550188576633
67780000 100.312380922022
67790000 97.8508438783383
67800000 103.990329935858
67810000 102.340190562558
67820000 101.617232043709
67830000 102.731412924883
67840000 102.900600110787
67850000 98.7787535041757
67860000 107.726006208365
67870000 106.68811786496
67880000 103.761885148876
67890000 105.069460152604
67900000 107.512495160739
67910000 104.48684553189
67920000 109.451118630392
67930000 107.738930644765
67940000 106.339507569396
67950000 104.54221537097
67960000 105.825292626283
67970000 102.284984639378
67980000 103.557494800564
67990000 99.6019651038468
68000000 103.64357662667
68010000 101.527136063304
68020000 102.377528053989
68030000 104.902541994844
68040000 105.485869225362
68050000 101.162119349858
68060000 104.678128606599
68070000 96.96742065884
68080000 104.173678851519
68090000 105.112439688287
68100000 107.217295188471
68110000 109.004851770268
68120000 106.9636433931
68130000 105.161526104884
68140000 103.601898374397
68150000 98.5868343182148
68160000 101.461220355128
68170000 104.423117392812
68180000 102.716505831043
68190000 104.235871910001
68200000 103.455567757848
68210000 108.001013275854
68220000 107.545381047903
68230000 109.634391304607
68240000 107.341231269342
68250000 110.307715842991
68260000 112.829293989325
68270000 118.511712619885
68280000 112.278821628845
68290000 114.609977901506
68300000 113.008138928249
68310000 106.320131080702
68320000 109.596945008601
68330000 105.719651923156
68340000 104.456318545678
68350000 108.14892641345
68360000 98.2508395844762
68370000 100.267625508179
68380000 105.522066610582
68390000 108.542899885607
68400000 105.129106991909
68410000 106.651486877187
68420000 100.625269232205
68430000 103.024034233557
68440000 96.8910240998624
68450000 93.4755865123637
68460000 91.3532098495577
68470000 101.046648768689
68480000 98.900437427934
68490000 100.442869824745
68500000 105.257275112863
68510000 103.321462335456
68520000 105.595644752466
68530000 104.338255457747
68540000 103.173641944153
68550000 108.708113764248
68560000 107.922563280071
68570000 106.928905862092
68580000 110.461406852369
68590000 110.619454909394
68600000 109.516827398362
68610000 106.37782086009
68620000 109.941777197811
68630000 110.141072801345
68640000 111.060268015975
68650000 108.238893406738
68660000 106.234002621765
68670000 104.308242554643
68680000 109.646741818769
68690000 111.51361081498
68700000 108.02403414041
68710000 113.933182718337
68720000 108.25888759745
68730000 104.605661648696
68740000 103.142353055812
68750000 101.621352215282
68760000 107.308039265475
68770000 103.473512111994
68780000 98.6385803439483
68790000 99.5624541059173
68800000 99.0987236561732
68810000 99.5196603617987
68820000 101.384146189171
68830000 97.6902869735829
68840000 99.8139078893279
68850000 93.8564249576789
68860000 97.8666025600217
68870000 100.428731815293
68880000 101.105922552601
68890000 96.8271326046695
68900000 99.5719662984909
68910000 105.329950085961
68920000 99.5651380851548
68930000 101.75282994355
68940000 105.7732210183
68950000 110.737203157941
68960000 108.842672776436
68970000 108.022752566358
68980000 113.260451283223
68990000 108.415100761628
69000000 104.013383488774
69010000 105.620395725616
69020000 106.441687658363
69030000 112.900707702826
69040000 115.02746262497
69050000 113.402339494554
69060000 113.917291544901
69070000 112.56973209363
69080000 114.106568362021
69090000 109.581003893878
69100000 106.100151965689
69110000 105.98706045236
69120000 106.8069470937
69130000 104.539485987715
69140000 104.970723274156
69150000 107.726149264214
69160000 108.2954246272
69170000 107.272183085472
69180000 106.054369216391
69190000 106.233356078594
69200000 110.217929228219
69210000 102.353013086115
69220000 112.440264327593
69230000 110.956104406556
69240000 102.489677309818
69250000 100.086115350327
69260000 105.00200864806
69270000 108.3242479516
69280000 107.656540630855
69290000 116.623627119798
69300000 100.727673813319
69310000 110.53582383318
69320000 115.269530390376
69330000 114.503425157933
69340000 116.670472777633
69350000 110.02347791611
69360000 104.961047837227
69370000 106.371626739976
69380000 108.724800041237
69390000 99.6879279368447
69400000 107.025936667633
69410000 100.984286645055
69420000 100.196501238855
69430000 107.401178119146
69440000 99.1060947282622
69450000 99.4665177866573
69460000 96.4252949006379
69470000 89.5473081349439
69480000 94.6773426201428
69490000 93.0963384928647
69500000 98.1004981652817
69510000 98.3258183759772
69520000 96.060196089164
69530000 97.4900684796664
69540000 99.3346150969633
69550000 105.484013108791
69560000 105.594481496839
69570000 105.607190027433
69580000 103.984787137077
69590000 99.4406700121143
69600000 105.028711243115
69610000 101.786780793622
69620000 95.6588121674416
69630000 100.018004555591
69640000 104.096648859166
69650000 99.6042284796311
69660000 100.644895933953
69670000 99.7683593481521
69680000 106.424610711902
69690000 104.921676156218
69700000 108.604551822843
69710000 100.318785683976
69720000 100.524920337563
69730000 99.0780699905769
69740000 94.1607101983085
69750000 94.2008869909432
69760000 99.3494858508317
69770000 93.1980710265514
69780000 95.367851482938
69790000 95.9365442605116
69800000 85.2083981211339
69810000 89.7632825262219
69820000 89.5618437828315
69830000 91.1800517545517
69840000 95.5350693447314
69850000 100.079050473717
69860000 99.2764980496514
69870000 99.8520336892435
69880000 104.024100970473
69890000 104.362363018116
69900000 104.391499666881
69910000 104.037832250702
69920000 102.994030588124
69930000 100.249295552162
69940000 107.587228071406
69950000 101.350310368655
69960000 106.137084767905
69970000 106.681335735774
69980000 106.984187875965
69990000 106.312075794937
70000000 106.051690179203
70010000 102.709220643527
70020000 97.3882394599245
70030000 97.9002175633995
70040000 98.9722803698633
70050000 101.125234709854
70060000 98.8672608158814
70070000 96.9107496397705
70080000 99.8934293742511
70090000 102.184029833228
70100000 103.302343197517
70110000 106.382134156307
70120000 105.533771848275
70130000 104.0990787323
70140000 109.472396834478
70150000 105.476668040623
70160000 110.841491242063
70170000 111.538402613694
70180000 115.884404648774
70190000 118.095284713363
70200000 108.415132848604
70210000 105.842817111103
70220000 105.334019689291
70230000 99.2171111103263
70240000 101.384442464433
70250000 106.50914076236
70260000 104.452947299154
70270000 111.964557174824
70280000 109.419842512401
70290000 111.018083818998
70300000 111.445988879369
70310000 111.198717055596
70320000 110.979306419401
70330000 106.165872729031
70340000 106.90905826379
70350000 106.480950634756
70360000 107.627889504034
70370000 107.322043738575
70380000 103.141703424838
70390000 106.470427111719
70400000 107.591229956458
70410000 107.46125525198
70420000 104.148207363501
70430000 108.091504991801
70440000 107.033903832129
70450000 105.719396854239
70460000 100.214797821442
70470000 103.232885603672
70480000 103.291621300756
70490000 98.6629915995706
70500000 103.482611275301
70510000 100.946891368505
70520000 103.249398146425
70530000 104.784159789376
70540000 108.464227419856
70550000 104.72210476329
70560000 110.315324410364
70570000 104.930428180379
70580000 105.129899857485
70590000 108.626058155341
70600000 104.1690954009
70610000 99.0226790595293
70620000 104.76135569747
70630000 98.7348434724842
70640000 97.3120274291361
70650000 101.884283531135
70660000 101.764849008859
70670000 103.063437401256
70680000 97.1564673405636
70690000 98.0185558654295
70700000 94.18138605608
70710000 102.214190838875
70720000 99.9490487182208
70730000 104.301447120862
70740000 101.312139611277
70750000 98.8238264347644
70760000 94.9481877913648
70770000 94.7677414283564
70780000 94.6776852733809
70790000 94.6656518371429
70800000 95.1114570181366
70810000 90.2183142779518
70820000 95.4048325894665
70830000 90.9276166639857
70840000 99.1850260148155
70850000 100.807066874972
70860000 96.9629275240993
70870000 98.5755117315301
70880000 102.740427251194
70890000 100.335990052147
70900000 103.440389436059
70910000 103.623992480768
70920000 100.930608477716
70930000 98.9702078731665
70940000 100.962912788893
70950000 102.672991124483
70960000 105.934998778368
70970000 107.292590606848
70980000 108.800837018741
70990000 100.383231222591
71000000 107.838216694279
71010000 102.764541812518
71020000 105.40696777322
71030000 99.3974179359903
71040000 103.774049482112
71050000 99.241961377297
71060000 104.420338551506
71070000 103.676613716834
71080000 96.2483251757275
71090000 99.591737366696
71100000 107.527497326602
71110000 104.332215676887
71120000 105.436525961472
71130000 102.256471164889
71140000 102.71986472159
71150000 112.023687873167
71160000 107.822164538473
71170000 105.378226828161
71180000 106.577429823951
71190000 105.029776000343
71200000 101.985248272309
71210000 104.417846302279
71220000 99.1395016371523
71230000 98.293339657676
71240000 103.681337775382
71250000 107.96081912634
71260000 103.988230236579
71270000 106.731850739202
71280000 104.563311220359
71290000 108.839704934707
71300000 110.238049571902
71310000 106.466386057485
71320000 103.334370119691
71330000 108.0220118057
71340000 108.940167192027
71350000 110.667170630184
71360000 110.035633809137
71370000 111.997397040054
71380000 112.720928212963
71390000 115.964006975363
71400000 117.410277697355
71410000 113.096918574213
71420000 107.481464093856
71430000 111.929683928203
71440000 106.519174869781
71450000 108.357898579048
71460000 110.399622314653
71470000 108.765929884725
71480000 100.051820055226
71490000 94.9289441615272
71500000 106.237686885885
71510000 110.740966900206
71520000 108.446733926883
71530000 109.350246369914
71540000 110.221240664707
71550000 105.885941356637
71560000 104.821791277269
71570000 106.453352972317
71580000 92.9552287464367
71590000 96.4487333638351
71600000 98.1837285702358
71610000 100.837283459217
71620000 100.327915766627
71630000 96.9491197569673
71640000 94.3849443081269
71650000 99.1514617291247
71660000 101.116992624002
71670000 102.266382105767
71680000 101.443759342055
71690000 101.628205365008
71700000 103.914459715508
71710000 106.077033005459
71720000 109.25144947028
71730000 102.753216533214
71740000 115.356943247795
71750000 108.221894297152
71760000 108.493212996736
71770000 104.23063370562
71780000 107.307748279194
71790000 105.372520115756
71800000 109.558978765343
71810000 111.308341633237
71820000 109.688161430724
71830000 109.726416729751
71840000 108.637203595044
71850000 114.264951564554
71860000 118.831687614732
71870000 116.734890581423
71880000 117.690262435685
71890000 109.183801449078
71900000 112.24157009155
71910000 111.609214738564
71920000 107.620950659313
71930000 111.814213607759
71940000 105.877553875093
71950000 104.700650478166
71960000 105.298188650616
71970000 104.609908865201
71980000 103.220756840507
71990000 103.412652110828
72000000 101.818770905895
72010000 102.336532998396
72020000 104.025255129139
72030000 104.699635488393
72040000 106.198857189936
72050000 105.25581253725
72060000 103.781677084295
72070000 100.75569958336
72080000 98.1722741328248
72090000 98.7389338999845
72100000 101.189348053289
72110000 96.1491369176116
72120000 98.6766341703922
72130000 101.29475915113
72140000 97.5946412429576
72150000 101.901431920449
72160000 105.161184100107
72170000 106.153361639268
72180000 101.878930210864
72190000 106.021414876775
72200000 103.791981750119
72210000 103.279424389479
72220000 99.0894513545555
72230000 99.1115011442155
72240000 99.5477204033407
72250000 94.8119470830082
72260000 97.0840261208226
72270000 95.5526570761692
72280000 93.8069094151583
72290000 95.5074308336064
72300000 92.1191870296001
72310000 92.3943926785832
72320000 92.6061468543367
72330000 94.2747998276348
72340000 86.4038724880678
72350000 91.3595012159266
72360000 89.0259462266989
72370000 92.8453627852559
72380000 91.9058764024876
72390000 95.4015027914916
72400000 92.7428581149106
72410000 94.730637124407
72420000 99.4220571561211
72430000 96.6669179691978
72440000 92.3060186767302
72450000 90.1056325220858
72460000 99.8845751429865
72470000 104.348370548308
72480000 102.861163418174
72490000 104.63513816565
72500000 104.424762668239
72510000 107.813558187484
72520000 109.384390698292
72530000 108.993873625078
72540000 111.015729063156
72550000 112.274170878071
72560000 111.440348249976
72570000 109.293622321539
72580000 107.230823025621
72590000 107.338395352804
72600000 105.987749616427
72610000 104.45583591345
72620000 110.926498984271
72630000 110.808971145406
72640000 114.38329446449
72650000 108.595814278328
72660000 108.414055124154
72670000 115.442493244693
72680000 110.040035356614
72690000 109.777008893755
72700000 97.381586262453
72710000 97.3792303975317
72720000 101.786046518207
72730000 102.477540478049
72740000 102.89893739349
72750000 104.878098377342
72760000 107.494359853456
72770000 102.401259906282
72780000 94.7067982775595
72790000 96.7583492882583
72800000 99.4890736848079
72810000 99.3185427789486
72820000 99.6903047087641
72830000 99.8453687784603
72840000 107.785856182649
72850000 109.465973174705
72860000 106.553234797514
72870000 108.1311712751
72880000 101.592080151978
72890000 109.122364177601
72900000 110.818927198855
72910000 106.752124391946
72920000 106.264727606278
72930000 109.056805058419
72940000 104.654177242522
72950000 103.867447446707
72960000 106.410035346247
72970000 100.150629210866
72980000 101.900921944566
72990000 101.567800875192
73000000 98.8952405985368
73010000 99.2292520322948
73020000 100.806028168293
73030000 103.03225799026
73040000 101.782930388026
73050000 99.4650588782748
73060000 101.371577283466
73070000 101.288858793851
73080000 97.4756835019126
73090000 100.652689557273
73100000 96.5933919158502
73110000 100.870245576661
73120000 102.569795219541
73130000 96.591282892742
73140000 101.119812871431
73150000 103.937470733039
73160000 101.431791765359
73170000 98.5336892168525
73180000 94.2285752802164
73190000 93.0014427316895
73200000 94.9401487531586
73210000 103.705502789681
73220000 112.025058863794
73230000 106.658719112835
73240000 107.538316897874
73250000 106.070472786741
73260000 105.714257505932
73270000 102.090998820603
73280000 98.967740354383
73290000 101.527681331717
73300000 105.226115680195
73310000 104.236420037426
73320000 99.2339161829327
73330000 103.375390529447
73340000 101.644555067186
73350000 104.548059993338
73360000 102.582702321406
73370000 103.945071744096
73380000 105.863756773664
73390000 103.036140985702
73400000 101.751041356922
73410000 102.916454613898
73420000 105.439903971509
73430000 103.674263151452
73440000 103.106628037319
73450000 104.745908883468
73460000 103.324828560381
73470000 96.4655586564362
73480000 105.762789752107
73490000 109.74119300884
73500000 105.268773664152
73510000 108.419314529864
73520000 103.758173138034
73530000 105.036996789699
73540000 106.736268253833
73550000 112.64560777173
73560000 111.772410979773
73570000 110.729919687973
73580000 112.890445966019
73590000 114.886432949184
73600000 113.902388605137
73610000 119.664645460173
73620000 112.880122696494
73630000 111.912930380441
73640000 113.363717519687
73650000 108.82648477253
73660000 113.068884760829
73670000 107.804072016223
73680000 111.205330032535
73690000 111.856859075882
73700000 110.562070191218
73710000 111.329808244982
73720000 106.397503189346
73730000 109.476088916695
73740000 111.34303793485
73750000 114.950015160686
73760000 108.239675731973
73770000 109.509800685141
73780000 110.868002066113
73790000 112.439053969778
73800000 112.090370214552
73810000 111.711328808907
73820000 105.671898165189
73830000 108.085519024748
73840000 107.3414018525
73850000 110.725059034419
73860000 103.537912166667
73870000 106.007291128223
73880000 109.704250280683
73890000 111.599565657418
73900000 114.30006102711
73910000 111.203590037601
73920000 115.31553385249
73930000 116.655839177863
73940000 117.37997508456
73950000 117.432006359103
73960000 118.640419430567
73970000 116.470436143233
73980000 115.353720394653
73990000 118.855676175277
74000000 112.137146938942
74010000 112.385492883152
74020000 111.684792129701
74030000 120.102747467471
74040000 116.933847516672
74050000 119.161449910923
74060000 118.620755751386
74070000 113.926613834404
74080000 116.927665947158
74090000 115.252523287203
74100000 116.083575249121
74110000 114.396672472249
74120000 114.475274236834
74130000 110.211964260313
74140000 110.173414547015
74150000 106.670661333579
74160000 101.829848370616
74170000 102.995190682665
74180000 99.5434275941706
74190000 103.198029486328
74200000 102.025635966884
74210000 101.767466978302
74220000 101.213878019286
74230000 96.7114401739111
74240000 99.3110729207935
74250000 98.4216767960812
74260000 105.247681136113
74270000 106.474878289321
74280000 104.469700172983
74290000 107.470791654933
74300000 109.138231444743
74310000 107.312477750548
74320000 109.942875237754
74330000 108.234304945601
74340000 101.050715144592
74350000 98.3255797740542
74360000 102.77077219968
74370000 100.647185143113
74380000 106.705315944525
74390000 108.270720549708
74400000 105.361282463978
74410000 111.308689647156
74420000 111.108425512008
74430000 110.241481915307
74440000 109.483169089773
74450000 109.617938074732
74460000 111.190469864083
74470000 113.448803282764
74480000 109.948088680201
74490000 109.68804163867
74500000 103.625804368973
74510000 106.463915739153
74520000 108.454646672438
74530000 105.958571399427
74540000 106.461971096439
74550000 106.94328766777
74560000 107.690136101747
74570000 106.559181714131
74580000 101.257533207163
74590000 101.032054118934
74600000 103.566993411028
74610000 112.205200772691
74620000 107.826078045628
74630000 108.393804461935
74640000 109.250237348043
74650000 103.786827846674
74660000 105.542835648998
74670000 109.808765439967
74680000 105.073106462997
74690000 108.236487714761
74700000 109.057710841258
74710000 110.064025601921
74720000 107.33101649358
74730000 105.80059319415
74740000 105.874443259379
74750000 103.719152328718
74760000 107.251778228219
74770000 106.80292466734
74780000 105.927280432625
74790000 108.429274796279
74800000 109.023350803377
74810000 111.19518816861
74820000 110.09707345033
74830000 110.449380694271
74840000 111.182195018653
74850000 111.754427469827
74860000 107.072629147631
74870000 109.704090826651
74880000 112.203164846843
74890000 109.799076440107
74900000 110.604832484073
74910000 106.41764620742
74920000 109.010222650201
74930000 109.557884958952
74940000 100.028070812646
74950000 98.6141467384397
74960000 106.085690122529
74970000 100.426681166253
74980000 103.356992713423
74990000 104.612431990606
75000000 101.626693533446
75010000 100.037172823879
75020000 103.146042170885
75030000 104.69333059105
75040000 108.327882801434
75050000 106.077439295087
75060000 105.262835150777
75070000 109.956302319236
75080000 108.182897937426
75090000 102.833144268345
75100000 106.045403564536
75110000 110.888897476318
75120000 107.394251653059
75130000 112.187422603439
75140000 107.55562371644
75150000 101.286840923396
75160000 110.161234884021
75170000 109.288856556466
75180000 108.853019808389
75190000 105.85483646162
75200000 111.181937300233
75210000 109.944148653919
75220000 108.924191385502
75230000 104.581245961511
75240000 105.026567134863
75250000 111.856622725755
75260000 111.927394940785
75270000 108.58808855967
75280000 111.667832403598
75290000 104.757825244637
75300000 105.123854966568
75310000 108.884081726682
75320000 107.012299495057
75330000 106.928725696111
75340000 112.644261177309
75350000 109.333595555909
75360000 112.234981067367
75370000 106.843843983579
75380000 113.300598861395
75390000 111.307751047041
75400000 108.700780456554
75410000 110.225574878248
75420000 108.285174921782
75430000 111.963373551194
75440000 114.506107758115
75450000 117.831838369667
75460000 116.057303043121
75470000 118.176943673038
75480000 116.471328762363
75490000 114.583550042981
75500000 120.124832114684
75510000 116.478197335252
75520000 116.454163072166
75530000 113.625179314336
75540000 110.121117526442
75550000 105.517095280816
75560000 108.545806167849
75570000 110.607255529738
75580000 113.560774255063
75590000 109.352252670674
75600000 108.596472240424
75610000 107.323746649024
75620000 113.657949374169
75630000 107.775236399246
75640000 115.676610941707
75650000 115.010844112853
75660000 119.425756118784
75670000 118.824145945583
75680000 118.63973576194
75690000 118.093712266629
75700000 115.341980199344
75710000 116.208835037656
75720000 113.675513365175
75730000 114.79108864802
75740000 114.011376615933
75750000 115.907718691337
75760000 109.542361694574
75770000 112.497551279113
75780000 106.346450954144
75790000 108.414530007305
75800000 113.199698216219
75810000 107.730466771994
75820000 114.419780689255
75830000 111.623575332191
75840000 114.114396374131
75850000 114.112606224963
75860000 107.769129259423
75870000 105.511990414084
75880000 111.009224513494
75890000 109.222400404307
75900000 105.111658435377
75910000 102.581528712253
75920000 106.197679749872
75930000 109.157250099804
75940000 107.065886084265
75950000 108.615781042664
75960000 107.8302371606
75970000 105.361671251225
75980000 110.077895884044
75990000 108.554461595001
76000000 107.728321386102
76010000 110.18960438014
76020000 111.658160348671
76030000 107.471871399155
76040000 104.249181808717
76050000 107.859363205003
76060000 106.723536552372
76070000 108.874014101769
76080000 109.699854663873
76090000 109.72026293672
76100000 112.239975557877
76110000 112.277938212151
76120000 115.16617490449
76130000 116.274467523942
76140000 110.058648536968
76150000 111.601069298357
76160000 111.317050476515
76170000 110.15062631345
76180000 115.350386164554
76190000 113.954250499861
76200000 111.933241369759
76210000 113.727209134389
76220000 113.448699578318
76230000 113.792870942721
76240000 114.593875710947
76250000 110.581004167547
76260000 97.3379495064852
76270000 102.854853915232
76280000 107.25363780418
76290000 112.089494088506
76300000 115.120054875124
76310000 113.709004934219
76320000 117.83619688476
76330000 113.973757035965
76340000 111.266190267128
76350000 110.42246218635
76360000 110.435326201517
76370000 111.401968177032
76380000 109.871693152831
76390000 106.119961989657
76400000 110.40086805685
76410000 114.38328340883
76420000 105.510909339142
76430000 105.417241246596
76440000 104.217837404964
76450000 105.979512915363
76460000 106.16542584207
76470000 108.488745295884
76480000 105.35960839653
76490000 100.242688391763
76500000 107.833121646829
76510000 108.442041326248
76520000 109.195148098421
76530000 107.016188775291
76540000 107.188743814142
76550000 106.18138881412
76560000 106.340262831253
76570000 103.756633419367
76580000 96.1866223351604
76590000 92.7758136480167
76600000 93.923956405183
76610000 100.38681427232
76620000 100.155120966031
76630000 100.531598483253
76640000 102.305887402576
76650000 96.7392182959986
76660000 98.3969028838981
76670000 96.8825467330377
76680000 99.249827379763
76690000 100.518055927991
76700000 97.0383907930145
76710000 98.4276598807759
76720000 100.527719375405
76730000 98.8624198767974
76740000 97.0128791258552
76750000 97.6681610692601
76760000 97.1219257709251
76770000 104.088271821296
76780000 106.922863932186
76790000 105.814841239829
76800000 104.892136320682
76810000 109.183921370072
76820000 105.677180032525
76830000 106.192424731845
76840000 108.30920764822
76850000 106.358026233769
76860000 99.9663162959479
76870000 105.733010437327
76880000 109.889614845278
76890000 112.331647282356
76900000 106.854597159141
76910000 111.020657116786
76920000 113.477212837681
76930000 111.300735762894
76940000 115.821912099512
76950000 115.975772809307
76960000 112.298121110396
76970000 116.036210840675
76980000 117.865811611379
76990000 116.410836892457
77000000 107.384119986264
77010000 108.754200272592
77020000 113.53249022187
77030000 108.692336710226
77040000 108.251030173854
77050000 107.20709033557
77060000 105.367051792013
77070000 99.7853255569109
77080000 106.361941317047
77090000 104.523869703607
77100000 99.026888075058
77110000 102.603086685746
77120000 103.371170574077
77130000 109.961692492493
77140000 109.760407148858
77150000 109.649028846978
77160000 107.785207219376
77170000 108.165641008726
77180000 102.04314999964
77190000 96.2969513037996
77200000 103.001540520954
77210000 100.721457957071
77220000 108.127694614425
77230000 106.571282417239
77240000 101.603318330486
77250000 112.401093381528
77260000 108.65141161231
77270000 102.389141120732
77280000 106.520257396276
77290000 110.198423978757
77300000 106.551318869707
77310000 114.558459390512
77320000 107.004311859986
77330000 103.979814512637
77340000 109.155799064534
77350000 109.192860933761
77360000 108.446265935629
77370000 106.153427356004
77380000 108.011188731335
77390000 106.662091818879
77400000 106.526117224432
77410000 104.112361927269
77420000 106.856173865442
77430000 101.382306167439
77440000 102.351875360892
77450000 103.121253631785
77460000 103.930230274537
77470000 104.31529815742
77480000 104.997905502183
77490000 104.003556029134
77500000 106.598220847309
77510000 108.246999686252
77520000 107.832165210816
77530000 112.415584039478
77540000 112.095078217817
77550000 112.761109833593
77560000 108.431494608857
77570000 110.77123392917
77580000 107.835870040779
77590000 101.027093518192
77600000 100.868540763006
77610000 103.389533504529
77620000 108.054701525418
77630000 106.926892291821
77640000 108.402214410337
77650000 102.739715847493
77660000 103.863590705992
77670000 101.959630170173
77680000 100.050836919804
77690000 102.124971813789
77700000 100.046181540572
77710000 102.807839217824
77720000 101.344699896592
77730000 102.697865435132
77740000 95.1091044961855
77750000 108.083589547983
77760000 101.336206467659
77770000 103.625914585371
77780000 105.430357775146
77790000 100.934655461413
77800000 100.432025357499
77810000 100.621281561047
77820000 105.414334885356
77830000 104.25568276896
77840000 104.82914906363
77850000 104.540024354756
77860000 102.373394150734
77870000 105.769273951292
77880000 104.942544559526
77890000 101.000816115489
77900000 102.868691956505
77910000 101.306127702709
77920000 105.336014986573
77930000 101.933443922628
77940000 98.8902131375144
77950000 102.167098954505
77960000 97.1308075354026
77970000 102.92713965739
77980000 101.182185080499
77990000 100.849645936422
78000000 99.5068622834294
78010000 90.4594099520772
78020000 92.7668944051384
78030000 86.5226640168038
78040000 91.252475592952
78050000 94.3461251281618
78060000 98.438051461352
78070000 95.4394387253681
78080000 97.9798307828324
78090000 99.1794021769372
78100000 96.284787737843
78110000 98.2554376073144
78120000 94.7186965393154
78130000 94.5536883804325
78140000 97.1011645292051
78150000 100.687685216752
78160000 100.514637186116
78170000 103.000830250737
78180000 101.130593982436
78190000 89.6161683943819
78200000 91.1365519994359
78210000 95.8721924973711
78220000 94.9347997340445
78230000 91.3551189481857
78240000 97.1298620077329
78250000 99.1700376940043
78260000 98.880345499109
78270000 100.228746168926
78280000 96.9502393641723
78290000 93.1641998470027
78300000 91.6886949430683
78310000 88.8190952479723
78320000 94.8298009414489
78330000 99.5486887645278
78340000 98.8781546397176
78350000 97.2599191833185
78360000 95.5169085579437
78370000 95.5749234115568
78380000 93.4772094719147
78390000 96.0573207613953
78400000 95.0207742605119
78410000 91.1057257714922
78420000 92.6083235450628
78430000 90.1790324911502
78440000 96.7996613778313
78450000 95.293598476832
78460000 94.4047146505181
78470000 94.2206815678114
78480000 88.5254326104936
78490000 90.5365117444875
78500000 96.5479063059318
78510000 92.9588637284667
78520000 97.9729284109926
78530000 97.0997191572392
78540000 92.6573544968662
78550000 98.1930278151084
78560000 98.2568680829601
78570000 101.310918238181
78580000 105.458948965369
78590000 105.014073289207
78600000 102.096918687731
78610000 97.6825936866251
78620000 102.983782534629
78630000 110.444120380241
78640000 110.574669956914
78650000 105.613446359853
78660000 103.79041221557
78670000 97.9635160411821
78680000 109.903148347796
78690000 112.134300373648
78700000 113.882426762047
78710000 111.838602579564
78720000 111.281325644982
78730000 110.437470613127
78740000 117.637134133358
78750000 118.766931776153
78760000 117.798637837277
78770000 109.175446363502
78780000 116.294728307976
78790000 111.228855576579
78800000 115.081204300079
78810000 113.495711465905
78820000 116.447692890986
78830000 115.389362514651
78840000 117.085876368718
78850000 114.274736453323
78860000 116.448958129154
78870000 115.383562990061
78880000 116.214268755753
78890000 120.08402215847
78900000 114.465807760201
78910000 116.486058598567
78920000 113.579870620913
78930000 111.204375970386
78940000 117.140753031471
78950000 117.035067328429
78960000 123.935314853006
78970000 119.171787349949
78980000 118.547452119412
78990000 115.05103612993
79000000 115.185454748265
79010000 115.044563733413
79020000 111.545453135829
79030000 113.278016253886
79040000 112.647803715485
79050000 108.913629991738
79060000 105.860773826812
79070000 112.45039443043
79080000 117.194730791176
79090000 117.469830894987
79100000 114.838984636602
79110000 115.800082030229
79120000 108.863072626102
79130000 107.437531225872
79140000 111.370626729643
79150000 108.913392972308
79160000 104.250905505124
79170000 108.330928493495
79180000 106.752088529823
79190000 109.403415790465
79200000 112.751612266112
79210000 114.974993127604
79220000 110.411084491658
79230000 108.256222150449
79240000 104.828862107333
79250000 101.252230278844
79260000 100.854826912164
79270000 110.603839228842
79280000 108.304829455253
79290000 104.190952467002
79300000 107.639207231081
79310000 108.123264023866
79320000 104.654486178519
79330000 106.605384644663
79340000 107.366478939688
79350000 98.7382935696828
79360000 94.2562754092202
79370000 94.5604893877421
79380000 96.3271784122316
79390000 95.5610934198513
79400000 97.6853174769825
79410000 95.3543881703387
79420000 102.810176308269
79430000 97.1063803453954
79440000 97.8444127121197
79450000 96.1741417833694
79460000 94.2697891634126
79470000 86.107468576542
79480000 93.9512005719415
79490000 92.4661497205495
79500000 95.399814978494
79510000 94.5593937328247
79520000 97.4752597608016
79530000 87.2749326056276
79540000 89.9350740755565
79550000 93.9402087071895
79560000 93.8021747569985
79570000 99.0651201600576
79580000 99.4475570902954
79590000 103.778028322368
79600000 100.470670757681
79610000 98.3219427053103
79620000 101.962891113905
79630000 104.338223783304
79640000 101.918686747019
79650000 103.07795108982
79660000 101.383367924638
79670000 100.663606064644
79680000 103.140758605898
79690000 107.246056082074
79700000 106.005868803047
79710000 105.18427237519
79720000 99.9309848507826
79730000 107.627760306744
79740000 109.569015222573
79750000 107.696189284207
79760000 108.322454879882
79770000 106.275080639538
79780000 106.499171316347
79790000 110.389880986473
79800000 107.237296175682
79810000 110.58222176915
79820000 110.712862300697
79830000 103.570699214024
79840000 108.236414471089
79850000 104.09135493063
79860000 104.408675648236
79870000 106.656394020487
79880000 103.800455894732
79890000 102.602567205859
79900000 105.465981736229
79910000 101.273377443805
79920000 105.391373827427
79930000 103.190839493391
79940000 106.028615121758
79950000 107.353507951015
79960000 99.8063519325839
79970000 104.801850176336
79980000 99.2013993954885
79990000 101.159440236639
80000000 100.571579352431
80010000 95.4979677038958
80020000 97.6077665288438
80030000 101.662981216415
80040000 105.355763566351
80050000 107.785868468231
80060000 110.19947775593
80070000 103.859393941503
80080000 102.392463844198
80090000 102.003267471319
80100000 107.428985747388
80110000 105.696730953407
80120000 109.682407368018
80130000 111.246805951521
80140000 109.648017500856
80150000 107.836297612313
80160000 107.76940807282
80170000 101.969247002156
80180000 106.331778177094
80190000 100.426347743367
80200000 95.7560970954721
80210000 101.727137975014
80220000 99.0465208539702
80230000 98.9632257709326
80240000 106.822313026215
80250000 104.543844460506
80260000 105.064848472064
80270000 110.686075905883
80280000 108.917705460463
80290000 105.806320333856
80300000 105.832676637482
80310000 106.05985807296
80320000 99.291067156904
80330000 98.209164938544
80340000 100.528522249898
80350000 100.429485199776
80360000 100.3802437974
80370000 107.48634631453
80380000 99.9578498153508
80390000 100.645465927882
80400000 96.6019105582979
80410000 100.841344629506
80420000 99.2620203287552
80430000 98.578791010099
80440000 99.4134971647583
80450000 103.039557559574
80460000 104.646426680713
80470000 103.193904261147
80480000 108.180079402014
80490000 107.873728546892
80500000 106.784306204347
80510000 102.205060245772
80520000 106.359144129011
80530000 101.98631866057
80540000 101.599690410955
80550000 104.461311034702
80560000 104.101443061816
80570000 105.343925793866
80580000 109.079340520289
80590000 105.903879222355
80600000 104.342180585704
80610000 101.133413094236
80620000 97.2309465880114
80630000 99.2840143829457
80640000 101.997882832311
80650000 106.24322377495
80660000 106.539526471989
80670000 104.938879153639
80680000 103.707007538454
80690000 108.407208517294
80700000 105.82189542866
80710000 105.312003790941
80720000 103.573998997664
80730000 105.386133522159
80740000 106.837266503132
80750000 96.3061339273371
80760000 92.8173098513744
80770000 100.914458408092
80780000 104.658629028351
80790000 103.692642435306
80800000 104.297227993631
80810000 99.2550117321427
80820000 102.589696411593
80830000 101.337072276247
80840000 104.326259344471
80850000 104.791937267132
80860000 100.524833895828
80870000 104.317533137642
80880000 108.807790847736
80890000 108.959816750771
80900000 107.986218097633
80910000 109.77462392953
80920000 108.325011296268
80930000 108.745836794066
80940000 106.706258692207
80950000 111.108389391209
80960000 112.879946404642
80970000 113.876547671833
80980000 107.079959062916
80990000 110.256028050239
81000000 109.716080858511
81010000 106.280469174458
81020000 105.272924859363
81030000 103.680001558916
81040000 94.5952673508488
81050000 100.122413508257
81060000 100.305527663078
81070000 101.96799804005
81080000 100.01645496562
81090000 101.684553927112
81100000 102.079479912589
81110000 104.071828870922
81120000 105.649452314384
81130000 106.468783113538
81140000 106.265236356638
81150000 108.49094420694
81160000 106.284699247404
81170000 105.809796129031
81180000 107.841795768093
81190000 111.366912513111
81200000 110.908131765432
81210000 108.660730288243
81220000 111.837946871964
81230000 104.086511390473
81240000 102.542383275111
81250000 111.8926780989
81260000 108.795690199615
81270000 112.353833457913
81280000 117.538754163042
81290000 116.259502236845
81300000 115.524150962936
81310000 113.46037752106
81320000 113.559092592815
81330000 114.343334991938
81340000 110.407615753772
81350000 112.632773782591
81360000 111.966055241443
81370000 108.920101067119
81380000 110.653042987439
81390000 105.257222835157
81400000 104.460008553675
81410000 97.1176066382255
81420000 103.779125105235
81430000 105.495166698982
81440000 106.99097654528
81450000 106.598755486968
81460000 105.776997915044
81470000 107.273802703304
81480000 110.28388998454
81490000 112.370299428235
81500000 117.132940093639
81510000 114.544338338279
81520000 112.188956274108
81530000 108.842838572196
81540000 111.166024833706
81550000 113.768952433788
81560000 109.486423769683
81570000 105.749185817237
81580000 104.902080536309
81590000 107.108221392747
81600000 110.12925838629
81610000 103.960600451561
81620000 107.778356288601
81630000 104.944862458773
81640000 109.695858327541
81650000 103.748244539378
81660000 104.015960525493
81670000 102.898668859714
81680000 106.69685892144
81690000 104.533452158865
81700000 104.276843138244
81710000 105.688246003563
81720000 104.509011746267
81730000 105.261455555532
81740000 103.203606753027
81750000 102.545562164546
81760000 105.860816296133
81770000 108.651204262999
81780000 106.33743506944
81790000 109.960115011584
81800000 117.002745801507
81810000 113.297647582594
81820000 113.753813165927
81830000 110.849864075962
81840000 107.081505011826
81850000 98.7653486712802
81860000 109.178096067224
81870000 108.257554031574
81880000 110.946134827964
81890000 109.358441007858
81900000 106.707159847048
81910000 106.439616635016
81920000 111.227143516198
81930000 110.816000705172
81940000 110.260457338888
81950000 108.121498471632
81960000 105.436032615597
81970000 106.359895417124
81980000 109.066856442366
81990000 107.149405524503
82000000 104.134279621263
82010000 102.051218475689
82020000 104.241120952455
82030000 108.838689401421
82040000 107.702251079256
82050000 111.685789933904
82060000 111.848531761929
82070000 112.871110467223
82080000 110.629363803951
82090000 114.032307258654
82100000 113.782940839675
82110000 107.406237107014
82120000 107.6256823166
82130000 103.908502763227
82140000 104.600199569975
82150000 108.880077639419
82160000 108.101725930834
82170000 110.35050057207
82180000 110.548419789563
82190000 99.7377095833971
82200000 104.571746458293
82210000 107.446311361156
82220000 110.023350601921
82230000 110.524568619517
82240000 108.423447094918
82250000 115.391073382273
82260000 116.982205770342
82270000 120.499661298543
82280000 112.583243463281
82290000 118.104991484425
82300000 115.342389292031
82310000 117.646891507429
82320000 121.115753554912
82330000 120.917006841388
82340000 113.67360881321
82350000 115.766434268297
82360000 116.45046750646
82370000 113.462607282445
82380000 116.146875149649
82390000 116.251648890346
82400000 117.677950142982
82410000 118.984961858758
82420000 115.71573188996
82430000 116.538296276449
82440000 117.262884565848
82450000 117.192450004278
82460000 120.779689933655
82470000 117.270784425919
82480000 114.397745681936
82490000 111.25519114665
82500000 109.346878342596
82510000 116.910381127651
82520000 117.890695792889
82530000 115.709757057514
82540000 111.814921251917
82550000 111.019866285394
82560000 108.646325838995
82570000 108.630555680737
82580000 110.018255186164
82590000 114.361846811933
82600000 117.252892511383
82610000 121.108740437394
82620000 116.718848755134
82630000 111.830928351713
82640000 112.332057333761
82650000 104.489550921643
82660000 103.997136661568
82670000 110.590080345332
82680000 112.592643462668
82690000 105.630068730152
82700000 99.4768150398991
82710000 98.4959566952558
82720000 107.242039498138
82730000 114.859658824855
82740000 116.358445928693
82750000 111.984556366738
82760000 110.691991206641
82770000 108.963369062249
82780000 105.257677212501
82790000 109.412040433027
82800000 109.714013539665
82810000 104.028802111911
82820000 105.022610675284
82830000 105.031009804341
82840000 107.341243833492
82850000 107.120977028871
82860000 108.161926738243
82870000 103.407677186225
82880000 102.391481775311
82890000 109.001318181384
82900000 110.48171088021
82910000 106.429490547926
82920000 102.484984393998
82930000 105.200769717632
82940000 102.802469979544
82950000 98.0328607454767
82960000 102.19286968598
82970000 102.993872758391
82980000 106.890514664268
82990000 104.88117754226
83000000 104.064321777771
83010000 102.908528726334
83020000 102.321411979558
83030000 106.840702259478
83040000 108.596908899422
83050000 109.875640798419
83060000 111.100460137876
83070000 108.146267833695
83080000 104.412371563752
83090000 105.667952286314
83100000 106.811541166668
83110000 108.241748517774
83120000 109.413042808662
83130000 105.4993564579
83140000 103.395716782106
83150000 107.184550153026
83160000 103.076921218437
83170000 104.532656635144
83180000 102.657874864675
83190000 104.537013891479
83200000 106.629699217468
83210000 104.982664399631
83220000 107.437869179588
83230000 103.797810877058
83240000 113.397174130048
83250000 118.147180490605
83260000 114.202924804285
83270000 113.297769200145
83280000 111.372727361222
83290000 113.647293925105
83300000 113.101762543815
83310000 108.896021864474
83320000 114.079307572812
83330000 112.700222918496
83340000 111.571604638312
83350000 115.608384908504
83360000 111.898451884234
83370000 116.90432949573
83380000 111.703727287383
83390000 113.658652265036
83400000 109.757453642118
83410000 108.552805782107
83420000 102.735184771423
83430000 100.387116109791
83440000 91.6761941918465
83450000 104.34868194117
83460000 107.820843675999
83470000 108.910162308481
83480000 104.482573298959
83490000 111.738748103207
83500000 114.116640690732
83510000 104.54879611429
83520000 109.972864516231
83530000 110.886739876459
83540000 110.493959160214
83550000 116.926496033249
83560000 113.106137207103
83570000 109.277908355892
83580000 109.464305197338
83590000 113.243991679333
83600000 105.458580614426
83610000 112.511847247613
83620000 111.485499578928
83630000 118.026724285367
83640000 115.190611801697
83650000 115.205305472784
83660000 114.486286037288
83670000 112.485141586774
83680000 110.567535632645
83690000 112.667220423466
83700000 112.056829913717
83710000 108.417066076486
83720000 104.459552167446
83730000 110.942395761201
83740000 111.384968224329
83750000 112.246183889096
83760000 113.128603901042
83770000 108.205669558587
83780000 108.529264013872
83790000 109.358377913013
83800000 107.014001002469
83810000 107.322301508692
83820000 107.613613416157
83830000 103.983599825709
83840000 103.157191933141
83850000 109.493225914244
83860000 103.30338721477
83870000 110.757299565947
83880000 111.881003382515
83890000 106.416011497181
83900000 106.300519998579
83910000 105.654753141301
83920000 107.275796814594
83930000 105.838100246347
83940000 105.172342125212
83950000 102.591199969931
83960000 102.6877828399
83970000 102.171742563596
83980000 104.100083130696
83990000 99.2190693488596
84000000 101.562892506062
84010000 101.371557203131
84020000 96.9336641224371
84030000 97.1388684046018
84040000 102.993065681214
84050000 102.245321542513
84060000 106.179810197954
84070000 101.597834276903
84080000 99.688456659851
84090000 102.971405070507
84100000 107.315583933796
84110000 107.320468545808
84120000 111.145047752585
84130000 111.161801470083
84140000 112.721211301733
84150000 117.663337162961
84160000 113.288957136505
84170000 116.731409940037
84180000 116.428685765641
84190000 116.707682117776
84200000 106.481382747121
84210000 105.647988218973
84220000 108.614171693432
84230000 106.389359734706
84240000 104.741851216247
84250000 110.275668106662
84260000 110.000434086661
84270000 107.308859233568
84280000 109.582560672496
84290000 112.9577620893
84300000 110.816443214339
84310000 109.69169696629
84320000 110.418123878914
84330000 113.225831092421
84340000 107.975585159971
84350000 114.762261368001
84360000 111.004470525689
84370000 112.945761727512
84380000 115.114270553296
84390000 113.970553577891
84400000 112.34305281624
84410000 115.731665160549
84420000 114.968570438117
84430000 110.693563584892
84440000 112.595413254796
84450000 116.31531556306
84460000 109.405225699898
84470000 109.135845679075
84480000 106.947138009877
84490000 112.34068783898
84500000 113.015864822435
84510000 105.498837673449
84520000 106.452176920338
84530000 104.764033872621
84540000 105.535581326969
84550000 107.878398028109
84560000 106.971445010728
84570000 103.368083999757
84580000 105.728825566326
84590000 100.573166091652
84600000 100.595105950446
84610000 102.955916139826
84620000 103.062931110737
84630000 101.562561416298
84640000 103.153543447724
84650000 97.4103200301943
84660000 97.6874278444595
84670000 98.6038186451296
84680000 97.8728856704714
84690000 103.641569628532
84700000 105.088194296368
84710000 105.356689312865
84720000 107.518975702069
84730000 110.934972249392
84740000 107.480376048412
84750000 107.551133150978
84760000 111.405796423956
84770000 107.81077559386
84780000 101.351382913313
84790000 103.340337333291
84800000 98.37662040523
84810000 98.6722147929667
84820000 101.398982089828
84830000 108.463932648125
84840000 111.345463284846
84850000 113.666499967424
84860000 112.766190016633
84870000 114.141445628592
84880000 109.705174553831
84890000 113.976683705647
84900000 106.207624687544
84910000 113.078536896566
84920000 113.447060996043
84930000 106.143663591666
84940000 105.618197689148
84950000 106.243182075725
84960000 107.528417464041
84970000 108.424495647822
84980000 109.925575817628
84990000 108.481214116082
85000000 111.720933685884
85010000 112.200140375608
85020000 113.421395798697
85030000 113.136653025352
85040000 112.636125362406
85050000 110.019186047191
85060000 109.361655968247
85070000 108.294651326311
85080000 107.358091762554
85090000 107.085954466832
85100000 109.09097560159
85110000 108.005139892088
85120000 113.097461379177
85130000 109.340631054734
85140000 107.394346319478
85150000 107.443038158329
85160000 104.506574088876
85170000 99.4978923954572
85180000 106.239823573214
85190000 105.552160202289
85200000 107.098689824325
85210000 110.471332730483
85220000 112.821008091974
85230000 114.257362033207
85240000 111.687211273058
85250000 109.667544965909
85260000 113.067965998338
85270000 108.687940474399
85280000 114.363222154126
85290000 120.159789617619
85300000 120.666531677102
85310000 121.317108978148
85320000 117.380371413885
85330000 114.397759907921
85340000 119.135566015639
85350000 115.322160466557
85360000 109.312452149543
85370000 109.780407239698
85380000 109.275439678523
85390000 108.922082830691
85400000 107.519552325219
85410000 116.297390170299
85420000 110.19618311034
85430000 108.261500057333
85440000 109.119708187393
85450000 113.042188321858
85460000 110.065256825263
85470000 106.556960233896
85480000 107.250343320876
85490000 110.828937708874
85500000 104.490931176305
85510000 107.807259315727
85520000 105.736980616944
85530000 100.309045141889
85540000 102.239352673369
85550000 103.885438512308
85560000 105.446038842371
85570000 101.767585146839
85580000 109.399954627675
85590000 106.756724471675
85600000 97.6659614932771
85610000 98.8056975042446
85620000 95.9329975798629
85630000 93.4191106780048
85640000 101.459762321933
85650000 95.8443741938504
85660000 97.0306951092499
85670000 102.936663222539
85680000 104.358131457852
85690000 103.972415281108
85700000 104.653098340559
85710000 105.596281666348
85720000 105.766220474132
85730000 108.263362812039
85740000 103.945983846572
85750000 101.583526868199
85760000 103.493315697567
85770000 101.123163748617
85780000 104.997991908008
85790000 105.375574742387
85800000 101.873250011404
85810000 98.6081373835095
85820000 106.059875246543
85830000 104.950084424424
85840000 107.538864089383
85850000 109.612258410605
85860000 108.893637539311
85870000 110.04765826505
85880000 107.290269322724
85890000 106.758257309416
85900000 104.95341400542
85910000 105.792102488761
85920000 104.87042807325
85930000 105.306901550829
85940000 106.234359607064
85950000 110.031390418392
85960000 110.943442394299
85970000 109.15938379413
85980000 101.596340894221
85990000 100.152534970863
86000000 101.892911522229
86010000 101.736845388687
86020000 96.6719026078618
86030000 97.1742190578395
86040000 97.4364426166088
86050000 93.2443971731208
86060000 97.4302765437506
86070000 96.1769730381183
86080000 99.98857849415
86090000 95.9467219610211
86100000 96.8163544158407
86110000 92.8077622581354
86120000 91.4512802672279
86130000 99.0771144394233
86140000 96.5140173978342
86150000 97.2530230320696
86160000 94.7000507929499
86170000 104.366130059084
86180000 98.9430532047128
86190000 102.912547852256
86200000 104.07972990201
86210000 99.0119839121763
86220000 102.637385860807
86230000 103.370494366471
86240000 102.695653877345
86250000 96.7003099015477
86260000 103.140635912533
86270000 96.2454006833709
86280000 98.83296902402
86290000 98.2830581209245
86300000 99.747173084332
86310000 103.777985162652
86320000 102.53160623509
86330000 107.305574059104
86340000 110.76719983329
86350000 111.377301328516
86360000 111.482614281235
86370000 110.750477436089
86380000 107.706038429349
86390000 105.473405783523
86400000 104.750717888525
86410000 102.864859322324
86420000 100.574709643613
86430000 107.15039455195
86440000 109.830848753984
86450000 112.014345935101
86460000 112.714081545384
86470000 106.135998343492
86480000 105.968764407523
86490000 102.071025627813
86500000 100.99169528703
86510000 104.72273652572
86520000 111.065874119731
86530000 105.490149277562
86540000 110.515661963569
86550000 106.312896057093
86560000 109.147653895762
86570000 110.298117479042
86580000 108.839770603013
86590000 109.009905096325
86600000 111.779300151822
86610000 114.764906672662
86620000 109.633675636155
86630000 109.264792017869
86640000 109.147949297128
86650000 103.677546557277
86660000 105.225750664471
86670000 105.924038248502
86680000 104.948677924487
86690000 113.836610795079
86700000 107.925363763786
86710000 103.28514068216
86720000 109.307308609828
86730000 105.217038590989
86740000 103.217155986741
86750000 107.931739908176
86760000 110.996140088432
86770000 110.806075467943
86780000 109.800573753409
86790000 111.106558472583
86800000 110.995199644942
86810000 111.188169936063
86820000 105.473337431647
86830000 101.305688406589
86840000 100.693129225598
86850000 98.8448422295101
86860000 100.299460888038
86870000 101.663956125124
86880000 101.285680785736
86890000 88.057833456427
86900000 91.4527155462486
86910000 98.5498661987365
86920000 104.812708542209
86930000 102.677520701373
86940000 102.773817888397
86950000 103.714205181823
86960000 100.161216594643
86970000 105.714111103361
86980000 107.228643017369
86990000 107.3713692468
87000000 103.430364302751
87010000 110.6646984351
87020000 112.409491078394
87030000 113.603810099734
87040000 114.696334449461
87050000 111.466050623713
87060000 106.276439419621
87070000 107.725643800531
87080000 100.883538193186
87090000 102.462481071833
87100000 101.946390396587
87110000 100.463116438432
87120000 97.9409546793217
87130000 104.376434683373
87140000 106.383861589864
87150000 112.008684429771
87160000 112.890640646433
87170000 105.647707631355
87180000 104.321297083701
87190000 108.676892020387
87200000 112.084583211269
87210000 112.412752748763
87220000 111.453986394035
87230000 116.360381979786
87240000 115.65586645249
87250000 117.142537303914
87260000 116.978563377806
87270000 116.105886374478
87280000 115.640445386219
87290000 118.9195873153
87300000 120.838965935708
87310000 120.390676305922
87320000 120.545212271375
87330000 120.791941637309
87340000 125.363529127519
87350000 121.47534236898
87360000 124.707344916355
87370000 121.418438383318
87380000 115.378010520712
87390000 117.547983343136
87400000 121.726430677718
87410000 123.282869228624
87420000 115.189723122547
87430000 119.765445014746
87440000 116.276020961047
87450000 112.310410579974
87460000 110.964319620073
87470000 112.294351673038
87480000 111.855439366473
87490000 114.979580343288
87500000 113.059746800011
87510000 116.840743705558
87520000 113.766738681218
87530000 113.221759466577
87540000 113.686131691375
87550000 111.203471847854
87560000 112.864642408413
87570000 113.465505806745
87580000 112.22959411021
87590000 104.318005999819
87600000 104.806482302245
87610000 106.805644215913
87620000 107.416046096525
87630000 110.020335028262
87640000 109.206021740531
87650000 114.970624028394
87660000 110.021001976984
87670000 113.027238253311
87680000 109.579095636906
87690000 111.165684014257
87700000 113.493456923867
87710000 112.455415873209
87720000 112.610284626567
87730000 115.201343967227
87740000 112.922064557111
87750000 112.076965481008
87760000 110.54271784294
87770000 105.823823625051
87780000 107.025521229502
87790000 103.784017815021
87800000 114.467650662242
87810000 111.376535024173
87820000 109.776552383721
87830000 103.747853340213
87840000 108.037871982977
87850000 109.988670818386
87860000 110.076615164452
87870000 112.316556858232
87880000 109.538805646497
87890000 108.888546487492
87900000 110.836640449048
87910000 109.030801472918
87920000 112.931414311993
87930000 119.064240621034
87940000 113.754872016087
87950000 116.408222714091
87960000 119.263108759448
87970000 118.492996929787
87980000 115.35625694929
87990000 112.446767104484
88000000 114.581998907021
88010000 108.442256770611
88020000 112.968910951082
88030000 107.832394410543
88040000 114.207690773423
88050000 110.711112732961
88060000 107.861578482629
88070000 111.021859470384
88080000 112.670179700542
88090000 112.996003043931
88100000 108.532518671117
88110000 109.052512258868
88120000 103.676628525842
88130000 102.703517361188
88140000 103.474920776324
88150000 106.514751914665
88160000 105.433789146324
88170000 104.73456323621
88180000 104.661045205575
88190000 110.819742752111
88200000 102.747987341559
88210000 108.073806645588
88220000 103.893445402574
88230000 101.578971064586
88240000 101.501968650675
88250000 97.7645743824868
88260000 98.5409835300708
88270000 103.927750474867
88280000 103.263282560133
88290000 105.661223009468
88300000 105.717956853723
88310000 107.553137773196
88320000 107.73590540148
88330000 107.8904946492
88340000 112.633150193096
88350000 115.797034754025
88360000 109.983419516865
88370000 117.811871693981
88380000 113.874114688154
88390000 104.868300022166
88400000 109.651698594624
88410000 99.7179762621042
88420000 107.90484519975
88430000 104.367503141086
88440000 100.987518732421
88450000 111.287189851474
88460000 108.37409017114
88470000 110.499376433633
88480000 107.854586501154
88490000 110.498974289064
88500000 113.043841414285
88510000 112.904593876994
88520000 113.363928603316
88530000 110.359092744647
88540000 111.658320942006
88550000 109.252108082625
88560000 107.297702510002
88570000 112.401492219444
88580000 112.070089129292
88590000 111.833302172549
88600000 115.359018451486
88610000 113.243699015991
88620000 113.281910880799
88630000 116.769216864524
88640000 112.555899489923
88650000 114.668784458231
88660000 113.643552284658
88670000 111.836707339506
88680000 111.086811715071
88690000 111.750521094486
88700000 111.175580023971
88710000 111.273422709555
88720000 115.5669774263
88730000 113.686434153011
88740000 114.510792603964
88750000 120.8997786765
88760000 116.356459638215
88770000 119.312959550186
88780000 113.664123687086
88790000 109.810149174517
88800000 114.101495381378
88810000 119.359239186789
88820000 120.536780669393
88830000 122.315124429929
88840000 117.276197799041
88850000 115.374281406179
88860000 114.479839534433
88870000 115.000469937034
88880000 110.813884241599
88890000 111.406754785216
88900000 106.777904296935
88910000 113.000933551652
88920000 109.155283593471
88930000 106.407631628509
88940000 104.478087184494
88950000 111.566651427637
88960000 111.799763176443
88970000 114.489038311409
88980000 111.590734023766
88990000 111.809646850552
89000000 112.810378228926
89010000 112.265294283271
89020000 114.842487250822
89030000 115.631136875728
89040000 114.729168305757
89050000 114.000113577591
89060000 114.721532665742
89070000 109.277271351827
89080000 113.027557200954
89090000 112.939734440887
89100000 110.165897331503
89110000 112.962393134545
89120000 114.776759358604
89130000 109.16710832081
89140000 109.453202861174
89150000 111.295822576098
89160000 112.10435897562
89170000 109.602472180403
89180000 112.898467071143
89190000 110.871489699666
89200000 110.379728670362
89210000 108.339584345416
89220000 110.594247005508
89230000 110.62334706218
89240000 111.959978676109
89250000 109.929381130884
89260000 110.328552525181
89270000 104.854263451478
89280000 109.298540238726
89290000 110.813086414917
89300000 110.935734168837
89310000 108.83326288294
89320000 108.706072938595
89330000 103.065838164963
89340000 103.703713291834
89350000 103.631917953025
89360000 106.572234939272
89370000 104.890326670674
89380000 101.913188645862
89390000 104.022056309524
89400000 96.4294074801858
89410000 97.7969553186082
89420000 105.430597033637
89430000 104.863539537208
89440000 103.941846871898
89450000 104.82173900166
89460000 102.233860556231
89470000 100.667973186333
89480000 105.659545702055
89490000 102.209319590767
89500000 99.1949748163583
89510000 101.88138898898
89520000 104.375753817567
89530000 106.971894857621
89540000 104.087790938661
89550000 101.534435792489
89560000 105.030962341122
89570000 109.856484998633
89580000 110.500414080213
89590000 113.74576122892
89600000 113.851142791563
89610000 114.233467830911
89620000 113.648487941855
89630000 110.120931650704
89640000 109.51714746144
89650000 110.180138856426
89660000 108.462064435265
89670000 114.11667440756
89680000 110.987741238621
89690000 110.064571088934
89700000 108.767324751731
89710000 110.285425339512
89720000 99.7379481860241
89730000 109.235400884976
89740000 111.362981567896
89750000 109.778386712818
89760000 109.861431714322
89770000 106.764175217585
89780000 106.156438715905
89790000 101.979610741476
89800000 102.672860406363
89810000 103.014034370813
89820000 100.499428782077
89830000 111.903637162647
89840000 109.973511345711
89850000 110.260238724318
89860000 110.91598792472
89870000 111.10256087409
89880000 111.213259329529
89890000 112.76873628188
89900000 117.661495387995
89910000 112.927428735072
89920000 110.90729418156
89930000 111.807211443323
89940000 108.845174694176
89950000 112.53246810283
89960000 116.415562690345
89970000 118.022836822109
89980000 115.144336283455
89990000 112.006507950464
90000000 108.600091946674
90010000 110.925693730463
90020000 108.92720518962
90030000 111.835838806738
90040000 115.551650900996
90050000 115.538147013811
90060000 120.096095720279
90070000 116.084968545415
90080000 112.3393549452
90090000 118.558014893743
90100000 114.24215222867
90110000 115.120192964548
90120000 113.471229364321
90130000 110.748503161611
90140000 112.239444485363
90150000 107.824498766863
90160000 106.736705626592
90170000 104.105662329998
90180000 109.963933786068
90190000 109.077695216535
90200000 108.335638861074
90210000 108.285539398222
90220000 112.304241046098
90230000 106.278488428891
90240000 107.629194042865
90250000 109.377434440439
90260000 108.413017805151
90270000 104.286955751088
90280000 103.207727466906
90290000 105.78215457613
90300000 100.565890746324
90310000 101.513152078159
90320000 102.719128590078
90330000 100.389551174514
90340000 96.1375721801513
90350000 97.7866363241089
90360000 103.561230762709
90370000 96.3515880505728
90380000 93.4877046543079
90390000 98.4328847462867
90400000 100.662202954745
90410000 100.939882213806
90420000 101.216958655788
90430000 102.460942934377
90440000 108.067216967353
90450000 100.477478180856
90460000 100.840979368325
90470000 102.301344559451
90480000 100.807455528108
90490000 97.4729269015254
90500000 98.184952299598
90510000 97.6517259039153
90520000 93.9650592857507
90530000 92.9775954031278
90540000 93.792166795871
90550000 99.4462516908681
90560000 101.194692867355
90570000 102.446133803884
90580000 105.834052753826
90590000 106.056659180024
90600000 104.930499832214
90610000 101.693570473717
90620000 104.11671044112
90630000 106.114101057607
90640000 96.2757558658794
90650000 96.2361759621543
90660000 102.876276914735
90670000 107.185488438313
90680000 106.929449929235
90690000 106.77043316056
90700000 106.29807461155
90710000 107.000457814549
90720000 109.804236372835
90730000 110.514109960049
90740000 119.144982833561
90750000 112.659989728322
90760000 113.328606009135
90770000 112.322410869206
90780000 111.044636585988
90790000 116.999193112459
90800000 117.465432871997
90810000 113.030715527683
90820000 109.320629974192
90830000 115.272221530255
90840000 116.392512448236
90850000 118.797899600481
90860000 120.609307086217
90870000 118.885290714228
90880000 114.983227161786
90890000 115.392468269534
90900000 119.114801830568
90910000 115.866169518875
90920000 112.302142708458
90930000 112.688029908738
90940000 117.317894148339
90950000 121.411458741924
90960000 119.112985710726
90970000 121.224578249867
90980000 119.193396911961
90990000 116.840444902443
91000000 115.601854810715
91010000 121.859544350807
91020000 117.527080841656
91030000 113.779174848841
91040000 113.694143776925
91050000 115.470064989605
91060000 113.751578837396
91070000 113.466708776689
91080000 116.910510311759
91090000 116.895627371958
91100000 114.198469928953
91110000 120.518643947106
91120000 116.611052324874
91130000 110.513776346402
91140000 110.792260275831
91150000 108.562594897736
91160000 113.750162210351
91170000 114.284511625315
91180000 117.37065857869
91190000 118.003187837022
91200000 121.238951278253
91210000 111.659181204127
91220000 116.68409237025
91230000 111.845668379619
91240000 112.798438908929
91250000 108.871068264817
91260000 111.933949805269
91270000 113.042518514785
91280000 108.687585708142
91290000 107.862866181155
91300000 112.945837252144
91310000 112.25239925647
91320000 115.343167104637
91330000 111.983821794246
91340000 111.438620770665
91350000 111.681649360087
91360000 110.338463294707
91370000 113.294727015066
91380000 110.49246636222
91390000 113.83175604925
91400000 115.415261386833
91410000 115.915443754044
91420000 111.380636446529
91430000 107.647885512582
91440000 107.224617456752
91450000 104.31557477727
91460000 107.980198545121
91470000 113.637341766086
91480000 115.64120664245
91490000 111.044823250094
91500000 115.138423100211
91510000 110.437074086957
91520000 109.07385351959
91530000 107.426914935763
91540000 109.475168753906
91550000 111.977989636786
91560000 105.107901407907
91570000 103.24148911343
91580000 109.370336928098
91590000 108.906547995886
91600000 105.955437815579
91610000 99.8754895895958
91620000 108.456351809628
91630000 110.645060941491
91640000 112.978850195709
91650000 110.658395782469
91660000 110.664316403739
91670000 109.580404270115
91680000 110.745586964415
91690000 111.375639169665
91700000 105.961281318363
91710000 102.310236959758
91720000 97.7268205380965
91730000 103.951858841805
91740000 98.3421621937841
91750000 104.47206133593
91760000 104.012152441444
91770000 103.206561555292
91780000 111.184454300082
91790000 110.758718535731
91800000 107.988334276732
91810000 106.528973624738
91820000 108.475736967725
91830000 108.225306176465
91840000 101.870279186521
91850000 105.969982157227
91860000 96.6573925594013
91870000 103.106541854391
91880000 101.789920594889
91890000 105.290858405947
91900000 100.680621585938
91910000 107.623180622347
91920000 100.004359201944
91930000 96.3517063327089
91940000 104.645217330696
91950000 103.133250934985
91960000 101.203193909547
91970000 105.02388299938
91980000 99.6753111380066
91990000 103.902711887264
92000000 105.590653982801
92010000 106.907535751092
92020000 108.935681497312
92030000 112.134539639701
92040000 114.568673585173
92050000 114.480542419086
92060000 112.688921379415
92070000 111.611830244414
92080000 114.042259394394
92090000 112.647594046532
92100000 114.830825935553
92110000 114.146597793525
92120000 108.207919228821
92130000 111.575711131804
92140000 114.907788617907
92150000 112.791782911857
92160000 109.229740649401
92170000 114.358116043923
92180000 112.869064734288
92190000 107.882349695376
92200000 112.326391173909
92210000 100.73700850823
92220000 114.497421874767
92230000 108.887015551495
92240000 107.324360245465
92250000 107.505262827713
92260000 107.139606582336
92270000 105.035198996394
92280000 99.75105517653
92290000 104.570438577258
92300000 105.376912226143
92310000 106.076421852142
92320000 105.87173246386
92330000 107.735607409582
92340000 107.129486359515
92350000 111.256296111662
92360000 113.657738562316
92370000 114.761840741975
92380000 112.088739852586
92390000 113.848478445624
92400000 112.494659972124
92410000 116.307099437727
92420000 120.320454809669
92430000 111.931867741641
92440000 117.272467313988
92450000 114.899335071498
92460000 116.900236845777
92470000 111.900527791294
92480000 118.264797925627
92490000 115.312735490673
92500000 112.329534246131
92510000 114.9015001279
92520000 110.529490738866
92530000 110.503073809563
92540000 109.361939673955
92550000 107.097198781158
92560000 104.866673026068
92570000 107.714793381566
92580000 109.435260367543
92590000 109.402874722481
92600000 107.941021087671
92610000 103.408487335166
92620000 101.532216787909
92630000 102.486898478479
92640000 106.111951666131
92650000 95.1099620673606
92660000 102.52381382054
92670000 101.091367064161
92680000 104.917477379629
92690000 108.911550134794
92700000 106.616276325277
92710000 110.59917500856
92720000 109.440580829256
92730000 115.220342978016
92740000 113.918991375075
92750000 112.025677433994
92760000 114.714307949312
92770000 111.418289648554
92780000 114.785424222015
92790000 116.09648819293
92800000 114.814504350072
92810000 110.740603109915
92820000 109.392539930652
92830000 112.187771007178
92840000 115.049416077328
92850000 111.598919218872
92860000 113.820101960727
92870000 114.462284068198
92880000 117.665353722756
92890000 118.274507132699
92900000 117.252396363737
92910000 112.523398434605
92920000 113.24004249885
92930000 113.855091734737
92940000 113.051252083305
92950000 110.239850061754
92960000 108.936783697649
92970000 108.043844487894
92980000 111.087704418734
92990000 107.062788967781
93000000 111.289245253646
93010000 111.499283967808
93020000 112.348553396559
93030000 109.922239391109
93040000 115.526427973959
93050000 110.984946938231
93060000 103.957837798187
93070000 106.557519001561
93080000 105.63172976875
93090000 107.504432200458
93100000 104.1960224171
93110000 106.20916089372
93120000 100.163451055737
93130000 99.1956664162007
93140000 102.171133044988
93150000 109.323746917398
93160000 107.425546432896
93170000 112.785040050723
93180000 106.654640337206
93190000 113.65017905774
93200000 114.623329104281
93210000 113.500485236734
93220000 111.526483782017
93230000 117.199429148429
93240000 114.893920679908
93250000 116.051298685684
93260000 113.326440361717
93270000 114.607346097572
93280000 115.542620258226
93290000 114.570376963953
93300000 115.548865220862
93310000 115.832904612483
93320000 114.633536396791
93330000 107.802166959642
93340000 106.426143483567
93350000 108.707630828832
93360000 114.758911867792
93370000 112.953796484983
93380000 110.701863800214
93390000 109.371908350398
93400000 103.829553615383
93410000 109.976679659748
93420000 110.732300341383
93430000 112.148991078844
93440000 109.151497900038
93450000 111.907339458957
93460000 113.646262971729
93470000 105.257095197186
93480000 115.686511615365
93490000 118.534021337302
93500000 117.446852618931
93510000 114.73838701151
93520000 114.313913801581
93530000 115.994468060182
93540000 111.9062838255
93550000 108.145318431459
93560000 109.414122756961
93570000 114.498817742321
93580000 113.78311403309
93590000 110.802952348282
93600000 109.393041459993
93610000 113.536250311563
93620000 112.003391662227
93630000 111.646003582933
93640000 108.313453217782
93650000 108.488182386869
93660000 114.015061839254
93670000 118.118730333324
93680000 115.114444701983
93690000 111.350197338302
93700000 111.271319018692
93710000 114.469207587601
93720000 110.727371972085
93730000 110.736093607782
93740000 109.814401101525
93750000 107.503748146047
93760000 107.36232846088
93770000 105.355403367286
93780000 101.195886110692
93790000 105.25596569913
93800000 102.890580174946
93810000 107.270483817446
93820000 102.072066790766
93830000 100.488434091734
93840000 100.242804501213
93850000 101.193047856045
93860000 109.082638814613
93870000 109.267992761292
93880000 107.606959350046
93890000 111.396522218949
93900000 114.541219814981
93910000 108.66114873382
93920000 111.226478553724
93930000 114.661317289727
93940000 114.262322344983
93950000 118.408247889297
93960000 117.989341282469
93970000 110.091335705921
93980000 112.091774795603
93990000 110.224031450709
94000000 109.968820554213
94010000 110.524804304857
94020000 112.370605604891
94030000 112.445455913148
94040000 109.369234860991
94050000 117.687800856151
94060000 114.60683818152
94070000 111.085751769996
94080000 110.025293915716
94090000 110.083466951874
94100000 108.552372008381
94110000 108.227164495392
94120000 104.230001862516
94130000 105.601670361837
94140000 107.628320696419
94150000 106.811208265683
94160000 107.912044747562
94170000 103.965105178921
94180000 103.074863235367
94190000 103.377973589633
94200000 110.141231664837
94210000 103.663657372365
94220000 112.382719757361
94230000 110.383253054621
94240000 109.874364680084
94250000 109.752613332936
94260000 109.631419935438
94270000 105.82987838139
94280000 104.521476784974
94290000 106.662246424288
94300000 110.985083701755
94310000 113.071518446839
94320000 106.427341102469
94330000 105.251645879225
94340000 111.269354441582
94350000 111.82742773446
94360000 112.707514209895
94370000 106.109172086519
94380000 113.715331623431
94390000 108.73448275205
94400000 110.730280078854
94410000 108.764933790605
94420000 108.845146754831
94430000 109.976313412954
94440000 111.024065913321
94450000 110.107930876006
94460000 109.562408786501
94470000 106.57932576046
94480000 105.042884418395
94490000 110.262810257741
94500000 107.201284532868
94510000 113.188209006237
94520000 110.358078669345
94530000 114.531138770438
94540000 114.40686564789
94550000 111.895373200233
94560000 109.946058585332
94570000 115.01551278479
94580000 113.050847157937
94590000 114.213637044831
94600000 111.385215044374
94610000 106.696170376143
94620000 105.595206619764
94630000 106.205372206771
94640000 109.070462010099
94650000 111.541699080906
94660000 111.612478223767
94670000 107.881439049909
94680000 112.239576606681
94690000 110.487474548956
94700000 116.499894400847
94710000 114.244434443835
94720000 117.385257654304
94730000 114.481259066661
94740000 112.353129716412
94750000 113.884537507984
94760000 114.858067921064
94770000 114.20659479261
94780000 114.364370738278
94790000 116.583235427903
94800000 113.981311729162
94810000 118.632787794296
94820000 115.234869380463
94830000 116.301175258475
94840000 117.384786367277
94850000 114.139377294148
94860000 114.740191387134
94870000 115.231886042603
94880000 109.194131249403
94890000 109.574013363684
94900000 109.90405862589
94910000 104.327076623104
94920000 107.113728259792
94930000 107.997919330608
94940000 103.52802029949
94950000 102.06973739384
94960000 103.328488920321
94970000 104.277831980886
94980000 114.391991842189
94990000 111.567121087543
95000000 110.288703745492
95010000 114.303005978594
95020000 119.877459969793
95030000 117.537120380883
95040000 113.995489735543
95050000 106.952374299665
95060000 110.935455237047
95070000 117.400080787346
95080000 115.642208911
95090000 108.240958450031
95100000 112.90584539997
95110000 107.84063458846
95120000 107.990259249862
95130000 107.624299576903
95140000 97.4831151845152
95150000 103.482279277735
95160000 105.127747418304
95170000 113.542602100176
95180000 111.433426591507
95190000 109.12586577673
95200000 109.103705528414
95210000 108.123392837056
95220000 106.826977275197
95230000 109.39599872321
95240000 106.815462791593
95250000 110.755760713305
95260000 111.7604942052
95270000 112.773681452118
95280000 110.468145285497
95290000 115.131187836335
95300000 113.618863795217
95310000 113.248330391168
95320000 110.006850024549
95330000 111.956502102526
95340000 109.850205232279
95350000 112.342525283917
95360000 110.172669105362
95370000 115.735945622897
95380000 114.430367461894
95390000 117.216283360509
95400000 113.883944481929
95410000 112.868964897967
95420000 117.047730097625
95430000 116.220783820817
95440000 114.616579948061
95450000 113.56593151805
95460000 114.482254035267
95470000 114.784024196937
95480000 116.632874454719
95490000 114.202808636044
95500000 112.962608964546
95510000 113.533793979397
95520000 109.766306783676
95530000 113.003575785927
95540000 110.368555644554
95550000 113.416291987203
95560000 107.567159795548
95570000 108.813021101688
95580000 113.001201115918
95590000 106.753378769738
95600000 104.289588861705
95610000 96.0066642215161
95620000 109.614946490776
95630000 110.295646284348
95640000 109.22951985496
95650000 111.551395999324
95660000 116.341300565421
95670000 113.53574551688
95680000 115.865387543527
95690000 113.724437573698
95700000 115.334507228412
95710000 117.199733890629
95720000 117.834403587653
95730000 115.791770483502
95740000 114.838219132423
95750000 117.204740597522
95760000 112.338572787789
95770000 113.054555308319
95780000 111.028858409965
95790000 111.203738444418
95800000 110.076861534403
95810000 110.796442803794
95820000 112.625518729752
95830000 110.312358317926
95840000 114.310445385357
95850000 114.646247101762
95860000 119.431198214308
95870000 120.306003906573
95880000 119.352510091768
95890000 119.929564977379
95900000 113.470633429702
95910000 119.370679419196
95920000 111.131533723762
95930000 113.890605800411
95940000 117.234416918259
95950000 113.759789390164
95960000 109.800212252333
95970000 112.48091535612
95980000 110.224036099427
95990000 112.072106580933
96000000 108.943907906018
96010000 114.888171103601
96020000 117.101587255173
96030000 120.677259524161
96040000 119.463851649157
96050000 117.904876572713
96060000 115.107801497147
96070000 114.885471298888
96080000 116.324081108455
96090000 115.38380588506
96100000 117.780230595484
96110000 120.859709233684
96120000 119.213850528413
96130000 110.452729876479
96140000 111.375982645163
96150000 110.33567697514
96160000 108.59535782835
96170000 113.297336293864
96180000 117.837070011969
96190000 118.918612516395
96200000 122.114528434793
96210000 113.216479089463
96220000 122.980183350819
96230000 122.032328371237
96240000 117.842770835803
96250000 117.609238375696
96260000 117.458855789744
96270000 118.205972709627
96280000 118.559589967119
96290000 119.108044002412
96300000 117.317797878213
96310000 115.918997655818
96320000 118.912767705966
96330000 115.769517271914
96340000 114.079136344921
96350000 116.745223464419
96360000 113.220683151015
96370000 113.47620276807
96380000 112.835563474035
96390000 110.337559714839
96400000 108.834565669821
96410000 113.025328782636
96420000 111.620228796149
96430000 108.790297909057
96440000 108.630057372755
96450000 107.717867872602
96460000 106.966000118382
96470000 110.645687092567
96480000 105.242379032566
96490000 107.56612865962
96500000 108.85203480732
96510000 110.333649275998
96520000 109.788403586566
96530000 115.500567188655
96540000 111.498578901937
96550000 118.340024689379
96560000 118.336851120637
96570000 119.469045443668
96580000 115.183623394327
96590000 119.240856986372
96600000 118.877477895385
96610000 118.507590674829
96620000 119.633180089527
96630000 119.431045429036
96640000 114.901401610401
96650000 116.983550474294
96660000 111.429061710214
96670000 115.776709538436
96680000 114.443783159111
96690000 108.303025341132
96700000 117.522174861171
96710000 116.949405711732
96720000 114.178434362833
96730000 111.982949206114
96740000 117.24845132663
96750000 117.208591568141
96760000 112.42012908679
96770000 109.990047002411
96780000 107.469281907934
96790000 107.081604733864
96800000 111.738302268563
96810000 109.285867742077
96820000 110.546379767884
96830000 107.697626028465
96840000 105.043778170047
96850000 113.862677479608
96860000 115.672628291143
96870000 115.235058286796
96880000 113.506818826462
96890000 114.341416843182
96900000 112.005360866087
96910000 112.91677081928
96920000 114.582773176057
96930000 106.999181982861
96940000 106.725627250202
96950000 109.396264459119
96960000 110.166612022783
96970000 109.106011162953
96980000 103.353035533038
96990000 104.240355967266
97000000 103.22583867798
97010000 103.379989637654
97020000 108.39692349363
97030000 105.328170522937
97040000 103.503785578899
97050000 108.013436672968
97060000 109.20708856031
97070000 100.247705845375
97080000 106.561755874444
97090000 108.524317950451
97100000 114.284238740573
97110000 110.760020222328
97120000 111.725811802463
97130000 111.112160860389
97140000 115.186763373167
97150000 112.476198617183
97160000 113.181369218226
97170000 111.405851300992
97180000 111.518572120455
97190000 110.771970344284
97200000 113.272150799105
97210000 112.996435157827
97220000 115.850091789635
97230000 113.691993366585
97240000 119.264023771518
97250000 119.479265660119
97260000 120.427301026993
97270000 121.587814214578
97280000 120.354520534771
97290000 115.698755808633
97300000 116.358802573941
97310000 117.46428619607
97320000 118.232877547437
97330000 116.761368935635
97340000 117.275230617681
97350000 117.335317234681
97360000 112.021546322388
97370000 116.734364925169
97380000 116.062527876021
97390000 116.848788169459
97400000 114.63231330932
97410000 114.922020225692
97420000 111.924153154572
97430000 113.422846631698
97440000 106.937112058545
97450000 104.987619694879
97460000 110.876655406867
97470000 116.074979584367
97480000 116.378505270081
97490000 115.930989216882
97500000 116.074002003271
97510000 117.640495654969
97520000 119.471649060096
97530000 114.093505959243
97540000 111.386353802076
97550000 113.601588303787
97560000 118.177832953309
97570000 116.86608005171
97580000 116.479528589945
97590000 115.773953001594
97600000 114.385246878372
97610000 113.664761308562
97620000 112.719630425639
97630000 110.906353474597
97640000 107.123552021761
97650000 114.511973955258
97660000 116.828162193242
97670000 115.953588578577
97680000 111.411438461549
97690000 110.417637630322
97700000 112.705068290337
97710000 110.303071727569
97720000 113.273408265126
97730000 110.855338940822
97740000 111.396984674072
97750000 111.758309663406
97760000 117.342027300975
97770000 114.36923981877
97780000 113.481286911379
97790000 114.485642297146
97800000 116.681567957063
97810000 120.704488659166
97820000 116.291893177915
97830000 113.952220208176
97840000 113.278014503912
97850000 114.860145699731
97860000 112.547795539776
97870000 113.154982776375
97880000 113.930858566638
97890000 115.759945201029
97900000 107.979791460991
97910000 108.834422274206
97920000 108.326667087769
97930000 110.816533247353
97940000 110.735566054353
97950000 114.850181002563
97960000 115.844397710981
97970000 116.977197669044
97980000 117.092498523609
97990000 117.130591886146
98000000 107.254707590494
98010000 113.331283503666
98020000 112.687880885481
98030000 111.812182351968
98040000 118.119712396232
98050000 121.133210439015
98060000 120.070360614383
98070000 124.454112085829
98080000 122.10103551985
98090000 119.557713580395
98100000 114.511076156375
98110000 115.131414920765
98120000 113.401181985007
98130000 113.653914324307
98140000 116.918122967339
98150000 113.48255722215
98160000 112.149432989136
98170000 113.362401080291
98180000 109.339472205027
98190000 113.072459913599
98200000 112.181310872774
98210000 113.378013811062
98220000 116.338018778143
98230000 116.188786538137
98240000 114.022494562416
98250000 117.513433307041
98260000 114.476231116607
98270000 110.167411913954
98280000 110.980060297208
98290000 114.329765039976
98300000 109.002133776933
98310000 111.591479708133
98320000 115.193638486891
98330000 117.197805842633
98340000 115.220753272491
98350000 117.136245838249
98360000 116.631423704005
98370000 115.293432944232
98380000 119.246794459482
98390000 118.095291619939
98400000 115.01908563846
98410000 116.474033532068
98420000 117.468524296505
98430000 119.193126359842
98440000 113.176971149594
98450000 108.346598448351
98460000 113.90131767597
98470000 109.535914748869
98480000 108.147489364742
98490000 113.093423282411
98500000 114.496875628489
98510000 112.554776578475
98520000 112.671859139194
98530000 120.27176645889
98540000 115.271380798059
98550000 116.040436956268
98560000 116.056647618379
98570000 111.671312893399
98580000 116.214736647662
98590000 110.914209486896
98600000 114.581504239498
98610000 111.824120335196
98620000 111.636790255512
98630000 106.901461353007
98640000 106.098521349511
98650000 108.961256421517
98660000 110.432179076184
98670000 111.064395537606
98680000 108.604878699708
98690000 104.742816593943
98700000 103.524065409837
98710000 106.844310054372
98720000 106.076805626992
98730000 107.649535253914
98740000 104.626486953349
98750000 111.366289748128
98760000 106.116716850236
98770000 102.933041381242
98780000 103.420697424973
98790000 105.740163838328
98800000 107.554723441324
98810000 105.914298128286
98820000 110.036799298422
98830000 104.621827471596
98840000 113.696775333758
98850000 112.862385370365
98860000 112.460882242497
98870000 109.912382262665
98880000 112.970416695043
98890000 107.675731234314
98900000 109.935522486207
98910000 110.649050977208
98920000 107.788308720586
98930000 112.208606652589
98940000 108.244365635981
98950000 106.09655431701
98960000 103.971564585232
98970000 111.679833727065
98980000 112.55918928685
98990000 108.712168662962
99000000 108.711965811901
99010000 106.147063898469
99020000 108.217870427249
99030000 108.805137681019
99040000 111.624358461816
99050000 110.545515140472
99060000 109.521217087942
99070000 112.337117981645
99080000 116.412019252109
99090000 114.676821141891
99100000 116.388704674489
99110000 112.230507521326
99120000 115.141786087696
99130000 114.894889078483
99140000 113.474149409455
99150000 115.417367699525
99160000 117.278673422915
99170000 116.434840537511
99180000 118.798622461866
99190000 117.760488384108
99200000 116.979015741512
99210000 117.752781431355
99220000 113.77853999189
99230000 111.915758216927
99240000 110.704751343339
99250000 102.641406753539
99260000 107.060080013622
99270000 115.043519902692
99280000 118.364369239277
99290000 113.904331862467
99300000 120.552628277474
99310000 116.830860248781
99320000 120.866466389916
99330000 119.714112908337
99340000 115.643041691272
99350000 117.415603156782
99360000 119.966987443001
99370000 117.070210109227
99380000 119.373060980505
99390000 122.143260880773
99400000 123.347015379292
99410000 120.484028977329
99420000 119.961387630069
99430000 122.427355470103
99440000 121.189638315346
99450000 120.863580160376
99460000 115.628835536745
99470000 116.652488179499
99480000 111.316418102837
99490000 110.594217844471
99500000 107.896245937547
99510000 104.18308246313
99520000 112.530597778208
99530000 115.081131826012
99540000 111.218436742887
99550000 109.894571722656
99560000 114.706620245227
99570000 119.438915702473
99580000 120.628734933057
99590000 119.544554062524
99600000 120.650110115077
99610000 121.906260085558
99620000 115.839923120733
99630000 117.208049022473
99640000 119.777297168845
99650000 120.50065039244
99660000 117.489187042157
99670000 119.035491350045
99680000 119.421516065477
99690000 120.645611632088
99700000 120.176339724013
99710000 117.248354949311
99720000 122.275105732595
99730000 116.608727381327
99740000 108.658578245756
99750000 112.166527546428
99760000 112.916498609887
99770000 117.122907372575
99780000 112.354677861731
99790000 112.140467607411
99800000 115.316719047906
99810000 117.255584858416
99820000 116.041392260839
99830000 115.080255766807
99840000 116.46706969477
99850000 114.479913268559
99860000 114.04212225643
99870000 115.126849056207
99880000 111.837269463161
99890000 115.04446911777
99900000 112.100767204811
99910000 113.37924709949
99920000 116.715542869224
99930000 114.729278516731
99940000 118.701722002708
99950000 117.826371220513
99960000 120.034400026958
99970000 117.648501060137
99980000 119.54348519016
99990000 113.25429494168
100000000 116.959350680341
#timestep 
100010000 115.600765498795
100020000 111.755130526387
100030000 117.249200640782
100040000 116.652362240065
100050000 115.72834829133
100060000 113.734076720926
100070000 111.838625662435
100080000 118.102863026769
100090000 115.844134949387
100100000 118.044023031536
100110000 118.759582191427
100120000 118.291444384537
100130000 117.102979781946
100140000 120.151579919281
100150000 112.166935452264
100160000 112.621796178047
100170000 118.255711388327
100180000 118.946185365272
100190000 118.425393473617
100200000 119.282507530459
100210000 122.506421860889
100220000 118.465178385272
100230000 116.541361824473
100240000 114.810982368841
100250000 112.717002343378
100260000 114.285814553901
100270000 111.544363999408
100280000 114.575686051475
100290000 111.913416888432
100300000 109.500564034697
100310000 110.685084876211
100320000 108.024939732498
100330000 103.596039339525
100340000 103.287922096545
100350000 103.270335784268
100360000 106.538627910459
100370000 107.125859563072
100380000 113.569545433317
100390000 112.358267053963
100400000 111.753702480303
100410000 110.701081961908
100420000 109.509334205323
100430000 114.354485469035
100440000 107.951920825217
100450000 116.133412579795
100460000 114.165428499051
100470000 115.058756500122
100480000 119.599374994945
100490000 118.565322487764
100500000 115.616551380511
100510000 113.406450941114
100520000 116.938699446515
100530000 113.536897815301
100540000 116.732646599262
100550000 114.964623770079
100560000 119.866106760576
100570000 119.167060479066
100580000 114.884266283947
100590000 119.753917031543
100600000 118.326586203891
100610000 117.051147739314
100620000 119.177072468743
100630000 121.741085226917
100640000 117.377689983523
100650000 122.350072072148
100660000 121.238231936825
100670000 123.905510724242
100680000 120.598571981734
100690000 115.837856876761
100700000 111.571744925772
100710000 114.911852673121
100720000 113.19259235536
100730000 112.862491912928
100740000 119.532947897743
100750000 121.156410920569
100760000 120.903518513879
100770000 117.933409293912
100780000 121.989143727795
100790000 112.525353438225
100800000 120.906932405135
100810000 118.593052340657
100820000 118.824954057173
100830000 115.215052150297
100840000 118.988828447008
100850000 122.161731695508
100860000 122.443856143145
100870000 119.821208515414
100880000 119.389092214966
100890000 118.201114160252
100900000 117.378924522268
100910000 119.693742737477
100920000 115.965686468895
100930000 116.63899050265
100940000 116.619544408999
100950000 119.02411424786
100960000 115.355330526525
100970000 109.770847254093
100980000 107.080395818234
100990000 110.261249527141
101000000 112.4837986965
101010000 108.683726534424
101020000 106.453031268565
101030000 105.347737227251
101040000 107.4692436417
101050000 106.404534019507
101060000 105.188830505557
101070000 107.122191440873
101080000 106.53681062015
101090000 105.927037765512
101100000 113.777021013345
101110000 108.430033367665
101120000 112.143396111219
101130000 114.265435657517
101140000 114.339357919977
101150000 115.960707669128
101160000 114.766798074859
101170000 114.325944532865
101180000 115.874189362857
101190000 115.381806885576
101200000 111.30043980748
101210000 111.965615188362
101220000 114.332393489562
101230000 113.781657178175
101240000 109.921530284207
101250000 112.345337238381
101260000 110.170246004616
101270000 113.79741610305
101280000 112.958253472108
101290000 114.409004801109
101300000 117.311772807286
101310000 115.455510967439
101320000 113.806737149994
101330000 118.448501177514
101340000 119.150177788699
101350000 114.716387679837
101360000 118.705129266445
101370000 112.831553229454
101380000 116.639807751897
101390000 114.74976852191
101400000 119.192071138975
101410000 113.594144604149
101420000 109.911601694118
101430000 110.289660721242
101440000 114.804888228438
101450000 110.290709368163
101460000 114.558975794196
101470000 114.733017977021
101480000 116.067054024047
101490000 115.084871099973
101500000 114.522621034137
101510000 111.490814736289
101520000 115.026083924517
101530000 114.645996173159
101540000 116.738438509694
101550000 116.481594022441
101560000 117.341727946169
101570000 116.756213697496
101580000 121.023588216521
101590000 119.64501371236
101600000 113.391140509749
101610000 113.912054261806
101620000 118.341181208511
101630000 112.517311630429
101640000 115.356017644075
101650000 116.216815244359
101660000 118.191440990696
101670000 115.770657569994
101680000 113.105438842115
101690000 113.790528338741
101700000 112.758556692512
101710000 109.023726088392
101720000 108.42189683885
101730000 105.481994313814
101740000 107.253609577072
101750000 106.308241637532
101760000 106.484313356594
101770000 106.522220619271
101780000 106.047536779877
101790000 102.174014126311
101800000 106.70331809205
101810000 107.431288566108
101820000 105.618787189487
101830000 111.254990071658
101840000 106.832573119655
101850000 109.719495592837
101860000 110.595493626003
101870000 107.225491561643
101880000 106.657949584026
101890000 107.175463099361
101900000 110.640694142696
101910000 112.932122917562
101920000 119.047073881119
101930000 117.81573273866
101940000 119.52761162347
101950000 116.780394308392
101960000 117.596434595427
101970000 119.078557342098
101980000 119.175418433819
101990000 121.025309075256
102000000 124.576836095944
102010000 121.143624905641
102020000 118.384626285875
102030000 116.375616526831
102040000 109.585260361638
102050000 118.516489402604
102060000 115.625077559165
102070000 116.316862217169
102080000 120.166992697588
102090000 115.895467881597
102100000 115.169691966079
102110000 115.517350573268
102120000 114.069517113826
102130000 114.020046783031
102140000 112.418779013159
102150000 114.506090122834
102160000 106.734250368947
102170000 111.620659561265
102180000 113.404068811237
102190000 108.475291506665
102200000 108.749651124047
102210000 110.373911633849
102220000 107.799065499951
102230000 105.894481083379
102240000 103.810224642164
102250000 105.922921224475
102260000 109.991148440161
102270000 111.293759397043
102280000 112.966958089174
102290000 112.331801672538
102300000 117.375845707826
102310000 117.402678534267
102320000 115.826654506907
102330000 117.142051054408
102340000 109.712204321616
102350000 112.621974133015
102360000 113.728883286635
102370000 113.219414292019
102380000 118.377469095539
102390000 116.539949578399
102400000 117.75219898348
102410000 112.469855224469
102420000 113.404889380687
102430000 114.908578815814
102440000 106.269399952064
102450000 113.011769038444
102460000 114.901642434118
102470000 108.104192397487
102480000 113.753445800409
102490000 111.376573934596
102500000 108.734115812782
102510000 103.755493971478
102520000 114.068624587702
102530000 109.857781535271
102540000 116.823290292532
102550000 115.681317650587
102560000 113.667985877225
102570000 116.839948268394
102580000 109.228000239355
102590000 116.429138587232
102600000 117.44715760743
102610000 108.309008326397
102620000 109.148918854646
102630000 111.67236527307
102640000 108.696420352659
102650000 111.932484307464
102660000 112.413023096905
102670000 115.955071895506
102680000 118.863055791751
102690000 120.250663574145
102700000 118.188284200385
102710000 120.080166721067
102720000 117.634728414735
102730000 113.073725246258
102740000 119.710473776327
102750000 114.811463736326
102760000 111.439313492492
102770000 117.045717582612
102780000 116.419599800203
102790000 114.303321802362
102800000 109.469297278503
102810000 111.849076895858
102820000 109.652884022429
102830000 110.686304385938
102840000 108.563429688345
102850000 111.117422317747
102860000 104.261589974079
102870000 106.284405590825
102880000 109.4590499563
102890000 104.716579653825
102900000 109.867072263735
102910000 111.695773234012
102920000 106.937350421323
102930000 109.253222073439
102940000 112.580983052842
102950000 110.78825319087
102960000 115.197940322059
102970000 109.081316814482
102980000 113.394694594105
102990000 115.541700068369
103000000 114.408364790003
103010000 112.209037317663
103020000 110.19993531483
103030000 110.852268106115
103040000 112.150234697389
103050000 106.998219016495
103060000 109.300248418422
103070000 103.780927972257
103080000 105.99478706776
103090000 105.421697602415
103100000 103.552961910882
103110000 105.919304356928
103120000 105.115350249821
103130000 102.828153770252
103140000 107.25938816467
103150000 109.684224206839
103160000 113.981328804328
103170000 107.594026538791
103180000 114.145095715743
103190000 117.823680093795
103200000 115.55689194654
103210000 111.290850313149
103220000 115.837693324773
103230000 111.801180185345
103240000 112.744052819683
103250000 109.819734369473
103260000 112.953336653848
103270000 111.336664769326
103280000 112.004085376772
103290000 106.899168333609
103300000 108.937392618915
103310000 111.476099404929
103320000 113.61312460288
103330000 112.513677618066
103340000 111.043278221577
103350000 113.873212472966
103360000 113.037615416795
103370000 111.664374470726
103380000 114.699939390269
103390000 116.728242521236
103400000 117.120403925457
103410000 116.491621116683
103420000 117.883066951798
103430000 115.018329558863
103440000 119.152083929047
103450000 122.928486702385
103460000 124.441891125064
103470000 121.781036172312
103480000 119.447868678281
103490000 118.842397636146
103500000 117.380641542828
103510000 112.797591030608
103520000 113.635135681499
103530000 113.882913920045
103540000 115.123169554127
103550000 110.120833850367
103560000 109.778192772221
103570000 114.986517461785
103580000 117.277116250815
103590000 117.135460702035
103600000 117.04256796119
103610000 116.720420919486
103620000 118.68939324004
103630000 115.627289815344
103640000 114.256041098507
103650000 109.946567602318
103660000 109.980198323778
103670000 112.590241758108
103680000 109.095483761966
103690000 105.406149201692
103700000 107.961120668662
103710000 111.574804135454
103720000 113.265470297699
103730000 112.221356771215
103740000 109.269176753888
103750000 110.035352508342
103760000 117.609503548597
103770000 113.804441656346
103780000 118.837602112509
103790000 120.354409051939
103800000 120.3441535648
103810000 120.444485716626
103820000 123.387203679478
103830000 123.083886337138
103840000 119.312417313792
103850000 112.010388926425
103860000 115.767828312873
103870000 115.281730815953
103880000 119.982912127906
103890000 113.314596364584
103900000 119.09259844005
103910000 114.011290081657
103920000 114.579965669503
103930000 110.356122428664
103940000 112.01457649937
103950000 111.430538719028
103960000 108.22371010445
103970000 108.009849183141
103980000 105.359897391981
103990000 108.175890912162
104000000 106.761629273419
104010000 108.859939088512
104020000 102.896640309541
104030000 109.242821820571
104040000 109.139427024454
104050000 107.490637367049
104060000 109.055912707734
104070000 111.276518187296
104080000 113.973021787312
104090000 116.659866433784
104100000 118.942393584775
104110000 119.852806779343
104120000 122.043099721477
104130000 118.599226457241
104140000 120.408737157023
104150000 119.997404891236
104160000 118.484792119133
104170000 120.621385155569
104180000 114.86845599885
104190000 111.887988843033
104200000 119.898442269524
104210000 121.925629074829
104220000 122.31142344499
104230000 120.430068707736
104240000 117.643272728
104250000 119.616061527227
104260000 117.808293005678
104270000 116.497095027202
104280000 114.080614632521
104290000 117.639546673651
104300000 112.936163275157
104310000 113.939902469718
104320000 112.158471545612
104330000 118.436920887252
104340000 116.43134043786
104350000 118.034805733092
104360000 119.223172920711
104370000 116.921719773066
104380000 118.608706854012
104390000 122.328469341358
104400000 117.633488379198
104410000 120.429162657047
104420000 118.213389953236
104430000 122.38757860081
104440000 118.714703008225
104450000 118.805972911781
104460000 119.763188299613
104470000 115.296187168444
104480000 118.807160812841
104490000 118.286527773821
104500000 118.57011184455
104510000 122.349976822245
104520000 119.835057435075
104530000 116.104251763331
104540000 117.293289762933
104550000 120.204139899425
104560000 115.512964657124
104570000 118.407006188457
104580000 113.426037592368
104590000 110.161821407335
104600000 108.317071362283
104610000 108.972342698974
104620000 109.050966739759
104630000 111.122738400103
104640000 109.719038024884
104650000 106.763903547008
104660000 106.04412107823
104670000 107.975377226292
104680000 106.371997841382
104690000 103.813003830642
104700000 103.675687936806
104710000 104.789645718035
104720000 106.050460946894
104730000 111.277608342454
104740000 108.606322575996
104750000 108.903837795577
104760000 111.600654060173
104770000 111.406191560493
104780000 108.548850122504
104790000 108.069787756739
104800000 110.572948492703
104810000 108.900085321724
104820000 108.546197846726
104830000 112.398216023172
104840000 112.034622013505
104850000 107.003007055299
104860000 105.281008350601
104870000 111.282312791356
104880000 109.886115838086
104890000 108.509632586948
104900000 103.83358150091
104910000 103.142308353378
104920000 103.602697555681
104930000 105.22914157231
104940000 101.824251975898
104950000 104.853458816109
104960000 106.707864219666
104970000 104.400620722484
104980000 104.988033360743
104990000 102.242736165441
105000000 106.226761301635
105010000 107.719796988822
105020000 107.232189480946
105030000 105.616483476305
105040000 103.975365591001
105050000 106.639353167331
105060000 112.842906858432
105070000 111.122281875895
105080000 112.606819423753
105090000 108.072679947559
105100000 113.519674160096
105110000 110.850683536609
105120000 115.627809734788
105130000 113.647140968282
105140000 114.264190835482
105150000 114.128753508936
105160000 114.137380536755
105170000 118.068262440589
105180000 119.564004003463
105190000 115.119232048137
105200000 112.005973877592
105210000 121.968642991539
105220000 121.118901959917
105230000 120.941686038454
105240000 125.683542063749
105250000 125.077601039652
105260000 123.97406737925
105270000 121.743009003017
105280000 120.154205880843
105290000 120.640106672353
105300000 120.819912229734
105310000 118.465343387214
105320000 115.466113185404
105330000 111.749826487429
105340000 111.499823488932
105350000 108.994255920437
105360000 106.858707257803
105370000 109.377667851394
105380000 111.982742369789
105390000 115.237727080508
105400000 113.979544192769
105410000 111.614985227213
105420000 108.76251528343
105430000 112.216512559778
105440000 110.933408466305
105450000 114.327383671395
105460000 110.011266737574
105470000 108.056855713975
105480000 110.681750383059
105490000 109.019235740142
105500000 112.941221713829
105510000 117.475159158821
105520000 115.170054237113
105530000 113.601330963169
105540000 118.269296208078
105550000 113.630034683839
105560000 117.389658514123
105570000 115.35135309783
105580000 114.76476457047
105590000 115.654482966192
105600000 110.722786208568
105610000 114.407528433429
105620000 115.038263063948
105630000 115.79073788815
105640000 113.633422995609
105650000 110.448131585473
105660000 106.256455239708
105670000 106.936620911254
105680000 108.659595190427
105690000 106.695583468619
105700000 111.070484918308
105710000 107.818178398534
105720000 106.695966113172
105730000 105.98932066694
105740000 103.32417033017
105750000 107.217939038953
105760000 109.313472761961
105770000 109.862486482675
105780000 113.029636203042
105790000 113.023171843637
105800000 107.615731512963
105810000 109.745916550188
105820000 105.132886195325
105830000 101.978138795647
105840000 104.728458691296
105850000 105.713785041088
105860000 100.701649527977
105870000 101.736691838417
105880000 109.767412750761
105890000 112.336322015544
105900000 111.878139321026
105910000 115.96172915741
105920000 114.109245707873
105930000 113.773301514271
105940000 109.698114081342
105950000 112.437396994503
105960000 113.017399216991
105970000 114.092226010788
105980000 113.44893087109
105990000 114.371643513684
106000000 117.65697633921
106010000 119.236753238617
106020000 121.080779953896
106030000 122.117833428289
106040000 120.794518441513
106050000 116.341769465182
106060000 114.672217406755
106070000 117.658652374695
106080000 117.593591804605
106090000 113.8377332314
106100000 115.062320097016
106110000 112.356899471964
106120000 110.227371469527
106130000 107.918096203151
106140000 109.810862950191
106150000 111.991634567874
106160000 112.23711397232
106170000 115.774958934274
106180000 118.211531548408
106190000 118.04464872059
106200000 117.106433577836
106210000 117.881627553139
106220000 115.846878304332
106230000 113.573479169878
106240000 114.52584607807
106250000 114.890574353307
106260000 115.656621873295
106270000 111.455685471397
106280000 116.207813379693
106290000 112.067608695023
106300000 116.662674294791
106310000 110.95842574588
106320000 108.286575219874
106330000 109.615005553861
106340000 112.089107555596
106350000 108.643478747102
106360000 112.492102356588
106370000 110.842073311361
106380000 111.948035015923
106390000 114.75661918263
106400000 113.613029682823
106410000 109.537271342871
106420000 110.709317933495
106430000 111.276466459597
106440000 112.143267490079
106450000 108.645336437923
106460000 115.131214526382
106470000 116.295185725287
106480000 119.768115962557
106490000 113.82738830507
106500000 114.934969384036
106510000 114.005999260959
106520000 118.407969430293
106530000 111.462847858455
106540000 109.940482454453
106550000 120.719079252429
106560000 115.795539676611
106570000 115.852494634848
106580000 114.37335010527
106590000 114.961806343331
106600000 114.162645835239
106610000 110.538726130359
106620000 112.187368826916
106630000 112.887525645039
106640000 111.777647022567
106650000 112.316159720939
106660000 112.884353168926
106670000 112.448565302985
106680000 113.773020799807
106690000 103.079682826982
106700000 111.632252528093
106710000 112.367393247297
106720000 112.538559667433
106730000 107.872235841297
106740000 109.366373356064
106750000 102.786972246401
106760000 107.903857958706
106770000 106.422950937525
106780000 104.09818877581
106790000 109.068741657042
106800000 111.045723824056
106810000 111.410933852484
106820000 106.051645138057
106830000 114.010564562458
106840000 119.389756959086
106850000 119.649627579218
106860000 119.408283522271
106870000 123.166128005939
106880000 127.484846716515
106890000 123.96062170996
106900000 126.51184270176
106910000 127.188448149717
106920000 122.116360542016
106930000 122.460153241364
106940000 123.623500568832
106950000 126.108302820594
106960000 122.701641303418
106970000 125.022122894031
106980000 121.399454518557
106990000 117.240104399294
107000000 119.966358585967
107010000 120.545748370291
107020000 122.279136094087
107030000 123.208435125844
107040000 122.953120471223
107050000 121.679059289873
107060000 112.172336329878
107070000 109.624773742384
107080000 112.603848177138
107090000 111.602346429312
107100000 114.046490916198
107110000 115.174703880887
107120000 114.089847728688
107130000 113.62068021244
107140000 114.358616473794
107150000 112.724150593422
107160000 114.817394731053
107170000 111.030004612032
107180000 109.840411143115
107190000 111.123846738138
107200000 115.520309553607
107210000 114.011555966265
107220000 116.212938496131
107230000 113.771003351441
107240000 116.784494083034
107250000 117.191192628139
107260000 117.559241491028
107270000 115.893431329078
107280000 115.625544019921
107290000 116.908425892608
107300000 116.263086972643
107310000 110.863619061402
107320000 113.15972851019
107330000 111.375487623865
107340000 111.894674342593
107350000 110.574501546573
107360000 113.156467247071
107370000 110.352055394561
107380000 108.244287852678
107390000 108.030648988093
107400000 108.684476383104
107410000 107.911002689109
107420000 103.018243525111
107430000 99.6764765031158
107440000 101.294090084139
107450000 106.766161736779
107460000 109.769093628925
107470000 104.534712592844
107480000 111.041651549478
107490000 104.836813779631
107500000 104.550672299885
107510000 99.6751401041821
107520000 97.0752175664478
107530000 102.74716635863
107540000 101.759045065517
107550000 107.495406021431
107560000 103.778424791485
107570000 106.388814890396
107580000 103.058982099022
107590000 101.968636046963
107600000 100.843442572811
107610000 100.650378274488
107620000 107.482513059053
107630000 106.234588444816
107640000 106.576188905039
107650000 109.290724906178
107660000 108.260784365345
107670000 111.927948027781
107680000 110.3529866333
107690000 111.649723898474
107700000 107.962253448728
107710000 111.577282958509
107720000 109.075559688024
107730000 116.565478531153
107740000 115.353625359233
107750000 111.802433295856
107760000 110.652016137003
107770000 114.762576916935
107780000 116.866788370576
107790000 115.149466750379
107800000 113.718421660738
107810000 111.793312302792
107820000 111.202758058336
107830000 115.183448092577
107840000 114.063636611483
107850000 115.795770661902
107860000 113.324462456129
107870000 115.057892984882
107880000 112.292228085936
107890000 108.876660376602
107900000 107.104056067088
107910000 113.336108206855
107920000 109.500147264212
107930000 110.518017171943
107940000 115.169144029171
107950000 113.45400741243
107960000 113.399590506653
107970000 109.666110206912
107980000 115.595706591419
107990000 108.315959763409
108000000 111.834300687627
108010000 112.127470518036
108020000 112.320327680329
108030000 110.481161760494
108040000 111.757718777308
108050000 113.279530471588
108060000 111.883378136135
108070000 114.865396234242
108080000 115.662991350727
108090000 118.754591801341
108100000 118.035372043762
108110000 116.693642898116
108120000 113.760748389203
108130000 111.47710133875
108140000 108.927826818568
108150000 111.516705899124
108160000 111.786811937818
108170000 109.821280364621
108180000 113.852591248827
108190000 118.756376014081
108200000 112.881551188385
108210000 108.918775366304
108220000 109.444115666724
108230000 106.795381519012
108240000 111.566605112371
108250000 115.846405991761
108260000 116.69431253958
108270000 117.657430339846
108280000 116.158712775781
108290000 115.999805397905
108300000 109.932488518045
108310000 112.216151891009
108320000 107.978778629729
108330000 108.814380180616
108340000 107.126141589274
108350000 109.257957846164
108360000 106.827857912479
108370000 107.113339157975
108380000 113.291761297137
108390000 111.392756270255
108400000 112.353675365954
108410000 113.242500080522
108420000 109.384992934033
108430000 107.67996144876
108440000 105.634955467723
108450000 105.289725257348
108460000 101.733515556389
108470000 102.300203788143
108480000 107.919072320922
108490000 108.730607834854
108500000 113.085366269862
108510000 112.375279305079
108520000 108.690566877978
108530000 113.584242294715
108540000 107.493326016944
108550000 111.353328778084
108560000 112.173764191289
108570000 113.066343736206
108580000 113.636953317724
108590000 112.02877011471
108600000 116.709875676058
108610000 112.128389173947
108620000 110.268967250825
108630000 114.702862615263
108640000 118.266883670353
108650000 110.794122750586
108660000 117.277941623487
108670000 118.067605628625
108680000 116.219005026283
108690000 116.412585120108
108700000 110.630408673487
108710000 114.460335495328
108720000 111.594921578221
108730000 113.64500778488
108740000 115.913773719022
108750000 117.96965257819
108760000 117.484615106324
108770000 116.964872492209
108780000 117.686572865824
108790000 114.642302033957
108800000 111.877055468515
108810000 117.133261324823
108820000 117.933734888174
108830000 119.837618132351
108840000 120.6347906467
108850000 123.76388314236
108860000 119.144628413496
108870000 118.834809339248
108880000 121.169445744491
108890000 118.323532267799
108900000 117.59316672315
108910000 117.537114168726
108920000 110.442986013865
108930000 119.077433089296
108940000 122.024773009821
108950000 119.592351374209
108960000 119.057037674488
108970000 118.40185931089
108980000 118.353218247393
108990000 116.513803440608
109000000 117.84633085334
109010000 123.815651267184
109020000 121.460961919481
109030000 119.441566473644
109040000 117.190555147033
109050000 115.87761729429
109060000 117.230666465318
109070000 117.660106656488
109080000 118.773468968327
109090000 117.058320000631
109100000 114.534720016609
109110000 117.324789558104
109120000 116.964433950411
109130000 118.04448691218
109140000 116.028430784844
109150000 116.477412710217
109160000 119.809391556864
109170000 118.042088226046
109180000 112.671620650167
109190000 113.865168566693
109200000 115.707749282687
109210000 114.808243694163
109220000 115.675690140173
109230000 111.772406347381
109240000 115.839263841636
109250000 115.065962595989
109260000 116.217231133924
109270000 115.302297153021
109280000 116.589307576381
109290000 116.022833921982
109300000 112.422502417341
109310000 116.817139703555
109320000 117.633970310132
109330000 121.022748728384
109340000 118.958099694739
109350000 117.076667659182
109360000 113.950982064778
109370000 114.654651798206
109380000 120.866232437328
109390000 118.752050185844
109400000 121.095033601743
109410000 116.957839461538
109420000 118.764641932276
109430000 122.096398828467
109440000 122.95355600105
109450000 120.854709239343
109460000 122.434305666221
109470000 127.29168202515
109480000 124.599658553925
109490000 120.169319044492
109500000 120.357152906652
109510000 119.624830971316
109520000 123.611705760168
109530000 119.430523407415
109540000 118.992540004646
109550000 120.473561382507
109560000 122.711747525153
109570000 124.05706782562
109580000 119.62703664007
109590000 119.430729127682
109600000 120.899453175533
109610000 120.319061497662
109620000 116.668762301585
109630000 113.829397112704
109640000 119.41479894938
109650000 119.733561003015
109660000 118.581600890018
109670000 115.359289389528
109680000 111.896472252158
109690000 113.482806290905
109700000 111.958551420388
109710000 113.809262917711
109720000 111.991119745029
109730000 116.607988602022
109740000 118.525108472085
109750000 113.274655567982
109760000 114.519327547602
109770000 109.092537410302
109780000 111.403477839113
109790000 107.497262960137
109800000 107.324926273762
109810000 107.777828639161
109820000 112.829197447079
109830000 114.943721851829
109840000 112.567327776769
109850000 115.428638600851
109860000 114.731704703294
109870000 115.841913800034
109880000 116.861263649083
109890000 118.191569708486
109900000 119.660143604125
109910000 118.514666814178
109920000 114.14798295682
109930000 118.915346113068
109940000 119.612961581658
109950000 117.201136454006
109960000 119.598349113804
109970000 118.09852317249
109980000 121.675142722375
109990000 117.901435409686
110000000 123.042232853211
110010000 115.775518645735
110020000 113.334938955635
110030000 119.199171034968
110040000 115.403419622454
110050000 111.01627033878
110060000 110.245765522746
110070000 111.290162635202
110080000 107.827182392929
110090000 107.540557421049
110100000 112.181151344822
110110000 113.760967001502
110120000 109.049163570908
110130000 111.174737008381
110140000 111.560110648482
110150000 114.138714955786
110160000 113.105434227107
110170000 119.884400259618
110180000 116.705209009696
110190000 114.846718302551
110200000 117.899957933961
110210000 116.692962755036
110220000 115.606109873602
110230000 108.996126880274
110240000 112.13116096521
110250000 109.737329342571
110260000 115.214230879903
110270000 109.413681450692
110280000 109.074795547704
110290000 110.710385059715
110300000 110.783680960982
110310000 106.616049451896
110320000 112.761897321727
110330000 114.843587450706
110340000 116.426917628286
110350000 120.562183439802
110360000 118.448417557517
110370000 119.506685308691
110380000 117.625061857525
110390000 117.56927783167
110400000 120.874279943562
110410000 117.800122967483
110420000 116.981999087482
110430000 121.321351335768
110440000 117.912413916427
110450000 115.271512114751
110460000 118.999504461241
110470000 122.434793845227
110480000 120.216593518027
110490000 119.089360020415
110500000 114.938795687681
110510000 117.391332875709
110520000 120.676656247737
110530000 113.850746361056
110540000 115.893704129158
110550000 119.536379167917
110560000 120.441763833316
110570000 121.496170703152
110580000 117.54142131167
110590000 122.208007654228
110600000 119.346364324876
110610000 114.786948963691
110620000 111.215105193419
110630000 117.636535546988
110640000 115.52339289205
110650000 115.091043797539
110660000 114.420877550547
110670000 121.539467256248
110680000 117.009972236658
110690000 117.087046105144
110700000 121.825911263343
110710000 121.3555158777
110720000 122.563905903014
110730000 122.012090433804
110740000 119.664164774235
110750000 116.978725899165
110760000 124.483991528829
110770000 122.572750789671
110780000 121.393978528054
110790000 125.336202396269
110800000 124.170003988795
110810000 119.530130573393
110820000 120.466704004121
110830000 121.809146681589
110840000 117.888152023996
110850000 122.962949650968
110860000 122.951489831313
110870000 129.052577148241
110880000 121.098025395344
110890000 123.125307893461
110900000 122.194206494842
110910000 115.59532754364
110920000 113.333393827991
110930000 114.29168495429
110940000 113.647679754325
110950000 117.088202475924
110960000 117.700498114339
110970000 116.238077475355
110980000 118.607357705687
110990000 116.51702109605
111000000 119.462132313517
111010000 117.785450089164
111020000 113.361840883344
111030000 116.071610545935
111040000 117.97051381857
111050000 113.577321846009
111060000 112.402092761794
111070000 114.536276657999
111080000 116.775802735454
111090000 112.963103455288
111100000 118.86240593727
111110000 119.590010284403
111120000 113.307169753428
111130000 117.10717169174
111140000 120.388999842838
111150000 117.285759696604
111160000 119.05185458401
111170000 113.622435438104
111180000 115.662612769269
111190000 116.690536995904
111200000 115.236272926007
111210000 112.232977798193
111220000 113.827517695968
111230000 111.197366913971
111240000 108.287954738764
111250000 108.788918847109
111260000 102.951080924461
111270000 108.095958314768
111280000 106.30767993107
111290000 107.369893670237
111300000 109.362700764151
111310000 106.908363595175
111320000 105.650847888661
111330000 108.986178450583
111340000 107.189903064298
111350000 109.067203449813
111360000 112.570963928087
111370000 114.968779888529
111380000 110.612140818557
111390000 113.303090623578
111400000 109.956738094598
111410000 108.997986397016
111420000 103.635132285394
111430000 105.836255785946
111440000 109.778731430313
111450000 110.109029520123
111460000 112.240720137357
111470000 105.482149984616
111480000 104.815613898412
111490000 108.35090112292
111500000 109.81175729976
111510000 111.542052731727
111520000 109.083897540602
111530000 107.009217609036
111540000 112.025920569031
111550000 114.158870077968
111560000 110.642318064682
111570000 109.159858959315
111580000 111.19512175225
111590000 110.10604380657
111600000 114.290616494602
111610000 113.611300448758
111620000 110.811678775035
111630000 116.220753929343
111640000 114.81983923602
111650000 113.199573114595
111660000 118.813126167009
111670000 116.400345372469
111680000 118.194100146454
111690000 117.066898740279
111700000 116.108290209932
111710000 114.94060722251
111720000 114.888083221763
111730000 118.735030083984
111740000 117.02877291252
111750000 118.045686416048
111760000 112.996482870665
111770000 111.170885096281
111780000 110.111825262927
111790000 112.920381167779
111800000 115.025155879349
111810000 122.065386843237
111820000 122.672257484426
111830000 124.636315220955
111840000 125.909397947329
111850000 126.401594203593
111860000 124.671783155332
111870000 123.551881252369
111880000 118.691671994532
111890000 124.562365488981
111900000 118.660721148183
111910000 116.94062166005
111920000 118.300380285477
111930000 122.452164670239
111940000 123.037759109638
111950000 119.845515603601
111960000 123.010538353504
111970000 118.746526168014
111980000 120.949906271695
111990000 122.115042323474
112000000 119.710309680335
112010000 120.539518208208
112020000 120.482175857075
112030000 118.260720457558
112040000 114.329348118797
112050000 118.064874514447
112060000 119.182739070313
112070000 119.973516794066
112080000 117.581281159358
112090000 115.923200084144
112100000 116.189364233234
112110000 116.998303667039
112120000 118.853650213116
112130000 120.25648046307
112140000 115.700113270506
112150000 119.938629667593
112160000 118.405186997483
112170000 116.372784393151
112180000 116.722098878917
112190000 116.143182531637
112200000 114.111299581865
112210000 116.937855734769
112220000 111.291536340075
112230000 111.799055326733
112240000 113.521182861497
112250000 113.086888752837
112260000 110.795011650042
112270000 116.552665794797
112280000 113.934138103115
112290000 114.3660583719
112300000 118.23113738103
112310000 113.856186525387
112320000 114.275122312336
112330000 113.344418676936
112340000 108.425923717338
112350000 111.265053996616
112360000 117.372884653187
112370000 113.241220759887
112380000 115.532323573628
112390000 113.925115640175
112400000 113.497870440934
112410000 111.129813383003
112420000 117.490015242371
112430000 114.891417499742
112440000 113.544441895773
112450000 116.053694304102
112460000 116.026998462984
112470000 119.159769053921
112480000 112.332883851069
112490000 113.530226275688
112500000 110.88169464904
112510000 116.089303503275
112520000 118.496402262793
112530000 113.82455201668
112540000 117.259354045649
112550000 110.115493937582
112560000 112.141993977945
112570000 114.87576163815
112580000 111.908011876716
112590000 107.785128293759
112600000 108.083089546988
112610000 110.316152903401
112620000 112.063899650941
112630000 107.80526048978
112640000 108.324054153741
112650000 103.283047656768
112660000 104.61494093682
112670000 107.224826995363
112680000 109.324809531629
112690000 106.802034741777
112700000 104.89020449697
112710000 107.42425525588
112720000 109.568095721935
112730000 112.242127389083
112740000 111.297206014365
112750000 110.420317872561
112760000 118.203611653297
112770000 117.916610981464
112780000 117.936942212599
112790000 118.519988562691
112800000 120.055909460441
112810000 115.445473987191
112820000 115.490055744932
112830000 113.466018022382
112840000 113.738523821183
112850000 111.766040307803
112860000 112.382402072432
112870000 107.59278209896
112880000 110.878410741985
112890000 104.920139473274
112900000 108.384254354229
112910000 115.576345134807
112920000 114.897580176405
112930000 113.18511559924
112940000 117.352043545862
112950000 117.188378350172
112960000 116.360085235118
112970000 113.174187703757
112980000 115.256942966561
112990000 111.085780106245
113000000 120.399806672653
113010000 119.837007879163
113020000 115.990418013794
113030000 119.777689373948
113040000 114.322792910511
113050000 117.60190531883
113060000 114.058461923902
113070000 117.5445357703
113080000 112.852511227505
113090000 111.440735241437
113100000 110.030935590079
113110000 110.168575305523
113120000 108.993632199429
113130000 107.365830291274
113140000 114.018704518921
113150000 114.894150391749
113160000 112.05169205534
113170000 112.829351816311
113180000 120.754718689783
113190000 120.012084925826
113200000 116.611784179281
113210000 116.041916946786
113220000 112.250874651414
113230000 114.280672876312
113240000 113.754473627123
113250000 111.954444795372
113260000 109.392393270541
113270000 112.88404330012
113280000 118.149193487345
113290000 114.334584518301
113300000 112.676448105431
113310000 113.995005244866
113320000 114.312070462578
113330000 109.906728202345
113340000 112.238159965731
113350000 117.076674973529
113360000 116.262855499323
113370000 112.121871105205
113380000 112.031465501338
113390000 110.738720351138
113400000 111.711339872403
113410000 115.50318143418
113420000 116.243641512624
113430000 111.849101870801
113440000 111.451816599982
113450000 109.807410040375
113460000 113.309269403941
113470000 115.221785168954
113480000 110.545010318266
113490000 114.085803387042
113500000 117.618234600023
113510000 111.022687639744
113520000 110.642536976222
113530000 114.892879548274
113540000 115.768459502735
113550000 106.571349348903
113560000 111.306405322439
113570000 106.539278137691
113580000 110.719276832365
113590000 107.781611981551
113600000 108.480940368256
113610000 108.110040796637
113620000 108.959426705271
113630000 102.141521156429
113640000 107.597335075993
113650000 109.506348033626
113660000 113.560812645213
113670000 110.358275754246
113680000 114.656507736899
113690000 115.239572773735
113700000 117.938355949962
113710000 117.239428351989
113720000 121.025401857246
113730000 118.857393083889
113740000 119.329998048298
113750000 117.256863766028
113760000 121.142525583848
113770000 124.222853847309
113780000 122.984184847354
113790000 120.092894785228
113800000 124.728891850421
113810000 122.173769419408
113820000 124.565786205338
113830000 123.20201246015
113840000 122.662551937221
113850000 105.536761923785
113860000 109.347422409786
113870000 111.254390419138
113880000 116.290311647972
113890000 112.415698927025
113900000 115.676025505565
113910000 111.22267644652
113920000 113.003873912931
113930000 108.030416700652
113940000 108.91917174566
113950000 111.049545451451
113960000 106.08284061663
113970000 103.467732927765
113980000 111.959130753941
113990000 108.943145315961
114000000 113.29002737376
114010000 113.065544894844
114020000 109.354506690498
114030000 114.358372075732
114040000 111.030430282294
114050000 106.026853126156
114060000 110.206935980417
114070000 111.399848359658
114080000 108.708362936314
114090000 108.260022646601
114100000 106.493959431633
114110000 108.359002727044
114120000 109.179759814925
114130000 104.799510269464
114140000 107.621156649856
114150000 109.556511418592
114160000 112.159877814905
114170000 106.837575835541
114180000 111.997278923863
114190000 116.430393338589
114200000 119.139115738464
114210000 115.381008684925
114220000 115.967401161552
114230000 117.02626345142
114240000 119.725474153818
114250000 114.359342858328
114260000 118.044086438511
114270000 116.570782178843
114280000 116.717162198916
114290000 115.328254402154
114300000 111.18790171375
114310000 111.917795773434
114320000 105.809086511624
114330000 117.979049024667
114340000 115.508828114798
114350000 119.296827399457
114360000 116.711802028149
114370000 112.716807870961
114380000 109.709649401189
114390000 113.818020764106
114400000 113.316422911737
114410000 115.816712097579
114420000 117.492486544381
114430000 115.311027339671
114440000 115.326716758035
114450000 115.095293588728
114460000 119.678229783104
114470000 116.112665649579
114480000 113.831224031823
114490000 115.304797296083
114500000 109.760919575143
114510000 114.540573104143
114520000 114.397009180812
114530000 112.412695531636
114540000 111.573244609206
114550000 109.607494323646
114560000 107.867062846605
114570000 107.685376880842
114580000 111.10705665423
114590000 106.116004181374
114600000 109.438630748444
114610000 110.717869871456
114620000 109.671433144864
114630000 113.444961770838
114640000 110.203295306874
114650000 114.559406193231
114660000 115.418033518463
114670000 113.987431891593
114680000 112.103734220154
114690000 117.914157306856
114700000 114.765538198091
114710000 115.687407851018
114720000 111.940446508928
114730000 106.31163003521
114740000 112.804659734217
114750000 113.743903710038
114760000 109.291683445375
114770000 112.1208746039
114780000 112.443942307948
114790000 114.060476039915
114800000 117.447030722948
114810000 114.225378802778
114820000 113.775159039962
114830000 114.698689553729
114840000 111.546990827684
114850000 117.773228047916
114860000 111.920937870861
114870000 111.022889512057
114880000 114.024386394665
114890000 115.199906481489
114900000 115.532424488724
114910000 120.471370930929
114920000 117.639273291143
114930000 119.351768961842
114940000 116.99588087639
114950000 114.426413053442
114960000 116.014573252458
114970000 115.36486263206
114980000 115.552771817438
114990000 113.704810423993
115000000 116.936630759824
115010000 117.012544823217
115020000 119.898707023295
115030000 114.849080375588
115040000 113.963737841008
115050000 116.989679816812
115060000 113.330893303321
115070000 110.156498844995
115080000 115.739369587266
115090000 118.089362325436
115100000 120.158663472994
115110000 126.296660418714
115120000 124.595973059947
115130000 119.830174904846
115140000 120.434419702088
115150000 122.295776387115
115160000 113.203175446335
115170000 113.329671469982
115180000 119.670291746841
115190000 113.398252143806
115200000 115.639962131449
115210000 111.789495656563
115220000 115.135937482258
115230000 113.816404945217
115240000 113.937151987092
115250000 114.491575300462
115260000 110.186349107938
115270000 110.637626534275
115280000 107.499280785641
115290000 106.949035678798
115300000 106.623394565213
115310000 107.457806245803
115320000 106.846137367302
115330000 105.454943784695
115340000 106.385685993547
115350000 106.02249944408
115360000 109.258992765782
115370000 110.330770155809
115380000 108.792281858311
115390000 107.623328984799
115400000 105.289055315236
115410000 103.279350120826
115420000 107.493171680366
115430000 102.984716629978
115440000 108.299161318612
115450000 107.591237554166
115460000 109.940063014247
115470000 104.997516106939
115480000 104.871038587773
115490000 107.093321254492
115500000 102.605084386009
115510000 96.1281313988534
115520000 100.65609514206
115530000 104.305110549658
115540000 106.016122501294
115550000 109.161465543309
115560000 111.959748528355
115570000 111.447798137409
115580000 113.802391993975
115590000 110.284101695581
115600000 113.589348886956
115610000 110.677393463898
115620000 109.19423619806
115630000 113.17553429858
115640000 113.129978863283
115650000 112.841553453279
115660000 114.970919488375
115670000 107.862953881453
115680000 110.123642897198
115690000 112.604728266275
115700000 112.835151286251
115710000 114.376822863572
115720000 114.25069522006
115730000 118.926458891582
115740000 119.340694044925
115750000 112.640712192896
115760000 114.763918898965
115770000 111.916374033912
115780000 112.468303769286
115790000 111.869273220303
115800000 113.694847553248
115810000 110.722373529717
115820000 111.277621409891
115830000 109.252827750697
115840000 113.891673407463
115850000 113.627582141664
115860000 113.807164330652
115870000 113.537059651132
115880000 115.670477338643
115890000 111.8866207492
115900000 113.518140408091
115910000 116.842363688012
115920000 117.777394712859
115930000 116.20313065482
115940000 113.746491571716
115950000 110.815163139026
115960000 111.247406270342
115970000 115.51776802885
115980000 117.860568015107
115990000 117.339105254286
116000000 112.940970247565
116010000 116.338027045777
116020000 116.197049915518
116030000 119.64540764852
116040000 116.636253979337
116050000 114.48048875006
116060000 109.864857022784
116070000 115.373099275345
116080000 115.571342480915
116090000 116.065467242123
116100000 114.664142904692
116110000 112.803429401788
116120000 112.332708106806
116130000 111.22118636812
116140000 109.07102311121
116150000 113.960845917109
116160000 113.015093805455
116170000 111.543410425763
116180000 110.660084516024
116190000 116.54133780185
116200000 115.713893382378
116210000 110.098254493016
116220000 112.050745950553
116230000 112.589692036366
116240000 111.530794237747
116250000 113.32177299301
116260000 113.989887640697
116270000 109.74259568234
116280000 108.24457069958
116290000 108.111274561136
116300000 114.298468954756
116310000 118.358285754246
116320000 116.351431428038
116330000 114.310093645884
116340000 114.085985096756
116350000 121.055592551376
116360000 116.673169852383
116370000 110.943533322119
116380000 110.621647328815
116390000 110.146537066726
116400000 109.64425165112
116410000 106.814502860519
116420000 110.003486602681
116430000 111.0750618043
116440000 116.238994884722
116450000 111.778418335773
116460000 105.849745820902
116470000 110.77254219225
116480000 113.272301599605
116490000 113.924187915752
116500000 117.122146021459
116510000 113.955020712012
116520000 114.375756601038
116530000 112.832261128375
116540000 114.375592893668
116550000 111.777498650114
116560000 111.942415540016
116570000 110.748392305236
116580000 112.930167168863
116590000 111.761030910595
116600000 111.698046081081
116610000 114.063435975299
116620000 117.959943043159
116630000 115.983002366857
116640000 117.659677363871
116650000 120.629418549246
116660000 120.40772817369
116670000 121.444917225217
116680000 122.937487017725
116690000 121.976216241611
116700000 121.652627253238
116710000 119.334970235518
116720000 120.196128295541
116730000 119.468502603218
116740000 119.541934673156
116750000 113.23919427229
116760000 121.113268499285
116770000 117.693088712399
116780000 115.0839606934
116790000 118.154325371427
116800000 116.117645303025
116810000 120.634965338942
116820000 124.477353691135
116830000 124.12159180328
116840000 125.579580839117
116850000 123.484972383389
116860000 124.49102325593
116870000 124.407509151673
116880000 124.597155004422
116890000 123.931512257359
116900000 121.496457012646
116910000 121.356843351373
116920000 119.508325643369
116930000 119.159615409445
116940000 121.164621646982
116950000 119.399964372415
116960000 121.181062584672
116970000 117.456407583913
116980000 124.328671960397
116990000 114.643073026247
117000000 116.499211323056
117010000 114.210582211842
117020000 111.950315778751
117030000 111.890523005789
117040000 109.118023957764
117050000 114.021724723731
117060000 113.972141095647
117070000 117.877505293484
117080000 112.868195290069
117090000 113.869825048576
117100000 113.141720640355
117110000 115.557201157583
117120000 110.845857109478
117130000 111.397818324178
117140000 111.112464375378
117150000 110.439840632719
117160000 109.63860286041
117170000 113.747977013564
117180000 111.598370792254
117190000 111.03035217926
117200000 114.911487360981
117210000 111.701500169046
117220000 116.852700623425
117230000 116.672511226757
117240000 115.738166358189
117250000 112.990930246665
117260000 110.311784531401
117270000 111.982228598746
117280000 109.837543490233
117290000 109.495507822034
117300000 107.566754315431
117310000 113.928925795217
117320000 109.675124287745
117330000 110.273283282469
117340000 112.973029447333
117350000 109.94833335195
117360000 116.951064586283
117370000 112.584333127029
117380000 117.749149323369
117390000 114.64923956463
117400000 116.961198623224
117410000 116.253914741394
117420000 110.476369804077
117430000 111.631890482994
117440000 107.140237705662
117450000 114.17316530066
117460000 108.977521461159
117470000 111.827168825157
117480000 114.566062375547
117490000 113.023263828575
117500000 113.782290009207
117510000 110.424504653665
117520000 111.59037952882
117530000 117.705670760134
117540000 120.663914085092
117550000 118.313659754102
117560000 114.3040209632
117570000 113.739308064416
117580000 117.189538962724
117590000 114.921591733175
117600000 115.012977739841
117610000 115.396138611664
117620000 119.362741324527
117630000 115.747027987059
117640000 117.741880471803
117650000 120.448559841405
117660000 122.514710854651
117670000 116.643158057543
117680000 118.69417906395
117690000 115.134335802932
117700000 113.70375837507
117710000 114.665418518713
117720000 112.222988080214
117730000 110.180326344792
117740000 116.079719348566
117750000 114.990117905532
117760000 111.492835509965
117770000 112.677706435949
117780000 113.630031693384
117790000 109.594633170619
117800000 109.502200414754
117810000 102.039587467329
117820000 102.154249507823
117830000 111.138396390022
117840000 114.266799425131
117850000 113.473175015657
117860000 117.66263976432
117870000 118.251116970726
117880000 122.118214447546
117890000 115.541764894619
117900000 120.03905229535
117910000 119.400768496496
117920000 111.672698834721
117930000 108.394691101277
117940000 103.684537166821
117950000 104.436444212977
117960000 112.300011352673
117970000 113.394713967389
117980000 111.425443089121
117990000 110.197059668617
118000000 113.435222023953
118010000 117.129322319645
118020000 117.874955929026
118030000 115.394299584063
118040000 120.874789979007
118050000 118.421640562188
118060000 119.031166812163
118070000 118.909526759893
118080000 115.080195072983
118090000 116.668073602378
118100000 118.888391086691
118110000 116.691667816903
118120000 113.743781255098
118130000 118.594523907534
118140000 116.370225886191
118150000 114.804521001375
118160000 113.160848613973
118170000 114.593690215186
118180000 116.939525688481
118190000 114.443066288874
118200000 111.8289430274
118210000 110.481330502624
118220000 114.105947593356
118230000 107.417788128109
118240000 111.283269985338
118250000 111.383294970155
118260000 113.17728173242
118270000 110.210666103769
118280000 116.412644473433
118290000 114.731774770106
118300000 113.435495321667
118310000 115.493299032127
118320000 119.050871556832
118330000 117.680722905282
118340000 117.057902963903
118350000 118.742386092338
118360000 116.622082169698
118370000 112.787045554961
118380000 109.953116222936
118390000 115.149269743441
118400000 113.434925191709
118410000 113.307105655024
118420000 116.485556256442
118430000 120.420182374358
118440000 117.379430160594
118450000 116.364725679765
118460000 111.090412030467
118470000 112.894747688085
118480000 117.218714670754
118490000 116.607702284097
118500000 115.504569798777
118510000 115.239700915909
118520000 115.051943206995
118530000 115.116858559784
118540000 114.670975752751
118550000 114.768403888462
118560000 108.571921480233
118570000 110.89790565093
118580000 107.76619292412
118590000 112.155818580586
118600000 113.382576872518
118610000 116.505203335153
118620000 118.004353395219
118630000 116.684516706569
118640000 110.591678460323
118650000 113.118189724393
118660000 109.941160067375
118670000 116.29830837755
118680000 113.320207329359
118690000 116.991304765568
118700000 115.161040986276
118710000 118.88645548453
118720000 120.900778457024
118730000 115.660710609356
118740000 117.1214054878
118750000 113.569501099994
118760000 117.553541611434
118770000 116.733189127332
118780000 115.102871494894
118790000 118.31255460341
118800000 117.763238822887
118810000 120.425497582666
118820000 116.758396521293
118830000 121.34520661662
118840000 121.327013038449
118850000 118.180588404023
118860000 112.936907265087
118870000 121.993515475355
118880000 122.096674604366
118890000 121.134718716309
118900000 117.621811350331
118910000 116.516907307641
118920000 119.438324447024
118930000 123.371262876925
118940000 122.372387961926
118950000 122.645226192014
118960000 124.807840930225
118970000 117.051921441019
118980000 119.229971666216
118990000 117.064099070483
119000000 112.647073039414
119010000 112.785504439546
119020000 114.534952312793
119030000 117.83090293456
119040000 112.247316374038
119050000 113.231014603257
119060000 115.069962514223
119070000 111.745431924378
119080000 112.699710995932
119090000 115.196026420862
119100000 118.13811619702
119110000 114.845620245047
119120000 116.29940306479
119130000 119.989646127456
119140000 121.295587276526
119150000 118.678398201756
119160000 119.271622083731
119170000 113.279712359639
119180000 118.259953875282
119190000 118.154373280126
119200000 112.209051376588
119210000 115.58415591808
119220000 113.325039207938
119230000 109.280156205561
119240000 114.261333264737
119250000 113.600346039815
119260000 112.449637409929
119270000 114.330739928805
119280000 114.832671545144
119290000 111.8020808901
119300000 111.339454172965
119310000 114.502462443372
119320000 112.822092051794
119330000 113.846074674625
119340000 113.447050422016
119350000 114.692693787466
119360000 113.506394568617
119370000 114.722180400224
119380000 118.147312001806
119390000 116.259463064827
119400000 118.06192548417
119410000 117.240571809765
119420000 115.128036737595
119430000 118.769805115607
119440000 121.94092412925
119450000 122.407169263447
119460000 123.07038440244
119470000 118.886041679365
119480000 114.618119369237
119490000 117.740917899577
119500000 114.228461280595
119510000 115.648192032395
119520000 113.757953008659
119530000 114.920925847326
119540000 117.397906389398
119550000 118.190562723765
119560000 120.445020659265
119570000 118.413977427844
119580000 117.132170390631
119590000 115.143497700092
119600000 112.386764168099
119610000 112.590292120888
119620000 117.779437991813
119630000 116.095298008093
119640000 117.895684496599
119650000 117.77961719633
119660000 112.306025859047
119670000 115.537367447788
119680000 118.130122477222
119690000 120.721219472281
119700000 121.023691448605
119710000 120.651978927046
119720000 119.76525137556
119730000 123.382627081734
119740000 120.897937363667
119750000 117.54136840409
119760000 118.787682226856
119770000 120.023169779973
119780000 116.541897643266
119790000 121.473025811397
119800000 117.930426477183
119810000 115.926511330545
119820000 116.482404145138
119830000 118.266265621176
119840000 118.615151987094
119850000 120.114639706542
119860000 120.177264720424
119870000 120.351263182733
119880000 122.286900871621
119890000 117.446001605346
119900000 119.628661875899
119910000 121.307433042213
119920000 119.758906346485
119930000 120.212901669447
119940000 114.210736458466
119950000 118.859341101464
119960000 118.612818775615
119970000 116.654314500979
119980000 119.248554951579
119990000 120.583857445116
120000000 118.965767512966
120010000 116.355825683931
120020000 116.23644004154
120030000 114.758675700268
120040000 114.600829704693
120050000 117.476517784312
120060000 117.741753860503
120070000 112.846377896998
120080000 116.717968691694
120090000 111.372398693423
120100000 116.881047369349
120110000 113.627251084863
120120000 114.431596839022
120130000 114.742558684432
120140000 111.660435318754
120150000 114.097944551705
120160000 116.020243301698
120170000 116.191724349851
120180000 113.867730032317
120190000 118.59340778105
120200000 118.323119673147
120210000 115.637049957389
120220000 113.238210956139
120230000 114.173370769394
120240000 118.950462242731
120250000 117.547135188936
120260000 116.897354937996
120270000 117.908567739792
120280000 121.203386080289
120290000 124.499192201423
120300000 122.907349835955
120310000 118.871466553866
120320000 122.569545023604
120330000 123.422164974973
120340000 121.117741992037
120350000 117.845537704571
120360000 117.95183730647
120370000 119.050247229778
120380000 117.173461503837
120390000 114.586411149877
120400000 114.244552151291
120410000 117.877560317395
120420000 115.804154149332
120430000 114.408425359385
120440000 114.832433662807
120450000 113.571671165079
120460000 116.765811472414
120470000 119.492410571236
120480000 115.149957582932
120490000 114.831076229404
120500000 118.359577935129
120510000 118.060342481821
120520000 116.843944460909
120530000 119.375320543968
120540000 118.145086270633
120550000 113.314003591314
120560000 114.67063864638
120570000 113.520512689486
120580000 116.035578439513
120590000 110.755093621448
120600000 103.557416944468
120610000 109.113015918961
120620000 108.434472217468
120630000 103.704523630257
120640000 109.142132957778
120650000 112.001789963988
120660000 117.597368395463
120670000 117.784317540689
120680000 113.572985520247
120690000 116.184612657602
120700000 115.185365287281
120710000 117.389048243553
120720000 112.047506660769
120730000 115.812588987373
120740000 111.465477283462
120750000 108.654275543865
120760000 110.076169235717
120770000 109.276059672715
120780000 106.958242316304
120790000 113.000787831794
120800000 108.507201905606
120810000 106.584121992759
120820000 108.784748350579
120830000 113.670141983627
120840000 111.218481378169
120850000 113.313281726167
120860000 113.526751481364
120870000 112.370597164919
120880000 111.495846657189
120890000 110.86538596583
120900000 108.957592270039
120910000 104.402496655626
120920000 107.908381030935
120930000 112.454017557108
120940000 113.116881132237
120950000 110.355631623138
120960000 109.346207823239
120970000 110.671770402296
120980000 114.863186221522
120990000 115.960919033344
121000000 113.334243842266
121010000 117.302841496326
121020000 116.701709928888
121030000 117.117342161501
121040000 117.376357649239
121050000 117.258716106146
121060000 115.78142959172
121070000 121.117184485069
121080000 123.2020419133
121090000 123.212127500081
121100000 122.096488201589
121110000 117.736543332564
121120000 118.761027808939
121130000 116.325820484309
121140000 113.889966368344
121150000 108.699904829178
121160000 108.92372425794
121170000 108.610348374668
121180000 107.697046145617
121190000 104.558395602314
121200000 106.533233577869
121210000 109.195927319335
121220000 112.19595569551
121230000 114.244243529128
121240000 111.706526016032
121250000 111.818332365379
121260000 116.620588337189
121270000 110.411595670607
121280000 110.977714310355
121290000 112.625464954369
121300000 111.73585000542
121310000 118.004036647605
121320000 117.159913562827
121330000 117.051226405692
121340000 120.925828589572
121350000 120.702285970142
121360000 120.711990080803
121370000 118.912782947804
121380000 113.139585828126
121390000 112.020655643948
121400000 118.588911182172
121410000 113.119537593918
121420000 114.512348896998
121430000 114.190798340504
121440000 116.023673579122
121450000 112.384763345753
121460000 113.190577732866
121470000 113.932196465404
121480000 115.854859150079
121490000 114.730108162702
121500000 112.964619248406
121510000 110.232755413804
121520000 112.252729620826
121530000 113.105732735842
121540000 114.155731438148
121550000 115.641064277929
121560000 115.752994015246
121570000 114.642480918163
121580000 118.069974187856
121590000 121.783868364755
121600000 118.709970608148
121610000 121.583428215443
121620000 121.23105664698
121630000 120.804721115451
121640000 120.627097313648
121650000 120.722603569531
121660000 122.390056233892
121670000 122.430820781731
121680000 118.124699621454
121690000 120.773110827963
121700000 118.631062490058
121710000 122.346783352398
121720000 126.153483260227
121730000 115.096502022126
121740000 118.486395775823
121750000 117.410036770064
121760000 111.433174208325
121770000 115.943379157331
121780000 115.990738386188
121790000 114.634228675202
121800000 116.877764207531
121810000 114.740798194661
121820000 116.853715888464
121830000 117.016495983096
121840000 112.462991817398
121850000 114.167783086612
121860000 117.362491247599
121870000 120.04150260713
121880000 114.482245058065
121890000 111.831789825575
121900000 113.221943655552
121910000 112.483054097415
121920000 114.518597526593
121930000 112.969174909688
121940000 115.227163281215
121950000 115.215668827526
121960000 117.551853552691
121970000 121.705619579377
121980000 120.359538715745
121990000 120.000017761515
122000000 119.474395702482
122010000 117.943299687679
122020000 112.80060004105
122030000 110.062252657478
122040000 114.411786269646
122050000 117.010810855986
122060000 118.982113207024
122070000 117.174753609567
122080000 114.572917381732
122090000 112.391720867596
122100000 114.047687665844
122110000 118.590776069602
122120000 118.194889758595
122130000 116.914683409057
122140000 118.965263576703
122150000 114.373356286982
122160000 117.895290587651
122170000 123.621080849873
122180000 120.135962325354
122190000 117.584298225255
122200000 119.925382336334
122210000 118.538199223139
122220000 121.499182039241
122230000 114.678369891458
122240000 114.381091684711
122250000 116.492127532809
122260000 115.262100738429
122270000 115.893269349672
122280000 118.628684087931
122290000 115.872226811798
122300000 116.881021668982
122310000 119.601534934961
122320000 120.344210054103
122330000 119.21680058361
122340000 117.265223171207
122350000 113.845205585538
122360000 116.347095343885
122370000 114.988364763378
122380000 114.089343316701
122390000 113.907699136913
122400000 115.846144448239
122410000 121.722355072132
122420000 120.836687417023
122430000 116.908532435945
122440000 118.328732190807
122450000 119.219107450937
122460000 119.322512091859
122470000 119.482982119193
122480000 118.202827871325
122490000 122.153486013204
122500000 122.698299329802
122510000 118.290978098785
122520000 116.833479437758
122530000 118.328303427809
122540000 115.537266473453
122550000 118.632506450129
122560000 116.980190744908
122570000 123.208984693829
122580000 123.671176074947
122590000 119.910992880224
122600000 118.659385265854
122610000 120.208997072992
122620000 112.324146229932
122630000 116.978123498283
122640000 115.329702705956
122650000 115.332710548296
122660000 110.200854456024
122670000 104.846255884262
122680000 110.099078419711
122690000 115.070622520952
122700000 114.453060961184
122710000 121.121017535981
122720000 122.667097172485
122730000 123.252901326962
122740000 122.020697397563
122750000 122.870359231171
122760000 123.189760545547
122770000 118.526959770127
122780000 115.856618126258
122790000 114.98286987278
122800000 114.099380561538
122810000 113.498629107323
122820000 110.252073371263
122830000 114.45135653144
122840000 110.401968883911
122850000 112.861364849932
122860000 109.073585093857
122870000 104.23284249326
122880000 102.4516681322
122890000 102.295736879611
122900000 103.715669472613
122910000 103.181354809857
122920000 106.338189410557
122930000 104.930435164025
122940000 103.222474620633
122950000 99.4580090098954
122960000 98.5132218609821
122970000 99.5167686003669
122980000 97.4119957602251
122990000 97.1683686780586
123000000 96.5195178674546
123010000 91.7818339169716
123020000 95.6569404654037
123030000 94.3062426908796
123040000 99.4976982991608
123050000 101.777672332886
123060000 100.504922387385
123070000 103.045243634645
123080000 102.744507681804
123090000 100.994080486315
123100000 106.769311453798
123110000 110.164087343194
123120000 108.342954801692
123130000 103.721029962044
123140000 107.46200234408
123150000 110.321129024233
123160000 105.477823719125
123170000 104.76247022754
123180000 110.217852455897
123190000 110.10342043172
123200000 108.516055582341
123210000 102.046675833479
123220000 101.096777722531
123230000 104.582851242861
123240000 102.558057217569
123250000 105.230919678409
123260000 100.768743784047
123270000 100.137254089628
123280000 103.763939782295
123290000 105.36241122343
123300000 107.981950159584
123310000 105.948008452567
123320000 109.950123288925
123330000 108.658276371644
123340000 106.07980470814
123350000 111.577487020094
123360000 113.302580476337
123370000 114.566269128832
123380000 111.434431892624
123390000 106.947922704738
123400000 102.603498387486
123410000 101.585777576531
123420000 104.189368431824
123430000 107.89390939031
123440000 101.028092280949
123450000 109.498007056065
123460000 112.265619048791
123470000 108.216051089607
123480000 110.389211964234
123490000 110.246318016701
123500000 114.569804711128
123510000 110.495370581124
123520000 107.580955340681
123530000 108.141815242712
123540000 110.928949377311
123550000 107.640560550796
123560000 113.199366017202
123570000 117.567054140556
123580000 116.359428841433
123590000 112.869931209287
123600000 113.294687200038
123610000 112.315717035333
123620000 117.27567141384
123630000 115.508841530137
123640000 116.3269572746
123650000 111.763882467901
123660000 117.716661989089
123670000 115.70982267469
123680000 113.794600701152
123690000 115.833414632161
123700000 114.577459955474
123710000 113.825620086367
123720000 113.648199257336
123730000 112.642131453885
123740000 114.505844687184
123750000 114.623929300071
123760000 115.703497835951
123770000 114.609483281568
123780000 116.33700886215
123790000 117.276841895066
123800000 120.088575528908
123810000 120.996621020119
123820000 116.944049630354
123830000 111.996385764589
123840000 116.51748810068
123850000 114.359570146392
123860000 118.518105608702
123870000 120.94145657282
123880000 117.27179480534
123890000 118.416921190463
123900000 116.073441685693
123910000 119.122491088367
123920000 117.868253207496
123930000 122.138204156998
123940000 124.848852599109
123950000 120.421992816584
123960000 119.386347448945
123970000 112.048237671839
123980000 114.950357726379
123990000 114.229864846861
124000000 116.757558829647
124010000 114.758903586534
124020000 117.890531864593
124030000 112.77209776777
124040000 115.421603326533
124050000 111.502335059857
124060000 116.156447344824
124070000 108.367612978732
124080000 114.903323310128
124090000 112.59575268649
124100000 117.017352087912
124110000 119.103894009201
124120000 115.921404161037
124130000 119.788402719812
124140000 119.251994844996
124150000 120.786792578982
124160000 119.889592446419
124170000 120.428679891113
124180000 116.049250223232
124190000 108.490955295065
124200000 107.535861217908
124210000 116.498484771474
124220000 116.66378879126
124230000 113.681670226408
124240000 114.002628409016
124250000 111.447362663163
124260000 108.76769990284
124270000 109.137119224127
124280000 112.038806251323
124290000 114.40940154801
124300000 112.946164264416
124310000 114.900020076987
124320000 117.692175971225
124330000 118.30031846208
124340000 119.102874251976
124350000 119.563112290388
124360000 116.919878348343
124370000 117.688836701854
124380000 112.913661207678
124390000 118.135566764326
124400000 114.03304412961
124410000 110.924293592561
124420000 110.700686288842
124430000 109.740813262557
124440000 115.436670817596
124450000 114.232311782391
124460000 113.536471740361
124470000 118.874470404506
124480000 118.761592876043
124490000 122.34625337002
124500000 122.769231577023
124510000 119.651699725786
124520000 120.294502773405
124530000 116.953297655976
124540000 122.775806095862
124550000 119.377081714902
124560000 119.084278314644
124570000 113.353715689416
124580000 112.803474489835
124590000 111.938717381233
124600000 111.260575616632
124610000 114.784330819119
124620000 115.21408871384
124630000 119.567591619703
124640000 115.169237439059
124650000 114.731654188102
124660000 113.301943609624
124670000 113.604759946313
124680000 110.598738970953
124690000 110.297794962626
124700000 113.119367680483
124710000 110.637778029571
124720000 108.04663122949
124730000 103.344302023279
124740000 110.068571629972
124750000 110.829173965879
124760000 113.823827626701
124770000 114.56448516055
124780000 110.202229188332
124790000 110.644092431954
124800000 105.811492344057
124810000 107.607610580335
124820000 107.177241325418
124830000 103.859936639512
124840000 103.193082034541
124850000 101.763286011523
124860000 105.933051786717
124870000 107.238381173446
124880000 109.84631196302
124890000 105.118765810938
124900000 111.852157870715
124910000 110.420517513682
124920000 113.525373834092
124930000 109.640994672494
124940000 118.116116531558
124950000 117.553850413338
124960000 115.823430129856
124970000 121.474235991951
124980000 120.035059280367
124990000 119.061972654828
125000000 119.399854500047
125010000 119.654309685144
125020000 120.121122714427
125030000 117.300343279105
125040000 117.224643860242
125050000 117.73006976494
125060000 115.057688519246
125070000 113.123300921892
125080000 110.478644051807
125090000 111.468973424749
125100000 116.62952134593
125110000 116.770613967972
125120000 119.112727466869
125130000 119.451882925194
125140000 121.339642731717
125150000 119.806797966194
125160000 121.409063315382
125170000 119.067611162122
125180000 113.664870529367
125190000 117.357624063023
125200000 116.879598025772
125210000 117.590175400345
125220000 118.707700470681
125230000 120.201843359839
125240000 122.282210389681
125250000 116.974317061396
125260000 123.443996366975
125270000 121.753512969588
125280000 120.36344844831
125290000 118.924678178047
125300000 118.027274618405
125310000 120.047222710059
125320000 124.561436414571
125330000 114.798825696615
125340000 121.815621851532
125350000 117.284439207515
125360000 122.562077452704
125370000 122.4957774785
125380000 119.903444783988
125390000 117.299666965147
125400000 116.6706154814
125410000 118.510026488366
125420000 120.897660472304
125430000 118.804739109181
125440000 117.442004099111
125450000 118.01895569714
125460000 119.835604170184
125470000 120.510338883966
125480000 121.185696392251
125490000 117.879638581145
125500000 112.162187063967
125510000 113.916239846969
125520000 117.348555693516
125530000 118.231053647373
125540000 111.352459946323
125550000 115.127735265471
125560000 118.12921679366
125570000 116.37489086776
125580000 117.29479290701
125590000 120.285302065965
125600000 114.595910478273
125610000 114.011763243983
125620000 114.695135157183
125630000 114.332295103545
125640000 116.716717251657
125650000 113.372893209108
125660000 110.434424721692
125670000 111.113605803514
125680000 112.325940391024
125690000 113.715851952991
125700000 118.561586128605
125710000 115.671533879219
125720000 119.567666872988
125730000 114.783462304064
125740000 114.093154119245
125750000 114.097075580826
125760000 121.728950699843
125770000 118.463084055749
125780000 116.76965885825
125790000 113.857436122331
125800000 120.830701343685
125810000 122.443880222389
125820000 124.530341577949
125830000 125.124260779932
125840000 120.526539490793
125850000 120.004970326904
125860000 120.039205282895
125870000 114.592645618164
125880000 111.340878537818
125890000 113.734136370055
125900000 109.538650054322
125910000 108.98459781716
125920000 112.370948148612
125930000 116.192193010863
125940000 115.838723384563
125950000 117.979539657271
125960000 114.546394341869
125970000 116.95411924229
125980000 117.510074567838
125990000 114.838442043654
126000000 116.791937670683
126010000 112.935728765945
126020000 114.28906027665
126030000 115.988526824344
126040000 117.129087504569
126050000 118.914854265798
126060000 116.148388197749
126070000 118.516665468239
126080000 120.795479429981
126090000 119.883650985204
126100000 119.828914790099
126110000 118.971370603942
126120000 118.647257325511
126130000 120.868118849225
126140000 122.942026971944
126150000 118.665618575034
126160000 118.375153948482
126170000 121.051346649048
126180000 120.252866885748
126190000 110.441076420366
126200000 114.175604926305
126210000 117.637115990953
126220000 115.73703995103
126230000 115.065199800368
126240000 117.92744952113
126250000 112.871692358174
126260000 115.731052148646
126270000 114.09045280978
126280000 117.297500665726
126290000 115.351354821064
126300000 115.578748879723
126310000 114.075343077329
126320000 110.564421495954
126330000 111.075265106659
126340000 108.402459015414
126350000 109.785664725324
126360000 111.77605327711
126370000 114.013047641504
126380000 110.387132524274
126390000 116.116664624518
126400000 116.893347530121
126410000 113.713334473316
126420000 112.652397522769
126430000 112.96924553418
126440000 118.337345020753
126450000 112.924209086724
126460000 112.575539376013
126470000 112.94269129731
126480000 114.387321039597
126490000 115.900137733288
126500000 116.061303450139
126510000 118.712688485168
126520000 112.945296689745
126530000 111.89512500145
126540000 121.163495810068
126550000 119.081789325616
126560000 117.898275231833
126570000 120.961460697143
126580000 119.548217548524
126590000 115.628642710111
126600000 116.973615529678
126610000 117.399168360397
126620000 121.539767871693
126630000 122.145659247101
126640000 115.650661262223
126650000 116.508491658095
126660000 113.413867092251
126670000 116.634685017884
126680000 116.307513636257
126690000 115.642563803591
126700000 111.450953752925
126710000 115.666762361076
126720000 119.812691019755
126730000 117.14062430212
126740000 123.547108983955
126750000 120.624559679669
126760000 115.639041682709
126770000 119.437880591283
126780000 121.31867735493
126790000 114.842892122741
126800000 116.12484446966
126810000 119.878473349791
126820000 118.104543879975
126830000 121.069990942733
126840000 120.612161214279
126850000 120.722596843604
126860000 118.940924828609
126870000 122.427514610273
126880000 121.282774990317
126890000 117.883487217303
126900000 115.133421277414
126910000 118.936525123721
126920000 117.835484697383
126930000 116.120706938648
126940000 114.808690975731
126950000 117.787028113447
126960000 110.458664644198
126970000 111.115768626023
126980000 114.270323367769
126990000 116.626840453839
127000000 115.483129246738
127010000 113.156405003277
127020000 118.147647361903
127030000 118.728349577551
127040000 119.343128020449
127050000 118.360657864006
127060000 117.875257735028
127070000 115.970020790672
127080000 113.923939925846
127090000 111.916604734477
127100000 112.990128545331
127110000 115.955553314843
127120000 113.956703616649
127130000 114.049524589167
127140000 114.888041628714
127150000 111.974693505087
127160000 109.48295469551
127170000 111.4507949478
127180000 114.852782568714
127190000 115.915770657307
127200000 119.877096102606
127210000 123.267328624393
127220000 118.374993878241
127230000 120.682631831805
127240000 118.503571260865
127250000 119.363390707799
127260000 115.627873540477
127270000 112.346626170186
127280000 120.616234752201
127290000 119.260303542677
127300000 119.557487882517
127310000 117.95567067024
127320000 115.134377225573
127330000 113.833805700155
127340000 118.320900254553
127350000 115.454549164963
127360000 110.04373027095
127370000 112.336337257342
127380000 106.017327515568
127390000 105.44104378622
127400000 107.834921297227
127410000 109.670456954694
127420000 111.293507738923
127430000 114.172445872144
127440000 113.427952174894
127450000 115.35371986004
127460000 114.335101530128
127470000 113.983758269991
127480000 111.053205193389
127490000 110.26346233387
127500000 109.881395718193
127510000 111.439917634055
127520000 111.872798953251
127530000 113.793982732182
127540000 113.760753530918
127550000 114.214417076859
127560000 110.48590337962
127570000 108.742538784266
127580000 113.294065283057
127590000 110.222232437591
127600000 111.153789246718
127610000 112.400685048909
127620000 115.797464617058
127630000 116.579179571189
127640000 111.269311705599
127650000 113.342135631615
127660000 115.42964323146
127670000 108.508258785945
127680000 110.118182043293
127690000 111.971035923302
127700000 106.885975470248
127710000 108.884075963007
127720000 111.352308078197
127730000 109.965325104209
127740000 111.998551048796
127750000 114.070932714199
127760000 117.449989094424
127770000 117.350890850914
127780000 115.502725326834
127790000 116.763961920903
127800000 115.509570098021
127810000 120.105493684531
127820000 123.353623684809
127830000 120.859792450848
127840000 123.777688967952
127850000 121.823136617607
127860000 116.962200155855
127870000 115.566536458055
127880000 117.721614816845
127890000 117.531485564247
127900000 119.651151507909
127910000 124.414239385546
127920000 120.292140025048
127930000 124.016632002428
127940000 122.704754513345
127950000 124.512849168583
127960000 121.201199588584
127970000 118.898015941879
127980000 117.267879862121
127990000 118.555111181306
128000000 122.815082307955
128010000 121.557546859416
128020000 126.375442089851
128030000 125.481930511924
128040000 127.860243741852
128050000 128.151218693459
128060000 127.689494737749
128070000 123.963267044772
128080000 122.117104287577
128090000 120.295885089349
128100000 122.315043152736
128110000 117.40955501467
128120000 117.477123475753
128130000 120.402861758181
128140000 119.97368290087
128150000 118.717414791309
128160000 123.408554974466
128170000 121.086938133658
128180000 123.650330897636
128190000 121.414671636494
128200000 120.154270058125
128210000 122.892774452945
128220000 119.852084619414
128230000 118.864307439233
128240000 116.218017493203
128250000 118.676422475407
128260000 121.60529138756
128270000 117.397018950344
128280000 117.891908788024
128290000 117.92343480701
128300000 116.813854385643
128310000 117.569398248137
128320000 118.712932621972
128330000 118.899374663971
128340000 118.818692724868
128350000 121.29353277432
128360000 116.003767577607
128370000 120.196071008593
128380000 121.171140893565
128390000 124.425040421443
128400000 126.91814495186
128410000 126.866759569356
128420000 123.905274844912
128430000 124.815468230395
128440000 118.193076188247
128450000 122.149615522359
128460000 123.568765017983
128470000 124.032982692132
128480000 125.315331572461
128490000 123.323600149852
128500000 118.232595673284
128510000 120.250479806416
128520000 118.989765416596
128530000 115.653700869739
128540000 115.487940565479
128550000 115.97587388846
128560000 119.54101749133
128570000 119.149552922966
128580000 117.140013487756
128590000 117.363163134657
128600000 118.603903312886
128610000 117.583997470889
128620000 112.898077877772
128630000 114.058491543598
128640000 115.24938176658
128650000 113.745257292301
128660000 112.549497810808
128670000 110.412511983229
128680000 109.955570360252
128690000 107.187494432363
128700000 103.701631265885
128710000 101.962591710536
128720000 107.113065483979
128730000 105.216698464739
128740000 108.603373492576
128750000 108.644521373097
128760000 104.073196469042
128770000 107.869602641157
128780000 110.710975177306
128790000 112.237775450759
128800000 111.078727991366
128810000 108.242565473941
128820000 110.189203154854
128830000 113.397145863669
128840000 116.698699962578
128850000 111.035385629118
128860000 114.56307859723
128870000 110.243299780057
128880000 114.892344825485
128890000 113.074680446617
128900000 113.513824830672
128910000 115.968229243186
128920000 114.979136249341
128930000 112.755907598923
128940000 117.849526128867
128950000 110.733461818503
128960000 120.305712812557
128970000 122.825140509136
128980000 121.377528744678
128990000 119.739015839966
129000000 117.173213376699
129010000 116.625360596477
129020000 115.462632946496
129030000 114.998268737531
129040000 107.554101864554
129050000 115.456622770148
129060000 114.428496180702
129070000 115.37781272622
129080000 113.861689581868
129090000 115.951023020996
129100000 113.116349444499
129110000 109.123498763289
129120000 116.573501403778
129130000 110.159407334124
129140000 113.878391064529
129150000 111.981600378701
129160000 115.617703472572
129170000 115.998897058705
129180000 115.000727566037
129190000 117.048595862202
129200000 120.465062279385
129210000 119.924579756236
129220000 119.891828048553
129230000 117.231850667985
129240000 115.024452896613
129250000 115.024454982778
129260000 114.606521196027
129270000 115.213300695915
129280000 116.459276516854
129290000 120.894150750875
129300000 120.939311532481
129310000 116.395876386779
129320000 113.631324522909
129330000 111.31475685751
129340000 117.821024122275
129350000 121.61894233272
129360000 123.886046899649
129370000 117.520956511331
129380000 115.183764299614
129390000 117.156456463348
129400000 111.955731016717
129410000 114.272404759955
129420000 117.519992427781
129430000 117.946906532275
129440000 120.909663825802
129450000 121.397648212326
129460000 120.21138295011
129470000 117.899845498735
129480000 113.48364048602
129490000 113.633683770865
129500000 117.215499779235
129510000 118.061072089331
129520000 115.618300726813
129530000 116.078342756054
129540000 119.626260036201
129550000 118.729576427369
129560000 121.017913636469
129570000 119.104497192676
129580000 117.752541993661
129590000 118.968465161735
129600000 116.972293545928
129610000 115.393430334529
129620000 115.702259167209
129630000 115.687166053935
129640000 119.231156609811
129650000 119.211103325768
129660000 117.349822035579
129670000 115.817889126188
129680000 120.328542152649
129690000 120.173674581844
129700000 119.318171543578
129710000 119.263251906269
129720000 119.127442570977
129730000 118.118680287702
129740000 119.175184318158
129750000 115.321068340283
129760000 120.934600997806
129770000 119.764450600023
129780000 114.325871257034
129790000 118.830767274994
129800000 117.695092788025
129810000 113.042929963836
129820000 117.028774950864
129830000 114.900609993199
129840000 121.430068333774
129850000 119.602639841314
129860000 119.028418107982
129870000 120.42881177872
129880000 117.58916122271
129890000 117.023400959001
129900000 117.295181236908
129910000 113.841385912604
129920000 113.383806788634
129930000 116.072613858218
129940000 123.668015990061
129950000 120.042518301874
129960000 122.366875920386
129970000 117.46763273827
129980000 116.351140382159
129990000 114.583948595861
130000000 116.274323452271
130010000 113.651821392172
130020000 108.116769249948
130030000 109.321175511737
130040000 115.750837168375
130050000 116.427873624304
130060000 120.060157243002
130070000 118.306657327088
130080000 117.057033203929
130090000 115.273087427464
130100000 115.641237138882
130110000 119.391344094117
130120000 120.047394613068
130130000 119.982868525912
130140000 122.570451320528
130150000 120.662371589709
130160000 119.668696256704
130170000 117.152190445599
130180000 119.632963506892
130190000 125.508651592372
130200000 122.81761911441
130210000 121.740872903907
130220000 122.015327606535
130230000 120.497257279147
130240000 117.693740893766
130250000 117.568030578455
130260000 118.049663062159
130270000 115.361821101924
130280000 119.38628381538
130290000 118.415573221536
130300000 120.546973224999
130310000 123.013019541299
130320000 119.935816421388
130330000 120.485145411323
130340000 112.740652008297
130350000 106.447549467952
130360000 113.751445965553
130370000 111.011718070307
130380000 114.714597366847
130390000 121.727559047743
130400000 118.604958502142
130410000 119.631963265407
130420000 121.676692407255
130430000 121.15219203327
130440000 121.33130273299
130450000 117.364220443587
130460000 113.634265884441
130470000 112.244355619175
130480000 109.453285038981
130490000 111.653447261363
130500000 116.608102046194
130510000 112.267532631113
130520000 116.217052916781
130530000 118.416324152009
130540000 119.220510722515
130550000 115.143013899613
130560000 115.774739405928
130570000 111.840515697197
130580000 116.964001118611
130590000 121.612859721635
130600000 122.974944244627
130610000 116.233936949013
130620000 118.395072039466
130630000 115.088879482093
130640000 107.840951443203
130650000 113.178198358193
130660000 115.2040816345
130670000 113.796988621595
130680000 106.357843452122
130690000 113.725763750168
130700000 119.054140370105
130710000 117.975724770437
130720000 114.658373072577
130730000 122.262287657299
130740000 114.758765265122
130750000 114.664406431704
130760000 118.752280419035
130770000 122.658153604924
130780000 119.572320908316
130790000 118.925281752193
130800000 115.846753251985
130810000 119.7171379733
130820000 122.49610953093
130830000 118.646610660344
130840000 115.600752712278
130850000 116.9206711488
130860000 122.448320966093
130870000 113.69098857716
130880000 120.352975403283
130890000 123.183863988581
130900000 118.554554309599
130910000 117.350556892398
130920000 115.303910220396
130930000 115.421285840687
130940000 110.868716616293
130950000 111.43329802998
130960000 113.002565089973
130970000 110.288857793779
130980000 109.006929928906
130990000 112.142992030189
131000000 115.009386803102
131010000 115.08417025085
131020000 115.721923651082
131030000 113.261517100793
131040000 113.473415021405
131050000 113.742627031841
131060000 113.574838463253
131070000 112.346235660765
131080000 115.144521254825
131090000 117.756697610423
131100000 114.355151106509
131110000 114.661598174541
131120000 114.95757658029
131130000 109.55694603076
131140000 112.634682783685
131150000 112.594530640774
131160000 114.541166139308
131170000 115.59958295903
131180000 115.086572275759
131190000 114.992852308814
131200000 115.612674122406
131210000 117.654623405388
131220000 116.550818511061
131230000 116.399034245368
131240000 117.028070916604
131250000 112.967174854781
131260000 111.27140618097
131270000 112.233682003243
131280000 115.260726856421
131290000 115.614868488038
131300000 108.921102492874
131310000 113.206996722829
131320000 115.254559711825
131330000 120.220945357873
131340000 119.107397847642
131350000 120.038089395576
131360000 119.461691594726
131370000 121.976494023614
131380000 121.271054253694
131390000 118.643742488343
131400000 118.913732056973
131410000 115.36839801625
131420000 118.473799265625
131430000 122.737095745796
131440000 116.873878710609
131450000 119.895115684015
131460000 117.484588217722
131470000 115.158499716382
131480000 111.887837218494
131490000 112.61782438152
131500000 114.659157415499
131510000 114.94516526308
131520000 117.048318640126
131530000 117.405776471954
131540000 117.70622674498
131550000 116.19146256804
131560000 111.901370697778
131570000 117.434372511741
131580000 113.288456648961
131590000 117.856585570737
131600000 114.649724458368
131610000 115.771310281857
131620000 117.19894444811
131630000 120.503411174008
131640000 119.396734534573
131650000 119.136992633849
131660000 118.475237361433
131670000 118.362227337748
131680000 118.612718872209
131690000 122.013389065646
131700000 125.084552891477
131710000 122.888513298684
131720000 126.469516507404
131730000 125.476531753126
131740000 121.423987531355
131750000 121.317696533577
131760000 122.155795513551
131770000 118.138493031548
131780000 116.13394360082
131790000 115.815159514133
131800000 118.152196598354
131810000 117.455917492804
131820000 115.203537449717
131830000 123.522287899887
131840000 122.943820500856
131850000 117.195228128629
131860000 118.91067316573
131870000 117.991924090631
131880000 119.525843319462
131890000 112.401077059263
131900000 113.191271883184
131910000 116.878508160451
131920000 116.249225892319
131930000 116.746907878668
131940000 120.466951568524
131950000 122.288748549755
131960000 121.624979241111
131970000 122.946522985512
131980000 117.852139109263
131990000 119.314477904351
132000000 118.596268601242
132010000 119.876881897688
132020000 125.116112010637
132030000 121.31730478282
132040000 119.359738655349
132050000 119.0481064884
132060000 122.062098779058
132070000 119.132424978187
132080000 117.472426036518
132090000 116.967409905426
132100000 119.546902928534
132110000 120.294672716212
132120000 117.415546076207
132130000 123.584120020801
132140000 121.017035977191
132150000 123.69977034415
132160000 120.408118638419
132170000 120.092578978978
132180000 114.996598095546
132190000 117.432194481156
132200000 113.666702819058
132210000 114.457078629884
132220000 116.077829967412
132230000 115.550500828352
132240000 116.291064425475
132250000 121.306284334604
132260000 115.246012546242
132270000 115.45492684024
132280000 122.178838264227
132290000 122.473902664416
132300000 119.248625563132
132310000 119.406169697345
132320000 122.625550126947
132330000 122.919686129356
132340000 124.585256334868
132350000 123.68627206403
132360000 118.472085822073
132370000 119.669328819171
132380000 113.239249394731
132390000 113.010345559595
132400000 117.100061307898
132410000 119.421873963991
132420000 118.302841556073
132430000 117.703697213898
132440000 121.247936624269
132450000 118.242687288629
132460000 122.536094235948
132470000 123.263827297504
132480000 120.491316016828
132490000 120.279102624867
132500000 121.320937188792
132510000 124.376297409147
132520000 121.280423733376
132530000 118.680848226156
132540000 118.217396838348
132550000 122.564902475894
132560000 122.482152319957
132570000 117.759874442612
132580000 117.339570325545
132590000 115.916449986343
132600000 114.035540613137
132610000 113.984387996948
132620000 116.826530694762
132630000 118.284326703683
132640000 118.400114118864
132650000 116.024447979687
132660000 118.843977390575
132670000 120.4019329387
132680000 117.816987217609
132690000 119.406773830826
132700000 119.505090967339
132710000 111.958993496537
132720000 113.925983763974
132730000 115.80168076921
132740000 113.043894685918
132750000 116.189994578102
132760000 120.089586125016
132770000 116.002939330065
132780000 119.919958111725
132790000 115.774288388941
132800000 117.414513741916
132810000 122.381482353787
132820000 127.319633532823
132830000 126.515192485383
132840000 124.71982319961
132850000 124.135419882131
132860000 121.718391648165
132870000 123.212483763328
132880000 115.578693391814
132890000 117.941660941257
132900000 122.972927479071
132910000 119.358107331548
132920000 118.143571491901
132930000 117.5908979939
132940000 115.90425268486
132950000 111.889397909982
132960000 110.157328371289
132970000 108.618782992047
132980000 108.025039864086
132990000 109.952748332483
133000000 105.853622527157
133010000 102.909667023487
133020000 110.148630998778
133030000 101.087572348244
133040000 104.280917671116
133050000 111.133119345487
133060000 109.159064342771
133070000 113.436007349804
133080000 110.338987785587
133090000 114.462897743732
133100000 108.877338513074
133110000 109.05024267405
133120000 113.62849757846
133130000 112.626091246082
133140000 112.383396714707
133150000 113.154534150283
133160000 110.672490573592
133170000 109.015580789375
133180000 110.893165102594
133190000 118.880022705546
133200000 116.709849830484
133210000 108.41711807482
133220000 112.437201041333
133230000 115.517647871122
133240000 112.468864208754
133250000 117.946570328634
133260000 115.140421331932
133270000 114.187336039772
133280000 115.829212162141
133290000 112.084418856743
133300000 110.938761670683
133310000 112.640712457543
133320000 113.661403939517
133330000 113.565096058152
133340000 111.065293116656
133350000 109.601197534978
133360000 112.801333590004
133370000 111.289231597419
133380000 111.942196940484
133390000 114.133453752152
133400000 114.686319526364
133410000 114.638968408439
133420000 117.034773620545
133430000 112.516231961297
133440000 114.354852944649
133450000 112.327916727903
133460000 113.035129630018
133470000 112.193294745089
133480000 111.077702756039
133490000 108.753249387869
133500000 112.165923485874
133510000 111.024563458723
133520000 110.274787984682
133530000 105.337261984289
133540000 106.232752503136
133550000 110.417835784511
133560000 110.733086418584
133570000 112.614164896527
133580000 113.140974997491
133590000 120.021355552928
133600000 119.627064101086
133610000 122.366870869046
133620000 123.44595880823
133630000 121.532732235282
133640000 121.355218476918
133650000 122.413758340384
133660000 120.32129528233
133670000 121.668934786351
133680000 122.441025714448
133690000 121.357160868452
133700000 125.8549745433
133710000 124.902497295132
133720000 123.11849631687
133730000 124.697407918266
133740000 126.266345499066
133750000 121.741017631613
133760000 123.921629228404
133770000 121.89410883114
133780000 120.000220599579
133790000 117.133940704755
133800000 113.268429951421
133810000 118.962917896639
133820000 120.373724539746
133830000 117.173949908883
133840000 119.483915544374
133850000 115.715261492262
133860000 115.90021991695
133870000 116.784768099082
133880000 114.280853444141
133890000 113.809458849505
133900000 110.736159306145
133910000 117.395323940407
133920000 116.966006229659
133930000 117.932175572499
133940000 118.303844111474
133950000 120.758562791952
133960000 120.690887176092
133970000 118.534253881593
133980000 118.747148556957
133990000 116.988402019985
134000000 121.376884796937
134010000 121.171196668048
134020000 118.732998252339
134030000 120.810486608772
134040000 119.54528076336
134050000 118.699754622161
134060000 121.6011319143
134070000 123.405379222509
134080000 123.694077394791
134090000 119.584840441125
134100000 119.568360626829
134110000 121.226519926066
134120000 118.186851963753
134130000 120.524380151339
134140000 119.54081211005
134150000 113.192671204493
134160000 121.403312975925
134170000 118.336707787891
134180000 119.460344632284
134190000 120.115300506328
134200000 118.324809647255
134210000 120.174926997413
134220000 118.004018587443
134230000 117.152297918074
134240000 115.714009743175
134250000 117.809714489673
134260000 115.444387009732
134270000 114.909383711897
134280000 117.168575996944
134290000 113.4301820412
134300000 116.302255792183
134310000 114.20163187941
134320000 115.948173824141
134330000 110.939734401438
134340000 116.047442657093
134350000 116.373289441231
134360000 113.731329047211
134370000 113.549206540083
134380000 117.70030900506
134390000 115.861691314248
134400000 116.69974237076
134410000 117.313621153997
134420000 120.182853930891
134430000 117.704736823609
134440000 121.224141693637
134450000 121.889914607971
134460000 114.650618093989
134470000 118.723067602302
134480000 121.288820261415
134490000 114.231407175327
134500000 116.53736192371
134510000 119.245691566598
134520000 112.366045004202
134530000 116.873280506873
134540000 113.161481084793
134550000 108.676354264204
134560000 110.676699418498
134570000 108.147330827605
134580000 114.102800380753
134590000 116.269385065706
134600000 114.881869953369
134610000 114.896630260508
134620000 109.975604478192
134630000 111.429545480611
134640000 112.33132594334
134650000 110.041668459941
134660000 115.056987013946
134670000 111.270294996698
134680000 107.442700301636
134690000 112.309768007885
134700000 107.519980948879
134710000 107.841724558934
134720000 111.878662299157
134730000 113.009400403241
134740000 114.735705769473
134750000 118.358638154428
134760000 113.292896525231
134770000 113.481792055053
134780000 118.176200949869
134790000 116.920140736702
134800000 117.034670727571
134810000 111.927418945437
134820000 115.022467880283
134830000 116.858997083803
134840000 115.858816459667
134850000 113.666078006832
134860000 112.60646669643
134870000 114.116412310438
134880000 119.674938871248
134890000 120.273454099947
134900000 121.359815963314
134910000 123.473399759037
134920000 125.67335165906
134930000 126.8211984482
134940000 120.575780568012
134950000 124.037061295117
134960000 121.980839748189
134970000 119.909468291518
134980000 119.645211416841
134990000 123.506870357636
135000000 120.850310849698
135010000 116.151184852489
135020000 112.13005560619
135030000 110.914346946598
135040000 114.763442060687
135050000 117.927031301083
135060000 115.240565047508
135070000 114.348278691719
135080000 117.758126448349
135090000 119.717763680569
135100000 123.244547260964
135110000 124.39695679389
135120000 122.661593366746
135130000 123.409823020499
135140000 122.7824792028
135150000 120.895916452851
135160000 118.703757621229
135170000 123.101638777301
135180000 126.784053867836
135190000 123.675689452856
135200000 124.389478194043
135210000 121.178307489795
135220000 116.608013723783
135230000 120.220669793242
135240000 114.017196157978
135250000 117.818751061553
135260000 119.408791690655
135270000 114.70409680726
135280000 121.602656106188
135290000 121.38959652561
135300000 123.015878789858
135310000 122.357791455846
135320000 124.251101910539
135330000 125.180602913642
135340000 126.06973675457
135350000 125.472785914211
135360000 116.170155676275
135370000 122.366950218666
135380000 118.770285951478
135390000 114.50164176694
135400000 116.376314259687
135410000 119.063650208782
135420000 115.331418188982
135430000 116.29102838214
135440000 117.904684523403
135450000 119.988930003227
135460000 123.164150353904
135470000 121.241073146406
135480000 116.696257823017
135490000 115.084037836398
135500000 120.039442990115
135510000 119.69647537613
135520000 120.225551252908
135530000 123.287194393906
135540000 126.18426292424
135550000 121.908411630817
135560000 123.619497218606
135570000 119.78200515322
135580000 114.805840281202
135590000 117.966491233169
135600000 122.15792703435
135610000 115.658738669553
135620000 112.016224840231
135630000 121.799321005417
135640000 118.297883338169
135650000 121.704103935408
135660000 120.186263123329
135670000 121.455360213348
135680000 117.825086597938
135690000 116.421272236633
135700000 116.139069264748
135710000 113.65460941391
135720000 119.006269664647
135730000 114.08833537733
135740000 121.175979058556
135750000 115.310671121968
135760000 116.559031322031
135770000 116.401426070447
135780000 116.075912061057
135790000 119.706516586493
135800000 122.703232855432
135810000 123.871103899017
135820000 121.289221105682
135830000 115.954070804004
135840000 118.048660920544
135850000 116.535743738271
135860000 120.032757526967
135870000 122.158770416337
135880000 114.370583115523
135890000 118.015786931203
135900000 114.849531826838
135910000 115.433972790417
135920000 116.577240098769
135930000 117.329998594997
135940000 115.118367789748
135950000 112.87741277627
135960000 114.610322398086
135970000 110.575686307052
135980000 115.03022892392
135990000 117.248610614162
136000000 120.290790691552
136010000 118.879776723136
136020000 119.822610025747
136030000 118.820155100194
136040000 120.929036710163
136050000 115.6860301256
136060000 116.726433330232
136070000 119.261612161318
136080000 122.153745931191
136090000 125.037392031542
136100000 124.918941948374
136110000 122.9413673376
136120000 122.156181384398
136130000 119.994148986279
136140000 120.005532979147
136150000 120.348429076608
136160000 121.641340782914
136170000 123.969492082839
136180000 122.615117131028
136190000 125.584642676455
136200000 126.424086019174
136210000 126.093145877524
136220000 127.733922331542
136230000 129.550906447948
136240000 128.373485731693
136250000 127.331312169694
136260000 121.934153974129
136270000 119.418443907298
136280000 122.620088747308
136290000 124.020426835223
136300000 123.66307825848
136310000 124.933498605594
136320000 123.96584074454
136330000 126.241890292098
136340000 122.09946794929
136350000 127.714914467304
136360000 124.949253114267
136370000 124.614980299638
136380000 119.787444014236
136390000 120.519520771289
136400000 120.628297609025
136410000 120.205005342496
136420000 119.233586436629
136430000 112.633740539414
136440000 121.079745148969
136450000 121.241061485475
136460000 121.700375492082
136470000 118.512420587559
136480000 119.214528385786
136490000 119.296122317187
136500000 118.310536444643
136510000 116.081146312702
136520000 116.873594896519
136530000 117.948037336364
136540000 114.352797839582
136550000 113.77119481284
136560000 116.086611531845
136570000 114.571280310724
136580000 113.13007576483
136590000 108.965821383614
136600000 106.713491069357
136610000 111.245564205805
136620000 111.692368507337
136630000 115.20212887873
136640000 115.211442980296
136650000 115.392611103398
136660000 116.116197764193
136670000 113.414335705716
136680000 109.446970180774
136690000 109.670236952817
136700000 109.970157746613
136710000 113.771603011565
136720000 114.748398141853
136730000 115.676590741362
136740000 115.03098208611
136750000 115.769257765897
136760000 116.497911028109
136770000 115.002688375864
136780000 114.424322984421
136790000 111.634340782461
136800000 114.148586434784
136810000 114.822198351729
136820000 117.585462009627
136830000 115.208099501898
136840000 117.180672672414
136850000 115.800820540307
136860000 114.555694415297
136870000 117.973113411215
136880000 120.486242295244
136890000 114.061503583003
136900000 122.512443190168
136910000 119.787855334345
136920000 116.083102267356
136930000 120.346093820546
136940000 117.474830210543
136950000 119.174043103914
136960000 118.419883161866
136970000 116.453037819674
136980000 118.044167467193
136990000 115.25657998137
137000000 115.788299254456
137010000 117.087027999045
137020000 118.142629127672
137030000 121.874435183541
137040000 118.032142873886
137050000 117.068564593892
137060000 116.613187899735
137070000 117.492421316234
137080000 111.300769113736
137090000 112.257428849296
137100000 115.001947199281
137110000 119.67077797288
137120000 118.112869375395
137130000 115.295627603313
137140000 117.407723192139
137150000 117.572173204866
137160000 118.257661341878
137170000 122.473073927892
137180000 119.885211419669
137190000 118.715794122989
137200000 118.910372089625
137210000 114.460870622293
137220000 115.424679856751
137230000 114.384210836835
137240000 116.602877765511
137250000 120.398840714531
137260000 126.273804625216
137270000 124.567802131283
137280000 119.992853419323
137290000 123.862025018169
137300000 120.138848751874
137310000 122.661627520764
137320000 122.449796643395
137330000 118.496055732192
137340000 125.067691769156
137350000 121.438660523837
137360000 118.856924752824
137370000 120.406534128079
137380000 119.000566414074
137390000 122.492455828848
137400000 121.602761884593
137410000 122.807877165219
137420000 119.383019778722
137430000 121.846527933607
137440000 122.891346899381
137450000 121.225272374138
137460000 119.140938726835
137470000 121.067826660494
137480000 121.716731394411
137490000 124.299880622925
137500000 123.941291167761
137510000 127.47760071264
137520000 115.539331865585
137530000 118.993525096156
137540000 123.697641451345
137550000 126.991674835054
137560000 124.943580812978
137570000 120.944389644045
137580000 117.84525007746
137590000 121.291886528554
137600000 123.571294134515
137610000 123.537749841654
137620000 128.547491196162
137630000 126.018413864748
137640000 119.567503829407
137650000 124.666219826444
137660000 119.898834396209
137670000 119.197779776251
137680000 120.759471935413
137690000 123.998702433864
137700000 125.423002308124
137710000 123.10824844611
137720000 120.743675606393
137730000 118.672331921176
137740000 116.017961353937
137750000 115.773127939351
137760000 116.162012975841
137770000 114.679061818089
137780000 113.536512127354
137790000 109.64906685019
137800000 104.192777795633
137810000 109.180164156772
137820000 113.26353092464
137830000 113.923129059059
137840000 110.381227451877
137850000 111.879483992989
137860000 111.329605737783
137870000 115.646773077544
137880000 113.719466687064
137890000 114.870974450768
137900000 115.807420951604
137910000 114.826173780477
137920000 110.52366120902
137930000 111.244516511803
137940000 112.29635134114
137950000 113.458073298913
137960000 116.717618631127
137970000 117.846278668346
137980000 114.079588843031
137990000 117.306490463277
138000000 114.614237038101
138010000 119.046790340788
138020000 116.258579096707
138030000 118.367896734169
138040000 118.783795560155
138050000 121.863666292774
138060000 113.370348305371
138070000 117.678448332441
138080000 121.677959750663
138090000 118.189643799685
138100000 125.252736950014
138110000 123.155253593434
138120000 121.108040157595
138130000 121.480765180816
138140000 123.082415689208
138150000 120.658063046285
138160000 122.490251863736
138170000 113.702734565212
138180000 116.216600392464
138190000 116.208848209454
138200000 113.673091603419
138210000 117.475233753419
138220000 118.203307901689
138230000 116.100533903139
138240000 117.070233184152
138250000 119.952367295926
138260000 117.914012111194
138270000 116.608384074356
138280000 114.7403389509
138290000 114.42729670628
138300000 117.470778080233
138310000 116.409712483062
138320000 113.552442783302
138330000 114.617489484828
138340000 121.502345147848
138350000 125.01650701413
138360000 119.594873074259
138370000 124.173421037683
138380000 123.39303342171
138390000 121.433738789683
138400000 118.779558909189
138410000 123.470026065389
138420000 121.219768412174
138430000 116.381102681864
138440000 119.135076019788
138450000 113.80796615837
138460000 118.024827346828
138470000 118.023588454544
138480000 118.091251603736
138490000 119.26150985197
138500000 121.936028568257
138510000 117.84013066317
138520000 113.829262824586
138530000 119.360019754032
138540000 121.593033713357
138550000 123.907393583305
138560000 126.444957325109
138570000 124.330039833614
138580000 126.429653976637
138590000 123.127897401531
138600000 122.107669960959
138610000 120.396346031633
138620000 123.557140828493
138630000 114.670207362735
138640000 117.676310451461
138650000 115.211549762851
138660000 117.888924066489
138670000 111.50981789396
138680000 117.503409958558
138690000 116.359977506818
138700000 113.155781294878
138710000 113.787198753777
138720000 111.709940437078
138730000 113.895768710126
138740000 114.018675752212
138750000 117.608100882052
138760000 115.745026506818
138770000 118.691828687934
138780000 110.715729004863
138790000 118.405868474548
138800000 115.655465828277
138810000 115.731835731366
138820000 114.450170972026
138830000 117.986606568843
138840000 115.444641540093
138850000 114.994183536155
138860000 115.93186189451
138870000 117.07728701968
138880000 117.234471569157
138890000 118.539774955433
138900000 117.929685141158
138910000 116.51822792212
138920000 113.073170157636
138930000 112.684185343191
138940000 114.403364190035
138950000 118.979381169938
138960000 122.261213440682
138970000 118.543062791391
138980000 116.18071053394
138990000 114.0648841893
139000000 116.725959836461
139010000 113.904156847132
139020000 112.710341224191
139030000 111.732755087554
139040000 113.955429560783
139050000 115.901846957399
139060000 112.30669373325
139070000 113.356496191912
139080000 109.440074991991
139090000 113.683796284423
139100000 113.338541647375
139110000 112.791616393654
139120000 113.23408466949
139130000 111.542859785978
139140000 112.082493512675
139150000 112.710284086911
139160000 113.610852641163
139170000 113.002922480806
139180000 112.879946814842
139190000 115.081079493428
139200000 118.333409846335
139210000 112.994784903424
139220000 113.762850369562
139230000 112.233526631753
139240000 113.197389401681
139250000 112.865342866951
139260000 111.311756083127
139270000 114.334335031602
139280000 112.720814752637
139290000 113.205259137558
139300000 117.214365402046
139310000 115.487126942792
139320000 114.266917014704
139330000 112.09845863113
139340000 113.109150565892
139350000 116.970135806212
139360000 116.82404264907
139370000 119.499247082331
139380000 118.566796512705
139390000 120.523140913744
139400000 113.441596197041
139410000 115.278725495345
139420000 119.455732591267
139430000 120.80160637045
139440000 123.682379705612
139450000 122.083536199021
139460000 116.593183517485
139470000 124.191439492421
139480000 121.996054670963
139490000 121.485313325305
139500000 124.109176393236
139510000 125.611468386513
139520000 123.169165975763
139530000 126.066142901807
139540000 124.179344519308
139550000 122.470765733144
139560000 122.57843521182
139570000 125.621957118411
139580000 127.927219942989
139590000 125.889309339832
139600000 125.850532243161
139610000 126.865859259389
139620000 128.159893405508
139630000 127.289266255865
139640000 122.667981057176
139650000 122.416042007337
139660000 120.682080821361
139670000 126.0121526671
139680000 125.157275513344
139690000 124.487781259034
139700000 119.459020457097
139710000 120.096327608115
139720000 119.316761723421
139730000 123.819978939627
139740000 123.121128239244
139750000 123.106182972519
139760000 123.010489974791
139770000 122.802841828119
139780000 123.580317026125
139790000 119.835301183537
139800000 119.01607605458
139810000 113.526401592662
139820000 116.430905821657
139830000 116.03154236835
139840000 119.216952278341
139850000 116.234996281651
139860000 112.849608555063
139870000 115.825833318512
139880000 117.821878643857
139890000 118.212506274261
139900000 120.8954131023
139910000 125.573318921728
139920000 122.683394458105
139930000 118.458577821499
139940000 119.527462961948
139950000 125.587403980249
139960000 124.171714471583
139970000 120.869560589537
139980000 123.619931269873
139990000 122.477793740545
140000000 123.880736909087
140010000 125.396335588315
140020000 124.889017521235
140030000 126.705471583263
140040000 122.461112721542
140050000 121.915569991346
140060000 124.993504238766
140070000 122.649770704662
140080000 125.976862279803
140090000 125.125538720645
140100000 123.967046318904
140110000 122.989135963704
140120000 119.240335603552
140130000 122.177138489698
140140000 114.204084009428
140150000 116.869761600861
140160000 120.045393530762
140170000 116.675739055884
140180000 117.471651181242
140190000 110.328584956718
140200000 112.795245812358
140210000 117.795728728338
140220000 115.658081831577
140230000 120.045379120759
140240000 119.55653746703
140250000 121.229152527438
140260000 121.12323305089
140270000 119.065211920702
140280000 118.044631359737
140290000 120.604207188289
140300000 120.093206231403
140310000 119.656818798322
140320000 122.2428629668
140330000 121.406966419929
140340000 117.705065667353
140350000 121.50601595515
140360000 118.034509991641
140370000 118.713388164042
140380000 122.598550304713
140390000 120.380163820282
140400000 123.46458688864
140410000 122.413581159833
140420000 124.535953542972
140430000 122.472900504918
140440000 117.606018474063
140450000 112.901291399455
140460000 118.496037362234
140470000 113.705428094826
140480000 120.664673979366
140490000 122.778883304675
140500000 122.021170777223
140510000 120.513842392907
140520000 120.010242485286
140530000 111.717042300756
140540000 118.873241338695
140550000 117.419425300171
140560000 118.243366154456
140570000 118.878805171151
140580000 115.143871107196
140590000 114.758359448931
140600000 113.381292328155
140610000 112.750272809329
140620000 118.353522320042
140630000 121.030293386309
140640000 116.306096705477
140650000 120.95322718588
140660000 121.708404633841
140670000 116.988623978716
140680000 121.892419238016
140690000 123.142883611427
140700000 119.71403389016
140710000 117.626847280162
140720000 117.72793421442
140730000 118.72242336673
140740000 114.446082740633
140750000 120.141777572471
140760000 119.969545916356
140770000 115.795794530496
140780000 118.883779396726
140790000 114.619331336829
140800000 114.349766204166
140810000 115.433382175049
140820000 115.412813394294
140830000 113.14338531446
140840000 114.519969379199
140850000 117.889317350921
140860000 117.399411919625
140870000 119.409260835389
140880000 117.442042702727
140890000 117.16065139706
140900000 114.690835052388
140910000 120.824064359308
140920000 120.377282641346
140930000 114.572948707435
140940000 119.048277207235
140950000 116.562314983634
140960000 121.74489664027
140970000 119.615446887108
140980000 117.397088106836
140990000 118.435101694171
141000000 115.448158662247
141010000 122.196424616904
141020000 121.985579901951
141030000 120.125776219938
141040000 116.617498528367
141050000 116.652524265472
141060000 119.336599497136
141070000 119.604848634629
141080000 123.640435684509
141090000 121.459354250351
141100000 118.909102481664
141110000 121.960401759923
141120000 119.337828809418
141130000 119.280737699647
141140000 123.255977201052
141150000 121.962112022889
141160000 118.68554897987
141170000 124.787311541264
141180000 120.561984126422
141190000 127.526010431626
141200000 122.992712996541
141210000 120.816845488415
141220000 118.470352594597
141230000 116.814139267329
141240000 121.313882738402
141250000 123.223983497733
141260000 116.723029954221
141270000 117.722626540257
141280000 117.305678733662
141290000 114.583789063199
141300000 113.408800878611
141310000 111.838791028185
141320000 111.996371092885
141330000 113.388444367748
141340000 116.195855154801
141350000 118.71045954972
141360000 121.711226341534
141370000 120.539328172536
141380000 118.829945066091
141390000 119.120755394272
141400000 120.556110354435
141410000 117.70821008983
141420000 118.323608112555
141430000 116.908425061999
141440000 119.888924438018
141450000 120.850917594723
141460000 123.54043674679
141470000 123.461058086911
141480000 120.31614400467
141490000 124.276260251498
141500000 120.25465597038
141510000 120.849102646717
141520000 122.371133034461
141530000 120.670960097129
141540000 119.368840650028
141550000 120.689301173091
141560000 120.193699017374
141570000 118.309157320078
141580000 118.469681273011
141590000 121.263604915374
141600000 115.885168745247
141610000 116.836354554056
141620000 119.705532643705
141630000 120.318477408294
141640000 114.783503295944
141650000 117.009558096943
141660000 120.100617549601
141670000 119.263048911819
141680000 124.704125855012
141690000 122.572579104655
141700000 119.326931629664
141710000 120.185082948641
141720000 119.420930869229
141730000 115.557309375368
141740000 114.113713985084
141750000 113.00467169355
141760000 114.639713878958
141770000 114.263613015963
141780000 112.38355853107
141790000 111.865984430473
141800000 113.515569179207
141810000 113.911228599066
141820000 113.2399406745
141830000 111.725825056832
141840000 109.624935715343
141850000 113.714389013482
141860000 114.628723257341
141870000 112.172425511023
141880000 114.817848062936
141890000 113.867465035903
141900000 114.667266650593
141910000 112.280716225899
141920000 115.144662451287
141930000 109.912135029788
141940000 116.512309072608
141950000 119.851288101456
141960000 121.076783789039
141970000 124.144555579038
141980000 123.27381464028
141990000 124.005499419133
142000000 126.031217949617
142010000 123.245120967063
142020000 123.0989385826
142030000 119.262550891105
142040000 122.591655757125
142050000 122.740468121621
142060000 122.630910289832
142070000 122.029621621241
142080000 113.825134635957
142090000 124.301090329091
142100000 116.785305348222
142110000 117.52284198982
142120000 118.199472026106
142130000 122.841222116886
142140000 127.10307858261
142150000 125.604580825091
142160000 123.012915663883
142170000 131.629100546111
142180000 130.536796433058
142190000 126.367054855757
142200000 125.271735791283
142210000 124.274308362232
142220000 126.897861217944
142230000 125.671820731645
142240000 126.126786110553
142250000 125.904311507825
142260000 126.444012524266
142270000 123.663713029205
142280000 122.127046366738
142290000 119.553116707788
142300000 124.955409869859
142310000 127.924246901408
142320000 124.100197835981
142330000 124.09039616986
142340000 125.679891975197
142350000 123.651343918173
142360000 126.529308246499
142370000 121.873692156282
142380000 123.779770567546
142390000 125.259972371332
142400000 125.281195323037
142410000 123.640729000791
142420000 123.751412735664
142430000 122.269001126104
142440000 121.776042961772
142450000 123.469222227352
142460000 123.050438359413
142470000 125.817348252611
142480000 120.43575624892
142490000 117.728017290009
142500000 117.978513754035
142510000 118.768824661109
142520000 120.978430394259
142530000 118.201058221273
142540000 120.574279671252
142550000 118.547889674144
142560000 121.183737770944
142570000 117.987660439671
142580000 116.894232856484
142590000 115.852772500962
142600000 114.089918394832
142610000 112.790144453389
142620000 121.11988037819
142630000 122.134444169603
142640000 121.285666183832
142650000 115.765763705075
142660000 118.564243352635
142670000 113.506868541139
142680000 112.325389855553
142690000 116.731752550261
142700000 115.1463859176
142710000 113.10413532002
142720000 114.528930896726
142730000 115.336757355174
142740000 120.302925965457
142750000 119.567788634851
142760000 119.131803588329
142770000 117.573250391755
142780000 118.926324174163
142790000 118.384396204772
142800000 114.313700364535
142810000 114.788504743637
142820000 110.991794949705
142830000 116.350846823263
142840000 121.252523844692
142850000 123.797639693477
142860000 121.543661040952
142870000 120.537833647097
142880000 120.137102309591
142890000 119.210721418892
142900000 121.600921672684
142910000 119.998901330259
142920000 119.347704069948
142930000 118.054932130642
142940000 121.000945967839
142950000 122.640331825029
142960000 118.990482015479
142970000 122.013670525565
142980000 119.327726497577
142990000 117.457338770179
143000000 118.169783098032
143010000 114.521460503836
143020000 113.895491727041
143030000 114.242181932469
143040000 112.151765740396
143050000 113.49938181373
143060000 114.785977433294
143070000 115.080326668108
143080000 117.927039926263
143090000 113.192931137637
143100000 114.776969039728
143110000 115.742956040849
143120000 116.622787150071
143130000 114.845852026305
143140000 112.302214029022
143150000 114.59424759188
143160000 113.534133128554
143170000 115.512036157458
143180000 115.983532513534
143190000 113.94454677167
143200000 112.122484716137
143210000 112.939507387769
143220000 112.359615238441
143230000 114.12167302102
143240000 113.411509817142
143250000 118.444146870391
143260000 118.456836780524
143270000 116.698147581573
143280000 115.584133288872
143290000 112.749420994673
143300000 109.499358072253
143310000 112.174475120083
143320000 111.624680967022
143330000 113.827102274453
143340000 112.704544370112
143350000 113.971711937483
143360000 109.130221723933
143370000 110.510270022882
143380000 108.342793428351
143390000 113.265781854451
143400000 116.991737539358
143410000 117.766065517232
143420000 120.306579365623
143430000 118.81795310847
143440000 119.103989107303
143450000 115.22588694724
143460000 120.348610876999
143470000 118.108134902154
143480000 115.99574641172
143490000 111.700972166941
143500000 113.650536804581
143510000 119.121659182847
143520000 117.004800828291
143530000 113.531926387327
143540000 117.413312562589
143550000 118.002102653821
143560000 115.508843380223
143570000 117.019067487086
143580000 120.086271625781
143590000 116.96542518742
143600000 114.806841140673
143610000 119.97859204563
143620000 115.972220067984
143630000 115.040992595282
143640000 119.292011409746
143650000 120.592928688408
143660000 119.394030943154
143670000 118.284200292934
143680000 120.310883747351
143690000 117.0162133268
143700000 117.562837659489
143710000 113.974678204796
143720000 116.756687685966
143730000 117.051348064902
143740000 119.372449123197
143750000 119.122522557901
143760000 117.057787644945
143770000 116.832702505964
143780000 120.528389062981
143790000 119.019954626346
143800000 122.235768827152
143810000 117.917942260456
143820000 123.103312002106
143830000 122.10737894691
143840000 122.637372075237
143850000 118.785892729496
143860000 115.211339011413
143870000 116.786129347668
143880000 117.353073885082
143890000 114.778572863662
143900000 114.078625949067
143910000 111.076760376754
143920000 113.563283362315
143930000 114.033046638051
143940000 114.070082547368
143950000 109.522311169534
143960000 110.89271006603
143970000 112.346656642803
143980000 113.632638753376
143990000 112.049639004728
144000000 110.771508759041
144010000 116.227045099311
144020000 117.283628936909
144030000 115.340183763432
144040000 114.624515933034
144050000 117.510316108098
144060000 115.514820306196
144070000 113.965403090184
144080000 109.96044205366
144090000 111.340131322689
144100000 115.399979870614
144110000 109.886205224724
144120000 114.147877895013
144130000 109.728485207851
144140000 109.274540042924
144150000 109.49623027434
144160000 110.781034987028
144170000 114.869838107094
144180000 115.941979020348
144190000 115.304396508453
144200000 109.025217098294
144210000 116.251199177883
144220000 115.380649280359
144230000 109.771614482965
144240000 113.308644064183
144250000 112.184320604377
144260000 111.993864822933
144270000 115.55499268637
144280000 114.619698075771
144290000 113.02392958304
144300000 114.03794634326
144310000 111.322455464325
144320000 113.729402376454
144330000 112.081975398542
144340000 110.294683251677
144350000 109.448825809132
144360000 113.510129497354
144370000 117.017789059467
144380000 119.747315425103
144390000 117.93613880062
144400000 116.633781890834
144410000 121.617425749347
144420000 117.031386589679
144430000 123.333821155547
144440000 113.411134365706
144450000 110.118577797671
144460000 117.396428169938
144470000 115.709764939543
144480000 110.028331233734
144490000 109.511059881273
144500000 115.933959135185
144510000 113.39675431621
144520000 116.002491267587
144530000 115.579202741856
144540000 117.615914412946
144550000 118.137983248237
144560000 116.746305438228
144570000 113.272477508066
144580000 114.243159076501
144590000 115.556894833525
144600000 116.978490947436
144610000 115.868370381638
144620000 116.307794809773
144630000 115.715279441882
144640000 113.488624484007
144650000 116.792763356463
144660000 122.829919734304
144670000 121.836714548698
144680000 122.386898895125
144690000 123.535585866231
144700000 120.776442815217
144710000 126.317750592801
144720000 122.19135422424
144730000 120.35674532424
144740000 123.779621487487
144750000 124.264578997472
144760000 124.688398920322
144770000 120.328487281784
144780000 118.026316145865
144790000 117.851486674697
144800000 118.056089269402
144810000 120.536587994475
144820000 123.834678186847
144830000 123.011925667409
144840000 123.949677462174
144850000 122.756412435157
144860000 125.522999251151
144870000 125.348137341767
144880000 121.588389004868
144890000 122.684659407461
144900000 119.947478694769
144910000 124.664336772875
144920000 120.229917683245
144930000 116.42550983354
144940000 117.302740235047
144950000 116.772154191357
144960000 118.978322502538
144970000 119.737021516304
144980000 117.85978901711
144990000 115.032773171885
145000000 113.504542953674
145010000 116.04569570042
145020000 118.241039798861
145030000 113.24434858178
145040000 116.413376605764
145050000 119.199322569104
145060000 119.673185887024
145070000 120.189359585153
145080000 116.959575086718
145090000 116.232480817514
145100000 115.910122104239
145110000 112.557411509038
145120000 112.268698190501
145130000 115.776701130459
145140000 120.06347059445
145150000 116.976635254427
145160000 122.323680980469
145170000 120.047778926004
145180000 117.829335063518
145190000 117.313502086042
145200000 122.146191371492
145210000 121.258174988077
145220000 115.722262409157
145230000 114.229746981951
145240000 112.885773083206
145250000 109.85430646639
145260000 113.775414916526
145270000 114.479958936186
145280000 115.665464335606
145290000 113.422301901436
145300000 116.909977105926
145310000 114.86583296389
145320000 117.524173704329
145330000 117.343808150059
145340000 120.718384348209
145350000 121.598859629912
145360000 113.737582406499
145370000 117.20660619683
145380000 116.677720997794
145390000 118.885594201062
145400000 124.041554434873
145410000 123.450090034214
145420000 125.049089039133
145430000 124.15685513357
145440000 121.196477175963
145450000 123.565108635364
145460000 118.717812840952
145470000 121.878828278765
145480000 118.487167637756
145490000 119.970889616364
145500000 123.794163905202
145510000 125.525824441515
145520000 123.759993981154
145530000 122.943070178645
145540000 124.037819981778
145550000 123.479381664411
145560000 120.352717141237
145570000 123.356949879832
145580000 126.411144095195
145590000 121.022936022567
145600000 128.968238628737
145610000 127.742286983254
145620000 125.82259270308
145630000 122.370784122428
145640000 127.666501780335
145650000 122.264312199789
145660000 125.427982698377
145670000 122.978987902527
145680000 122.361033222857
145690000 123.994269616986
145700000 123.368942789787
145710000 125.782412659949
145720000 124.643394826179
145730000 124.938148704136
145740000 121.080721299792
145750000 124.594039483574
145760000 123.251422470376
145770000 123.786337520954
145780000 125.04948414863
145790000 121.953091420459
145800000 126.180657325736
145810000 124.382185641326
145820000 122.552526234013
145830000 119.804345546569
145840000 122.150833818797
145850000 123.648728997173
145860000 119.181858530405
145870000 116.113340023235
145880000 124.925211814948
145890000 124.764895412788
145900000 126.290763670564
145910000 124.665453390184
145920000 125.609314453773
145930000 126.619232362464
145940000 126.080289397947
145950000 125.889339685939
145960000 126.818283392534
145970000 131.551514879418
145980000 123.875514224274
145990000 128.816818208121
146000000 132.116166849219
146010000 128.909021647384
146020000 124.398896848937
146030000 125.521741456594
146040000 123.351530580186
146050000 121.677642215817
146060000 122.001860811283
146070000 123.969532728004
146080000 117.116756627142
146090000 120.83423328363
146100000 119.031083437421
146110000 122.90760722803
146120000 117.356904032784
146130000 118.388083478936
146140000 112.827808455257
146150000 117.97265259716
146160000 115.729979776115
146170000 116.351827316228
146180000 111.016291926177
146190000 107.787936699179
146200000 106.894826803723
146210000 114.792980480751
146220000 117.561458573819
146230000 113.665287843723
146240000 116.644870854481
146250000 113.332079412424
146260000 116.23023843113
146270000 118.716393480135
146280000 116.167409071953
146290000 118.367444538841
146300000 118.890680100126
146310000 120.356509877011
146320000 115.531004548887
146330000 120.147680767704
146340000 121.969996986885
146350000 119.257422579586
146360000 118.790266843085
146370000 117.409399387733
146380000 117.782436657208
146390000 116.481649533822
146400000 116.48002613431
146410000 118.558262906805
146420000 120.778844492563
146430000 119.502435236279
146440000 119.407295880801
146450000 124.068825863289
146460000 125.498185269635
146470000 126.835566032968
146480000 129.693948629745
146490000 125.843260788481
146500000 120.818306793563
146510000 124.763582447896
146520000 126.027387598997
146530000 125.796155224191
146540000 130.321398568455
146550000 128.59278693821
146560000 124.934736715357
146570000 129.565748314753
146580000 126.915845273954
146590000 128.110452046549
146600000 119.791798637785
146610000 120.404003674364
146620000 118.526478556904
146630000 118.737282287581
146640000 118.323866300369
146650000 116.748901741397
146660000 119.251086462785
146670000 118.198871991653
146680000 118.13289782925
146690000 119.10410229013
146700000 117.415531207904
146710000 115.696963467836
146720000 118.700534216515
146730000 116.212922592109
146740000 115.680823716372
146750000 116.357801506872
146760000 114.380950270125
146770000 116.150586837461
146780000 115.297564495016
146790000 110.261158060568
146800000 113.323010007178
146810000 111.644092416826
146820000 117.562788530221
146830000 118.210983475771
146840000 116.712425911864
146850000 116.569660202242
146860000 120.018103253929
146870000 123.327231390461
146880000 122.840811972159
146890000 120.233332629731
146900000 119.183950346149
146910000 121.035922392112
146920000 118.160114799366
146930000 118.509544363594
146940000 113.266643137387
146950000 120.879498133136
146960000 117.885243478407
146970000 119.083680060994
146980000 119.141572171129
146990000 122.21046990124
147000000 116.54740430051
147010000 116.302291217261
147020000 120.440968907615
147030000 116.588417525309
147040000 117.494728362246
147050000 122.746448136779
147060000 114.227149322131
147070000 116.532651039724
147080000 117.790672770641
147090000 118.336986943875
147100000 120.832686250514
147110000 120.195428606273
147120000 114.236101479217
147130000 112.829997489415
147140000 114.978589757405
147150000 116.883418182285
147160000 119.710416402213
147170000 118.16619949482
147180000 121.902883570338
147190000 120.705449641939
147200000 120.129784765697
147210000 117.43325449182
147220000 116.517268052445
147230000 117.011005978283
147240000 115.718426371111
147250000 118.550098921926
147260000 121.904665996744
147270000 119.656509220021
147280000 120.864558603306
147290000 119.268124060456
147300000 126.582129400969
147310000 119.155766414377
147320000 120.834429594242
147330000 123.66178298884
147340000 120.396269688292
147350000 116.863104687272
147360000 119.098473421525
147370000 120.994032570349
147380000 118.584788225076
147390000 117.451392434852
147400000 116.751280245393
147410000 118.867517557055
147420000 113.46739099336
147430000 110.876359786527
147440000 111.961494733241
147450000 114.027601853858
147460000 114.662166133505
147470000 114.761614765885
147480000 118.711900751492
147490000 112.866412085031
147500000 111.972700564075
147510000 114.938304311195
147520000 119.53442594248
147530000 119.569763512395
147540000 113.919663209106
147550000 117.193777742619
147560000 117.199960411949
147570000 116.839429595206
147580000 113.692522377722
147590000 114.672783629109
147600000 113.524778031883
147610000 119.76862695827
147620000 112.781943935128
147630000 118.357785822354
147640000 121.002658366347
147650000 117.722851894051
147660000 114.970471338446
147670000 116.505549195409
147680000 116.147284090087
147690000 121.078985800957
147700000 118.058698790815
147710000 120.079610975395
147720000 120.943462725114
147730000 119.478934928381
147740000 119.911573331683
147750000 115.465459455416
147760000 119.05368001863
147770000 116.560478576626
147780000 120.623807128184
147790000 116.813805774668
147800000 115.025275263447
147810000 115.526138547059
147820000 121.766319286641
147830000 120.424942487143
147840000 116.718371146476
147850000 128.648474031992
147860000 120.91375289799
147870000 123.248906098527
147880000 123.589528455799
147890000 128.471818739752
147900000 128.938966212972
147910000 128.362274796875
147920000 125.257351207143
147930000 124.867569347103
147940000 124.061054717656
147950000 129.401459391946
147960000 126.039338636849
147970000 123.400999777321
147980000 121.979308127063
147990000 122.631116727212
148000000 121.432418710076
148010000 121.378559683282
148020000 118.619020147763
148030000 118.326219081693
148040000 120.07103395346
148050000 115.064175574624
148060000 119.267153867179
148070000 111.732320031856
148080000 114.318164812247
148090000 119.273043986752
148100000 117.515741298394
148110000 115.394460930047
148120000 117.995941143169
148130000 122.394113282874
148140000 122.38337080322
148150000 120.168030055297
148160000 119.74676680712
148170000 124.083852883354
148180000 120.208172689983
148190000 124.041381771838
148200000 120.026116378443
148210000 123.001707875417
148220000 124.798717370621
148230000 124.213770641399
148240000 124.537050327248
148250000 119.824927424852
148260000 124.236950353083
148270000 123.670025493952
148280000 117.309382689955
148290000 118.130800618122
148300000 119.555443540619
148310000 112.851499552552
148320000 122.794595799007
148330000 120.789978162098
148340000 119.354941302799
148350000 119.691437672031
148360000 117.771091605844
148370000 117.189898706398
148380000 116.727189918254
148390000 116.451735496935
148400000 122.423609660658
148410000 119.071977499099
148420000 116.68257688722
148430000 119.327340051459
148440000 127.175603924603
148450000 125.332430574174
148460000 124.671972660948
148470000 128.44868152624
148480000 125.520806650808
148490000 121.694231445517
148500000 121.42689351256
148510000 117.923398336303
148520000 113.670161792536
148530000 119.175793076703
148540000 119.205059652876
148550000 117.982741072498
148560000 120.665670578086
148570000 115.208055887993
148580000 114.764388281918
148590000 113.491511493022
148600000 114.681491112619
148610000 120.342808204396
148620000 121.071364538997
148630000 119.978309207584
148640000 118.278236690035
148650000 118.025017317508
148660000 120.281753535787
148670000 122.931137829082
148680000 116.246222030747
148690000 118.988393228101
148700000 120.743525623374
148710000 124.237170509198
148720000 126.126706419282
148730000 127.210220347548
148740000 126.779893660172
148750000 119.905804543668
148760000 120.193232714393
148770000 123.269810421208
148780000 120.997129609194
148790000 125.95557460737
148800000 123.724378027815
148810000 124.531087597973
148820000 125.326798979417
148830000 128.766821484681
148840000 125.83959621798
148850000 125.8971673756
148860000 120.343537608931
148870000 125.011702156768
148880000 120.389609605542
148890000 125.784668670473
148900000 123.078081076027
148910000 124.750909115063
148920000 124.401937797634
148930000 118.719416480543
148940000 122.000971955002
148950000 121.466717766187
148960000 120.742250406688
148970000 119.898553333366
148980000 118.375405202159
148990000 118.499329772058
149000000 114.454773312514
149010000 116.261256617184
149020000 111.299101554935
149030000 114.252484389364
149040000 112.038406080063
149050000 107.407635984477
149060000 111.954858439967
149070000 108.623924349923
149080000 110.891514244365
149090000 104.779844304847
149100000 109.443777402218
149110000 108.877744710828
149120000 107.52829505792
149130000 105.048815707553
149140000 110.32176215146
149150000 117.152165696682
149160000 115.437573549297
149170000 119.167166981212
149180000 119.143531451705
149190000 120.672202279428
149200000 121.299079319199
149210000 123.52528257294
149220000 126.485736648607
149230000 126.605802546972
149240000 124.098413202031
149250000 124.743970456852
149260000 123.848732511846
149270000 123.376128388939
149280000 124.741033104298
149290000 123.087076282586
149300000 122.528661488397
149310000 120.425010359522
149320000 120.861559027169
149330000 123.78580705232
149340000 121.704762918453
149350000 122.823897275638
149360000 118.533665658086
149370000 119.258976650146
149380000 123.385482415422
149390000 125.77124569878
149400000 126.075050003434
149410000 126.373452801205
149420000 126.660652300063
149430000 122.759109700485
149440000 128.097033128135
149450000 125.779193728456
149460000 125.35926241769
149470000 124.450262295979
149480000 119.179588239318
149490000 122.448322453422
149500000 123.372028687861
149510000 124.253353091895
149520000 121.059667982396
149530000 121.690863867114
149540000 125.076201478359
149550000 122.441872359198
149560000 123.981175049662
149570000 122.915656891006
149580000 125.665005230969
149590000 125.359096702794
149600000 125.656844412522
149610000 125.407183142303
149620000 123.390520476893
149630000 117.871776909242
149640000 125.85014826409
149650000 122.512992678669
149660000 121.432101969136
149670000 124.252813855005
149680000 121.146546507211
149690000 119.297360396719
149700000 117.977915273082
149710000 124.344765018671
149720000 119.421896982996
149730000 117.673174758121
149740000 123.852457778428
149750000 125.88030459205
149760000 121.775619012908
149770000 121.282654081992
149780000 119.008966251082
149790000 119.139220599468
149800000 121.105185116965
149810000 119.040813658743
149820000 121.863834047257
149830000 121.947425693727
149840000 120.076305327115
149850000 119.446329208255
149860000 111.740804048896
149870000 110.227600524359
149880000 115.003122431055
149890000 115.560911131588
149900000 116.82878083575
149910000 116.418518888731
149920000 122.915776603706
149930000 125.771052812778
149940000 121.64240195466
149950000 122.601062860835
149960000 123.328334205109
149970000 124.309908093841
149980000 123.460400377122
149990000 123.920714626072
150000000 125.652238265212
#timestep 
150010000 124.991400776819
150020000 123.89909673513
150030000 122.03134373356
150040000 119.75800313091
150050000 122.11255123718
150060000 121.978435996721
150070000 121.747593037913
150080000 118.975669231703
150090000 118.210672703505
150100000 119.342963064696
150110000 123.178870275025
150120000 117.598104950895
150130000 116.724559572053
150140000 123.390650007924
150150000 124.15075260842
150160000 122.677652748444
150170000 119.194193636756
150180000 120.616294504932
150190000 122.302918039579
150200000 118.112919534802
150210000 117.114949693265
150220000 118.587170623858
150230000 117.743988283454
150240000 118.416632133472
150250000 114.010972532383
150260000 114.784184446734
150270000 120.413666689241
150280000 122.174310610647
150290000 120.588061005797
150300000 118.62171377673
150310000 120.97255588654
150320000 121.862536917942
150330000 117.677649714872
150340000 119.5346380649
150350000 123.972620783561
150360000 122.796247472775
150370000 123.447595836602
150380000 124.432448655235
150390000 122.764253491824
150400000 120.410360535773
150410000 123.300402832668
150420000 126.016037684832
150430000 126.64074246237
150440000 129.297300523311
150450000 127.437935823363
150460000 126.930850100603
150470000 126.579469315165
150480000 123.991271702079
150490000 126.797356285713
150500000 123.026841152665
150510000 121.797171361032
150520000 117.477293963539
150530000 119.135783828967
150540000 123.880354873362
150550000 124.83535535359
150560000 127.854191006817
150570000 125.358406259045
150580000 125.689199085123
150590000 122.520583509511
150600000 118.529530354427
150610000 119.851621696704
150620000 120.76532320546
150630000 123.159864175866
150640000 121.883795883074
150650000 126.461218105055
150660000 125.231735463977
150670000 122.548151947179
150680000 119.840008742837
150690000 119.493792739111
150700000 123.551083930158
150710000 118.886673523816
150720000 118.334612968292
150730000 120.018847051285
150740000 120.580171438921
150750000 120.569851031629
150760000 122.105857265902
150770000 122.342724601419
150780000 119.439564952875
150790000 113.115972504309
150800000 123.806956692388
150810000 121.360789839121
150820000 125.211191185758
150830000 120.362911018884
150840000 120.715741562609
150850000 117.732651307104
150860000 119.607640389487
150870000 121.785098209397
150880000 124.342447959145
150890000 126.761087869615
150900000 122.053317934495
150910000 123.733156812201
150920000 123.814035045484
150930000 123.222636109852
150940000 119.49144285646
150950000 124.063563094631
150960000 123.351457290608
150970000 124.623333921908
150980000 125.689221640818
150990000 125.359741564799
151000000 123.388928200165
151010000 120.376931728641
151020000 122.476476081281
151030000 114.637135648983
151040000 121.240296657057
151050000 120.34642446316
151060000 120.511146586184
151070000 121.224766062307
151080000 118.90156381567
151090000 122.029900217009
151100000 122.067612355167
151110000 121.699628782546
151120000 120.238119291087
151130000 117.832686593228
151140000 118.182614526892
151150000 117.881467170599
151160000 114.224739391073
151170000 113.501257743167
151180000 117.668088189484
151190000 114.425963868631
151200000 117.744788556168
151210000 120.730494383043
151220000 118.144963344147
151230000 116.673520361605
151240000 119.193473195886
151250000 121.187353566256
151260000 120.771923973409
151270000 117.624541425079
151280000 121.361372384078
151290000 123.222050347334
151300000 123.415576717929
151310000 124.088466796812
151320000 122.752388691058
151330000 125.465863899431
151340000 121.850827680494
151350000 126.334946315362
151360000 130.473117814071
151370000 127.588663240029
151380000 127.039603517891
151390000 127.241807977758
151400000 120.956098082015
151410000 114.102605146109
151420000 115.205799981935
151430000 111.598135419676
151440000 114.742025597248
151450000 116.521018825767
151460000 113.601600899866
151470000 115.928207423765
151480000 119.49825434332
151490000 117.995733006575
151500000 118.336701154408
151510000 116.732128672395
151520000 116.834958207156
151530000 110.23986280126
151540000 115.534949711029
151550000 117.190629136349
151560000 117.439206707664
151570000 116.495611635632
151580000 117.669072683106
151590000 117.741647037824
151600000 114.473462176864
151610000 117.76463173547
151620000 114.99339205078
151630000 113.481087038361
151640000 117.905331783579
151650000 117.899491438934
151660000 120.061961150778
151670000 115.980823629249
151680000 114.805193834466
151690000 112.456193987367
151700000 119.171041071988
151710000 121.273328927312
151720000 121.195262222746
151730000 119.778431064088
151740000 123.744866166374
151750000 126.201008977039
151760000 122.790135347722
151770000 119.515364030227
151780000 121.99891324291
151790000 124.656256252178
151800000 123.970447781432
151810000 120.839033050275
151820000 120.681720427865
151830000 119.919691844747
151840000 123.339804718242
151850000 123.806663461679
151860000 121.188734966472
151870000 119.012106638391
151880000 119.710328695325
151890000 120.277047090211
151900000 117.6902575939
151910000 120.528817410403
151920000 119.602956624801
151930000 119.574621775312
151940000 123.884139635696
151950000 126.695987537097
151960000 123.377895674691
151970000 123.68059994102
151980000 127.285192655552
151990000 129.111041813424
152000000 128.057841133138
152010000 127.262767786157
152020000 128.062761690313
152030000 126.814980733464
152040000 121.813041832325
152050000 116.887979440579
152060000 119.976269603268
152070000 122.386395257628
152080000 121.170408705112
152090000 122.51084067402
152100000 118.628303516918
152110000 112.377705296563
152120000 115.730072425898
152130000 112.935048094338
152140000 114.770244911625
152150000 115.849772225298
152160000 115.487426111909
152170000 113.592980529763
152180000 112.930939376384
152190000 111.943434916658
152200000 113.450829290532
152210000 116.902365442819
152220000 116.992470474299
152230000 120.557283131505
152240000 120.288687263354
152250000 117.946626448162
152260000 117.002891418638
152270000 116.885803273901
152280000 118.716166469457
152290000 113.656831618648
152300000 112.934866579302
152310000 116.737703761293
152320000 116.799112294717
152330000 116.022044392347
152340000 113.743991679954
152350000 117.590321455801
152360000 119.349075546432
152370000 120.419658388315
152380000 122.021585223321
152390000 124.561151380031
152400000 121.653566093267
152410000 121.571815641495
152420000 121.779439725656
152430000 118.816812364281
152440000 118.079808864503
152450000 118.128886170191
152460000 118.773705374161
152470000 113.037815688869
152480000 113.056657984304
152490000 116.11823053784
152500000 116.526423743343
152510000 121.480187143483
152520000 120.932549189934
152530000 119.644546423687
152540000 119.320502724036
152550000 121.764931396982
152560000 120.052004533541
152570000 116.458701466541
152580000 120.207000453642
152590000 122.23901202419
152600000 121.34401412518
152610000 120.106107417573
152620000 120.624380218931
152630000 119.882968994963
152640000 118.493778027735
152650000 115.884934228824
152660000 117.382530242862
152670000 115.405502058391
152680000 117.132818637996
152690000 117.644334855862
152700000 121.703812388124
152710000 120.894915490824
152720000 124.28343228668
152730000 122.352189926124
152740000 119.453253247188
152750000 123.384451169365
152760000 122.470789521099
152770000 122.058254854275
152780000 125.26661345635
152790000 125.772636817991
152800000 124.491812760036
152810000 122.217563716913
152820000 123.65130837272
152830000 120.567345655793
152840000 122.20358354082
152850000 119.304608856145
[truncated: 395,729 more chars]
