# Supplementary material for: Directional translocation resistance of Zika xrRNA
Source: Nat Commun. 2020 Jul 27;11:3749. doi: 10.1038/s41467-020-17508-7 (PMC7385498; doi:10.1038/s41467-020-17508-7)
Supplement: Supplementary file 4 — Source Data [file 41467_2020_17508_MOESM4_ESM.zip › Source_Data_Figures/Fig2B/stretching-rate_r0-T300K/r_8_Ree_parallel.dat]

10000 20.3226559772893
20000 18.7331902373397
30000 19.2112322437912
40000 16.9878048595574
50000 19.9650357486891
60000 17.9950859393856
70000 17.9119399089642
80000 13.7754049035022
90000 17.7234939455437
100000 13.7812780463786
110000 14.6301558302889
120000 26.6855259477629
130000 18.9240322269418
140000 25.4626789442331
150000 23.8639722807105
160000 22.9229599621252
170000 18.6508296637696
180000 21.3021343278104
190000 23.0653550200817
200000 17.5795355915541
210000 17.5332751984075
220000 22.4921237155082
230000 24.6019347460385
240000 27.1097882572655
250000 28.8149315717448
260000 25.9716018359498
270000 29.4492738134514
280000 20.4682184116094
290000 16.923554846572
300000 18.9483928226909
310000 16.4384955216113
320000 21.052978285215
330000 28.0023762990241
340000 29.9992402783026
350000 22.8312839285618
360000 19.179776089431
370000 20.8915973586038
380000 16.0257984797814
390000 16.7539879297429
400000 16.9832882338991
410000 14.5544540898157
420000 18.3519268279711
430000 16.9364380827773
440000 9.89914217895063
450000 13.9808250200185
460000 17.5821741076601
470000 23.7219453997673
480000 26.2669598944009
490000 26.1489241268245
500000 15.9668094778817
510000 18.2847243597087
520000 26.8604201895176
530000 19.1029907722897
540000 14.4068545252663
550000 19.4969152355799
560000 20.7455384928186
570000 21.3167042788052
580000 17.0086349820725
590000 18.1225941357935
600000 13.3298969201012
610000 16.6190753526555
620000 18.0113837451377
630000 13.3470248889844
640000 17.0037739909505
650000 14.1632947435312
660000 11.6152373834964
670000 16.0461501530629
680000 17.2942662319955
690000 22.8847013224303
700000 21.2108388478501
710000 25.2472089717559
720000 26.561009859301
730000 26.0782797693469
740000 31.4789916450252
750000 25.8770596308974
760000 25.444735538296
770000 23.4837743162477
780000 28.7342743883549
790000 30.6139270576013
800000 18.9094742668903
810000 28.5970578094252
820000 23.6633054827864
830000 23.6141442244804
840000 28.0147924267156
850000 26.8957076209317
860000 21.6283046492802
870000 20.5625310449925
880000 18.8199981530004
890000 16.6634985735296
900000 16.6644709804989
910000 15.0440925379667
920000 19.6012576212314
930000 19.6632228657066
940000 21.6660921701462
950000 17.7093846290464
960000 23.301028695675
970000 22.5951768362925
980000 21.3742379957479
990000 22.913762536919
1000000 26.464776343938
1010000 21.5093772334727
1020000 27.0566540165603
1030000 29.5084055399796
1040000 19.7222614646291
1050000 20.4645380791483
1060000 25.2974419488058
1070000 27.7323462653168
1080000 25.4246416040777
1090000 18.0966463824188
1100000 22.3925566525938
1110000 26.6778060691761
1120000 24.4955184020995
1130000 22.8635197180511
1140000 32.7119893247648
1150000 38.3563139343344
1160000 29.3936917005557
1170000 28.2079725373896
1180000 31.8986919375595
1190000 24.8150017901346
1200000 23.1725785230373
1210000 26.2542373250297
1220000 23.7359858576293
1230000 17.1731325764458
1240000 17.9852589057355
1250000 18.5316621483709
1260000 16.5725795786202
1270000 25.1445488274014
1280000 20.6582331277845
1290000 27.9193889142855
1300000 28.2047198111814
1310000 20.8397499481226
1320000 15.4175516060332
1330000 14.0188209019094
1340000 13.0865848472206
1350000 26.174459216045
1360000 22.2182315304559
1370000 21.85197505421
1380000 24.9563683420856
1390000 30.0364711612271
1400000 18.1672136327713
1410000 18.742653934829
1420000 14.418454125342
1430000 14.5699691488404
1440000 15.6184202141375
1450000 20.3627870810801
1460000 23.8336694791555
1470000 23.3658663244897
1480000 26.5829698232524
1490000 23.9051971049892
1500000 28.3008010461068
1510000 26.677437636347
1520000 29.255127711864
1530000 30.4856448911788
1540000 27.56601808672
1550000 24.8761584621353
1560000 26.2960362115021
1570000 19.99885482736
1580000 24.073585684024
1590000 19.5750599727251
1600000 20.665917298677
1610000 19.0795605184968
1620000 22.0161147709445
1630000 28.5882824832704
1640000 27.2759358340076
1650000 27.9378997590496
1660000 27.7773636398687
1670000 25.7176473505214
1680000 28.2464093372895
1690000 22.9276384370785
1700000 28.5906220595384
1710000 25.0475328905683
1720000 24.6033806572162
1730000 29.8712882268614
1740000 21.3105422115354
1750000 25.4844819836237
1760000 25.0741292511801
1770000 31.5329474698506
1780000 32.0012985337461
1790000 30.7281233334041
1800000 27.7393954559939
1810000 26.0923832674699
1820000 27.6353354087568
1830000 27.6287121171716
1840000 22.3692895721237
1850000 23.0136372165748
1860000 27.6499495350823
1870000 29.9066246742548
1880000 31.0586265825941
1890000 24.6269139588386
1900000 19.7259150604544
1910000 23.7266465542803
1920000 23.4270165902856
1930000 20.0779266353256
1940000 19.9776186454148
1950000 17.0971886108485
1960000 19.9157156088233
1970000 25.5631858840439
1980000 21.3218524140769
1990000 24.3011199703304
2000000 30.2958383789618
2010000 28.3895490916433
2020000 19.7804368514973
2030000 26.6924734402788
2040000 28.0032795925145
2050000 19.7696830710698
2060000 16.7152618393074
2070000 21.1099603933301
2080000 16.2411483499198
2090000 16.5887980113238
2100000 12.5966405694712
2110000 20.5380106622407
2120000 15.7115571243107
2130000 15.618296573269
2140000 17.856143338714
2150000 12.2328482417797
2160000 20.1037013243931
2170000 23.0509911955982
2180000 23.5175231639011
2190000 18.2423805538116
2200000 15.6757842303711
2210000 21.5829289950202
2220000 15.6511369329376
2230000 10.8721552235986
2240000 15.1559331473148
2250000 18.0271773248838
2260000 24.1765948782621
2270000 22.7179910950343
2280000 18.7981058924934
2290000 15.2813849651085
2300000 10.260940049265
2310000 16.2334356275937
2320000 11.2739210942485
2330000 11.6609280329207
2340000 16.6987563988805
2350000 24.0946928886345
2360000 17.5388665387685
2370000 19.579540679853
2380000 16.7402456244118
2390000 12.3121001023281
2400000 11.7162099153351
2410000 12.9693831842221
2420000 21.3429367204529
2430000 18.3395887106661
2440000 11.6879262121169
2450000 13.6952818120126
2460000 9.25609740380804
2470000 9.06750507259113
2480000 16.987132073437
2490000 8.60704575167773
2500000 12.6266693201978
2510000 15.928207373245
2520000 13.7848378704371
2530000 13.1420987777204
2540000 22.3779820330869
2550000 22.1941967860266
2560000 15.5633224502809
2570000 24.8403819781901
2580000 20.1310349475477
2590000 16.0540793007674
2600000 16.8471118028615
2610000 14.0665138524332
2620000 10.2948655574483
2630000 18.3095022626321
2640000 18.5085032787985
2650000 24.2442631648837
2660000 21.0760453442065
2670000 19.5812025153089
2680000 22.6656579505995
2690000 19.6390070531162
2700000 16.1718791934092
2710000 16.042987325462
2720000 14.5125475919228
2730000 11.3999058006048
2740000 10.6264385560436
2750000 14.4536978841468
2760000 15.4213329158043
2770000 17.7736547937037
2780000 18.882063399422
2790000 14.2394121102351
2800000 20.7778398573785
2810000 17.3363600359174
2820000 19.254161186248
2830000 16.8218160231535
2840000 17.2299141947557
2850000 18.9126647837059
2860000 17.4339121519492
2870000 7.27262641793112
2880000 9.33713884905029
2890000 14.9595219746304
2900000 16.2418467063251
2910000 18.3315756515209
2920000 14.0992408974857
2930000 10.4924238044001
2940000 17.5061109532097
2950000 17.3481270370942
2960000 12.4114881423802
2970000 25.1544802572675
2980000 15.669406485935
2990000 13.108123174947
3000000 14.8282463486602
3010000 24.8030833010222
3020000 17.9073338740748
3030000 22.3349321729307
3040000 22.8847965034383
3050000 19.0165390683098
3060000 16.7079882105436
3070000 15.1536247545557
3080000 16.7987307124504
3090000 15.5029080681898
3100000 17.0729648817509
3110000 21.5361739776038
3120000 18.4279110572635
3130000 14.5463055814621
3140000 16.2262719894364
3150000 17.4937881620616
3160000 23.095871515907
3170000 18.5247291458076
3180000 20.322225726002
3190000 21.8022480152216
3200000 10.1703792427107
3210000 11.5646188640442
3220000 15.7994569308505
3230000 10.99832799925
3240000 12.3074090063922
3250000 6.72779286379296
3260000 11.1641590302496
3270000 9.16979388907191
3280000 7.36871779728926
3290000 10.1080325156976
3300000 7.85942081789722
3310000 15.5432599067441
3320000 16.2706851949647
3330000 24.9251249163019
3340000 21.6362370591593
3350000 20.6645078080955
3360000 27.9274973575523
3370000 21.8888615182201
3380000 22.2924282437693
3390000 16.1897496125407
3400000 17.8489936020662
3410000 18.058604192933
3420000 23.9528447490858
3430000 16.51795494807
3440000 16.4726945220978
3450000 12.6953202360592
3460000 22.4700483002496
3470000 20.8195799119023
3480000 19.7104098650859
3490000 10.7708954265427
3500000 7.99361315504098
3510000 7.78036653982451
3520000 8.05931586115429
3530000 8.03167828203755
3540000 11.9854675178448
3550000 14.3448070146291
3560000 21.9103329285306
3570000 18.3043037958126
3580000 18.146113256359
3590000 12.2281031440316
3600000 14.2413485034498
3610000 15.7605399995382
3620000 24.3533270247307
3630000 14.3508342040881
3640000 17.2684769976963
3650000 20.787507519422
3660000 22.5496717680966
3670000 22.6350097537708
3680000 19.9171349906717
3690000 24.5085533545024
3700000 25.9379534740437
3710000 31.4763905310817
3720000 26.3527252105731
3730000 29.3916075843268
3740000 23.9883737746885
3750000 26.2545381821079
3760000 23.2367028961183
3770000 29.3563294436457
3780000 31.5545455419368
3790000 25.3016151641614
3800000 22.5049608674241
3810000 24.5912893566633
3820000 23.6344404374679
3830000 23.0084868340163
3840000 21.114701778254
3850000 22.3243836914081
3860000 23.1880290019669
3870000 25.6905755534129
3880000 25.4789741915839
3890000 22.2067182338276
3900000 21.1438605576629
3910000 16.8617967349621
3920000 18.2211441949477
3930000 15.647740654329
3940000 16.4154197985836
3950000 25.223628255994
3960000 17.5189363910536
3970000 20.2575714356948
3980000 22.1296157108205
3990000 22.2359417760724
4000000 25.0028337253386
4010000 25.3927733604583
4020000 18.8489955836964
4030000 18.1335081828119
4040000 22.3363463417858
4050000 22.4533117230674
4060000 13.870486918534
4070000 17.915129700464
4080000 18.101321017917
4090000 18.7538003854553
4100000 17.5885124946138
4110000 20.9031209139259
4120000 23.7904392594322
4130000 30.2638849008972
4140000 22.0964854843776
4150000 19.7915087184302
4160000 22.3502505487783
4170000 24.0625403492373
4180000 21.1885080707449
4190000 24.6174501200835
4200000 20.4810365437765
4210000 19.9955986547128
4220000 19.4859673518002
4230000 21.7637938861644
4240000 25.6730763751553
4250000 12.0232880716206
4260000 19.1396272923279
4270000 18.4281552997874
4280000 12.2628727546465
4290000 18.6244788674674
4300000 16.9596386716939
4310000 16.9158917809879
4320000 20.3764827647593
4330000 23.6038905633078
4340000 18.1997151911103
4350000 15.3996987689679
4360000 13.5948628215427
4370000 11.1472697482457
4380000 12.9804108887482
4390000 19.8949003109275
4400000 25.9711823660149
4410000 19.3315146730492
4420000 13.9568733055665
4430000 18.6725446002838
4440000 20.4738209294712
4450000 18.7049475619038
4460000 9.62650832507512
4470000 15.2077479313139
4480000 10.8839048765702
4490000 16.4400536887478
4500000 9.69802694434128
4510000 19.5076040457061
4520000 19.3092864378082
4530000 19.1717434445429
4540000 19.7312532281555
4550000 12.4565716161197
4560000 12.6991355945084
4570000 7.58030222699159
4580000 17.4749284949014
4590000 19.3192503316004
4600000 19.7566603580498
4610000 23.8885859701832
4620000 17.4415566606822
4630000 17.6660037577985
4640000 21.6049650762376
4650000 17.1109289607786
4660000 18.1102147674808
4670000 13.1885501572725
4680000 17.6262268880871
4690000 23.8637582166963
4700000 17.6306735908272
4710000 19.1970829785228
4720000 12.3469570938639
4730000 13.7874459633855
4740000 5.97769293143779
4750000 5.96991853350301
4760000 8.21509218688328
4770000 14.2429615616339
4780000 14.2804013598648
4790000 17.3427104595891
4800000 16.1112321582004
4810000 15.0547695397296
4820000 9.55727631555646
4830000 11.2690930705511
4840000 12.0950150793673
4850000 9.89919792652273
4860000 13.3890320049903
4870000 8.96134034986233
4880000 9.07144681754767
4890000 13.4832069562655
4900000 13.6765739497732
4910000 10.2901044939472
4920000 13.0724066353867
4930000 14.4791728612441
4940000 3.74391856284785
4950000 10.2230730005305
4960000 10.6245898953911
4970000 14.4903249394139
4980000 14.0548160669641
4990000 17.002279554622
5000000 14.6840998078648
5010000 11.2450573471631
5020000 5.04838219929724
5030000 5.67403579907017
5040000 8.92313723331125
5050000 13.496019149921
5060000 21.9252092682477
5070000 21.9043381981031
5080000 23.3376448257816
5090000 15.6237996885778
5100000 13.9376210120374
5110000 12.1096885826287
5120000 16.4266791902409
5130000 16.3186647573661
5140000 18.7202784752138
5150000 20.8144988194579
5160000 26.8484439405377
5170000 14.7416080675425
5180000 17.9844270459484
5190000 16.5469755413486
5200000 17.0797322161762
5210000 14.5799444384327
5220000 10.6661172447762
5230000 10.8289937445423
5240000 15.3597550278116
5250000 10.7844134396498
5260000 12.3303366622523
5270000 12.3387257741948
5280000 15.9185373959027
5290000 5.59757940002845
5300000 7.8000365668226
5310000 11.6176394000371
5320000 12.7908639805682
5330000 18.4396815764565
5340000 20.2078094267682
5350000 15.2698308319659
5360000 18.978014544922
5370000 19.2224877996687
5380000 10.8704868833685
5390000 18.7952520270193
5400000 17.1935634838726
5410000 13.5922711956332
5420000 17.0851478614962
5430000 15.3828189438284
5440000 14.1589857237356
5450000 17.2925161194693
5460000 11.1293277088444
5470000 11.7271595909292
5480000 5.27951921205857
5490000 12.3210450856361
5500000 2.89483306221155
5510000 7.38873547214746
5520000 10.601305150482
5530000 9.35420261438293
5540000 7.55109905011386
5550000 5.93977650322194
5560000 5.9576603197757
5570000 11.3285218489609
5580000 6.95576081667309
5590000 6.1381720949405
5600000 7.31462348312607
5610000 8.38924768928007
5620000 13.1356735079458
5630000 12.5649950055931
5640000 12.2687498511426
5650000 10.9608742658739
5660000 6.87702387464913
5670000 4.24752246727905
5680000 7.11013014255008
5690000 11.4204099236256
5700000 11.8674176694632
5710000 9.66458810182615
5720000 11.6142575546083
5730000 11.8759265241756
5740000 7.55663110826714
5750000 4.9769183009825
5760000 8.64118428557219
5770000 8.29535039037256
5780000 8.07230975526357
5790000 9.67259494361502
5800000 11.7566460719058
5810000 9.52158292058522
5820000 12.9965751675451
5830000 12.2869220539716
5840000 6.98812437833192
5850000 5.13448474919625
5860000 9.85242272542519
5870000 5.13559404809064
5880000 6.00776575728412
5890000 7.1782973114108
5900000 10.1459398389379
5910000 13.3565278302143
5920000 11.7761908180362
5930000 15.1154854064333
5940000 16.5972261865738
5950000 13.0499266888665
5960000 11.6260002574055
5970000 12.0630004087653
5980000 13.2570022953729
5990000 13.285135865746
6000000 19.3332510793919
6010000 21.4444662465021
6020000 18.0401712504022
6030000 13.1692272798838
6040000 12.4500510229482
6050000 8.79092478319461
6060000 9.64254028570275
6070000 8.25108292314474
6080000 5.40921315082829
6090000 4.06329788785911
6100000 4.7179880606937
6110000 10.1006389937595
6120000 12.2359733325836
6130000 17.6902411684726
6140000 16.0848560772503
6150000 10.5239120865344
6160000 16.9096696186027
6170000 27.7987570358909
6180000 17.6847682500033
6190000 21.6789430978058
6200000 23.2819164576642
6210000 22.3702815830597
6220000 23.7350118604871
6230000 25.2715835440773
6240000 26.1024540201166
6250000 22.4788165724399
6260000 27.3775483770244
6270000 24.3696378882628
6280000 21.4566953518426
6290000 15.0080022885343
6300000 13.5154322683604
6310000 16.594761903453
6320000 16.9114455422087
6330000 16.2102394604422
6340000 12.2176719178965
6350000 10.9686521000478
6360000 15.8364742304547
6370000 11.7362586796859
6380000 20.7848322900936
6390000 14.0974420566781
6400000 14.2574941069804
6410000 13.658764978072
6420000 15.3577647850386
6430000 15.8688912224324
6440000 13.1543923879939
6450000 20.2319882656935
6460000 14.9267845573247
6470000 14.7764469498393
6480000 15.5893413282778
6490000 14.6779022533404
6500000 21.1142127651376
6510000 14.8501418879363
6520000 28.0311183983346
6530000 16.6660556339025
6540000 23.5528615664492
6550000 25.372612992671
6560000 16.1764027085938
6570000 22.2308678846323
6580000 16.4395169712201
6590000 14.0716519014628
6600000 11.1291034546766
6610000 14.0916432871646
6620000 8.6545084242739
6630000 6.33401059304714
6640000 13.2799003659558
6650000 19.0552648306974
6660000 16.0252251934597
6670000 11.1076615753202
6680000 19.2264419199763
6690000 13.337320849597
6700000 17.5128800055865
6710000 20.1739819394408
6720000 22.6850551971049
6730000 16.2577058230856
6740000 19.0775703260045
6750000 13.6787381014831
6760000 15.0253962290657
6770000 14.7563994076644
6780000 19.9767347340364
6790000 20.2984895710879
6800000 20.3988926494329
6810000 17.8180065830021
6820000 17.8336848471329
6830000 15.8754187485542
6840000 27.6544358491532
6850000 20.7823360567188
6860000 18.6823258588481
6870000 21.9402556826435
6880000 24.4744324188828
6890000 17.0754334415863
6900000 23.3715478564736
6910000 22.4425759483224
6920000 22.191904902641
6930000 22.1423881935726
6940000 22.1317237522545
6950000 20.560833578349
6960000 22.4150940329351
6970000 19.3464833655484
6980000 22.0923527903257
6990000 22.1378096920089
7000000 14.1361132002921
7010000 15.3573721084608
7020000 19.1426830735427
7030000 18.9462640652303
7040000 15.7044240112443
7050000 16.3761770695953
7060000 20.4099047616826
7070000 25.6661630060474
7080000 22.4220630831934
7090000 19.3944415422508
7100000 22.9531485422693
7110000 22.7368617012919
7120000 19.3624285036542
7130000 17.8144519873703
7140000 19.7556054398434
7150000 15.6931374832442
7160000 12.5402477036694
7170000 11.8195166061101
7180000 6.90124958355557
7190000 11.2338222987329
7200000 10.8161245435766
7210000 11.1751484043829
7220000 21.8779625988107
7230000 21.8890600155121
7240000 16.4766898470696
7250000 16.7407057957711
7260000 19.3622990017481
7270000 15.6191641492154
7280000 14.274772037168
7290000 13.8197178854262
7300000 18.1214699027277
7310000 20.8961103937559
7320000 14.1431436380419
7330000 16.3032765494436
7340000 19.1799686473864
7350000 23.2211113990495
7360000 18.2235545593269
7370000 22.8963345466992
7380000 22.3905506398739
7390000 19.0142959635872
7400000 21.1768162952932
7410000 20.0057662534474
7420000 23.0582265497982
7430000 24.9591122309737
7440000 23.3373499806217
7450000 28.1701608823764
7460000 21.8295717752009
7470000 28.627436028321
7480000 23.6836536218862
7490000 18.2409927470147
7500000 22.1671488640483
7510000 20.1331544403575
7520000 26.4362620039902
7530000 24.1081188285052
7540000 24.4559102410109
7550000 18.3163753765991
7560000 23.9773337920762
7570000 18.1014296735709
7580000 19.2992179679442
7590000 21.4122588491529
7600000 16.322615773245
7610000 9.44642123888093
7620000 12.6959812805963
7630000 20.3428953243601
7640000 13.4592229172883
7650000 16.2146045872507
7660000 20.3447807437879
7670000 20.2034338139367
7680000 17.9045791985984
7690000 22.4387136889289
7700000 14.4385806553902
7710000 20.227625428806
7720000 16.6696680361102
7730000 17.9991536994294
7740000 12.2374509358387
7750000 19.9373127996462
7760000 19.5629046223948
7770000 14.6113387706216
7780000 19.2359783307053
7790000 18.0114894246024
7800000 17.401040511972
7810000 17.7688122514512
7820000 21.4987143119299
7830000 20.6067895453604
7840000 15.4896837703733
7850000 18.0668047107409
7860000 21.1344448133786
7870000 24.6657556442279
7880000 20.3407925695116
7890000 20.7876397652061
7900000 19.481119586025
7910000 20.7918804351078
7920000 21.9310254326739
7930000 22.9940961884544
7940000 23.6797802656079
7950000 20.3662115869383
7960000 21.5165940809807
7970000 23.2207773616939
7980000 19.2904144868576
7990000 25.9861913389202
8000000 23.2711184587388
8010000 19.0322758515541
8020000 19.6217620233376
8030000 18.8860155367424
8040000 21.2181659072959
8050000 19.3339814413923
8060000 23.7534935925611
8070000 21.8114660012302
8080000 18.2071430390055
8090000 24.306461720884
8100000 13.5584242415807
8110000 13.0384466975471
8120000 12.0564154946949
8130000 7.4966867390184
8140000 13.7122915387629
8150000 9.8410783369427
8160000 13.0669519404157
8170000 10.0316864297362
8180000 19.1121767517815
8190000 16.1433901011247
8200000 16.8825423309482
8210000 14.8560416492294
8220000 18.4578049333749
8230000 13.5988672479604
8240000 19.6983860193278
8250000 17.1166433778588
8260000 21.3694020438814
8270000 19.6901872589735
8280000 13.4914105646523
8290000 12.5543498577786
8300000 15.178924327584
8310000 13.9311120104543
8320000 8.38257487381298
8330000 12.0407946069782
8340000 11.7332928306508
8350000 14.144826420456
8360000 18.7662402377856
8370000 16.1010837977973
8380000 13.0335789570694
8390000 15.7154786377304
8400000 19.1718242418336
8410000 18.7786910616837
8420000 20.4693080277606
8430000 17.4214437991063
8440000 19.4143580220071
8450000 10.3363515651099
8460000 17.472389935179
8470000 13.6847521384893
8480000 20.0869310009698
8490000 17.6403731187274
8500000 23.7140695722564
8510000 23.9603700593495
8520000 28.2786076746216
8530000 25.7053432664616
8540000 26.0795047279151
8550000 21.0088334262952
8560000 16.4712855026692
8570000 19.625989694207
8580000 24.7256336742631
8590000 18.5351746873972
8600000 17.0210776230959
8610000 19.2106608183269
8620000 20.9151097934363
8630000 13.0432914570171
8640000 19.6149922959926
8650000 16.8926126757942
8660000 15.8602892114649
8670000 15.3890897950077
8680000 16.0409651018452
8690000 17.9289543604717
8700000 10.3938660043368
8710000 12.9425493589961
8720000 8.9365647725719
8730000 10.55283212035
8740000 18.5228963025237
8750000 19.2104678816517
8760000 16.7514478532805
8770000 15.1285211321906
8780000 20.9694261186958
8790000 19.7920726022432
8800000 20.9118530150523
8810000 23.2781548374169
8820000 17.2203551640404
8830000 17.1188367341505
8840000 15.6100810117624
8850000 17.4866742002449
8860000 20.4657019064718
8870000 12.8770948015301
8880000 17.3374628216599
8890000 18.7323984383388
8900000 22.1329069142744
8910000 16.0163057595245
8920000 17.9994662218373
8930000 25.2933598914582
8940000 20.2793898135717
8950000 19.4306797269227
8960000 17.5155997969165
8970000 19.9030065490558
8980000 17.2597519411518
8990000 17.224028890252
9000000 23.1749972402764
9010000 20.3956422964325
9020000 17.6442713773562
9030000 13.0307520765803
9040000 22.5598176463626
9050000 22.7150680065805
9060000 25.833178744519
9070000 28.0671605687639
9080000 28.4583614911111
9090000 29.6623790349987
9100000 35.4087351450575
9110000 29.960583316446
9120000 28.2255383195239
9130000 23.3441153148902
9140000 20.8750239689151
9150000 27.3792377593501
9160000 22.8816906288853
9170000 20.8078780802325
9180000 17.0220830066052
9190000 16.7110561581563
9200000 21.8480037302887
9210000 21.3998456553823
9220000 20.2563190778469
9230000 27.5241782475485
9240000 19.4801825962577
9250000 24.7346680236476
9260000 15.3556548935707
9270000 18.4125105924261
9280000 17.8824869649413
9290000 14.1379954698961
9300000 18.7695869332562
9310000 17.0366856925476
9320000 16.6607244663323
9330000 24.4471073973545
9340000 19.1437090111875
9350000 20.4089581689665
9360000 18.1412216292052
9370000 14.8950308812082
9380000 17.3636682009919
9390000 22.702246143193
9400000 20.4315552202372
9410000 18.2078629277577
9420000 18.5763669298366
9430000 21.8108909817736
9440000 19.0796083736514
9450000 16.8458908847836
9460000 17.2618670152131
9470000 19.899821841038
9480000 20.2853214663013
9490000 22.3339168568933
9500000 17.5694036228153
9510000 13.197216326283
9520000 15.2050953602807
9530000 19.8591132701809
9540000 17.5564251851999
9550000 19.1695411467644
9560000 12.6091638756521
9570000 19.5295193394812
9580000 14.9139576650292
9590000 16.8050226719704
9600000 14.5361583514524
9610000 14.4849140371557
9620000 8.42590200541076
9630000 10.3811022565864
9640000 12.433435871251
9650000 10.9123519197298
9660000 8.99402859511389
9670000 12.9223603362954
9680000 14.1171106841039
9690000 15.2159262098475
9700000 16.3413898499023
9710000 14.7364558870726
9720000 17.7019947015109
9730000 14.8323736314808
9740000 20.4342626286042
9750000 12.2243340515265
9760000 17.3503338256313
9770000 12.5608654146757
9780000 12.4475030143672
9790000 12.7334878107505
9800000 12.9433764662817
9810000 16.8786149903518
9820000 11.7962612449712
9830000 15.89747386005
9840000 20.2863671744246
9850000 17.8397147929787
9860000 14.0313055518636
9870000 13.7248491751119
9880000 12.9298197953915
9890000 12.8966864379253
9900000 7.43143842936109
9910000 13.5744302241308
9920000 13.1139696646304
9930000 16.6756742327388
9940000 12.3168704825066
9950000 21.0595117444964
9960000 16.9855976444809
9970000 14.9541328221193
9980000 12.1539780485741
9990000 14.9777273919825
10000000 17.5614733846749
10010000 14.8570302352608
10020000 16.5784403695088
10030000 15.6779646521716
10040000 22.7133664716004
10050000 21.9786680209797
10060000 18.7710740128995
10070000 23.4854751356817
10080000 25.9144561948979
10090000 16.7577809238219
10100000 16.3487307520836
10110000 12.6323854694868
10120000 14.8305089397201
10130000 24.3291519509568
10140000 23.160512589607
10150000 26.7957155282215
10160000 28.6855888570401
10170000 23.7684557500259
10180000 24.7036810601512
10190000 24.8779038546497
10200000 24.1430732497928
10210000 17.1837902389627
10220000 14.4144991926696
10230000 17.698936887044
10240000 23.3796298434796
10250000 21.3997858672265
10260000 20.5215617762235
10270000 23.9224499983901
10280000 20.9139597953341
10290000 25.1671221327015
10300000 22.7486152922934
10310000 19.3839703595933
10320000 23.6434423392539
10330000 24.6645269539159
10340000 23.1029197936052
10350000 17.2328852268184
10360000 17.3445498694816
10370000 15.513623137184
10380000 16.9169194211403
10390000 14.3755938832333
10400000 14.2632933531682
10410000 20.0668739638162
10420000 14.4199361497643
10430000 19.3249510235813
10440000 19.9268188607105
10450000 24.9530162539317
10460000 24.1857709411271
10470000 19.6777154513827
10480000 16.9308769022538
10490000 16.458651288627
10500000 17.2684770671522
10510000 19.1953742740316
10520000 13.8530714388704
10530000 21.0637138107371
10540000 21.6630008593675
10550000 21.2548212276294
10560000 16.9551895498155
10570000 19.4310203466761
10580000 16.8584744431617
10590000 19.4444834007816
10600000 19.7667483830839
10610000 22.331006407042
10620000 21.8970080427505
10630000 20.97972888148
10640000 12.6523206087473
10650000 17.001308619569
10660000 17.1422921878283
10670000 15.9062574840697
10680000 14.4878744206077
10690000 14.8737062274749
10700000 22.5961287463526
10710000 23.6454858503795
10720000 17.5219614160181
10730000 16.3677487379553
10740000 22.4263257109004
10750000 19.5079342413943
10760000 20.3775812714437
10770000 17.4658784801886
10780000 18.25046173349
10790000 23.3164117458817
10800000 20.6230387414885
10810000 23.7654106030554
10820000 23.424264290772
10830000 24.3305521101443
10840000 26.8532490494284
10850000 23.7030165561414
10860000 25.2971799787734
10870000 23.2366354499593
10880000 30.1975725070509
10890000 27.4500395050508
10900000 26.4161474068983
10910000 28.3456451709538
10920000 27.8640475426799
10930000 32.6882205780317
10940000 37.2826553764826
10950000 34.2939586672982
10960000 31.8197454293368
10970000 33.9883653801879
10980000 43.9501349817619
10990000 43.9030329538714
11000000 50.8112925141127
11010000 57.0307919069599
11020000 59.6476506736126
11030000 49.7407449844779
11040000 53.808860065775
11050000 55.4316897852561
11060000 53.7052190353497
11070000 58.0418637699768
11080000 60.8672087212712
11090000 56.1306466558266
11100000 52.8627974039812
11110000 51.14616287544
11120000 54.2085028913108
11130000 53.5898913783469
11140000 50.3008588626683
11150000 50.842333457808
11160000 55.1615436553512
11170000 51.1206649739369
11180000 51.3491284326622
11190000 41.8963030218066
11200000 44.4138550442449
11210000 42.9601407062978
11220000 45.4516825883234
11230000 54.0809888452848
11240000 49.2774746921799
11250000 49.3423096716782
11260000 44.2681106075811
11270000 44.4015974090754
11280000 51.5387970686394
11290000 52.1454460911821
11300000 49.1321123324645
11310000 45.5361106908297
11320000 42.5490067136786
11330000 44.1504832950592
11340000 44.4807418164364
11350000 44.2020694298117
11360000 41.6883537707223
11370000 43.022277862407
11380000 37.1057025417419
11390000 44.2723123478465
11400000 45.255542789511
11410000 42.9542771719269
11420000 40.9857096984593
11430000 31.5571617375349
11440000 26.6584247737564
11450000 31.6038687415199
11460000 33.237629364924
11470000 32.1790991447379
11480000 32.7743499886226
11490000 27.8503551236683
11500000 35.0745859474401
11510000 39.2850376219952
11520000 36.3436305909263
11530000 40.9110690219346
11540000 39.4441205132385
11550000 46.8590590144436
11560000 40.0618134726917
11570000 45.3861976254771
11580000 39.6515191993881
11590000 34.4895294919171
11600000 29.9590344000715
11610000 33.1259732465462
11620000 32.4637811528918
11630000 37.3609291480094
11640000 41.4456612536661
11650000 43.9713237612004
11660000 45.8977318645178
11670000 40.331235967353
11680000 37.7494656575217
11690000 38.0042986082723
11700000 33.4003258328904
11710000 27.5940658772432
11720000 34.0133828746075
11730000 32.9280933512412
11740000 35.4903278104902
11750000 34.8153867156105
11760000 40.7877445833237
11770000 37.4147496372029
11780000 33.8584401217116
11790000 41.2678981765202
11800000 42.4579677596703
11810000 40.1696623485533
11820000 38.2718078536383
11830000 34.5560655310741
11840000 37.8129135305208
11850000 31.0624538036551
11860000 28.8820864737566
11870000 26.2139939001182
11880000 28.3948650818507
11890000 29.6030967660532
11900000 31.5913261228494
11910000 25.1759221270577
11920000 24.1008738994448
11930000 25.007861890398
11940000 24.4515588399365
11950000 31.0964172007378
11960000 32.6174056854165
11970000 25.4887485158215
11980000 29.8827618393391
11990000 28.6360718452951
12000000 32.814681060511
12010000 30.7339510066897
12020000 27.3860414135487
12030000 31.4953567707295
12040000 36.9188316473602
12050000 34.4486708764623
12060000 32.7305403116032
12070000 32.3365360865106
12080000 31.6080674436051
12090000 34.8600048485966
12100000 34.2727590962397
12110000 29.1613065101387
12120000 31.1131113479199
12130000 33.5401368368509
12140000 28.0690876413735
12150000 30.8628927911179
12160000 27.2644064650666
12170000 24.4425362854042
12180000 23.5540400833879
12190000 27.7958163765866
12200000 25.6181202084443
12210000 23.3576952718749
12220000 20.8614953259885
12230000 26.8917114445237
12240000 21.7967836066083
12250000 21.2523399360562
12260000 20.9425773323312
12270000 16.5725677720267
12280000 24.3015427389273
12290000 27.0387907546552
12300000 23.6933350771893
12310000 29.1792886082141
12320000 28.7580407641404
12330000 24.8612410584967
12340000 20.7770992597569
12350000 24.2003645809824
12360000 29.3669924338805
12370000 25.7052344952439
12380000 30.4006535060432
12390000 28.1935100742945
12400000 28.4096688897843
12410000 26.2281810860399
12420000 25.1837561005892
12430000 30.5842360101878
12440000 26.0154504796321
12450000 31.0310073015007
12460000 26.5422461659291
12470000 28.0469373568868
12480000 24.9440755999171
12490000 20.9934290052161
12500000 26.2844558858072
12510000 19.9360843115605
12520000 22.2808939546308
12530000 17.1537268832387
12540000 17.1349181953765
12550000 19.9127186277223
12560000 24.0774491933571
12570000 30.1927003619276
12580000 31.7698003808238
12590000 32.1874210478553
12600000 28.7908849851365
12610000 29.2674912192697
12620000 22.1131195975047
12630000 16.2239231935472
12640000 21.9529558360302
12650000 20.4095326438434
12660000 15.4745339728423
12670000 17.2361790003364
12680000 16.0091521270613
12690000 24.8914245179065
12700000 24.4709103979025
12710000 19.3460366767697
12720000 28.4363017164654
12730000 30.3856634811925
12740000 17.8740559467593
12750000 17.0699347183602
12760000 19.5507198678993
12770000 18.5392352358232
12780000 32.5479869688824
12790000 23.9405902274525
12800000 18.5607113356249
12810000 17.2707391372253
12820000 15.4711548585067
12830000 7.9915075239806
12840000 5.73608107197452
12850000 6.26306891457818
12860000 0.449067603017568
12870000 4.04594975309863
12880000 2.04641102523573
12890000 5.80831522700498
12900000 8.81942179662519
12910000 13.264033795577
12920000 7.84827037268758
12930000 16.3424840258994
12940000 17.1124688729948
12950000 19.8628023139059
12960000 21.0890084036354
12970000 12.9509886267884
12980000 16.2741967197388
12990000 11.759411280837
13000000 18.2111857222989
13010000 20.3347997286085
13020000 24.1200716572145
13030000 25.3206821789073
13040000 24.7091614454916
13050000 28.2682465077879
13060000 24.0024187122294
13070000 22.6987433657432
13080000 18.3978617959836
13090000 18.311059412589
13100000 16.7364589099045
13110000 25.6475313176077
13120000 20.4702009423443
13130000 16.1081403250051
13140000 14.7832126064144
13150000 16.5541279219984
13160000 10.8202686875276
13170000 8.24749510747148
13180000 11.2663724121513
13190000 13.4085807201084
13200000 16.5829799767597
13210000 10.0448208208229
13220000 15.3257626960551
13230000 23.6403011640855
13240000 22.4878683018685
13250000 22.3562526258581
13260000 17.6030835391421
13270000 16.1545401474949
13280000 15.3597769869022
13290000 16.9436468447751
13300000 14.7534974078304
13310000 14.5035935785264
13320000 16.530451073266
13330000 19.9194228937826
13340000 27.214021982832
13350000 30.7669283811497
13360000 23.0159657200414
13370000 21.7754793620912
13380000 12.9701594395379
13390000 21.927617023654
13400000 18.154861427778
13410000 15.6116626162548
13420000 22.035969495491
13430000 22.3955200940834
13440000 27.6325237718707
13450000 24.2212322870834
13460000 25.3269493155966
13470000 25.0207383414336
13480000 18.1968578621397
13490000 17.3978751137486
13500000 21.4312033899352
13510000 25.5078635344354
13520000 24.1541719660406
13530000 22.5618220033625
13540000 20.2320761351647
13550000 21.8401309551087
13560000 22.2074402345174
13570000 20.7759582518342
13580000 16.085143782193
13590000 22.6314448783361
13600000 24.6139751354085
13610000 23.039771042297
13620000 23.4098950477036
13630000 29.4495017541824
13640000 29.1343231741923
13650000 34.4017863881613
13660000 24.7190011403108
13670000 22.2203352215292
13680000 21.5903230656035
13690000 21.1640518692492
13700000 22.292780750736
13710000 21.4213031020877
13720000 17.1009370248275
13730000 19.5551355841035
13740000 21.299822758281
13750000 21.1147993012565
13760000 19.8420803951684
13770000 25.4749166988381
13780000 20.7248636059765
13790000 16.7161750180733
13800000 14.5442009912684
13810000 10.7605080640531
13820000 11.4611794702017
13830000 15.0789514614984
13840000 20.084088717204
13850000 21.9998381135319
13860000 19.3201990710666
13870000 21.8505022418136
13880000 20.5309871814674
13890000 21.7747341943983
13900000 24.7675190943648
13910000 22.5612552715069
13920000 28.7595792510144
13930000 29.7672656932201
13940000 21.8572302301775
13950000 21.3337848704715
13960000 23.845847373075
13970000 19.7605895616086
13980000 13.16223262838
13990000 13.4797402797366
14000000 16.3734055359895
14010000 20.1643796096349
14020000 20.8603290874975
14030000 22.0824758151406
14040000 24.4999453173554
14050000 20.5299918072556
14060000 22.1014819789452
14070000 26.9704981333137
14080000 16.1267367656972
14090000 19.576809105304
14100000 19.0652376505741
14110000 24.2566984041835
14120000 25.0060130207057
14130000 24.2726272924577
14140000 31.8040378647044
14150000 28.8419485925279
14160000 25.6182860400669
14170000 21.4049796192715
14180000 31.7721672350316
14190000 34.1023508497003
14200000 31.8502053126849
14210000 30.7435362495361
14220000 25.3453193072369
14230000 18.7134475365908
14240000 23.5487111290728
14250000 25.0638437691769
14260000 32.2158883628229
14270000 36.2781101449775
14280000 30.2118149627503
14290000 37.8985988936536
14300000 34.3751261733764
14310000 32.7933727774827
14320000 26.4901384857961
14330000 26.7941947334867
14340000 29.4891923391507
14350000 15.8744358734978
14360000 18.3794740738642
14370000 21.1314066201862
14380000 19.1665791559006
14390000 29.567413130979
14400000 29.1358584739502
14410000 30.6685327082239
14420000 30.1963144799351
14430000 32.5064108006215
14440000 26.9650242125663
14450000 18.3790799110391
14460000 26.4932201970902
14470000 22.2511208938054
14480000 21.2298033591713
14490000 20.377800393564
14500000 25.7066535572988
14510000 23.9307689238977
14520000 25.9638204367702
14530000 24.6832073963839
14540000 27.1013371871497
14550000 37.9351590474708
14560000 33.0942238564471
14570000 21.7871063591238
14580000 26.1439747914163
14590000 26.6013795830158
14600000 28.6968726745027
14610000 24.5762974825395
14620000 25.3372557959304
14630000 20.0631286170132
14640000 26.7161420839894
14650000 26.334884070271
14660000 17.6390972192152
14670000 20.272550910037
14680000 18.9777219773699
14690000 20.9723172319821
14700000 23.5026870408553
14710000 26.5077106483938
14720000 24.3571856621777
14730000 23.240754308293
14740000 16.8130518528955
14750000 16.2411720414955
14760000 17.5134912662976
14770000 14.5743224006592
14780000 16.1495618238629
14790000 21.198181255299
14800000 18.0876163108199
14810000 17.8404761973063
14820000 21.1544444747249
14830000 14.9064207715305
14840000 16.0320350618868
14850000 19.8457374949434
14860000 15.6126549902814
14870000 10.0174067980721
14880000 9.4673845607665
14890000 18.4677440015254
14900000 17.8968508926695
14910000 22.2937377719018
14920000 22.4185128054463
14930000 21.2169914970625
14940000 26.3087445186938
14950000 29.8578613359442
14960000 27.8490557796004
14970000 26.4764676954244
14980000 21.9570996418291
14990000 22.7667126589203
15000000 27.6063630493718
15010000 21.1247538947765
15020000 16.0799056579667
15030000 19.3741846691262
15040000 10.9275632502737
15050000 16.9933729744577
15060000 16.720957801876
15070000 18.9352404063474
15080000 21.1207159472702
15090000 22.3523776710173
15100000 12.82139487348
15110000 14.3998013359811
15120000 19.032331458666
15130000 21.8174101853946
15140000 20.5984147407604
15150000 18.1586692192703
15160000 15.9033491259352
15170000 22.3303426179375
15180000 17.4438387487225
15190000 12.9725818350241
15200000 15.7922502252738
15210000 19.7037634539723
15220000 17.2336684889547
15230000 17.0881637864011
15240000 16.8619554824594
15250000 20.1496646856289
15260000 18.1390927828186
15270000 18.8942134293173
15280000 13.5897130079685
15290000 10.3122530341064
15300000 15.1546406084225
15310000 15.6129676881646
15320000 8.6484833950521
15330000 14.2583224309396
15340000 6.22944357095065
15350000 6.40295353898154
15360000 13.9703751083205
15370000 10.7963856316583
15380000 17.4539488788131
15390000 21.8418883212489
15400000 14.8847175867448
15410000 15.2433887433962
15420000 13.2684028981224
15430000 12.6036381186591
15440000 16.3820255184211
15450000 11.7488357572208
15460000 11.0367618851143
15470000 10.0869711702866
15480000 21.2832340384214
15490000 26.4732986320286
15500000 27.6809141420566
15510000 29.2003054434917
15520000 24.3329969897094
15530000 24.5690856057032
15540000 22.1986718356209
15550000 22.0566215081228
15560000 22.8358575036346
15570000 18.8876778690158
15580000 19.9099958638103
15590000 22.7168781352938
15600000 15.8829954198566
15610000 14.8164840153538
15620000 21.2440792878229
15630000 21.4597674297786
15640000 23.4833756254467
15650000 26.4795906025142
15660000 19.544689528539
15670000 16.8968178132317
15680000 23.4515821989252
15690000 24.1286452085889
15700000 18.6069635679879
15710000 26.8012654217176
15720000 22.7750502117482
15730000 22.4353670753673
15740000 16.2881483142828
15750000 15.9577727415207
15760000 13.9098251421023
15770000 18.7041535036697
15780000 23.0147130024272
15790000 18.3624392454437
15800000 21.4613092119778
15810000 16.3231200725188
15820000 21.3031171304853
15830000 23.5065829227202
15840000 28.2863195195229
15850000 33.0990087605229
15860000 28.6287159278363
15870000 27.3369025097202
15880000 29.288802665004
15890000 34.3190174924644
15900000 31.551454959218
15910000 31.5037591568299
15920000 27.4960860532481
15930000 28.9541771919867
15940000 23.3222748366971
15950000 20.8269332242623
15960000 22.9317715917067
15970000 21.6126562208336
15980000 14.8523564762035
15990000 12.1579743290724
16000000 13.3302311157124
16010000 15.0675863988976
16020000 12.4303427764311
16030000 18.3000787284236
16040000 21.0300879749853
16050000 27.8878053543907
16060000 33.8016789079759
16070000 30.025737707695
16080000 35.0484746930588
16090000 34.8724665089921
16100000 33.84937039223
16110000 30.786936795866
16120000 32.1908842793967
16130000 29.1856590868427
16140000 26.0368098987108
16150000 30.3829066347835
16160000 31.1884186964824
16170000 26.745299720749
16180000 28.660906228342
16190000 26.3164340797234
16200000 27.687629738092
16210000 24.9765588427452
16220000 28.3051968411476
16230000 28.4725355665632
16240000 28.428575127438
16250000 27.2455631618639
16260000 26.4522278097684
16270000 25.6749090988749
16280000 22.1120437514832
16290000 28.1056134003484
16300000 25.5706010430309
16310000 34.138868976229
16320000 29.2791185969503
16330000 16.64081386765
16340000 12.5751309720812
16350000 13.1436234810146
16360000 18.3440933619394
16370000 23.0732386630899
16380000 23.5272747927742
16390000 19.7359257543584
16400000 18.1247037921203
16410000 24.0806423359322
16420000 21.1661004845564
16430000 7.6053431411101
16440000 12.3744359281785
16450000 10.0444058385565
16460000 11.2221887742138
16470000 22.5865877860168
16480000 20.7318384493071
16490000 17.3053841336421
16500000 17.2422361578224
16510000 16.4733704202619
16520000 16.2546033547431
16530000 14.2479111211914
16540000 11.1242950630942
16550000 18.859254781329
16560000 18.1461215819382
16570000 12.839081832547
16580000 10.2152299248742
16590000 14.8298320427309
16600000 10.5181620162432
16610000 12.5779925973466
16620000 9.64010449723997
16630000 13.0506308437842
16640000 5.4865595697853
16650000 7.93839985839941
16660000 7.82796390785592
16670000 11.2784505148517
16680000 11.1115822015259
16690000 12.4733691554234
16700000 8.15050027989417
16710000 10.6556848600985
16720000 8.27381851580236
16730000 10.8511596851048
16740000 14.2968795070138
16750000 9.02063566282061
16760000 11.476941004078
16770000 8.28631789709146
16780000 6.23658846919403
16790000 10.6599588644424
16800000 9.20708056257791
16810000 8.5346687948504
16820000 4.71102718940102
16830000 2.71042936660433
16840000 8.5300598578001
16850000 9.92028237257489
16860000 5.64889958091572
16870000 1.92651652333927
16880000 9.67872018491408
16890000 8.13193908038778
16900000 6.08137507257055
16910000 4.51112993162207
16920000 0.719656216821477
16930000 8.4011119859008
16940000 13.6021547723522
16950000 14.2044992046062
16960000 8.1860272232899
16970000 6.40828850155873
16980000 8.62627528729507
16990000 1.128169799494
17000000 1.30416989614349
17010000 6.32708430087695
17020000 9.20042277839417
17030000 14.2256641337277
17040000 13.6349852356894
17050000 8.5777149492385
17060000 14.4022161070501
17070000 15.5320882700432
17080000 5.94126768355096
17090000 14.7017124401502
17100000 14.3868163708984
17110000 11.5071543011587
17120000 15.0647764851725
17130000 13.5054499810684
17140000 15.348579580071
17150000 19.3770934977663
17160000 20.368188257906
17170000 21.5594973794147
17180000 21.6888436400729
17190000 18.2408874451446
17200000 20.4969046754356
17210000 19.8898252548631
17220000 22.211167057271
17230000 23.0584907084647
17240000 17.4527144154954
17250000 15.3175169680063
17260000 16.5840341760652
17270000 20.4217699080211
17280000 27.4881298331272
17290000 20.5482705747498
17300000 21.3774149184928
17310000 19.2749342026511
17320000 17.5563962084622
17330000 12.4332297114025
17340000 10.6076366598345
17350000 16.0116112706675
17360000 9.81171700561049
17370000 11.441512422983
17380000 12.6878444262796
17390000 14.7645179375278
17400000 12.3896537374276
17410000 7.94742970569354
17420000 6.0023672828159
17430000 12.0577498228232
17440000 9.12986094627263
17450000 2.53545871145371
17460000 2.17168131535203
17470000 4.40737804091708
17480000 15.5696953457201
17490000 16.2369065990019
17500000 7.80499214949106
17510000 6.64141267928557
17520000 9.92443388542335
17530000 13.1949481057671
17540000 9.84143690870371
17550000 12.7776822072104
17560000 5.01175381742877
17570000 5.10825377772841
17580000 13.5024800561005
17590000 9.74446282948668
17600000 9.18156036825513
17610000 8.88228073849871
17620000 2.25671888317351
17630000 0.791589301311092
17640000 4.46701470707177
17650000 5.88684769273539
17660000 8.57627579077217
17670000 6.48344160094439
17680000 11.6914225384504
17690000 9.70182219086399
17700000 4.81354931033042
17710000 9.94098904725803
17720000 5.42325036514097
17730000 10.3523616023027
17740000 10.9887654632047
17750000 13.1652525234433
17760000 13.9147606203909
17770000 8.57188334861871
17780000 7.97891672922731
17790000 11.7597659307165
17800000 14.2745417433277
17810000 13.4662717477317
17820000 15.6617524762751
17830000 12.7634266681795
17840000 15.6358876716453
17850000 16.9710158312164
17860000 16.3602758684295
17870000 21.9440265209909
17880000 17.7222850537372
17890000 13.7657207895851
17900000 12.931589573044
17910000 12.9285096493563
17920000 7.57488761913635
17930000 8.67678819344445
17940000 6.14625824808769
17950000 11.2669175517818
17960000 11.7065413970013
17970000 8.71571188278597
17980000 12.7069743482711
17990000 9.99231261776958
18000000 13.3191396569065
18010000 12.785994906932
18020000 11.1312380006608
18030000 20.6971970374867
18040000 19.3163598100126
18050000 14.7534625277301
18060000 17.0906498646015
18070000 20.5324426773593
18080000 17.5695854026301
18090000 17.9217876719442
18100000 12.7679704582191
18110000 15.7506642120065
18120000 19.1515461721764
18130000 25.0160540834669
18140000 13.1776578237111
18150000 18.9492736329453
18160000 24.126329578758
18170000 21.6842220200878
18180000 25.2822902839864
18190000 12.8561217390973
18200000 14.2490426725171
18210000 14.57328270664
18220000 19.3620046692598
18230000 25.3324676908198
18240000 17.2351094484672
18250000 15.3212670994091
18260000 20.2054355039599
18270000 17.948889917
18280000 13.1325221985609
18290000 11.6022196035719
18300000 17.2408786825565
18310000 12.9940707736752
18320000 6.88836107020097
18330000 15.9694182690291
18340000 16.3994774065202
18350000 18.4158762290501
18360000 16.3949254669364
18370000 18.34739453332
18380000 24.695928104468
18390000 19.5655375108564
18400000 18.2588101473916
18410000 20.7125391792329
18420000 25.0112424710094
18430000 21.5999190680861
18440000 20.6450263951309
18450000 29.5088320290885
18460000 24.4135084371213
18470000 25.6145355037792
18480000 21.263968792571
18490000 20.9118677807164
18500000 19.8158134884837
18510000 27.1139314928955
18520000 19.3865816090084
18530000 22.3901306064216
18540000 19.9839122396988
18550000 26.6865134053258
18560000 27.3091464833324
18570000 25.9114310056523
18580000 18.0088105520223
18590000 19.7838408937544
18600000 17.1025727881682
18610000 23.5018016138653
18620000 19.6004275604376
18630000 22.9916586754048
18640000 18.9782320794485
18650000 21.3028484025685
18660000 23.420027274814
18670000 26.8204766869063
18680000 27.7920205921332
18690000 19.9169026903373
18700000 22.7452203795741
18710000 20.0276961717602
18720000 21.2159248149727
18730000 22.124607327274
18740000 20.7472305044889
18750000 19.6317875803083
18760000 14.4232524810427
18770000 22.5422901153819
18780000 29.0980071846735
18790000 24.4593352511198
18800000 22.1507006369281
18810000 25.1177630085009
18820000 24.1573659180855
18830000 22.3492076452978
18840000 19.9226680748122
18850000 29.518083016103
18860000 25.2562085431213
18870000 23.7734330999377
18880000 28.4531850274391
18890000 31.9085749498854
18900000 36.3033023697708
18910000 33.0240041991552
18920000 33.0286267178984
18930000 37.809312393882
18940000 38.4927193814443
18950000 39.7558522703357
18960000 42.2375256913936
18970000 37.8585012749118
18980000 39.4855348443888
18990000 39.7367523761562
19000000 40.4123305909542
19010000 39.4619489174892
19020000 33.4358503146544
19030000 33.6294501816959
19040000 33.9623087362999
19050000 33.7395230358223
19060000 30.0832366296563
19070000 33.4034318501964
19080000 33.617505629518
19090000 34.7221726379228
19100000 37.0206306302344
19110000 34.2330732705495
19120000 26.7043804852294
19130000 33.689933613299
19140000 30.8402762665281
19150000 25.9390814976872
19160000 30.3031661395414
19170000 33.7873712111624
19180000 29.720654501884
19190000 33.2290214572284
19200000 35.2527652963139
19210000 36.9811021555789
19220000 34.0247781063035
19230000 29.5812068535935
19240000 30.1354038604647
19250000 29.8569979200799
19260000 36.1779463912788
19270000 30.2183006434706
19280000 35.0987496755562
19290000 33.8782717161801
19300000 32.5622993305236
19310000 28.6787531133565
19320000 29.1662281903442
19330000 30.291505997756
19340000 31.3475394110855
19350000 26.3820829947767
19360000 30.0190379996349
19370000 26.0915016510771
19380000 24.4993908915675
19390000 22.4386807278416
19400000 28.7360864289855
19410000 25.7397923340978
19420000 22.3751788847853
19430000 19.6882728334434
19440000 26.4315653530614
19450000 28.9725765073882
19460000 26.9681780572051
19470000 22.5791855799793
19480000 26.5100732893607
19490000 29.5649143474827
19500000 26.4894645108905
19510000 29.2977573143797
19520000 29.390258096359
19530000 24.4395932733273
19540000 21.0614368110548
19550000 14.6007872858782
19560000 20.4379215222932
19570000 21.8482929998777
19580000 19.636422504786
19590000 17.2837919178241
19600000 19.3418541820327
19610000 12.2563767657227
19620000 12.6893281548384
19630000 11.0140844954738
19640000 15.6072655451964
19650000 18.5779256871056
19660000 17.2355471658078
19670000 21.8823816550934
19680000 22.0644814985289
19690000 21.9027622079092
19700000 23.8300072829292
19710000 20.2876074545897
19720000 13.0863938465575
19730000 11.5400199143022
19740000 17.9855897502474
19750000 22.8916799402076
19760000 18.5162730073832
19770000 16.2779198458542
19780000 16.2894276543638
19790000 19.7752655484573
19800000 25.4668056927849
19810000 28.2628466809234
19820000 27.8101778595117
19830000 25.9075106508143
19840000 23.9692380954808
19850000 23.4314400370826
19860000 26.4333184984797
19870000 32.0387749879435
19880000 29.1176425945721
19890000 23.5197194289503
19900000 20.9610747638015
19910000 28.1754871474133
19920000 30.2527223187718
19930000 32.5198193046674
19940000 36.8290949627915
19950000 33.4330124178987
19960000 35.2073028141277
19970000 35.0098666826913
19980000 38.0574570935102
19990000 32.1030469874947
20000000 31.5548317360262
20010000 32.8265327171433
20020000 37.4838707950495
20030000 42.2308141043825
20040000 40.4636917083062
20050000 29.1205869466937
20060000 24.8398909787833
20070000 27.4255689868772
20080000 34.904980589017
20090000 32.3471218385011
20100000 27.7222973149371
20110000 32.6242550668741
20120000 29.9339837746307
20130000 33.3690586562231
20140000 36.2296046520701
20150000 35.3363056631645
20160000 28.2494293288215
20170000 31.6553513050014
20180000 26.3990432358373
20190000 17.592829974914
20200000 25.2217917496969
20210000 20.2287466855548
20220000 19.7523702699998
20230000 23.966207493021
20240000 27.8248067728948
20250000 27.3289901743728
20260000 25.9735673997889
20270000 31.4253599438915
20280000 31.7318928853954
20290000 32.8911795399996
20300000 30.7193443394947
20310000 35.2714208523362
20320000 32.6909350957874
20330000 33.8280302803647
20340000 27.0986902048851
20350000 30.980536664891
20360000 33.8308259088352
20370000 31.3824004311272
20380000 21.3369774441762
20390000 26.8793984224971
20400000 18.833552076937
20410000 21.6476042334427
20420000 17.5342162043815
20430000 22.1850664239993
20440000 26.5536028277274
20450000 29.1562151551367
20460000 39.1566592064155
20470000 35.4130095433333
20480000 37.1400359429682
20490000 36.6081884800215
20500000 35.5630876639613
20510000 37.4252280939315
20520000 32.0574697514699
20530000 34.3159193471956
20540000 38.2930066713359
20550000 36.2792561929199
20560000 32.738779155784
20570000 29.9805540265071
20580000 31.5392624053462
20590000 34.2072676437289
20600000 37.487486565443
20610000 37.4380169428158
20620000 39.5594426032279
20630000 37.6309582607936
20640000 34.3634491505159
20650000 42.0400373754479
20660000 38.7802288616433
20670000 40.2758323847625
20680000 39.8371531369691
20690000 40.3699988879202
20700000 48.0915273086859
20710000 43.3874013265062
20720000 40.8712958679357
20730000 48.3638254086324
20740000 44.6251420959414
20750000 46.6426161257459
20760000 44.6591452145107
20770000 46.1006603762605
20780000 39.382139506532
20790000 35.8420480999289
20800000 38.196434085655
20810000 39.851393337564
20820000 35.4741392378884
20830000 29.7098651538787
20840000 32.7936775005487
20850000 38.9668508033957
20860000 39.0806694237983
20870000 38.7046778447125
20880000 36.3236481603374
20890000 28.1122485397443
20900000 26.4249330489752
20910000 21.9181315275632
20920000 21.9999351360195
20930000 25.3348990579668
20940000 23.3510463409451
20950000 29.2291532911989
20960000 28.8942678341384
20970000 25.6685322069598
20980000 31.8384648123234
20990000 32.2006445846603
21000000 30.9299692333581
21010000 33.8141302694784
21020000 35.5628388394924
21030000 30.9275643561427
21040000 23.7864443144454
21050000 27.6493480392816
21060000 31.4597150268171
21070000 30.3498799787283
21080000 33.2768586739619
21090000 31.9828446918834
21100000 29.2932294642113
21110000 22.6200186712721
21120000 32.1144111397159
21130000 28.4415395841405
21140000 23.699987523695
21150000 26.7305345394035
21160000 26.6691884611928
21170000 23.7013810057343
21180000 18.8365225663296
21190000 18.7591621803212
21200000 22.3320910297008
21210000 19.3447355652913
21220000 24.5244848717555
21230000 25.0163176359888
21240000 23.9062178847224
21250000 23.7338339635519
21260000 27.6428635512008
21270000 29.8217013060645
21280000 29.8061108653421
21290000 28.622960032584
21300000 28.0516210848544
21310000 27.2894154684924
21320000 26.8669362384812
21330000 26.0418913307498
21340000 27.6977831619957
21350000 24.0125150121501
21360000 19.7744352463794
21370000 24.2553368794931
21380000 21.6147620814232
21390000 27.9283336436549
21400000 24.2724405729812
21410000 35.8575980227574
21420000 30.3669328136113
21430000 29.8164618666411
21440000 28.281725193335
21450000 38.2110849693694
21460000 29.2969557853954
21470000 32.7282173657907
21480000 32.5111012042151
21490000 32.9776207400252
21500000 37.7310620670352
21510000 33.1794883066095
21520000 33.929029452127
21530000 36.3099091923557
21540000 32.9532075899893
21550000 39.2121815038587
21560000 38.7907900497089
21570000 32.5037131133812
21580000 37.1973714932361
21590000 38.2852180556771
21600000 38.0491940627939
21610000 33.4233392398061
21620000 35.9142081931174
21630000 36.0696523167724
21640000 37.4981607140354
21650000 35.300467064009
21660000 32.1820364968878
21670000 31.2976118625721
21680000 40.9653261946813
21690000 40.319613290986
21700000 38.7116511786972
21710000 43.5785304526996
21720000 43.4003357952102
21730000 42.1700756436309
21740000 37.7585924703542
21750000 32.2325683415771
21760000 35.5686050400001
21770000 36.8462982427048
21780000 39.4357504325441
21790000 36.2298545518768
21800000 32.880690413005
21810000 28.8557635548464
21820000 30.7708037130582
21830000 34.8579022104249
21840000 23.7043943588976
21850000 34.878166843505
21860000 33.4163375971675
21870000 30.6039953826676
21880000 34.9679010646515
21890000 31.4818638566152
21900000 31.8393420330577
21910000 28.2080771262418
21920000 29.8571046081238
21930000 29.8179091051371
21940000 33.897816500726
21950000 39.3075042306511
21960000 32.419908183361
21970000 34.3532504140193
21980000 39.109367718912
21990000 38.3293933887139
22000000 39.7170940887235
22010000 27.536852015919
22020000 33.6372265580608
22030000 36.4326196047307
22040000 30.8506378493446
22050000 31.1757547938748
22060000 31.9290255145748
22070000 29.8166330707086
22080000 35.7217305687025
22090000 31.9896188941211
22100000 32.5183013379561
22110000 34.8164801005483
22120000 28.7193091055693
22130000 27.3344962859366
22140000 26.965359101245
22150000 28.9883727573931
22160000 35.5988004213323
22170000 31.3674007986681
22180000 28.1478354499949
22190000 28.0166192488097
22200000 21.1642749215225
22210000 29.832874225319
22220000 31.6536306060277
22230000 25.0567642479719
22240000 29.74927188063
22250000 31.0005277743746
22260000 28.780907907749
22270000 24.8509576098527
22280000 28.2517224202892
22290000 29.7655401276853
22300000 27.5754600856561
22310000 31.6897761582429
22320000 34.4962166381964
22330000 35.8368521532597
22340000 32.0626015519546
22350000 30.5845317406503
22360000 31.3860562340458
22370000 30.0264132066716
22380000 33.7295236474966
22390000 30.1959346783725
22400000 33.6450795329617
22410000 37.9891314673064
22420000 42.0291808310848
22430000 37.7818375465635
22440000 41.4744626457769
22450000 46.3811342347002
22460000 40.7246584247134
22470000 40.6459453167548
22480000 34.3866153565763
22490000 33.5076800443844
22500000 28.9629569297759
22510000 34.5360855068764
22520000 40.6516301727625
22530000 41.9798953750376
22540000 36.9481914347134
22550000 35.7238965354084
22560000 40.2449446476906
22570000 37.5686678524926
22580000 43.3221638042289
22590000 34.9374064440283
22600000 35.5010878008152
22610000 36.617480661832
22620000 39.8982896028867
22630000 44.4840891091583
22640000 35.7881980338821
22650000 42.5451121805283
22660000 33.8540690784596
22670000 43.4846910290488
22680000 43.3634599684312
22690000 41.7817102421002
22700000 39.2574073952995
22710000 38.5686809325157
22720000 39.548283590163
22730000 42.3077631438206
22740000 45.8904248759346
22750000 38.6596232255101
22760000 34.193953066934
22770000 39.8625548496278
22780000 41.7573914909042
22790000 43.5946464266461
22800000 42.9674715782076
22810000 44.474453507739
22820000 40.1141438017765
22830000 34.1931117564162
22840000 38.5668026956711
22850000 36.0442198222279
22860000 44.3123908253289
22870000 37.7467235975203
22880000 31.5433881579399
22890000 40.959935321216
22900000 37.9590712899484
22910000 41.4171890272371
22920000 41.6237165703985
22930000 44.9351573338809
22940000 42.0700707589263
22950000 38.3561023001978
22960000 35.7208863575504
22970000 32.4549769488443
22980000 36.0493621537158
22990000 34.4494986740344
23000000 36.039649216975
23010000 32.8855351909974
23020000 32.0755537574052
23030000 36.8700022664103
23040000 38.6730008017689
23050000 33.2910403954531
23060000 36.4559550523934
23070000 32.0038990476322
23080000 31.4377038068916
23090000 28.8304963405973
23100000 33.2053912270261
23110000 36.8348782108629
23120000 31.3633645441356
23130000 29.4174088722087
23140000 36.0107625981343
23150000 42.7925393612884
23160000 31.6746282260772
23170000 28.545890044895
23180000 32.5774524640996
23190000 30.9380150447736
23200000 36.1116159314015
23210000 28.9477736314843
23220000 31.3615904375864
23230000 27.4484693487761
23240000 26.5688835884899
23250000 26.4409409065692
23260000 29.4495448382883
23270000 31.7867082013886
23280000 32.6643280412384
23290000 33.1488762355417
23300000 30.8594028840483
23310000 30.5598705561561
23320000 31.5794990683018
23330000 32.3921824196123
23340000 30.7938299125138
23350000 27.5549276407911
23360000 31.9007427327995
23370000 32.6779141364302
23380000 36.1533725709192
23390000 38.537185692965
23400000 30.2630425945208
23410000 29.7967625752713
23420000 36.8936925137803
23430000 30.7216137806586
23440000 30.0489523850331
23450000 29.4413144506597
23460000 35.5733249063164
23470000 40.4223382887299
23480000 38.9626386688399
23490000 40.7400787331048
23500000 33.7438032753117
23510000 33.599541775835
23520000 39.9028160044514
23530000 35.7363672759616
23540000 39.0147207312156
23550000 44.8874515321031
23560000 37.524413441547
23570000 39.2254334565105
23580000 34.7750525249078
23590000 34.3550028556908
23600000 27.0740328698416
23610000 25.3598436118486
23620000 30.4799982349155
23630000 29.1445514197239
23640000 29.4474249091762
23650000 22.2139518360278
23660000 26.8244720185772
23670000 32.3005434325011
23680000 26.4200062376152
23690000 21.79577513627
23700000 27.11187863806
23710000 19.6803557569081
23720000 24.3732609431099
23730000 22.3893128071071
23740000 27.8260350156239
23750000 32.8170439170603
23760000 33.8557975135463
23770000 32.9790593699288
23780000 39.6484621897499
23790000 33.5231950567482
23800000 32.1669631215733
23810000 39.9622250364688
23820000 35.3858094796859
23830000 34.7531636245269
23840000 35.3099190471447
23850000 34.9889053056131
23860000 29.775173086897
23870000 22.2942405637482
23880000 23.1576956111408
23890000 30.3088784851295
23900000 32.6356489058793
23910000 30.2734027257283
23920000 34.1665415041432
23930000 33.984012294198
23940000 36.9528804363528
23950000 33.2183559305782
23960000 37.579480142209
23970000 37.9046739652375
23980000 33.3805384240603
23990000 36.8863240951089
24000000 39.392097292803
24010000 33.655770308343
24020000 33.1189798622693
24030000 33.0263441748692
24040000 35.3459425249539
24050000 34.5726072383064
24060000 32.7189542877083
24070000 35.2823109169737
24080000 35.5879477379815
24090000 33.2982855479104
24100000 30.2141903246396
24110000 30.1263145957658
24120000 32.9981122248477
24130000 32.5955764435195
24140000 34.8505382969535
24150000 37.1239383411162
24160000 37.8214318757032
24170000 33.134580766776
24180000 31.8463769471011
24190000 37.4461891273884
24200000 36.4078381241047
24210000 35.5642461455008
24220000 30.5735185998728
24230000 34.0379974139445
24240000 36.2515566567361
24250000 42.8758101679803
24260000 28.1414289832716
24270000 31.3867748148237
24280000 38.9577123429087
24290000 38.5393578521438
24300000 37.2408293079388
24310000 33.9249241787356
24320000 41.7757510110664
24330000 37.6952683206288
24340000 35.8003488909137
24350000 34.890072462074
24360000 38.1315690450682
24370000 31.1522485605799
24380000 30.2838830430545
24390000 38.0356231973755
24400000 41.4774255357657
24410000 40.3009223814251
24420000 38.6570752289856
24430000 41.3894058528352
24440000 42.1810218359111
24450000 43.7495076802659
24460000 47.5017878632636
24470000 48.563920498421
24480000 41.1206054076666
24490000 44.3989205941817
24500000 34.8460928168919
24510000 28.2394711962332
24520000 31.1463334683757
24530000 34.7256266575368
24540000 35.9300238941049
24550000 32.5178633272805
24560000 30.3213934759643
24570000 33.7533539533979
24580000 34.9221410278045
24590000 38.9588586614337
24600000 25.4512659738842
24610000 31.1660404311042
24620000 29.9492924088945
24630000 32.3433169791522
24640000 29.7637977592719
24650000 32.7465112758716
24660000 34.8050464422198
24670000 40.0107951335204
24680000 38.6014282877777
24690000 30.8426667015623
24700000 29.0481728744334
24710000 33.7608120351303
24720000 42.6421998848734
24730000 34.6696668249016
24740000 36.9326867024582
24750000 38.7877404072794
24760000 39.2814229123182
24770000 37.4787619942964
24780000 36.7171405979498
24790000 34.76950930226
24800000 38.1716723673538
24810000 31.6373050635438
24820000 33.5561878044108
24830000 36.1162971031258
24840000 37.0914330227765
24850000 37.5607314244925
24860000 39.0430349052651
24870000 22.9225836285794
24880000 28.8141954493581
24890000 35.2670290096544
24900000 36.5333353679303
24910000 38.8404309193796
24920000 38.0047991386626
24930000 44.7974747062282
24940000 48.1228051619694
24950000 43.4939979017322
24960000 38.5919344662944
24970000 35.1866673119944
24980000 33.7928380292146
24990000 28.3766228327926
25000000 30.8534633347398
25010000 35.5862477444368
25020000 40.9940895821128
25030000 37.1560364876892
25040000 44.3530295965885
25050000 40.0693216737229
25060000 31.6786337011097
25070000 36.5967680661179
25080000 45.1579258334461
25090000 40.7880061329455
25100000 34.9333645717466
25110000 37.9968914019041
25120000 34.8247528412019
25130000 32.6218537201357
25140000 34.2154316392959
25150000 37.6129000346233
25160000 36.4654822858699
25170000 32.4764145561386
25180000 36.5483598698002
25190000 30.8194915691296
25200000 35.6653130238151
25210000 37.600328972065
25220000 39.8202958200329
25230000 37.0853473792786
25240000 31.8391296068929
25250000 34.2249263351795
25260000 32.9245618517784
25270000 31.123409367462
25280000 39.5766410902536
25290000 33.0633388213506
25300000 27.5070235889409
25310000 26.8148782400568
25320000 32.3869594496772
25330000 24.4677105995503
25340000 28.5657312841255
25350000 25.8488704841952
25360000 30.1147031172521
25370000 27.5367401215253
25380000 30.213312071984
25390000 34.3540745029149
25400000 33.6642949991208
25410000 35.2543045157169
25420000 36.3092393144315
25430000 39.7285882101597
25440000 40.3463039983378
25450000 39.2126365149409
25460000 39.8642963017459
25470000 43.585079138194
25480000 47.4993437167961
25490000 44.838920739231
25500000 42.8329701197213
25510000 39.8832604596589
25520000 44.3723822642323
25530000 48.1010034281406
25540000 42.0934583519964
25550000 38.8718142527004
25560000 34.9984569160499
25570000 35.1355670672618
25580000 36.442542819348
25590000 37.8428527727017
25600000 29.4602917943949
25610000 45.6611886387406
25620000 40.9268490442911
25630000 47.6208348983158
25640000 49.936735425406
25650000 39.424878206396
25660000 45.6885626635914
25670000 46.3550791843294
25680000 50.3493921978556
25690000 46.3057228149624
25700000 45.650177934675
25710000 46.0345748151326
25720000 45.9959069898424
25730000 45.1252691818384
25740000 36.3181247161266
25750000 46.848014065083
25760000 42.450910941942
25770000 45.2433645440876
25780000 47.8063576295233
25790000 40.2353687625686
25800000 31.3500773530428
25810000 32.9547439964635
25820000 39.5831797270759
25830000 37.5423257068931
25840000 34.330298645384
25850000 34.5689642782737
25860000 34.7382476993285
25870000 32.4622598920173
25880000 30.9525793654497
25890000 30.1198383368596
25900000 37.2848441051677
25910000 40.5434083383483
25920000 39.7512163837799
25930000 37.1013845732725
25940000 33.1130458108023
25950000 31.4416560367665
25960000 30.553633302233
25970000 32.9976307332739
25980000 36.7253412179552
25990000 35.0199454616142
26000000 34.443256164352
26010000 40.041893444701
26020000 34.6253983458877
26030000 40.3238609391169
26040000 41.6054913786298
26050000 40.3348946751847
26060000 38.6782196856616
26070000 38.3040498767235
26080000 34.7405969698618
26090000 33.7279214946742
26100000 32.4659592080212
26110000 41.2776197683191
26120000 37.746049293608
26130000 39.2617860273775
26140000 36.1489952139392
26150000 37.2376315975528
26160000 37.9447960825191
26170000 38.1747448315762
26180000 36.2217077986041
26190000 39.7235611745177
26200000 33.720181220512
26210000 43.7688452712933
26220000 41.0823663217927
26230000 38.3740440065559
26240000 36.0184542429816
26250000 37.7473481430449
26260000 38.4482715022406
26270000 39.1143178386037
26280000 42.5938139453331
26290000 38.9932577286253
26300000 33.4613320568915
26310000 39.5419715388271
26320000 35.2914860700875
26330000 36.3463238260326
26340000 45.1480305993419
26350000 43.1493612640153
26360000 43.8421847935604
26370000 41.2968177068591
26380000 39.8054476074672
26390000 37.9676101684492
26400000 37.4762486366467
26410000 36.809182034708
26420000 39.4842508686776
26430000 36.3526906394947
26440000 42.4955074253785
26450000 40.5031745959514
26460000 42.4423921054442
26470000 40.2737184752188
26480000 39.1145022595549
26490000 41.7612187226603
26500000 38.7946400570013
26510000 37.9694488243753
26520000 35.2605235500999
26530000 34.9060951627358
26540000 29.9945363305498
26550000 32.6499299683803
26560000 31.1249986486162
26570000 36.6006345707439
26580000 39.0284872165475
26590000 37.7760526535616
26600000 39.7262557380765
26610000 38.2503850572293
26620000 40.2328860610461
26630000 36.5440008789324
26640000 38.4714115836599
26650000 44.0731655504601
26660000 42.003343955976
26670000 37.004481732473
26680000 40.5668450118949
26690000 37.1060251727117
26700000 36.4414838871482
26710000 37.6786668300057
26720000 27.5343859917108
26730000 27.9381676043949
26740000 34.6556159725856
26750000 31.7049473757742
26760000 28.0050514346854
26770000 33.0266682283697
26780000 36.3037672279991
26790000 34.2328524702188
26800000 36.3219911278346
26810000 33.5449515771462
26820000 32.0030679209838
26830000 31.2136691542354
26840000 33.2632778600757
26850000 35.9652863774124
26860000 26.7827645669511
26870000 36.970331462419
26880000 33.2410298764347
26890000 33.1291543104734
26900000 23.7611701921945
26910000 35.8512560637816
26920000 35.7926866673964
26930000 32.403994584991
26940000 31.0329529892778
26950000 32.5077670370815
26960000 30.1624214732461
26970000 35.4335884947333
26980000 34.1497559497908
26990000 32.9013411674829
27000000 37.4074290919133
27010000 39.3136489555835
27020000 35.5192971344103
27030000 31.6072123635043
27040000 25.7188253111753
27050000 32.0374967303168
27060000 33.2176595613414
27070000 28.721151145028
27080000 35.6304845882992
27090000 35.2984409493113
27100000 29.9941702062052
27110000 32.0665939859967
27120000 34.5783316645249
27130000 36.3710834406776
27140000 36.0743604267822
27150000 32.6244431616579
27160000 29.0380347510368
27170000 31.1349612816174
27180000 38.2696862632965
27190000 42.5577376260237
27200000 42.7612849440074
27210000 37.0288572122928
27220000 36.7590233919449
27230000 35.8208729231943
27240000 36.5129091177157
27250000 38.9253827287307
27260000 39.9527832378906
27270000 43.619239910745
27280000 45.2447882868148
27290000 44.4172195888269
27300000 43.7879859039601
27310000 41.0236918935003
27320000 45.5642265826779
27330000 42.4319364136829
27340000 40.4329663015786
27350000 39.2649792161533
27360000 35.1900792722122
27370000 36.1357403286913
27380000 36.3904837136256
27390000 38.5927232700112
27400000 35.7275599768776
27410000 35.9861391541145
27420000 31.1107481912105
27430000 28.0655316098679
27440000 21.5627386503333
27450000 29.554988276871
27460000 27.2212148819794
27470000 19.3005879475318
27480000 19.1378196762702
27490000 20.1313787158399
27500000 23.7986580599739
27510000 27.0117433090544
27520000 30.6513251685365
27530000 35.9375763364584
27540000 35.5918464308158
27550000 32.5816268528853
27560000 33.7854393740684
27570000 29.4922714524425
27580000 30.6085410399547
27590000 28.1451055630257
27600000 31.2955095305656
27610000 33.6773705246644
27620000 32.7779237492218
27630000 29.6792696470458
27640000 28.8085986631002
27650000 25.6195549896192
27660000 29.7071380356972
27670000 36.0357958638319
27680000 35.9540147932948
27690000 35.6861094856365
27700000 38.1362657507569
27710000 34.3154007115307
27720000 34.155348296445
27730000 36.9625627595667
27740000 34.0462893697521
27750000 30.3766197493616
27760000 31.9590197269495
27770000 32.5748584327417
27780000 31.2485661657946
27790000 33.9952520852918
27800000 34.6048260284273
27810000 37.0223946773402
27820000 35.7405803596681
27830000 31.9965035714409
27840000 26.2146932770429
27850000 26.3509464866535
27860000 32.082704477526
27870000 30.5555733847399
27880000 27.0113481219496
27890000 35.6886600387859
27900000 33.1181317095275
27910000 34.8843094203245
27920000 30.5483595848864
27930000 33.4302090299957
27940000 32.0194820652775
27950000 34.3167706325623
27960000 32.6117398841482
27970000 27.6347001406404
27980000 35.7654487828331
27990000 31.3404211832709
28000000 33.1125457021309
28010000 32.9215265682411
28020000 30.8200431788881
28030000 31.7194512495719
28040000 35.1845738757669
28050000 33.8126280292906
28060000 40.2457941498403
28070000 33.6505865658768
28080000 37.7172501101975
28090000 40.3145920024957
28100000 39.8881020758876
28110000 39.5513870394803
28120000 36.1811574339545
28130000 36.5874731273858
28140000 41.3287884995352
28150000 40.438639596509
28160000 27.835050280706
28170000 29.5498974648385
28180000 34.4934585068709
28190000 44.8363690489808
28200000 45.0621820418014
28210000 42.3813558836812
28220000 43.2940362727861
28230000 34.495030444864
28240000 42.441783923626
28250000 46.2520797214156
28260000 37.9254407736489
28270000 44.2920293894398
28280000 38.0029910683094
28290000 37.333738181319
28300000 37.8271904455616
28310000 34.2505099977323
28320000 34.9579998242127
28330000 33.3401821611188
28340000 33.2155926560177
28350000 25.8260548594474
28360000 35.2299550078737
28370000 40.1859838749642
28380000 35.7818671138788
28390000 40.2080180653219
28400000 40.4103972856964
28410000 33.5124569564153
28420000 32.018085551457
28430000 33.9359593173363
28440000 38.8885023776402
28450000 44.2661417086265
28460000 40.9796594149447
28470000 38.4217418677816
28480000 36.2445114818557
28490000 29.7028381803011
28500000 35.6598117405927
28510000 47.7695284546627
28520000 48.5950850226243
28530000 46.3885730646911
28540000 40.3619482785047
28550000 46.3252671161246
28560000 45.0737060182201
28570000 40.2394582403406
28580000 35.1976268678785
28590000 36.3440806699106
28600000 38.4706940710669
28610000 40.6923278112207
28620000 42.2282671662009
28630000 43.7517060260487
28640000 38.24592087013
28650000 38.7775969451112
28660000 41.2447123929264
28670000 42.834372632126
28680000 45.7084015148632
28690000 38.1680518644196
28700000 36.9326501775636
28710000 37.2001325172288
28720000 38.9822373795346
28730000 38.8057225746854
28740000 39.2039583439876
28750000 36.1640547317068
28760000 29.428686611759
28770000 30.7941705311963
28780000 31.0006645959214
28790000 36.9426058534514
28800000 35.7587736229906
28810000 38.4100626146635
28820000 34.1021613083321
28830000 24.9627570054046
28840000 30.823109627452
28850000 28.6791577182025
28860000 31.8556796291386
28870000 29.4128918911121
28880000 28.930825835153
28890000 28.7492169726676
28900000 23.8426971607658
28910000 23.0829823276
28920000 24.0185530681659
28930000 21.4503323670857
28940000 19.8620461544172
28950000 23.6148360538081
28960000 24.2960663893356
28970000 25.8243075208759
28980000 26.7892750509925
28990000 22.1549040255255
29000000 16.2517383835157
29010000 21.362826351121
29020000 24.4831014667267
29030000 25.2832456154108
29040000 19.2014813550291
29050000 23.9889755659716
29060000 21.1324365479189
29070000 25.8767712897136
29080000 27.6925705448654
29090000 30.6229960391209
29100000 34.3616769220027
29110000 33.7571230609565
29120000 37.3956533753278
29130000 36.7721932221446
29140000 36.6472579232049
29150000 40.2010084024916
29160000 34.320689972017
29170000 34.0571252024073
29180000 33.904388115388
29190000 42.0577306392931
29200000 40.733211540325
29210000 35.4369489628053
29220000 29.2932515130058
29230000 34.0165345988419
29240000 39.6855177675533
29250000 40.3882755391501
29260000 40.5739219585718
29270000 43.9477247959625
29280000 45.5452092670037
29290000 40.237773448014
29300000 42.6485484602164
29310000 43.7295552703913
29320000 45.9766068313976
29330000 41.6894677490769
29340000 45.9235942349292
29350000 46.8853724364606
29360000 45.0147424512038
29370000 52.8628393353289
29380000 43.4254362352217
29390000 57.2008285693598
29400000 44.3734772811518
29410000 46.110031619215
29420000 43.070315501137
29430000 47.9963545959373
29440000 42.264618852951
29450000 40.0874431034197
29460000 38.084151050754
29470000 44.0746981479016
29480000 37.9804217199269
29490000 34.6551091196612
29500000 38.8531578738435
29510000 35.5244003521633
29520000 39.5007046089625
29530000 33.6114981735942
29540000 34.0026561412346
29550000 26.5590854579102
29560000 24.7893648907259
29570000 30.6004686842232
29580000 32.1902499692721
29590000 26.8463975791769
29600000 38.6405512090566
29610000 35.4933330076613
29620000 39.7371456751241
29630000 41.1503970565353
29640000 35.5397160545065
29650000 36.6580799559696
29660000 31.1445687550111
29670000 29.4336219339987
29680000 21.2942202042407
29690000 29.3054255741882
29700000 36.5057589057415
29710000 33.9455508395556
29720000 30.3419285190443
29730000 32.595404305906
29740000 28.1312276835178
29750000 24.3612677756272
29760000 30.335225363521
29770000 27.3165698922434
29780000 36.3602939033037
29790000 35.7844890907959
29800000 41.3374153385258
29810000 38.6402002541251
29820000 39.8715309721525
29830000 36.3027182401626
29840000 36.72737092331
29850000 41.2222761534425
29860000 38.2545894506109
29870000 34.2203157218968
29880000 37.0189691487406
29890000 33.3422975549948
29900000 36.421685285293
29910000 45.6156694329239
29920000 37.3635717001986
29930000 37.2212841866288
29940000 39.7560627248664
29950000 25.9559383540338
29960000 31.3743981598638
29970000 27.2128397613226
29980000 26.9639873837783
29990000 24.7824813342692
30000000 26.6289909684991
30010000 23.7138009253187
30020000 26.8127638401387
30030000 31.5517161066971
30040000 19.7730608789992
30050000 22.7735740394303
30060000 22.6857098670385
30070000 30.6156727499913
30080000 32.6589193184116
30090000 30.8790739665617
30100000 27.6851796616259
30110000 30.6412183888016
30120000 33.6748553538026
30130000 37.8469266534802
30140000 36.1791615549093
30150000 32.088628138444
30160000 34.6523532083281
30170000 26.6689873288053
30180000 30.6027002308515
30190000 32.59639726124
30200000 32.8151124854357
30210000 31.8115176234389
30220000 40.4233178803892
30230000 37.4224600186282
30240000 33.3885133216693
30250000 35.3360716044075
30260000 36.7852459496364
30270000 38.6426800373523
30280000 40.5756679573525
30290000 41.4310697268269
30300000 37.6584842790862
30310000 40.4970069862577
30320000 36.9072334595769
30330000 35.6726058150618
30340000 35.086597537378
30350000 31.854598962244
30360000 32.2469537335999
30370000 29.9776624328721
30380000 34.1537201795482
30390000 22.2609144431873
30400000 30.2450159109105
30410000 32.764598010799
30420000 26.6407077933144
30430000 30.7347295955271
30440000 29.4241111441125
30450000 28.9239049193762
30460000 34.1168326952322
30470000 29.3382995142522
30480000 34.0430197835131
30490000 37.587679001575
30500000 33.104298756479
30510000 35.1711026952806
30520000 44.0004795198669
30530000 44.8036285521619
30540000 42.3644996256373
30550000 41.5525603693518
30560000 38.4845438666937
30570000 33.9998810166303
30580000 36.8875598885273
30590000 36.0964806306432
30600000 35.9803313831958
30610000 36.705832210251
30620000 33.9869039242997
30630000 37.0857495849162
30640000 34.9480100950645
30650000 36.9022104237278
30660000 32.075579767404
30670000 41.5261046148531
30680000 37.2016771468004
30690000 36.4358728194066
30700000 30.7650281123036
30710000 25.0603104407368
30720000 32.9074381593461
30730000 27.0283238243062
30740000 31.8400291434729
30750000 27.9563478319812
30760000 35.1162475218374
30770000 32.1709897036875
30780000 32.3186094925574
30790000 38.2025671376029
30800000 34.2434827126108
30810000 32.2972516756285
30820000 36.8817085563444
30830000 35.5664287335998
30840000 26.9349461317094
30850000 32.14861769881
30860000 34.8574157378423
30870000 39.9021910430952
30880000 38.6293709961598
30890000 34.3566830838575
30900000 42.394833550646
30910000 37.861592637963
30920000 37.6403639004052
30930000 41.162792101126
30940000 45.0911254795737
30950000 43.3684651304529
30960000 38.2171524368334
30970000 41.3929280529097
30980000 31.3152586459555
30990000 39.569436383009
31000000 33.966764609899
31010000 40.0021313527747
31020000 35.9810429926813
31030000 30.2436031366673
31040000 31.3515486607159
31050000 32.4382208824113
31060000 37.1232741499206
31070000 38.4657616766099
31080000 42.7047739828534
31090000 43.4733839316027
31100000 42.2707590399058
31110000 40.262796852842
31120000 36.0123600248359
31130000 35.3084157571487
31140000 32.1684373078704
31150000 35.4226261781091
31160000 33.8690261840635
31170000 33.6502059930007
31180000 30.5648061724791
31190000 29.3913841411231
31200000 24.4141954515448
31210000 24.9503135717428
31220000 22.1056848518675
31230000 27.6658215051012
31240000 32.7641672285095
31250000 29.7506438997688
31260000 31.3209081702189
31270000 29.9559692191648
31280000 35.702147100927
31290000 36.2662262825044
31300000 30.5065607654334
31310000 37.1471831558272
31320000 35.6349480091702
31330000 29.9630337370945
31340000 26.9913451545044
31350000 35.6490508082035
31360000 33.4959060733808
31370000 34.5409603365292
31380000 34.5542124549828
31390000 27.413720698624
31400000 31.3826442761866
31410000 31.0241203164786
31420000 29.2966259356714
31430000 24.4690834758375
31440000 25.8079340179885
31450000 32.6593512913651
31460000 27.5662137217585
31470000 30.917156853315
31480000 28.0005491848625
31490000 24.4893340413727
31500000 27.2211448846279
31510000 27.8647383098616
31520000 23.2394559416093
31530000 21.684367337051
31540000 21.1829928248221
31550000 19.7362798243547
31560000 18.4953076065789
31570000 21.9097686333076
31580000 28.09324034309
31590000 32.4131560716568
31600000 34.0854435272133
31610000 31.9147215274269
31620000 31.4267839495021
31630000 29.4588598897014
31640000 35.2119676402371
31650000 28.3737579617186
31660000 31.0827718286678
31670000 29.4219590072228
31680000 34.8813841222697
31690000 37.1076034099791
31700000 29.6481582127317
31710000 30.746732335513
31720000 33.2352881658036
31730000 31.2214434216365
31740000 26.8484825445342
31750000 30.7864010169529
31760000 32.838557462577
31770000 34.4895923400094
31780000 40.6985891345731
31790000 39.31050443954
31800000 36.0361044241015
31810000 34.7566938759141
31820000 31.786305293622
31830000 26.9832638829031
31840000 25.3059785365189
31850000 29.6519497067229
31860000 20.4644274863926
31870000 25.4426621544984
31880000 20.8008873590226
31890000 30.0632693767735
31900000 23.1211069906532
31910000 28.7158619261637
31920000 26.4563840749909
31930000 30.9157475874449
31940000 28.8093570929644
31950000 27.5060522408943
31960000 26.6150775145701
31970000 20.2696327303049
31980000 23.4805972223932
31990000 26.1142471243012
32000000 26.6090047022199
32010000 25.4285824688973
32020000 25.0365901142923
32030000 33.3075613243311
32040000 28.0119648350457
32050000 25.2117853314537
32060000 25.7893789134254
32070000 24.7666129879096
32080000 23.64718591608
32090000 25.0376557772694
32100000 32.8455464505249
32110000 33.7902700950721
32120000 31.6061641871545
32130000 35.1083754558637
32140000 32.6162494378829
32150000 36.2910803405012
32160000 38.7091880970416
32170000 40.7767856594155
32180000 40.3309608278917
32190000 34.1609002564221
32200000 26.8985881198305
32210000 35.4135099258924
32220000 37.1040086630667
32230000 33.1664769033044
32240000 36.2716689170977
32250000 36.8195048015419
32260000 33.0687802035612
32270000 35.1376901325647
32280000 38.1222594447104
32290000 37.1719648599614
32300000 29.3326436672776
32310000 34.0212544145261
32320000 34.6471860384297
32330000 35.7224560421991
32340000 36.0438721076179
32350000 39.2017172044288
32360000 39.1394848942657
32370000 36.2178950773344
32380000 34.2778161853923
32390000 42.4596057019873
32400000 39.6721182591184
32410000 34.022099885002
32420000 35.0857751669351
32430000 33.7215875430688
32440000 35.0901234967913
32450000 32.9558195598516
32460000 35.0512508399587
32470000 38.8731809841382
32480000 37.5438467116587
32490000 34.5773008853801
32500000 37.7752452411327
32510000 37.530410485854
32520000 39.2714448154995
32530000 33.0847147242847
32540000 34.0761067790773
32550000 33.0289342694704
32560000 31.605747139256
32570000 33.8954247708793
32580000 39.3183730594798
32590000 37.4774580337249
32600000 35.2965987549194
32610000 34.7965341511708
32620000 38.4408770160485
32630000 42.1963176479371
32640000 42.095437753422
32650000 41.8319463838662
32660000 29.4522584581076
32670000 25.3441849870285
32680000 29.2025697374358
32690000 32.5016225415841
32700000 37.2512761476678
32710000 34.1108855539852
32720000 25.2282709144499
32730000 22.4795412903496
32740000 30.5059831132876
32750000 29.8770947208262
32760000 26.6221305768306
32770000 33.8731492291301
32780000 34.1295110234814
32790000 30.9275487944275
32800000 28.2306523492046
32810000 27.8438164151248
32820000 33.1558510160739
32830000 36.7762099045581
32840000 38.5650121130408
32850000 30.5430136448422
32860000 33.6747377732241
32870000 34.0574054603949
32880000 41.3226963277297
32890000 34.0581899174837
32900000 29.1754156694676
32910000 33.9565694930208
32920000 34.9502127958756
32930000 28.0833995737007
32940000 33.7425403029578
32950000 36.9708188384517
32960000 35.7691846522358
32970000 32.0850321417334
32980000 33.4189000767636
32990000 29.0519931426894
33000000 32.6376045296624
33010000 29.3139939026048
33020000 26.1923445392977
33030000 25.4384572238832
33040000 37.9809469242491
33050000 43.4304617223113
33060000 48.0904346350708
33070000 48.6860703189774
33080000 43.5801039767533
33090000 42.5220839061562
33100000 47.3220386375503
33110000 47.7368231333456
33120000 48.7366870254238
33130000 53.4448161895301
33140000 48.4705364389025
33150000 41.0329058749542
33160000 48.1743142190278
33170000 45.2493028788142
33180000 49.5522679822857
33190000 42.7957993248303
33200000 49.4479399711864
33210000 43.9457910383792
33220000 48.5290436321296
33230000 39.9496688790572
33240000 42.9602061995568
33250000 41.596195648719
33260000 38.5444098840011
33270000 43.4645726227715
33280000 47.1518028802276
33290000 41.2700521307079
33300000 40.099706743032
33310000 36.638815090226
33320000 41.8270162651465
33330000 35.3446624586704
33340000 45.7204141053968
33350000 42.4151778166842
33360000 38.9429000349611
33370000 48.0555842890853
33380000 39.772300577696
33390000 43.1620237490669
33400000 43.1117272640419
33410000 40.7837250132895
33420000 39.4125906889747
33430000 40.8157071507582
33440000 39.2731878410927
33450000 40.3889725302986
33460000 38.3522930811099
33470000 35.9294026798572
33480000 37.3888756231556
33490000 36.6377934573918
33500000 36.2393293387869
33510000 38.1411499950989
33520000 36.9101100846369
33530000 33.8225433037821
33540000 27.396588640444
33550000 34.9447055022181
33560000 36.3490264552149
33570000 32.4411607140146
33580000 36.7271049181992
33590000 35.9135565129255
33600000 31.3504050813527
33610000 40.7716980396374
33620000 41.3575597230094
33630000 41.3282646704203
33640000 43.2243320821657
33650000 32.031240666995
33660000 35.4169944300786
33670000 33.2313202098994
33680000 29.6910805646993
33690000 28.0090169732024
33700000 32.7069867289144
33710000 36.9130062111881
33720000 46.8352852789874
33730000 46.8984375125752
33740000 49.9683885199098
33750000 42.8289480406664
33760000 40.531397655867
33770000 42.8600270005258
33780000 38.8721349146537
33790000 32.5262311129141
33800000 28.1331911062035
33810000 36.1666009115848
33820000 35.7937316986162
33830000 38.6882511636942
33840000 44.5061469439915
33850000 43.4572243380992
33860000 42.7840069305295
33870000 39.0920950489503
33880000 40.9117592515148
33890000 43.1633267593557
33900000 35.4135067886365
33910000 31.3594419605332
33920000 37.5741930340494
33930000 26.2689666661651
33940000 26.6874254022045
33950000 28.5481718936619
33960000 38.9485874794327
33970000 38.7382035776111
33980000 41.6058317833798
33990000 41.0462055094889
34000000 42.5410534917198
34010000 39.4840388987444
34020000 39.5945419416628
34030000 38.0388287393421
34040000 38.4305964927611
34050000 36.5953962552909
34060000 28.3644653873918
34070000 31.2183508030218
34080000 30.4182099653328
34090000 35.1578811313191
34100000 40.6383692108012
34110000 36.3870792001889
34120000 37.5911224001395
34130000 36.3648182723272
34140000 35.4670562023484
34150000 38.074742766037
34160000 36.5927645376272
34170000 33.5477287403227
34180000 32.962551281833
34190000 28.1213099531501
34200000 29.1274713349012
34210000 33.408051332172
34220000 43.3617498865951
34230000 38.8139146709698
34240000 49.6608509278469
34250000 44.0706391934476
34260000 41.7967842562291
34270000 48.0061089528712
34280000 35.8386728464977
34290000 30.7780996213983
34300000 32.4840150242977
34310000 31.8647074289361
34320000 33.2437807127101
34330000 31.211153196699
34340000 34.9370276516528
34350000 25.6900465408324
34360000 29.9518336826297
34370000 32.3500441694018
34380000 34.9395432142398
34390000 27.3216200851707
34400000 25.6471590539734
34410000 25.9752672546667
34420000 31.1616146102727
34430000 35.2248163160723
34440000 30.9700613871642
34450000 40.121596046613
34460000 33.1779589832465
34470000 44.8277770493801
34480000 46.6130823670892
34490000 39.0250335947848
34500000 34.1667137484478
34510000 38.7664419210047
34520000 37.0011815594406
34530000 34.0373026463519
34540000 31.4472152258566
34550000 36.713100547792
34560000 40.803368598503
34570000 36.5385196843479
34580000 43.7791439367077
34590000 41.6888545988349
34600000 36.780609659022
34610000 38.6288267755075
34620000 36.8630592721943
34630000 43.0590244015036
34640000 34.1992946756711
34650000 44.3839863753855
34660000 41.8947747549556
34670000 37.3002138063989
34680000 32.8354135774865
34690000 31.1091466535513
34700000 41.1053742566421
34710000 43.5574301010432
34720000 43.3885000053805
34730000 48.6998167202078
34740000 50.1066233560705
34750000 45.2898207527091
34760000 46.7320009122623
34770000 47.9050106307797
34780000 47.0136989900363
34790000 45.9895057861823
34800000 50.3391559006016
34810000 52.025870674368
34820000 50.8471863072493
34830000 45.8049688486341
34840000 47.7058561945367
34850000 43.125141111503
34860000 44.1456756173136
34870000 47.3820221879713
34880000 47.0068881138028
34890000 46.8857176622753
34900000 49.0807557716535
34910000 49.3296296885212
34920000 49.701737548222
34930000 53.1648668260421
34940000 39.8544679678919
34950000 42.5465592034762
34960000 41.2605797720917
34970000 38.9912643674119
34980000 39.5461791470757
34990000 39.9412246881568
35000000 38.0362831203117
35010000 43.5033834951008
35020000 47.6767472477175
35030000 53.131581954437
35040000 51.9692003000965
35050000 53.3491170057034
35060000 50.728075270333
35070000 50.8276253667138
35080000 47.6295676088891
35090000 47.5542576405156
35100000 46.0310623041958
35110000 46.1083833465539
35120000 45.9512455011782
35130000 41.3660885035167
35140000 42.6437291561878
35150000 43.7684859421906
35160000 36.978540015666
35170000 34.8411037140064
35180000 41.6509497584636
35190000 40.5016909347518
35200000 39.9678250205521
35210000 38.3950046804386
35220000 43.1776497247193
35230000 37.4143652171333
35240000 37.4412023778855
35250000 27.1084579450056
35260000 35.2596825569719
35270000 29.9453699788016
35280000 33.4251403903407
35290000 39.9547148383455
35300000 34.3840498892122
35310000 35.516640611686
35320000 34.6564075871857
35330000 43.3547750046937
35340000 43.9715136071232
35350000 38.5084949535803
35360000 41.1197513603074
35370000 37.9325118747371
35380000 40.4194952332396
35390000 40.6099478495207
35400000 40.1261953187117
35410000 44.9176070466025
35420000 37.3607252195206
35430000 31.1141176768745
35440000 37.5046932550158
35450000 31.7141076418118
35460000 42.3706949531124
35470000 39.2533167677249
35480000 34.7155139133051
35490000 36.0899438724882
35500000 34.0467292542244
35510000 39.6143725856209
35520000 46.5023784538678
35530000 41.5105055383264
35540000 42.1153561684637
35550000 37.6564313348666
35560000 37.7914575306792
35570000 36.8390695445605
35580000 37.7273926770307
35590000 34.2894681340495
35600000 35.9633148656066
35610000 40.0035024991237
35620000 45.7067497907285
35630000 45.5612121029
35640000 42.3157277444793
35650000 33.4431701829837
35660000 31.6030830309839
35670000 31.6368566552685
35680000 36.3996105873998
35690000 37.4798078195275
35700000 38.1031607986231
35710000 39.4507716489869
35720000 38.6529958863894
35730000 40.3037623305882
35740000 40.5001865364193
35750000 37.5936175826727
35760000 44.1154687150392
35770000 44.6618758956624
35780000 36.7035600104979
35790000 36.8560459799591
35800000 35.8149935513174
35810000 31.5679505550747
35820000 40.4566396956211
35830000 45.1141896427828
35840000 40.3552999287712
35850000 42.5538907791574
35860000 31.3852744321331
35870000 37.7830022005427
35880000 37.9660207345606
35890000 40.0528349525014
35900000 41.8148001971277
35910000 42.9899674340705
35920000 46.1899204905015
35930000 45.2178661179166
35940000 46.7973808687661
35950000 41.9517173587203
35960000 38.1523201309917
35970000 38.3042431683774
35980000 36.6662340537844
35990000 35.990255869866
36000000 31.913729354426
36010000 31.3321198657347
36020000 35.6904049345062
36030000 40.5650926412751
36040000 42.1852664417596
36050000 39.6951900014926
36060000 45.6448234672923
36070000 43.9395466278605
36080000 40.1981516623653
36090000 44.0346847064002
36100000 49.6738929766691
36110000 45.9016777164518
36120000 43.1346600171535
36130000 42.0965644635565
36140000 33.9719901150678
36150000 35.5018128487885
36160000 33.0126536080376
36170000 30.9130745177168
36180000 31.0297287810251
36190000 28.990749692776
36200000 34.8574768939429
36210000 30.9421125044153
36220000 29.8894265015529
36230000 29.5868633824504
36240000 34.7095144416489
36250000 21.6832674626299
36260000 28.4085129950628
36270000 23.7360191096385
36280000 35.5104360530868
36290000 32.9991017951556
36300000 33.1892800200145
36310000 33.9824381124886
36320000 31.5048442257647
36330000 34.8507251631962
36340000 29.5462689785224
36350000 34.4027282611599
36360000 35.7684989038135
36370000 35.0994197053876
36380000 36.4596940326147
36390000 32.8899827409109
36400000 28.9641306495868
36410000 30.9030610469719
36420000 34.8452258695183
36430000 37.5589382754446
36440000 37.27328935235
36450000 33.2239148641012
36460000 35.207104864966
36470000 36.6799237994193
36480000 45.9008483847594
36490000 43.3977464082734
36500000 40.0533184656366
36510000 41.4710892191677
36520000 41.6763190872418
36530000 42.4313214099536
36540000 38.0895798586806
36550000 33.3267710583002
36560000 43.8989392013759
36570000 44.0646585223986
36580000 46.3147698798059
36590000 42.6867838401332
36600000 37.3477478380619
36610000 32.4426799169713
36620000 40.0343624155228
36630000 37.5310968480624
36640000 43.0295464955057
36650000 42.6883520777785
36660000 43.8492176871423
36670000 45.0669081994002
36680000 48.4641157186334
36690000 42.8997536827999
36700000 46.4276804644868
36710000 48.4053198628858
36720000 45.4962488972855
36730000 43.2225278546005
36740000 42.1091118625259
36750000 44.0554650595442
36760000 44.2846480005328
36770000 44.7843380808533
36780000 47.6658221547622
36790000 42.471952542995
36800000 40.4107570949513
36810000 44.658026991366
36820000 45.2566372571334
36830000 52.3631361026667
36840000 42.6660523658853
36850000 43.3249010357857
36860000 46.1872606440822
36870000 51.6375515253813
36880000 51.6699158947209
36890000 43.4381117960097
36900000 45.8653274302161
36910000 48.7380896539116
36920000 50.0130274398206
36930000 46.833562408972
36940000 43.3168977238915
36950000 49.4099495194415
36960000 47.8908933939666
36970000 50.5001729996002
36980000 43.5780047198886
36990000 46.9503996392813
37000000 39.7809436485456
37010000 42.1450199436925
37020000 48.2244024913613
37030000 48.7485691180608
37040000 47.0817948025315
37050000 51.0806797347325
37060000 51.7073467767367
37070000 43.5096344868278
37080000 41.7830409259786
37090000 44.8426373520555
37100000 51.8723828488272
37110000 53.65353252607
37120000 54.599920281581
37130000 54.1362591970543
37140000 58.5084129711271
37150000 53.6072492062104
37160000 51.4787238982329
37170000 54.6980774171946
37180000 58.9344538787935
37190000 48.0607121955647
37200000 55.5948402232748
37210000 56.9002577669167
37220000 51.1959335564181
37230000 56.4052642651453
37240000 52.8699984146558
37250000 56.3408445952782
37260000 55.2312364684626
37270000 57.2218927678062
37280000 49.5980958086751
37290000 59.6096792235719
37300000 54.0649990273828
37310000 49.1991358067424
37320000 57.3907603018274
37330000 54.8699926111748
37340000 59.3827125429359
37350000 59.8894721347143
37360000 63.4284788334029
37370000 60.2641898890265
37380000 58.9407229702276
37390000 55.0878731044507
37400000 55.8941156207179
37410000 57.2453940267288
37420000 61.3568866606863
37430000 54.3554254642713
37440000 50.3338474301867
37450000 54.8845189065579
37460000 53.5348060165923
37470000 61.0983301909035
37480000 57.6158917612969
37490000 61.1069031178196
37500000 55.1549080329391
37510000 55.6505834472707
37520000 57.0484781684705
37530000 59.7876108449021
37540000 60.9267877547506
37550000 60.3747469858726
37560000 60.4859417752216
37570000 56.0966282981696
37580000 53.127918217901
37590000 57.4941369066058
37600000 56.8982555176588
37610000 57.3235966708955
37620000 57.7887297846937
37630000 54.0788486865803
37640000 60.9766913216536
37650000 63.5007551168428
37660000 66.1986362085262
37670000 60.7317030187502
37680000 55.0849807378786
37690000 57.1760686751785
37700000 57.2305038775763
37710000 61.1698922782804
37720000 59.3600463029735
37730000 63.8032543828932
37740000 56.2397580881933
37750000 53.7306844422877
37760000 52.2348142698161
37770000 45.0547681845935
37780000 50.0641887233267
37790000 49.4745835737989
37800000 44.3902454392498
37810000 41.0257428799306
37820000 45.5358582265343
37830000 41.9192061147855
37840000 46.2445864241704
37850000 42.7838826145265
37860000 49.6101866339395
37870000 48.6754280039275
37880000 49.5468318308558
37890000 45.7723424304298
37900000 53.7585828971605
37910000 49.1503363766126
37920000 53.5427725554144
37930000 63.4003098703699
37940000 62.1395607714928
37950000 56.249799207942
37960000 58.5442050577541
37970000 57.8472420358861
37980000 61.3781271861574
37990000 67.7180446069999
38000000 66.2278755593193
38010000 70.9595435060223
38020000 61.9958262957388
38030000 68.5147046369716
38040000 70.7510972857948
38050000 70.5483338217489
38060000 65.0417828110861
38070000 68.4543802231335
38080000 69.6908909501598
38090000 68.5208858847836
38100000 64.6117451203805
38110000 68.8357745674359
38120000 64.4090789841314
38130000 67.2617622909602
38140000 69.2842440734287
38150000 67.0400608057008
38160000 67.7649950207966
38170000 69.8494749641669
38180000 75.6914750465336
38190000 70.4567100065659
38200000 65.6531085977811
38210000 64.7385268787768
38220000 64.4010715729673
38230000 69.0727114927275
38240000 65.7589206446946
38250000 69.0120516036914
38260000 66.1484696148785
38270000 68.3048265942821
38280000 65.6971185389436
38290000 66.8813893269215
38300000 69.6690203589098
38310000 73.2746660752652
38320000 64.722613687959
38330000 70.5521875811648
38340000 67.6536087588401
38350000 67.0222381325829
38360000 69.2025809602375
38370000 71.9368625654242
38380000 69.7752970094911
38390000 70.3747164495113
38400000 68.9391903852211
38410000 69.3027625472768
38420000 67.3729345291168
38430000 68.7982472835387
38440000 72.9532896790244
38450000 69.1124508064424
38460000 67.011511661962
38470000 63.1388352442802
38480000 64.2628903587921
38490000 69.3775064912669
38500000 72.372705024258
38510000 67.7064656527357
38520000 66.3817109084295
38530000 67.5880534336596
38540000 70.2689756868153
38550000 69.22678940271
38560000 65.9439268597862
38570000 67.3854892594887
38580000 64.7749165658901
38590000 62.6544962622697
38600000 66.8939281880665
38610000 64.7449755608355
38620000 60.7977134180214
38630000 73.0558568281213
38640000 68.2374286329752
38650000 63.9238126203031
38660000 64.6780626057892
38670000 61.5786748720776
38680000 58.4619731522952
38690000 59.3360344241302
38700000 61.543744843665
38710000 62.952586193518
38720000 64.0517453939681
38730000 60.7727713051058
38740000 65.1883328112888
38750000 67.2598293527671
38760000 62.4015641617556
38770000 67.5405242069791
38780000 64.5706032167114
38790000 72.1584859855871
38800000 74.7241553107688
38810000 73.9420575119819
38820000 68.1983285558096
38830000 69.7287539159167
38840000 72.8129124983258
38850000 75.5502902231527
38860000 72.3102835164983
38870000 74.6654825636456
38880000 71.7185534870055
38890000 75.7917175614584
38900000 74.1898922148257
38910000 68.1186653224403
38920000 69.2011831105984
38930000 72.2025037377557
38940000 81.4941817265291
38950000 76.1559769947771
38960000 74.6804599040701
38970000 67.5694541522814
38980000 70.0774386901706
38990000 67.197630615907
39000000 70.5254186546163
39010000 72.8679462511816
39020000 70.3771620315033
39030000 72.6300532446893
39040000 66.5714526333596
39050000 70.2743195165342
39060000 71.4561854400966
39070000 68.0022101047845
39080000 65.4505235509823
39090000 67.8154671525008
39100000 64.7066734483474
39110000 68.0079303537747
39120000 71.4351119457186
39130000 68.2127946565267
39140000 63.8922915294712
39150000 64.0611489305268
39160000 66.4273461904901
39170000 60.8319698492359
39180000 60.6211415614457
39190000 55.3154324242133
39200000 58.4266001596723
39210000 57.0809648722673
39220000 62.2714138682324
39230000 58.8304451777292
39240000 55.0578830681477
39250000 53.9740767093126
39260000 51.3576325946875
39270000 52.2558686667271
39280000 55.2180856571531
39290000 54.3090719756524
39300000 50.5973094499101
39310000 46.9366336914725
39320000 53.5783024336589
39330000 51.5866817965746
39340000 56.2242141186095
39350000 60.2352084089247
39360000 61.2038767285999
39370000 59.6101921702924
39380000 59.5809660854192
39390000 61.4275612381908
39400000 58.7057470812693
39410000 62.1387465238855
39420000 59.0240937603799
39430000 61.6537931190641
39440000 65.0628902486551
39450000 61.1666085414448
39460000 63.3379372778207
39470000 62.5613062941102
39480000 65.1314871631018
39490000 59.8372549821273
39500000 65.3561512578148
39510000 67.1942038613004
39520000 69.0989970796409
39530000 65.3309119765196
39540000 68.4483727890695
39550000 65.2354208093932
39560000 63.022351813103
39570000 69.0840291672561
39580000 70.0863142544803
39590000 65.6917229243296
39600000 68.6306248280538
39610000 66.3986143347699
39620000 59.7653111082454
39630000 58.2094481830912
39640000 61.1534639684556
39650000 62.9366294018369
39660000 64.0310351644603
39670000 68.5085137061361
39680000 65.0889814103209
39690000 64.8504621880915
39700000 64.4884602373258
39710000 62.4781287566652
39720000 56.5243918032811
39730000 68.2109869875803
39740000 66.7063787168528
39750000 69.2224262454465
39760000 71.2003927923502
39770000 67.8136994053458
39780000 67.9117522408096
39790000 70.466045581555
39800000 67.2348813054126
39810000 68.6927283369239
39820000 67.0591261062168
39830000 70.7824372247409
39840000 69.1555661524564
39850000 67.0486764993636
39860000 67.3821832370008
39870000 69.0400074102018
39880000 72.9344536409818
39890000 75.2837520037648
39900000 66.5192948086657
39910000 60.0958777125174
39920000 68.0937618055575
39930000 67.6133249266505
39940000 62.7408558133453
39950000 65.4830644731175
39960000 66.6332288635957
39970000 64.8962682264512
39980000 69.2850452926136
39990000 66.2355018231612
40000000 70.6947006573669
40010000 68.8808255913265
40020000 68.1373129276973
40030000 70.437773245441
40040000 70.2903138713913
40050000 73.0993742058812
40060000 70.1398822273059
40070000 74.0569438849779
40080000 73.6475819318575
40090000 71.1361327801769
40100000 62.5957650842936
40110000 67.6340748277302
40120000 63.3796610314119
40130000 69.4973181145048
40140000 67.5198259630542
40150000 75.0150889140918
40160000 75.3390787611685
40170000 72.3362713289521
40180000 71.4085523462973
40190000 75.0125639282857
40200000 74.6343834331437
40210000 72.7289457959176
40220000 64.1727784888384
40230000 62.0036700116416
40240000 65.0934607966129
40250000 73.507308002641
40260000 73.1165786634239
40270000 72.3765738822636
40280000 70.9689429137442
40290000 68.6509852291049
40300000 62.9609106292289
40310000 63.684113785856
40320000 74.5045069324428
40330000 73.2141510104241
40340000 73.822539165161
40350000 70.6576065552176
40360000 74.0992897488521
40370000 73.2864227913381
40380000 72.2579358842279
40390000 67.8030669501226
40400000 66.697755045966
40410000 72.2399007839226
40420000 76.1636586698826
40430000 75.0361614373109
40440000 76.924713347132
40450000 68.0720877219525
40460000 66.9744657579981
40470000 64.4808417908712
40480000 67.727784967641
40490000 62.9158528096263
40500000 66.0613956475705
40510000 65.0397775052169
40520000 63.1700286492595
40530000 63.693755278886
40540000 65.8976047577763
40550000 62.7530408519275
40560000 71.7311096216425
40570000 73.4457127934697
40580000 73.6983763234908
40590000 74.4702627410641
40600000 65.0866140633588
40610000 62.5193331365016
40620000 67.063280892304
40630000 74.0267894125901
40640000 70.5691195804444
40650000 67.3298095305485
40660000 69.6023074389753
40670000 68.1069887962969
40680000 72.0574471751855
40690000 70.6009045327814
40700000 75.0653671666246
40710000 77.3521184826081
40720000 73.9836015037932
40730000 71.1056046820735
40740000 67.5575919732091
40750000 65.6010647075323
40760000 62.3264643132724
40770000 61.0400668194992
40780000 66.9528810074648
40790000 66.035583861629
40800000 68.737521009136
40810000 66.6166988018066
40820000 66.576896918195
40830000 64.0428200330708
40840000 67.0224612351781
40850000 70.1692931265388
40860000 67.9128973860242
40870000 70.837703740065
40880000 68.0489885769805
40890000 61.2232976958065
40900000 67.2846566504288
40910000 71.5751914434754
40920000 69.9899976595218
40930000 68.5528462096865
40940000 76.7324151881137
40950000 76.4088439898567
40960000 76.529189984632
40970000 75.9972774549134
40980000 76.8326327439267
40990000 73.2383653930935
41000000 65.0356403421501
41010000 65.8001382045958
41020000 66.2521910684753
41030000 64.119310123078
41040000 66.75393206815
41050000 68.5166031376034
41060000 69.0914761818739
41070000 69.5260350090606
41080000 63.4166608507232
41090000 62.6439099504622
41100000 61.6537303849134
41110000 66.3704355622164
41120000 66.721392192692
41130000 66.0701484227761
41140000 62.236963127352
41150000 63.5344965665531
41160000 66.6058078919713
41170000 66.9105810166895
41180000 62.9728979209553
41190000 61.3722074734745
41200000 66.8758671686002
41210000 67.1926485482822
41220000 70.9124431026679
41230000 63.8127141088798
41240000 67.4390442808915
41250000 66.8890552301795
41260000 72.8795014548431
41270000 63.2128988144894
41280000 64.3757999474567
41290000 67.2706351309424
41300000 66.9737715438199
41310000 70.7055863636697
41320000 70.5372667851207
41330000 73.4513927909677
41340000 69.7380697927283
41350000 73.1781685472746
41360000 66.7258269853655
41370000 67.904523000934
41380000 60.6935445582681
41390000 70.826765093035
41400000 74.3510153940952
41410000 70.362444789104
41420000 64.2126129551006
41430000 70.7361797432367
41440000 70.2175996220676
41450000 68.1555924718963
41460000 65.9326278448273
41470000 58.2651483487022
41480000 61.2154482475549
41490000 68.2454337518618
41500000 64.9644101357171
41510000 65.3958671518236
41520000 60.1121210052308
41530000 62.2431415304389
41540000 60.8382850743611
41550000 63.4504538042861
41560000 65.4650608607494
41570000 62.8969001520326
41580000 66.8217268350024
41590000 68.4533518315077
41600000 72.0254636398
41610000 63.111206886825
41620000 65.8432943323223
41630000 60.0875535455577
41640000 61.3909133495391
41650000 62.7862862734397
41660000 69.4570231586277
41670000 67.0204325860666
41680000 55.3581665261081
41690000 54.6570722588954
41700000 57.1545215836225
41710000 64.0569181271752
41720000 62.9805825181528
41730000 65.4317047658015
41740000 63.6281465474278
41750000 61.2406078446058
41760000 61.5987732867021
41770000 60.4243938939272
41780000 62.72861336463
41790000 64.5510192698422
41800000 59.9194733760676
41810000 60.5238966257639
41820000 66.1339985009752
41830000 65.0236919460453
41840000 60.4440408869602
41850000 66.0767991161136
41860000 63.8262610070656
41870000 66.6326093349185
41880000 62.0992861448668
41890000 56.5447391911379
41900000 62.3951151864055
41910000 63.0650535452101
41920000 65.141750801756
41930000 69.9676813602284
41940000 68.2902842977414
41950000 62.1561414351658
41960000 65.7671667078699
41970000 67.5212595805808
41980000 69.8439826414075
41990000 72.319797926861
42000000 67.0217687955986
42010000 69.5144885534269
42020000 64.8790564940333
42030000 59.7881952290977
42040000 61.0125488696177
42050000 66.9052560638096
42060000 67.2267717767314
42070000 68.2038370090266
42080000 66.3148655319962
42090000 62.4852428239087
42100000 61.0064522140975
42110000 69.3925404078814
42120000 69.4582321189592
42130000 69.5553410817128
42140000 65.1859755226467
42150000 65.9406296955121
42160000 63.2304986802566
42170000 72.5737018799709
42180000 69.9313951778722
42190000 65.7528762785653
42200000 68.641384714609
42210000 67.8674460495097
42220000 64.4220897708374
42230000 69.6538894249196
42240000 67.7650413043182
42250000 63.3279081951083
42260000 70.5737570135747
42270000 66.7230958783948
42280000 72.9072137542624
42290000 69.4187613610081
42300000 70.7446318538027
42310000 73.830437106849
42320000 65.379098885243
42330000 68.7026791360608
42340000 71.2062127974182
42350000 72.7610422720788
42360000 71.1834480906236
42370000 68.8387025258603
42380000 70.6905502251912
42390000 69.5612502073968
42400000 68.6938235830817
42410000 70.4468416031621
42420000 71.5295277387104
42430000 68.8146571181724
42440000 66.7924579630066
42450000 65.9369022836692
42460000 70.143950556523
42470000 71.5035480081137
42480000 81.0132950647321
42490000 71.2424340067803
42500000 71.428774780433
42510000 64.4901326540103
42520000 65.8037127605153
42530000 71.0950073406441
42540000 72.9591654340197
42550000 70.9360779157872
42560000 70.7057955020009
42570000 69.9942966555569
42580000 65.8160827906736
42590000 62.0675079443718
42600000 65.1189308708658
42610000 62.1548011784536
42620000 61.5166185708069
42630000 61.2845429134683
42640000 66.1484384190328
42650000 67.331408352346
42660000 71.8840042317867
42670000 71.5290089851112
42680000 73.225155800866
42690000 66.6437249862884
42700000 70.040359510702
42710000 66.7030164852046
42720000 71.3703279865421
42730000 70.147372885768
42740000 70.577261201168
42750000 65.3787751695206
42760000 63.0415424465243
42770000 62.1745519968756
42780000 61.3978835857479
42790000 58.9088622999538
42800000 66.6434942860356
42810000 65.2381539325135
42820000 63.0926412437084
42830000 64.803568073155
42840000 70.0962130990978
42850000 67.2155056609181
42860000 71.1378270018585
42870000 75.5576079097369
42880000 66.3842007769722
42890000 73.0425501583792
42900000 61.0334822721206
42910000 63.5966350816099
42920000 67.8998610815329
42930000 68.631443450069
42940000 73.2159688169828
42950000 61.9723639252681
42960000 68.4408066611388
42970000 61.7890128238423
42980000 70.1624793640155
42990000 73.6562236220298
43000000 69.6162102050154
43010000 69.8584935392591
43020000 72.416956940949
43030000 66.4640663459641
43040000 70.4430374598969
43050000 73.1701245094782
43060000 70.6201652149617
43070000 74.6641787780716
43080000 74.4595944733094
43090000 64.7774633517099
43100000 64.8679210435627
43110000 61.6982326419178
43120000 65.9036692121489
43130000 66.2571947776985
43140000 70.5651748955803
43150000 68.0305547183837
43160000 67.5578607277831
43170000 67.0577232358945
43180000 67.9758362776049
43190000 65.8989331805535
43200000 63.2995801947588
43210000 65.3949771999137
43220000 65.9003326663287
43230000 67.3622545363622
43240000 66.2344200409026
43250000 61.4086684981083
43260000 65.4193881607107
43270000 69.2314014046284
43280000 68.4597327299917
43290000 66.9373407977885
43300000 67.2475859679605
43310000 68.0398548087715
43320000 71.6063287928424
43330000 73.2409415555376
43340000 69.0001346414859
43350000 62.8920766926734
43360000 66.7889005770697
43370000 63.035480522557
43380000 69.1485143256071
43390000 68.984707616416
43400000 68.5024702849566
43410000 71.8822854214404
43420000 72.7379818890831
43430000 66.1307030737506
43440000 69.1463335659934
43450000 67.5830508319402
43460000 67.4850726374643
43470000 70.9656142689583
43480000 67.9965800561778
43490000 58.2557050613643
43500000 70.2394720445807
43510000 68.9799232213625
43520000 68.9908281017542
43530000 68.9300342744283
43540000 73.3573015678573
43550000 68.2989103750868
43560000 69.5517873017817
43570000 64.3710615642789
43580000 63.0492819064389
43590000 57.0615325332457
43600000 60.0562093179524
43610000 57.5880817690914
43620000 63.5202537674645
43630000 66.5748564082474
43640000 75.0553155834143
43650000 72.9347005082703
43660000 71.0297943522504
43670000 67.2444488780785
43680000 73.3214346274597
43690000 70.8384695102692
43700000 64.6809066604818
43710000 62.0859634816919
43720000 69.992653026117
43730000 68.9976013197652
43740000 61.2661304965187
43750000 65.0459330623528
43760000 72.0184767218147
43770000 68.9513818294657
43780000 68.7230606004577
43790000 63.5701585206791
43800000 68.7583613296424
43810000 65.5987845413822
43820000 64.689066175925
43830000 69.947062884061
43840000 71.5522794324147
43850000 65.907203729859
43860000 65.4257107344365
43870000 60.6424836544304
43880000 69.6930929445577
43890000 69.7556664863712
43900000 68.5594360906673
43910000 72.9023175711533
43920000 70.9634225730117
43930000 71.7010515192286
43940000 69.3987231506975
43950000 72.2119400453125
43960000 63.5475402798212
43970000 65.4848141698751
43980000 66.8854830022031
43990000 60.0028152598657
44000000 61.0880762747804
44010000 62.1028217561929
44020000 65.6917020489875
44030000 73.4246481777955
44040000 67.6506434995202
44050000 69.0269776402262
44060000 73.715346062342
44070000 67.9217987203905
44080000 70.4894748363267
44090000 66.3034342615276
44100000 65.5685423992398
44110000 66.1614110806469
44120000 67.8447310837741
44130000 67.2062467065157
44140000 67.9924102887819
44150000 61.0287916244379
44160000 60.5957286524864
44170000 66.4011520726527
44180000 56.039745779246
44190000 60.2349732944679
44200000 57.2238164056519
44210000 59.9343235343321
44220000 63.9709250806629
44230000 66.2507726253997
44240000 62.5606918071682
44250000 64.0797697587595
44260000 63.2270652784973
44270000 68.7852669671936
44280000 65.1909605918028
44290000 69.415640946364
44300000 66.6313368076537
44310000 72.4429899347789
44320000 71.5143409103638
44330000 61.3868490216267
44340000 61.932022354916
44350000 62.5683432100496
44360000 64.5967182463986
44370000 67.4958776585129
44380000 67.6581940907576
44390000 64.0209512078179
44400000 68.9472372778371
44410000 65.2188675388516
44420000 66.0837479483711
44430000 67.4647709167256
44440000 62.6647059327402
44450000 63.4226512512211
44460000 64.2957508520631
44470000 56.9876441746804
44480000 65.4372840046445
44490000 64.7899949740489
44500000 67.936603213811
44510000 67.6841522936278
44520000 62.9153635474199
44530000 67.5857662918806
44540000 69.8343297380463
44550000 70.6114227441345
44560000 59.8707357347968
44570000 58.3796110500899
44580000 58.3161229920009
44590000 54.218402031078
44600000 59.7340312324054
44610000 57.0839397623778
44620000 60.5204684370354
44630000 58.3899977334522
44640000 59.5986540130623
44650000 66.7706864407821
44660000 64.7683283927174
44670000 63.4403352570362
44680000 65.3178241168702
44690000 61.7699648334191
44700000 61.1705955185063
44710000 60.0561106643208
44720000 63.0648414481177
44730000 63.8797616250776
44740000 64.2842403622111
44750000 63.427734146331
44760000 61.3845453522673
44770000 61.1924913681812
44780000 54.9165110124505
44790000 54.6036187832952
44800000 57.8181132736954
44810000 50.4834059534131
44820000 55.142321547592
44830000 54.8690689973566
44840000 52.5264607066679
44850000 54.2077615624701
44860000 63.7647143824148
44870000 59.0446014882451
44880000 63.5835216939873
44890000 61.4465527984137
44900000 63.989898521524
44910000 64.5428319866613
44920000 61.0234990811898
44930000 60.6898230076091
44940000 55.0133283233108
44950000 57.2727765935335
44960000 56.78546269281
44970000 57.5840254073343
44980000 60.3867558577952
44990000 59.9553266955725
45000000 58.1990380864252
45010000 58.2386601715982
45020000 55.1744560561693
45030000 55.339882250526
45040000 56.2429932048125
45050000 61.5876579150701
45060000 55.2977453581254
45070000 52.5483639650531
45080000 55.0608939855056
45090000 53.5009292315121
45100000 53.3114803353821
45110000 48.1296067032287
45120000 51.2025043791926
45130000 45.0325712358298
45140000 56.8712102303947
45150000 54.8480729446294
45160000 62.2295619044967
45170000 61.223709154221
45180000 58.8296555818847
45190000 51.1736494849381
45200000 58.4429755045278
45210000 58.6489568698572
45220000 61.4261818509687
45230000 55.3829988215162
45240000 59.8021173771954
45250000 53.6496522903817
45260000 49.1948173162074
45270000 55.0169131247252
45280000 54.1808229082351
45290000 51.8527208224305
45300000 57.3025918370459
45310000 59.733779746613
45320000 55.5295092864455
45330000 55.7228206948033
45340000 55.9137278130953
45350000 48.1775141495195
45360000 55.5315810046565
45370000 58.0691839987568
45380000 53.7907389702735
45390000 54.243164744929
45400000 53.5518111841645
45410000 51.0652007538609
45420000 56.6644311795056
45430000 61.5513435457395
45440000 55.4825042545653
45450000 54.6028268841916
45460000 58.389271373417
45470000 57.7515916018617
45480000 63.7239914230169
45490000 58.1668666395938
45500000 60.2956420146688
45510000 59.1930503474631
45520000 54.2634181324695
45530000 61.3398979985001
45540000 61.8379028624398
45550000 61.6160019383013
45560000 61.1950283220606
45570000 61.9479762936478
45580000 60.9719604067405
45590000 62.860210366683
45600000 61.1775109090427
45610000 60.6271699744658
45620000 58.4406952560684
45630000 57.3584981595407
45640000 59.0580243640384
45650000 62.0249152503697
45660000 60.6463600919133
45670000 60.3217276585581
45680000 62.2213269185765
45690000 63.6285449229766
45700000 64.5574590911835
45710000 60.7997520412486
45720000 61.8197464384043
45730000 57.8435959225462
45740000 61.5991671068848
45750000 61.0423366806629
45760000 58.1234914280818
45770000 63.3378727860951
45780000 62.9384034129375
45790000 56.757600232451
45800000 64.9463239777674
45810000 61.9259782805395
45820000 66.6847720471133
45830000 66.1254178234698
45840000 62.1881615493744
45850000 62.5796497102529
45860000 60.570995876348
45870000 62.0985611312259
45880000 62.9226015965498
45890000 65.9670193351824
45900000 67.5547118024938
45910000 63.3048667022287
45920000 64.2253539399912
45930000 66.7411632076257
45940000 68.1690434343144
45950000 68.9286233287799
45960000 69.7978802222102
45970000 68.1018005291081
45980000 65.293153204808
45990000 71.4569979287348
46000000 69.9150783775785
46010000 68.9082602277813
46020000 70.9139547420316
46030000 62.8806128093008
46040000 63.9074669927294
46050000 67.5895151595415
46060000 64.4749902178349
46070000 63.9176408584282
46080000 60.6321934955091
46090000 66.6318910131295
46100000 68.4012947084032
46110000 62.4739433521398
46120000 65.2920644413483
46130000 63.8251968637663
46140000 60.2451269774309
46150000 65.7374770564857
46160000 58.026607026261
46170000 56.1614161051632
46180000 63.0295513233266
46190000 59.3581435530497
46200000 60.0698631672606
46210000 60.4231717314675
46220000 55.053321084706
46230000 62.7737725803111
46240000 65.1798322618754
46250000 64.4462773798704
46260000 66.6188453063684
46270000 63.3177076020053
46280000 64.9801070063821
46290000 68.8041869004281
46300000 64.8654185418358
46310000 63.9797394209882
46320000 56.6867355437372
46330000 65.6514075623227
46340000 67.4958598578521
46350000 64.3505755380249
46360000 67.8318874999021
46370000 63.2692161543036
46380000 57.1808303085197
46390000 55.9754916263406
46400000 60.3842245188569
46410000 61.4439534571063
46420000 61.2738857846149
46430000 66.6986272963604
46440000 70.3052469367407
46450000 71.4579666754948
46460000 69.7914231679908
46470000 66.5375280534554
46480000 65.4894261820949
46490000 63.2253122412304
46500000 64.948238607561
46510000 62.4408915537178
46520000 61.7552398785639
46530000 62.1278875530126
46540000 63.6381217563047
46550000 64.153956657198
46560000 66.6707979335449
46570000 63.1562723252654
46580000 65.0315673606213
46590000 62.1668760462209
46600000 70.0458624706725
46610000 70.8071047602079
46620000 67.5895085879548
46630000 67.3934949659537
46640000 72.5269467694465
46650000 72.011449915915
46660000 67.5266014891246
46670000 68.493496507909
46680000 71.407688475375
46690000 74.2821145759065
46700000 74.1618285428027
46710000 76.0592231448916
46720000 75.2939701059007
46730000 75.64882524404
46740000 77.2182230955544
46750000 73.9454284845783
46760000 68.4531303363792
46770000 73.2214116533407
46780000 71.8817716235402
46790000 64.08003523627
46800000 67.9978303717979
46810000 71.1824210024428
46820000 65.1198243775892
46830000 64.9374837444893
46840000 61.4249656458342
46850000 56.7909283407852
46860000 57.9442862461685
46870000 62.1845711462789
46880000 68.9733235285186
46890000 63.9293593672526
46900000 69.0850413614656
46910000 67.9124436206554
46920000 70.0827574565407
46930000 59.863629856248
46940000 64.4576855382348
46950000 71.3337768497199
46960000 65.0254220691479
46970000 61.6608581530721
46980000 67.1874468672256
46990000 72.3108626597371
47000000 73.8427681992953
47010000 73.8605224158557
47020000 72.2637773379129
47030000 72.7118259799532
47040000 67.5565005131553
47050000 70.266309161242
47060000 61.4936005285028
47070000 67.4987028838704
47080000 65.3910850552655
47090000 68.5430473185261
47100000 65.5557146123598
47110000 68.3184173794673
47120000 68.3852694718329
47130000 66.6809300906608
47140000 70.4194927195882
47150000 66.079626898076
47160000 65.5453068017415
47170000 68.1940686233837
47180000 68.2033114464546
47190000 58.472741780871
47200000 67.8432918443619
47210000 64.560364551608
47220000 57.6596469476756
47230000 54.2992686589736
47240000 57.0858454795924
47250000 63.2571156878404
47260000 67.2235960256909
47270000 68.3651552296586
47280000 73.0104602539258
47290000 70.7322544133116
47300000 73.2793391512076
47310000 68.7109421607091
47320000 72.4963916699557
47330000 75.4659508101273
47340000 74.3370035758676
47350000 65.9652454459934
47360000 60.35485653539
47370000 68.5335253811814
47380000 72.5251492335455
47390000 70.8080099890872
47400000 71.133836152276
47410000 71.1518024012614
47420000 69.4763889676622
47430000 72.0898742137668
47440000 73.3589438544578
47450000 70.8292296536898
47460000 78.7862966891003
47470000 78.2178466819061
47480000 75.6993126915051
47490000 78.8142704381038
47500000 73.9154182125931
47510000 75.2466672863137
47520000 71.002891195951
47530000 72.4077382983205
47540000 70.4035252278334
47550000 71.5893755262736
47560000 67.8935882154555
47570000 68.7519455034121
47580000 66.3123166392106
47590000 70.2717876312561
47600000 68.4945095373891
47610000 73.4151620265978
47620000 74.3441049229784
47630000 77.112004640372
47640000 76.3575010539631
47650000 71.2643383085869
47660000 67.1977267995918
47670000 68.6387038750648
47680000 65.5297544838011
47690000 69.3975545776539
47700000 69.6497064420542
47710000 61.8552274898908
47720000 65.4007355484218
47730000 63.9218935654976
47740000 72.0943076671999
47750000 66.0635891822218
47760000 68.2297840098771
47770000 72.4653616488613
47780000 70.3094738173034
47790000 71.4170860273265
47800000 64.8073474056509
47810000 57.5530690965283
47820000 57.7994568834799
47830000 54.7936373237344
47840000 57.5816289923107
47850000 54.5080360222726
47860000 57.2800100227242
47870000 58.2750730875778
47880000 65.4517017667542
47890000 61.9277282599475
47900000 63.2482906602337
47910000 64.56976509232
47920000 65.1929821713441
47930000 59.8480282286033
47940000 61.5397313911856
47950000 71.4864091337635
47960000 70.2255717830851
47970000 69.3210568125863
47980000 66.7720843303073
47990000 63.4763728025921
48000000 68.2660664686279
48010000 63.0925322423134
48020000 71.8093139801825
48030000 73.0727349540335
48040000 66.3708509430211
48050000 66.5004037337744
48060000 68.9181543395088
48070000 64.8298016658237
48080000 68.4293355030636
48090000 65.1988285830426
48100000 68.4256465793962
48110000 59.067632082691
48120000 54.1142048367967
48130000 50.9100672089293
48140000 59.7087206790521
48150000 61.8822526714013
48160000 64.6925024654474
48170000 65.6879089868006
48180000 56.043839495238
48190000 54.2609996084513
48200000 60.7816757250703
48210000 63.5090553657475
48220000 60.0209819674296
48230000 62.062128433242
48240000 64.1714127988534
48250000 61.6937445919788
48260000 69.5572346493414
48270000 64.9866677098194
48280000 60.6771006138057
48290000 63.3160014413589
48300000 65.672411880712
48310000 64.6213041653323
48320000 68.3527526105139
48330000 62.0571382493673
48340000 69.91993422734
48350000 67.3348120426045
48360000 63.9795985450693
48370000 56.1896119799989
48380000 61.5581558762042
48390000 62.2918500200052
48400000 66.1311197864029
48410000 64.7850310907108
48420000 67.0855924947164
48430000 65.1417437195221
48440000 56.4541668886941
48450000 57.7904761761487
48460000 60.4444814388615
48470000 64.9353527662028
48480000 64.6192422509848
48490000 65.772470735142
48500000 56.9335670211453
48510000 59.5061334491778
48520000 63.7735632118994
48530000 62.9525798033341
48540000 61.2545430187353
48550000 57.1305200163063
48560000 53.5383815384466
48570000 46.9052632897551
48580000 53.920978510466
48590000 53.7985935725137
48600000 54.9477058793456
48610000 56.7785459328739
48620000 48.3948409192618
48630000 49.4111225193075
48640000 50.3685445943751
48650000 53.7778752634215
48660000 57.8604394950294
48670000 58.7194827483167
48680000 56.290788294893
48690000 57.6101381638439
48700000 55.1555600199297
48710000 51.7183221783242
48720000 52.2476055977824
48730000 54.4963151871976
48740000 60.2426608418684
48750000 56.2273755627629
48760000 55.2657209351876
48770000 55.8834425265293
48780000 55.7161811995342
48790000 61.2984263128777
48800000 58.8969566094851
48810000 59.9123076223098
48820000 60.4501419383629
48830000 59.9580064128978
48840000 57.3613465517742
48850000 56.8251873343086
48860000 57.9400562924532
48870000 60.2623334824739
48880000 56.6774636089074
48890000 56.5239784125585
48900000 45.7262247708044
48910000 57.1101973933249
48920000 60.7295257947921
48930000 59.5940376332317
48940000 59.6659200602314
48950000 64.0835973574908
48960000 66.1156827304056
48970000 61.4769062185941
48980000 62.2666561821237
48990000 62.3788829248618
49000000 61.8760201333976
49010000 59.6853247621266
49020000 60.8771979289784
49030000 63.6505159425464
49040000 61.0811528318558
49050000 62.6348389961907
49060000 62.2460791870923
49070000 62.0759767632078
49080000 55.5513703875069
49090000 63.9505780349943
49100000 63.1115348275029
49110000 58.6042620112447
49120000 62.1554204094384
49130000 58.577543591994
49140000 57.6423178748815
49150000 64.0598455455421
49160000 58.8495453535375
49170000 64.4534915763794
49180000 59.7670956253518
49190000 63.3718992116123
49200000 69.6700291098229
49210000 67.3986184345067
49220000 63.1498264755252
49230000 63.3720818545138
49240000 57.6941974452398
49250000 56.2941295503035
49260000 60.1292144750909
49270000 61.0576496170162
49280000 64.7338215117271
49290000 62.7373834973501
49300000 59.4559415319087
49310000 61.9236715342251
49320000 65.3261415024513
49330000 62.4750033360683
49340000 65.7307499467669
49350000 59.3757405428366
49360000 65.0224872738152
49370000 59.9215315819617
49380000 60.2249814785773
49390000 64.6133297820897
49400000 69.0846119158277
49410000 62.5555382631564
49420000 66.0890623018472
49430000 64.9615135354548
49440000 66.4254419310338
49450000 64.8254391803555
49460000 65.2813524887573
49470000 62.792800648788
49480000 55.561990295425
49490000 53.6415588362335
49500000 58.4981465204282
49510000 52.3422400619015
49520000 57.5230315439907
49530000 54.1958079605298
49540000 59.0844404694944
49550000 59.6844176152109
49560000 67.1492954451896
49570000 69.8569994245495
49580000 60.4715429286214
49590000 62.681416524195
49600000 59.0357245106122
49610000 66.1248265472622
49620000 68.2318322810285
49630000 65.2189073224447
49640000 64.5892287131848
49650000 63.134417012279
49660000 64.9419514280809
49670000 63.1359810050961
49680000 67.4759264879823
49690000 69.35842957505
49700000 70.9535454908757
49710000 65.038589042989
49720000 60.5106672605138
49730000 60.968141802794
49740000 62.3939405243181
49750000 66.8127887712729
49760000 69.1905671167021
49770000 72.7870125525072
49780000 72.7249532946014
49790000 69.5219554759516
49800000 71.8272170576502
49810000 71.0101910806873
49820000 68.2134600112363
49830000 68.752703287987
49840000 67.0099800253852
49850000 65.2120160906761
49860000 62.9485552587278
49870000 62.3709190677124
49880000 60.5657123636978
49890000 57.3874017714419
49900000 61.3642399806811
49910000 57.8597432009812
49920000 59.8297401739118
49930000 56.169386197347
49940000 57.5358995548323
49950000 59.0946524267424
49960000 63.9845017002773
49970000 61.7029188548562
49980000 68.9777375276037
49990000 65.2095580698318
50000000 61.5689370329883
#timestep 
50010000 66.7969408508906
50020000 67.3760778671635
50030000 70.7007077916267
50040000 64.3433415195849
50050000 64.3533823723556
50060000 70.5252012514281
50070000 68.4040779155035
50080000 68.3340828616969
50090000 66.3177602089487
50100000 65.1494330376044
50110000 68.8554639809749
50120000 68.9117059652716
50130000 64.9022445747362
50140000 68.6332600587638
50150000 71.9265661585818
50160000 65.4732489468906
50170000 65.1734270120592
50180000 69.5954830362858
50190000 70.1715332393788
50200000 72.4294582243517
50210000 74.9276313623857
50220000 75.5039896148411
50230000 72.9953732732682
50240000 70.3417585316501
50250000 73.1561307970107
50260000 68.6798868561664
50270000 68.9100387661416
50280000 69.672353368144
50290000 70.7423361025201
50300000 64.5493374003531
50310000 65.6245974137874
50320000 63.9203149896828
50330000 60.8848852530577
50340000 60.2529541393048
50350000 56.3685672953387
50360000 55.483885912691
50370000 57.7863987150272
50380000 55.9333713160276
50390000 58.321350850124
50400000 61.5018342124283
50410000 57.9216264471629
50420000 57.7285059258602
50430000 57.4961874103892
50440000 57.3046195115088
50450000 57.826564089188
50460000 57.4407202632789
50470000 58.9812450094258
50480000 57.6395054828856
50490000 53.4505304626033
50500000 52.5782983634089
50510000 53.5432769189194
50520000 60.3092018908224
50530000 60.0844611277579
50540000 56.6002676663211
50550000 56.5173070756616
50560000 58.6173407585813
50570000 60.8220754152416
50580000 59.2249096135174
50590000 59.0570828138574
50600000 55.6246530340108
50610000 54.9281271455075
50620000 60.3418711755307
50630000 54.2644755779594
50640000 61.5106158738886
50650000 62.9032621669714
50660000 64.4294153401763
50670000 65.0090968568639
50680000 66.6361583364625
50690000 68.1826000138846
50700000 69.8034311449341
50710000 68.0928464758701
50720000 70.1052033278073
50730000 67.4968039935242
50740000 65.6227268856115
50750000 67.3121542067582
50760000 62.0604896799546
50770000 65.5982302796471
50780000 66.7120798422762
50790000 66.0593967613153
50800000 58.4500102292979
50810000 56.0889909582131
50820000 63.5640203044001
50830000 62.7583118916095
50840000 61.4625231730084
50850000 62.5671737627259
50860000 60.1426872546065
50870000 52.9485426918794
50880000 56.9792677401776
50890000 58.7127800208523
50900000 59.9267090756335
50910000 64.9890389977247
50920000 64.0783947548212
50930000 60.2219283427304
50940000 58.3139940610943
50950000 63.1517539178812
50960000 64.3190147883352
50970000 64.5227915724528
50980000 61.9057468634143
50990000 67.6450946447562
51000000 64.2392295994688
51010000 75.3448374056921
51020000 69.334715218262
51030000 71.4350486967909
51040000 72.0845672527535
51050000 72.2904801353711
51060000 75.0014663594473
51070000 75.8839685279051
51080000 70.9754129231661
51090000 74.8088479823568
51100000 74.1115268740675
51110000 71.9206011295985
51120000 73.9297006886019
51130000 71.90685972505
51140000 72.9390741688499
51150000 69.6038728371832
51160000 74.7495506809042
51170000 75.1611286431315
51180000 73.3185705429257
51190000 71.3341367998908
51200000 71.5101384960694
51210000 73.191590456886
51220000 69.4936115636835
51230000 72.6608236106165
51240000 67.4493366300763
51250000 67.8992948322634
51260000 67.7922159056856
51270000 65.5364207140009
51280000 70.5848647749369
51290000 74.1283025584003
51300000 70.3236919145829
51310000 61.6947014038901
51320000 61.9871901082335
51330000 68.2018402495318
51340000 69.5490056060526
51350000 70.1399837587981
51360000 70.0446178515877
51370000 64.3004114412353
51380000 64.3306094415392
51390000 71.8451073949409
51400000 70.9982212504339
51410000 69.2283691100646
51420000 67.0819824446335
51430000 65.6019718236102
51440000 66.3879797412899
51450000 68.4292224374214
51460000 68.2396234672277
51470000 63.0041222967542
51480000 58.388356012563
51490000 60.0133805951339
51500000 65.503669368485
51510000 66.35386889853
51520000 65.1985701061631
51530000 60.689883658543
51540000 63.2586405507063
51550000 60.8990759750404
51560000 55.3934792781209
51570000 64.8545893176321
51580000 67.6849068867559
51590000 63.8548510299352
51600000 59.5638177805465
51610000 64.5334544879755
51620000 61.835646558371
51630000 68.2456919759766
51640000 71.2910687548052
51650000 70.2837014931877
51660000 66.9373695072211
51670000 74.2034028070942
51680000 73.9041186291978
51690000 69.6702303199319
51700000 72.236405800167
51710000 67.5127804182359
51720000 71.6941292243326
51730000 73.8571949328801
51740000 67.724946715328
51750000 66.9219936064329
51760000 72.0231833886126
51770000 65.2253448372101
51780000 65.7996997432111
51790000 66.0739370212995
51800000 70.0271310369362
51810000 70.7264361456456
51820000 67.9440389255744
51830000 67.9191293178559
51840000 71.0827633144174
51850000 67.2997485310977
51860000 65.4318210520908
51870000 68.9770665194215
51880000 71.4149249322547
51890000 67.5459563831452
51900000 69.5038368346198
51910000 68.9572251848379
51920000 65.2400233258993
51930000 65.942133622815
51940000 61.5051132473741
51950000 59.0523187640981
51960000 61.6596422454165
51970000 67.4477086286584
51980000 65.1110583966909
51990000 60.0536851795974
52000000 58.3996792733179
52010000 65.5689737635348
52020000 59.0073042051027
52030000 67.7203086199714
52040000 71.0430638453916
52050000 71.2491689497181
52060000 62.8952597052781
52070000 65.1399904467046
52080000 66.5583454154208
52090000 70.6848499779414
52100000 70.2346557905456
52110000 72.9704853415528
52120000 74.7106974431231
52130000 73.4195304005196
52140000 69.5877059056895
52150000 61.8137195307722
52160000 72.5466910417973
52170000 72.8132825029331
52180000 71.83929399855
52190000 74.2575964414589
52200000 77.2948379371268
52210000 71.467848507549
52220000 76.8739307364237
52230000 71.5220144617693
52240000 73.6016420509922
52250000 71.7980545924122
52260000 70.421900562835
52270000 70.5212097603226
52280000 70.5457171842677
52290000 69.0157170410644
52300000 70.8022400475365
52310000 68.3372214848752
52320000 73.9780443956774
52330000 63.768761096205
52340000 59.5558823463679
52350000 63.3747496105152
52360000 71.4646028022416
52370000 71.5609570943888
52380000 70.1225818892128
52390000 69.0705338083956
52400000 71.3751469568627
52410000 69.2405494850424
52420000 75.0188290074955
52430000 72.1747635663595
52440000 71.5093322955573
52450000 72.2896941626216
52460000 77.2588498559653
52470000 75.6178931210567
52480000 73.6218684053414
52490000 72.0938259109003
52500000 68.9870326798755
52510000 71.1881803622661
52520000 69.0136609116806
52530000 61.5535141643549
52540000 71.8386391942429
52550000 74.7145265227292
52560000 73.8094983658236
52570000 71.6767705452854
52580000 65.5649323259153
52590000 70.5915148918145
52600000 68.6150646348364
52610000 74.4065785280106
52620000 70.7747101219638
52630000 72.0090270169835
52640000 72.6704683739922
52650000 68.1960114317275
52660000 71.4781484238885
52670000 72.4215301296959
52680000 73.0913996914306
52690000 72.1590260133403
52700000 72.1822839898491
52710000 75.1154487312773
52720000 73.3065102025733
52730000 74.773947360446
52740000 75.4537780426374
52750000 72.528090554151
52760000 75.8368650660635
52770000 76.3017896752178
52780000 75.4093793403083
52790000 72.4839110695135
52800000 73.1406279776791
52810000 67.9015688943834
52820000 70.1300026483381
52830000 70.9625552953382
52840000 69.2525261564683
52850000 70.4863201101719
52860000 70.370492453193
52870000 68.1624202732972
52880000 71.239539237833
52890000 70.0290312555998
52900000 72.390924952299
52910000 75.592406485483
52920000 76.2768725693403
52930000 68.6380704333703
52940000 68.0788527927839
52950000 72.1750753463013
52960000 74.2453392314319
52970000 73.4993580015192
52980000 73.4928567370752
52990000 76.7218089667771
53000000 73.7838862666856
53010000 71.338158598087
53020000 65.4885026427087
53030000 69.7913218133019
53040000 66.6775465585337
53050000 70.5073945327429
53060000 68.3600237823612
53070000 69.9750581618283
53080000 66.4159507552193
53090000 66.4206537698055
53100000 70.0984412966465
53110000 61.5579115803785
53120000 66.4490052897861
53130000 67.0674131818831
53140000 70.5556385513647
53150000 70.9969730557466
53160000 75.1617143024652
53170000 66.8354852959694
53180000 68.093822895224
53190000 72.5963454863025
53200000 79.1698479244686
53210000 70.72260140348
53220000 70.4735095881664
53230000 72.7456641680762
53240000 72.3931388668702
53250000 75.6229356918416
53260000 76.7619171715009
53270000 73.5781124024995
53280000 72.9256722131456
53290000 74.8007243943482
53300000 70.5313322243476
53310000 68.1978086983662
53320000 74.8608122495041
53330000 68.3434896052694
53340000 70.4231066187181
53350000 73.8924541242869
53360000 63.1718433180792
53370000 62.9668374159071
53380000 60.7699254405094
53390000 69.2553398073326
53400000 68.5993096934512
53410000 75.8016473501241
53420000 73.9651872692717
53430000 77.0704582766027
53440000 79.9226632615104
53450000 77.0496937302482
53460000 80.835813320409
53470000 76.6594190342186
53480000 72.7768406256783
53490000 69.9144631567161
53500000 73.1513601654542
53510000 76.6088209695325
53520000 79.2626223699774
53530000 76.0003708552337
53540000 74.1921904829823
53550000 71.1222204219197
53560000 73.6571948522589
53570000 78.4108694270003
53580000 78.9112230211434
53590000 75.2224925891019
53600000 74.8601302446514
53610000 69.3811777124877
53620000 72.5866795513361
53630000 69.3952795662607
53640000 70.6670727858268
53650000 71.7936292437809
53660000 73.1341136673617
53670000 70.7294942359664
53680000 69.2526628675528
53690000 65.4192103255409
53700000 66.177751474099
53710000 65.842832844493
53720000 71.5690579991481
53730000 67.350223635074
53740000 65.4982846095202
53750000 69.5488586822654
53760000 76.107243750106
53770000 75.3260748648178
53780000 77.7207085457457
53790000 75.8712510160562
53800000 74.0129393395808
53810000 74.2206146924275
53820000 74.4128695181096
53830000 76.7252694354511
53840000 76.4469249300201
53850000 76.4935264861546
53860000 76.8971023387651
53870000 72.5197971091158
53880000 64.7244228727586
53890000 62.7062543600647
53900000 64.3986012791719
53910000 67.4711367372713
53920000 66.9167769167532
53930000 64.3338271037876
53940000 60.3624369655585
53950000 62.4287575279802
53960000 70.9826340079167
53970000 70.7093261435106
53980000 72.916973887917
53990000 73.9979456114263
54000000 71.7071686139682
54010000 72.92262668627
54020000 75.1325206848572
54030000 73.6058759443682
54040000 72.3254198130051
54050000 70.0611835261409
54060000 64.7550050072763
54070000 67.9040925405227
54080000 67.7588836856538
54090000 69.6942335829534
54100000 73.9595021150119
54110000 74.3054509882651
54120000 75.9347379311292
54130000 73.454104397018
54140000 71.5779541478257
54150000 64.2334194200091
54160000 68.1392232186383
54170000 67.8205704031109
54180000 71.6891247181215
54190000 71.4033752696679
54200000 70.6041451519149
54210000 70.5260829033812
54220000 69.4630444682799
54230000 71.3567970715616
54240000 75.0761031886894
54250000 67.0384960075684
54260000 72.5179453463822
54270000 70.7041532933118
54280000 70.0628879235003
54290000 65.257850897199
54300000 64.5841952485522
54310000 78.0291718200986
54320000 75.3549316073588
54330000 70.1844954806305
54340000 76.6648657587386
54350000 76.5814883910168
54360000 73.1519611944706
54370000 70.3300372542425
54380000 68.9100077183601
54390000 63.3904433586357
54400000 62.5386003145188
54410000 59.5074790203578
54420000 63.5235879446563
54430000 68.8101136562345
54440000 59.4978317527587
54450000 60.5392853816912
54460000 59.3472592792974
54470000 67.7362074065605
54480000 65.1798549367137
54490000 64.4872804576938
54500000 61.7521166274748
54510000 55.797388417609
54520000 53.0262867514905
54530000 54.3266411164632
54540000 52.704367999482
54550000 51.9127961167061
54560000 57.0851350620819
54570000 62.9230298995442
54580000 62.7374001633189
54590000 48.3306611678272
54600000 55.2198925547808
54610000 62.881726451748
54620000 62.8598580985425
54630000 57.3432445555684
54640000 53.6491798156865
54650000 50.8319429118387
54660000 50.958680591751
54670000 55.1073625330348
54680000 54.1194161100224
54690000 58.956481145275
54700000 56.6624662835404
54710000 60.586266691301
54720000 61.2846245231075
54730000 64.7744339776962
54740000 53.8809177314893
54750000 53.3152373538325
54760000 57.7638506642514
54770000 61.4907892998152
54780000 63.448185778518
54790000 61.4520981151257
54800000 66.944628562375
54810000 65.7571825340593
54820000 64.4606575071837
54830000 64.7012516142743
54840000 67.2353325410254
54850000 70.3569953118852
54860000 68.9224760726012
54870000 70.7761048636862
54880000 75.0688787882083
54890000 71.9314461139942
54900000 76.75119270043
54910000 77.3015206957768
54920000 78.1837959156347
54930000 77.8165249444164
54940000 72.4912373225953
54950000 74.4671249917357
54960000 77.7928441587651
54970000 82.5450367593454
54980000 75.1449572932537
54990000 76.242384867931
55000000 69.5053478080473
55010000 73.6747625025529
55020000 69.1341109297365
55030000 78.1556628396733
55040000 76.2844067971278
55050000 72.9776268487745
55060000 72.4459775919778
55070000 72.7825514832803
55080000 79.763553591498
55090000 80.2275674308265
55100000 78.5268452826821
55110000 68.3968183175716
55120000 69.3126803283009
55130000 64.5216444234217
55140000 61.9730069541525
55150000 64.9729876840966
55160000 62.7961904847293
55170000 67.0576867604852
55180000 67.0455463876152
55190000 75.1098763514071
55200000 74.9310565216038
55210000 71.0306606448034
55220000 71.0001738164501
55230000 72.6185123074085
55240000 69.9375562007437
55250000 65.4922434955416
55260000 64.6478755268068
55270000 66.4777976949708
55280000 69.0817036960107
55290000 72.6569741832195
55300000 72.7404928515753
55310000 74.9194068369882
55320000 73.91624245764
55330000 75.3131492155886
55340000 68.2205300881208
55350000 67.6534341732533
55360000 67.6259720989984
55370000 69.9257413264702
55380000 66.3197115699627
55390000 72.1929296134819
55400000 73.7374245239612
55410000 73.8033816207678
55420000 68.1420983129642
55430000 68.0556363979556
55440000 73.0623035511941
55450000 71.5164300664198
55460000 67.8012407981032
55470000 70.366672256538
55480000 70.4135006711631
55490000 67.6696231717962
55500000 60.7289715069989
55510000 65.5095974147832
55520000 68.6462816271942
55530000 66.2826008615215
55540000 74.645211069985
55550000 73.0543527693062
55560000 72.4968174275696
55570000 68.2001359780388
55580000 65.7310644301392
55590000 67.5337243963425
55600000 66.066745300399
55610000 69.418941441336
55620000 72.1682088421291
55630000 72.6167884300098
55640000 74.2183470671643
55650000 74.2306786692263
55660000 74.1277024224207
55670000 75.0334775196099
55680000 70.0285872512288
55690000 75.5333735609166
55700000 75.272045510781
55710000 69.5946361083139
55720000 71.3002578331431
55730000 64.9496961592072
55740000 67.4668756075343
55750000 62.6838417499006
55760000 69.3064172073967
55770000 74.6391435374015
55780000 75.0124527403626
55790000 70.1518792672621
55800000 74.9736422379074
55810000 73.6357330606083
55820000 71.3115040809125
55830000 75.9076266608812
55840000 74.3504269358297
55850000 68.8543732927335
55860000 72.8022124656535
55870000 69.5073081947634
55880000 65.9151222639468
55890000 67.1597373751453
55900000 68.005438927631
55910000 65.8400672458748
55920000 68.3903253146967
55930000 70.4112951283333
55940000 69.92648701794
55950000 69.0671407958614
55960000 68.7698077657527
55970000 65.2248033161293
55980000 66.8974096775387
55990000 70.5771398042909
56000000 72.4534654644896
56010000 75.5621325004025
56020000 76.1217444902998
56030000 73.9460383006237
56040000 74.5214327671995
56050000 73.1848978823317
56060000 68.3102216360801
56070000 70.1427889691133
56080000 67.6650486439689
56090000 72.6911009330698
56100000 75.7323916471586
56110000 70.4887875200731
56120000 75.2904204489025
56130000 70.4887482778266
56140000 72.1626675991362
56150000 73.2656153480365
56160000 72.2943588004678
56170000 69.3249803600332
56180000 71.3252713300483
56190000 66.5267247786502
56200000 69.4767777629655
56210000 71.4835911125085
56220000 70.9571580767271
56230000 67.7145735897828
56240000 63.3473191945138
56250000 69.4393301455922
56260000 69.5242943549567
56270000 72.7378458719022
56280000 73.9984216123706
56290000 70.1268938203183
56300000 73.3606033810308
56310000 72.6345714324797
56320000 73.7006198544049
56330000 75.0961740984888
56340000 80.5025527786842
56350000 79.1686305528137
56360000 77.5803923073494
56370000 78.2401384869753
56380000 78.9092090640974
56390000 73.6892781977423
56400000 72.9515231710242
56410000 72.2364727125292
56420000 76.1475170260907
56430000 73.0546941180894
56440000 67.0454607547995
56450000 76.3064659215149
56460000 77.7298964683272
56470000 77.4095047101067
56480000 76.4306789633653
56490000 74.428402936979
56500000 74.03223034467
56510000 73.9375438100609
56520000 80.0639591253398
56530000 74.4231784745156
56540000 77.3465873745848
56550000 77.8022787510554
56560000 77.8077387186874
56570000 77.5186500080429
56580000 73.1427704288095
56590000 81.4558702346577
56600000 75.7574469349645
56610000 76.678887044508
56620000 76.163163799884
56630000 80.6761024979681
56640000 76.2186517743968
56650000 82.6419247000568
56660000 78.7581953250488
56670000 69.6995883705712
56680000 78.8595027419843
56690000 75.9037753461256
56700000 74.5626436485994
56710000 76.6385483251909
56720000 75.2989856600814
56730000 71.6863217373602
56740000 73.0717925170689
56750000 74.0502794429594
56760000 75.8457232806911
56770000 69.6030596584762
56780000 72.7732045308687
56790000 78.2660043439313
56800000 69.8526036854814
56810000 62.7097987223775
56820000 71.7254626465026
56830000 68.6252649454846
56840000 69.7659678003837
56850000 65.8319900815925
56860000 71.5107304964337
56870000 72.2216607890272
56880000 67.5520560167246
56890000 68.9315277598729
56900000 72.6988440161132
56910000 73.9327139765386
56920000 68.875567273659
56930000 66.511461664937
56940000 60.7158103625304
56950000 63.0942717280447
56960000 68.0774774053876
56970000 67.1277036666193
56980000 65.0292087087957
56990000 67.8242099424167
57000000 66.4582565610851
57010000 71.817816037396
57020000 71.0199435583264
57030000 71.295933074833
57040000 67.133308163084
57050000 67.8224706963394
57060000 63.4055775698005
57070000 62.5191620190849
57080000 62.8281450868616
57090000 63.761928776501
57100000 69.3141851375964
57110000 67.315119306054
57120000 67.9944862151648
57130000 54.7526327012724
57140000 54.8846652953912
57150000 60.2149597038049
57160000 58.4204381166931
57170000 58.9094440707917
57180000 59.5109217385502
57190000 66.5566019285966
57200000 64.3153298652875
57210000 58.6660438795795
57220000 58.067581562276
57230000 61.9684428887508
57240000 64.0078438094304
57250000 64.1722448213379
57260000 68.9938486643217
57270000 65.8198632943883
57280000 61.5896531822769
57290000 64.6075312122659
57300000 62.0119673736228
57310000 69.635699562023
57320000 64.9187059264209
57330000 67.7458740483539
57340000 56.4558303204723
57350000 60.4845559108293
57360000 58.6085276780472
57370000 60.920085829873
57380000 57.420139440071
57390000 54.7528346618604
57400000 64.0639854380088
57410000 63.3595005678621
57420000 58.8083361106703
57430000 51.5087923326002
57440000 63.5224210891652
57450000 65.5013408439671
57460000 68.6251217701569
57470000 67.3557397090215
57480000 67.7491669127251
57490000 67.100454003791
57500000 65.7842504230376
57510000 70.2001217492499
57520000 70.2571245009164
57530000 69.2784985402317
57540000 63.1909833871392
57550000 65.9054235624324
57560000 64.9153084529586
57570000 60.149344476085
57580000 59.4598540056405
57590000 63.2158510840906
57600000 70.5041059552898
57610000 73.2930092332264
57620000 72.9291442713311
57630000 70.0342276302134
57640000 74.7345497634122
57650000 66.9742665074333
57660000 66.7706678824831
57670000 61.7306882793892
57680000 61.5188183302367
57690000 62.7542199342156
57700000 75.0615234985523
57710000 71.2856379370471
57720000 68.9314112004289
57730000 64.6556570150447
57740000 59.7638233243936
57750000 64.7466707789991
57760000 55.75958498495
57770000 60.8187091319086
57780000 63.7918227175868
57790000 58.182370315406
57800000 57.9516384556448
57810000 63.7301650588624
57820000 62.6682469319608
57830000 62.3359077893023
57840000 65.7894458995266
57850000 62.340691876444
57860000 61.465007063031
57870000 61.050515345589
57880000 64.1825757155745
57890000 68.870513956674
57900000 71.5543286218616
57910000 67.0245420767582
57920000 68.3229710605051
57930000 67.4028545628373
57940000 65.4296164062795
57950000 64.339737237343
57960000 61.574714799759
57970000 60.4495620646965
57980000 59.7495480821697
57990000 58.7361187930874
58000000 61.4906121696083
58010000 60.3408978725259
58020000 56.6008955612539
58030000 54.9426584881157
58040000 55.3225716306083
58050000 54.1659765913807
58060000 60.7291418934378
58070000 61.6245147565094
58080000 59.6214666610182
58090000 58.859558891636
58100000 63.4119304040074
58110000 63.4933372613051
58120000 63.5592884408308
58130000 70.4503339260648
58140000 72.4983272524555
58150000 68.7177478647102
58160000 73.9484349837318
58170000 73.3469574779316
58180000 73.5983880637505
58190000 70.9773317740754
58200000 65.7296219111359
58210000 71.8577190115997
58220000 69.8248082073101
58230000 69.5870679232573
58240000 65.2116037340399
58250000 64.8921264606147
58260000 68.9166561597487
58270000 71.9586351076863
58280000 71.6786727564472
58290000 76.7541303585865
58300000 70.3913857582637
58310000 69.1931933896628
58320000 71.0634600436879
58330000 70.1727317934609
58340000 70.3564259222163
58350000 74.2403413185805
58360000 74.5283947991111
58370000 74.4253439405041
58380000 73.9370136553865
58390000 73.8205656188863
58400000 74.2846663847733
58410000 73.2618206281338
58420000 76.523798295433
58430000 73.2470625762554
58440000 71.5456789102439
58450000 76.2708270324627
58460000 71.8836582918109
58470000 69.9266178881542
58480000 71.6567001403286
58490000 70.5879322526516
58500000 68.4259951593961
58510000 67.0579280758529
58520000 68.3196717366148
58530000 67.4767771568048
58540000 67.6602545548651
58550000 66.4215231425359
58560000 67.9844937741842
58570000 71.866748430312
58580000 71.0932347533019
58590000 76.3541466292488
58600000 74.8478876752006
58610000 76.5931845554548
58620000 75.0453811494177
58630000 72.6001184117014
58640000 68.6122009681089
58650000 69.0828070629342
58660000 74.6723110439709
58670000 71.0963617030214
58680000 68.575797227992
58690000 70.7392671831996
58700000 70.543103470292
58710000 72.6316439674819
58720000 76.4920737372364
58730000 72.1079270125027
58740000 74.7010304213272
58750000 76.5903537510189
58760000 69.5776847213058
58770000 66.6935717114732
58780000 74.5592922955781
58790000 80.3935492506375
58800000 72.4962991941699
58810000 78.9046325520658
58820000 74.970669502552
58830000 77.7607243326858
58840000 72.0772792276163
58850000 68.969495272689
58860000 69.926577834686
58870000 71.5621511420701
58880000 77.7643269346215
58890000 75.6666830115495
58900000 75.1666715542847
58910000 75.5446412251193
58920000 71.6717880541816
58930000 70.8794327419465
58940000 79.3068254275533
58950000 77.2571199306162
58960000 79.7427414940461
58970000 74.5878939893021
58980000 78.0718426983769
58990000 76.2983807972118
59000000 81.0879064338208
59010000 75.7280147814438
59020000 76.3610629173703
59030000 77.1964580052085
59040000 69.5360851511857
59050000 77.3488915696204
59060000 69.830622048525
59070000 70.9725847216893
59080000 76.2885915101535
59090000 74.7134358802031
59100000 67.0166595690648
59110000 65.4853093597231
59120000 68.616413407546
59130000 70.9716712055337
59140000 68.6699991394532
59150000 68.1151222418546
59160000 68.669665999221
59170000 69.0927972772651
59180000 65.9607145677195
59190000 67.1885830566346
59200000 68.6023112146397
59210000 71.1288812202083
59220000 69.7368788089667
59230000 73.9386210666682
59240000 69.4776288324268
59250000 72.1815698238084
59260000 67.6701912043553
59270000 65.756837497535
59280000 69.050902110929
59290000 63.5120783067296
59300000 65.6943891431224
59310000 65.8521215675709
59320000 62.5642632313053
59330000 58.5382150097269
59340000 62.099427147369
59350000 66.2637669620547
59360000 66.9973387417691
59370000 69.7860568327005
59380000 70.9255059135158
59390000 68.6154142562826
59400000 63.0516210742491
59410000 63.6272020861917
59420000 66.5848516060301
59430000 64.1316553235747
59440000 61.7517197202579
59450000 67.1852371097627
59460000 65.2625470335838
59470000 58.4122522900977
59480000 57.8626680629532
59490000 57.999912602543
59500000 71.570909245725
59510000 67.1347814167946
59520000 67.7687236421644
59530000 61.8305384277581
59540000 62.6830478041564
59550000 60.7990102716043
59560000 66.0690384083485
59570000 59.2639163221862
59580000 66.0469533695616
59590000 62.7767467675832
59600000 60.4109692999509
59610000 61.5815349917425
59620000 62.9621021754267
59630000 67.2107110039573
59640000 70.7162339362875
59650000 67.8645598326569
59660000 65.2900857409678
59670000 66.381169803586
59680000 66.788070733355
59690000 65.3259545030221
59700000 68.9740013808151
59710000 67.5791848754941
59720000 71.9175213072126
59730000 70.0322312518283
59740000 72.500699211267
59750000 73.4212584790584
59760000 73.4443402485065
59770000 71.0462652343338
59780000 69.3770080019585
59790000 70.6702662887266
59800000 70.9195842753505
59810000 67.1485195304276
59820000 69.6923795805343
59830000 75.7613766869682
59840000 78.2431354064468
59850000 76.6322642917825
59860000 77.0047406746822
59870000 71.8841727802717
59880000 71.6653775124601
59890000 74.7752746480123
59900000 72.018405655176
59910000 74.8133444423011
59920000 72.8363079407939
59930000 72.5575100157951
59940000 73.1084774529137
59950000 74.8152661577565
59960000 73.9627388862517
59970000 72.4074761806073
59980000 70.0645935859325
59990000 70.6233536917717
60000000 71.1742201873638
60010000 72.6671250499688
60020000 66.4999961678568
60030000 66.9579094144578
60040000 71.1184580786802
60050000 70.9842099824306
60060000 69.1920424288095
60070000 65.9115093746012
60080000 67.8467781295692
60090000 62.6639003549086
60100000 63.0993202133347
60110000 61.5232961057664
60120000 65.9631595284351
60130000 65.6753861734321
60140000 69.0028001087425
60150000 63.9254032869695
60160000 64.8577887298621
60170000 68.3069160294455
60180000 63.82076954613
60190000 64.690847290223
60200000 68.1073513985439
60210000 66.7734364377928
60220000 69.3614764177951
60230000 70.1509945659014
60240000 62.7697773488787
60250000 71.4643669914559
60260000 74.6920046004551
60270000 75.6148377706014
60280000 75.3193358242543
60290000 76.994806088849
60300000 74.2955007535446
60310000 73.3034925912554
60320000 74.7824427592799
60330000 68.549704927613
60340000 70.9287131400987
60350000 72.0692056952171
60360000 70.4581634750449
60370000 65.9201902175535
60380000 69.9934475224449
60390000 64.6934484923285
60400000 64.2415263904242
60410000 69.8802588298561
60420000 67.3351636447541
60430000 71.4646142954863
60440000 68.1536166301589
60450000 65.7292931944471
60460000 65.8628622780063
60470000 67.9557668751837
60480000 70.4855798612879
60490000 67.2205452114334
60500000 68.3900273299018
60510000 67.3142689173178
60520000 64.6429013818716
60530000 66.6675916340324
60540000 61.9495527508051
60550000 67.6753901179105
60560000 65.5448885328914
60570000 61.3728155554707
60580000 66.6650516259388
60590000 62.7305867411691
60600000 63.2736930910368
60610000 58.817517635775
60620000 61.5062588359712
60630000 60.261713466932
60640000 58.3624882728855
60650000 56.9502623024158
60660000 52.7415539892863
60670000 56.3576948484202
60680000 61.1039092971083
60690000 59.0618481744864
60700000 61.3808590258363
60710000 66.3540540338132
60720000 65.9266596028164
60730000 62.3048376497043
60740000 62.779344572991
60750000 56.2935652279351
60760000 64.6358169498686
60770000 63.8910246714213
60780000 64.6073800159087
60790000 66.7890594142243
60800000 71.4686549535972
60810000 71.8433806564556
60820000 72.7762563332583
60830000 80.906117627181
60840000 76.4001469025728
60850000 70.1115401858378
60860000 65.263545788098
60870000 70.6772492338783
60880000 74.2356196734686
60890000 70.1878646524159
60900000 69.6243873213966
60910000 69.8133882563987
60920000 70.5792698479876
60930000 73.9723246658717
60940000 73.1526292411125
60950000 72.9190976523772
60960000 72.3083984425414
60970000 79.3059136756522
60980000 77.6438050562664
60990000 82.8079964561798
61000000 78.4081047039037
61010000 75.7169147590793
61020000 69.9149512015404
61030000 76.7608778817578
61040000 70.2712081840899
61050000 74.5966480654059
61060000 78.9701190342254
61070000 80.1348805723716
61080000 77.4415795626112
61090000 76.4987701351876
61100000 74.0298392057054
61110000 67.0664319564701
61120000 73.5581780798444
61130000 75.4255216142822
61140000 71.5848559150939
61150000 74.1792690243515
61160000 71.2306247946146
61170000 70.805858881834
61180000 74.7046301796753
61190000 66.8329376969106
61200000 71.3508954061727
61210000 73.6252157565633
61220000 72.1716876476794
61230000 78.2472596878474
61240000 75.6488656352758
61250000 74.7093537637778
61260000 75.7525760703632
61270000 75.2395259074414
61280000 70.1767710137038
61290000 73.063219052777
61300000 72.6005641292071
61310000 75.0456117142357
61320000 74.9166040863676
61330000 73.7141494110083
61340000 68.1296560748798
61350000 69.7227620822453
61360000 66.5557793942207
61370000 70.0330470676247
61380000 67.644274002543
61390000 73.5213514942452
61400000 68.0720446614245
61410000 68.9200210765205
61420000 69.6457776965987
61430000 74.3878443785586
61440000 75.0379134223188
61450000 73.4419412289309
61460000 73.6535803820013
61470000 75.8167007736072
61480000 75.194932148982
61490000 80.4175574186719
61500000 73.745486114081
61510000 77.9363629814787
61520000 80.097153194321
61530000 79.0598249822155
61540000 78.0937244989033
61550000 73.6952306159263
61560000 71.0671801819831
61570000 71.6449054164851
61580000 77.0753795655427
61590000 73.9458613576839
61600000 77.0536856294279
61610000 78.4952325950297
61620000 77.9258520677776
61630000 77.652149310494
61640000 75.2625483394935
61650000 70.6292225367393
61660000 71.5246520229718
61670000 66.5353660125286
61680000 65.9772249337513
61690000 70.3400104634717
61700000 70.4157351428536
61710000 68.537682400474
61720000 71.8311687093207
61730000 70.5272784010707
61740000 64.3646763722406
61750000 66.4434623088258
61760000 72.3968747241364
61770000 63.1786114735171
61780000 66.2668399278765
61790000 63.4018452630305
61800000 63.5520832593996
61810000 66.9230125281509
61820000 65.5310798598689
61830000 68.5168864698757
61840000 62.9101266099392
61850000 67.1676906063374
61860000 72.5470079893422
61870000 72.2267299217468
61880000 74.5444786657178
61890000 72.7259669434574
61900000 71.5129603139476
61910000 69.4069728956272
61920000 67.4070758886274
61930000 67.6502886790975
61940000 69.737378914249
61950000 68.2562989248963
61960000 73.2346859667677
61970000 66.8349653418005
61980000 68.9631977124897
61990000 61.4204121291045
62000000 67.6149472489129
62010000 64.1879562446588
62020000 67.3981527403152
62030000 65.1062399494944
62040000 66.8753958650233
62050000 71.8478594390024
62060000 71.4522437585277
62070000 70.6282543483703
62080000 71.2363965820026
62090000 68.8144498410574
62100000 70.7449841912135
62110000 67.3320279245892
62120000 74.0613767389431
62130000 75.93706947108
62140000 70.6739891786279
62150000 71.7936477988208
62160000 71.6412303634453
62170000 73.6577789491103
62180000 72.1515862177596
62190000 69.1468418712563
62200000 73.22373095235
62210000 77.5222569926802
62220000 74.4058909213963
62230000 65.1141902098864
62240000 59.6162981114172
62250000 66.6975898881154
62260000 70.3997556247359
62270000 67.7794014740222
62280000 68.5674384902859
62290000 65.3664196067192
62300000 66.6156723473217
62310000 70.5989855371071
62320000 63.5670421108793
62330000 65.8338834675924
62340000 63.6530372010118
62350000 64.9901879074582
62360000 67.3414846377451
62370000 64.6407438177859
62380000 64.2241152549643
62390000 59.6696571784188
62400000 63.6124038062983
62410000 63.8457421056474
62420000 63.836726211476
62430000 67.9656605538689
62440000 69.4959796025324
62450000 66.9183654391613
62460000 61.0822699918234
62470000 68.4917604296959
62480000 64.2600153976849
62490000 63.9617832275983
62500000 60.6907886303758
62510000 69.2675107399048
62520000 68.4133998574912
62530000 71.1329326642062
62540000 74.1587942379791
62550000 73.0220931739408
62560000 74.7168314532448
62570000 76.6712926960732
62580000 72.2824319556438
62590000 76.1614905168617
62600000 77.2229361945617
62610000 73.9661863245913
62620000 77.4738154184357
62630000 76.6599095632063
62640000 76.913399435626
62650000 74.8537244462617
62660000 78.0962189765857
62670000 77.6251864682207
62680000 69.8326840067004
62690000 70.130750167767
62700000 76.1919875826447
62710000 74.1063176351719
62720000 73.6410981943415
62730000 71.9439108109587
62740000 69.7251744439909
62750000 73.6085615150724
62760000 72.2376071808526
62770000 66.6507985110572
62780000 66.1531809878234
62790000 66.4909697464101
62800000 67.4324538097699
62810000 63.3999956842647
62820000 64.6149286596444
62830000 70.0023651612941
62840000 68.768190413942
62850000 70.0783680082205
62860000 71.0251888481487
62870000 68.5431367354042
62880000 69.5039615482186
62890000 68.8970308186045
62900000 67.5107874599136
62910000 70.7322697296374
62920000 65.7859461323951
62930000 71.4541525424218
62940000 72.0965884334873
62950000 72.2741103532745
62960000 69.8498924117641
62970000 75.8811976888537
62980000 76.4433648906611
62990000 72.0258388146744
63000000 69.2688846041016
63010000 72.4810408705818
63020000 68.9622233622394
63030000 61.2189407999977
63040000 56.7542981857906
63050000 67.2282263022908
63060000 70.9283048003526
63070000 73.142901601732
63080000 70.9659619605417
63090000 72.3295009278755
63100000 68.3303500877215
63110000 71.8802711588427
63120000 69.3171570802062
63130000 69.2241800706292
63140000 71.7850104070115
63150000 70.8600598019434
63160000 68.0518173034289
63170000 66.510285860759
63180000 62.342530096663
63190000 68.6304861923576
63200000 65.8443962256927
63210000 64.0726194448849
63220000 66.6178108632693
63230000 70.4914347459851
63240000 68.7068993269509
63250000 65.8710053009261
63260000 70.9246270936217
63270000 67.6876119602217
63280000 66.600251236353
63290000 70.6773800337758
63300000 69.3337864385506
63310000 72.5499141117401
63320000 71.5411266870695
63330000 73.5991842672337
63340000 73.2786811505904
63350000 71.4474382050101
63360000 62.8268526196167
63370000 67.102748413258
63380000 64.487597717447
63390000 70.0129369195366
63400000 70.7231211230097
63410000 69.8606368025941
63420000 70.8210809552866
63430000 73.9106158858795
63440000 73.2919011548197
63450000 73.9827473388306
63460000 74.61431256472
63470000 71.5209204410124
63480000 68.1412011515728
63490000 70.1898072248748
63500000 74.85495636216
63510000 73.333975304616
63520000 71.0903501491818
63530000 76.5060942060551
63540000 76.4827646721633
63550000 79.6013150027983
63560000 75.4662590756831
63570000 77.0965191366655
63580000 79.7472038746871
63590000 72.2995643585729
63600000 76.5513709380157
63610000 79.2948453157774
63620000 74.5751677859787
63630000 74.0287262813492
63640000 81.1903937214266
63650000 79.6625094620696
63660000 80.1723880433155
63670000 80.1518236684939
63680000 80.0021834665831
63690000 81.4127383538376
63700000 72.3011720755993
63710000 72.9790119106995
63720000 72.8026612672736
63730000 69.9593272109008
63740000 70.4279916970162
63750000 79.658886262946
63760000 78.4623397457997
63770000 75.2017351513556
63780000 73.3119502308708
63790000 76.2711808062044
63800000 77.8158158412106
63810000 73.8396598969426
63820000 72.1870116682248
63830000 68.8953144083121
63840000 63.7949170831175
63850000 65.3642868765691
63860000 70.8013842157079
63870000 70.3913694340531
63880000 73.9805204870054
63890000 67.2604264762812
63900000 70.5008807966278
63910000 72.5328041688705
63920000 70.5423873605342
63930000 72.7509641944695
63940000 75.5446049105622
63950000 78.639683216914
63960000 83.6012786575957
63970000 84.7032264383896
63980000 84.6321096912605
63990000 88.1607242157414
64000000 88.9877039446829
64010000 90.6618790831748
64020000 91.1619121360181
64030000 95.2163877186418
64040000 91.2919172121309
64050000 99.7087546366508
64060000 98.9353811673715
64070000 99.8186865773743
64080000 103.255818016557
64090000 101.132306824242
64100000 96.8377367324673
64110000 101.579282142284
64120000 99.9019335553949
64130000 99.5248482816767
64140000 94.9852016144479
64150000 96.9161671763468
64160000 105.093362458134
64170000 104.269865186619
64180000 105.11967759365
64190000 110.850113118505
64200000 106.951210987187
64210000 107.550067340764
64220000 104.715011240505
64230000 108.150788855212
64240000 108.188872090236
64250000 106.757470786482
64260000 113.206420086633
64270000 117.05199485043
64280000 110.271737937959
64290000 112.183645466619
64300000 115.376659345425
64310000 111.306906337773
64320000 110.15090129106
64330000 109.090769449181
64340000 106.226737366124
64350000 104.96056621602
64360000 107.665655567147
64370000 104.849460715894
64380000 110.863179186214
64390000 113.422429774633
64400000 109.6617064027
64410000 111.096603262468
64420000 109.730980693276
64430000 109.894610298539
64440000 105.193273014672
64450000 110.853078356538
64460000 103.278420455998
64470000 107.707058982223
64480000 106.452498692785
64490000 102.706731419834
64500000 107.176525935165
64510000 100.965705234431
64520000 100.746850631868
64530000 99.9075268789354
64540000 98.9955867094513
64550000 97.597319907744
64560000 98.1583973148145
64570000 100.705672507967
64580000 106.967157264788
64590000 103.526262548687
64600000 104.213794315012
64610000 102.748507509743
64620000 100.041880174857
64630000 99.3877038880615
64640000 101.277662805821
64650000 102.782545107815
64660000 104.133427133028
64670000 103.342285844403
64680000 107.394564956562
64690000 106.168208507382
64700000 105.311609729786
64710000 98.8071430700575
64720000 106.297707497853
64730000 105.016053032834
64740000 98.1935898553784
64750000 105.514289717064
64760000 100.876502314185
64770000 106.789965335377
64780000 104.111945294159
64790000 106.639508643101
64800000 104.874898174475
64810000 101.524298178507
64820000 99.7355838239968
64830000 103.473177110949
64840000 105.347837343555
64850000 104.663693166715
64860000 105.777205611764
64870000 106.587351170487
64880000 104.012044852547
64890000 103.495865431574
64900000 103.760057850878
64910000 102.133624052314
64920000 103.535321789156
64930000 99.0336938210482
64940000 102.977910814307
64950000 104.1375649949
64960000 103.373812458619
64970000 99.5261373327272
64980000 105.235295685016
64990000 108.227100054677
65000000 103.310965643869
65010000 107.316248725153
65020000 108.834523694947
65030000 113.32700575991
65040000 111.368398751433
65050000 103.373276117273
65060000 95.2897564435244
65070000 101.204980826619
65080000 103.663420358102
65090000 110.920745960864
65100000 107.7709882474
65110000 109.13760268674
65120000 109.134095089822
65130000 109.544746341899
65140000 98.1054649676486
65150000 102.014999928018
65160000 105.614867479338
65170000 104.866467784794
65180000 102.754249313484
65190000 105.164178618564
65200000 97.7495792517828
65210000 97.3558095614333
65220000 107.191795520074
65230000 105.946381957951
65240000 104.424709852987
65250000 103.641834784873
65260000 95.8948583907556
65270000 99.611835040644
65280000 103.414783414872
65290000 104.819366916636
65300000 105.107726637082
65310000 100.648001705853
65320000 103.213455712681
65330000 100.327933704889
65340000 97.8101078424072
65350000 101.684957680039
65360000 105.210899411538
65370000 104.255149951026
65380000 96.8606801159275
65390000 96.6815660380634
65400000 94.1242337249535
65410000 94.3290883656589
65420000 88.287083813359
65430000 90.8558353186506
65440000 93.2376617839732
65450000 92.2684031443092
65460000 93.4232516673627
65470000 88.9221730059973
65480000 95.3797396963806
65490000 97.3064726458352
65500000 94.5947345379609
65510000 91.9609059112644
65520000 86.8022386943576
65530000 86.4043968331079
65540000 91.8657030194194
65550000 94.3304438916393
65560000 102.675265390463
65570000 102.520762807079
65580000 100.617979383404
65590000 98.843291872249
65600000 104.876724528162
65610000 106.627505920739
65620000 100.564621576279
65630000 103.524749882109
65640000 102.85538831703
65650000 110.9245909522
65660000 104.665884563789
65670000 101.543830466816
65680000 100.715592556738
65690000 103.058350777365
65700000 93.2550490176379
65710000 99.2587782145402
65720000 98.6214183790188
65730000 97.7915377895928
65740000 99.7915278076681
65750000 101.199397611294
65760000 99.1085404048304
65770000 91.1167948302808
65780000 91.9972443367875
65790000 93.755520519327
65800000 93.1169415610153
65810000 87.8078046137054
65820000 85.9805288618787
65830000 94.153186723504
65840000 100.400419560836
65850000 99.2131704903907
65860000 96.4309244029346
65870000 101.152052066777
65880000 103.728599652778
65890000 99.0086464624729
65900000 106.457480426467
65910000 101.625924978168
65920000 104.827591631861
65930000 95.5217956801335
65940000 96.590465118176
65950000 99.4517799439578
65960000 98.5004345963508
65970000 100.241068499725
65980000 107.392975484064
65990000 104.379995199031
66000000 103.000169087064
66010000 106.879791418117
66020000 105.654752122966
66030000 105.775804148152
66040000 99.2427019711154
66050000 101.271400581067
66060000 99.1871216470959
66070000 104.222576302889
66080000 105.662092574661
66090000 108.335551702032
66100000 103.366745793684
66110000 108.536488795704
66120000 107.827730090988
66130000 105.205848275595
66140000 105.807995686623
66150000 106.976353396694
66160000 108.373466962587
66170000 105.982659665787
66180000 103.66397283148
66190000 103.056902389221
66200000 105.935509856903
66210000 101.31600289462
66220000 108.029046473454
66230000 102.87404159161
66240000 108.041331121356
66250000 108.291347591948
66260000 111.829709164708
66270000 105.927711298353
66280000 105.374257699911
66290000 108.538787128349
66300000 108.524411748524
66310000 106.251084895242
66320000 110.251458676538
66330000 107.357722968202
66340000 105.799039294761
66350000 108.974022564897
66360000 111.517621237748
66370000 112.131145678965
66380000 111.54433904947
66390000 114.16326709987
66400000 115.127446568447
66410000 109.990439923817
66420000 108.896433834473
66430000 103.453436938976
66440000 103.831261713799
66450000 105.789428656431
66460000 103.747826850329
66470000 99.9461311247453
66480000 106.735544827241
66490000 107.855960628536
66500000 105.965472385833
66510000 101.131733424151
66520000 100.602823132207
66530000 107.667978412408
66540000 113.213933252843
66550000 113.744354777022
66560000 108.491982242683
66570000 105.171347510882
66580000 109.452453110289
66590000 105.624383139386
66600000 108.832786149438
66610000 111.070729645477
66620000 107.584559897082
66630000 107.274404675732
66640000 95.8091153676401
66650000 99.6987371948353
66660000 104.772505602775
66670000 103.611528955262
66680000 107.956012101176
66690000 106.021530450998
66700000 99.2478932111202
66710000 104.629751778077
66720000 100.072124523041
66730000 99.5025648195507
66740000 103.55018983213
66750000 105.879391362125
66760000 105.394926284949
66770000 106.254622016455
66780000 107.846755168272
66790000 106.068380661535
66800000 103.545533819847
66810000 104.622562001715
66820000 100.637367659045
66830000 100.737908698703
66840000 101.216312170765
66850000 108.026382695749
66860000 106.883761981838
66870000 100.907443397486
66880000 103.661037059526
66890000 102.296942066082
66900000 98.1703328839586
66910000 93.5082833701888
66920000 100.515401407044
66930000 102.451094181889
66940000 99.8062286387837
66950000 98.9014547876491
66960000 99.6226393267258
66970000 99.9127892977119
66980000 102.381599387645
66990000 110.324407831304
67000000 106.194074236026
67010000 107.373253991335
67020000 113.02795450775
67030000 105.809318094786
67040000 104.794311349573
67050000 106.925290900637
67060000 107.13293493249
67070000 105.858318839948
67080000 100.32530693229
67090000 106.815712965313
67100000 109.597610938813
67110000 110.976429497444
67120000 109.305546584814
67130000 108.658740111993
67140000 108.693053836288
67150000 103.164954065624
67160000 102.629678497759
67170000 110.249588415604
67180000 106.952671668607
67190000 110.954810163631
67200000 111.508748911338
67210000 108.586515854278
67220000 111.717838188415
67230000 112.733179689833
67240000 114.114669378075
67250000 113.13480330974
67260000 111.902662336973
67270000 104.452161914043
67280000 113.126410236537
67290000 105.907949048959
67300000 103.236452321593
67310000 109.214476118342
67320000 105.08290378722
67330000 102.982902534071
67340000 95.1676969055891
67350000 104.786827849061
67360000 106.682031011861
67370000 103.582789053037
67380000 102.969713721205
67390000 102.501228987503
67400000 104.967199906895
67410000 103.79520531944
67420000 106.535609124843
67430000 105.544833113759
67440000 100.810069982165
67450000 100.868814676308
67460000 100.22524872072
67470000 101.530014599051
67480000 99.5136841033943
67490000 106.157981127278
67500000 107.74015390205
67510000 110.86745454283
67520000 111.370386627906
67530000 106.420473770824
67540000 104.989104651015
67550000 107.433322768716
67560000 108.112801475337
67570000 108.890330336928
67580000 111.81786412871
67590000 111.152538081544
67600000 112.747406989862
67610000 115.576417786276
67620000 108.944544528432
67630000 110.638302058229
67640000 105.562261914876
67650000 104.291253164952
67660000 101.419587924751
67670000 113.836382805893
67680000 111.049287336181
67690000 106.111349960671
67700000 106.279961603597
67710000 109.814094517549
67720000 113.132633109826
67730000 107.9367573166
67740000 113.512647691063
67750000 106.067518119482
67760000 103.887623231465
67770000 106.417706146757
67780000 111.202293431706
67790000 105.165024430838
67800000 108.012172667215
67810000 114.005759512884
67820000 106.69843264387
67830000 114.728067661048
67840000 110.587432349808
67850000 109.877737275476
67860000 108.822527092307
67870000 111.699757904446
67880000 108.448399213194
67890000 103.964582417989
67900000 110.155922341553
67910000 110.612572906282
67920000 105.836754028864
67930000 110.38850373103
67940000 109.279643622229
67950000 106.152285894316
67960000 107.116803589223
67970000 108.462514262632
67980000 108.003730587998
67990000 99.7400606482476
68000000 99.2487462571198
68010000 96.3880278632959
68020000 99.2288159401912
68030000 98.1448992495759
68040000 93.8645823453056
68050000 87.8514912660632
68060000 89.6370826155719
68070000 90.7015960826321
68080000 96.2307730729748
68090000 93.9228056834084
68100000 93.695245982734
68110000 90.7739688465938
68120000 92.9158110953271
68130000 92.0954370680363
68140000 86.524253604816
68150000 92.4816506157382
68160000 94.7048855647508
68170000 94.426688425841
68180000 89.0154590184137
68190000 89.9459643102177
68200000 89.3265925597842
68210000 92.1882532733298
68220000 90.8883745409543
68230000 89.8504706537083
68240000 84.8700825968901
68250000 92.570689969036
68260000 92.43826867254
68270000 92.4171925892978
68280000 90.5728651218898
68290000 93.8286310338468
68300000 94.4160556566813
68310000 88.7255901211221
68320000 93.6965444253481
68330000 95.0446357492982
68340000 91.484791326937
68350000 95.8592958794496
68360000 90.8753942742346
68370000 95.6361713643052
68380000 98.3637894530301
68390000 100.36583488692
68400000 103.03877728657
68410000 100.787068276413
68420000 102.669162386016
68430000 105.268174533025
68440000 101.716074311436
68450000 103.706999714122
68460000 104.148632166213
68470000 104.066272761699
68480000 102.798340324019
68490000 97.671223389554
68500000 105.679664017007
68510000 103.451291145823
68520000 110.06894865187
68530000 104.820084764093
68540000 105.81932913094
68550000 109.182445285936
68560000 112.98323375864
68570000 112.943372874148
68580000 111.950631699836
68590000 115.44948805945
68600000 117.875541061146
68610000 112.112525175055
68620000 110.220313421076
68630000 111.721135335604
68640000 109.954523867096
68650000 113.829889300244
68660000 110.587805284374
68670000 111.894375813533
68680000 112.77207298109
68690000 114.97321830335
68700000 116.273418227703
68710000 109.163775623515
68720000 113.926820001525
68730000 114.047210918315
68740000 112.571282940879
68750000 113.327368785712
68760000 103.765751526606
68770000 108.958908005651
68780000 105.215769315418
68790000 108.505875222308
68800000 108.005930668639
68810000 104.763606704487
68820000 103.683549904235
68830000 108.094295842758
68840000 107.546018523621
68850000 109.086983065054
68860000 110.215216709835
68870000 113.473246953173
68880000 114.231480186395
68890000 114.375203040761
68900000 113.866669648181
68910000 105.205385700704
68920000 106.382328975102
68930000 105.853989591238
68940000 110.998369791264
68950000 113.219648109381
68960000 113.712360462437
68970000 113.30122652393
68980000 110.989974117908
68990000 107.480636048598
69000000 110.274807885217
69010000 102.476654586011
69020000 110.566545384329
69030000 106.533409550165
69040000 108.798841792849
69050000 106.083957949716
69060000 102.378307400284
69070000 101.326251112158
69080000 104.371129666996
69090000 100.590009951278
69100000 101.711194333901
69110000 93.0461480887371
69120000 94.7860894272608
69130000 96.7249554743169
69140000 103.717070209003
69150000 103.534009861175
69160000 94.6604967120755
69170000 96.1400149219834
69180000 98.9459706236335
69190000 95.2954685274009
69200000 96.4988306854062
69210000 100.721491908191
69220000 103.14212186504
69230000 96.0145223800394
69240000 101.707331861506
69250000 105.318546027108
69260000 103.597637566407
69270000 101.356435624502
69280000 102.334819264163
69290000 95.3942525503846
69300000 99.1230479206242
69310000 106.000468579783
69320000 100.170022684729
69330000 104.549093882865
69340000 105.409179014258
69350000 107.618934863315
69360000 102.915170367853
69370000 102.518826295221
69380000 102.032759234161
69390000 103.99191193518
69400000 103.289566822357
69410000 96.868403939741
69420000 97.6058610495061
69430000 98.7180066313884
69440000 100.140638898226
69450000 104.990525694135
69460000 102.11027104563
69470000 100.214534756684
69480000 106.872424700053
69490000 96.9574524825912
69500000 103.511508902604
69510000 102.920604984703
69520000 102.573473709018
69530000 106.292870978222
69540000 113.653125642498
69550000 105.325504759858
69560000 106.544332636274
69570000 103.423030823117
69580000 102.858269282223
69590000 101.655387954558
69600000 102.364041090393
69610000 102.254903207693
69620000 97.1299687684415
69630000 99.5620893575202
69640000 99.3266155440199
69650000 99.9975060732117
69660000 104.425868303226
69670000 105.038883923775
69680000 109.91395823355
69690000 109.089125291927
69700000 109.115738437387
69710000 114.192112946632
69720000 113.083383568626
69730000 108.951272954277
69740000 108.317343351342
69750000 102.48519646026
69760000 105.164033946096
69770000 101.192270694795
69780000 105.771236578581
69790000 110.203599639559
69800000 105.417183129148
69810000 105.951619978909
69820000 111.432840080781
69830000 111.837992242345
69840000 107.548789876857
69850000 108.54166974415
69860000 107.870750157851
69870000 109.138429085964
69880000 102.176691685864
69890000 107.135744068854
69900000 106.019550034875
69910000 106.746519833949
69920000 111.307693969305
69930000 101.531365385778
69940000 107.012090957086
69950000 108.961811637812
69960000 110.503079500618
69970000 109.097973859035
69980000 106.854353551838
69990000 108.029927626303
70000000 112.19380916851
70010000 111.014265160009
70020000 107.286390983035
70030000 107.304255658656
70040000 110.493101996167
70050000 107.639648328193
70060000 106.111711822775
70070000 104.146743875301
70080000 101.832911744728
70090000 100.677178242838
70100000 96.5698664308094
70110000 94.9452241206234
70120000 101.824363076072
70130000 100.303032314706
70140000 101.812565082751
70150000 107.593241533893
70160000 109.562182629161
70170000 109.662130777515
70180000 110.138659600578
70190000 106.167247616593
70200000 107.221899654588
70210000 107.753354920731
70220000 108.556875311108
70230000 104.860905746191
70240000 105.533535963794
70250000 109.495634986133
70260000 108.806363320324
70270000 109.35232807332
70280000 113.155489291519
70290000 107.423176693181
70300000 104.481267719022
70310000 107.968757092164
70320000 103.875214367167
70330000 102.921073299197
70340000 102.819719000425
70350000 103.015929284506
70360000 97.6634215415289
70370000 98.2756318432463
70380000 102.822171642695
70390000 95.4422977278175
70400000 100.682679686781
70410000 96.1143006237675
70420000 98.2721005469285
70430000 96.8278799801976
70440000 99.8315375245266
70450000 96.0483253254843
70460000 95.5099889728178
70470000 97.6664174408393
70480000 92.0017731572017
70490000 94.5263848080409
70500000 97.8763646545921
70510000 97.7725374855063
70520000 92.1232835155827
70530000 91.1801643302724
70540000 93.9571466732729
70550000 95.6728700785931
70560000 95.7096100924165
70570000 96.2556862519326
70580000 96.0574871055864
70590000 93.0026307335002
70600000 90.6594394478382
70610000 94.9201505394648
70620000 101.826934763424
70630000 94.1362119431424
70640000 98.6050104317824
70650000 97.2208878142994
70660000 92.6151382863503
70670000 97.5340251191104
70680000 94.1696362237541
70690000 93.6477723103449
70700000 94.5634757112713
70710000 95.349243690575
70720000 93.2518914221203
70730000 91.8255301067866
70740000 87.1347058667286
70750000 85.6556764920198
70760000 90.3772516117895
70770000 90.8853771317787
70780000 94.8779360417496
70790000 100.009694086484
70800000 96.4791765476698
70810000 93.6810486682965
70820000 97.3323135266215
70830000 97.3980181745735
70840000 96.5109783489454
70850000 97.9525121204563
70860000 98.936210454082
70870000 97.694206978024
70880000 98.5058625931093
70890000 101.039430274504
70900000 96.4158178559241
70910000 96.8797652894482
70920000 95.7891447109819
70930000 92.3048047024185
70940000 97.5345713700644
70950000 99.7975249576501
70960000 99.5503939915632
70970000 102.661804430235
70980000 101.505980787664
70990000 98.621734050113
71000000 104.542005207788
71010000 101.137916185033
71020000 97.5638861458903
71030000 87.0364937415536
71040000 95.2476398520993
71050000 101.294490571614
71060000 102.883677777947
71070000 101.618234218562
71080000 101.655155374671
71090000 105.883845390205
71100000 99.7942766868178
71110000 97.7362288907639
71120000 100.84915849552
71130000 105.858014555804
71140000 109.232369295164
71150000 106.903256337526
71160000 107.522263901975
71170000 107.455993799829
71180000 108.477431903102
71190000 108.961459409762
71200000 108.138428280235
71210000 104.428604936247
71220000 110.392971785607
71230000 110.053335344539
71240000 107.914014481467
71250000 108.196526281373
71260000 104.203639437822
71270000 99.7657442884015
71280000 100.429351868136
71290000 100.762745063443
71300000 101.336281894736
71310000 98.9021141122948
71320000 105.636189590342
71330000 105.129983337164
71340000 99.6247515902489
71350000 109.499168829326
71360000 101.652327502602
71370000 103.636803231265
71380000 108.033153120273
71390000 110.616161015614
71400000 112.464101179592
71410000 109.14812422939
71420000 111.946944133548
71430000 113.543282267755
71440000 111.236486304033
71450000 112.601253823817
71460000 109.209646118438
71470000 100.764536406077
71480000 97.6729150478652
71490000 99.1113619527025
71500000 105.690621284597
71510000 107.023207072377
71520000 107.255968727026
71530000 100.811390009739
71540000 99.9734412027104
71550000 103.260716403143
71560000 106.688918305633
71570000 108.360942266775
71580000 104.871766137579
71590000 108.618612480465
71600000 110.190174756959
71610000 106.658409478764
71620000 102.468856105287
71630000 103.831770275332
71640000 105.65055306188
71650000 107.131578653406
71660000 108.595971865321
71670000 110.770349599195
71680000 110.024214539347
71690000 109.604519597196
71700000 109.265193047667
71710000 115.618309277242
71720000 113.159593840061
71730000 112.140599354545
71740000 116.635228026533
71750000 115.497961511197
71760000 113.126137227882
71770000 114.018595857433
71780000 113.598680899706
71790000 112.472053676371
71800000 113.704177581606
71810000 104.249606048753
71820000 105.346769184466
71830000 103.45854779271
71840000 105.101128165756
71850000 108.440647135913
71860000 108.445220781476
71870000 111.653347811099
71880000 106.383005090868
71890000 106.338282701961
71900000 111.687646022814
71910000 115.44167879009
71920000 105.710106399682
71930000 105.614150209106
71940000 105.233643451365
71950000 105.213158010626
71960000 102.20779578801
71970000 99.2647851619676
71980000 101.243213496395
71990000 99.4238386157717
72000000 97.205196653096
72010000 97.8506051255912
72020000 99.24414611468
72030000 102.11122800828
72040000 100.427868254398
72050000 100.093047110941
72060000 97.8739706380106
72070000 101.988442895818
72080000 106.072732592352
72090000 107.808706054906
72100000 100.206307288951
72110000 102.384945851593
72120000 104.523257210574
72130000 108.192942318651
72140000 107.681805017439
72150000 104.079863011126
72160000 108.883083296826
72170000 109.56363846737
72180000 106.664119436302
72190000 101.503533577393
72200000 110.619651857092
72210000 107.137178332523
72220000 99.8126075573351
72230000 105.480918011815
72240000 107.010568246155
72250000 109.493311000308
72260000 105.650473965228
72270000 112.368735223081
72280000 118.008017384795
72290000 113.600736232762
72300000 113.820019352356
72310000 111.915639614352
72320000 109.280756866267
72330000 113.544374927399
72340000 108.680118917746
72350000 107.858623028932
72360000 109.498339583319
72370000 106.558748002907
72380000 109.960755124053
72390000 107.482189362834
72400000 107.66172705828
72410000 106.379889841113
72420000 108.832207100481
72430000 109.60928861283
72440000 108.152951216702
72450000 102.685336131482
72460000 102.717103615749
72470000 104.369591400335
72480000 103.81842006142
72490000 108.927229602199
72500000 108.444368726853
72510000 107.899970523475
72520000 107.034370576515
72530000 110.295508687238
72540000 107.559842142409
72550000 110.707779991869
72560000 105.492367071009
72570000 104.476757198882
72580000 106.533957944962
72590000 101.33684737882
72600000 107.229248410101
72610000 106.782781449383
72620000 112.921282409106
72630000 112.185262326074
72640000 108.526591186259
72650000 107.618097960225
72660000 111.391761128148
72670000 107.468013226053
72680000 110.109612000369
72690000 109.523050335468
72700000 107.298254575535
72710000 110.60473872872
72720000 110.322705915663
72730000 112.109003618908
72740000 110.888010040373
72750000 111.70207723572
72760000 110.475044245386
72770000 108.28449861699
72780000 108.514085064621
72790000 109.525821382966
72800000 109.295577637725
72810000 109.133687477347
72820000 111.444813570018
72830000 109.892055239438
72840000 110.260279280657
72850000 102.005510842325
72860000 106.243295221395
72870000 105.632807596099
72880000 99.3311898707556
72890000 102.015574027579
72900000 96.4053714195621
72910000 100.354921862174
72920000 107.075854304726
72930000 103.262588692804
72940000 99.4530705468831
72950000 97.2171504872326
72960000 103.16507744162
72970000 99.0876582928467
72980000 100.611206652986
72990000 105.041505198962
73000000 105.858641815845
73010000 112.776009122656
73020000 107.792628474512
73030000 101.192280097761
73040000 103.414496161241
73050000 102.629122729975
73060000 106.888609023018
73070000 103.210676549359
73080000 103.332085446887
73090000 101.477914489108
73100000 101.170932745999
73110000 97.6224795732437
73120000 96.5036299492714
73130000 96.5597431328612
73140000 97.4907937935309
73150000 96.7800032226781
73160000 99.6597565097197
73170000 98.8343994805401
73180000 99.1985123123006
73190000 94.6137840084956
73200000 91.7007903363761
73210000 91.2814308152624
73220000 90.2197343421568
73230000 94.1963078398319
73240000 94.3073585050183
73250000 89.7716538652475
73260000 95.1710823426527
73270000 94.1218063509679
73280000 90.7587749818945
73290000 93.0438033038528
73300000 85.2714070755954
73310000 81.0583356988374
73320000 92.3740683458416
73330000 89.307259374672
73340000 88.2328729312532
73350000 88.9111911149078
73360000 79.582778029821
73370000 82.6467726535103
73380000 86.924189794438
73390000 85.3327305666697
73400000 77.7964349745908
73410000 81.3043371637573
73420000 86.6142210958063
73430000 88.0587538334613
73440000 89.4639685398886
73450000 88.5128329115787
73460000 88.1915027420509
73470000 93.4331552797272
73480000 90.3351015688531
73490000 96.8297038697506
73500000 94.4082605090875
73510000 91.2215340714335
73520000 93.3698088157347
73530000 93.3424006323248
73540000 87.9173520012918
73550000 88.6200114408949
73560000 84.5199912523374
73570000 89.2835711546444
73580000 92.3307136169904
73590000 91.3766091224127
73600000 89.5703281757164
73610000 87.0682869834167
73620000 93.935588503735
73630000 97.2133841213538
73640000 99.8995094352713
73650000 95.4115343308838
73660000 104.033991576403
73670000 103.682813742381
73680000 105.323544981278
73690000 106.887395311659
73700000 106.945922607571
73710000 107.409475685994
73720000 106.002092888271
73730000 103.622573391818
73740000 107.681899072826
73750000 104.244059993054
73760000 105.790882351031
73770000 109.12388076493
73780000 106.347747515012
73790000 110.3214493479
73800000 108.328071480043
73810000 107.780502709065
73820000 104.776120524191
73830000 108.416914206768
73840000 108.857867971053
73850000 103.521461275501
73860000 100.178641429573
73870000 101.495243450291
73880000 102.59000267229
73890000 99.6027129950829
73900000 103.918951196768
73910000 107.879326803367
73920000 107.719949579631
73930000 108.880493021031
73940000 104.936083695179
73950000 111.739850462406
73960000 106.677566984537
73970000 111.041634791961
73980000 113.853810597819
73990000 106.18443547055
74000000 107.573820009075
74010000 105.046199764039
74020000 103.815234563401
74030000 106.593940402014
74040000 107.453030083427
74050000 103.456557699964
74060000 107.075311674455
74070000 101.953169094046
74080000 101.83120398421
74090000 107.531279460165
74100000 106.233828381348
74110000 110.156469739252
74120000 110.895010044443
74130000 110.231202793793
74140000 107.830259928704
74150000 104.808603032821
74160000 108.326139451025
74170000 109.094363321139
74180000 105.531821661125
74190000 107.881109563481
74200000 109.490269783896
74210000 110.468777853465
74220000 107.70267940411
74230000 110.757034518873
74240000 111.588872966155
74250000 110.10140248515
74260000 110.017292613308
74270000 111.731881271107
74280000 111.772623102777
74290000 113.187845247122
74300000 109.604184883583
74310000 106.567310929994
74320000 104.540398647715
74330000 100.461486229867
74340000 102.89976218434
74350000 101.057488877752
74360000 103.10772997427
74370000 103.885533785248
74380000 102.500295796929
74390000 105.893923762987
74400000 105.363066647303
74410000 106.362829317259
74420000 105.309375948233
74430000 103.499651435343
74440000 104.925764993121
74450000 107.465057122604
74460000 102.183158022096
74470000 109.827308654998
74480000 113.470351726671
74490000 108.748940880805
74500000 108.198927563749
74510000 112.925781797066
74520000 111.941216143873
74530000 109.679662151522
74540000 111.136621871557
74550000 110.966590664585
74560000 110.051885142158
74570000 117.111612371227
74580000 118.069126529407
74590000 121.093441910981
74600000 119.679544114349
74610000 115.248043118852
74620000 116.146426608224
74630000 115.885266636736
74640000 115.476535787043
74650000 111.230738652729
74660000 113.736476916029
74670000 116.065582591726
74680000 119.381589410998
74690000 117.502531709418
74700000 116.506474618318
74710000 115.21619382355
74720000 115.814406526359
74730000 113.843121503095
74740000 109.551940808391
74750000 107.413743056126
74760000 111.544498552905
74770000 118.214261064815
74780000 108.039730981754
74790000 111.200914618447
74800000 116.394507092638
74810000 107.841069150811
74820000 110.099170881873
74830000 107.226735910826
74840000 104.537153742267
74850000 103.938391155388
74860000 109.453900548984
74870000 111.000454700802
74880000 114.56014341545
74890000 111.730879038093
74900000 110.754195899111
74910000 106.113820312822
74920000 114.393705482349
74930000 112.609929311613
74940000 112.916889421218
74950000 116.703660336792
74960000 113.10147485206
74970000 108.096930824565
74980000 113.237132209683
74990000 117.347264834913
75000000 117.342119129936
75010000 113.806075475009
75020000 109.961891770758
75030000 109.634083392146
75040000 105.375087692815
75050000 108.066737526294
75060000 103.20638378236
75070000 103.354870029208
75080000 107.364587502904
75090000 103.286527889577
75100000 106.55273086555
75110000 107.047030793932
75120000 99.4916175452161
75130000 106.946032929925
75140000 101.39088356562
75150000 105.618537872964
75160000 106.411514763767
75170000 105.875171135249
75180000 108.211786762468
75190000 100.550632921897
75200000 102.887719988579
75210000 107.629287433821
75220000 105.691435350029
75230000 102.244471017537
75240000 104.064905749732
75250000 105.443046914366
75260000 99.1681713899225
75270000 102.527577650244
75280000 98.2521583753659
75290000 101.731545699141
75300000 99.2414415093207
75310000 98.4657383503862
75320000 98.7798934936984
75330000 91.0447031339195
75340000 95.0551742638398
75350000 99.7897866125379
75360000 99.267391050484
75370000 103.76826007377
75380000 104.754709514681
75390000 105.5543455416
75400000 108.283293158233
75410000 106.25700870517
75420000 104.651532212973
75430000 103.887894201126
75440000 104.73443632672
75450000 103.151767739484
75460000 104.561561454743
75470000 102.086773521491
75480000 99.8501305465625
75490000 98.2185059311296
75500000 96.739865285616
75510000 97.2093077085264
75520000 95.7467051738154
75530000 88.5896650470093
75540000 100.084661577538
75550000 97.2472986536355
75560000 105.316639623489
75570000 107.939923981408
75580000 106.883087339646
75590000 106.836183516066
75600000 110.949524624289
75610000 106.050218963382
75620000 109.416350420033
75630000 105.178401080219
75640000 109.155165199069
75650000 106.717923845855
75660000 107.211814744603
75670000 108.78126756658
75680000 107.366593804599
75690000 103.093883838511
75700000 109.58471080597
75710000 112.741424826418
75720000 110.376972530883
75730000 109.582957396467
75740000 109.59288979715
75750000 111.534366996742
75760000 103.490382349977
75770000 105.444216222919
75780000 107.25943395281
75790000 107.708201540461
75800000 108.525479717599
75810000 108.454160793888
75820000 106.930616098758
75830000 105.282817650014
75840000 106.915560232754
75850000 106.282638930179
75860000 105.827944159371
75870000 100.738375648282
75880000 112.360850844514
75890000 111.745095193965
75900000 110.573276731337
75910000 111.010428091107
75920000 115.422058213087
75930000 108.613762753247
75940000 111.725693845044
75950000 115.451119834819
75960000 110.094382771266
75970000 113.36455190492
75980000 110.897970212407
75990000 109.568576479808
76000000 104.292499362369
76010000 100.579663052396
76020000 104.153584063183
76030000 103.351041844117
76040000 105.678419897598
76050000 102.49330366456
76060000 107.983060679591
76070000 104.48647192067
76080000 108.733113838019
76090000 101.865320563424
76100000 107.776194273249
76110000 102.877996341698
76120000 107.639805981392
76130000 107.283804502178
76140000 107.517437577832
76150000 105.548410008727
76160000 103.70778718775
76170000 107.840129992383
76180000 102.890659177947
76190000 108.71486964143
76200000 108.90954864004
76210000 108.335876759142
76220000 107.56979756669
76230000 110.546071716651
76240000 104.570427927473
76250000 107.392248092524
76260000 107.566496563922
76270000 108.920318062561
76280000 110.808098788027
76290000 104.14156730584
76300000 107.90102254744
76310000 107.286592647732
76320000 102.63055718839
76330000 105.499809336114
76340000 109.780045051209
76350000 109.744589656568
76360000 105.989790119831
76370000 103.788580114739
76380000 105.434741499128
76390000 101.82323474686
76400000 99.9671599930341
76410000 100.68900866129
76420000 101.859477381018
76430000 101.947604487565
76440000 105.319171064244
76450000 98.2933361817315
76460000 97.9719153757728
76470000 101.073994182479
76480000 97.0124384957268
76490000 99.9351663151152
76500000 98.9598184068954
76510000 98.5546010223963
76520000 96.2144327813082
76530000 95.6888457675505
76540000 97.1674654472621
76550000 100.356462395859
76560000 103.470930327459
76570000 99.0902966671826
76580000 96.1200330017809
76590000 99.3819335303319
76600000 98.0291824969479
76610000 94.4968234944984
76620000 97.046739774518
76630000 99.6706401473084
76640000 93.5759343558119
76650000 97.9459731452642
76660000 101.411363106959
76670000 99.8791544009624
76680000 98.9877084950701
76690000 96.9253684115872
76700000 98.3982563784216
76710000 92.6939523823095
76720000 90.5974157468011
76730000 97.5530583169605
76740000 96.4327732437422
76750000 93.2516892376915
76760000 98.1031998370794
76770000 97.8683910995705
76780000 95.0107333180459
76790000 98.0546256009655
76800000 98.5494960311977
76810000 96.6321761974008
76820000 97.801201190247
76830000 104.254515868341
76840000 101.494628617349
76850000 104.269763163543
76860000 102.602001527422
76870000 105.869583715328
76880000 100.662631919969
76890000 98.3927951360909
76900000 101.435487011815
76910000 108.036965982411
76920000 103.077624566585
76930000 102.667171125841
76940000 101.061674087004
76950000 104.188251314463
76960000 99.3423475916693
76970000 93.9293664864681
76980000 92.6659517376169
76990000 98.9563449118594
77000000 97.8704097459251
77010000 101.56085208194
77020000 102.291366746643
77030000 99.8422661099349
77040000 97.6512361504244
77050000 104.188954570127
77060000 100.651522101953
77070000 98.490528596035
77080000 95.8569267328105
77090000 98.1371646092717
77100000 104.295029470771
77110000 99.6890117038276
77120000 102.532261683789
77130000 101.495145942207
77140000 99.3453176779473
77150000 100.098687693344
77160000 99.5941973027317
77170000 99.3785717707161
77180000 101.895560477307
77190000 104.922099918596
77200000 99.299571726588
77210000 99.6785175440122
77220000 98.7888917393369
77230000 98.0898024722604
77240000 99.5245927764099
77250000 101.701661461129
77260000 97.5847300281631
77270000 93.672243461571
77280000 97.0822203265479
77290000 100.473394038427
77300000 95.7723363793123
77310000 93.9850186563584
77320000 98.0014468406807
77330000 95.9453197623578
77340000 93.0801494134922
77350000 96.54418258079
77360000 91.6036929783122
77370000 93.9675472108923
77380000 87.0860121513799
77390000 87.5471871099066
77400000 87.1427837607513
77410000 95.3130958015423
77420000 90.0965695920654
77430000 94.8823921530286
77440000 87.5203649738435
77450000 94.0886912355431
77460000 91.5868499597674
77470000 87.1280658786097
77480000 88.4980929054712
77490000 93.4270343808113
77500000 87.2404762935669
77510000 91.1837292185004
77520000 94.9157356530485
77530000 91.5673427899766
77540000 92.6623070947799
77550000 90.6591859100996
77560000 93.0061004362029
77570000 90.4896036387854
77580000 95.552701926059
77590000 92.8464445599583
77600000 93.4400427708809
77610000 89.1491488179914
77620000 90.538392098513
77630000 90.1754120965157
77640000 91.1034848254771
77650000 87.9629011983972
77660000 95.2128172106403
77670000 91.2739645911578
77680000 95.3435236011981
77690000 98.5078809562332
77700000 93.1889124313737
77710000 96.6514957211002
77720000 100.296086107215
77730000 100.147109400468
77740000 96.4601087811474
77750000 100.691398220244
77760000 103.775908999705
77770000 103.863116218077
77780000 101.318702141324
77790000 102.437661475311
77800000 102.263165498152
77810000 102.933410605254
77820000 104.683548568584
77830000 101.818618173774
77840000 100.583243130602
77850000 104.878549142406
77860000 106.82589597017
77870000 104.765425923739
77880000 104.901669733012
77890000 106.792886203478
77900000 106.157720852009
77910000 103.758562116636
77920000 106.589495243222
77930000 98.2109950605889
77940000 106.370031569784
77950000 104.399479761436
77960000 109.561931018087
77970000 108.550757197677
77980000 105.159314195508
77990000 110.560168917972
78000000 113.453332913241
78010000 111.353323781271
78020000 112.165719941415
78030000 108.864162647547
78040000 107.997331988625
78050000 108.624365175424
78060000 107.433915054405
78070000 108.471674360906
78080000 109.163772081918
78090000 105.421448184295
78100000 108.289487905857
78110000 109.996101917542
78120000 107.962574293514
78130000 113.071975435355
78140000 113.135629453539
78150000 113.853163484423
78160000 113.925493652051
78170000 113.186311614385
78180000 112.587923028396
78190000 111.501918232084
78200000 110.407158683699
78210000 111.051726324634
78220000 106.105852183458
78230000 99.5870307138271
78240000 109.769606060037
78250000 110.549706254279
78260000 110.44112928246
78270000 109.679689365484
78280000 112.044802275159
78290000 107.747779709978
78300000 110.975703974601
78310000 112.905881214683
78320000 113.071026282784
78330000 111.979952759599
78340000 113.829235985482
78350000 112.478539670121
78360000 110.472589625104
78370000 109.50048365278
78380000 106.266290911687
78390000 110.056982003528
78400000 112.769891277009
78410000 108.426324051955
78420000 108.74441839758
78430000 104.715812500882
78440000 111.112457876394
78450000 110.687465356335
78460000 108.14618169505
78470000 109.867057752307
78480000 110.818862162265
78490000 110.004938430292
78500000 110.039629308631
78510000 106.736406399649
78520000 101.646524447153
78530000 97.6932153555741
78540000 102.611716290191
78550000 104.68024818135
78560000 108.56644574034
78570000 107.273190159975
78580000 104.709023995716
78590000 105.805753593942
78600000 107.547420394951
78610000 104.666645431695
78620000 102.163158567552
78630000 96.9828082921062
78640000 103.85234900162
78650000 102.118622588561
78660000 104.253350884313
78670000 98.379409157463
78680000 103.420861257424
78690000 104.467455349186
78700000 102.894971484137
78710000 101.702838654878
78720000 98.3746821490873
78730000 95.8175722231848
78740000 100.768091401015
78750000 101.117656540992
78760000 106.5139082166
78770000 98.4587466123638
78780000 94.2594081654945
78790000 95.7500059071221
78800000 103.784433745867
78810000 104.164776353198
78820000 108.360398496071
78830000 107.34026150236
78840000 112.076572731478
78850000 109.239480325306
78860000 110.346364367592
78870000 110.885675116612
78880000 109.559040716291
78890000 107.389634277297
78900000 103.515102531807
78910000 107.615644305371
78920000 103.418276870347
78930000 105.506443203035
78940000 108.471726167377
78950000 106.905338137085
78960000 104.746015978675
78970000 105.268383385088
78980000 107.365823460915
78990000 109.856448687729
79000000 114.704467622498
79010000 111.614378351161
79020000 111.786014523116
79030000 106.114613758866
79040000 100.3841098646
79050000 109.252786086957
79060000 110.403369984567
79070000 104.26447602018
79080000 109.735756555974
79090000 111.519028040281
79100000 109.268800085915
79110000 111.526254958008
79120000 112.092696251895
79130000 110.083789471861
79140000 116.987122828365
79150000 111.050789428945
79160000 111.925257182579
79170000 115.682039891841
79180000 113.471378685294
79190000 111.412660793994
79200000 110.847606181624
79210000 110.395678994069
79220000 116.708473066349
79230000 114.022961541507
79240000 112.67820274751
79250000 106.437309274449
79260000 110.372572734494
79270000 105.901654870408
79280000 104.137024070441
79290000 108.19566050542
79300000 110.982085203729
79310000 109.950888074868
79320000 107.809413006008
79330000 111.557384498255
79340000 106.552412945641
79350000 103.056740793141
79360000 107.665071628009
79370000 106.948657744449
79380000 107.225571565957
79390000 107.493974859949
79400000 109.950330702728
79410000 111.179461537743
79420000 108.968426178179
79430000 107.035272858585
79440000 105.321466913028
79450000 100.786846430861
79460000 103.838839646135
79470000 107.201082273391
79480000 109.94885386986
79490000 111.024013713907
79500000 107.996928084393
79510000 106.219920174193
79520000 109.647645856279
79530000 112.897221658208
79540000 109.677045060692
79550000 107.255306970465
79560000 111.883707249493
79570000 112.143688693187
79580000 110.772077557789
79590000 106.79658115452
79600000 111.059456257581
79610000 106.518038208489
79620000 108.051657359846
79630000 105.261394473856
79640000 103.831950192516
79650000 110.856077697614
79660000 107.443314208645
79670000 108.056164403414
79680000 108.240802463346
79690000 113.845355925433
79700000 111.068902225002
79710000 106.053239120643
79720000 104.855800255287
79730000 108.059975663877
79740000 107.900981431425
79750000 108.304894240432
79760000 106.140830426864
79770000 112.961016605781
79780000 109.611595473549
79790000 110.977161349471
79800000 109.116222071877
79810000 105.962841303877
79820000 106.793578294868
79830000 112.012713803715
79840000 113.013548069108
79850000 110.834011101098
79860000 105.870766461081
79870000 110.235333427064
79880000 108.331319691741
79890000 101.926913144201
79900000 110.290113071786
79910000 111.04314654374
79920000 110.956003643613
79930000 106.521541031647
79940000 109.516990501822
79950000 107.130349638006
79960000 106.279409431934
79970000 107.52047371729
79980000 109.861702323256
79990000 112.428665070395
80000000 113.69417292799
80010000 118.061040304739
80020000 111.209128635524
80030000 116.606071921597
80040000 108.503841154862
80050000 111.364082303484
80060000 114.016182535033
80070000 111.873213145105
80080000 111.837280143323
80090000 113.696843289374
80100000 118.157405934985
80110000 120.155947281958
80120000 115.030419424393
80130000 111.140012032804
80140000 104.736628967578
80150000 106.859833410776
80160000 110.554055064748
80170000 108.466728381499
80180000 105.928521393804
80190000 104.106221616337
80200000 108.98040678333
80210000 108.136684161699
80220000 106.762043353096
80230000 105.112502366177
80240000 105.936140142221
80250000 105.432311295667
80260000 107.133480452924
80270000 106.73886971119
80280000 113.156339721765
80290000 110.916730317246
80300000 105.91166236691
80310000 103.842902377723
80320000 107.039567308315
80330000 108.411674526024
80340000 113.17297602341
80350000 107.785682430847
80360000 116.461236302377
80370000 116.438733918988
80380000 114.450894626696
80390000 115.090080700262
80400000 119.560036751535
80410000 114.24266256623
80420000 109.040086122066
80430000 112.557789630359
80440000 105.846382619785
80450000 109.274065419839
80460000 104.05897260196
80470000 105.378458792361
80480000 105.09008989237
80490000 104.267517120832
80500000 113.324561635283
80510000 110.17376673168
80520000 113.089764533174
80530000 110.865025990006
80540000 113.179483493262
80550000 111.771282989102
80560000 108.96995549174
80570000 116.893024213142
80580000 114.456470830415
80590000 119.522696745248
80600000 118.086615375191
80610000 117.227219881211
80620000 113.146102124022
80630000 114.181301272434
80640000 115.550367525708
80650000 112.174129192668
80660000 111.72706967309
80670000 112.718877982886
80680000 115.989349775041
80690000 109.227194155956
80700000 116.18782095727
80710000 118.008073390379
80720000 114.192725607132
80730000 116.220455886608
80740000 112.729393355891
80750000 114.788561349176
80760000 114.48456307751
80770000 114.408314747596
80780000 115.062442762021
80790000 117.638325926993
80800000 117.90707981211
80810000 113.444445600781
80820000 118.851267328819
80830000 119.529506600102
80840000 118.158248137314
80850000 121.5548747153
80860000 121.330696229902
80870000 120.999698665818
80880000 116.359297616748
80890000 120.262868744307
80900000 119.592609207118
80910000 109.392769315278
80920000 112.241898425161
80930000 107.819773614495
80940000 112.062955967696
80950000 111.045477636347
80960000 113.909399244474
80970000 112.432613267451
80980000 109.967453340828
80990000 112.399476825293
81000000 112.111475924118
81010000 112.137115354539
81020000 108.85471196514
81030000 115.278975752948
81040000 110.430971542306
81050000 112.295493465157
81060000 107.582328687282
81070000 112.23380779251
81080000 106.449460542739
81090000 105.995453339062
81100000 106.294263061985
81110000 109.175303453718
81120000 108.349432709556
81130000 116.557365034635
81140000 115.186744476133
81150000 116.491981169705
81160000 109.618258757399
81170000 110.796829360011
81180000 108.577406575655
81190000 104.938862552104
81200000 98.9846082840326
81210000 98.8019039615545
81220000 98.6661840681092
81230000 91.2528198675637
81240000 97.1306246962575
81250000 103.047525181885
81260000 99.403500699109
81270000 95.9693145386348
81280000 104.152009369702
81290000 101.966027329703
81300000 96.7807720923151
81310000 99.8941820429784
81320000 100.159272738086
81330000 98.4031399511142
81340000 103.901048109544
81350000 102.443682662278
81360000 102.059991297197
81370000 105.913354834678
81380000 111.290933014652
81390000 113.188246489278
81400000 112.146017569388
81410000 105.055720749899
81420000 107.294920599235
81430000 112.598809296687
81440000 108.833546548874
81450000 107.476332189546
81460000 113.79247552636
81470000 109.9411263795
81480000 116.934702950422
81490000 112.754905183049
81500000 106.767542984506
81510000 98.1851107366444
81520000 101.579239150739
81530000 103.034881483934
81540000 110.830553893482
81550000 114.296411692866
81560000 112.991086885348
81570000 108.430038076233
81580000 109.294803214994
81590000 112.992147433878
81600000 117.363131045837
81610000 108.863486703592
81620000 116.932684826556
81630000 116.170572207531
81640000 115.57098981032
81650000 114.037097966118
81660000 109.926994684261
81670000 110.469881654366
81680000 115.553812914037
81690000 117.631219123821
81700000 117.178908850292
81710000 121.256343833729
81720000 116.164116973753
81730000 115.956107375827
81740000 118.061318677568
81750000 114.884122094055
81760000 116.620386967504
81770000 112.503202670743
81780000 107.78525375535
81790000 110.731996957601
81800000 115.1261627432
81810000 113.507201004516
81820000 112.784534779229
81830000 107.964533664554
81840000 110.275515039938
81850000 108.519547039848
81860000 104.800871247509
81870000 111.465530598507
81880000 106.541627799488
81890000 109.729691461456
81900000 112.917282149841
81910000 107.951251580176
81920000 109.323825615151
81930000 110.14938142076
81940000 110.843848750252
81950000 109.599799401812
81960000 111.30959579281
81970000 112.826436333745
81980000 111.745686404576
81990000 108.044501686645
82000000 110.871156239589
82010000 109.38308116517
82020000 116.319359762722
82030000 114.618498380684
82040000 111.069863689055
82050000 104.777519733305
82060000 108.019009627874
82070000 112.026696255176
82080000 112.02679852044
82090000 110.457550881143
82100000 113.709308444289
82110000 113.925629895766
82120000 111.572146478004
82130000 107.266156380148
82140000 104.479595934517
82150000 114.697233177142
82160000 110.051209597509
82170000 106.517095680595
82180000 109.407561459468
82190000 110.20888343087
82200000 110.480548979606
82210000 111.223938134472
82220000 112.730655710314
82230000 108.457656217708
82240000 113.878503631983
82250000 115.352504277068
82260000 117.322451978941
82270000 111.601328883296
82280000 109.149104189229
82290000 114.63777574744
82300000 118.436988397861
82310000 111.618856300003
82320000 108.416282184352
82330000 107.276423897519
82340000 105.224083719881
82350000 101.850495910268
82360000 102.859696738392
82370000 108.564745239058
82380000 114.379961426676
82390000 107.802480614146
82400000 108.913266971378
82410000 107.297383205282
82420000 108.278062844618
82430000 111.380201577673
82440000 110.269739840585
82450000 111.063150115771
82460000 114.338299229217
82470000 111.724153901406
82480000 116.779004063937
82490000 113.719666096705
82500000 110.733984151413
82510000 110.648213784283
82520000 109.396456616044
82530000 113.463554083423
82540000 111.775364028936
82550000 112.439315697204
82560000 119.033115981329
82570000 113.464905719911
82580000 110.235855169346
82590000 110.724173208982
82600000 109.879923438359
82610000 110.525063290044
82620000 113.143864267178
82630000 108.901023286666
82640000 110.904250064471
82650000 111.334933773486
82660000 111.350447202466
82670000 111.515712385027
82680000 110.632895260383
82690000 107.51230667864
82700000 103.456193403263
82710000 101.251843084917
82720000 99.9366341076951
82730000 95.8073831833674
82740000 105.350530548949
82750000 105.227532040521
82760000 105.11788340391
82770000 104.23106628026
82780000 106.572570493166
82790000 112.828816774568
82800000 113.788764274552
82810000 109.432025088977
82820000 105.969195113721
82830000 107.732676573141
82840000 116.398622770762
82850000 114.795590980297
82860000 110.119832626705
82870000 116.871834614708
82880000 113.275561696748
82890000 115.941665121663
82900000 117.183356742478
82910000 113.298179421923
82920000 111.567372881905
82930000 113.417824192523
82940000 109.842193061967
82950000 108.729049357432
82960000 105.750031180189
82970000 111.045459566846
82980000 105.393764919462
82990000 102.908534673158
83000000 100.656150071192
83010000 109.393204466647
83020000 103.43334117047
83030000 106.65977012617
83040000 106.59741244974
83050000 107.300010772486
83060000 103.283309550964
83070000 100.523769461359
83080000 103.613843951616
83090000 107.380407712325
83100000 103.004919622109
83110000 107.638434781799
83120000 101.279653654477
83130000 102.117886421541
83140000 97.8165184808221
83150000 101.888178547491
83160000 104.085799754532
83170000 102.069560887355
83180000 111.394136546906
83190000 113.571746707325
83200000 110.540278587465
83210000 107.555336528764
83220000 110.910757509572
83230000 112.051601682822
83240000 117.905993646187
83250000 113.093703842501
83260000 112.943042732207
83270000 114.50427316692
83280000 112.670521567914
83290000 109.775780174559
83300000 107.931956877201
83310000 109.504294670281
83320000 106.082042922389
83330000 105.970424010774
83340000 107.08642835832
83350000 104.344430090259
83360000 105.872927285179
83370000 104.369923972535
83380000 107.070208528356
83390000 104.628399422755
83400000 103.769195849833
83410000 106.440680260241
83420000 105.286210642451
83430000 110.03890163949
83440000 104.587805538489
83450000 108.753796833263
83460000 105.026780436206
83470000 98.1088264401571
83480000 97.4344179534592
83490000 100.790443012621
83500000 103.758277962641
83510000 107.574152115908
83520000 103.077888349838
83530000 107.844414894442
83540000 108.869521699836
83550000 103.669768659356
83560000 105.118752114635
83570000 104.654171919338
83580000 101.967331206188
83590000 108.0525414376
83600000 114.117148859945
83610000 110.063841804257
83620000 111.719340217019
83630000 108.319974636738
83640000 110.140601827793
83650000 104.863537565509
83660000 107.784545567119
83670000 108.521750707881
83680000 107.481301393126
83690000 98.6789606655211
83700000 96.7438177929417
83710000 97.7256048084742
83720000 101.285109415859
83730000 97.896519541949
83740000 96.604346965247
83750000 101.107980649543
83760000 108.546902206125
83770000 106.193305033888
83780000 97.6830348588783
83790000 101.231693075324
83800000 104.00221414651
83810000 101.977704852312
83820000 99.1404561961349
83830000 103.099480633939
83840000 103.126412676436
83850000 105.45727000187
83860000 103.9025045458
83870000 98.2940171009553
83880000 97.577012719135
83890000 101.618102219509
83900000 102.400107689547
83910000 102.37998742315
83920000 103.165272886684
83930000 104.531426024885
83940000 111.43452806029
83950000 115.122787255194
83960000 111.747057131559
83970000 107.027469758348
83980000 111.397352826859
83990000 110.655687786685
84000000 109.09942292946
84010000 111.727373726184
84020000 109.811158790392
84030000 108.901662114451
84040000 109.502409930951
84050000 113.160773374676
84060000 110.186976632688
84070000 113.006413298756
84080000 117.288687544312
84090000 117.527114139992
84100000 114.559199285846
84110000 109.615348892828
84120000 111.108926273277
84130000 115.707469894681
84140000 112.323458692748
84150000 112.013520324033
84160000 110.08545090224
84170000 103.596352984599
84180000 109.627590742755
84190000 110.846728187893
84200000 105.125323353128
84210000 111.549959373883
84220000 106.857128616473
84230000 110.815489435675
84240000 109.725077887846
84250000 102.898859466636
84260000 102.657198534424
84270000 96.3599972514294
84280000 105.161441754557
84290000 103.684944375278
84300000 100.643680735525
84310000 100.717429725803
84320000 101.157863222498
84330000 101.15429008059
84340000 97.4924916072368
84350000 101.337497664437
84360000 104.747692956109
84370000 100.787658123589
84380000 103.749879752343
84390000 99.8344860588815
84400000 96.3082124881998
84410000 104.011605399038
84420000 104.6236857192
84430000 108.144868859967
84440000 107.354025142076
84450000 112.506469505081
84460000 103.558169675502
84470000 105.462409261584
84480000 104.040564906919
84490000 106.917576560294
84500000 109.661804204319
84510000 107.443380690376
84520000 109.77010818098
84530000 111.752521620618
84540000 112.236807640742
84550000 113.867902062275
84560000 110.679370336287
84570000 109.290531969723
84580000 106.395759111681
84590000 114.745049023332
84600000 112.759045947735
84610000 110.780449654071
84620000 109.063466616343
84630000 112.094193546647
84640000 107.078129325564
84650000 110.407346602215
84660000 107.464129787011
84670000 112.272069033768
84680000 105.673088560292
84690000 104.434688143533
84700000 102.474568469003
84710000 102.523719861879
84720000 100.184190283844
84730000 104.402721810692
84740000 106.240420833837
84750000 106.967476077656
84760000 103.895067143899
84770000 107.295171197411
84780000 108.869609058258
84790000 110.166896605211
84800000 107.982343669189
84810000 106.50013993517
84820000 111.816277751445
84830000 117.497351554337
84840000 116.931484846696
84850000 113.541433251781
84860000 118.368937673351
84870000 113.769875068959
84880000 113.626576675311
84890000 118.265208791633
84900000 117.999855115866
84910000 118.28727298204
84920000 119.744467043273
84930000 117.85043209448
84940000 116.711766988274
84950000 119.296788028434
84960000 117.833169265854
84970000 116.142781488604
84980000 114.24129305175
84990000 115.885575499761
85000000 113.066142513783
85010000 115.015318337119
85020000 112.90502345829
85030000 114.442671661419
85040000 115.834830471588
85050000 118.57929485696
85060000 108.825627742916
85070000 110.18963662254
85080000 113.926766544929
85090000 112.260470444685
85100000 108.433008678554
85110000 107.118009545469
85120000 105.126103907201
85130000 101.374066098315
85140000 106.379834135448
85150000 106.859239305825
85160000 104.091869456136
85170000 108.697285459965
85180000 112.513626249977
85190000 109.19003637506
85200000 108.248113877621
85210000 106.480214786673
85220000 106.163447792316
85230000 103.52467072614
85240000 104.57591658519
85250000 106.579076586937
85260000 106.548214648379
85270000 104.529140084964
85280000 109.677564963592
85290000 112.214125680091
85300000 103.442549031074
85310000 108.817474093256
85320000 110.181911899123
85330000 106.381227087495
85340000 107.784941529873
85350000 102.05280255901
85360000 106.647566141751
85370000 106.115784265026
85380000 103.192129842652
85390000 102.458601461507
85400000 103.227479994675
85410000 101.687031655268
85420000 104.799693615361
85430000 89.1383813284673
85440000 91.1429631927004
85450000 95.7507077312546
85460000 98.2202666695995
85470000 100.439551317813
85480000 95.2166791556193
85490000 94.619656530735
85500000 98.0001761862661
85510000 94.5358103655109
85520000 93.997814238143
85530000 88.1219539209362
85540000 93.1852196015191
85550000 93.4810494651175
85560000 91.0284368171518
85570000 90.8942507832604
85580000 99.5639610878771
85590000 102.554262233204
85600000 102.057560725762
85610000 102.612405440605
85620000 101.261803617002
85630000 100.570535872008
85640000 101.497450859628
85650000 104.365221566573
85660000 104.473776891723
85670000 105.868747608662
85680000 103.988032305543
85690000 107.635500447013
85700000 108.622935933125
85710000 114.928972613934
85720000 115.566134088706
85730000 109.792599760362
85740000 111.747874710099
85750000 110.630441607163
85760000 104.699599719561
85770000 105.157232698393
85780000 105.369230008938
85790000 104.796242377037
85800000 111.673758186273
85810000 113.382619581426
85820000 106.691963039056
85830000 109.494539696441
85840000 109.541233158415
85850000 107.353834117851
85860000 102.342639737567
85870000 110.784651462599
85880000 113.426232319951
85890000 111.000535975072
85900000 106.547497733884
85910000 110.746746760228
85920000 110.906593174327
85930000 110.630743474586
85940000 114.503792221248
85950000 115.037556624201
85960000 115.039753726546
85970000 116.658632835228
85980000 109.499235571001
85990000 110.177081566733
86000000 108.681797157669
86010000 110.718489247367
86020000 111.11713791735
86030000 109.31466986832
86040000 102.037543349342
86050000 109.077266843541
86060000 111.505643872615
86070000 107.451815032028
86080000 108.624575898739
86090000 110.432447785359
86100000 111.193194212402
86110000 109.708972273596
86120000 114.53472577585
86130000 113.904834389012
86140000 112.059452686069
86150000 112.772550098162
86160000 110.03998303335
86170000 112.803665211439
86180000 113.409798875398
86190000 115.557929694221
86200000 113.154310120887
86210000 114.276449096635
86220000 115.537436435356
86230000 117.352883410459
86240000 117.490399780218
86250000 117.468178975331
86260000 115.696580809354
86270000 118.940821578157
86280000 118.004961304168
86290000 113.788585406097
86300000 115.51905338452
86310000 117.729069401731
86320000 115.696880819072
86330000 115.767227532341
86340000 116.671666631706
86350000 121.116729808389
86360000 121.170048141071
86370000 116.531166206712
86380000 116.237687093108
86390000 111.429135345606
86400000 112.000937170431
86410000 109.885582957614
86420000 107.791283819248
86430000 105.86182743679
86440000 107.388579996873
86450000 106.219015936766
86460000 110.709337687037
86470000 112.574394148391
86480000 113.262092526978
86490000 108.847266786648
86500000 112.175338352998
86510000 107.44316043683
86520000 105.068107685757
86530000 100.419305848497
86540000 99.0954337698016
86550000 101.757412970871
86560000 99.4882828759934
86570000 102.963575229384
86580000 103.871662070925
86590000 105.209524848571
86600000 104.167547253243
86610000 107.038417781759
86620000 111.582994608686
86630000 108.296809981364
86640000 107.240345058407
86650000 112.599955622358
86660000 114.303345189568
86670000 114.92596901144
86680000 108.944096419772
86690000 110.165562926976
86700000 107.163019228937
86710000 109.275467546906
86720000 105.903102181592
86730000 106.189090885016
86740000 102.058936819488
86750000 106.790542471689
86760000 105.839207484276
86770000 98.1152592527844
86780000 97.8616761482114
86790000 102.461800510649
86800000 105.633155073713
86810000 103.411342270732
86820000 103.775982833435
86830000 107.600165920879
86840000 107.505369359113
86850000 110.41556273812
86860000 103.339387587418
86870000 107.492721054876
86880000 109.888686349484
86890000 113.438986463827
86900000 112.42790691638
86910000 111.046848975903
86920000 110.366331951469
86930000 107.947495193907
86940000 103.090745206944
86950000 102.090719478584
86960000 105.568717921821
86970000 103.78261886738
86980000 98.5533581516001
86990000 97.4905723013512
87000000 101.031631463639
87010000 101.156402375582
87020000 99.5389824538013
87030000 104.374050602283
87040000 105.959387809551
87050000 104.566603140811
87060000 107.02472977014
87070000 105.955598960382
87080000 105.620977939109
87090000 102.554775636764
87100000 103.666768426344
87110000 101.813119036343
87120000 107.442485663058
87130000 108.155778808002
87140000 109.63837271253
87150000 112.681727450295
87160000 111.166869294305
87170000 103.959643234885
87180000 108.361005633544
87190000 110.666938363884
87200000 112.46477556142
87210000 112.989029513992
87220000 113.213823011332
87230000 112.489353127327
87240000 110.380363742689
87250000 116.219409940956
87260000 110.449359886668
87270000 113.069643985888
87280000 114.773248810561
87290000 117.596665803516
87300000 110.714100328642
87310000 112.58799729495
87320000 117.244488627136
87330000 117.207036063526
87340000 116.834763519764
87350000 117.622875905534
87360000 116.24816433388
87370000 116.654848011515
87380000 112.213151413999
87390000 119.56164616294
87400000 116.388251988717
87410000 117.910419621959
87420000 120.812349663154
87430000 118.440989767897
87440000 119.381724880944
87450000 118.738077951959
87460000 118.442546610492
87470000 116.830594667143
87480000 113.329300574227
87490000 111.404468573759
87500000 104.177188866834
87510000 108.276486685131
87520000 105.005990779303
87530000 108.669545255079
87540000 115.452556091711
87550000 118.416536637202
87560000 118.260009148261
87570000 114.204734520877
87580000 115.024061524867
87590000 110.861189048076
87600000 108.708799639529
87610000 108.868781842081
87620000 109.506091957055
87630000 113.210785786842
87640000 111.196496543189
87650000 111.38913621745
87660000 110.702270420841
87670000 108.908544836679
87680000 108.290021983991
87690000 109.993079786245
87700000 108.094322150442
87710000 107.66763641476
87720000 109.588129607587
87730000 109.595013022172
87740000 104.134508374248
87750000 105.533260581284
87760000 110.338577123158
87770000 104.5383583061
87780000 106.38074782065
87790000 110.245586586062
87800000 112.593738949458
87810000 111.83500200651
87820000 106.132402462405
87830000 101.996481430887
87840000 106.905584654952
87850000 106.831078894097
87860000 112.360357713553
87870000 106.319321135823
87880000 109.16082706413
87890000 107.474072262308
87900000 106.991939458222
87910000 114.4272754853
87920000 113.321484806891
87930000 105.215390364377
87940000 105.463014291227
87950000 105.976173453607
87960000 108.223530022939
87970000 111.132461286026
87980000 112.083709553796
87990000 108.928847032172
88000000 111.436354724366
88010000 109.107327894377
88020000 110.298404677877
88030000 112.256076973443
88040000 111.66727585029
88050000 111.1930993571
88060000 107.715993797329
88070000 110.076811160961
88080000 102.998979230033
88090000 109.46257298396
88100000 106.337176769499
88110000 108.413931210295
88120000 113.090157445389
88130000 114.811738636556
88140000 112.961321599991
88150000 110.241807619669
88160000 111.300608423267
88170000 112.781351697487
88180000 112.631503222195
88190000 111.168817184511
88200000 114.009130538379
88210000 111.805099034809
88220000 112.978205975686
88230000 116.63612207493
88240000 113.967246967931
88250000 113.248662787189
88260000 112.3478323876
88270000 114.136634448543
88280000 111.451810356442
88290000 109.79138556613
88300000 111.95902473965
88310000 114.175560650348
88320000 111.963073789383
88330000 109.166443026276
88340000 110.023822484073
88350000 111.676016946004
88360000 111.391839797302
88370000 113.736928485072
88380000 113.604433611026
88390000 112.264151106125
88400000 115.293183356719
88410000 112.004712022674
88420000 113.988750750157
88430000 112.013915385552
88440000 109.11352321734
88450000 109.750561011701
88460000 109.667921759127
88470000 110.457348490842
88480000 109.326277506029
88490000 107.781980910463
88500000 106.2663065487
88510000 109.7189797169
88520000 109.045745288864
88530000 103.056446534126
88540000 110.509359972594
88550000 109.673223768383
88560000 106.873625910083
88570000 107.292756103861
88580000 108.524690163413
88590000 114.325387689953
88600000 113.350599697278
88610000 116.803311060186
88620000 113.384314010531
88630000 123.057994189298
88640000 120.944595514738
88650000 118.46263384177
88660000 116.499242010365
88670000 116.608305816352
88680000 117.577706287745
88690000 120.701990854449
88700000 119.52539980625
88710000 119.411832828783
88720000 117.399174108898
88730000 117.264500483695
88740000 118.446958127716
88750000 118.056187910697
88760000 113.242653736098
88770000 116.497346817014
88780000 121.112460636978
88790000 118.915104332006
88800000 116.391386864255
88810000 118.892780587455
88820000 118.31040571418
88830000 112.817722097779
88840000 103.756754762248
88850000 107.572220731276
88860000 111.109325311186
88870000 115.531870544986
88880000 114.095613048211
88890000 118.231804409368
88900000 118.938753885305
88910000 118.334105722541
88920000 115.089653176721
88930000 114.650204468105
88940000 116.390713945753
88950000 118.152753538056
88960000 119.1574191319
88970000 118.721805640366
88980000 115.516100128034
88990000 106.672482492395
89000000 112.582288066905
89010000 111.793070344324
89020000 112.702278571212
89030000 112.935139113468
89040000 111.42857912473
89050000 112.156324774125
89060000 111.913502988803
89070000 110.147131426654
89080000 113.394492555936
89090000 115.90353601126
89100000 117.020239465891
89110000 111.602050773988
89120000 116.703636855184
89130000 108.42994647273
89140000 108.604283578463
89150000 111.024676860293
89160000 112.538008688403
89170000 111.162770502862
89180000 112.219124297151
89190000 108.83839848837
89200000 112.958565012185
89210000 114.490232555028
89220000 111.841486960554
89230000 111.71032488273
89240000 118.510593277568
89250000 119.042577498243
89260000 115.259550654185
89270000 112.086270029211
89280000 114.555249005643
89290000 119.336912810345
89300000 112.9808422098
89310000 114.268900935502
89320000 114.490625676196
89330000 112.401009525628
89340000 110.441841126949
89350000 114.110709307642
89360000 111.955756808197
89370000 113.681364875397
89380000 118.450001754864
89390000 112.048724169242
89400000 106.744219276856
89410000 108.68849064507
89420000 114.462615154672
89430000 110.56001255899
89440000 111.243559095899
89450000 113.710224256173
89460000 112.444876445815
89470000 105.347946595721
89480000 106.847113226877
89490000 108.268039116394
89500000 108.992300624563
89510000 111.582839540007
89520000 109.573650563274
89530000 109.354431163591
89540000 108.396651669162
89550000 110.309317114612
89560000 108.94569043054
89570000 106.716152135096
89580000 113.027118432391
89590000 115.034800014868
89600000 114.025666871742
89610000 113.463802899655
89620000 112.635148491948
89630000 109.738132464019
89640000 117.852889862091
89650000 118.911192922171
89660000 115.798528645465
89670000 115.749892210283
89680000 117.897343324121
89690000 116.1619982944
89700000 118.896047812771
89710000 115.628073129496
89720000 118.502340712248
89730000 120.385648990463
89740000 118.538198339915
89750000 115.969543860918
89760000 117.383144545795
89770000 113.51340222281
89780000 118.969614151085
89790000 117.891947050872
89800000 115.379684192885
89810000 112.538388096117
89820000 113.368473358772
89830000 108.849884046098
89840000 110.124954127223
89850000 108.646810540945
89860000 111.243155184956
89870000 115.332080293129
89880000 112.487976635843
89890000 106.067634091706
89900000 107.216687096743
89910000 101.496777838002
89920000 109.450614522121
89930000 100.249878660963
89940000 96.4161290921619
89950000 106.106274373081
89960000 111.244837344182
89970000 107.558713190758
89980000 103.665398570291
89990000 107.128365710821
90000000 105.605496634691
90010000 110.465076219329
90020000 108.650571034503
90030000 110.647926296298
90040000 111.279955713087
90050000 111.629188057027
90060000 106.511681982762
90070000 107.006633137415
90080000 104.77089409727
90090000 106.197202738793
90100000 109.181435449314
90110000 107.337022706863
90120000 106.696575724289
90130000 103.784978585888
90140000 106.697270462273
90150000 107.226654680552
90160000 105.087247044981
90170000 107.441850981129
90180000 103.210218271998
90190000 100.861898376799
90200000 107.529621522581
90210000 110.811609902316
90220000 107.074278436302
90230000 108.08457324654
90240000 110.500637786084
90250000 112.86939251613
90260000 110.186569997013
90270000 111.807857084382
90280000 113.397926798727
90290000 112.232394896868
90300000 107.743085301212
90310000 111.720840670505
90320000 110.642189951934
90330000 110.775725363792
90340000 109.584506221732
90350000 115.669670944609
90360000 111.868227379756
90370000 113.542644143208
90380000 113.057662678977
90390000 114.546039376697
90400000 113.861431715102
90410000 113.790557317822
90420000 111.837062334189
90430000 113.895907083571
90440000 107.254612920609
90450000 112.020610724256
90460000 114.712629706349
90470000 106.210507849115
90480000 111.544692243066
90490000 106.919596479146
90500000 105.32022823198
90510000 111.924765754895
90520000 115.409066181966
90530000 116.066878453344
90540000 113.608561034798
90550000 112.480750713804
90560000 118.78141017008
90570000 119.433503756326
90580000 118.787566192622
90590000 116.533001858841
90600000 117.364669805602
90610000 122.645920851659
90620000 116.60177978604
90630000 116.762787812998
90640000 113.909422103468
90650000 111.752487147824
90660000 122.063876819713
90670000 119.789436541938
90680000 111.747588615031
90690000 120.702507249155
90700000 119.697008147497
90710000 120.349903170282
90720000 115.917208205494
90730000 115.610485902727
90740000 111.402058775398
90750000 111.373268346281
90760000 113.0387735778
90770000 113.953789669067
90780000 116.66555353638
90790000 116.613681327519
90800000 114.276065909977
90810000 112.762975344767
90820000 113.477373381835
90830000 113.07357676994
90840000 111.441325174714
90850000 118.674305219038
90860000 116.397295324184
90870000 116.269307157792
90880000 114.899524672183
90890000 114.340214883252
90900000 111.771643688337
90910000 115.865623240039
90920000 114.1678213133
90930000 116.070768179719
90940000 119.605534985146
90950000 114.985529902701
90960000 116.887465642369
90970000 109.433059132097
90980000 108.684861473018
90990000 107.355278520615
91000000 106.999369778531
91010000 109.551850727665
91020000 110.712160638008
91030000 114.742625427965
91040000 115.14348584325
91050000 118.464819696387
91060000 115.016331880534
91070000 119.529877742912
91080000 113.6803785883
91090000 106.944594906885
91100000 115.606168544863
91110000 117.993000035956
91120000 111.193392671263
91130000 112.324043156007
91140000 116.695451759635
91150000 116.544146684713
91160000 114.654781658544
91170000 117.917397419613
91180000 117.71770686794
91190000 115.930449012699
91200000 118.263045848702
91210000 114.447174497458
91220000 109.047225122043
91230000 108.293647973411
91240000 110.694025569865
91250000 107.454533524879
91260000 115.252374631242
91270000 114.014744748436
91280000 113.222123464733
91290000 117.150011266349
91300000 115.357857224092
91310000 113.687970787175
91320000 112.797758056885
91330000 112.159514814635
91340000 113.303569719636
91350000 117.198427882083
91360000 113.453123505661
91370000 118.201822805914
91380000 120.661052918751
91390000 120.14367814357
91400000 114.443283550084
91410000 113.616425353024
91420000 114.315671277354
91430000 116.201219222022
91440000 117.279861868575
91450000 117.054881395219
91460000 115.517843241095
91470000 116.385299229284
91480000 112.853258172096
91490000 115.624713112325
91500000 118.813521624476
91510000 116.771642389534
91520000 120.366579726719
91530000 114.993730152727
91540000 113.963568313392
91550000 113.454217029178
91560000 112.943764576346
91570000 110.935280033912
91580000 119.379139440324
91590000 115.646757451853
91600000 115.319128492996
91610000 115.641741480048
91620000 114.780762369408
91630000 119.200636766732
91640000 120.01661592464
91650000 118.754027799715
91660000 119.996085081213
91670000 115.329619692113
91680000 113.604199825147
91690000 114.281999632485
91700000 113.189269138227
91710000 110.005021538055
91720000 104.317269673356
91730000 108.126920353106
91740000 108.293744942092
91750000 103.894371116848
91760000 106.110979876976
91770000 98.1859130557397
91780000 110.550496698161
91790000 112.440229990553
91800000 114.446050793195
91810000 113.226722921416
91820000 110.13587065849
91830000 109.740900768952
91840000 114.096783243107
91850000 110.969703138469
91860000 114.826120415163
91870000 111.377584763378
91880000 111.278134099055
91890000 115.136836344883
91900000 109.511358144491
91910000 111.079429339082
91920000 110.244093631001
91930000 109.005780190183
91940000 107.178048624634
91950000 113.518069390494
91960000 110.822978082137
91970000 108.280363751619
91980000 105.846249885205
91990000 103.986042085546
92000000 104.625221887309
92010000 104.261891114267
92020000 105.059743734836
92030000 107.021056918904
92040000 108.92062606839
92050000 110.792431108094
92060000 107.767251007509
92070000 110.569059819821
92080000 114.927418214256
92090000 118.147120515762
92100000 116.652294029031
92110000 110.007843019286
92120000 113.238860684316
92130000 116.060801908807
92140000 117.81335595461
92150000 117.268879965407
92160000 116.956438419504
92170000 110.952310915084
92180000 118.442917573417
92190000 114.62807320449
92200000 111.285836772597
92210000 106.410652267572
92220000 111.545709031819
92230000 113.251256354215
92240000 111.483932170449
92250000 110.950765409476
92260000 117.424946882319
92270000 116.357793673897
92280000 115.196649228326
92290000 115.966664486586
92300000 112.0274481584
92310000 109.22271528357
92320000 112.159184415532
92330000 111.49885497501
92340000 113.336673263645
92350000 108.601831820253
92360000 113.161123143918
92370000 113.012682764061
92380000 112.680068208599
92390000 116.582188842438
92400000 113.016500255225
92410000 113.117393946931
92420000 115.02033216853
92430000 117.031548829588
92440000 117.187103536037
92450000 113.686400009473
92460000 115.929325389388
92470000 116.875013203729
92480000 115.608575253448
92490000 116.51755997262
92500000 110.929756757477
92510000 108.771732249766
92520000 109.515878945136
92530000 107.244067976271
92540000 113.073911530805
92550000 111.707498587458
92560000 120.077348898322
92570000 119.401102937491
92580000 118.609571870628
92590000 119.040147990283
92600000 118.538005765294
92610000 113.201482354248
92620000 117.89815171174
92630000 113.879968588185
92640000 112.856925120803
92650000 113.424752466502
92660000 105.760982580898
92670000 108.493278462456
92680000 103.189114896349
92690000 109.256602633385
92700000 110.009257472083
92710000 112.230460462163
92720000 116.601098297659
92730000 118.26641315289
92740000 112.049153402939
92750000 110.884300204088
92760000 110.114677756059
92770000 110.569489803946
92780000 110.209007314787
92790000 103.871635660452
92800000 101.259358166346
92810000 104.473964136144
92820000 106.788466058518
92830000 104.949691647788
92840000 109.010979582719
92850000 110.32118188925
92860000 110.034524473555
92870000 111.824367188702
92880000 114.135216955172
92890000 114.47200978438
92900000 112.831745123111
92910000 115.150506061304
92920000 119.930688775972
92930000 119.978253767339
92940000 114.918892741746
92950000 119.643878252169
92960000 116.072394803364
92970000 115.953388821634
92980000 115.389357909517
92990000 111.788892481097
93000000 115.040239046442
93010000 118.283255898821
93020000 119.489360833251
93030000 117.863452877139
93040000 119.216725883063
93050000 122.884027284879
93060000 121.545352108548
93070000 122.266790394097
93080000 116.205583388011
93090000 116.525156402221
93100000 119.426246046521
93110000 116.106483200854
93120000 121.285782634476
93130000 118.109586881157
93140000 114.538385841202
93150000 122.265181938979
93160000 122.05304050744
93170000 123.155903828363
93180000 118.746464918704
93190000 119.185733725488
93200000 114.520174079421
93210000 109.971337831627
93220000 109.533664978026
93230000 110.423082314784
93240000 113.07818341239
93250000 108.31439835411
93260000 111.701124748462
93270000 111.098772396646
93280000 112.486169390378
93290000 112.695570335405
93300000 110.029399456351
93310000 113.368363668083
93320000 109.492295384193
93330000 111.389686886681
93340000 111.425312472965
93350000 111.45865874158
93360000 112.802966338051
93370000 116.503322432008
93380000 116.816490354577
93390000 113.668423643052
93400000 112.636362374497
93410000 108.358193145649
93420000 107.101796467193
93430000 107.730204461953
93440000 109.669358586929
93450000 108.340317640155
93460000 108.265431108677
93470000 112.56471395183
93480000 114.455800517387
93490000 113.861400509234
93500000 110.618370888401
93510000 105.262088304402
93520000 108.330005351242
93530000 111.735781694369
93540000 106.263776565816
93550000 111.880193987527
93560000 110.910080201224
93570000 110.346386538826
93580000 112.42105706244
93590000 112.89010139926
93600000 109.688127834154
93610000 111.102314816452
93620000 113.48000322536
93630000 111.767400513866
93640000 115.309348456149
93650000 112.454770386252
93660000 115.461873224686
93670000 118.022811878698
93680000 113.441345899154
93690000 113.213774922756
93700000 105.741319225646
93710000 106.763022953356
93720000 109.289617750979
93730000 110.387619589777
93740000 107.85526141142
93750000 108.185341395645
93760000 105.641656562093
93770000 104.364026360317
93780000 106.759214025639
93790000 100.309268518365
93800000 102.907471783753
93810000 103.55337248604
93820000 104.130712458054
93830000 110.258415445941
93840000 104.5870571025
93850000 101.700552052919
93860000 106.186795419218
93870000 111.526193521668
93880000 110.233155356956
93890000 110.257998285232
93900000 110.874801512943
93910000 107.198085146295
93920000 110.867515792065
93930000 109.9952109636
93940000 114.491346693198
93950000 112.69811025591
93960000 118.657102113437
93970000 118.677971204791
93980000 119.409434214054
93990000 115.174965609209
94000000 113.278019253059
94010000 116.119997246691
94020000 113.724619965766
94030000 121.323450126719
94040000 118.460603881234
94050000 115.817052462492
94060000 112.353096230479
94070000 112.793294193325
94080000 109.906899519915
94090000 106.954379614362
94100000 108.271766429864
94110000 110.299373280456
94120000 104.835506345089
94130000 104.776000015153
94140000 106.6113474182
94150000 114.484543321596
94160000 112.711928383063
94170000 109.576607480005
94180000 103.512270737084
94190000 110.796804627404
94200000 111.414370145927
94210000 104.220282209812
94220000 106.901464644629
94230000 113.294619376824
94240000 110.635218406613
94250000 111.191204626716
94260000 115.078660286291
94270000 109.855212618012
94280000 114.544478181633
94290000 111.070551701201
94300000 112.162158623563
94310000 117.674536339225
94320000 115.193477637808
94330000 111.910940615085
94340000 114.940863270572
94350000 113.318936474302
94360000 112.74873576043
94370000 111.221067832517
94380000 110.683521372741
94390000 111.156286296849
94400000 110.604155978918
94410000 114.334668747233
94420000 115.269336491596
94430000 118.987818509552
94440000 115.618636178404
94450000 113.424244049492
94460000 109.1217617266
94470000 116.108883303619
94480000 115.229480283401
94490000 114.69515172629
94500000 114.207457330793
94510000 110.421147755076
94520000 104.270965991546
94530000 98.3620987471455
94540000 102.801091053044
94550000 106.973188479493
94560000 105.334304531274
94570000 100.10965984517
94580000 108.10769564048
94590000 109.022249679455
94600000 104.391922021708
94610000 101.92580630411
94620000 109.501733163282
94630000 101.657404769026
94640000 109.15430614636
94650000 106.772784349866
94660000 112.228669497872
94670000 112.796746779158
94680000 108.672017354588
94690000 107.50657566113
94700000 108.067761140228
94710000 109.540234611327
94720000 110.471925362947
94730000 105.06768081887
94740000 108.060766804968
94750000 106.34734111219
94760000 112.009555010251
94770000 102.940766265208
94780000 106.016394554809
94790000 109.398516379241
94800000 107.945167873162
94810000 113.611716502045
94820000 110.743898552617
94830000 110.545570573858
94840000 106.796332561178
94850000 111.655855337058
94860000 110.678083003929
94870000 110.235870315145
94880000 108.244265535682
94890000 109.239132044619
94900000 111.738215397908
94910000 113.95237464349
94920000 106.830105593378
94930000 111.428516346404
94940000 100.671460931789
94950000 101.438066446915
94960000 103.635663190068
94970000 103.648248015204
94980000 111.753303480993
94990000 110.557697701363
95000000 111.678211367632
95010000 113.060131027896
95020000 112.950665620656
95030000 113.915441026519
95040000 115.648536015529
95050000 110.828918674844
95060000 114.475043249019
95070000 104.551157649762
95080000 111.827403491797
95090000 113.479832514414
95100000 115.477709581483
95110000 114.642190626174
95120000 107.760732432832
95130000 106.014739399347
95140000 109.045578229797
95150000 109.95800170368
95160000 110.517770254427
95170000 104.310820725156
95180000 105.192970458264
95190000 109.694866026369
95200000 112.347062393876
95210000 108.504109850672
95220000 106.943492643317
95230000 110.523423015203
95240000 110.847538498099
95250000 110.617432861288
95260000 109.317976516611
95270000 106.338309516678
95280000 109.027262919106
95290000 103.89347457347
95300000 108.888479941681
95310000 107.259022954874
95320000 107.082500116332
95330000 98.2127206448411
95340000 91.9706581303492
95350000 96.3613799033793
95360000 98.7550897566282
95370000 99.3096672458445
95380000 107.655252843363
95390000 113.557635539289
95400000 107.559224603482
95410000 113.947309578131
95420000 114.991963216707
95430000 117.002950590157
95440000 116.272290739344
95450000 114.019862370176
95460000 116.227209510604
95470000 112.294175530688
95480000 111.375393906075
95490000 112.499994575141
95500000 113.536068165536
95510000 116.77664569752
95520000 112.507975075866
95530000 113.961463604752
95540000 117.735054957731
95550000 118.614800442311
95560000 117.763685800581
95570000 114.783638159386
95580000 115.017320553677
95590000 112.47024288255
95600000 117.981946144926
95610000 116.335638775789
95620000 117.0858945608
95630000 115.128328907978
95640000 114.652121936645
95650000 110.075208604369
95660000 112.799750259883
95670000 112.814839861099
95680000 113.819118497282
95690000 109.59368030515
95700000 110.34650064352
95710000 108.458032589665
95720000 106.965601754374
95730000 103.068260553014
95740000 107.426538740985
95750000 100.733435110054
95760000 109.265707932937
95770000 106.050592737874
95780000 107.932813577174
95790000 107.012409611489
95800000 112.784254944545
95810000 115.659924274817
95820000 110.088653656218
95830000 112.163573249142
95840000 108.381731429301
95850000 114.124568701208
95860000 117.425001514836
95870000 111.734815341145
95880000 114.700560038016
95890000 115.744851045267
95900000 115.482513936725
95910000 110.569088579909
95920000 113.559572306142
95930000 108.230340930932
95940000 105.176885194128
95950000 104.857580028665
95960000 104.641225829162
95970000 112.723895818272
95980000 113.626381023668
95990000 111.873643755536
96000000 110.865662549695
96010000 110.165036025977
96020000 109.133474450019
96030000 110.663853972243
96040000 107.90596068992
96050000 109.474093639621
96060000 112.75027863359
96070000 113.69691683912
96080000 113.485943819437
96090000 109.959860750853
96100000 111.70239784245
96110000 110.282592571576
96120000 110.332480210639
96130000 113.206921109138
96140000 110.954384323822
96150000 113.096279689214
96160000 114.206323552953
96170000 116.795205469514
96180000 114.461599950683
96190000 115.853161867586
96200000 110.253733503832
96210000 109.19261976352
96220000 110.645330283886
96230000 106.799539513966
96240000 106.584462495098
96250000 103.128882737367
96260000 105.14824690813
96270000 103.191959931331
96280000 105.571689821763
96290000 108.162454008925
96300000 109.019196949603
96310000 109.043595160664
96320000 107.815171315685
96330000 107.501325394678
96340000 107.372509145424
96350000 106.851439234799
96360000 106.522040090727
96370000 105.526811890897
96380000 103.019295103084
96390000 99.023349707457
96400000 104.513730065005
96410000 111.908429570541
96420000 110.692229503375
96430000 108.648686708202
96440000 105.582252793321
96450000 102.181135655663
96460000 97.129897267814
96470000 97.3735931161226
96480000 98.3720942777171
96490000 103.912921279759
96500000 98.5382140161798
96510000 102.08568061584
96520000 103.69053963486
96530000 103.713571718255
96540000 98.6945482881887
96550000 99.7037943237759
96560000 99.9866770180545
96570000 96.174792659504
96580000 97.7761312353421
96590000 99.8098123281594
96600000 103.257706408509
96610000 103.80628102068
96620000 103.682772959945
96630000 105.906826340493
96640000 103.247936386463
96650000 103.234635029356
96660000 103.091147943443
96670000 98.5190422052694
96680000 97.9316303771909
96690000 93.443080558061
96700000 91.8143640434166
96710000 91.7155727380194
96720000 93.5360487562243
96730000 99.9283695141
96740000 103.398142394066
96750000 101.316195454393
96760000 96.7772459612355
96770000 93.8137896099608
96780000 102.264256767825
96790000 103.31579778915
96800000 102.462344241176
96810000 99.5913847566724
96820000 103.202661472389
96830000 101.360505017424
96840000 95.9540950966775
96850000 98.3887699800014
96860000 100.172541744749
96870000 99.0975718843177
96880000 92.8407293133029
96890000 98.0584558694356
96900000 94.3790213926574
96910000 95.6287711250344
96920000 97.6110726668492
96930000 99.6909672929045
96940000 103.814003300459
96950000 104.018265081903
96960000 100.259575570515
96970000 102.16208452118
96980000 105.588396850008
96990000 108.349735032741
97000000 105.392935681737
97010000 109.486140599495
97020000 106.635313312942
97030000 102.3769965598
97040000 106.474641693552
97050000 109.685505550217
97060000 107.529667884681
97070000 107.595407478811
97080000 106.840455589322
97090000 108.92022379029
97100000 106.996825200574
97110000 107.705843314037
97120000 112.628012963183
97130000 111.726471341159
97140000 116.992002535418
97150000 117.52516532228
97160000 119.024612337482
97170000 119.233711478136
97180000 116.926072128211
97190000 114.498251809019
97200000 112.175719319861
97210000 114.072789781616
97220000 118.180174291736
97230000 118.281090800982
97240000 120.549377617692
97250000 120.363976532667
97260000 117.565348300492
97270000 116.21930671078
97280000 113.761929593873
97290000 111.367029212865
97300000 113.296270582552
97310000 110.909866543785
97320000 111.694455354252
97330000 108.590091621895
97340000 113.096714360453
97350000 115.498419217056
97360000 110.367186554542
97370000 107.087563463559
97380000 103.704273626441
97390000 103.357089464258
97400000 107.855597894353
97410000 108.055747892402
97420000 107.328043157424
97430000 102.596423192017
97440000 105.217466750062
97450000 110.433989565241
97460000 109.001711023231
97470000 108.757120825162
97480000 107.401889332701
97490000 111.484551615571
97500000 111.844985224541
97510000 111.198739085304
97520000 113.569248683805
97530000 117.283581077769
97540000 116.857215316971
97550000 118.20982247266
97560000 125.886015089165
97570000 120.31456699562
97580000 116.65199743654
97590000 115.614295842296
97600000 118.930579938114
97610000 118.707196914375
97620000 121.659183530977
97630000 125.441234420317
97640000 117.544695126915
97650000 115.98992656147
97660000 116.047767635031
97670000 117.985094477819
97680000 118.563169141164
97690000 121.135344601272
97700000 117.755916732405
97710000 110.367742627532
97720000 109.836974112263
97730000 102.780282232339
97740000 117.360497697271
97750000 121.161045978505
97760000 121.385626914604
97770000 118.166465287138
97780000 117.63877275887
97790000 115.689200958627
97800000 118.877623006023
97810000 122.619502414201
97820000 120.038425908946
97830000 124.143932797311
97840000 120.588749727241
97850000 119.873332225126
97860000 118.639309499884
97870000 120.925553444539
97880000 116.435797473249
97890000 113.890552749373
97900000 106.387722669217
97910000 112.859800151999
97920000 115.473559241381
97930000 118.064687448884
97940000 125.735489767808
97950000 112.657739804955
97960000 118.198374383493
97970000 113.919531840129
97980000 119.165640262832
97990000 115.790762219541
98000000 108.815759078962
98010000 111.278408975281
98020000 112.311726117577
98030000 110.309353270308
98040000 112.357540880987
98050000 109.62382017972
98060000 109.275728796682
98070000 109.995829226644
98080000 108.624627976214
98090000 113.819621957366
98100000 115.080310705925
98110000 114.718932096426
98120000 118.205241660289
98130000 114.753028106408
98140000 114.191173495595
98150000 99.4481302823067
98160000 109.094714850552
98170000 114.387597478586
98180000 108.347613106362
98190000 111.774722517461
98200000 114.089706753212
98210000 115.699467805401
98220000 113.891329975233
98230000 107.379875454518
98240000 103.185888718946
98250000 105.248158810946
98260000 111.901458476516
98270000 114.300001244533
98280000 114.803380155048
98290000 107.431945242164
98300000 108.499252167445
98310000 110.653834133535
98320000 109.002855138149
98330000 110.679476711742
98340000 108.014045786802
98350000 113.410872538345
98360000 114.785434192433
98370000 115.95040972296
98380000 109.675070189074
98390000 107.187051242469
98400000 109.122452527247
98410000 109.947152616778
98420000 103.149673705634
98430000 107.953249083323
98440000 106.563534899095
98450000 108.409007426411
98460000 105.507071516362
98470000 109.937004444548
98480000 112.131656678177
98490000 107.361848340166
98500000 108.996442152597
98510000 110.290508602776
98520000 112.3438719933
98530000 111.53138990086
98540000 105.553615637623
98550000 115.23691511861
98560000 111.151156106164
98570000 111.708970484452
98580000 106.782398943181
98590000 108.290380233041
98600000 106.518784237986
98610000 111.71465837639
98620000 113.36836514591
98630000 112.434369765596
98640000 110.290967904045
98650000 112.740139770238
98660000 110.695655195454
98670000 105.887845253332
98680000 109.330208687098
98690000 108.674126607843
98700000 113.713295715705
98710000 113.899412608283
98720000 109.118646559957
98730000 111.508885702784
98740000 115.253304017385
98750000 109.689937324112
98760000 116.535926616451
98770000 116.308913727224
98780000 114.077993675588
98790000 116.600374472304
98800000 115.65236112031
98810000 117.050411511484
98820000 116.441471710891
98830000 117.815598989367
98840000 118.024908058956
98850000 113.956259088999
98860000 114.12272367792
98870000 108.680485147372
98880000 106.523969380535
98890000 104.698697552691
98900000 112.43554249835
98910000 117.41697523097
98920000 117.924383356933
98930000 115.03445599033
98940000 118.656748908057
98950000 116.995922390512
98960000 116.302734543873
98970000 113.66334399748
98980000 115.927229645971
98990000 111.069441291888
99000000 110.115444148344
99010000 108.163172924407
99020000 104.213333074635
99030000 105.928673124967
99040000 103.620300597472
99050000 105.985077668042
99060000 105.588269071019
99070000 102.850706847958
99080000 105.719040187165
99090000 107.240068823768
99100000 106.142026864355
99110000 105.717213681644
99120000 108.086213138789
99130000 106.639092253066
99140000 104.785767682894
99150000 97.7029530004587
99160000 99.6584038711599
99170000 102.444511256755
99180000 99.8644831476224
99190000 99.9975101530164
99200000 102.590904368967
99210000 107.267016307781
99220000 107.9821739829
99230000 110.933399869292
99240000 108.387121817672
99250000 110.532396695768
99260000 117.019794255687
99270000 114.328586054544
99280000 110.664174422098
99290000 105.782220789931
99300000 111.843711750178
99310000 108.510100223606
99320000 112.973059536012
99330000 111.703099666238
99340000 110.608460829082
99350000 111.08545353532
99360000 110.847502863308
99370000 107.990505707352
99380000 105.765966884141
99390000 102.654640782376
99400000 103.414849511063
99410000 101.869844379847
99420000 96.7359879677257
99430000 102.145759099372
99440000 104.926151608231
99450000 108.731812560598
99460000 109.079241226804
99470000 107.203838750584
99480000 105.493370876258
99490000 114.099299066579
99500000 114.247730802045
99510000 114.322650191374
99520000 112.554404064837
99530000 114.758080705539
99540000 114.543898927002
99550000 113.322068984002
99560000 115.018859415896
99570000 111.867226536363
99580000 112.321196432313
99590000 110.207317201992
99600000 109.490267783688
99610000 112.741892129943
99620000 112.17050670192
99630000 109.452260949
99640000 107.304254479966
99650000 108.414663799946
99660000 105.802947554158
99670000 108.191948923331
99680000 104.112804538916
99690000 108.983722709058
99700000 108.397789203736
99710000 111.371301640015
99720000 111.846705366756
99730000 106.1669123699
99740000 109.694317985856
99750000 109.418547410304
99760000 108.621813651512
99770000 109.122839418459
99780000 109.624657801484
99790000 107.350333713386
99800000 107.291525685514
99810000 108.269421329706
99820000 101.836708676602
99830000 106.227593139779
99840000 104.543408656468
99850000 106.311214789708
99860000 104.711075148666
99870000 107.303625929296
99880000 103.523885219245
99890000 107.270632259366
99900000 104.700371734328
99910000 105.356698669494
99920000 104.969299292955
99930000 107.066820236207
99940000 106.257803734855
99950000 104.442646089332
99960000 100.916441406308
99970000 105.490608823179
99980000 109.08957753496
99990000 108.741758784874
100000000 108.11392829287
#timestep 
100010000 106.31322681619
100020000 115.081960498569
100030000 108.199772484765
100040000 106.603872169053
100050000 104.095122179707
100060000 107.416838514045
100070000 106.305968875536
100080000 100.636836931064
100090000 107.508816923072
100100000 106.282487792707
100110000 106.337793296906
100120000 106.806451002217
100130000 103.916338791109
100140000 101.18749530282
100150000 100.047758313872
100160000 98.1296554982465
100170000 99.7671738899914
100180000 98.7291791062157
100190000 104.045827829981
100200000 103.659478917485
100210000 100.176274392315
100220000 102.221354154494
100230000 100.357473080982
100240000 108.161838194861
100250000 110.438918296131
100260000 107.410386102102
100270000 114.419442242757
100280000 112.420149862765
100290000 108.833149819701
100300000 104.393667363281
100310000 106.045293290589
100320000 107.510056972106
100330000 113.802974382021
100340000 114.049055802742
100350000 114.450471331489
100360000 109.871924959947
100370000 111.582836569317
100380000 112.452525055415
100390000 116.832867135032
100400000 115.843738428515
100410000 117.516926807173
100420000 109.824764758824
100430000 114.838552924534
100440000 110.586018939251
100450000 111.250705771821
100460000 105.734747103282
100470000 112.185908860324
100480000 111.406434947897
100490000 112.757301783093
100500000 108.567672423638
100510000 106.738786289862
100520000 107.294153639607
100530000 107.628026296759
100540000 104.577505170195
100550000 106.561554864509
100560000 113.101583581947
100570000 114.195713371708
100580000 116.744306891308
100590000 114.047292106311
100600000 112.176538942659
100610000 117.687484762216
100620000 114.004971853235
100630000 115.903409594457
100640000 116.736482421297
100650000 114.945348488998
100660000 111.540044471372
100670000 117.69432157595
100680000 119.857849296449
100690000 117.649063073295
100700000 118.990063575308
100710000 112.485286491387
100720000 115.754390193289
100730000 109.541889646682
100740000 114.801034213181
100750000 112.273009724618
100760000 109.125048074724
100770000 107.547555798664
100780000 106.206662121131
100790000 111.273723040498
100800000 111.533887111419
100810000 114.009256138436
100820000 113.989268487216
100830000 114.152340678043
100840000 111.195568726149
100850000 113.694907915192
100860000 117.584419107702
100870000 120.340024244541
100880000 118.526284562176
100890000 121.244998479778
100900000 117.092745027807
100910000 122.031305120393
100920000 119.986150053052
100930000 120.593791502836
100940000 122.298348624004
100950000 119.213424637615
100960000 116.36155559789
100970000 119.180618925406
100980000 123.118752391784
100990000 118.615341820858
101000000 118.196684428488
101010000 116.304779937193
101020000 119.08228477379
101030000 113.143229155277
101040000 115.616924991249
101050000 117.924491695967
101060000 116.637392632572
101070000 109.649406603634
101080000 115.63990859672
101090000 112.173028380978
101100000 109.092340690599
101110000 113.355429117422
101120000 114.319556155315
101130000 113.08414224698
101140000 112.179684481131
101150000 110.541501960594
101160000 109.415477168428
101170000 108.202791597895
101180000 105.493058748622
101190000 110.599644664709
101200000 112.126168844933
101210000 113.722940949946
101220000 111.612046338001
101230000 110.484595318297
101240000 116.284133757719
101250000 107.943805113067
101260000 113.838568284046
101270000 113.425315828353
101280000 109.802217840453
101290000 114.903005591804
101300000 113.566885825395
101310000 110.695099342132
101320000 111.015797511231
101330000 113.250891142707
101340000 112.305392495805
101350000 110.254820092958
101360000 111.73611466522
101370000 109.159960017417
101380000 111.709970208066
101390000 112.190634730918
101400000 113.305778153997
101410000 115.655677357515
101420000 110.914815325191
101430000 110.715389396218
101440000 114.971804052643
101450000 114.768179707172
101460000 118.904362986215
101470000 113.510610078418
101480000 113.063161194182
101490000 119.517103676329
101500000 118.896065921003
101510000 120.791371881372
101520000 120.100564031261
101530000 119.786931298826
101540000 117.791848078302
101550000 118.187153653524
101560000 117.690223114852
101570000 117.11598801101
101580000 113.976249756604
101590000 111.754634426382
101600000 117.175245451082
101610000 119.216963594921
101620000 119.245316040086
101630000 120.965379243347
101640000 111.805944022272
101650000 113.222020303558
101660000 113.016598036679
101670000 112.84975107073
101680000 117.653773305442
101690000 119.750826898175
101700000 118.966327591335
101710000 118.068660623811
101720000 113.154492349265
101730000 113.017559770672
101740000 108.201625324176
101750000 115.742653145483
101760000 115.841972620507
101770000 108.631592801352
101780000 110.003211376899
101790000 109.176175965796
101800000 112.147998770522
101810000 110.800124277034
101820000 111.416743230463
101830000 115.410162422238
101840000 116.22673799542
101850000 116.720967953472
101860000 118.913513214765
101870000 110.771854278329
101880000 112.774969616474
101890000 118.608595647716
101900000 118.639034754971
101910000 113.533573624014
101920000 114.198463529079
101930000 107.934533780135
101940000 111.48325268555
101950000 113.353246249771
101960000 112.191370208278
101970000 114.760496883451
101980000 111.327560507035
101990000 106.551437160128
102000000 110.210325414461
102010000 112.991634448403
102020000 107.641526353398
102030000 109.366982521991
102040000 115.713773752708
102050000 112.403276099837
102060000 114.457643432497
102070000 114.244585336183
102080000 116.998366261815
102090000 114.376036077676
102100000 114.300511291199
102110000 123.692810856249
102120000 124.04601372
102130000 120.915368989329
102140000 120.553271878185
102150000 119.005077655732
102160000 119.417708907397
102170000 115.382392006792
102180000 109.824788728143
102190000 115.253315260663
102200000 120.258890195559
102210000 114.596466838823
102220000 114.856904219074
102230000 116.767989306616
102240000 118.89118523761
102250000 116.479513104575
102260000 113.342075104991
102270000 117.657633177807
102280000 116.436469285576
102290000 119.09119578555
102300000 115.008383122039
102310000 112.162894141003
102320000 113.957714823149
102330000 114.392473471059
102340000 112.280758630903
102350000 110.444758404902
102360000 109.1674832117
102370000 114.650603049709
102380000 109.975026843153
102390000 107.486889924388
102400000 109.063289422844
102410000 111.580659478649
102420000 112.639495953277
102430000 113.050508701211
102440000 111.716366246131
102450000 112.563562747924
102460000 115.616752810591
102470000 115.000470407444
102480000 114.503356579598
102490000 113.57754099193
102500000 111.944506621599
102510000 111.393804474648
102520000 107.633811799532
102530000 109.771296412601
102540000 113.447238898776
102550000 115.841869803688
102560000 115.547532238734
102570000 116.486517274055
102580000 112.980838161562
102590000 113.75168786374
102600000 113.684911965922
102610000 115.924220257952
102620000 112.880696451785
102630000 107.824260773903
102640000 109.217232838738
102650000 109.760982757764
102660000 108.628121400998
102670000 108.908301901487
102680000 108.334670007508
102690000 108.444298284369
102700000 107.142769365141
102710000 112.231279605541
102720000 106.693399412522
102730000 110.660421416143
102740000 107.365426431584
102750000 105.888265724946
102760000 111.388594608036
102770000 114.137181452319
102780000 112.782723723951
102790000 112.32480917535
102800000 112.212070517667
102810000 117.705599785766
102820000 114.481894546513
102830000 115.625837856415
102840000 114.392027575507
102850000 109.208448469944
102860000 112.885041058063
102870000 112.583013834559
102880000 114.713542085142
102890000 119.895224024732
102900000 119.300712581923
102910000 119.246166682443
102920000 120.946397026209
102930000 115.40663630252
102940000 117.306836707782
102950000 118.130561830939
102960000 116.428094965483
102970000 111.36973875399
102980000 113.54738954858
102990000 111.689907113502
103000000 111.179026708725
103010000 116.031664880267
103020000 118.261042483901
103030000 116.661170751572
103040000 119.042003397133
103050000 115.558000265557
103060000 116.372398142538
103070000 113.695624942133
103080000 117.994308412102
103090000 119.383404082198
103100000 119.034540100248
103110000 118.313529354895
103120000 120.900536365922
103130000 116.280210435604
103140000 114.912988112101
103150000 118.292478933345
103160000 110.803244501534
103170000 107.133036923583
103180000 108.337866578604
103190000 106.568821357778
103200000 111.622163278233
103210000 112.778805675291
103220000 113.08497435756
103230000 107.621267267859
103240000 117.486521763182
103250000 108.597921518395
103260000 111.488350976621
103270000 114.757677051726
103280000 115.255010218842
103290000 111.422590159884
103300000 108.281319994917
103310000 107.712119161601
103320000 103.445924951658
103330000 104.485504574293
103340000 110.040688514968
103350000 105.027160519258
103360000 108.382174033155
103370000 109.469359116467
103380000 109.295324635265
103390000 108.887116496448
103400000 108.825329950282
103410000 107.504798857921
103420000 103.411027118568
103430000 107.382021992499
103440000 106.093128669087
103450000 106.210875915807
103460000 109.97720296175
103470000 116.690540522158
103480000 117.038598298813
103490000 114.842546716778
103500000 116.697191384181
103510000 116.112703932082
103520000 114.697217473272
103530000 118.69732589502
103540000 114.029092854249
103550000 116.532043450552
103560000 118.469746051097
103570000 120.584235459599
103580000 119.106881070913
103590000 123.204202209412
103600000 118.521355894455
103610000 117.852792199889
103620000 112.825634537546
103630000 119.981086265537
103640000 118.251146442213
103650000 117.06949783783
103660000 115.979180369899
103670000 117.305514370044
103680000 120.009606606145
103690000 119.684334295814
103700000 121.160450533831
103710000 114.145662577954
103720000 115.548629333619
103730000 112.504066919402
103740000 116.569178376485
103750000 113.099369285748
103760000 118.583415050615
103770000 119.273461228419
103780000 118.156408502844
103790000 119.374989014894
103800000 118.044300834285
103810000 121.497481391578
103820000 123.96774062914
103830000 124.669993798464
103840000 117.99525474173
103850000 117.85942812632
103860000 121.866277028274
103870000 125.161443851326
103880000 122.217273744872
103890000 118.644834428464
103900000 124.487031387608
103910000 120.857646302717
103920000 122.585984846729
103930000 119.673356891669
103940000 120.848885113122
103950000 115.47815288335
103960000 118.598379624931
103970000 114.53757862076
103980000 113.622852965863
103990000 115.385442526579
104000000 112.929731589107
104010000 117.332062066111
104020000 118.661884710232
104030000 111.636975650114
104040000 115.334310815866
104050000 114.010567588114
104060000 113.294796522197
104070000 113.984981735763
104080000 117.307948964263
104090000 119.105100444356
104100000 120.152234650863
104110000 113.746093858124
104120000 109.126665233993
104130000 112.629652243601
104140000 114.01648085044
104150000 116.421627903775
104160000 110.838549344791
104170000 111.703958955397
104180000 111.810356121719
104190000 109.046283495985
104200000 112.229025299548
104210000 112.19786203614
104220000 109.842149653122
104230000 111.380985331245
104240000 113.402189119307
104250000 113.21387835699
104260000 106.897589565121
104270000 109.068758787514
104280000 109.61457675643
104290000 108.902506912236
104300000 109.378601821039
104310000 111.08074162978
104320000 115.663998542426
104330000 111.297518007735
104340000 108.985236857517
104350000 109.327252658217
104360000 113.073139921363
104370000 115.339744889706
104380000 112.504492055639
104390000 116.928187282146
104400000 112.569606991942
104410000 110.694995123117
104420000 110.326950378068
104430000 113.15426804626
104440000 113.166177917775
104450000 106.614311532773
104460000 103.030661369836
104470000 106.919952937553
104480000 105.09995913517
104490000 107.879186858454
104500000 110.2656757758
104510000 114.623273606562
104520000 116.028088245487
104530000 116.060297772468
104540000 113.63468562072
104550000 112.54403108035
104560000 118.511021312678
104570000 120.580950166575
104580000 118.902796359145
104590000 113.94575245401
104600000 111.094189082201
104610000 112.189818390679
104620000 110.63935420814
104630000 111.36942492252
104640000 112.638156464245
104650000 112.416581357999
104660000 112.549019446114
104670000 110.463850007009
104680000 113.933049153128
104690000 115.611513453654
104700000 117.823658515782
104710000 113.132524124828
104720000 115.11421418878
104730000 109.60804720426
104740000 109.290276611862
104750000 105.891285744016
104760000 110.090332976338
104770000 113.336088617992
104780000 111.182235569391
104790000 112.195570491148
104800000 114.262275245406
104810000 115.701087010546
104820000 117.131363279295
104830000 116.974043294254
104840000 118.083732777024
104850000 116.451084617278
104860000 118.915512292642
104870000 115.411162500163
104880000 121.593903137887
104890000 123.051387579556
104900000 118.840801377971
104910000 117.184410440528
104920000 116.745490133133
104930000 112.315524821002
104940000 114.275222119843
104950000 118.23510180731
104960000 117.014130939409
104970000 114.985812542052
104980000 113.8396350367
104990000 113.872112164387
105000000 115.847182482711
105010000 112.846646316551
105020000 111.08972482379
105030000 108.049492362362
105040000 112.334609605342
105050000 105.435428727227
105060000 109.115185268683
105070000 112.225998806177
105080000 110.171510865421
105090000 109.670013853608
105100000 109.708256545622
105110000 110.731612157947
105120000 108.437071822216
105130000 112.205591158172
105140000 116.353839657681
105150000 117.139131220943
105160000 116.113857651157
105170000 114.720908323227
105180000 111.292802949045
105190000 112.15748103314
105200000 115.292254459491
105210000 113.07021794139
105220000 116.710166546543
105230000 112.129611171102
105240000 115.976100420949
105250000 116.020647800169
105260000 115.056169799322
105270000 114.782007958535
105280000 110.113975457577
105290000 111.910746344471
105300000 110.182266628091
105310000 115.30290996219
105320000 112.666719004575
105330000 113.40100697827
105340000 109.518391498913
105350000 109.687380817556
105360000 110.836632201674
105370000 109.221599958208
105380000 112.552991563341
105390000 112.177970673269
105400000 111.354324701733
105410000 110.166463358668
105420000 107.343195623757
105430000 110.157535609862
105440000 104.988504950109
105450000 106.03976377498
105460000 107.194760202119
105470000 111.436477482114
105480000 109.686564599377
105490000 113.098459398323
105500000 111.154074644495
105510000 112.489318155249
105520000 109.103698034949
105530000 113.61145189166
105540000 114.42907714086
105550000 114.413514894723
105560000 111.518964658988
105570000 114.345520111245
105580000 111.033925083529
105590000 111.458586385722
105600000 114.623509125264
105610000 111.197201924062
105620000 117.058260110348
105630000 115.316589814766
105640000 109.993434294379
105650000 112.413386690365
105660000 108.522015066715
105670000 107.889898117145
105680000 104.038536380273
105690000 111.860890523441
105700000 110.84268884382
105710000 108.898725396472
105720000 113.786563436004
105730000 113.923235166495
105740000 114.274836056607
105750000 114.678083152038
105760000 117.399586313076
105770000 113.441237741357
105780000 118.152998961077
105790000 112.865715088175
105800000 116.612901450617
105810000 116.926324548154
105820000 117.492383152054
105830000 117.140755284927
105840000 114.552704584199
105850000 119.034542460345
105860000 118.290730667403
105870000 119.387919581339
105880000 116.125631130713
105890000 111.271793467947
105900000 108.449373034116
105910000 118.860660785303
105920000 116.516985511565
105930000 118.645891403172
105940000 113.397267881154
105950000 114.805049223883
105960000 118.981975584848
105970000 112.583750740128
105980000 108.694762820702
105990000 102.751225954271
106000000 105.033862636426
106010000 99.9974934442296
106020000 102.235995634491
106030000 98.8283230592044
106040000 100.659075794428
106050000 105.697551858033
106060000 103.785746838091
106070000 105.796683556789
106080000 106.752676059286
106090000 106.619664081888
106100000 103.599782250173
106110000 109.683499399566
106120000 104.985775223051
106130000 109.158967640549
106140000 107.674842547183
106150000 114.405201561022
106160000 114.437379611941
106170000 111.883372275196
106180000 115.293813888618
106190000 112.129010348059
106200000 111.405511377234
106210000 112.663622995058
106220000 110.22171871724
106230000 111.205454722961
106240000 111.748859414721
106250000 116.406343532927
106260000 120.305543060718
106270000 119.693722169095
106280000 114.347183036729
106290000 115.916611225423
106300000 113.391787535784
106310000 114.547081880309
106320000 113.814930353484
106330000 112.961158557188
106340000 110.932205361822
106350000 114.26461600091
106360000 114.352066984818
106370000 108.173184104805
106380000 112.915276469921
106390000 110.676318033405
106400000 114.223887680686
106410000 118.838447725774
106420000 115.916627760934
106430000 116.197928825462
106440000 123.36532638523
106450000 119.93937732383
106460000 119.785073577557
106470000 116.767510758182
106480000 115.516503368318
106490000 116.967890801249
106500000 117.523687855366
106510000 114.389937465795
106520000 114.674413289346
106530000 113.047948714756
106540000 116.471774866833
106550000 113.076477167899
106560000 116.987927208191
106570000 116.862966133707
106580000 110.506204690715
106590000 105.583683693469
106600000 113.262442084358
106610000 115.768085279537
106620000 111.393565436701
106630000 105.447997620749
106640000 108.16894818748
106650000 112.433692476553
106660000 115.23528061686
106670000 112.376422276571
106680000 110.88925199482
106690000 109.271705121601
106700000 106.512804291291
106710000 101.521883601133
106720000 109.549043217858
106730000 108.879641988972
106740000 107.140404110547
106750000 108.317182100857
106760000 108.948209637384
106770000 104.959034996987
106780000 111.029265409265
106790000 113.863628700483
106800000 113.602397512122
106810000 109.095380981896
106820000 107.431988599853
106830000 111.184457194141
106840000 111.752435919091
106850000 112.957472339823
106860000 108.915857450067
106870000 110.412475736401
106880000 109.768744202509
106890000 110.137308797702
106900000 108.255021543769
106910000 109.782768551231
106920000 108.150626333652
106930000 107.694597503579
106940000 108.411186576568
106950000 111.749128715062
106960000 107.842845750931
106970000 104.618378889413
106980000 108.631740038665
106990000 111.335237586392
107000000 107.954622919393
107010000 110.059573738241
107020000 111.426244044211
107030000 109.387547611192
107040000 111.42456107325
107050000 114.892295020499
107060000 114.083940505443
107070000 116.349893065184
107080000 116.157786996302
107090000 116.268968948436
107100000 114.961575776263
107110000 117.453533666187
107120000 114.072652396428
107130000 115.835833098971
107140000 113.922647775452
107150000 114.542024547626
107160000 113.073178628734
107170000 106.992134939713
107180000 109.471096065798
107190000 110.552210204091
107200000 112.388828834908
107210000 111.095105793292
107220000 109.376112510923
107230000 108.350943423967
107240000 112.85040134299
107250000 113.577329261516
107260000 115.06615966805
107270000 118.230218559317
107280000 117.566214405431
107290000 118.312513994607
107300000 122.703116456251
107310000 120.379243128613
107320000 115.668297225903
107330000 116.17168518593
107340000 120.359015583413
107350000 116.595884286011
107360000 115.361986536046
107370000 113.085109190259
107380000 111.330637215827
107390000 108.92817244724
107400000 111.352083811879
107410000 113.512968027944
107420000 115.01775877469
107430000 117.939521611935
107440000 120.499701159418
107450000 120.61436026964
107460000 113.77154507107
107470000 117.92991469405
107480000 113.192393442769
107490000 110.977646487681
107500000 112.559364094007
107510000 108.627178403464
107520000 112.732513697031
107530000 114.097010069215
107540000 116.725316552421
107550000 114.976318636737
107560000 114.250573050814
107570000 120.017544154668
107580000 121.98901825063
107590000 116.832708435217
107600000 116.630883230756
107610000 119.975738564662
107620000 120.744877825701
107630000 116.722785373351
107640000 113.746054512769
107650000 119.269008857237
107660000 117.900140650885
107670000 121.965731459201
107680000 116.332918812226
107690000 112.669794947694
107700000 114.007159038277
107710000 112.942691749949
107720000 110.742315785881
107730000 114.481589725112
107740000 112.118001393016
107750000 109.646571758354
107760000 106.228957076245
107770000 110.411153288848
107780000 108.240009270269
107790000 105.874647170006
107800000 105.26877476245
107810000 101.172878076346
107820000 97.5543905906435
107830000 94.3258316831328
107840000 99.3856939302729
107850000 96.09572622562
107860000 99.2876462014987
107870000 97.4112953137481
107880000 97.4194029640205
107890000 99.9040891485272
107900000 101.210304981546
107910000 100.276436910812
107920000 100.329322750065
107930000 108.688940549135
107940000 111.108290596002
107950000 113.795881558604
107960000 108.265387187967
107970000 114.29277147612
107980000 116.201946564076
107990000 120.658366528716
108000000 119.201668913363
108010000 115.831344010807
108020000 118.27067267908
108030000 118.099433814883
108040000 116.822266729922
108050000 117.961915889237
108060000 117.821167161597
108070000 118.503548714718
108080000 115.441621845168
108090000 112.548543624628
108100000 109.741367786143
108110000 108.326360980401
108120000 114.681581086091
108130000 117.645301625927
108140000 110.159338904948
108150000 113.486885729548
108160000 118.273798799192
108170000 111.699047442308
108180000 112.111694691217
108190000 112.824253550739
108200000 118.272304632177
108210000 118.560745129395
108220000 109.528930966356
108230000 114.462022533727
108240000 113.306262398285
108250000 112.405948618319
108260000 112.06195898992
108270000 116.028877170945
108280000 118.62657274203
108290000 121.220441605218
108300000 117.979086646051
108310000 110.331958537604
108320000 111.434781976411
108330000 111.732889061948
108340000 112.472895860115
108350000 110.368343766928
108360000 114.48045811566
108370000 117.307919865079
108380000 115.518493051738
108390000 114.253998547138
108400000 116.593910656131
108410000 117.97331229791
108420000 113.629691305811
108430000 116.715656148053
108440000 122.400563596312
108450000 117.010607486104
108460000 119.81667186204
108470000 118.561370419679
108480000 115.109708577437
108490000 116.714581462031
108500000 115.135777730729
108510000 115.751549388547
108520000 116.267593266465
108530000 111.984480931566
108540000 112.342902682382
108550000 114.09356497622
108560000 115.028281939323
108570000 117.081552009457
108580000 121.346899777768
108590000 118.717993423042
108600000 124.368599654986
108610000 123.649188157271
108620000 120.619396888405
108630000 115.332480406081
108640000 113.526152262686
108650000 114.293254989685
108660000 115.58860162478
108670000 115.585169757312
108680000 113.1811179531
108690000 112.199595279305
108700000 115.172458657963
108710000 116.112802977333
108720000 111.838522284187
108730000 117.564262747792
108740000 115.897717557171
108750000 112.079013567744
108760000 110.052931163822
108770000 115.030141009443
108780000 115.83405303379
108790000 116.941685012988
108800000 113.284452742942
108810000 111.074675173568
108820000 111.702789804519
108830000 107.203750387359
108840000 109.781836522398
108850000 107.391649975592
108860000 110.049764647627
108870000 107.73763373544
108880000 111.282919761695
108890000 115.514867672832
108900000 111.40434299247
108910000 110.336844520188
108920000 112.481753939607
108930000 111.788231117678
108940000 109.752494541731
108950000 113.408603169485
108960000 114.801456852138
108970000 118.214809152545
108980000 112.891600231158
108990000 113.462762175636
109000000 109.841510274483
109010000 113.839953166641
109020000 108.694681444681
109030000 109.26863511197
109040000 111.664175501419
109050000 115.597698068579
109060000 105.088342215129
109070000 105.000102350851
109080000 109.353322789936
109090000 114.163471774975
109100000 112.111474854013
109110000 111.725987259118
109120000 112.055314019681
109130000 113.028149472783
109140000 112.413510532571
109150000 112.115552485168
109160000 115.039236517412
109170000 114.782911557141
109180000 107.692848891634
109190000 112.397583164587
109200000 114.740474188664
109210000 115.532819473371
109220000 116.587360848233
109230000 111.749142875661
109240000 111.144366207678
109250000 116.487479412482
109260000 118.812906170827
109270000 116.33707945053
109280000 114.776937953464
109290000 116.435080241959
109300000 110.201954351426
109310000 112.602084677967
109320000 108.004203239014
109330000 113.937717854382
109340000 112.680871163052
109350000 112.401572097772
109360000 111.012034624411
109370000 110.704279596004
109380000 111.996014009814
109390000 110.680645126362
109400000 106.861331772579
109410000 103.86871131201
109420000 107.218230877407
109430000 109.267058122053
109440000 110.654528586393
109450000 113.456295580542
109460000 111.66584301142
109470000 115.793977315761
109480000 117.936260222074
109490000 117.710644560659
109500000 113.051807906158
109510000 111.024805538775
109520000 111.92418345687
109530000 114.15220827331
109540000 112.776645864986
109550000 114.868852964589
109560000 113.411985013703
109570000 110.644375231466
109580000 110.328000268001
109590000 113.128981885243
109600000 113.078072841649
109610000 115.456097126548
109620000 114.327447720082
109630000 117.802891310655
109640000 113.002021150484
109650000 110.568230174195
109660000 114.23102864563
109670000 114.433655137348
109680000 118.777285032931
109690000 120.35876844181
109700000 116.736057591102
109710000 118.457968269281
109720000 121.980649391423
109730000 117.673402988296
109740000 119.078930199675
109750000 121.61840863095
109760000 120.460287160169
109770000 122.060136282705
109780000 119.632729722107
109790000 119.543048777497
109800000 118.214112595214
109810000 118.068797660803
109820000 118.897564720118
109830000 122.785489150149
109840000 122.004732171444
109850000 122.766150849776
109860000 120.869788057044
109870000 116.684312222062
109880000 118.438478382502
109890000 117.49477687918
109900000 118.244398719298
109910000 116.687905960727
109920000 118.992371520764
109930000 119.094369026364
109940000 120.315399735193
109950000 117.083273198929
109960000 120.890919891381
109970000 117.767883808373
109980000 112.469198849735
109990000 108.774482986828
110000000 109.019541060597
110010000 112.491173072868
110020000 112.660155228781
110030000 113.007982140481
110040000 115.674881826612
110050000 111.80194323078
110060000 109.436406118105
110070000 114.192011633178
110080000 110.345294758937
110090000 108.63188751409
110100000 108.241960958324
110110000 108.626807654683
110120000 108.385824597478
110130000 112.574886293865
110140000 108.55181624162
110150000 108.944898646492
110160000 111.312462055325
110170000 113.344741864901
110180000 112.260128137152
110190000 109.157307652788
110200000 105.686176857364
110210000 109.924493222331
110220000 107.163811254623
110230000 108.413992656003
110240000 110.048450469939
110250000 110.060863122286
110260000 100.765665900764
110270000 102.04557361398
110280000 100.380330888921
110290000 104.869459337504
110300000 109.583977415475
110310000 112.893704103492
110320000 111.279354537476
110330000 111.077747504909
110340000 113.314045709191
110350000 104.080244615203
110360000 107.869141756696
110370000 114.656692608211
110380000 112.135803842461
110390000 110.762503072719
110400000 110.346201583406
110410000 106.442145963972
110420000 107.662235436518
110430000 106.836563882465
110440000 108.80809954008
110450000 108.223226949446
110460000 105.670567854829
110470000 107.229087702152
110480000 105.313573718523
110490000 105.711601297842
110500000 107.120431852086
110510000 106.378920010223
110520000 107.774648127405
110530000 108.827201215359
110540000 109.334208326941
110550000 108.927334458951
110560000 111.07812442195
110570000 114.976863463476
110580000 110.426341269744
110590000 108.931950363486
110600000 108.180163170365
110610000 109.721379744014
110620000 109.71642425611
110630000 116.09901417282
110640000 115.943832001326
110650000 112.161654328463
110660000 115.048342167825
110670000 116.013300753873
110680000 115.066738546332
110690000 114.709020988373
110700000 111.082862984468
110710000 111.496089706735
110720000 115.631267779636
110730000 108.174684976333
110740000 109.98648528718
110750000 116.779728742206
110760000 111.735883500172
110770000 111.325276962253
110780000 106.753544903291
110790000 111.139905056902
110800000 110.172109556566
110810000 109.008015804201
110820000 109.642562123273
110830000 113.956513793812
110840000 117.253042410427
110850000 116.103002179384
110860000 114.031373541985
110870000 110.894764189506
110880000 112.21566802853
110890000 112.014654010036
110900000 114.917781259847
110910000 116.956703191844
110920000 116.164115540413
110930000 119.426197572387
110940000 121.219598957622
110950000 122.436057701794
110960000 122.125467370562
110970000 114.005611272132
110980000 118.102246222853
110990000 115.117957556668
111000000 115.441584298057
111010000 114.447295845178
111020000 112.961254900883
111030000 111.665729300784
111040000 113.335170801212
111050000 112.284147576594
111060000 108.473811847618
111070000 112.146657387714
111080000 107.833651247624
111090000 109.320239814771
111100000 112.170803996498
111110000 107.631064334928
111120000 106.424904947961
111130000 109.095552471381
111140000 109.442231409497
111150000 110.530092957178
111160000 108.238094879157
111170000 113.596207106773
111180000 105.799851191609
111190000 103.809739402311
111200000 109.734119420082
111210000 111.975130138792
111220000 109.275906297932
111230000 112.734800117412
111240000 109.455645940136
111250000 108.677843629284
111260000 106.174384417115
111270000 109.778201261236
111280000 108.598593229686
111290000 107.151642380736
111300000 109.925266921634
111310000 112.972652264201
111320000 111.530498506545
111330000 115.886702155546
111340000 112.236164112444
111350000 110.519439035799
111360000 109.741049436724
111370000 113.578986033449
111380000 115.79356691474
111390000 114.795415909364
111400000 108.515751674917
111410000 108.095136351098
111420000 104.352958396134
111430000 107.347572502063
111440000 107.025494047027
111450000 109.120613828358
111460000 112.44637652104
111470000 112.211092785514
111480000 110.329634777567
111490000 108.949268092444
111500000 105.154865252875
111510000 106.420603647486
111520000 108.75462040245
111530000 104.424344105953
111540000 110.654099511649
111550000 105.843619069644
111560000 107.259643345681
111570000 109.72647713178
111580000 106.344124759218
111590000 106.530543621212
111600000 108.675469172797
111610000 110.811853082018
111620000 108.884870690732
111630000 109.607680316599
111640000 109.419644114873
111650000 111.187065870522
111660000 108.973484364246
111670000 104.46268850424
111680000 108.954529570645
111690000 111.960689112073
111700000 115.092648237688
111710000 113.683659965508
111720000 112.669440774531
111730000 113.929553977623
111740000 110.974277256031
111750000 104.984676166696
111760000 112.134427862543
111770000 109.221882021907
111780000 109.154395936026
111790000 104.086036072999
111800000 107.65684857038
111810000 107.819575413833
111820000 106.823356100267
111830000 108.364633869296
111840000 114.578190744602
111850000 117.456298802369
111860000 114.987291414315
111870000 114.89627758619
111880000 117.399575133831
111890000 118.621006566843
111900000 120.443641120529
111910000 117.416314662198
111920000 118.271350589717
111930000 113.306345520386
111940000 110.841928016232
111950000 111.159827971409
111960000 115.516548567313
111970000 114.4917375671
111980000 113.516231018836
111990000 112.55501866883
112000000 108.430392834163
112010000 113.418485495356
112020000 108.547269942759
112030000 111.286673446179
112040000 111.463189460352
112050000 110.818607841025
112060000 109.080456472879
112070000 112.032423611265
112080000 114.698433795038
112090000 116.312116529742
112100000 113.873673722341
112110000 114.04252346413
112120000 117.64837128951
112130000 112.426899117915
112140000 112.719334828976
112150000 116.968051825679
112160000 117.898190888158
112170000 115.902808877477
112180000 115.443063107948
112190000 117.896590177541
112200000 113.002457718304
112210000 114.905843498766
112220000 113.960995641065
112230000 117.757064588609
112240000 117.911794110748
112250000 114.937266170608
112260000 116.386338647996
112270000 112.401668584795
112280000 111.351131416838
112290000 108.932519722022
112300000 110.156146109924
112310000 111.801531510005
112320000 112.89140745568
112330000 113.913267792955
112340000 110.309328107748
112350000 112.885069238119
112360000 108.430832517354
112370000 112.830591263979
112380000 114.175370857563
112390000 119.548964014309
112400000 118.957947772032
112410000 115.817779723046
112420000 111.136683779292
112430000 112.918426722062
112440000 111.594167133259
112450000 112.665712569049
112460000 109.423235512408
112470000 107.881334738782
112480000 110.341376751865
112490000 112.791725340314
112500000 106.318334428406
112510000 114.491270367141
112520000 110.808204755973
112530000 111.488719998828
112540000 115.187397676074
112550000 113.119155879545
112560000 110.986371323047
112570000 119.410201838294
112580000 112.204297119514
112590000 120.819033081121
112600000 116.754413257706
112610000 116.980856075491
112620000 115.935525600419
112630000 117.679279697726
112640000 116.630165985404
112650000 119.455311282143
112660000 119.579648976936
112670000 116.049762771502
112680000 122.683584644467
112690000 118.104611523326
112700000 121.494483575531
112710000 122.622502725965
112720000 117.294737704293
112730000 113.314460116795
112740000 118.316445709247
112750000 117.329104982362
112760000 118.640953040112
112770000 118.233430452832
112780000 111.963761279737
112790000 114.940785334991
112800000 116.957351236655
112810000 118.573137225242
112820000 120.424618873509
112830000 121.12813936072
112840000 119.439234556643
112850000 121.2322765397
112860000 124.884938849497
112870000 119.377035039525
112880000 120.437924335164
112890000 119.717338289955
112900000 118.511565154682
112910000 114.731880099291
112920000 111.377392601371
112930000 117.883886077133
112940000 114.653464328697
112950000 117.008250562849
112960000 112.064818140839
112970000 108.388534716571
112980000 109.884200702275
112990000 109.969594573551
113000000 112.906853364514
113010000 111.77153910526
113020000 112.299163067194
113030000 109.097738783424
113040000 105.654159417834
113050000 113.372523686597
113060000 114.177206661306
113070000 118.225251656555
113080000 115.241517130967
113090000 114.367355815899
113100000 109.497845960982
113110000 114.14516474401
113120000 115.9404930953
113130000 116.712392624534
113140000 113.731714226218
113150000 115.832462835431
113160000 111.514641671233
113170000 116.352542281306
113180000 114.139124976996
113190000 113.704296431694
113200000 113.960814417568
113210000 114.301464462452
113220000 114.967390823467
113230000 111.653473388098
113240000 110.996188537027
113250000 111.284809030084
113260000 110.421128209974
113270000 114.629418271169
113280000 110.818492162581
113290000 109.414820954798
113300000 107.936480091137
113310000 109.582999378056
113320000 108.399819193858
113330000 114.743757996484
113340000 118.678425165353
113350000 118.770517131951
113360000 118.828237088903
113370000 116.853962448831
113380000 114.96104007897
113390000 114.647487767295
113400000 116.605162537471
113410000 116.522085324603
113420000 121.509739525025
113430000 119.49189359837
113440000 119.355305692111
113450000 118.926595668885
113460000 123.604606576706
113470000 123.889763831566
113480000 126.012408431797
113490000 126.238979138406
113500000 123.203121306673
113510000 115.404151256265
113520000 113.409267601526
113530000 113.681138163756
113540000 115.213924839595
113550000 110.524550003612
113560000 116.081492247678
113570000 115.349815220552
113580000 115.69760263239
113590000 109.180858247194
113600000 117.708559059277
113610000 117.889289575603
113620000 118.967700505217
113630000 111.224213685614
113640000 112.310394380282
113650000 111.632429700946
113660000 114.653539879055
113670000 117.547760875332
113680000 117.378925972973
113690000 116.398398389663
113700000 113.5900557396
113710000 116.153400930742
113720000 117.492413997308
113730000 114.753190627785
113740000 118.139154628414
113750000 119.989463530619
113760000 121.136536206494
113770000 121.536618592539
113780000 119.878712513882
113790000 116.669129360299
113800000 114.182935610753
113810000 108.587088308523
113820000 105.767053017944
113830000 111.310934590145
113840000 110.364297779473
113850000 115.104505221507
113860000 112.940239959294
113870000 110.766626148089
113880000 108.409385372745
113890000 111.650525870261
113900000 115.710728126177
113910000 110.378636714886
113920000 112.334281386785
113930000 114.715272709664
113940000 115.715271989633
113950000 120.121061236842
113960000 120.289826205741
113970000 115.446389468154
113980000 117.224073536913
113990000 123.51738508532
114000000 118.406376666221
114010000 119.206356203452
114020000 120.982761331282
114030000 119.852472725201
114040000 118.948217618786
114050000 122.328107149464
114060000 118.464996147042
114070000 119.318176801844
114080000 120.458210482729
114090000 118.806744082641
114100000 121.169790958657
114110000 115.141658317955
114120000 111.618811270736
114130000 115.045953733833
114140000 116.629458430609
114150000 117.937185918832
114160000 120.558055135634
114170000 120.938552556564
114180000 117.130143630763
114190000 116.191612919819
114200000 116.346282743887
114210000 121.192851343453
114220000 124.480837632475
114230000 121.767885855897
114240000 120.465701388677
114250000 120.515418968435
114260000 118.326759656427
114270000 118.016753661698
114280000 115.664481323001
114290000 118.080166504127
114300000 117.825767935189
114310000 115.999659427198
114320000 116.749661526329
114330000 115.321323212495
114340000 116.900596206599
114350000 116.110025554407
114360000 121.373986953716
114370000 120.039532998813
114380000 121.967548995931
114390000 120.816722256617
114400000 117.010566736461
114410000 117.067852194743
114420000 118.488187455452
114430000 115.063126299584
114440000 115.576547706075
114450000 118.503538073488
114460000 116.533235780567
114470000 114.605315789938
114480000 113.353662673039
114490000 114.610512818509
114500000 119.670174215837
114510000 118.800478136748
114520000 115.844140099463
114530000 118.434754044929
114540000 120.565354223397
114550000 126.074673606867
114560000 123.304484370215
114570000 121.688419448096
114580000 118.808822096096
114590000 118.462338628628
114600000 116.467789039357
114610000 123.243706565734
114620000 120.611572450187
114630000 121.449897212547
114640000 122.74456893304
114650000 112.747229206425
114660000 114.105392238879
114670000 113.029645408361
114680000 115.453984528977
114690000 110.121939240519
114700000 108.598367288371
114710000 109.592009328283
114720000 108.345442854226
114730000 112.948342196139
114740000 108.878531716071
114750000 114.164797751315
114760000 115.353286408808
114770000 111.536397065611
114780000 107.441059027513
114790000 105.633750451704
114800000 108.173048880418
114810000 103.975897942708
114820000 109.111032292146
114830000 109.359982541501
114840000 111.299032254508
114850000 113.095365818535
114860000 108.876719447309
114870000 110.608121943874
114880000 105.715042950929
114890000 107.785632140674
114900000 105.146094811691
114910000 107.866162153673
114920000 107.127843981865
114930000 102.706434841112
114940000 108.528044657455
114950000 106.478819902035
114960000 105.524693994464
114970000 111.308964881753
114980000 113.361896294451
114990000 113.175293645858
115000000 114.988526231153
115010000 115.116848614528
115020000 115.639872480198
115030000 113.058347397345
115040000 117.673081472976
115050000 115.366945532962
115060000 117.017546745194
115070000 112.915851886368
115080000 110.56706951841
115090000 115.962112399155
115100000 104.683008530845
115110000 112.641778438025
115120000 110.629453410204
115130000 111.837047861429
115140000 114.825939093955
115150000 110.572628534811
115160000 109.524246777112
115170000 114.650774184378
115180000 109.222488586312
115190000 107.4523668717
115200000 113.88496286688
115210000 117.664151799813
115220000 109.831502580775
115230000 112.596310533737
115240000 112.586596718833
115250000 114.250185585335
115260000 112.001140912374
115270000 109.948262579345
115280000 105.54173073245
115290000 110.143895539738
115300000 111.983649110708
115310000 109.621572102458
115320000 106.77141239183
115330000 106.993853243322
115340000 110.256694253255
115350000 107.991295477863
115360000 106.746328236792
115370000 106.428976624207
115380000 101.873749035922
115390000 107.906659144897
115400000 109.572504859756
115410000 110.497890601302
115420000 108.468692387768
115430000 109.710014940412
115440000 110.26909117891
115450000 109.302314794802
115460000 115.3587351923
115470000 110.003243699242
115480000 109.962356708027
115490000 119.090995824565
115500000 122.268713679642
115510000 120.020827526032
115520000 119.971751241782
115530000 120.756720824288
115540000 121.956953341263
115550000 121.484689116827
115560000 120.724122448237
115570000 122.250524199812
115580000 119.660337347279
115590000 118.69561478415
115600000 119.038825301574
115610000 115.707545794379
115620000 121.988859066943
115630000 123.3320797053
115640000 122.268936751877
115650000 117.399871047368
115660000 117.614398759268
115670000 114.830401849128
115680000 117.354557460618
115690000 122.919638222077
115700000 119.651887767805
115710000 121.539537563232
115720000 119.847839344286
115730000 114.318594794877
115740000 117.985323870493
115750000 113.168975073889
115760000 117.51284690497
115770000 119.250192686235
115780000 122.270432733335
115790000 121.834553309482
115800000 121.544710547092
115810000 116.180021600883
115820000 117.976153455613
115830000 122.067654783148
115840000 116.792905091191
115850000 120.594951071239
115860000 113.459593035798
115870000 113.954669742965
115880000 109.527959858686
115890000 112.109941159969
115900000 110.214169436343
115910000 108.927619715748
115920000 111.749443325132
115930000 108.438542665324
115940000 109.231314749681
115950000 109.15291144875
115960000 108.474508741257
115970000 113.18088259819
115980000 108.748554749536
115990000 112.723920886168
116000000 111.515278343251
116010000 110.966158171559
116020000 111.852859257498
116030000 110.382363590615
116040000 109.730520057143
116050000 116.196977862413
116060000 108.404823414287
116070000 108.695236358148
116080000 110.614035013771
116090000 108.997973862744
116100000 109.65536877071
116110000 102.629033377606
116120000 105.479125855649
116130000 112.538463411797
116140000 111.824698192049
116150000 106.677439922495
116160000 111.558914973169
116170000 110.715757846788
116180000 105.608347885303
116190000 108.367946153257
116200000 108.272490198381
116210000 111.31624533709
116220000 112.055724090376
116230000 112.091484095966
116240000 113.93756447841
116250000 115.57739395708
116260000 112.434121202674
116270000 108.700363403758
116280000 109.685779500139
116290000 112.101646530073
116300000 114.729408766943
116310000 114.250164480686
116320000 114.378255572215
116330000 112.715300661642
116340000 111.600588156654
116350000 112.744933240359
116360000 105.447780838082
116370000 105.455076703312
116380000 105.397984105437
116390000 108.833107954555
116400000 117.09259066056
116410000 113.869717567891
116420000 110.424954095467
116430000 109.930621533808
116440000 113.81829057663
116450000 112.611663276543
116460000 119.181778134774
116470000 116.50065498475
116480000 118.700146540178
116490000 117.904431545455
116500000 117.412753699278
116510000 117.431611807873
116520000 114.812534844103
116530000 119.938391498968
116540000 116.508647371938
116550000 116.296496000032
116560000 121.829688046345
116570000 117.121034511835
116580000 117.692923242796
116590000 119.120054359786
116600000 109.868628432493
116610000 115.26494864809
116620000 117.049427715341
116630000 117.214114580037
116640000 114.430024939464
116650000 115.00317845204
116660000 111.9359273537
116670000 117.103152202151
116680000 116.444094964508
116690000 113.670696682215
116700000 115.539826682716
116710000 114.091548553035
116720000 114.244148008608
116730000 118.579673851393
116740000 117.711858347519
116750000 117.870529603208
116760000 115.512084847043
116770000 115.472310279648
116780000 117.114033096599
116790000 122.455774617941
116800000 122.789516565928
116810000 122.31949406682
116820000 121.40637372491
116830000 116.057274256928
116840000 118.818145352893
116850000 122.024675284697
116860000 117.067104466693
116870000 120.938115507142
116880000 117.38874277151
116890000 116.751003316817
116900000 117.298759103675
116910000 111.679244721838
116920000 112.329053664971
116930000 112.558949391049
116940000 115.852420095901
116950000 114.492317448889
116960000 113.598288071625
116970000 113.913785593112
116980000 112.374715168453
116990000 112.137009842887
117000000 111.67742474659
117010000 117.675274977825
117020000 113.237699320826
117030000 112.831916776862
117040000 112.275199570755
117050000 108.204476413275
117060000 107.933960184402
117070000 108.91960278799
117080000 105.539467632883
117090000 108.309073449299
117100000 109.294885760823
117110000 105.263040333695
117120000 104.545241446358
117130000 107.407110128671
117140000 106.940570993773
117150000 110.571452685783
117160000 108.952346223348
117170000 107.511242813523
117180000 108.948211397412
117190000 109.738856237237
117200000 113.21244171823
117210000 113.208265174312
117220000 109.581089825568
117230000 112.696304138758
117240000 110.845796534465
117250000 111.339335812574
117260000 115.625225275796
117270000 116.810370700714
117280000 114.571092209762
117290000 118.96964840823
117300000 113.399660833101
117310000 114.115888951303
117320000 117.411340501747
117330000 115.882891491985
117340000 119.643717441657
117350000 119.847615241104
117360000 120.089077050554
117370000 122.860056611143
117380000 125.830713660398
117390000 126.896662113931
117400000 119.261144252565
117410000 125.540622005187
117420000 123.077603955614
117430000 120.186171718499
117440000 114.588664757678
117450000 117.194473563702
117460000 115.246032617608
117470000 119.672827759836
117480000 118.193125925269
117490000 116.143595883068
117500000 115.655759918441
117510000 118.288156539984
117520000 118.548536228957
117530000 113.908592101162
117540000 120.891140025316
117550000 118.538512971851
117560000 122.453605122119
117570000 122.604418417793
117580000 121.893162254221
117590000 122.941932237581
117600000 120.357381250596
117610000 115.21186890905
117620000 120.916490636972
117630000 121.403340182981
117640000 124.57687878821
117650000 124.213829379816
117660000 120.32274417528
117670000 116.247873112394
117680000 111.567112369378
117690000 117.83541472889
117700000 124.174479473693
117710000 124.693323117343
117720000 118.3017867303
117730000 119.886290622151
117740000 120.071727880179
117750000 118.209044875973
117760000 121.361063896118
117770000 114.093177430168
117780000 109.939341054828
117790000 112.23778129546
117800000 109.405237219078
117810000 113.662956097892
117820000 119.69226771912
117830000 120.340224930159
117840000 120.065937588458
117850000 116.838778746639
117860000 115.932766426371
117870000 116.081144175055
117880000 117.224117813264
117890000 114.975985769474
117900000 111.049144393687
117910000 116.993410441659
117920000 113.7876003368
117930000 115.429308937116
117940000 120.659651597412
117950000 115.363243779304
117960000 118.230449450018
117970000 121.106017805592
117980000 117.114318627584
117990000 116.431466188581
118000000 115.695680033113
118010000 112.068960097652
118020000 113.603631532943
118030000 116.579160698929
118040000 113.111238188501
118050000 116.769658445645
118060000 110.455869561059
118070000 109.84007793662
118080000 119.272793056987
118090000 117.805468096404
118100000 119.267878937679
118110000 120.320543265628
118120000 117.81935250977
118130000 116.645181750196
118140000 113.652015040571
118150000 116.669839188881
118160000 113.849863912717
118170000 114.734028254781
118180000 115.950197322539
118190000 119.787540687479
118200000 116.540807571682
118210000 117.724893956002
118220000 114.45168157744
118230000 117.505413811156
118240000 115.465654499674
118250000 116.593183391395
118260000 113.871504800117
118270000 113.421785228303
118280000 110.310697624183
118290000 113.09448816594
118300000 115.61446891804
118310000 111.713428908499
118320000 112.868538462264
118330000 116.101768387912
118340000 118.213730119374
118350000 118.646676905759
118360000 115.856574736363
118370000 118.226606035155
118380000 111.490689417109
118390000 108.702114778015
118400000 107.151868574097
118410000 108.360885041691
118420000 110.493893617352
118430000 109.951593187776
118440000 105.626422775992
118450000 110.924913921315
118460000 106.763345238676
118470000 110.60027312797
118480000 113.151070297767
118490000 114.156873993441
118500000 118.516115829005
118510000 117.787316356849
118520000 115.038559493668
118530000 116.247296528237
118540000 114.569061628873
118550000 120.669194226832
118560000 120.656697320167
118570000 119.376381312147
118580000 116.829602833286
118590000 121.189934677115
118600000 120.360438504664
118610000 118.272079066103
118620000 111.868041781883
118630000 117.654684286904
118640000 117.718968646314
118650000 119.138846267758
118660000 120.907552463835
118670000 124.364131903259
118680000 121.964902886004
118690000 117.921082596883
118700000 122.058489484962
118710000 119.408554684953
118720000 120.939915703429
118730000 119.304495879104
118740000 118.993827430358
118750000 121.508359254918
118760000 122.424117204007
118770000 120.152788290632
118780000 125.63943243171
118790000 121.968951649428
118800000 117.442345730991
118810000 115.158108093249
118820000 116.697661619884
118830000 118.806234156282
118840000 116.005626810164
118850000 122.613979299237
118860000 123.901683511372
118870000 121.139113293422
118880000 121.299177668681
118890000 121.573345416404
118900000 120.720491164542
118910000 118.042172533822
118920000 120.223198058005
118930000 113.200875601902
118940000 113.929103942943
118950000 112.773083608641
118960000 111.314227086156
118970000 109.75351615235
118980000 108.519159884623
118990000 107.797060810572
119000000 107.937751418053
119010000 109.579630461576
119020000 113.982682029738
119030000 113.302934365016
119040000 113.143065677558
119050000 110.172188913398
119060000 113.021084650694
119070000 112.903884366694
119080000 110.398762840536
119090000 108.731754453197
119100000 111.868486833888
119110000 114.582540392118
119120000 114.515918784951
119130000 111.35674914992
119140000 111.309182464358
119150000 111.784504312676
119160000 109.04442478536
119170000 107.768779896936
119180000 109.301019883338
119190000 107.324704166752
119200000 105.680163634914
119210000 111.141266905043
119220000 108.326749366523
119230000 107.661454462914
119240000 111.792075303545
119250000 111.365202781451
119260000 106.050175065863
119270000 112.007610715594
119280000 107.87273301497
119290000 115.52491005099
119300000 108.481209369846
119310000 116.282021502914
119320000 116.756435216015
119330000 121.538670244314
119340000 119.853116505389
119350000 124.752025295647
119360000 119.365146898944
119370000 117.365447170929
119380000 114.260967054209
119390000 110.473381763957
119400000 108.462337385607
119410000 110.881450250888
119420000 116.31764017438
119430000 111.582231826076
119440000 113.931846123297
119450000 115.819669240704
119460000 113.694223750855
119470000 112.381835830815
119480000 112.467889886483
119490000 113.072629688606
119500000 111.26994136796
119510000 111.228426285059
119520000 113.229866070587
119530000 112.06663506627
119540000 114.899363091676
119550000 114.495296758625
119560000 113.889481140325
119570000 109.375603450521
119580000 110.959175866055
119590000 112.761452445533
119600000 111.652174027884
119610000 111.173024549659
119620000 108.91197137033
119630000 108.93067204776
119640000 110.644377527538
119650000 111.975801414983
119660000 116.728961601173
119670000 111.775529011872
119680000 113.573938339705
119690000 115.519251804191
119700000 113.169797549988
119710000 114.526697752518
119720000 118.486438226347
119730000 116.468547911095
119740000 121.523254133206
119750000 116.536743450415
119760000 116.84915261436
119770000 116.769568239078
119780000 116.52111125917
119790000 113.903413842328
119800000 114.283660322403
119810000 114.610475482395
119820000 112.832409804293
119830000 113.923190825009
119840000 113.955938416922
119850000 117.978470536101
119860000 112.358183160971
119870000 111.366956818277
119880000 107.915653519357
119890000 119.069175644476
119900000 112.972275762763
119910000 115.665822067322
119920000 113.323447417851
119930000 115.053261606429
119940000 113.020115665025
119950000 109.908439624959
119960000 108.976820218236
119970000 108.402642674703
119980000 114.051750279231
119990000 114.418233795726
120000000 111.041620762994
120010000 113.576429900361
120020000 113.534905621866
120030000 112.201086605064
120040000 111.324557681715
120050000 108.365920605413
120060000 110.367868393167
120070000 106.93301281028
120080000 109.291427657428
120090000 111.74163984116
120100000 108.031605147702
120110000 105.600468232948
120120000 110.805599971302
120130000 108.709603819345
120140000 108.939086963102
120150000 110.082083097933
120160000 111.549653834273
120170000 115.523788986552
120180000 110.653125171797
120190000 112.530936703044
120200000 112.074662418745
120210000 114.974799974207
120220000 113.833746059712
120230000 120.129097226061
120240000 118.022732878805
120250000 113.563960833065
120260000 116.805836345316
120270000 113.553945441148
120280000 117.254893608415
120290000 123.049941330926
120300000 118.415529984144
120310000 120.168767134108
120320000 122.59496470625
120330000 121.331644035559
120340000 118.668935215576
120350000 117.999710489098
120360000 109.800098039994
120370000 117.577727910362
120380000 118.348112217462
120390000 117.63659453937
120400000 121.370698546656
120410000 122.320998644489
120420000 120.539706055724
120430000 121.038470503466
120440000 117.13583937095
120450000 115.615813155917
120460000 118.066482542621
120470000 122.245943857833
120480000 119.581176803705
120490000 113.006340958602
120500000 110.80402212155
120510000 113.479620235058
120520000 113.758447004438
120530000 114.990782280691
120540000 111.990994250005
120550000 114.221455963646
120560000 116.711518072711
120570000 113.681047405684
120580000 114.373376316725
120590000 109.910055755998
120600000 113.543492791707
120610000 118.163189561747
120620000 115.044156842067
120630000 116.256573244258
120640000 114.281533365446
120650000 112.92464942805
120660000 117.071622993327
120670000 112.364155090578
120680000 111.709377736129
120690000 111.96614152217
120700000 118.03129844259
120710000 110.567806631979
120720000 117.424019896758
120730000 117.723138294716
120740000 113.396487190155
120750000 110.333588157505
120760000 106.657486039503
120770000 112.313451830137
120780000 112.997901690205
120790000 115.124272378714
120800000 115.276728402726
120810000 111.385035271896
120820000 116.270516855561
120830000 109.116290980355
120840000 105.736552443395
120850000 108.269255851134
120860000 111.079436909954
120870000 106.553548088622
120880000 110.004673037635
120890000 116.841233864931
120900000 117.967186262754
120910000 118.230823313541
120920000 120.968629569651
120930000 118.209166264144
120940000 118.520457769982
120950000 118.523190325574
120960000 119.129006580809
120970000 116.360404335169
120980000 119.582074582512
120990000 118.048266890896
121000000 120.228181433674
121010000 119.415421247387
121020000 115.769375719662
121030000 118.398256270079
121040000 117.947364742456
121050000 121.358933475073
121060000 120.72066776819
121070000 124.800573393024
121080000 122.216037629361
121090000 120.397701298473
121100000 117.31860197783
121110000 114.824751166632
121120000 115.328997019233
121130000 111.522953007917
121140000 117.308050597832
121150000 116.163039601265
121160000 117.365393900466
121170000 114.82936066623
121180000 114.698338499299
121190000 115.162784889986
121200000 118.176616155211
121210000 114.292405331462
121220000 119.551210421174
121230000 116.69336659919
121240000 115.49969255422
121250000 118.247598034828
121260000 119.706514972799
121270000 118.635276345278
121280000 111.618228577532
121290000 111.156625037181
121300000 115.081039387681
121310000 114.957914817055
121320000 120.735794746242
121330000 117.519504195998
121340000 118.183912407838
121350000 116.672025310539
121360000 117.301366281895
121370000 116.266908622569
121380000 110.749077689273
121390000 115.903698239803
121400000 119.574291181673
121410000 118.743570051157
121420000 116.034493225157
121430000 117.054504776424
121440000 113.950427109723
121450000 113.584842493461
121460000 112.575849638368
121470000 112.788150939645
121480000 113.739402974854
121490000 108.820019438112
121500000 107.389649151996
121510000 108.231620085126
121520000 106.494887884834
121530000 108.530730616212
121540000 109.520841241048
121550000 106.952467498382
121560000 106.631163869828
121570000 109.732561124245
121580000 109.925160392962
121590000 108.182058820578
121600000 108.33580482463
121610000 107.281922340288
121620000 109.13469505388
121630000 109.027183281169
121640000 106.145838769264
121650000 101.263037757705
121660000 109.873712231114
121670000 105.427448808939
121680000 103.280659014133
121690000 97.6489686909658
121700000 105.20116881881
121710000 104.443195506762
121720000 109.403495166911
121730000 102.927376250129
121740000 101.099381161245
121750000 102.180445722021
121760000 104.723413583039
121770000 108.606634691295
121780000 104.28583774415
121790000 106.359294788097
121800000 111.186507837624
121810000 109.328078868706
121820000 112.331014615197
121830000 117.077544086143
121840000 117.595206645512
121850000 114.375231893391
121860000 117.969309106541
121870000 117.805199301375
121880000 117.635595841737
121890000 118.858065222181
121900000 115.314180417995
121910000 120.36050794448
121920000 120.463842356319
121930000 124.710549078701
121940000 123.26538556006
121950000 117.217742100332
121960000 121.437658089368
121970000 122.461368692493
121980000 123.758634431626
121990000 123.723485466332
122000000 118.37455980906
122010000 123.50697348823
122020000 125.089133327512
122030000 123.015106300474
122040000 122.943592403802
122050000 121.654357797576
122060000 115.569644875553
122070000 115.179190421465
122080000 114.780094332102
122090000 116.94186367273
122100000 116.918809306147
122110000 112.003696268549
122120000 115.493128392113
122130000 112.069304473809
122140000 113.553070496463
122150000 111.738551410235
122160000 111.25716146138
122170000 110.265651097414
122180000 111.877243903166
122190000 111.963510241711
122200000 111.189534832762
122210000 114.147587558308
122220000 118.022444936886
122230000 116.114400191127
122240000 113.408334361101
122250000 110.814160729639
122260000 115.888818901297
122270000 113.624655855169
122280000 112.46170633798
122290000 111.870463313959
122300000 111.654186232792
122310000 111.358509211906
122320000 114.716256030193
122330000 113.362197096579
122340000 112.086927799066
122350000 118.658202178611
122360000 117.534966805395
122370000 109.777756296812
122380000 111.969155102515
122390000 111.485032499923
122400000 112.091224211159
122410000 116.060114952396
122420000 117.521963154665
122430000 113.677709624669
122440000 112.179572402087
122450000 116.635919570946
122460000 115.467824107316
122470000 113.390575679603
122480000 112.919665162093
122490000 117.594956589279
122500000 115.142824324478
122510000 112.935352130053
122520000 114.84721715754
122530000 113.148240614338
122540000 116.303708766089
122550000 115.473502037779
122560000 116.748424192891
122570000 118.61999501494
122580000 116.394786431718
122590000 116.772826544251
122600000 118.697830332756
122610000 119.688161299115
122620000 118.765535903254
122630000 119.863999089085
122640000 115.948398436677
122650000 116.98700436722
122660000 117.495876956871
122670000 116.628464432555
122680000 118.768399082616
122690000 122.038357021029
122700000 123.097356560465
122710000 123.785416199573
122720000 118.001601554427
122730000 117.913257339318
122740000 116.625340752244
122750000 115.82336573909
122760000 113.983453782393
122770000 116.751553181793
122780000 116.199080776159
122790000 123.180923643045
122800000 122.220356803523
122810000 127.811597654402
122820000 128.063397070015
122830000 124.8322697704
122840000 125.057138930782
122850000 123.35481911309
122860000 125.188225300705
122870000 120.320080912424
122880000 121.978984972335
122890000 119.577793762845
122900000 118.945412424041
122910000 116.821206132561
122920000 123.13484460273
122930000 123.483317757567
122940000 120.472564624856
122950000 118.32502187785
122960000 120.810992442948
122970000 119.532241867847
122980000 117.441128320163
122990000 122.005797544149
123000000 123.71802061582
123010000 120.964617886294
123020000 119.446923045051
123030000 117.940834846046
123040000 120.796148348269
123050000 119.28048825657
123060000 119.088006918119
123070000 115.13935488944
123080000 118.572104099739
123090000 117.347591858571
123100000 118.154676328711
123110000 115.61797339632
123120000 118.63941523406
123130000 118.445225615387
123140000 114.141086193269
123150000 115.914515033621
123160000 113.490683611932
123170000 111.046067608065
123180000 114.63814978863
123190000 110.503575104508
123200000 113.762881793866
123210000 108.966621141384
123220000 106.503987607955
123230000 105.700014038437
123240000 107.971175312305
123250000 109.119003988339
123260000 109.262736005883
123270000 105.366771468861
123280000 110.154696499596
123290000 104.307537921342
123300000 103.987560786401
123310000 108.393555755976
123320000 111.439809399365
123330000 110.640757687631
123340000 110.065297813335
123350000 110.986093709191
123360000 108.189858204522
123370000 107.705132324213
123380000 107.506070282579
123390000 102.439620444577
123400000 100.439733927415
123410000 103.098589911346
123420000 101.827488719849
123430000 105.226851336596
123440000 103.919244509491
123450000 105.130910433495
123460000 101.843903169776
123470000 110.040898303128
123480000 106.570326634481
123490000 109.543916235495
123500000 113.119056519884
123510000 112.028663245479
123520000 110.567957167401
123530000 112.586087555165
123540000 109.022585217551
123550000 109.04547197774
123560000 109.129927315576
123570000 108.865404569412
123580000 110.98775593552
123590000 111.346661285172
123600000 113.175041226973
123610000 112.755181923184
123620000 113.32117812904
123630000 110.703089009134
123640000 108.912956366397
123650000 107.067778633313
123660000 109.34361625443
123670000 107.975360028724
123680000 110.383530519599
123690000 108.26152202318
123700000 110.828319883806
123710000 107.956693618004
123720000 111.100014024544
123730000 110.598201968024
123740000 110.577839516481
123750000 109.678318731355
123760000 109.773651012356
123770000 113.955230218809
123780000 110.823534288571
123790000 109.806566580689
123800000 109.995043832964
123810000 110.732006581192
123820000 112.285194981821
123830000 111.406238809846
123840000 110.163109505707
123850000 109.599210772303
123860000 110.570530461926
123870000 111.912878084489
123880000 113.230442783131
123890000 117.694257559061
123900000 115.708932526839
123910000 113.654090620361
123920000 116.939735508769
123930000 115.711917112974
123940000 118.32141409858
123950000 121.064113892718
123960000 121.793834078243
123970000 119.626501741264
123980000 115.00001407497
123990000 115.095550000094
124000000 120.430749211483
124010000 114.643332065279
124020000 118.406644068019
124030000 116.653514018372
124040000 120.473611465801
124050000 119.674595479138
124060000 120.491126030068
124070000 117.740868768021
124080000 119.160373512668
124090000 121.841058706039
124100000 121.553130477107
124110000 125.228103509994
124120000 122.890046664159
124130000 113.178765350295
124140000 121.159819746682
124150000 121.171776091949
124160000 120.596092717302
124170000 116.907743219811
124180000 118.470594674302
124190000 118.410851109376
124200000 118.60967524829
124210000 117.15607272209
124220000 117.408043486176
124230000 117.408789360196
124240000 118.247278718315
124250000 117.844472671213
124260000 118.881240977063
124270000 120.987067544839
124280000 120.307973927888
124290000 122.864702615748
124300000 119.112788508005
124310000 122.176304508503
124320000 123.443352637669
124330000 123.890598491025
124340000 121.322581176469
124350000 123.650237606847
124360000 118.650852533633
124370000 122.090055729814
124380000 121.830976170874
124390000 117.024701931294
124400000 120.757902709836
124410000 116.08694322468
124420000 114.183605416084
124430000 113.335350324037
124440000 117.008385642993
124450000 114.945741577571
124460000 116.187744221348
124470000 119.161195085864
124480000 115.719139194968
124490000 115.107224255741
124500000 119.446375905539
124510000 120.699196850723
124520000 122.398586954241
124530000 121.429789303122
124540000 122.359317336114
124550000 118.504980866366
124560000 116.063045080872
124570000 118.74703605625
124580000 119.004413437515
124590000 120.083391116348
124600000 117.341076137077
124610000 118.698848422131
124620000 116.67227264056
124630000 120.289008225572
124640000 120.890475979814
124650000 120.231491821986
124660000 118.873268122588
124670000 121.600521628778
124680000 121.878877817724
124690000 115.251717945382
124700000 113.88068391039
124710000 116.573875085334
124720000 117.100353123779
124730000 116.318390112154
124740000 118.527106776059
124750000 117.51300387404
124760000 115.551281170099
124770000 118.142259902297
124780000 115.985303626109
124790000 114.419182728112
124800000 114.855882118317
124810000 115.336517697522
124820000 115.47048970628
124830000 110.494334868955
124840000 115.563908322784
124850000 110.619160505822
124860000 113.273541103814
124870000 111.640609853663
124880000 110.330207213633
124890000 108.002230771989
124900000 111.500702060884
124910000 110.473559367639
124920000 116.251582295859
124930000 119.770974616706
124940000 114.75301073935
124950000 110.536551138224
124960000 114.576472121365
124970000 113.592144852468
124980000 114.698162453297
124990000 114.437023602864
125000000 112.055782182162
125010000 116.671385090574
125020000 116.227235970791
125030000 110.052014983592
125040000 110.266348453351
125050000 117.068767559357
125060000 114.822331041226
125070000 116.548266060723
125080000 114.880780062372
125090000 112.682552234288
125100000 111.160911578616
125110000 108.290523754157
125120000 111.653250719687
125130000 112.734235872325
125140000 117.154286526392
125150000 117.745984118957
125160000 117.414081641353
125170000 112.030345994946
125180000 110.603221757962
125190000 109.289133212791
125200000 104.25616000541
125210000 108.237076589585
125220000 108.960377948273
125230000 108.799977752377
125240000 109.299430441752
125250000 113.145676959521
125260000 110.093492177594
125270000 107.943702836425
125280000 112.215086010846
125290000 113.76602655483
125300000 109.791942765533
125310000 110.326284467639
125320000 114.628508090362
125330000 115.385168156351
125340000 109.535587343398
125350000 114.096935150092
125360000 114.707559192609
125370000 115.307006034502
125380000 120.497447678567
125390000 117.79800800954
125400000 121.795055922568
125410000 119.350275901831
125420000 121.380072377481
125430000 120.298049262529
125440000 120.671050482517
125450000 120.64221665443
125460000 123.548020383052
125470000 119.71604794451
125480000 120.499825429659
125490000 113.744933873777
125500000 113.024047818372
125510000 114.724865393911
125520000 114.899266330049
125530000 116.678207364155
125540000 113.316528498523
125550000 116.39656439999
125560000 117.574653634669
125570000 116.791185614695
125580000 114.383574567063
125590000 114.832181239743
125600000 109.517113206439
125610000 113.97459786969
125620000 114.433581381611
125630000 110.938356077795
125640000 109.797922234739
125650000 113.603574162085
125660000 116.926830734561
125670000 114.231032196486
125680000 113.584067660724
125690000 121.612076484449
125700000 120.29743640737
125710000 119.757326580785
125720000 119.930969752587
125730000 116.678298200454
125740000 118.610775716447
125750000 121.34361811431
125760000 123.2636583712
125770000 127.410358102036
125780000 122.055433991717
125790000 123.065507914776
125800000 123.567749276981
125810000 121.617376217285
125820000 125.360794039869
125830000 122.796224109338
125840000 124.513171027252
125850000 121.06786226907
125860000 121.882882872208
125870000 121.042672221709
125880000 122.005857322027
125890000 118.698053348011
125900000 117.725649159832
125910000 116.215519043346
125920000 117.201275749953
125930000 112.394904465294
125940000 118.053019664095
125950000 113.313287635212
125960000 112.02210444225
125970000 113.892418183309
125980000 117.68517343007
125990000 119.95143351036
126000000 114.500682736249
126010000 117.644078676498
126020000 120.350886390243
126030000 119.745058631236
126040000 117.41645036675
126050000 122.260941802652
126060000 119.611986180688
126070000 118.83389741006
126080000 116.556733646675
126090000 118.312685020043
126100000 119.910203751804
126110000 124.400743867454
126120000 121.545831020147
126130000 120.290409067509
126140000 117.792925904267
126150000 117.366431672626
126160000 121.317264705008
126170000 118.787373397106
126180000 114.472310476945
126190000 118.689223929086
126200000 117.788366951585
126210000 116.747525005164
126220000 118.345499610228
126230000 119.272530275073
126240000 116.871281761826
126250000 119.457399428964
126260000 119.152619713061
126270000 116.699627475062
126280000 118.57864683909
126290000 115.462720565228
126300000 110.890583421259
126310000 114.528101443836
126320000 114.178899834122
126330000 115.707359297357
126340000 112.914556771016
126350000 117.051069560976
126360000 118.13792619762
126370000 118.129125192155
126380000 115.060245980663
126390000 113.09545423986
126400000 116.077335087191
126410000 116.793230064102
126420000 117.130445649038
126430000 120.09206467175
126440000 121.514489092476
126450000 124.577190044939
126460000 123.271835378567
126470000 125.368116851449
126480000 123.26915984946
126490000 119.834602800777
126500000 118.408982369485
126510000 116.986404980559
126520000 119.801495211539
126530000 115.885046038206
126540000 111.723799179947
126550000 114.343410187408
126560000 114.423211130725
126570000 115.142144563669
126580000 115.682157736464
126590000 117.829150731513
126600000 116.964631418805
126610000 115.395648818139
126620000 111.278670483813
126630000 112.869908083953
126640000 111.074421121175
126650000 114.312557717665
126660000 112.708360323088
126670000 114.377007534976
126680000 114.49117149301
126690000 114.548328699194
126700000 114.653234021147
126710000 115.481289058841
126720000 118.970838566153
126730000 115.750107216586
126740000 117.272572209745
126750000 113.424294022993
126760000 118.394930764738
126770000 118.511029562031
126780000 115.786134183661
126790000 116.076259777435
126800000 117.697513519117
126810000 117.317431200658
126820000 118.734676285525
126830000 114.663688765575
126840000 115.386918063899
126850000 117.219903392878
126860000 114.948415118664
126870000 117.042013348625
126880000 114.39791946647
126890000 115.224482788807
126900000 114.930289257104
126910000 114.888105886278
126920000 117.780373587159
126930000 113.120481282681
126940000 117.965579473321
126950000 113.451770881812
126960000 114.540231036279
126970000 113.221235673032
126980000 115.864211387028
126990000 119.064460442552
127000000 117.737353371569
127010000 122.639995480879
127020000 115.198439993432
127030000 119.105816945206
127040000 116.980812542392
127050000 120.590784414939
127060000 125.18736914246
127070000 118.29987897014
127080000 117.54091339734
127090000 119.207970080673
127100000 117.178852010991
127110000 119.415460568059
127120000 120.219543692788
127130000 120.430747993884
127140000 122.375975866648
127150000 120.913848041464
127160000 118.833013897706
127170000 117.42526838811
127180000 117.509850806343
127190000 122.309939380492
127200000 116.372886407631
127210000 116.299283872168
127220000 116.25544491435
127230000 119.735599963161
127240000 116.105442433014
127250000 117.502157767482
127260000 119.51130509616
127270000 117.369595291493
127280000 115.973183113145
127290000 115.976250313396
127300000 115.521866903042
127310000 118.006373037414
127320000 118.562075356246
127330000 113.503498061041
127340000 113.568356637972
127350000 112.123357271646
127360000 112.599328224022
127370000 110.07961946205
127380000 106.293110747701
127390000 109.206464226033
127400000 110.317484821648
127410000 109.746047340858
127420000 118.156607836589
127430000 118.776792122528
127440000 113.84805984439
127450000 112.799490072946
127460000 116.534688781324
127470000 117.073180225129
127480000 118.712499255501
127490000 116.341669166822
127500000 113.084731194102
127510000 117.156347210165
127520000 117.461734678815
127530000 116.411519854485
127540000 111.626898657494
127550000 118.784666173942
127560000 119.681222566592
127570000 118.433339277549
127580000 122.304321826098
127590000 127.659172929224
127600000 122.581538878162
127610000 116.128193490769
127620000 119.653729287987
127630000 119.261845486833
127640000 118.296121021955
127650000 119.225694226592
127660000 114.313719348283
127670000 115.956173003472
127680000 119.144346736644
127690000 122.867012963868
127700000 121.248111860767
127710000 119.984750459461
127720000 119.448139023921
127730000 120.661404140872
127740000 115.486665299104
127750000 116.368163224624
127760000 115.366257246108
127770000 115.431939187684
127780000 113.089700821199
127790000 113.789384507954
127800000 108.349617006617
127810000 108.036720723269
127820000 111.113159612308
127830000 114.687708571433
127840000 114.84724509599
127850000 114.073116182899
127860000 115.870222667556
127870000 120.899239375183
127880000 120.404615589753
127890000 122.668018333724
127900000 122.412666530269
127910000 121.869685761097
127920000 119.915531042038
127930000 123.508509790838
127940000 122.398673956427
127950000 127.519357125505
127960000 122.427535366679
127970000 125.700350863374
127980000 123.807070764908
127990000 124.609577892904
128000000 124.363771836461
128010000 117.660192718566
128020000 118.435998854606
128030000 117.620639727232
128040000 121.764331827889
128050000 120.092140232948
128060000 123.003965445528
128070000 121.301363897567
128080000 117.848919582297
128090000 117.341864713097
128100000 113.763494026035
128110000 114.583609407421
128120000 114.553563892996
128130000 114.55197564401
128140000 111.667861684348
128150000 113.496346223541
128160000 108.367249070104
128170000 115.396462252071
128180000 114.702233463363
128190000 114.687853390582
128200000 114.891540290368
128210000 114.100231154508
128220000 113.532134604994
128230000 115.284692517219
128240000 119.788377138321
128250000 117.091270678391
128260000 114.740227946495
128270000 115.0285490145
128280000 112.378815819768
128290000 118.79064529587
128300000 115.74709750668
128310000 114.843110813065
128320000 113.616978023241
128330000 117.945883350045
128340000 119.367161479505
128350000 116.391292502368
128360000 116.924193261124
128370000 117.254839088994
128380000 119.269505354847
128390000 109.638020051742
128400000 115.856342687533
128410000 115.834614250877
128420000 119.568503118169
128430000 115.625095419611
128440000 115.422026969039
128450000 117.175959073597
128460000 115.030681439339
128470000 118.236484130926
128480000 113.578306192261
128490000 111.108924196738
128500000 115.666165084121
128510000 113.322406054872
128520000 113.813877958614
128530000 110.916641415025
128540000 114.591871370342
128550000 111.470108499504
128560000 110.917943196973
128570000 111.805055789316
128580000 112.929212289873
128590000 111.829479664323
128600000 117.213068150402
128610000 118.642660207002
128620000 115.707352963147
128630000 116.176338879588
128640000 113.276840870094
128650000 115.7385485909
128660000 117.740920345414
128670000 117.592302800566
128680000 120.641334783841
128690000 123.153147132578
128700000 120.179672848369
128710000 117.950042803643
128720000 121.689598558732
128730000 120.697694312316
128740000 123.192004541484
128750000 123.065728112477
128760000 117.112265842425
128770000 118.432637363693
128780000 115.936411733275
128790000 113.930480317053
128800000 118.12353544837
128810000 116.911121276325
128820000 119.072387409807
128830000 111.427540891155
128840000 112.646501374234
128850000 110.798773585242
128860000 107.945708209941
128870000 109.140703188873
128880000 109.455820216596
128890000 108.995291393246
128900000 113.14931518727
128910000 115.472306624631
128920000 114.777916310521
128930000 111.175140409474
128940000 109.983000814356
128950000 111.17061769012
128960000 109.310407458691
128970000 109.84904323118
128980000 111.518458075567
128990000 110.807121929282
129000000 115.262652340458
129010000 113.417552541791
129020000 114.73100113007
129030000 112.105054736418
129040000 114.673533699877
129050000 113.04415686648
129060000 114.592185021149
129070000 111.937802093278
129080000 110.191619342473
129090000 111.327582731678
129100000 113.863083082289
129110000 116.076202429087
129120000 115.222145731704
129130000 116.724586802277
129140000 114.444431340956
129150000 115.750867505059
129160000 114.342776849402
129170000 115.045020232583
129180000 118.626682871682
129190000 117.599190243165
129200000 113.095629682497
129210000 119.213961425869
129220000 118.981026853816
129230000 120.799234894962
129240000 120.348475706325
129250000 117.89621770433
129260000 114.830269854955
129270000 114.031735439943
129280000 111.853163347445
129290000 110.992745684907
129300000 114.194998932735
129310000 117.118180465313
129320000 112.541803323848
129330000 116.367324615073
129340000 118.565141865551
129350000 115.723731435257
129360000 119.732043530971
129370000 116.345666946749
129380000 116.686611748048
129390000 118.844314957529
129400000 118.944338707937
129410000 119.243741041265
129420000 116.717894446503
129430000 117.830180565273
129440000 114.642504022026
129450000 118.752855780298
129460000 118.467678424164
129470000 115.754171214056
129480000 118.207126808921
129490000 119.963562402803
129500000 116.638070052687
129510000 115.914803438179
129520000 116.753749219687
129530000 119.184770124587
129540000 116.236086086654
129550000 119.552178211357
129560000 118.791738826801
129570000 117.741844929427
129580000 114.810981831925
129590000 111.903768639665
129600000 120.021912379903
129610000 115.853762808639
129620000 117.408803016296
129630000 113.031478587628
129640000 113.890606794564
129650000 118.976322230582
129660000 119.880056458076
129670000 118.267688551243
129680000 114.75995814857
129690000 112.360912244467
129700000 111.41846839507
129710000 114.347425028452
129720000 111.90341545134
129730000 110.526381949164
129740000 109.234784857769
129750000 113.589351042374
129760000 117.957766646139
129770000 117.188836937675
129780000 118.579791859297
129790000 117.639602205207
129800000 119.182678006585
129810000 114.643924710279
129820000 119.202812910335
129830000 120.192252235776
129840000 118.778663029008
129850000 120.263701395757
129860000 122.010826225373
129870000 124.749904122051
129880000 120.771092266206
129890000 116.679720597708
129900000 118.727493350636
129910000 123.312173379842
129920000 119.959589080671
129930000 120.608296332124
129940000 120.920721357478
129950000 118.667405889066
129960000 117.201561694633
129970000 114.98452094426
129980000 115.581659001714
129990000 113.848728415938
130000000 116.169498701772
130010000 116.596592991296
130020000 118.289304335524
130030000 117.937704859756
130040000 116.05181631808
130050000 116.909601495522
130060000 115.974051806684
130070000 115.749293351999
130080000 120.044952524912
130090000 119.314283550318
130100000 118.41526821062
130110000 121.463749566399
130120000 116.883433933077
130130000 122.099562799691
130140000 120.227390405176
130150000 115.611279503222
130160000 116.300325919233
130170000 112.771598880314
130180000 113.86684014043
130190000 113.769897747678
130200000 114.335719041535
130210000 116.879373859158
130220000 113.213690261707
130230000 111.613027895986
130240000 116.022075394228
130250000 113.338147666038
130260000 114.623188953377
130270000 111.404489736641
130280000 113.436766127408
130290000 114.540716113065
130300000 119.859683288947
130310000 119.783224956152
130320000 119.46814513198
130330000 119.277456039369
130340000 117.966723863197
130350000 115.409692965887
130360000 115.8329859986
130370000 116.364959101052
130380000 118.909235742225
130390000 116.295729525086
130400000 118.310361329079
130410000 118.006663792952
130420000 118.39403068523
130430000 117.535605321729
130440000 116.712546379895
130450000 118.376402058515
130460000 119.173466065761
130470000 119.597440066806
130480000 116.924405450768
130490000 116.523714235575
130500000 121.26468816442
130510000 121.567452284821
130520000 121.618161999664
130530000 117.572509156996
130540000 118.284559268868
130550000 115.805889595467
130560000 113.157242939842
130570000 115.351863632195
130580000 118.260931804662
130590000 118.421499045178
130600000 122.284193047062
130610000 119.016041325363
130620000 117.421125970788
130630000 115.567114573251
130640000 118.873328655177
130650000 118.603551774584
130660000 118.081631381463
130670000 119.319706729895
130680000 119.097035941663
130690000 117.451601063832
130700000 119.760822178104
130710000 117.591782053684
130720000 115.314449662452
130730000 118.103099545637
130740000 114.474598791075
130750000 115.373561509153
130760000 117.550020442378
130770000 112.849558758415
130780000 117.616305726262
130790000 112.87247708981
130800000 109.731978335233
130810000 112.850744732954
130820000 110.961070396265
130830000 113.021766925125
130840000 109.435797981234
130850000 112.071747331746
130860000 110.461302287199
130870000 114.960714672343
130880000 116.832352475265
130890000 114.093518255122
130900000 112.568990065407
130910000 115.615395775649
130920000 111.139070538917
130930000 115.743200198962
130940000 117.283901520955
130950000 116.256512133665
130960000 118.536304816061
130970000 115.66467350566
130980000 116.688726817707
130990000 120.349481615196
131000000 116.711880168151
131010000 121.742828472694
131020000 115.723890545331
131030000 114.037028443481
131040000 118.504888858127
131050000 120.907121756576
131060000 122.628798269363
131070000 122.944535129803
131080000 120.848357084224
131090000 121.081303834841
131100000 123.643040662422
131110000 122.989319812953
131120000 125.820591419601
131130000 124.864378438992
131140000 126.463600887391
131150000 123.782106282873
131160000 123.76881838407
131170000 115.641186492779
131180000 116.164600907934
131190000 117.515135258481
131200000 117.464974964656
131210000 119.765013896693
131220000 115.684431023591
131230000 114.774378397067
131240000 113.241624953449
131250000 114.32823992981
131260000 114.080495939825
131270000 117.424922040308
131280000 120.439077316555
131290000 121.486778703371
131300000 125.035590760517
131310000 117.813796384231
131320000 114.933035694002
131330000 116.380604150261
131340000 122.047999130502
131350000 122.08486142603
131360000 120.276971130676
131370000 122.585017711947
131380000 123.537771745896
131390000 126.533811225524
131400000 120.943261111603
131410000 121.349862517878
131420000 117.228486804752
131430000 125.312430521026
131440000 123.033419213468
131450000 117.093483919978
131460000 118.401442859057
131470000 120.249671844295
131480000 118.05707128521
131490000 109.559721345747
131500000 113.489740933821
131510000 114.415742463901
131520000 114.716360835883
131530000 118.003482334362
131540000 119.660946664329
131550000 120.61199655259
131560000 119.715867511132
131570000 118.169782827357
131580000 119.029326813297
131590000 119.534276244658
131600000 122.911643913451
131610000 120.394115766311
131620000 120.812018876698
131630000 121.843891653987
131640000 118.941397116884
131650000 123.613012424687
131660000 121.862295797206
131670000 123.984466547271
131680000 121.344116782178
131690000 115.541735614893
131700000 114.519031738596
131710000 117.433323201499
131720000 119.936017700717
131730000 121.421613080583
131740000 118.62717270874
131750000 120.772823103199
131760000 119.481741281047
131770000 120.240500149133
131780000 121.375722352737
131790000 122.811874554568
131800000 118.687395016502
131810000 123.253120963782
131820000 117.636655433718
131830000 121.478478109017
131840000 115.725144492873
131850000 123.845008938142
131860000 117.174314908673
131870000 118.297307811864
131880000 114.648899670416
131890000 123.862439752485
131900000 121.573004866451
131910000 117.260523382788
131920000 119.976894902091
131930000 116.071290606914
131940000 117.610007722817
131950000 117.440985115859
131960000 117.583295778897
131970000 115.19539976921
131980000 107.50165991937
131990000 109.859727647186
132000000 110.279761128393
132010000 111.768311520017
132020000 114.436072212188
132030000 116.038773004605
132040000 111.239351139626
132050000 112.643037746376
132060000 111.819869629027
132070000 113.299398010018
132080000 117.684584367601
132090000 120.462850080835
132100000 116.640844680499
132110000 117.385181223096
132120000 115.396465769202
132130000 114.872262564008
132140000 116.507039220999
132150000 116.903080357373
132160000 114.883680473072
132170000 115.009496301755
132180000 112.387117490491
132190000 108.632824205739
132200000 104.623189606954
132210000 105.964032548698
132220000 112.891164162753
132230000 111.079894342015
132240000 109.98979332184
132250000 109.943561040766
132260000 116.064803419784
132270000 114.435136437814
132280000 113.057161578736
132290000 111.959011741687
132300000 117.879424328225
132310000 120.279638104492
132320000 120.129070517126
132330000 119.363725275922
132340000 121.479640614744
132350000 117.008235763994
132360000 117.14205559112
132370000 122.677586493558
132380000 118.311252465318
132390000 118.877256346761
132400000 118.547305586614
132410000 120.24272758278
132420000 117.784618202718
132430000 118.33446698277
132440000 119.413703749663
132450000 117.04036060564
132460000 115.126224740397
132470000 114.55689048556
132480000 114.629075988079
132490000 120.927680788976
132500000 122.217993245899
132510000 120.117851017997
132520000 117.58364388207
132530000 118.816521491535
132540000 118.952529993031
132550000 118.641150612136
132560000 118.94786544937
132570000 124.250939345613
132580000 124.047178641043
132590000 121.706232121655
132600000 114.410109461068
132610000 116.173777905305
132620000 115.937591827636
132630000 116.254620076752
132640000 116.300531286908
132650000 118.747801346674
132660000 113.419604718535
132670000 124.404201820855
132680000 124.610598900283
132690000 125.617649789686
132700000 126.171168775493
132710000 125.175510370177
132720000 119.962485144908
132730000 125.032614495772
132740000 119.007983721679
132750000 118.934326875374
132760000 120.055584089111
132770000 117.102765458468
132780000 121.048291858128
132790000 119.712306811696
132800000 118.460676879479
132810000 120.878197397786
132820000 121.361193057544
132830000 122.288474221439
132840000 121.377157085382
132850000 123.878229135724
132860000 121.112920819535
132870000 121.689079021092
132880000 116.250205681326
132890000 119.931564416784
132900000 119.680147331819
132910000 116.885364385317
132920000 120.927732040123
132930000 123.076450343812
132940000 120.078725829138
132950000 121.487646962985
132960000 119.082214243146
132970000 117.643368885997
132980000 112.950646655595
132990000 112.541092617347
133000000 118.076543577705
133010000 115.636432536651
133020000 114.174087784359
133030000 117.850293549349
133040000 124.532744102553
133050000 120.164709181788
133060000 121.8403483026
133070000 115.985213694827
133080000 117.986902760249
133090000 118.517762567606
133100000 124.900105487395
133110000 119.719722344446
133120000 119.864184410504
133130000 115.691924381296
133140000 119.709173444046
133150000 115.230784176453
133160000 111.696090045681
133170000 114.054549577244
133180000 116.4608209113
133190000 116.767459205922
133200000 112.874927205541
133210000 112.359212336365
133220000 116.623130193981
133230000 112.544978546697
133240000 115.305064774584
133250000 114.179833637922
133260000 117.181705797422
133270000 116.617130774193
133280000 117.683456433234
133290000 113.575328179978
133300000 113.827069913657
133310000 113.640093196523
133320000 112.944042717757
133330000 113.619621940664
133340000 112.801217437744
133350000 113.099254219089
133360000 113.504157020322
133370000 115.758001111634
133380000 115.587820617409
133390000 116.254244787563
133400000 115.663883233474
133410000 117.577420170873
133420000 119.051822026652
133430000 114.859855535384
133440000 118.120276110024
133450000 115.251707341781
133460000 114.841290120259
133470000 116.718915843791
133480000 114.301658314204
133490000 113.08406952955
133500000 111.028814550882
133510000 113.012760432605
133520000 110.838162241916
133530000 113.89742032601
133540000 114.376822263761
133550000 112.489653191681
133560000 118.255019950755
133570000 115.682495559413
133580000 115.309670300744
133590000 113.044463200204
133600000 117.481228923356
133610000 116.129268160006
133620000 114.752444006411
133630000 119.111801247389
133640000 115.585884199205
133650000 115.800406787744
133660000 116.120271148367
133670000 115.849588607206
133680000 113.521838668978
133690000 114.533007070422
133700000 116.490167067446
133710000 116.125524896214
133720000 117.819545122118
133730000 119.064404847877
133740000 118.961177710888
133750000 117.076889236847
133760000 115.227656640159
133770000 113.392873379183
133780000 110.53618834778
133790000 114.743429603587
133800000 115.91583083614
133810000 115.713104955344
133820000 112.947165278662
133830000 119.833257993595
133840000 119.232336498881
133850000 114.810789627693
133860000 117.292994143967
133870000 119.541952926035
133880000 117.672974514706
133890000 119.544474541439
133900000 121.420339770157
133910000 115.407632412053
133920000 112.879317716671
133930000 117.490935193445
133940000 119.663697325325
133950000 119.254707314002
133960000 114.941553610391
133970000 115.210034677526
133980000 119.62920565489
133990000 120.239364152142
134000000 122.343834697953
134010000 119.605717604398
134020000 120.83024983707
134030000 121.236610507346
134040000 116.874261673205
134050000 115.061408443518
134060000 118.479865164151
134070000 122.334392531684
134080000 112.39076478241
134090000 120.414106108789
134100000 121.512196679758
134110000 117.964925640051
134120000 117.567424162642
134130000 122.36134571864
134140000 117.668111714011
134150000 119.275569409893
134160000 120.920396094373
134170000 117.129896881795
134180000 119.336558314606
134190000 118.148630130753
134200000 116.177208745023
134210000 108.685509846247
134220000 112.01838637181
134230000 114.085781540343
134240000 117.929055902296
134250000 112.297682779235
134260000 111.822990951441
134270000 112.921817609216
134280000 113.073984376038
134290000 115.969918579393
134300000 119.338830184837
134310000 120.38474889632
134320000 124.804887825462
134330000 118.911381274184
134340000 121.105183906187
134350000 116.945615196276
134360000 119.695557366636
134370000 117.216876169486
134380000 123.427957226382
134390000 123.527486486012
134400000 118.874410629713
134410000 121.581750209084
134420000 126.679937668866
134430000 126.362423462324
134440000 120.714503644563
134450000 121.062831180826
134460000 122.16514469598
134470000 119.650528230287
134480000 121.88924476814
134490000 114.714851076979
134500000 121.327228851207
134510000 121.696437673908
134520000 122.635030397085
134530000 121.085435001601
134540000 120.866864097969
134550000 121.766879420806
134560000 123.488634485905
134570000 114.994275459057
134580000 119.471287040508
134590000 118.756050956649
134600000 120.249056593684
134610000 114.399662849808
134620000 120.976387041432
134630000 118.181639165539
134640000 115.834236870262
134650000 116.617456839615
134660000 116.295063145504
134670000 116.721534283828
134680000 116.687342657025
134690000 117.589698628228
134700000 118.879849563725
134710000 121.916876476661
134720000 117.644157064806
134730000 120.375642062293
134740000 117.09429230467
134750000 117.725107148123
134760000 119.256544038367
134770000 114.15146989129
134780000 115.954511483738
134790000 115.089689648323
134800000 114.601066177405
134810000 115.029332371151
134820000 113.555293330159
134830000 111.720101788386
134840000 110.94181155163
134850000 108.907338467959
134860000 107.56336160514
134870000 105.738544319159
134880000 106.348078235562
134890000 105.793771384005
134900000 109.190930462874
134910000 105.91686836805
134920000 111.28050905007
134930000 115.745853514936
134940000 116.196000680871
134950000 115.703796209696
134960000 113.226261947351
134970000 108.073006641823
134980000 113.922305815874
134990000 114.34992595617
135000000 116.567870659966
135010000 116.985516323795
135020000 119.416273756856
135030000 115.971837845569
135040000 115.731658268758
135050000 116.884187842658
135060000 118.461891339149
135070000 114.548484180206
135080000 119.662820244566
135090000 115.64808748122
135100000 117.341293865394
135110000 116.245738210652
135120000 117.32629362443
135130000 117.49572013942
135140000 121.273563367255
135150000 114.999495010869
135160000 118.273393843922
135170000 119.362248363819
135180000 116.954490945883
135190000 118.651623906808
135200000 116.690972050258
135210000 114.952619578579
135220000 117.41839956545
135230000 120.415878479592
135240000 118.555108210578
135250000 111.855721575487
135260000 116.160873578982
135270000 113.980404506016
135280000 114.293256751665
135290000 113.529973507355
135300000 117.067145929856
135310000 111.816038699943
135320000 113.675511438482
135330000 112.942339325117
135340000 112.490931141905
135350000 105.432133325412
135360000 110.16448900262
135370000 113.552548489623
135380000 114.08296768126
135390000 115.24697241963
135400000 112.113465809042
135410000 112.69847460531
135420000 116.045732614965
135430000 115.830474705083
135440000 112.953956640517
135450000 111.489390178095
135460000 111.332207777946
135470000 117.8146404349
135480000 125.273502560031
135490000 127.617605669606
135500000 125.355466665541
135510000 123.020340473814
135520000 124.098487378975
135530000 123.814318350374
135540000 120.524400469043
135550000 119.11378589294
135560000 119.671406920031
135570000 120.987222352524
135580000 124.248500026413
135590000 122.405969442674
135600000 123.412986117802
135610000 124.302421245648
135620000 121.242827286233
135630000 120.920790473217
135640000 119.520341515061
135650000 120.896950527959
135660000 115.218422606208
135670000 120.131902071073
135680000 113.479984650948
135690000 114.844851671215
135700000 109.540963959846
135710000 110.681910392095
135720000 115.386039934205
135730000 114.517968347755
135740000 117.371642417175
135750000 115.183220167772
135760000 117.168543589374
135770000 116.113283154629
135780000 114.279154878599
135790000 116.275138390663
135800000 114.705885606755
135810000 110.641932957632
135820000 113.247792313149
135830000 112.428326314528
135840000 118.308689246766
135850000 121.273088071498
135860000 119.93867389676
135870000 120.937345845061
135880000 123.231852294275
135890000 118.094020318699
135900000 121.182060363267
135910000 122.250635221628
135920000 120.590349545422
135930000 121.396103566967
135940000 118.190285693519
135950000 118.695147621292
135960000 119.216039255521
135970000 122.315432970443
135980000 123.981374486145
135990000 126.071114123829
136000000 126.092016204697
136010000 121.614044364995
136020000 115.18921782428
136030000 119.805239293082
136040000 121.267498822883
136050000 117.565184934995
136060000 121.845542242086
136070000 114.624683933491
136080000 120.97567207999
136090000 122.182433602591
136100000 118.706159071735
136110000 122.643151132188
136120000 123.300712787932
136130000 122.444888899395
136140000 118.108527019288
136150000 119.956145304918
136160000 122.339665567334
136170000 125.587910108997
136180000 122.512923710615
136190000 119.070127527436
136200000 121.705421312432
136210000 119.045643495923
136220000 118.205689191181
136230000 119.113261879065
136240000 120.123029737718
136250000 120.656634848196
136260000 115.550732616787
136270000 120.828471073634
136280000 118.836067513433
136290000 113.397600299151
136300000 112.647719570767
136310000 116.014419217334
136320000 111.019015191913
136330000 112.455925596805
136340000 117.574662074677
136350000 112.753449813757
136360000 112.119309744276
136370000 111.017179672396
136380000 116.676706146261
136390000 114.770248224845
136400000 114.054150269816
136410000 113.503601006109
136420000 112.896264512547
136430000 107.147260996947
136440000 108.837531533046
136450000 110.029437545095
136460000 111.968601919275
136470000 116.159244018894
136480000 114.103135100785
136490000 114.89228311338
136500000 113.493759277928
136510000 111.372492079516
136520000 112.792101627474
136530000 113.861666403917
136540000 110.135004703163
136550000 111.759459305658
136560000 108.130450189811
136570000 108.216830093447
136580000 108.249149662351
136590000 112.661466729117
136600000 112.826451216638
136610000 114.300546885195
136620000 119.594550427037
136630000 115.210614024373
136640000 116.580560436517
136650000 117.296188867102
136660000 116.506192347743
136670000 118.407739894589
136680000 119.630081095516
136690000 114.623025439591
136700000 117.259609570303
136710000 113.064599267874
136720000 111.501374198094
136730000 111.355020661908
136740000 111.788829089896
136750000 113.173482391567
136760000 114.662571675879
136770000 117.223459710009
136780000 121.479811706989
136790000 120.096166947433
136800000 118.074013967247
136810000 118.39026786201
136820000 118.132431449196
136830000 118.244922301846
136840000 115.553079005197
136850000 116.632614795951
136860000 117.283697873094
136870000 119.250918855836
136880000 115.783693436376
136890000 113.134565624704
136900000 116.054869485747
136910000 116.960849203599
136920000 119.214627366313
136930000 120.537580628834
136940000 121.012551569517
136950000 121.617291674265
136960000 118.43330930802
136970000 119.631539326523
136980000 115.038119020785
136990000 115.607653151602
137000000 117.431958602446
137010000 120.84507843956
137020000 119.682037157922
137030000 118.67679403159
137040000 117.791825607142
137050000 120.884592391637
137060000 114.334132621636
137070000 117.773648610041
137080000 116.926476366488
137090000 114.189470754745
137100000 112.23696866491
137110000 113.801412708906
137120000 114.205154326537
137130000 109.891181254214
137140000 107.936360258189
137150000 112.916106502077
137160000 107.200136893141
137170000 106.43429849042
137180000 106.073043278657
137190000 103.167879111655
137200000 105.550851786449
137210000 102.797125220138
137220000 110.313128369412
137230000 107.220447261185
137240000 106.199167343977
137250000 106.477992752666
137260000 103.986344872431
137270000 108.807443598207
137280000 103.511515881858
137290000 109.497718884016
137300000 109.613766064156
137310000 116.937863747726
137320000 114.627315359993
137330000 112.901867834934
137340000 112.944569123251
137350000 113.902565044919
137360000 115.767693890093
137370000 113.800046292711
137380000 111.122038973292
137390000 118.827089471221
137400000 114.201001493442
137410000 120.760304976692
137420000 120.016251023335
137430000 120.764805161523
137440000 120.260592333138
137450000 115.745024964318
137460000 116.962442433363
137470000 120.22233578287
137480000 114.492384654278
137490000 117.050645440278
137500000 116.179771389711
137510000 117.657852212761
137520000 117.806855611307
137530000 119.695543212179
137540000 118.629864262024
137550000 119.020341323388
137560000 119.385362251452
137570000 118.588409420553
137580000 116.307811945447
137590000 113.56270985562
137600000 111.174518837304
137610000 110.514503186761
137620000 111.055872291329
137630000 107.333103983748
137640000 107.996133475377
137650000 108.922335535296
137660000 111.362375658086
137670000 113.925775421485
137680000 108.580996223391
137690000 111.099575777044
137700000 111.578015505576
137710000 108.094398345906
137720000 102.594874862062
137730000 106.386574840759
137740000 109.520063339672
137750000 112.97113139774
137760000 111.318293037114
137770000 108.677424760078
137780000 112.075313285753
137790000 111.209027004663
137800000 115.285676639515
137810000 112.381280092779
137820000 108.116835814861
137830000 110.105937307187
137840000 117.675733607534
137850000 119.674898758566
137860000 118.585856659048
137870000 120.856332020695
137880000 117.690147451663
137890000 119.63463061901
137900000 119.931294279873
137910000 112.245273427039
137920000 115.87283452862
137930000 114.658689990561
137940000 118.52123269577
137950000 114.420589867139
137960000 116.307441121949
137970000 121.86372610505
137980000 122.230279727362
137990000 117.500116476479
138000000 115.123221781728
138010000 114.419734001076
138020000 122.453036055594
138030000 120.324671516118
138040000 122.943518996199
138050000 120.703679967401
138060000 122.21215458592
138070000 121.93394526322
138080000 120.897985920555
138090000 122.026131246978
138100000 121.143153791278
138110000 121.513412474583
138120000 123.374078492574
138130000 123.574128851337
138140000 121.827336513911
138150000 119.090561111493
138160000 120.148594316567
138170000 122.338807918224
138180000 125.523038604895
138190000 122.00280489824
138200000 119.987748066314
138210000 115.794250684103
138220000 117.000563263938
138230000 117.074857867084
138240000 122.634583720618
138250000 124.800951226255
138260000 118.233932160725
138270000 125.129952118691
138280000 123.159323593374
138290000 121.293248268699
138300000 117.503028188876
138310000 117.542441421014
138320000 119.493787657519
138330000 117.257197111953
138340000 117.643780246528
138350000 118.738052120132
138360000 122.657628388821
138370000 118.082896190003
138380000 114.683816026562
138390000 122.087631417745
138400000 117.6702868195
138410000 118.922492612083
138420000 115.197175581941
138430000 115.497598339624
138440000 118.445968295536
138450000 122.33126598381
138460000 122.395789708568
138470000 122.137854428088
138480000 122.933450698495
138490000 125.423101534155
138500000 121.219764309744
138510000 118.016506192674
138520000 127.015321740327
138530000 125.941020293027
138540000 124.692831581977
138550000 125.742575955759
138560000 125.076278618679
138570000 124.604675413074
138580000 124.294239431832
138590000 124.339692207285
138600000 123.290850375602
138610000 122.790183018695
138620000 119.528713088765
138630000 115.197398272397
138640000 117.904275464257
138650000 114.133503868908
138660000 112.138471714113
138670000 116.030687795497
138680000 115.790832093154
138690000 110.006951021199
138700000 110.028328282112
138710000 118.02316807764
138720000 116.805758289584
138730000 112.611006127343
138740000 114.816520571323
138750000 117.450990776816
138760000 123.034370271422
138770000 122.630195235401
138780000 120.731125596747
138790000 119.696734543946
138800000 120.127246815748
138810000 122.963781963846
138820000 121.319654496041
138830000 123.941640358034
138840000 121.149319981973
138850000 123.692229704913
138860000 116.296274769201
138870000 121.656641545762
138880000 119.819293667549
138890000 117.857368003105
138900000 119.763528429601
138910000 121.255085437219
138920000 123.816202592626
138930000 121.019833718203
138940000 120.307871971846
138950000 118.846676860539
138960000 119.843367897558
138970000 117.64259013108
138980000 116.758270005164
138990000 119.742992083248
139000000 118.280659727255
139010000 119.489988207905
139020000 120.117895220693
139030000 124.027126725087
139040000 119.998912130506
139050000 118.37202057845
139060000 121.11867166353
139070000 113.721477228874
139080000 118.732208843517
139090000 115.255956387343
139100000 115.267318420493
139110000 118.696445826783
139120000 119.639235723594
139130000 118.711704317513
139140000 119.435508403779
139150000 120.228382846289
139160000 122.739837541533
139170000 119.57597909565
139180000 120.62134520123
139190000 114.27230615334
139200000 115.476780103528
139210000 115.068868335065
139220000 117.862331046057
139230000 115.524057822353
139240000 114.713599940086
139250000 116.452241247525
139260000 115.518808061043
139270000 121.387490700901
139280000 118.368511347447
139290000 117.281947364987
139300000 116.384276089702
139310000 119.296305530617
139320000 118.582888220345
139330000 118.631049893634
139340000 120.000408366306
139350000 117.561600147544
139360000 122.964992255498
139370000 120.508931270893
139380000 119.997994526173
139390000 124.512288565444
139400000 126.119062317821
139410000 121.407146575569
139420000 123.6592728061
139430000 120.969112865559
139440000 119.038849773279
139450000 123.579656389817
139460000 123.133148432478
139470000 119.049919711614
139480000 115.430358746446
139490000 115.920087960031
139500000 117.057352262937
139510000 119.465059972218
139520000 120.49194380486
139530000 118.995463123276
139540000 117.153873003341
139550000 121.839031870674
139560000 119.902453002244
139570000 122.320712717651
139580000 119.59035261742
139590000 124.971073932502
139600000 127.205635752422
139610000 122.451406065935
139620000 121.951403428201
139630000 120.082865039071
139640000 122.174556790915
139650000 120.238636071252
139660000 121.779440109655
139670000 124.013362390079
139680000 121.291228623753
139690000 125.925740913698
139700000 124.755624514885
139710000 123.239292082659
139720000 123.190092059534
139730000 121.862250071849
139740000 121.30876812576
139750000 120.40189317433
139760000 116.155312873888
139770000 118.422489627942
139780000 115.436702388812
139790000 118.430111412273
139800000 118.846848118746
139810000 113.92307346283
139820000 112.927624160584
139830000 112.22296151969
139840000 115.950757096481
139850000 114.800304570324
139860000 117.264373429759
139870000 118.377604902279
139880000 122.399118029681
139890000 122.980972016232
139900000 123.969654071701
139910000 122.501064540032
139920000 120.874665125004
139930000 119.814262240474
139940000 123.856027417689
139950000 122.052492604222
139960000 123.53889997245
139970000 120.661625977183
139980000 121.962345480959
139990000 124.429156136035
140000000 123.884937698945
140010000 129.6334580112
140020000 125.769867311524
140030000 126.963821882226
140040000 125.831878483932
140050000 121.230188846819
140060000 122.257013372873
140070000 120.530245280724
140080000 118.37330609486
140090000 123.822567066974
140100000 127.457061789404
140110000 124.355216476699
140120000 126.870106872106
140130000 125.479932920964
140140000 128.044801729399
140150000 128.657028699466
140160000 125.197404705739
140170000 123.8935882392
140180000 122.537444915186
140190000 123.942957430087
140200000 120.659793408382
140210000 122.904304295026
140220000 119.617516971555
140230000 123.329002847559
140240000 120.396382254935
140250000 117.287706694258
140260000 123.016938364706
140270000 123.169910536214
140280000 128.870967469919
140290000 129.313488310169
140300000 123.236765064229
140310000 126.36209581995
140320000 128.218613029041
140330000 127.599666263737
140340000 121.269122298422
140350000 124.755064046284
140360000 124.399511020996
140370000 124.402316337302
140380000 118.742205741989
140390000 119.683211358846
140400000 120.339024631659
140410000 116.436017989814
140420000 115.623082544575
140430000 116.177153193473
140440000 117.514022611669
140450000 116.56127859647
140460000 116.085644333735
140470000 117.250655926942
140480000 116.513678918205
140490000 120.767072511595
140500000 121.843259137635
140510000 115.073940135398
140520000 118.184104070642
140530000 118.601326916772
140540000 115.634750837373
140550000 120.436152259313
140560000 114.138327361978
140570000 117.878699369946
140580000 119.759523035968
140590000 112.336486119933
140600000 112.434945449318
140610000 111.770344131655
140620000 110.13806939992
140630000 111.93782682479
140640000 119.155677556957
140650000 115.619654782581
140660000 114.086253348977
140670000 113.268753606548
140680000 112.285953570072
140690000 113.966310254475
140700000 106.948660245175
140710000 112.235818518648
140720000 114.485338499471
140730000 117.339289359258
140740000 115.373926199501
140750000 112.86167407474
140760000 112.132782115138
140770000 112.285207197418
140780000 111.127219582637
140790000 111.077672359584
140800000 113.33314807456
140810000 111.479342001223
140820000 116.289812334883
140830000 113.469175723691
140840000 115.28869407826
140850000 115.253322828776
140860000 114.714716668755
140870000 115.390971653372
140880000 114.576522670749
140890000 111.749341591035
140900000 107.718956661535
140910000 112.621837806983
140920000 114.875642680932
140930000 116.989117263926
140940000 113.4438883109
140950000 117.33497902323
140960000 120.800787330267
140970000 116.018262302374
140980000 115.620263410579
140990000 111.539053216436
141000000 111.316798063699
141010000 120.27020800768
141020000 122.168003077596
141030000 120.871343920405
141040000 120.323135889751
141050000 115.658759586898
141060000 118.460587404474
141070000 116.353647375038
141080000 119.877537281968
141090000 118.866681855262
141100000 120.122939883945
141110000 118.327285998682
141120000 117.948856828929
141130000 121.573070525308
141140000 118.804799231854
141150000 121.962445239228
141160000 121.295783445607
141170000 123.389242692233
141180000 117.899088164339
141190000 123.298266584164
141200000 120.857957012222
141210000 120.466062439143
141220000 121.00210707116
141230000 125.342689785448
141240000 125.782803956226
141250000 126.453938272199
141260000 123.565525021589
141270000 120.417390237204
141280000 114.311144498224
141290000 121.109324174543
141300000 117.677291473769
141310000 124.02617705224
141320000 120.879548867368
141330000 117.419622389105
141340000 122.726332202776
141350000 125.291038257219
141360000 125.390264204325
141370000 124.117706434284
141380000 125.205927963673
141390000 121.638297732514
141400000 121.915553193464
141410000 123.225384272903
141420000 121.846702332757
141430000 116.10278022764
141440000 120.01382593046
141450000 119.905972625049
141460000 118.701601679062
141470000 118.29506368821
141480000 118.015461282622
141490000 115.258759908959
141500000 111.963978659771
141510000 114.957961926772
141520000 121.016470768248
141530000 119.551497164837
141540000 120.565875367205
141550000 123.21235730325
141560000 125.005379969105
141570000 121.152942655876
141580000 122.991499572791
141590000 121.265701315678
141600000 122.529228635634
141610000 122.140260570003
141620000 119.83032634139
141630000 121.14776218325
141640000 118.725109777049
141650000 121.618960496832
141660000 118.303096231895
141670000 117.603733298927
141680000 117.488366223477
141690000 117.86345429221
141700000 119.347334196974
141710000 118.175447948826
141720000 114.54636027641
141730000 116.079138883893
141740000 112.354726813181
141750000 112.022294571272
141760000 111.578329926621
141770000 116.141733210839
141780000 116.231914124324
141790000 114.888803117106
141800000 111.94337528594
141810000 110.897826367528
141820000 111.873934808533
141830000 113.428181859949
141840000 113.254786261884
141850000 112.745280971694
141860000 114.212941783207
141870000 115.204216696173
141880000 115.433568343423
141890000 114.17828487179
141900000 113.665975939391
141910000 113.638254938146
141920000 118.672397633079
141930000 116.721751831722
141940000 114.080041442505
141950000 119.807312679378
141960000 121.505940304059
141970000 125.20191311159
141980000 120.950690749246
141990000 118.29408333573
142000000 120.87135735464
142010000 123.003321554938
142020000 119.240189919638
142030000 118.919939976211
142040000 117.654247876958
142050000 120.332430749581
142060000 120.61714313322
142070000 120.630931032279
142080000 119.467118209819
142090000 123.972754670813
142100000 118.240035385702
142110000 118.10032155219
142120000 118.421447497499
142130000 117.623859865975
142140000 123.33325801323
142150000 120.845209454643
142160000 116.241642350381
142170000 115.441125486575
142180000 118.298924333482
142190000 114.850376155565
142200000 119.427284678977
142210000 114.873343350216
142220000 117.541409512315
142230000 120.223875613207
142240000 118.93835987316
142250000 121.719122806371
142260000 121.336237414852
142270000 122.343983859508
142280000 122.982411742586
142290000 117.220971731122
142300000 128.057024708019
142310000 127.251400217193
142320000 129.580498581049
142330000 125.697664634785
142340000 125.339510845919
142350000 121.187519498076
142360000 118.318628439842
142370000 120.499317511033
142380000 116.162546261094
142390000 115.559523339549
142400000 111.477089766049
142410000 109.949280959765
142420000 112.86159997737
142430000 110.979281725413
142440000 111.483046888362
142450000 115.18531337733
142460000 114.360561405294
142470000 116.42246402759
142480000 114.016269335421
142490000 116.968011191101
142500000 121.579085336628
142510000 120.879619102783
142520000 124.569781905568
142530000 124.404700501155
142540000 116.97250967446
142550000 116.311552311536
142560000 118.261038273671
142570000 120.264466619092
142580000 119.25155959516
142590000 121.048673977234
142600000 119.414652935848
142610000 122.470665459734
142620000 119.452458225173
142630000 116.864524550869
142640000 121.568560196433
142650000 121.2329089936
142660000 120.683670887012
142670000 122.838722083462
142680000 127.644853360337
142690000 124.82380012341
142700000 121.267757163788
142710000 119.032121726123
142720000 127.542261421443
142730000 125.496008272344
142740000 123.88337101976
142750000 121.512620438702
142760000 123.214894350578
142770000 124.082745104124
142780000 122.127437624807
142790000 121.74117105849
142800000 120.217220197898
142810000 118.637796003414
142820000 121.93027473046
142830000 121.368781143854
142840000 123.309072483117
142850000 121.060416834163
142860000 127.273358625762
142870000 128.136870237749
142880000 124.953893915506
142890000 121.258946816973
142900000 117.015503108892
142910000 120.078066014992
142920000 120.81860776576
142930000 118.603376117128
142940000 115.627627998833
142950000 116.839302504216
142960000 119.844177313061
142970000 120.772636463547
142980000 121.618726769259
142990000 125.061203435452
143000000 121.877152961993
143010000 121.087321908125
143020000 119.710582561475
143030000 115.045104278256
143040000 116.213114386008
143050000 115.361730438663
143060000 118.449063079734
143070000 117.002851394317
143080000 115.216975521511
143090000 112.072203062686
143100000 118.169003909499
143110000 111.537208942173
143120000 111.23160848953
143130000 109.272854713931
143140000 109.994377112836
143150000 109.169070371649
143160000 114.630667173901
143170000 116.055419407363
143180000 115.040312705779
143190000 117.702040547893
143200000 118.404744333061
143210000 120.328938903567
143220000 120.787478420583
143230000 120.182633296181
143240000 119.530670696561
143250000 118.88142494923
143260000 119.318588167917
143270000 119.520388964884
143280000 118.986501331352
143290000 117.720296919775
143300000 115.913851622811
143310000 118.067174510791
143320000 118.724693984757
143330000 123.680246921531
143340000 112.300240069581
143350000 120.644974817029
143360000 119.942524040164
143370000 118.074944412261
143380000 117.223844731141
143390000 116.9816531701
143400000 116.223046801338
143410000 116.421940194447
143420000 119.58341957516
143430000 116.66586271093
143440000 114.083031461039
143450000 113.386263838168
143460000 115.5970128672
143470000 118.812369780369
143480000 120.006204740879
143490000 121.78652120007
143500000 118.124021995596
143510000 120.636146983496
143520000 119.162505095016
143530000 118.587258695836
143540000 114.394468753359
143550000 115.894215028844
143560000 120.928685532003
143570000 120.498922845891
143580000 122.269101992229
143590000 120.661847690851
143600000 123.773473563633
143610000 116.087880057914
143620000 118.083727119561
143630000 118.233995729252
143640000 118.60940618042
143650000 120.670486344087
143660000 119.365731312337
143670000 121.867357763393
143680000 122.475050039982
143690000 118.835939807648
143700000 121.463999914573
143710000 119.171022458535
143720000 121.431036931004
143730000 124.10624108384
143740000 122.214123154894
143750000 117.906226129072
143760000 120.954524532351
143770000 123.0991334283
143780000 121.978440801923
143790000 120.357979091696
143800000 123.006538428627
143810000 120.093834582775
143820000 122.65059945467
143830000 123.857821809616
143840000 122.404463066842
143850000 124.012612174487
143860000 127.115578809396
143870000 118.610128212029
143880000 122.678224600582
143890000 120.982549731028
143900000 118.532054816965
143910000 118.167635516087
143920000 118.681714531317
143930000 120.48705955491
143940000 122.329437865792
143950000 122.261870154648
143960000 124.813917659582
143970000 123.403739301164
143980000 120.831445759523
143990000 121.988116634577
144000000 122.822490445637
144010000 125.293738598259
144020000 120.008403556978
144030000 121.201767157039
144040000 123.692363693863
144050000 123.335017141153
144060000 122.074412726282
144070000 124.890197308568
144080000 123.706450263313
144090000 121.504649117153
144100000 123.035376016813
144110000 124.078195956239
144120000 126.076331882801
144130000 123.488509345464
144140000 122.055556288534
144150000 130.107062934371
144160000 124.48191490021
144170000 124.201912247054
144180000 127.510898748531
144190000 128.752799695148
144200000 124.466905820119
144210000 127.338411521016
144220000 125.24841520155
144230000 125.62543191267
144240000 125.407656283138
144250000 125.868113955753
144260000 124.74603398372
144270000 124.12181622872
144280000 120.242195429892
144290000 120.755378076804
144300000 118.151327080879
144310000 118.765366223115
144320000 117.114669614439
144330000 117.462615292214
144340000 115.709739853929
144350000 111.797563608987
144360000 116.169458496029
144370000 118.552645419077
144380000 115.000234218939
144390000 118.919354310241
144400000 117.609911903204
144410000 117.397316583335
144420000 113.576882830797
144430000 117.891909209874
144440000 117.953314133266
144450000 117.561156532287
144460000 118.92525774672
144470000 116.332560117743
144480000 118.207323818548
144490000 122.035679359392
144500000 119.813908788263
144510000 120.336581761446
144520000 120.969150629929
144530000 123.141135516512
144540000 120.94445731033
144550000 118.720323642817
144560000 119.256305092809
144570000 119.17833991972
144580000 117.65721289682
144590000 119.515997146196
144600000 119.623423789668
144610000 117.584859654821
144620000 119.810925452184
144630000 116.914697535437
144640000 119.120645461002
144650000 118.975001120182
144660000 121.85200319479
144670000 121.359975182002
144680000 121.580020465312
144690000 116.839484942843
144700000 113.628663061921
144710000 119.917723018085
144720000 117.404596479204
144730000 123.570331886346
144740000 120.496773826415
144750000 117.93782091355
144760000 117.283833017826
144770000 117.837096956848
144780000 116.947288022108
144790000 117.957531012781
144800000 121.72036325958
144810000 118.086025032789
144820000 122.77853860987
144830000 120.037700921889
144840000 119.059247850121
144850000 118.697325338095
144860000 117.445960066807
144870000 116.45045946512
144880000 120.098341806691
144890000 121.431426691421
144900000 119.617222201358
144910000 123.760423667753
144920000 124.027424616968
144930000 123.366874738598
144940000 122.411256046312
144950000 122.417960334162
144960000 122.409608136313
144970000 125.089065212816
144980000 127.688957201566
144990000 119.5837229863
145000000 118.618419860617
145010000 118.000843474835
145020000 119.39052625003
145030000 116.958076572685
145040000 119.944311631569
145050000 116.979642782712
145060000 123.824282034201
145070000 124.878007051059
145080000 121.216879305901
145090000 119.872108677444
145100000 120.402386187925
145110000 120.57249107276
145120000 119.518070033857
145130000 118.239500418505
145140000 123.566421742266
145150000 120.425434918995
145160000 117.045852779162
145170000 114.045424968596
145180000 118.975677010901
145190000 121.227155978942
145200000 119.489473762488
145210000 118.504531217259
145220000 115.844934110838
145230000 112.468297440155
145240000 115.637721212196
145250000 117.10241475159
145260000 122.500113677091
145270000 118.732333782796
145280000 115.446181193801
145290000 114.274477437492
145300000 114.557081675211
145310000 122.081415075666
145320000 115.960897650343
145330000 119.803312262188
145340000 124.039568092355
145350000 123.44968609963
145360000 121.848102732169
145370000 121.627022970226
145380000 121.510514381893
145390000 121.377327427198
145400000 118.575167723546
145410000 121.429607718636
145420000 120.588017033195
145430000 122.194483809839
145440000 122.29766380539
145450000 119.974758353266
145460000 118.555519410957
145470000 118.738367719931
145480000 123.670579716731
145490000 120.60703121977
145500000 121.933423178412
145510000 120.137261339464
145520000 117.695066456117
145530000 120.525730106024
145540000 122.662339053986
145550000 123.718891552487
145560000 122.002529200875
145570000 124.274432866826
145580000 118.516112476003
145590000 122.38493952993
145600000 120.855891844682
145610000 120.883694676747
145620000 118.301373083184
145630000 121.183419949073
145640000 119.141300711375
145650000 118.425692657315
145660000 119.472211468908
145670000 119.280110329001
145680000 120.129353217766
145690000 119.441970326603
145700000 123.993068282007
145710000 120.977466766667
145720000 114.845103551777
145730000 116.159995463248
145740000 117.946186287369
145750000 112.20021551552
145760000 111.832967384344
145770000 111.899685815508
145780000 111.485862726588
145790000 113.127849410653
145800000 115.063862807257
145810000 109.631824006759
145820000 114.170132869097
145830000 121.07117287309
145840000 120.445404894961
145850000 120.863828062028
145860000 116.966720546593
145870000 114.781369697433
145880000 119.478823049847
145890000 119.284766291342
145900000 121.842366076341
145910000 121.417037981129
145920000 123.505008465474
145930000 124.089889986717
145940000 123.512887140815
145950000 121.375366559679
145960000 119.301304240332
145970000 115.832474692247
145980000 121.21573695478
145990000 118.159618358147
146000000 117.73547200765
146010000 118.282891840372
146020000 117.827533913501
146030000 122.383287815272
146040000 121.031927134044
146050000 122.349292362018
146060000 119.962820172799
146070000 119.789400484737
146080000 117.149884649908
146090000 115.745516420098
146100000 115.850312626427
146110000 119.368313992433
146120000 120.552897619593
146130000 118.930482705517
146140000 114.6196651531
146150000 116.328275159729
146160000 115.369571466101
146170000 120.003433484145
146180000 122.126349043746
146190000 116.919765737565
146200000 118.656831245347
146210000 113.117716617039
146220000 112.455203602789
146230000 116.260935752057
146240000 118.537453894692
146250000 115.867248219333
146260000 113.384433665479
146270000 116.106800108819
146280000 114.421693437213
146290000 111.402385126564
146300000 110.386807780721
146310000 112.570650767098
146320000 111.732137431759
146330000 114.333045616488
146340000 111.733802378324
146350000 118.743766002563
146360000 116.105215967115
146370000 117.041539282418
146380000 117.809569001559
146390000 115.629439500907
146400000 115.665693868747
146410000 118.298450758896
146420000 116.636363751635
146430000 109.489797564356
146440000 114.006435976493
146450000 112.24349258809
146460000 112.909027754483
146470000 113.65151457995
146480000 113.163032132486
146490000 113.651880250583
146500000 115.545260938849
146510000 114.810486467719
146520000 113.141931372419
146530000 111.821536215021
146540000 112.144588461835
146550000 117.308842063644
146560000 113.967988939611
146570000 114.142839192732
146580000 114.121511957218
146590000 114.194498759966
146600000 114.350717614627
146610000 116.006769685872
146620000 116.735094643134
146630000 119.609672864751
146640000 116.532449122809
146650000 118.658578750992
146660000 122.759627323108
146670000 122.115554636768
146680000 120.429750273021
146690000 121.521426762543
146700000 107.800998050939
146710000 116.581216958096
146720000 118.562538984735
146730000 117.991759500641
146740000 116.158428371263
146750000 118.218393976732
146760000 119.356942031028
146770000 124.47186103326
146780000 122.411921362886
146790000 121.592453730446
146800000 124.113007446827
146810000 122.705320217903
146820000 121.653436594366
146830000 123.070330915682
146840000 121.27473854232
146850000 121.40915499463
146860000 121.681736998445
146870000 126.422734044754
146880000 123.599280567635
146890000 120.545855912717
146900000 118.613788614705
146910000 116.651899107961
146920000 122.393691620519
146930000 124.566516781253
146940000 121.568311516538
146950000 122.010323762343
146960000 122.59282596424
146970000 121.234650729495
146980000 120.645345791076
146990000 127.32604311197
147000000 122.239594895144
147010000 124.554981499617
147020000 118.527600895062
147030000 122.96619917024
147040000 124.667709283072
147050000 123.806030864951
147060000 126.351867100688
147070000 125.031758617777
147080000 123.125871535423
147090000 116.66092269288
147100000 117.480423525096
147110000 120.627165668804
147120000 118.895850441204
147130000 121.81268097231
147140000 123.343507368394
147150000 120.689182257113
147160000 116.159218692334
147170000 121.512147727222
147180000 119.825413348491
147190000 120.302620915785
147200000 120.186109669307
147210000 121.067779488035
147220000 120.152053652992
147230000 113.696525606646
147240000 120.8180137261
147250000 119.610557605327
147260000 118.707243393975
147270000 123.825640323094
147280000 121.787759173528
147290000 122.250993876717
147300000 121.513687568352
147310000 124.655789907195
147320000 122.928703602115
147330000 123.904155055183
147340000 124.066972780395
147350000 121.521619950721
147360000 122.301335466805
147370000 123.295344686942
147380000 125.57230387791
147390000 122.340908585289
147400000 122.253274544469
147410000 124.882040359267
147420000 119.654641036387
147430000 123.124396592762
147440000 126.670435281377
147450000 127.880888566056
147460000 124.276029824167
147470000 125.204219792645
147480000 124.45629811034
147490000 124.837178190505
147500000 120.235081324361
147510000 124.287949744117
147520000 121.69262125132
147530000 125.183262394951
147540000 119.897175821332
147550000 119.04686581822
147560000 122.894640270488
147570000 124.61188976567
147580000 119.923800170448
147590000 117.866769950383
147600000 116.895086464862
147610000 121.232223264783
147620000 119.830418480862
147630000 118.97647756294
147640000 118.349167983629
147650000 118.747799775238
147660000 120.85362383437
147670000 122.064018307946
147680000 123.955151812334
147690000 120.531933841683
147700000 121.483463652918
147710000 119.386082052792
147720000 117.286752844105
147730000 113.393793150624
147740000 115.554744960227
147750000 116.255318800299
147760000 111.253180756312
147770000 117.139264597872
147780000 114.568017445952
147790000 108.182919106084
147800000 111.985383860922
147810000 110.434482570377
147820000 115.403110740012
147830000 109.29858296571
147840000 115.225798802271
147850000 112.913526509335
147860000 115.613866473893
147870000 119.197016507252
147880000 117.657474554362
147890000 118.929226140251
147900000 118.114159559863
147910000 121.199533673732
147920000 113.645153642857
147930000 118.911296600471
147940000 122.373314156145
147950000 121.200646718703
147960000 115.17742642711
147970000 118.271115275445
147980000 118.909879501259
147990000 111.117322339844
148000000 113.239892184376
148010000 113.020754210732
148020000 117.486505344944
148030000 117.917836090718
148040000 115.449991697222
148050000 114.350560490415
148060000 116.093184641089
148070000 117.988560017743
148080000 116.232080920603
148090000 116.04660572081
148100000 116.686746164748
148110000 115.856992097682
148120000 122.293878028038
148130000 120.637968979756
148140000 125.627408587774
148150000 124.979471611487
148160000 125.323442420863
148170000 120.447640234102
148180000 115.328888896609
148190000 115.700127887056
148200000 120.094423073907
148210000 117.011154363179
148220000 116.9923937878
148230000 118.78960098288
148240000 120.408290635006
148250000 121.154339146613
148260000 121.12000522004
148270000 118.308754804969
148280000 119.742903233534
148290000 121.594924903408
148300000 123.432781880231
148310000 123.8729745983
148320000 122.943836703103
148330000 123.938234494726
148340000 124.842735601497
148350000 123.145874285253
148360000 121.632725685413
148370000 119.108630071567
148380000 118.524451793669
148390000 119.913916688531
148400000 121.180643301453
148410000 122.200288718324
148420000 123.627049670994
148430000 122.793024367542
148440000 121.805564765615
148450000 120.365872528287
148460000 120.181687004275
148470000 119.222321389121
148480000 120.200151223683
148490000 114.832878778134
148500000 121.403927731975
148510000 123.263574251304
148520000 118.355228503001
148530000 117.185064923507
148540000 116.582184530089
148550000 110.083544039729
148560000 110.819774236022
148570000 117.252336171108
148580000 115.044203983191
148590000 119.329306777297
148600000 117.086530656019
148610000 119.593046722967
148620000 120.860906415199
148630000 122.592856398378
148640000 119.795006274021
148650000 113.273537599702
148660000 117.442817602472
148670000 114.504785824898
148680000 117.49525523007
148690000 114.768855418894
148700000 113.166834000491
148710000 115.458840761647
148720000 118.532203604136
148730000 113.708535333527
148740000 118.804292028596
148750000 117.920179012382
148760000 117.475755207173
148770000 116.163138112612
148780000 120.369299754178
148790000 118.515237310598
148800000 110.498449677911
148810000 116.628741738397
148820000 113.203572872194
148830000 117.593303444423
148840000 116.525407543066
148850000 117.503465333391
148860000 114.159716523381
148870000 118.309172294152
148880000 115.795370134513
148890000 117.170078915888
148900000 117.24093440439
148910000 118.110984706858
148920000 118.797679317989
148930000 117.24249751422
148940000 115.680019083811
148950000 122.447621538557
148960000 119.497403210806
148970000 119.725371687405
148980000 119.347634737873
148990000 118.103876808046
149000000 113.721743236501
149010000 115.886656277682
149020000 114.954131950054
149030000 116.685210263178
149040000 113.999245832011
149050000 117.37056823658
149060000 119.524822885942
149070000 119.296270878256
149080000 116.23760945003
149090000 111.971929658735
149100000 109.722096078565
149110000 117.856620440346
149120000 117.486683398923
149130000 116.518693115953
149140000 120.767226094048
149150000 118.207615456951
149160000 115.258832017296
149170000 117.647140084218
149180000 120.058428963979
149190000 117.078610915098
149200000 118.161397518123
149210000 118.416186519202
149220000 115.059238813755
149230000 115.870308620374
149240000 115.559422771805
149250000 119.026198930899
149260000 120.142275459713
149270000 115.800510493145
149280000 111.179035555512
149290000 114.303309172502
149300000 117.283139733016
149310000 120.912893718327
149320000 117.084566233191
149330000 117.263897430602
149340000 119.937938188354
149350000 117.134824888278
149360000 117.594177895889
149370000 116.594277891193
149380000 118.672163372695
149390000 120.278796919971
149400000 118.701528782139
149410000 116.765447330713
149420000 118.675958695341
149430000 112.54234726013
149440000 120.516356059244
149450000 120.526935384458
149460000 121.864421468813
149470000 121.896961419968
149480000 120.169959719955
149490000 122.869013802537
149500000 127.979453838988
149510000 127.02072376168
149520000 126.893651259635
149530000 123.772042819629
149540000 121.375587999593
149550000 118.270543519335
149560000 121.551950526366
149570000 115.122565524204
149580000 121.044637630746
149590000 120.396238668773
149600000 118.812644334578
149610000 121.345465428325
149620000 119.618126879652
149630000 122.168142406489
149640000 118.46466996771
149650000 113.067591241154
149660000 117.035137670018
149670000 116.781734403263
149680000 119.498440007421
149690000 114.025621644545
149700000 117.086460372666
149710000 119.22683470646
149720000 119.650818113204
149730000 119.269184783819
149740000 122.05749352201
149750000 120.056668688449
149760000 120.089016026199
149770000 118.191156117414
149780000 111.287880803134
149790000 117.881431771588
149800000 117.642586220447
149810000 118.126550553596
149820000 117.263270479039
149830000 115.772806460051
149840000 118.319735701787
149850000 116.473866090857
149860000 117.707025177105
149870000 122.011296087601
149880000 119.642627837366
149890000 119.062605475896
149900000 120.333998689674
149910000 122.375540161963
149920000 117.83657918152
149930000 119.236517926481
149940000 120.014018323992
149950000 119.331112846694
149960000 117.510612445052
149970000 118.615014038889
149980000 119.291521853907
149990000 120.3727101883
150000000 117.408191249174
#timestep 
150010000 120.538842410759
150020000 122.781306516708
150030000 117.486572798611
150040000 117.375646471759
150050000 119.683929964665
150060000 120.353704441894
150070000 119.983143072609
150080000 117.17500157209
150090000 116.988436178764
150100000 116.71613404948
150110000 111.072807197739
150120000 117.957186882789
150130000 117.940686213313
150140000 119.993474012514
150150000 117.999917126037
150160000 115.304841644001
150170000 120.539219686591
150180000 120.116678897431
150190000 122.260387765783
150200000 122.041946499954
150210000 123.66347421427
150220000 125.087697583792
150230000 123.543915098794
150240000 124.307090705156
150250000 121.805011486125
150260000 121.873822049153
150270000 116.339310204774
150280000 118.101422227156
150290000 121.161987877215
150300000 120.075592040941
150310000 124.227037183897
150320000 124.861560605859
150330000 120.70617602088
150340000 124.753370215625
150350000 115.58926737975
150360000 119.579265968761
150370000 119.981133458619
150380000 125.475707018879
150390000 122.612320171154
150400000 121.200078115191
150410000 120.942865693203
150420000 124.244953898751
150430000 121.91325824523
150440000 121.677853185902
150450000 124.421026255264
150460000 119.465953168775
150470000 124.111311982999
150480000 130.669820994423
150490000 123.738522060326
150500000 123.498652736289
150510000 126.854121940874
150520000 130.550372516308
150530000 123.771385717189
150540000 124.094850256119
150550000 118.145051353813
150560000 120.903909726799
150570000 123.625744785037
150580000 121.523057443953
150590000 119.633239211368
150600000 118.813878938388
150610000 120.535070242898
150620000 122.71744535771
150630000 123.100473883724
150640000 120.184407203052
150650000 119.866371802794
150660000 116.959535191164
150670000 118.834608991205
150680000 122.337852187698
150690000 122.492661888476
150700000 123.40630726907
150710000 125.382256919314
150720000 128.51735974917
150730000 124.585221736654
150740000 119.214765207933
150750000 120.318027916599
150760000 118.630054195255
150770000 116.291881165672
150780000 121.707752713779
150790000 121.13669821656
150800000 123.314469242593
150810000 123.025928800033
150820000 121.422126761779
150830000 118.177194382697
150840000 122.453252570067
150850000 119.526767009631
150860000 122.217508187956
150870000 123.153529384153
150880000 118.509366902869
150890000 122.995240112915
150900000 119.481119345608
150910000 125.492960712466
150920000 126.795170231394
150930000 124.639862933884
150940000 124.45658613118
150950000 124.154714282601
150960000 123.668995278781
150970000 124.776546048328
150980000 116.595987039251
150990000 116.419330432081
151000000 120.682020609866
151010000 121.594647890655
151020000 121.996511335856
151030000 121.963756709923
151040000 118.832226023039
151050000 117.559460589864
151060000 121.941406620971
151070000 125.778653250236
151080000 128.27325081486
151090000 128.055648818945
151100000 126.959982031663
151110000 128.080523990055
151120000 124.64545892109
151130000 128.483234865876
151140000 126.532745743939
151150000 126.123013548479
151160000 127.015682198462
151170000 126.926635336487
151180000 124.006084014095
151190000 122.871777952963
151200000 124.996304955485
151210000 124.329443909385
151220000 123.25330886887
151230000 118.960167124198
151240000 117.90238296109
151250000 116.249933233233
151260000 122.52322284377
151270000 127.960602667462
151280000 123.883439481261
151290000 124.265023903663
151300000 121.820409241657
151310000 126.010523328191
151320000 124.959817835973
151330000 120.975677887749
151340000 124.374866904295
151350000 122.34859932246
151360000 122.948842892808
151370000 129.324116702621
151380000 122.266620415513
151390000 124.056234839636
151400000 124.634580630425
151410000 125.58688588119
151420000 125.943261426067
151430000 125.015118718518
151440000 125.052510394578
151450000 123.111370917799
151460000 119.41875887893
151470000 124.192695320649
151480000 124.96660799744
151490000 120.188020299851
151500000 125.033173391408
151510000 124.638909565519
151520000 128.602440537603
151530000 124.160360265304
151540000 126.375509988448
151550000 122.704210874738
151560000 122.11913572485
151570000 122.1513127298
151580000 123.455062236518
151590000 126.643911089625
151600000 128.601005550164
151610000 127.393724384722
151620000 126.446204301766
151630000 123.215278887049
151640000 123.06258083836
151650000 119.419759563357
151660000 120.420812337286
151670000 123.412938697609
151680000 121.804225530539
151690000 121.241313019678
151700000 118.545939049863
151710000 119.423027580854
151720000 116.118620405622
151730000 117.087242192446
151740000 112.001428390191
151750000 113.966041771772
151760000 115.779388277788
151770000 118.52379038647
151780000 114.312841561804
151790000 115.409014003848
151800000 110.244630673493
151810000 107.50850340758
151820000 108.832594318219
151830000 112.64942596123
151840000 113.146944341713
151850000 112.918009609429
151860000 121.362030266445
151870000 118.53737269427
151880000 120.575906122685
151890000 122.252009614274
151900000 118.651577436576
151910000 124.067723820029
151920000 118.008136910021
151930000 115.791466811291
151940000 116.098287902971
151950000 111.572506729891
151960000 118.516433281732
151970000 111.998358954296
151980000 112.739615840282
151990000 112.910314607639
152000000 114.994298183163
152010000 109.79451632175
152020000 111.090112406832
152030000 115.619451771259
152040000 114.71385890565
152050000 112.535251212528
152060000 117.541162954886
152070000 116.590019592289
152080000 114.234543243415
152090000 111.473202121796
152100000 110.730786157057
152110000 114.692743138458
152120000 116.029099477169
152130000 113.236803142778
152140000 113.083075770823
152150000 117.343129028336
152160000 118.363117456383
152170000 112.303417600803
152180000 116.151475251866
152190000 118.615205713327
152200000 117.940153743332
152210000 120.29039236113
152220000 117.713119600981
152230000 116.44703365594
152240000 117.717583558906
152250000 115.822307001665
152260000 121.580458615728
152270000 116.752751938634
152280000 119.923618091026
152290000 118.72502308049
152300000 117.490583180778
152310000 120.373790992222
152320000 118.65468961468
152330000 115.787102552256
152340000 117.383939914554
152350000 114.644137646762
152360000 112.06309429525
152370000 117.155679899106
152380000 119.97526861649
152390000 117.000827174702
152400000 119.767068887325
152410000 120.524179008205
152420000 123.778796923802
152430000 121.76372693002
152440000 120.965671360458
152450000 124.295813231342
152460000 118.61083299819
152470000 118.463264394909
152480000 114.913041288304
152490000 119.543205596693
152500000 123.729579611714
152510000 117.877429528649
152520000 118.594257748669
152530000 123.387289406384
152540000 120.435451385626
152550000 112.293150387923
152560000 118.229004803191
152570000 118.283259436805
152580000 118.601084903599
152590000 115.609743450981
152600000 114.927408515817
152610000 115.817821391437
152620000 115.910391954515
152630000 111.811308409197
152640000 114.43021694537
152650000 116.260097455553
152660000 115.065236271849
152670000 113.630480725715
152680000 118.550738210356
152690000 116.018412284149
152700000 119.073675219162
152710000 116.171101068091
152720000 117.241212372075
152730000 114.063138326587
152740000 114.573142557264
152750000 117.121358815979
152760000 115.154733596188
152770000 115.327530028436
152780000 117.871114857771
152790000 114.51118193896
152800000 111.707934066171
152810000 115.27935807863
152820000 116.410523467269
152830000 118.817163298239
152840000 118.970728066635
152850000 122.63053797235
[truncated: 261,221 more chars]
