# Supplementary material for: Directional translocation resistance of Zika xrRNA
Source: Nat Commun. 2020 Jul 27;11:3749. doi: 10.1038/s41467-020-17508-7 (PMC7385498; doi:10.1038/s41467-020-17508-7)
Supplement: Supplementary file 4 — Source Data [file 41467_2020_17508_MOESM4_ESM.zip › Source_Data_Figures/Fig2B/stretching-rate_r0-T300K/r_19_Ree_parallel.dat]

10000 25.1684746225698
20000 23.1662167939361
30000 16.5719018856997
40000 23.1318899475492
50000 17.6223843479183
60000 15.7522679460783
70000 10.0998083062216
80000 20.1821132162086
90000 20.6571338751989
100000 18.7242017541346
110000 22.1479942112921
120000 22.1986501789431
130000 20.7741760709017
140000 13.7548277875929
150000 18.19507729522
160000 18.6049545741288
170000 19.9422601521822
180000 15.357804030427
190000 22.7833563450524
200000 22.2928810418928
210000 24.8203847508543
220000 23.9097720854638
230000 12.7226916427761
240000 18.0096594468562
250000 17.103479205008
260000 25.8132097142234
270000 18.8533812963726
280000 14.4148165929618
290000 18.4101651381706
300000 17.8096487675735
310000 25.322488258573
320000 21.0317456834387
330000 15.9579171418314
340000 21.464319487863
350000 19.0024333524849
360000 27.130146148817
370000 22.6798328799717
380000 24.2247045578726
390000 15.7429989679954
400000 14.9935267518292
410000 18.7666009513172
420000 18.0493684562508
430000 23.1932410596731
440000 27.1302583060248
450000 26.6805420213161
460000 26.9236324220705
470000 23.9293438413702
480000 25.601208065779
490000 24.9333756443423
500000 22.4730364845807
510000 22.3054274541523
520000 24.0792116339061
530000 24.6982016675917
540000 17.4508324525162
550000 26.4042884363629
560000 28.3738718650646
570000 21.7728465847853
580000 27.0202285817149
590000 22.848914118216
600000 23.6344355826954
610000 21.3510071093358
620000 26.7290513075677
630000 24.7132153068118
640000 23.9813339485952
650000 24.5042925938339
660000 27.7893333634946
670000 24.7088694589345
680000 11.3341176816867
690000 15.6855636478987
700000 17.0016447168528
710000 16.1260035011417
720000 23.829782873951
730000 19.987531066326
740000 20.0061327654747
750000 17.5296910115092
760000 18.1121446391305
770000 23.7268025741545
780000 23.540272546652
790000 28.799902628394
800000 22.1841001713132
810000 14.62197342508
820000 24.0635918940026
830000 26.4630498937741
840000 23.9813828918607
850000 20.5109142475898
860000 25.1840041472313
870000 18.9233872534013
880000 24.6969715738511
890000 12.2123211384051
900000 11.3420268599034
910000 19.3788599606671
920000 19.8759120413456
930000 16.3698575613556
940000 14.3449023831177
950000 20.8173000437903
960000 19.0300964867673
970000 23.1662055742152
980000 21.3335621688561
990000 17.5167624514693
1000000 15.7089801699033
1010000 19.8472256417786
1020000 20.1390317225735
1030000 20.25712942363
1040000 19.5845149414658
1050000 20.8461038145404
1060000 21.227461371037
1070000 21.6190823651527
1080000 20.798386738344
1090000 21.7084100117055
1100000 18.0206542273987
1110000 22.6704747883851
1120000 23.3817379379759
1130000 22.0056289306414
1140000 24.7434996180598
1150000 26.4823296692243
1160000 32.9722294112419
1170000 34.9123555285034
1180000 27.1949714031113
1190000 22.0597179914107
1200000 22.6652212196718
1210000 21.5007963522887
1220000 20.7562658663958
1230000 25.2613748529142
1240000 27.3820597490267
1250000 26.9132177397296
1260000 18.9310183419187
1270000 20.3106996678593
1280000 26.2686532655928
1290000 20.2522140216846
1300000 19.3722480198447
1310000 19.1359651308412
1320000 17.1536828362326
1330000 23.2452111318229
1340000 23.2092766751488
1350000 22.1221751015423
1360000 26.07237475495
1370000 25.1009876265541
1380000 30.0734447835312
1390000 35.2517162019782
1400000 29.4258998805516
1410000 23.9096041727289
1420000 33.3270251671404
1430000 33.1452159326198
1440000 34.5138582270013
1450000 28.1664271194658
1460000 20.4161299639515
1470000 25.6367682312522
1480000 27.3138638575342
1490000 28.5090912721488
1500000 24.9889679762788
1510000 27.8715759047805
1520000 34.6125847720496
1530000 27.9273726419179
1540000 29.3380594985373
1550000 26.9447462217244
1560000 32.0032386904252
1570000 29.8632758836212
1580000 28.4937274724303
1590000 29.4981617192651
1600000 20.619658239464
1610000 22.8537130365478
1620000 21.8573547796651
1630000 25.0455822964938
1640000 30.7071440425464
1650000 28.1620434254187
1660000 30.6460932651437
1670000 29.6329733766053
1680000 30.4491524113595
1690000 29.550568258188
1700000 29.372124236234
1710000 30.8470445810044
1720000 29.7079350854584
1730000 24.6265392306997
1740000 28.8561889955853
1750000 33.8439442904541
1760000 31.1976787292221
1770000 31.2466680719867
1780000 28.7392811848542
1790000 37.2181091342429
1800000 34.1148203365573
1810000 32.1494392493268
1820000 32.9998381954288
1830000 30.9338254767902
1840000 34.1638558872428
1850000 27.5261501440187
1860000 23.5806581224644
1870000 29.8910659133712
1880000 31.7728983759004
1890000 33.993976126175
1900000 33.9021252680446
1910000 30.607665162489
1920000 32.7420704705393
1930000 33.5198121285702
1940000 32.8387642958905
1950000 29.1101480513881
1960000 27.8706241826982
1970000 23.3732293288627
1980000 24.2317861114452
1990000 18.6689700312398
2000000 19.8351698921091
2010000 30.9919596642164
2020000 35.5329677657665
2030000 36.6021159642513
2040000 30.7075556515664
2050000 21.2715120203922
2060000 26.0805025879121
2070000 18.7460629677066
2080000 18.7132559157242
2090000 18.0333164408278
2100000 23.206767899663
2110000 22.764851392273
2120000 28.9028358686951
2130000 20.1953381892062
2140000 32.7373333523614
2150000 32.9758227417627
2160000 30.5795060601613
2170000 29.731027856331
2180000 33.2442933962489
2190000 31.5784095010441
2200000 32.3040199881867
2210000 31.6437075670182
2220000 30.9560051628239
2230000 33.8322303596822
2240000 32.6021200221954
2250000 31.7933468123773
2260000 20.3209721317403
2270000 20.4596934554173
2280000 21.2144982871171
2290000 21.9629386489368
2300000 25.722134594504
2310000 25.5236632153394
2320000 32.5876264512679
2330000 35.2935281894906
2340000 29.877130367915
2350000 33.5758899585298
2360000 27.2189157234063
2370000 37.2774335636245
2380000 37.1222684051656
2390000 39.2909746081655
2400000 30.8859247141942
2410000 29.4987891228562
2420000 26.5420286095912
2430000 27.2984570250885
2440000 21.2448805835928
2450000 26.914816499495
2460000 24.4873544029475
2470000 19.0860479575418
2480000 23.3450326059498
2490000 24.8258807757067
2500000 22.6048413827186
2510000 23.6651914625392
2520000 28.2531539985266
2530000 32.8474694734166
2540000 34.6868268079513
2550000 34.2838130146981
2560000 40.2911832423214
2570000 28.6006333324112
2580000 27.7385357036825
2590000 21.3548091005766
2600000 23.8864620601854
2610000 24.6280287199808
2620000 19.4637067206449
2630000 21.8177388273113
2640000 27.0480056037376
2650000 32.3996355585168
2660000 29.4368201691649
2670000 28.9767013899258
2680000 21.9996881894692
2690000 28.6267275879372
2700000 27.0931730490885
2710000 31.2212430234123
2720000 36.2064133502485
2730000 27.2661371171984
2740000 28.5757499506005
2750000 32.4790347050267
2760000 35.462772313886
2770000 41.2361865643339
2780000 38.1427810463958
2790000 36.7139042936935
2800000 40.1488532749169
2810000 38.1003404669046
2820000 40.6946745805502
2830000 40.7613623033387
2840000 35.3593729518053
2850000 33.6102425514441
2860000 41.0541874791843
2870000 35.7409228817672
2880000 40.7601313144468
2890000 39.2942816935422
2900000 41.5390959174918
2910000 45.8541208555617
2920000 45.9310331878454
2930000 49.7812066772923
2940000 46.5623252167089
2950000 41.8986574748041
2960000 42.6381165468895
2970000 40.5907356472991
2980000 45.7048531200489
2990000 50.6433123550393
3000000 56.7033150675167
3010000 53.1373517896761
3020000 45.6777437274019
3030000 40.9960339281141
3040000 49.1873066675902
3050000 38.552971501324
3060000 50.6256417388682
3070000 46.5097270434204
3080000 40.2423341449514
3090000 38.2621157792799
3100000 45.2259970424107
3110000 41.5486668398199
3120000 40.9769449360271
3130000 46.7416486296494
3140000 48.9655382368615
3150000 40.9200547949202
3160000 40.2133274415358
3170000 47.2040785452455
3180000 46.1179365872982
3190000 40.8930483910152
3200000 47.0006490705109
3210000 44.9845819632354
3220000 42.9329561714938
3230000 35.8679294042403
3240000 39.5239232764741
3250000 37.0335260734522
3260000 37.6128291126349
3270000 43.8714231326446
3280000 47.4772887278995
3290000 43.9570059502875
3300000 48.0561058799939
3310000 44.3752576233052
3320000 39.625797525697
3330000 37.2860409498844
3340000 33.0708878624338
3350000 34.1958250192565
3360000 31.8817738000259
3370000 35.7647872970254
3380000 46.8955125751087
3390000 39.3955141563193
3400000 47.0600060643575
3410000 38.9660587557831
3420000 37.8277270052506
3430000 40.2680772008264
3440000 35.10727020825
3450000 32.5206859564202
3460000 29.0064063949098
3470000 33.7486089014735
3480000 32.3207353021593
3490000 31.8465246112743
3500000 30.6023798705885
3510000 30.008678727101
3520000 35.8429085708794
3530000 44.8348581399302
3540000 42.550162637121
3550000 33.0430394564208
3560000 36.3286913171376
3570000 31.6408272834223
3580000 32.9872855935823
3590000 29.2014546950081
3600000 28.3916108474246
3610000 32.50269939751
3620000 35.9394560447065
3630000 38.2372929216626
3640000 38.2263205913181
3650000 35.8101690172996
3660000 35.9814086220874
3670000 30.2550658222576
3680000 33.755975050341
3690000 40.591483441127
3700000 34.2503874949602
3710000 30.2020761328809
3720000 34.0007045089538
3730000 31.1723983775235
3740000 34.5601627589945
3750000 31.1729602805892
3760000 31.1448938309292
3770000 33.0845936509306
3780000 34.8153457592968
3790000 31.9582493375444
3800000 35.8425019616935
3810000 39.420123568852
3820000 39.1038133396473
3830000 38.0705273795833
3840000 31.2569967330623
3850000 29.3994545438846
3860000 36.1114718851397
3870000 33.6404941155487
3880000 29.815640685556
3890000 29.2534974684489
3900000 30.528055771132
3910000 32.5967572023863
3920000 29.740750854647
3930000 22.3529741173429
3940000 28.3244261708747
3950000 29.35619737718
3960000 23.153321911965
3970000 37.8824582303611
3980000 36.9571823076005
3990000 37.4133895628622
4000000 41.3031448894035
4010000 38.376393571674
4020000 28.34336612614
4030000 27.664460448011
4040000 30.6097864880157
4050000 26.7250548859802
4060000 26.5208465382014
4070000 27.5671725228418
4080000 31.3668519963334
4090000 24.621121255275
4100000 24.7112523759041
4110000 23.9923268369819
4120000 30.3848512324951
4130000 32.0261486006962
4140000 38.8495634283567
4150000 39.0757476100425
4160000 36.2469967964186
4170000 31.697720743175
4180000 30.2746156195998
4190000 33.4868032566407
4200000 34.8374398222411
4210000 34.0264871385771
4220000 27.4871168801788
4230000 29.0991432451826
4240000 31.7698905530474
4250000 21.7926339068421
4260000 19.6762636413727
4270000 27.1647069846056
4280000 27.3379779259105
4290000 28.5421020722247
4300000 25.62659582215
4310000 27.0983898635815
4320000 29.5376131727161
4330000 29.5328985211823
4340000 29.2837197396173
4350000 29.5709891977227
4360000 33.7383978216781
4370000 29.2482347761496
4380000 26.949505368491
4390000 27.32397595921
4400000 26.9315685553906
4410000 34.44227498336
4420000 27.1717667567139
4430000 26.708740052519
4440000 26.18783187699
4450000 36.1177549235663
4460000 35.6611001205029
4470000 31.250657690525
4480000 32.8032799067396
4490000 29.4814186576976
4500000 29.3145342945783
4510000 22.6497041214674
4520000 30.0713415414366
4530000 28.1662890969413
4540000 32.0643548371132
4550000 27.9679925422948
4560000 25.4399387121682
4570000 26.7161225130137
4580000 29.9168774067274
4590000 26.4720376560953
4600000 31.3940740154065
4610000 28.7079474544865
4620000 24.8805296871133
4630000 31.3413716453275
4640000 38.2702253901888
4650000 38.1773427795452
4660000 40.2486630936597
4670000 30.4826927256395
4680000 30.2238161426902
4690000 32.0341983991567
4700000 30.6107013881994
4710000 39.3348639029819
4720000 32.980319415419
4730000 29.0920241790552
4740000 30.7735877765341
4750000 32.0085962646885
4760000 38.1213584586201
4770000 39.6853751288281
4780000 34.4617967414501
4790000 29.1394234194016
4800000 28.1970632006798
4810000 35.7062512355404
4820000 36.9800638436674
4830000 38.8904206324206
4840000 40.234154150907
4850000 36.9016026331939
4860000 39.4545724979238
4870000 40.5231636807528
4880000 33.9405203978686
4890000 32.0810135225913
4900000 39.151884962433
4910000 40.0045301861001
4920000 37.5292930480092
4930000 30.6841249329138
4940000 37.9177335983431
4950000 34.9203169621145
4960000 30.8432339665975
4970000 35.9715941890651
4980000 39.6375903796186
4990000 35.4201732798501
5000000 32.292025653443
5010000 31.8516391853556
5020000 25.5831925879896
5030000 27.9497976892887
5040000 29.9625056364759
5050000 24.4693280443965
5060000 26.5834142307738
5070000 28.4594473086298
5080000 33.4485950531043
5090000 44.2987496257733
5100000 36.768786557561
5110000 34.1447356282532
5120000 31.4281594790201
5130000 31.3022610245794
5140000 26.2448921673354
5150000 31.2022029028373
5160000 32.9656388807454
5170000 27.3067530173842
5180000 27.6667493914392
5190000 37.8554955398442
5200000 33.4263996532319
5210000 29.1437689996266
5220000 35.5285249195705
5230000 36.1861649873756
5240000 29.6351251336737
5250000 27.6331512584389
5260000 28.152465405932
5270000 26.68778674565
5280000 27.3285448754984
5290000 25.0516236963151
5300000 24.0385657893871
5310000 24.8247452215794
5320000 34.2500519125321
5330000 28.1563106284997
5340000 27.120062007503
5350000 26.5453850763423
5360000 28.4406215113574
5370000 29.0305497139028
5380000 28.8946938152973
5390000 27.5231494890519
5400000 39.4256830000743
5410000 35.7767607206846
5420000 28.7928287147275
5430000 33.4536350076134
5440000 29.4306489003871
5450000 31.9088029384383
5460000 36.0450109372863
5470000 40.5430064709965
5480000 31.8681814135266
5490000 34.3721630220326
5500000 34.3273975712492
5510000 33.7170231258468
5520000 31.7956203182035
5530000 37.749120112155
5540000 40.2166112776139
5550000 35.4045695173025
5560000 32.2893653729506
5570000 31.4028472638066
5580000 30.7268033226833
5590000 28.9327777765918
5600000 35.4188660392527
5610000 29.0316585481281
5620000 33.465532493614
5630000 30.2757556678758
5640000 38.6972269105457
5650000 31.0433046546193
5660000 32.9476835925988
5670000 34.7657774019817
5680000 30.4202441732299
5690000 29.4177806625196
5700000 30.5838357365636
5710000 31.1375886495657
5720000 37.0616253171847
5730000 33.6143772484756
5740000 41.1018226756228
5750000 41.5199101952377
5760000 39.9052471218963
5770000 36.4313023197464
5780000 27.7144889224071
5790000 28.8403617096623
5800000 31.6721231407694
5810000 29.9942205466666
5820000 31.1555675512978
5830000 31.0159052512032
5840000 37.6157064027952
5850000 39.5545347915332
5860000 40.0040843704288
5870000 35.9637168313814
5880000 30.5213223761656
5890000 29.9276872290138
5900000 36.1276519049634
5910000 34.1733387549378
5920000 32.5704014557383
5930000 33.9544117283825
5940000 34.5680658533781
5950000 37.2809064955778
5960000 33.4229373397461
5970000 35.7207780165981
5980000 33.3597356482776
5990000 29.7134734559651
6000000 27.3078287241221
6010000 32.0329093574331
6020000 23.3392610639305
6030000 27.1538977652058
6040000 26.1098330927099
6050000 29.5472618253609
6060000 25.7455892037977
6070000 29.8976353800074
6080000 29.8289785125647
6090000 30.5919918366067
6100000 27.3120988918884
6110000 27.3013850131451
6120000 30.4321123402998
6130000 30.4453051386807
6140000 24.3621914393138
6150000 29.5911894865461
6160000 23.0941836268667
6170000 26.321603366245
6180000 32.2461510494913
6190000 30.8278654994694
6200000 27.7693473151247
6210000 33.2777357033211
6220000 27.8964522737987
6230000 26.7022244997751
6240000 33.5233716193958
6250000 31.1700756565884
6260000 29.0517626859418
6270000 25.6260348379704
6280000 26.1613303777428
6290000 23.8391189564014
6300000 29.8475412027909
6310000 29.0632634372694
6320000 30.3545870984087
6330000 28.8514934698089
6340000 28.5853706114603
6350000 31.0081339743778
6360000 33.9982670819462
6370000 27.5660119749882
6380000 25.7281795418837
6390000 33.485828516189
6400000 25.7220239130745
6410000 29.1105305928802
6420000 29.8936538022633
6430000 30.9487431101702
6440000 26.0306951447114
6450000 26.5702851517882
6460000 24.7376865231021
6470000 20.7652026309498
6480000 23.7850211254529
6490000 29.1258560463238
6500000 24.4325075394377
6510000 31.2215011482173
6520000 26.6239346835926
6530000 23.3297184836536
6540000 27.0643040095504
6550000 30.5419900554061
6560000 23.5377222462364
6570000 29.7281105558154
6580000 31.1113856628657
6590000 29.1541669319694
6600000 31.2517996367133
6610000 34.8859243984622
6620000 28.1817104435488
6630000 38.1561613202913
6640000 29.4826718357614
6650000 32.2782827153587
6660000 29.8012622580511
6670000 24.3357340268958
6680000 21.8383811626819
6690000 27.1434144197113
6700000 22.5080848965625
6710000 19.461530363975
6720000 23.5651234702498
6730000 19.4355350763047
6740000 22.3364176917737
6750000 23.9774773870157
6760000 17.154906689175
6770000 18.9229473634005
6780000 27.2677069393292
6790000 29.6898502201623
6800000 29.9015290572586
6810000 32.5917412063537
6820000 29.3070053233894
6830000 29.3279331451851
6840000 27.2310169431072
6850000 24.3800856203467
6860000 29.7157133475881
6870000 32.8492278438456
6880000 26.5215353237813
6890000 23.2185271520707
6900000 29.847190646102
6910000 30.4971214891355
6920000 34.523739650229
6930000 28.9353383269796
6940000 33.6095640986632
6950000 29.0839104279853
6960000 31.2152481246988
6970000 36.2106681709632
6980000 41.4564499382165
6990000 40.2490700579277
7000000 31.6353271790791
7010000 33.1084167879341
7020000 33.9020979544477
7030000 34.7954595630824
7040000 34.4825117238118
7050000 31.3502561572672
7060000 33.0278185745963
7070000 27.5110724403239
7080000 26.528410327262
7090000 26.9773611035724
7100000 24.8020738950303
7110000 24.1238367296235
7120000 26.0828000272508
7130000 21.6240194327784
7140000 19.0473386718125
7150000 23.3763510851201
7160000 24.5468602426344
7170000 19.9760239506099
7180000 20.1935512196122
7190000 24.0460074866724
7200000 24.3601374724414
7210000 20.6142594857406
7220000 18.5479784709578
7230000 23.496666465369
7240000 21.8194618653314
7250000 22.7314400853411
7260000 20.9284626380573
7270000 25.0668634044114
7280000 25.7206243129258
7290000 30.4763688177135
7300000 24.6160802595659
7310000 22.670111884902
7320000 26.1381546186512
7330000 27.9396558493286
7340000 26.9237881086921
7350000 30.4005972844919
7360000 28.9296328039979
7370000 23.0670427646801
7380000 28.4135212696788
7390000 26.9627090075959
7400000 19.5604275826048
7410000 21.6896031226588
7420000 22.1063436227222
7430000 26.3722637307691
7440000 25.8858423470109
7450000 26.5451396256831
7460000 28.6353391036191
7470000 22.0008077363659
7480000 24.586058762871
7490000 25.9825068998288
7500000 24.1195914421872
7510000 28.963692624276
7520000 28.273444347533
7530000 26.3147222769431
7540000 23.0149289108055
7550000 31.6849062308793
7560000 28.8883496871402
7570000 22.7329700070454
7580000 23.5231243337655
7590000 23.4940888677543
7600000 23.2556904483783
7610000 22.0974443658027
7620000 21.869334402631
7630000 26.7207390453704
7640000 29.5572919330415
7650000 23.8185642800358
7660000 27.2847151302597
7670000 28.3321844678183
7680000 28.1524172922751
7690000 28.3265563242767
7700000 27.0066639932381
7710000 24.7545024276795
7720000 28.3143982454497
7730000 27.7255782192378
7740000 26.559990440529
7750000 32.0540277155929
7760000 24.5563144649171
7770000 22.9021821105173
7780000 22.6647990598169
7790000 31.841006021144
7800000 28.4222751267696
7810000 24.98332713392
7820000 32.1804683803354
7830000 28.0560843192548
7840000 31.9262849322774
7850000 28.5200426449545
7860000 32.9047841287236
7870000 28.9894035058941
7880000 31.0268434274269
7890000 32.3034757240151
7900000 37.2548509012333
7910000 31.1894221287205
7920000 27.2112265793065
7930000 21.7504107194916
7940000 26.6778232902425
7950000 23.4390774275478
7960000 25.1953313785886
7970000 22.0089530580923
7980000 26.1068811728871
7990000 23.1482411916313
8000000 31.7310509798042
8010000 30.1521123385519
8020000 30.6198133626532
8030000 30.0572627288496
8040000 35.1337532536214
8050000 32.8325371909908
8060000 33.5371150966409
8070000 36.3439311371033
8080000 41.266442764086
8090000 38.51256401962
8100000 40.6540663803074
8110000 41.775565535665
8120000 38.2161538157454
8130000 34.4020303423447
8140000 37.4648917289838
8150000 36.3096970621575
8160000 34.2516858168228
8170000 33.1263627868888
8180000 40.0478813657754
8190000 33.9316766552608
8200000 34.2977741503041
8210000 28.9858162849539
8220000 29.3638754894605
8230000 31.6000354937828
8240000 36.3340020481904
8250000 26.2341878171979
8260000 29.4310041871823
8270000 29.9530769909771
8280000 29.556268930094
8290000 25.6819128667937
8300000 28.8659243398582
8310000 31.8705198911954
8320000 27.4684886966639
8330000 23.9988802748342
8340000 25.9661696288717
8350000 25.1403035834067
8360000 25.197287546179
8370000 20.9094530538512
8380000 23.866830665736
8390000 25.6130773388036
8400000 27.3309305584066
8410000 27.8394205800261
8420000 24.3718790472792
8430000 27.5518235960615
8440000 21.9845290292585
8450000 25.4943258177733
8460000 27.0035251634231
8470000 32.0633680713949
8480000 29.8257711521247
8490000 27.2674427618191
8500000 27.7186659254644
8510000 20.7690412968679
8520000 25.3459706265017
8530000 24.2920128215194
8540000 30.2339602066851
8550000 30.9913948545239
8560000 28.8067882824284
8570000 33.474662466659
8580000 29.4518820646124
8590000 22.4663500582873
8600000 28.8659320253536
8610000 33.3032142974045
8620000 31.8519959323293
8630000 37.8174111359041
8640000 32.6465225370787
8650000 38.2599484105228
8660000 39.212526500632
8670000 35.0341268526208
8680000 37.9563743662245
8690000 40.0161853383358
8700000 32.6618314385896
8710000 38.3296322936063
8720000 32.7786418688673
8730000 32.2307093407194
8740000 25.9678631503915
8750000 26.1352570814528
8760000 29.8976241270744
8770000 25.2617730279759
8780000 24.6814552751997
8790000 22.2375840518675
8800000 28.5019365233942
8810000 27.1902977708118
8820000 21.8706792032451
8830000 27.6394405579707
8840000 22.4909327672859
8850000 20.2908990673172
8860000 21.1820311539215
8870000 26.835534218307
8880000 18.9288652509765
8890000 19.652339045831
8900000 25.7544952076047
8910000 24.1941494794662
8920000 29.1000773812603
8930000 25.1275418906213
8940000 27.7093003867437
8950000 27.6443540159707
8960000 23.1827106427272
8970000 25.5571494601345
8980000 24.0856890381346
8990000 14.3348105818544
9000000 13.380246247371
9010000 16.3608613586152
9020000 23.4288411943804
9030000 18.9627741613684
9040000 21.6239861552823
9050000 24.1912950473645
9060000 23.6874171335853
9070000 21.5987293601189
9080000 22.8019779708994
9090000 25.3194441995163
9100000 20.0060602076984
9110000 18.975754540427
9120000 19.5620727090024
9130000 24.2445248434266
9140000 20.6778458172604
9150000 19.2392547764793
9160000 18.8354855490054
9170000 18.4977677728697
9180000 19.1914996273767
9190000 18.3612555984541
9200000 22.1373192930792
9210000 20.5480541901388
9220000 16.7120005928604
9230000 19.5340634803389
9240000 17.4117722769107
9250000 20.1224968316116
9260000 22.9867011160816
9270000 21.2779445498911
9280000 18.8121268549431
9290000 23.7908451011984
9300000 20.0400280911151
9310000 22.231960763724
9320000 20.77971127133
9330000 30.5378061239741
9340000 24.4890651428748
9350000 26.7139817880731
9360000 21.1294783334948
9370000 23.1426453802464
9380000 26.2066378493984
9390000 24.0346286210321
9400000 27.2870313014186
9410000 23.9545929695522
9420000 28.6708333833215
9430000 23.0746100081203
9440000 19.3183369786838
9450000 21.5760599263973
9460000 19.9433985314583
9470000 20.9004941023099
9480000 26.2740900835494
9490000 31.556304920921
9500000 30.1862172195354
9510000 27.299982052547
9520000 27.407068053132
9530000 34.6684860490475
9540000 27.0882997125167
9550000 25.1086702312984
9560000 26.9231471040172
9570000 28.2985296835415
9580000 22.4963202004746
9590000 24.436560538781
9600000 23.5409138191706
9610000 23.7671794910374
9620000 29.3422447135823
9630000 30.1884988793688
9640000 25.9281870987997
9650000 26.294437269785
9660000 18.3336512432924
9670000 15.6443735630043
9680000 22.163016261813
9690000 20.4414086425787
9700000 21.0605738874965
9710000 18.6197211730945
9720000 24.3114642422444
9730000 24.159839300728
9740000 21.8642338310603
9750000 18.8825243941704
9760000 19.114660768945
9770000 20.4264419335959
9780000 21.7988030010104
9790000 25.1171603490257
9800000 25.1907202316177
9810000 24.5992059983536
9820000 21.0413316337114
9830000 28.8241617128744
9840000 29.4179437237079
9850000 28.5265326578526
9860000 28.0129708964986
9870000 29.5913238369224
9880000 22.0547990656954
9890000 25.3162175101622
9900000 25.6426028315781
9910000 28.6869607769843
9920000 29.5166261075107
9930000 27.4924359957505
9940000 23.4285145145611
9950000 21.5693430510657
9960000 22.9378375524946
9970000 24.2153426583029
9980000 26.4523244684267
9990000 22.1485138382015
10000000 21.8024640294715
10010000 20.8676931170984
10020000 24.0455741685498
10030000 30.0474474428374
10040000 27.516464950997
10050000 30.1978765229408
10060000 31.0837826599802
10070000 29.1536242708863
10080000 22.7435213925587
10090000 20.5318913561487
10100000 17.9881880253631
10110000 16.0824529749819
10120000 15.9604223737516
10130000 25.1461824077059
10140000 18.6896473237305
10150000 21.2923289186576
10160000 19.0841664646971
10170000 24.3391085843563
10180000 26.7926638970868
10190000 24.0253001470352
10200000 19.0487174455442
10210000 17.4383621441047
10220000 17.1490908704437
10230000 22.268526801771
10240000 25.4844350810005
10250000 24.0429459091158
10260000 13.5951015032843
10270000 21.1364456601058
10280000 19.1298544711129
10290000 21.8362113292048
10300000 15.4252332564512
10310000 15.3514367882249
10320000 17.9794443339027
10330000 16.3486546454158
10340000 17.5994706696351
10350000 22.0211962087963
10360000 16.1027745893286
10370000 16.5597483603547
10380000 13.1867100627256
10390000 15.9115277844249
10400000 17.1472420294354
10410000 21.5663765194519
10420000 17.5258451543971
10430000 18.9009940366784
10440000 22.5214090956717
10450000 18.9461616486693
10460000 15.6030823087627
10470000 23.3508204805429
10480000 14.6101211131564
10490000 16.3448427083618
10500000 17.6665960513084
10510000 16.3336889822335
10520000 21.295488429634
10530000 22.9850957579513
10540000 22.7741888145009
10550000 20.4508541464324
10560000 20.5018798881235
10570000 23.0908088252963
10580000 20.6747612811979
10590000 20.9654375847862
10600000 19.988906692229
10610000 17.0588638183399
10620000 11.5867058402027
10630000 15.0999918585441
10640000 13.644572799706
10650000 14.379069320926
10660000 20.3728496043258
10670000 16.4744248240141
10680000 26.6239769965535
10690000 24.7732056876334
10700000 18.7464925488391
10710000 15.3976191509776
10720000 16.2907512957838
10730000 15.5885712274605
10740000 17.2636833891033
10750000 15.2362956676942
10760000 16.8408309109976
10770000 19.4550506694035
10780000 19.3723070482639
10790000 13.2117408888662
10800000 19.2352469326231
10810000 16.4106440570663
10820000 18.3238250355793
10830000 16.3886260899262
10840000 14.5382149341913
10850000 14.7456864721743
10860000 15.7083996173167
10870000 21.380423244027
10880000 23.8746252853201
10890000 16.9135141696026
10900000 24.8853375492837
10910000 25.186876120115
10920000 27.5142502272047
10930000 26.9154187095751
10940000 17.8456982885335
10950000 19.9271589357052
10960000 14.4179413110907
10970000 14.198892574976
10980000 16.1493266462846
10990000 14.1162403610089
11000000 15.2975388057999
11010000 19.1622922448421
11020000 30.3584611421769
11030000 25.1627078710762
11040000 21.5220729980078
11050000 13.8878721069543
11060000 16.9509186523022
11070000 20.6382374451798
11080000 16.9691947209138
11090000 25.4211132528805
11100000 22.2401103177716
11110000 26.349540029692
11120000 22.2033959066949
11130000 28.4335937930167
11140000 28.3682369496836
11150000 23.2889780137016
11160000 24.1042992330447
11170000 25.1538195088414
11180000 23.5378862565184
11190000 24.7540984430489
11200000 28.4589313344605
11210000 36.283654854875
11220000 36.02719828953
11230000 27.09002662567
11240000 27.4755114401564
11250000 30.7419349997589
11260000 25.1399888495774
11270000 22.4126992331087
11280000 26.7337395591076
11290000 25.4168724115435
11300000 24.4355487589405
11310000 22.0988207554745
11320000 25.761816316834
11330000 32.924241171729
11340000 30.16914481371
11350000 31.7797256513867
11360000 25.7585260535301
11370000 27.5898418046284
11380000 17.5206428561892
11390000 23.447543186474
11400000 21.6234875412864
11410000 19.1654465878886
11420000 16.0975952714149
11430000 20.2778378816021
11440000 29.3599914136408
11450000 27.4712228479987
11460000 16.3815274294168
11470000 20.9868994590385
11480000 17.8627285858504
11490000 17.2565196443344
11500000 12.4690946090163
11510000 14.0227418730894
11520000 14.5097744883879
11530000 18.2903148905982
11540000 11.9489746996603
11550000 10.4847013915867
11560000 13.1251227878819
11570000 10.8390912117633
11580000 19.5883740550989
11590000 15.0802071257896
11600000 14.5842723827537
11610000 11.6898557108046
11620000 9.04815433401473
11630000 13.1477834880947
11640000 13.1718252962586
11650000 11.4168070437654
11660000 9.96677563822254
11670000 7.02747500805486
11680000 6.6586318572887
11690000 5.11961590238502
11700000 9.06912056710695
11710000 3.75351174068078
11720000 2.06906679288915
11730000 9.75794574398304
11740000 1.15200132935411
11750000 8.45108903142039
11760000 8.8433681405474
11770000 7.15494298347738
11780000 9.19781340407542
11790000 11.4136117467272
11800000 11.8714647113713
11810000 20.446583201497
11820000 15.6206802418319
11830000 15.4953397276531
11840000 8.28493852640088
11850000 8.60069939523555
11860000 17.3238636120887
11870000 13.5089716913081
11880000 13.7063061328351
11890000 13.8344089783764
11900000 9.72947985904671
11910000 9.64346937648514
11920000 9.10495220207059
11930000 8.9590203542727
11940000 5.63350648844198
11950000 3.3785807385313
11960000 4.62684636467384
11970000 0.60887591453934
11980000 3.30894792183278
11990000 4.87525344693717
12000000 2.1465424980903
12010000 6.22267226693765
12020000 6.82663758880869
12030000 7.19933381565608
12040000 5.02407397299123
12050000 5.29106737700647
12060000 0.299108001026752
12070000 4.98159227656055
12080000 9.7659743289571
12090000 6.66117812834898
12100000 0.338814461265656
12110000 5.11523212616618
12120000 7.00854842934859
12130000 10.1763634852729
12140000 8.36570523650755
12150000 3.23228582359616
12160000 10.6818889197454
12170000 8.09177866253697
12180000 3.73175159883635
12190000 5.71119603657155
12200000 1.98494140648972
12210000 2.34933065593975
12220000 1.36372355047376
12230000 0.477225348411878
12240000 3.28676213977496
12250000 0.357357455132785
12260000 2.69923338200789
12270000 2.24878564109645
12280000 2.480868843991
12290000 3.8076256943541
12300000 3.69204636233866
12310000 3.68038753451862
12320000 0.67852221964057
12330000 2.39051581221219
12340000 3.69773028564282
12350000 2.31292555750969
12360000 0.0479535342443
12370000 4.50427727432782
12380000 3.5707633263558
12390000 3.72845887008276
12400000 5.59648370812448
12410000 0.226053051851522
12420000 1.71286107851427
12430000 7.53560448946456
12440000 3.0878745428551
12450000 2.25890891222923
12460000 3.04072182046775
12470000 0.873233142001084
12480000 0.763921572665822
12490000 7.74872626926128
12500000 10.5713300146958
12510000 13.6742964036715
12520000 14.1557500868836
12530000 20.9536514152078
12540000 18.2301246127162
12550000 19.7848249922017
12560000 15.4892423692579
12570000 16.8407367436068
12580000 12.5288700169498
12590000 9.32915579071607
12600000 6.05274268062874
12610000 9.22390522450848
12620000 6.44225894342441
12630000 9.08727272658189
12640000 6.09684543495268
12650000 6.79476075613331
12660000 3.74762533336491
12670000 7.18890521898584
12680000 3.49925887149311
12690000 4.75255338088886
12700000 4.07431202342775
12710000 3.40723305471539
12720000 1.61323131677591
12730000 6.14065798434098
12740000 1.53807835225473
12750000 1.78579801655093
12760000 1.4274799906882
12770000 4.76178061418852
12780000 1.69857519292094
12790000 1.77584625355581
12800000 3.96612789057542
12810000 1.71092929146852
12820000 5.01126877191052
12830000 1.68549005514814
12840000 4.09137573965387
12850000 2.01160816978262
12860000 10.5548869863398
12870000 7.81058816285599
12880000 6.21032522971632
12890000 10.6743489244736
12900000 6.45738610728671
12910000 8.07104614496961
12920000 4.7886432246097
12930000 1.01027815612309
12940000 2.51222930647657
12950000 4.14536754196149
12960000 11.1669559815639
12970000 9.30476692764745
12980000 3.78212037735767
12990000 3.8480722119956
13000000 6.81348181445168
13010000 3.51635603049789
13020000 6.51892654650891
13030000 9.17333489663503
13040000 8.25215581086468
13050000 10.7508060212114
13060000 9.48879403962371
13070000 5.10389508763683
13080000 2.25240958580571
13090000 7.58237049045988
13100000 12.8050019136974
13110000 11.980390763014
13120000 13.801188661436
13130000 16.3919707697325
13140000 14.7941485087771
13150000 17.170042084406
13160000 13.9020112306145
13170000 12.3291595801186
13180000 5.29383071351981
13190000 3.74661379610683
13200000 0.797656740867467
13210000 7.69049485198792
13220000 6.69931084329681
13230000 6.08531443089231
13240000 0.834022414051844
13250000 8.42081039914319
13260000 4.24602831172911
13270000 12.2605917590771
13280000 0.216646528990907
13290000 1.8069194285481
13300000 0.275689868004008
13310000 5.47434288192278
13320000 1.04076408306685
13330000 2.36984671899023
13340000 10.1754011613758
13350000 5.59069154345485
13360000 3.09207816867308
13370000 8.34349751464691
13380000 5.27412218205239
13390000 1.92225897393303
13400000 1.78772655815652
13410000 2.06793636314751
13420000 6.43770435125526
13430000 6.2530164310794
13440000 6.9344786292508
13450000 1.29380131605444
13460000 0.616298375392887
13470000 2.17911280098764
13480000 5.24866322051389
13490000 7.48924794756488
13500000 8.89728205946602
13510000 1.44932506534349
13520000 2.63622387288859
13530000 2.39899066602936
13540000 0.0755158440139212
13550000 3.84606820644473
13560000 7.48820111060689
13570000 10.133142088898
13580000 10.7594316091736
13590000 5.15364273294034
13600000 4.68091203319534
13610000 7.64250058088589
13620000 5.79627958673217
13630000 11.8248464988159
13640000 9.3210837390306
13650000 12.5449453861205
13660000 4.68741482913435
13670000 5.80560400233287
13680000 3.23374892874551
13690000 3.39119141900278
13700000 0.431582097969738
13710000 3.51195630041593
13720000 3.42493819225456
13730000 1.8876230204022
13740000 1.42239734270856
13750000 4.37603748054488
13760000 9.42589274091137
13770000 7.51428472453449
13780000 0.390184022287713
13790000 10.5043863089245
13800000 2.00946083979915
13810000 2.90916061866272
13820000 1.76935775154527
13830000 1.53724506082574
13840000 1.39669931939704
13850000 0.0780987773543416
13860000 0.149489282342529
13870000 1.57106178959197
13880000 11.5206914410216
13890000 8.89648244263486
13900000 7.25294392201158
13910000 5.56558106392004
13920000 7.63576355884885
13930000 8.68577885967545
13940000 13.3629832588079
13950000 8.25451145363877
13960000 12.392223831784
13970000 11.4436353281453
13980000 6.07506389116179
13990000 8.11558523168247
14000000 8.35121198242314
14010000 12.2518344653055
14020000 10.9231021709588
14030000 12.012524216709
14040000 10.2616057790913
14050000 9.75453515046752
14060000 15.5848416903234
14070000 12.9026934198525
14080000 14.4662867977034
14090000 10.2686818277367
14100000 7.28087763560211
14110000 12.513573577895
14120000 10.2555962169319
14130000 9.69435310413064
14140000 8.21613279232736
14150000 11.0934103593053
14160000 7.00773106108437
14170000 10.1020949726735
14180000 12.7825163780038
14190000 6.33782817533455
14200000 10.7676067030494
14210000 6.22866559875411
14220000 8.66321286859863
14230000 6.72600186486642
14240000 4.37913204794762
14250000 10.0855591761473
14260000 11.2581149755762
14270000 2.83262465314266
14280000 4.72216687893552
14290000 6.77508188918296
14300000 8.19351301265584
14310000 8.96310900116617
14320000 14.4188861179211
14330000 11.3651011044835
14340000 8.93667983006031
14350000 5.10988859782043
14360000 4.52939197023579
14370000 4.11985235931917
14380000 8.70895267423043
14390000 6.32775227567868
14400000 4.35803788707329
14410000 4.61325352246456
14420000 10.5927852869203
14430000 16.1333896583932
14440000 12.3662033005178
14450000 8.15635761721535
14460000 1.07888211184633
14470000 3.96858176321149
14480000 4.79622061376091
14490000 11.5215118686921
14500000 7.31285568389421
14510000 12.067952701493
14520000 8.80437271720598
14530000 6.18458443136831
14540000 2.16467062777167
14550000 4.72949847964401
14560000 2.76953178015305
14570000 7.85473637663779
14580000 5.8420217944481
14590000 8.1712478494303
14600000 4.17387927776372
14610000 3.10567465448088
14620000 10.7756282691843
14630000 11.5496280910041
14640000 2.18700420382061
14650000 4.94622165139037
14660000 0.741413762125887
14670000 3.33079171790928
14680000 12.760513588469
14690000 10.0878082376231
14700000 6.8030525570216
14710000 6.19600684542456
14720000 7.7861680919616
14730000 5.9506575296063
14740000 3.43523812916993
14750000 4.81298235570745
14760000 7.33923367702681
14770000 5.19374455983746
14780000 9.22870418425464
14790000 5.35449919894057
14800000 1.85289864953097
14810000 0.285678067106346
14820000 4.92356309363208
14830000 4.92333977436232
14840000 10.5281108571729
14850000 7.54586137564849
14860000 4.69361910334584
14870000 4.53943669997273
14880000 3.45961562908565
14890000 6.55045730781046
14900000 5.70123083383135
14910000 8.14039215846719
14920000 9.5950796988202
14930000 10.1379200578853
14940000 9.17544352681028
14950000 3.00566497872455
14960000 2.55668406431744
14970000 2.01689762415788
14980000 7.02157768556305
14990000 9.42641559026038
15000000 6.8175041208134
15010000 6.10636844415711
15020000 4.82518143219022
15030000 9.13893895524552
15040000 9.51378121533673
15050000 1.03041613586049
15060000 1.52153913539468
15070000 5.12449193465562
15080000 4.21471501541748
15090000 1.20066355473693
15100000 6.49438474402126
15110000 2.05970293661125
15120000 6.1431724537685
15130000 9.41847624916022
15140000 6.6184690174228
15150000 7.04505030296156
15160000 13.676762399552
15170000 14.4861429276623
15180000 7.10015266113271
15190000 6.91755492171575
15200000 8.1860034166707
15210000 15.588955057906
15220000 4.67493883454563
15230000 15.4224413325868
15240000 12.4920237706926
15250000 9.30349567219838
15260000 5.85843305140685
15270000 15.138246470945
15280000 9.15932356749857
15290000 15.0123998230196
15300000 9.76236439412907
15310000 8.69952049767983
15320000 7.60388326762188
15330000 5.5706232739621
15340000 6.18789258127441
15350000 7.35634997557531
15360000 0.168665922585205
15370000 10.5577013431125
15380000 3.18844835174178
15390000 3.96302108588145
15400000 11.0946562569108
15410000 10.1726263748395
15420000 12.4332020387856
15430000 14.0509290284773
15440000 11.1199578131331
15450000 8.80705105529779
15460000 5.6208557975786
15470000 0.521820891766822
15480000 7.28800840804803
15490000 8.85186669023682
15500000 7.08732902853905
15510000 7.62469450839933
15520000 11.2713057672175
15530000 9.68829706136785
15540000 6.11590235214277
15550000 11.4405583221575
15560000 4.04475847305139
15570000 5.30276515706447
15580000 12.1292084078511
15590000 4.12962521512634
15600000 9.02820224557178
15610000 6.73794372027925
15620000 2.3004604139548
15630000 3.95137645698208
15640000 7.97385344952772
15650000 8.41296816660861
15660000 3.87549559553815
15670000 5.13811061570675
15680000 9.5956578428715
15690000 12.4713117094309
15700000 13.8204120615264
15710000 8.64400247495445
15720000 7.76148039434747
15730000 9.28978283205242
15740000 7.21444178600888
15750000 6.7260553446967
15760000 11.9266662939029
15770000 13.5102629834656
15780000 9.09599114902505
15790000 11.3871344178189
15800000 15.5783525098213
15810000 12.7925967478493
15820000 3.67491123859367
15830000 6.49360600639335
15840000 8.18101056315948
15850000 4.77722000033856
15860000 7.62106157585458
15870000 8.10211863105502
15880000 11.180544111771
15890000 17.0709299214128
15900000 15.0387544413031
15910000 18.2744297881748
15920000 15.0385609833612
15930000 12.0878189437105
15940000 15.0701504844032
15950000 8.49523338798753
15960000 11.6702045004682
15970000 8.48789215009975
15980000 10.7332823823887
15990000 10.0103482147596
16000000 7.12201171845174
16010000 14.3791514037329
16020000 13.8110582372863
16030000 14.3150708926699
16040000 2.25958441121986
16050000 5.21024520044051
16060000 15.987213920429
16070000 9.2064353251298
16080000 2.80802763591998
16090000 7.62828194704116
16100000 14.612466967962
16110000 9.31082903991046
16120000 8.09480376045394
16130000 8.24513293690796
16140000 7.85927242807418
16150000 14.0052416892371
16160000 16.1012305750507
16170000 7.74489030417868
16180000 9.27641774545896
16190000 8.69576965805715
16200000 3.02913876638638
16210000 11.680733013529
16220000 12.095318918691
16230000 5.89926748413689
16240000 5.81710827820103
16250000 2.63192711825036
16260000 4.67007403705867
16270000 3.3637957334372
16280000 7.82777042025026
16290000 4.58826632072027
16300000 0.785282531803887
16310000 1.89955998740157
16320000 5.30273164151885
16330000 9.6213934647414
16340000 1.19749382447657
16350000 3.38625916981317
16360000 6.31119316418074
16370000 4.5063004373232
16380000 11.3404218578013
16390000 7.47836054279929
16400000 8.86878009291246
16410000 7.06080548612277
16420000 8.30942602780095
16430000 3.87698313991382
16440000 8.23904058386034
16450000 11.7471801866926
16460000 9.91581621846944
16470000 7.77255385479594
16480000 9.5401133222669
16490000 8.30232405564573
16500000 16.5495093222677
16510000 9.37071146628961
16520000 12.497832183368
16530000 5.41161910914218
16540000 16.9449389942704
16550000 15.1880184848234
16560000 20.3993938499841
16570000 20.7284338949969
16580000 21.4504824378382
16590000 18.2898417048586
16600000 13.8826981464742
16610000 12.5416687517882
16620000 7.8374366018644
16630000 10.1507755580425
16640000 13.4207249969435
16650000 14.2822729795701
16660000 8.33312806329803
16670000 10.8093358071217
16680000 10.7665953134682
16690000 13.0266408196764
16700000 11.2052905362923
16710000 14.1081983832576
16720000 13.3220558704873
16730000 15.5152161719627
16740000 13.733234989165
16750000 16.644261720715
16760000 14.8498664897168
16770000 19.2833112676083
16780000 18.8653172819318
16790000 22.516555495942
16800000 18.4239525826516
16810000 16.5250057173798
16820000 21.0236047579988
16830000 22.3967815397221
16840000 21.0087726524985
16850000 13.959011657428
16860000 10.5316569581153
16870000 20.227073143141
16880000 14.2762652833782
16890000 20.8514747877044
16900000 19.5913118425916
16910000 15.6911160936359
16920000 17.9715088912632
16930000 19.4056530398023
16940000 15.4577621466353
16950000 19.9427955146781
16960000 12.5875580432904
16970000 12.4487761342415
16980000 18.6573421889144
16990000 15.8254224888273
17000000 25.5659347786457
17010000 26.055313133566
17020000 26.6009911727432
17030000 21.2347333276305
17040000 22.7735346119578
17050000 22.0766921451369
17060000 20.9136508914324
17070000 14.6655985278421
17080000 16.7672259664654
17090000 23.3037038886631
17100000 19.202469259504
17110000 14.8380300548962
17120000 20.7803866649139
17130000 21.4029299101707
17140000 21.1078526150575
17150000 20.5510210588666
17160000 20.840823823132
17170000 22.4229683537637
17180000 18.5148033817729
17190000 19.9137781221356
17200000 17.5748513246985
17210000 24.9858318397819
17220000 24.2416233857804
17230000 27.6944005540817
17240000 21.4648622593523
17250000 23.2261424276668
17260000 23.1892772424166
17270000 19.0447164123962
17280000 24.2960735716954
17290000 27.3531060385597
17300000 22.1893462205165
17310000 21.4781694693222
17320000 21.539236144799
17330000 21.719368957399
17340000 21.199744970715
17350000 27.0824397385293
17360000 28.1432903002394
17370000 28.8418514302813
17380000 26.1914257661159
17390000 29.4047899495505
17400000 26.8760146322128
17410000 27.4887255387167
17420000 25.6479548830677
17430000 24.753381666926
17440000 27.1985787762836
17450000 30.3557282197153
17460000 27.1065865571877
17470000 24.2028539932658
17480000 28.634283811546
17490000 26.4943921830632
17500000 33.1047240228909
17510000 25.3252468256861
17520000 22.5321613749421
17530000 24.3830566739643
17540000 23.953652686066
17550000 20.2682968596159
17560000 22.9852838537015
17570000 18.7415875807876
17580000 24.8827931936245
17590000 25.2971571137152
17600000 23.8139204640808
17610000 25.4345675660372
17620000 24.8950573210871
17630000 24.1648052895863
17640000 25.5427207462866
17650000 20.315142710656
17660000 24.3704065471856
17670000 28.5132312687288
17680000 34.3310283841499
17690000 32.7755685763328
17700000 24.8177371160872
17710000 32.2776482108217
17720000 32.224284347767
17730000 22.4463298126809
17740000 23.9137706647057
17750000 27.126026083452
17760000 15.3400034154999
17770000 20.1859940615184
17780000 20.6485198822522
17790000 24.1037540522454
17800000 24.6584494807759
17810000 28.4054937419934
17820000 29.3991335312444
17830000 33.391767424831
17840000 26.5476885963209
17850000 21.9137779535617
17860000 25.9240333172373
17870000 27.5618717746464
17880000 32.1723114999091
17890000 32.9329800903006
17900000 29.5871323910674
17910000 27.242315131216
17920000 29.9083943236835
17930000 31.631518658715
17940000 26.8041942234115
17950000 27.8499619352889
17960000 21.7898530708893
17970000 22.5826509199759
17980000 18.9563232870837
17990000 25.4734250334974
18000000 23.9985439605763
18010000 19.3088046235692
18020000 18.3897879120524
18030000 18.7086958714674
18040000 23.4404547959351
18050000 16.1913297056225
18060000 20.4093425526959
18070000 21.0715571385105
18080000 14.4872937489143
18090000 12.9140760921468
18100000 14.5512170707379
18110000 10.0778874768368
18120000 14.5819826677016
18130000 15.4730936649583
18140000 19.4160037191841
18150000 16.6779523954218
18160000 22.8051156978028
18170000 27.249113489006
18180000 21.9281523330638
18190000 21.1099836178844
18200000 21.8801789456064
18210000 21.092780930003
18220000 21.0858232246127
18230000 21.1001724489347
18240000 18.7198016804093
18250000 22.6633234311327
18260000 21.4291859666204
18270000 20.9068344348423
18280000 26.5075587898202
18290000 22.4938086083808
18300000 14.4936992738955
18310000 11.9893950772276
18320000 13.7310181984304
18330000 19.0380934119392
18340000 22.4823703331188
18350000 26.5400267932037
18360000 21.5882244560136
18370000 31.983100161727
18380000 27.5138156194004
18390000 26.9551634338508
18400000 25.662860072661
18410000 26.3326784235583
18420000 27.100233469866
18430000 27.2330714951835
18440000 26.5657853394795
18450000 31.2422790976426
18460000 31.0387297562636
18470000 28.149755011846
18480000 33.8262572131889
18490000 25.9686929205014
18500000 25.0263852969366
18510000 24.6061404567421
18520000 28.6338491359484
18530000 32.7768484903443
18540000 33.629277862866
18550000 27.2116013904525
18560000 25.5630313370049
18570000 27.6618905382688
18580000 19.9656067383282
18590000 24.014658139906
18600000 20.4690613535554
18610000 24.1372680352563
18620000 30.2931091136159
18630000 25.098884716795
18640000 29.0958043739155
18650000 24.6455231805429
18660000 26.0738809809633
18670000 26.9578450776397
18680000 33.6814201727817
18690000 26.2337942102841
18700000 26.9832068098144
18710000 27.2247032460184
18720000 22.2585016652903
18730000 20.7468945560983
18740000 23.61252597548
18750000 22.7558547557057
18760000 27.7914339246233
18770000 19.4966715238039
18780000 19.8108516613879
18790000 22.6873116908222
18800000 27.1975880659949
18810000 20.4948100229469
18820000 26.9122521349707
18830000 27.4753399127459
18840000 25.3105723639925
18850000 25.0315944027485
18860000 28.7701059386442
18870000 23.4527382035949
18880000 26.9589848050502
18890000 31.3209451026227
18900000 29.2692461803791
18910000 28.7973724864908
18920000 24.8540763480155
18930000 26.9846943705326
18940000 30.7716844234769
18950000 27.275147979084
18960000 28.104276570539
18970000 26.4601385325293
18980000 26.0086384286001
18990000 27.6365275612998
19000000 30.061617346104
19010000 29.4777650459465
19020000 25.8862025232521
19030000 30.587123681598
19040000 27.3042881942639
19050000 32.9338447694943
19060000 34.509164669155
19070000 33.2001335357282
19080000 29.3427493096189
19090000 32.1733922429944
19100000 33.2814832303556
19110000 33.836208634411
19120000 36.4136937892702
19130000 38.8234579184133
19140000 39.2861253870171
19150000 40.9669930473447
19160000 44.4430856194419
19170000 40.3504335235108
19180000 38.373706329638
19190000 36.1618457993548
19200000 31.1875305901264
19210000 25.2167984131392
19220000 24.8546188802655
19230000 30.7448901655976
19240000 29.4635203442236
19250000 31.0663237630529
19260000 23.1719259848998
19270000 27.6071908487248
19280000 24.690584361717
19290000 28.5139552383952
19300000 22.1284922938146
19310000 17.2226191145615
19320000 27.1974881971284
19330000 23.9438564320523
19340000 23.2441685882649
19350000 32.4234678514536
19360000 38.1477034963276
19370000 40.5739265397946
19380000 41.999379643764
19390000 33.7668131256078
19400000 36.3303463109446
19410000 36.8797034724845
19420000 29.0385974640259
19430000 23.6309286216643
19440000 31.8313342275663
19450000 35.8623446929507
19460000 29.1163066345096
19470000 36.5556566766394
19480000 39.028146252031
19490000 37.8108397291699
19500000 34.3152417338027
19510000 33.0133360845377
19520000 40.125986900965
19530000 42.9875972738458
19540000 45.3100834069508
19550000 40.8213983365139
19560000 39.1785402650534
19570000 43.7472016085912
19580000 45.6099059710148
19590000 37.7098841334324
19600000 40.2395999021555
19610000 43.0401840073861
19620000 40.3537796191838
19630000 34.8264310167924
19640000 34.7803458913073
19650000 25.2394425699905
19660000 26.9992484672583
19670000 45.4445185777332
19680000 39.0819719307361
19690000 31.7567377554367
19700000 31.141881915519
19710000 32.0019040826755
19720000 39.9469864314694
19730000 42.2584830468174
19740000 38.5630177857369
19750000 38.2926619280984
19760000 39.3717575421699
19770000 38.5423120818058
19780000 31.7803491359214
19790000 29.5284316830731
19800000 32.7760522379577
19810000 31.2469556486042
19820000 37.5802472136402
19830000 30.7630506234642
19840000 35.1697739806502
19850000 34.0460789524358
19860000 27.7275896332258
19870000 33.4438009440228
19880000 32.3037044578525
19890000 39.0901497569192
19900000 40.6184446037955
19910000 44.9335558181842
19920000 39.3776268521955
19930000 41.4566590627249
19940000 39.1480646728681
19950000 37.642548645191
19960000 32.0161135526959
19970000 27.1877332335824
19980000 36.4567207830032
19990000 39.1034069347016
20000000 41.8235993651808
20010000 39.9537384712152
20020000 43.5025041792823
20030000 42.7722215822791
20040000 49.7174229526056
20050000 48.7815393592095
20060000 42.6308552081707
20070000 39.5467586995684
20080000 40.3913322116924
20090000 44.4714094855876
20100000 42.3647582728167
20110000 38.7336688298428
20120000 28.2398810107803
20130000 32.3999385400686
20140000 30.6606267530365
20150000 35.590239126302
20160000 36.3925251977049
20170000 30.2883724305375
20180000 29.8705163321927
20190000 35.745146357975
20200000 40.6027099829166
20210000 31.3130989398487
20220000 38.2839485804034
20230000 43.3547217759572
20240000 42.9331893428178
20250000 39.2617850814217
20260000 37.1206902954003
20270000 34.2349211601726
20280000 41.6781668645161
20290000 31.0302553415337
20300000 30.8591862102355
20310000 33.7515543476545
20320000 38.6891813252415
20330000 33.9518811003147
20340000 34.8301729531486
20350000 31.0361645509077
20360000 36.3439443120647
20370000 31.9228394710232
20380000 37.3630164845408
20390000 34.1001935838288
20400000 41.1134244830522
20410000 30.7522916093999
20420000 35.8045444107188
20430000 36.5288939756042
20440000 34.7040498174891
20450000 28.7895007028879
20460000 30.631434647782
20470000 25.9454391405075
20480000 26.3744118546639
20490000 32.8080693956089
20500000 34.2964974090943
20510000 29.6983985085797
20520000 35.2133104807938
20530000 39.6793656779507
20540000 37.5099784495512
20550000 40.4610332948839
20560000 35.4827859141352
20570000 37.7068507914497
20580000 43.7349411722847
20590000 40.9684250355746
20600000 32.3669254811068
20610000 38.3207881776722
20620000 34.4165265877759
20630000 34.7982411323559
20640000 36.845602170876
20650000 32.6853561716844
20660000 38.7243235074861
20670000 32.0944389371192
20680000 36.1247978021195
20690000 36.9645635136781
20700000 39.2087484145936
20710000 35.31909121995
20720000 25.3360435513648
20730000 28.1007566727375
20740000 27.165879769177
20750000 28.0868597351011
20760000 29.8856933325209
20770000 28.083033404618
20780000 26.376055138307
20790000 27.7100962083028
20800000 26.9693766910952
20810000 27.6348268864799
20820000 24.2018923644822
20830000 31.2830337777029
20840000 34.2489067657912
20850000 30.5347144475065
20860000 27.0964734445758
20870000 22.261577766707
20880000 23.1357975469034
20890000 23.4683837125815
20900000 18.995986686406
20910000 25.2988424530256
20920000 23.1636042557182
20930000 30.0922681246617
20940000 28.6623764836651
20950000 29.5859421984398
20960000 34.2345972129206
20970000 33.640342795988
20980000 36.9555025745357
20990000 32.01943717194
21000000 36.7205230836184
21010000 26.0845106208952
21020000 30.204989242704
21030000 32.3794575372776
21040000 27.8016400895758
21050000 26.7829751535404
21060000 26.5256441661849
21070000 31.9656315310036
21080000 29.7111768767207
21090000 30.5325973021349
21100000 35.7396456627014
21110000 29.3821989944553
21120000 27.4482919486958
21130000 31.6752660513195
21140000 26.4252931581818
21150000 32.1833270605641
21160000 23.2705210944232
21170000 21.9100197856241
21180000 18.8112315385452
21190000 25.9088745247453
21200000 30.1309708372823
21210000 24.6095319901071
21220000 26.7051784357258
21230000 25.7270802141773
21240000 31.1676886637245
21250000 30.2119017799135
21260000 22.8818416102336
21270000 31.2672778837506
21280000 28.4874238283275
21290000 30.519451698187
21300000 19.8644554680884
21310000 21.1452592142886
21320000 24.1110257015758
21330000 29.86891355557
21340000 33.9687647012918
21350000 39.4101383808949
21360000 26.198206179185
21370000 34.3030802723395
21380000 31.154558261091
21390000 30.5270284195901
21400000 34.8713912454303
21410000 35.548905682477
21420000 29.4504365891615
21430000 29.058888977842
21440000 30.1799592913931
21450000 28.6194217842283
21460000 23.2322641458646
21470000 26.1747488052259
21480000 29.4931964396014
21490000 29.7849429410485
21500000 23.2312370317639
21510000 28.5285737354783
21520000 32.2539486903714
21530000 28.5714338041053
21540000 24.8107870958942
21550000 25.609693910793
21560000 23.9270385866501
21570000 22.0222050355425
21580000 21.5378391058914
21590000 23.2639469022279
21600000 27.2207428710616
21610000 30.2709826260977
21620000 28.6688247958833
21630000 30.8987990536233
21640000 34.8234490685481
21650000 29.3420787128691
21660000 29.1944823059845
21670000 27.6576775643716
21680000 23.786494811638
21690000 33.5086384693508
21700000 32.3356739192592
21710000 34.890588035124
21720000 33.0335804892412
21730000 38.5317156037335
21740000 35.2831126837718
21750000 29.0908965915064
21760000 27.0173951871392
21770000 26.3889671352298
21780000 28.0427361572501
21790000 21.0636206759096
21800000 31.1669787412733
21810000 32.6971906011912
21820000 30.1832212346198
21830000 30.0220111756762
21840000 27.719380246367
21850000 29.3975353262861
21860000 37.0708014427587
21870000 31.2520084454524
21880000 22.1385949000223
21890000 28.9968980425064
21900000 34.3473316290581
21910000 31.6934585537696
21920000 35.2560317548956
21930000 43.4270892387115
21940000 42.837544670011
21950000 38.0994814252124
21960000 40.8318816621647
21970000 41.6344123273661
21980000 41.4206739661705
21990000 39.3492658975408
22000000 34.0068590924767
22010000 32.4054325686212
22020000 39.0528559362281
22030000 34.3291380729731
22040000 39.4609340268498
22050000 40.6990523838855
22060000 34.6362237681297
22070000 33.2246085007844
22080000 37.6420681094468
22090000 36.8897153321421
22100000 39.0844347976697
22110000 35.6749130556382
22120000 36.8313878116739
22130000 34.6983199743671
22140000 34.0107305207758
22150000 33.6698249244149
22160000 29.9553596738751
22170000 32.4452614560785
22180000 30.3864585539938
22190000 32.750268264805
22200000 31.6226569574569
22210000 32.6363061059161
22220000 33.1252544515812
22230000 37.3221495896321
22240000 34.2045677563258
22250000 41.0874306453488
22260000 45.4351841224266
22270000 46.7102563664642
22280000 50.2267354801169
22290000 42.6360636475889
22300000 46.9375814066598
22310000 41.3243863650047
22320000 42.1965819330275
22330000 40.8882956182689
22340000 39.2245278689504
22350000 37.0086018814493
22360000 35.5273386711127
22370000 39.8138388447118
22380000 44.8162610734158
22390000 46.5577129823106
22400000 40.7794389662779
22410000 38.4500124071469
22420000 34.5227461192297
22430000 44.2300150390799
22440000 38.8362375597276
22450000 39.2064964495588
22460000 39.0165034599468
22470000 36.9952462740869
22480000 39.2573973492609
22490000 44.5351455130662
22500000 45.2813994984814
22510000 44.3300479698228
22520000 41.9918165020424
22530000 44.7627245733567
22540000 41.7310911374653
22550000 34.0683473097261
22560000 33.5038149945123
22570000 42.1305590202596
22580000 41.5932862484962
22590000 44.7242206556032
22600000 36.5176065410624
22610000 34.3652925930046
22620000 29.7396951102785
22630000 24.5904524057004
22640000 25.640195607162
22650000 24.2779216751649
22660000 24.9574552734778
22670000 22.7683680752793
22680000 26.9947891883271
22690000 28.4960843168414
22700000 29.019772824217
22710000 31.0362048701398
22720000 34.7024758770972
22730000 28.5859462937827
22740000 33.8102044207066
22750000 31.4416471386241
22760000 34.3221355096389
22770000 37.3657875729357
22780000 35.7849881823288
22790000 32.0515703164131
22800000 37.7622500765191
22810000 34.6794767253162
22820000 32.3233566866127
22830000 29.1822308739778
22840000 29.9410249643181
22850000 27.3044672699497
22860000 35.4277320442563
22870000 30.0051953485736
22880000 29.0081176637642
22890000 32.8604364595712
22900000 26.8525372295765
22910000 27.1126924236619
22920000 29.5816330408434
22930000 32.8938237255525
22940000 32.2807041506335
22950000 31.3514079660323
22960000 36.2607916579587
22970000 36.3623741876137
22980000 34.5790097792043
22990000 35.1812014744084
23000000 33.7090273308058
23010000 32.0257874233449
23020000 26.404069462441
23030000 26.7626761980516
23040000 24.6842476838706
23050000 25.123571294749
23060000 31.9684103063813
23070000 26.4000955403585
23080000 30.2521660300462
23090000 33.1100797288299
23100000 27.4780105308745
23110000 27.9869189192873
23120000 25.7523006464818
23130000 30.0678078511825
23140000 29.6759039059154
23150000 29.9373050260024
23160000 27.3183200966008
23170000 35.2977177878123
23180000 30.1040309802727
23190000 30.3627398440253
23200000 30.8313228360595
23210000 35.2715920349398
23220000 44.4227122678666
23230000 42.1297258977829
23240000 34.7327613884555
23250000 34.418219986399
23260000 31.0510146198952
23270000 33.0021637027866
23280000 32.6498997573421
23290000 44.8980793545694
23300000 43.552313571387
23310000 43.3004170846962
23320000 44.1187011995946
23330000 43.6900479046076
23340000 39.3487960545398
23350000 38.4206883174283
23360000 36.1150680795486
23370000 35.6212479471583
23380000 32.3747951307225
23390000 38.8645665315413
23400000 41.856165386186
23410000 42.1270419210762
23420000 33.0828271478292
23430000 34.8304615079568
23440000 33.5741672613486
23450000 41.5661853148802
23460000 36.6933806125411
23470000 39.731416204172
23480000 37.4902664597704
23490000 45.8252783732474
23500000 44.2695890659141
23510000 45.9556243484258
23520000 40.2681488509105
23530000 35.4438215537244
23540000 34.9900242250323
23550000 40.5440068331876
23560000 36.0190703802497
23570000 40.3174677114554
23580000 36.1056178362205
23590000 37.9385823975169
23600000 29.664563153903
23610000 26.9291225579655
23620000 34.7750254247899
23630000 35.9808197674952
23640000 29.7472389622354
23650000 27.8793114731633
23660000 40.3019504537631
23670000 40.1975499531422
23680000 38.3890666140215
23690000 37.405984679078
23700000 37.0708204200442
23710000 38.6152273389026
23720000 47.1926811064326
23730000 50.4220262024111
23740000 50.1446428825162
23750000 49.9126533642517
23760000 45.483092459508
23770000 47.5028163148414
23780000 48.287118476929
23790000 43.4555339408678
23800000 42.9578747344898
23810000 42.3991810068734
23820000 41.8634729292435
23830000 42.9306690218842
23840000 40.523355790026
23850000 32.5650794759931
23860000 34.5724930836599
23870000 39.7882106390873
23880000 39.0744175459396
23890000 33.8237871939616
23900000 37.6079703052118
23910000 39.6896077682765
23920000 39.961061809384
23930000 32.2262660623397
23940000 29.8546836129472
23950000 35.2813837508708
23960000 37.2284256696771
23970000 38.6717085942217
23980000 40.458848967102
23990000 35.0759683709397
24000000 33.5127575669916
24010000 34.6450601282522
24020000 35.9706672929409
24030000 34.0621758323514
24040000 26.0125836217126
24050000 23.6715754518677
24060000 27.3143865960429
24070000 30.842889224974
24080000 32.5510354522006
24090000 31.0569076050716
24100000 39.1088966686007
24110000 40.1614952738113
24120000 39.1501090416621
24130000 33.3061725482686
24140000 37.9639668344591
24150000 35.36991520532
24160000 35.6167685984466
24170000 35.2716311429587
24180000 35.5113970948768
24190000 34.1623271553984
24200000 39.6667055957502
24210000 38.188133215172
24220000 40.7987355738314
24230000 39.4070879633631
24240000 44.0636094513433
24250000 44.0790129873447
24260000 42.0847060780894
24270000 45.8078321980268
24280000 30.1347022209952
24290000 36.5281736908907
24300000 29.7598029012876
24310000 30.1724832762408
24320000 28.2649674993799
24330000 32.0692699322863
24340000 34.8534714479102
24350000 33.6578972004478
24360000 38.103505043774
24370000 40.2512357646957
24380000 39.6381488750454
24390000 32.7845308470982
24400000 38.4555206997311
24410000 38.4138573588854
24420000 36.7387310918005
24430000 27.0520063621506
24440000 33.6287643512275
24450000 37.0438766246809
24460000 35.4754453054057
24470000 30.9868571911326
24480000 27.2213084002901
24490000 28.2293448696983
24500000 33.008286148315
24510000 32.5997188345162
24520000 29.9559423392544
24530000 35.1458098716137
24540000 29.0479426602715
24550000 26.9245396958511
24560000 26.5378525415277
24570000 31.9689223246556
24580000 30.1503007273519
24590000 29.7603810519504
24600000 25.1966812198132
24610000 23.9381378110095
24620000 29.7255851554799
24630000 34.2692616260833
24640000 29.9603588102182
24650000 33.2882505994344
24660000 35.1874646236495
24670000 27.532178824524
24680000 27.0557399504389
24690000 22.6745508027907
24700000 29.189589672338
24710000 29.3366086182332
24720000 27.7300976469313
24730000 23.8976994951935
24740000 31.6311973201688
24750000 36.0326596584635
24760000 30.8272751082375
24770000 20.6472998362229
24780000 25.4627322062184
24790000 22.6858842371315
24800000 19.9772682243907
24810000 20.1558175990257
24820000 20.1963662449182
24830000 20.869690380418
24840000 22.054642226007
24850000 26.7681374732351
24860000 22.3274680137969
24870000 22.1176859744553
24880000 24.8813489188327
24890000 27.7564991177066
24900000 35.1594361051449
24910000 31.7607834960885
24920000 29.7821035604452
24930000 20.6196370149881
24940000 21.2924018961625
24950000 25.2154488430919
24960000 21.9883620996073
24970000 20.1473599040555
24980000 17.3822529749366
24990000 21.3334014487632
25000000 24.8666084012059
25010000 25.3625685432636
25020000 24.3671680572905
25030000 22.9712940303015
25040000 25.978885299389
25050000 23.6638404345558
25060000 18.2911748105819
25070000 24.6742125030303
25080000 28.6496461666798
25090000 29.3650155809713
25100000 30.4302196724394
25110000 35.875187556417
25120000 35.0305583564466
25130000 29.7722771927804
25140000 27.5515143887929
25150000 27.4559425779224
25160000 24.5816418739682
25170000 21.1345551927222
25180000 22.3606513818158
25190000 21.7681910308311
25200000 23.5367435918703
25210000 22.5683324193607
25220000 28.9056186090073
25230000 28.6500312488995
25240000 27.0087675809004
25250000 30.6119660930871
25260000 28.5884725704724
25270000 31.7320558284682
25280000 33.9376732759033
25290000 30.9596612006218
25300000 20.6393971308173
25310000 27.4638884019767
25320000 24.5314691173867
25330000 28.365163388362
25340000 21.3208253439489
25350000 26.3623937223928
25360000 20.1940118518245
25370000 23.0631311316018
25380000 18.4904827805114
25390000 24.5695534299259
25400000 19.0293701056008
25410000 16.22711400182
25420000 19.2313198728434
25430000 18.5136307614939
25440000 24.5331677578779
25450000 21.1292450785313
25460000 18.3231608165855
25470000 13.0646763232788
25480000 20.5487864417664
25490000 20.4425559222275
25500000 22.3281343651985
25510000 13.9191747462442
25520000 15.3729517906874
25530000 17.5199927286848
25540000 23.559635690243
25550000 30.943147344711
25560000 34.660707465333
25570000 35.4285433666337
25580000 33.2371735966677
25590000 25.911805780295
25600000 25.3234480335029
25610000 26.1492037919764
25620000 23.4429534449345
25630000 23.1856271833409
25640000 22.3443009790641
25650000 31.1074656905145
25660000 32.4336797347915
25670000 26.9698909060568
25680000 24.6951822879952
25690000 27.7926618325656
25700000 26.7772543029424
25710000 34.4108084761014
25720000 44.1228894441183
25730000 34.7965689985107
25740000 38.1441241055221
25750000 35.8385799401547
25760000 28.2803489038589
25770000 28.1037456432197
25780000 30.9922929405855
25790000 28.4401030193081
25800000 32.1233952269415
25810000 35.3895025904019
25820000 33.4022488307421
25830000 35.4475652046965
25840000 41.1897813868474
25850000 38.8189658415068
25860000 33.8374529694925
25870000 35.2326970753182
25880000 37.8629087587491
25890000 39.6093955358121
25900000 40.5109743912653
25910000 41.3185456561366
25920000 41.8376871050075
25930000 34.9871127413763
25940000 33.5704915682981
25950000 35.1075481436849
25960000 28.1682082625845
25970000 22.5172157544916
25980000 28.8547406529945
25990000 29.010879692356
26000000 33.2970409587122
26010000 34.4295996528622
26020000 28.0961327124599
26030000 34.5857161515699
26040000 38.3703482744322
26050000 38.3306808737335
26060000 37.8299389113857
26070000 37.507421500457
26080000 29.8826855357515
26090000 29.6997470801533
26100000 31.8902207506223
26110000 30.7371025012189
26120000 34.5349380222777
26130000 26.7305994398736
26140000 33.9895661617232
26150000 31.9132749352006
26160000 26.7882510163063
26170000 26.637789903552
26180000 29.001581173092
26190000 32.0984143495459
26200000 29.099254560508
26210000 33.3981072320787
26220000 26.8807716018769
26230000 31.3254262080642
26240000 31.6048717995929
26250000 30.8865005617289
26260000 31.6564280444234
26270000 30.6507194325495
26280000 21.7755637131199
26290000 23.6571996555815
26300000 29.3763384227083
26310000 24.5998769253062
26320000 26.8439464610531
26330000 27.3510284320156
26340000 34.0752845315851
26350000 38.1025916262789
26360000 35.4179600324239
26370000 31.1017797605276
26380000 32.5786169910194
26390000 36.6655757947773
26400000 38.6954729226298
26410000 34.74787732631
26420000 38.6956104707069
26430000 41.1163842277346
26440000 40.6781082612218
26450000 39.8539826188899
26460000 35.8021870560614
26470000 38.4375704526399
26480000 36.3002197992642
26490000 33.2728822619316
26500000 37.4579504602612
26510000 39.9701855914535
26520000 38.2942986122392
26530000 39.726877787928
26540000 38.052648895919
26550000 35.0169150470512
26560000 29.1654336707694
26570000 25.7698650209902
26580000 25.3061197684111
26590000 26.1443347129017
26600000 23.6932820183313
26610000 34.8240724844222
26620000 35.3740702183406
26630000 35.4911299188782
26640000 38.2298680036229
26650000 37.9064041790149
26660000 34.0114331155168
26670000 28.5727444739545
26680000 28.0148275194201
26690000 36.7891695085058
26700000 24.6913690400515
26710000 32.8489305069313
26720000 34.9645011833866
26730000 37.4309645149214
26740000 36.079814740203
26750000 30.5871680405373
26760000 37.7092441874012
26770000 33.4793902370953
26780000 40.9917790480903
26790000 28.2092375219328
26800000 37.3763508245293
26810000 38.2987714006281
26820000 36.2781076977612
26830000 36.6375341487911
26840000 32.3033435500234
26850000 37.1742911398129
26860000 35.1467821503722
26870000 43.5694644978946
26880000 35.3749589056481
26890000 38.7292933550769
26900000 34.0529469625484
26910000 30.1580580802596
26920000 32.8565672728911
26930000 35.1103766912624
26940000 34.2854701685496
26950000 35.5699810532668
26960000 31.8378805825654
26970000 35.3658428573492
26980000 35.2944428468287
26990000 30.3368804533366
27000000 36.1496668800472
27010000 38.0443670522133
27020000 36.9441058021043
27030000 35.7955205815024
27040000 36.5625491964246
27050000 32.3661324022813
27060000 30.6055162260224
27070000 33.2805047437159
27080000 41.4628701440498
27090000 38.0757199180606
27100000 37.4558680165733
27110000 39.0284452736574
27120000 37.4462910128294
27130000 33.6445508597087
27140000 33.4607269679526
27150000 31.992805410993
27160000 33.1060863413617
27170000 30.0907976576202
27180000 27.9822699056361
27190000 24.37202895252
27200000 25.078987355692
27210000 27.0399844916371
27220000 30.666389949435
27230000 26.2578467413419
27240000 29.6806588374819
27250000 36.1463040833418
27260000 35.273181820483
27270000 34.9597578572088
27280000 35.3139976942607
27290000 28.4197082712968
27300000 27.4181165394804
27310000 32.9973418321532
27320000 30.1582067317837
27330000 34.4061614307111
27340000 31.3541363872621
27350000 32.0040608773589
27360000 30.5603738991679
27370000 29.4342087436251
27380000 29.88251857788
27390000 27.865281372695
27400000 37.7494733239552
27410000 33.5138380405286
27420000 28.5679878974765
27430000 31.4301212992636
27440000 22.8589542243769
27450000 24.9847726996536
27460000 27.6861255785183
27470000 21.4838406699836
27480000 29.4068546911465
27490000 28.1066894730549
27500000 33.3773829928171
27510000 29.8604074327177
27520000 33.0340753736043
27530000 26.1415297027944
27540000 28.2065972654147
27550000 31.289648255221
27560000 36.9793400891259
27570000 41.0641552622569
27580000 36.8212714605569
27590000 40.9137873186365
27600000 42.1132156261168
27610000 42.9676693881304
27620000 45.2069849421516
27630000 42.5676597236598
27640000 46.5888239288679
27650000 49.6881026792323
27660000 49.9671661292552
27670000 48.1715653355935
27680000 45.6686018140724
27690000 39.2367889724554
27700000 38.4927418864568
27710000 34.6445337165547
27720000 30.5162241264391
27730000 32.9942310940007
27740000 33.5919972458987
27750000 37.3709137238934
27760000 36.9723532483876
27770000 40.6951340202819
27780000 33.3350445003084
27790000 37.3098475513672
27800000 41.6215398480318
27810000 39.1688111825379
27820000 42.9719744163823
27830000 39.2731162569227
27840000 42.8377818626932
27850000 40.6059340684868
27860000 46.7283453681293
27870000 43.8935912398148
27880000 45.3558609890699
27890000 45.024905581616
27900000 41.6749989401931
27910000 42.5648314407408
27920000 42.9384215267143
27930000 41.6312173459693
27940000 43.4148686412595
27950000 46.4900501363106
27960000 41.6222816435122
27970000 41.3442874882785
27980000 37.8609514666678
27990000 35.1658375156955
28000000 36.9463838154028
28010000 37.3140930012375
28020000 39.1020605197286
28030000 39.9384285833035
28040000 34.1160005984526
28050000 32.3048492292833
28060000 29.2893311093449
28070000 32.7692264535315
28080000 35.1257650980038
28090000 34.3450588476501
28100000 36.8747055870874
28110000 38.6551845447445
28120000 44.7747223102557
28130000 47.5132530408612
28140000 42.2034267501543
28150000 31.6038473054502
28160000 30.0272137527521
28170000 35.3730471093113
28180000 33.6892345446682
28190000 31.4638260542982
28200000 34.1981649730225
28210000 36.033202102211
28220000 40.1932734229584
28230000 38.957469745547
28240000 32.9091446166826
28250000 31.7521033940119
28260000 43.8852714542026
28270000 34.955936157689
28280000 42.2692851465555
28290000 33.2194598882365
28300000 35.4155539019666
28310000 29.5211640973345
28320000 32.1097662547858
28330000 38.0379010561887
28340000 37.1381117409454
28350000 40.78729766189
28360000 33.2678584877139
28370000 40.4004681557446
28380000 38.1259689964563
28390000 39.7306442279619
28400000 32.6390804149776
28410000 40.0937827668264
28420000 43.5111279198266
28430000 40.252447413374
28440000 36.3582241235585
28450000 42.0606699473291
28460000 40.5393600878753
28470000 35.6887573167791
28480000 40.4412364999509
28490000 43.8355211961276
28500000 42.2384457463078
28510000 39.0066206267705
28520000 32.226838434036
28530000 32.539043816692
28540000 34.9902994891301
28550000 42.5837941987121
28560000 47.2844669801413
28570000 47.9601877852307
28580000 38.0402294964135
28590000 34.8404186941433
28600000 31.5192253447334
28610000 22.5067734529533
28620000 29.166086561566
28630000 32.7335718679038
28640000 38.4899913275772
28650000 40.9256759414155
28660000 44.2094556732178
28670000 34.6082005073595
28680000 37.0494394204451
28690000 44.3967014147876
28700000 40.338201127583
28710000 41.1013631658926
28720000 42.0203931473521
28730000 42.5716920942513
28740000 33.8084025438856
28750000 30.6649882837847
28760000 33.2901072846568
28770000 35.3677924547547
28780000 31.6980147307238
28790000 39.1855347901876
28800000 34.4015118942745
28810000 32.5071693345997
28820000 39.3237752291585
28830000 38.7936233208842
28840000 36.2614182910212
28850000 39.3432000196514
28860000 37.7447945095425
28870000 41.9254430163292
28880000 41.1678634392171
28890000 42.093758479638
28900000 46.6949592289258
28910000 48.2058133886116
28920000 47.469422687601
28930000 43.6134234778992
28940000 46.6483736895158
28950000 44.4015127317439
28960000 40.3599278204002
28970000 46.8916208705466
28980000 46.05513356664
28990000 53.0917324726296
29000000 54.0906206456575
29010000 49.6549214534555
29020000 57.5172457876749
29030000 51.8165074566809
29040000 51.8826372547274
29050000 40.9919697260175
29060000 48.4295104829436
29070000 47.2991095212433
29080000 46.2760440249899
29090000 49.8697347666813
29100000 46.2261724794787
29110000 50.3518442140324
29120000 42.0143021048711
29130000 48.7671368504014
29140000 51.0565795261258
29150000 39.4621415280986
29160000 40.765878973291
29170000 36.8544838247359
29180000 48.9684255900236
29190000 46.8827802477846
29200000 51.2433433824861
29210000 49.9868849216336
29220000 44.2522473440123
29230000 40.3045285346939
29240000 40.4861294426593
29250000 39.6862336640336
29260000 30.6832439377908
29270000 34.1714377209338
29280000 33.4881498874738
29290000 37.2018292001992
29300000 39.7471744975001
29310000 38.5959974894297
29320000 42.8866647914743
29330000 40.9977756134588
29340000 47.4469479232611
29350000 46.0370342463983
29360000 40.785476214212
29370000 43.7708764273651
29380000 40.8189546716659
29390000 41.5567413621316
29400000 32.493086013173
29410000 38.8952823664669
29420000 37.765678852188
29430000 29.3314708892885
29440000 39.3426451201751
29450000 34.4119177555805
29460000 38.5110252525976
29470000 38.0006640130645
29480000 34.3234542002901
29490000 36.1206114443659
29500000 40.6437703923529
29510000 30.9693126978948
29520000 42.5735805965246
29530000 38.5587285936728
29540000 34.9352651408936
29550000 32.0100800525528
29560000 38.9405805667274
29570000 37.7973666095376
29580000 40.9349216841599
29590000 42.1814683855475
29600000 38.6388129629401
29610000 38.0099256791827
29620000 39.8909213642385
29630000 43.3016500493788
29640000 36.0921783433304
29650000 38.785610311672
29660000 33.0434374357181
29670000 33.6238833059017
29680000 31.5420319562017
29690000 30.5926991412198
29700000 28.5919419360832
29710000 30.1152544866765
29720000 28.071031052448
29730000 37.1737993185501
29740000 40.2310255352518
29750000 29.8376996164585
29760000 30.6410302642409
29770000 27.5930194867241
29780000 29.0916361329139
29790000 32.8271860684635
29800000 34.0211611211377
29810000 37.7476464879762
29820000 29.7229127877441
29830000 30.7374249963959
29840000 39.1830529316738
29850000 34.2912603969795
29860000 27.7834798950771
29870000 27.1588261856791
29880000 28.1938726222311
29890000 29.7409745327525
29900000 28.8707391172111
29910000 30.0232790264177
29920000 27.8249572533615
29930000 28.5078963499314
29940000 24.2761466739379
29950000 32.7753414451459
29960000 33.2288214593637
29970000 29.3043208579548
29980000 29.7415223973084
29990000 33.2697326970367
30000000 37.9426527808623
30010000 32.9513729911808
30020000 27.9525344151729
30030000 27.2431049207182
30040000 29.3739096390851
30050000 28.4570974513666
30060000 35.2930308722284
30070000 33.6908651425301
30080000 31.7477143218513
30090000 22.3186375086459
30100000 21.183262751212
30110000 21.3143985005233
30120000 23.4391889012657
30130000 27.228081474206
30140000 27.8700476857613
30150000 30.806980853858
30160000 29.3207694226146
30170000 28.3715971049373
30180000 30.5270990974177
30190000 31.3153164453662
30200000 39.3744342271724
30210000 39.5422732761994
30220000 40.5224892604232
30230000 38.0979255760365
30240000 37.7735643001557
30250000 31.5498627404602
30260000 42.0743463237116
30270000 36.1221964411828
30280000 41.5204983350595
30290000 31.2677636062774
30300000 29.473037970476
30310000 32.2462622491425
30320000 34.784895938268
30330000 38.1571795268949
30340000 36.6196126252532
30350000 36.6882964761877
30360000 38.5046275437277
30370000 44.5218350424521
30380000 45.6149004285502
30390000 40.2894521885008
30400000 48.0996378298893
30410000 41.3194017038987
30420000 40.8135447549271
30430000 45.8548351466769
30440000 42.2848996477582
30450000 43.0479049897826
30460000 46.6990827631424
30470000 51.2278940076491
30480000 42.8528423905906
30490000 36.2593148741961
30500000 38.5538738115318
30510000 45.6611915717486
30520000 40.4889210110751
30530000 38.1693275053114
30540000 42.0311541024612
30550000 38.8265121138639
30560000 38.8576203083855
30570000 37.6787119407212
30580000 36.7927683887792
30590000 38.8237338186038
30600000 33.3966204305872
30610000 45.6673920792766
30620000 38.0574218539998
30630000 41.9974358977784
30640000 39.2835812543934
30650000 39.0136865570023
30660000 45.3701711578711
30670000 42.6414338100359
30680000 44.0103169264076
30690000 43.962021068083
30700000 46.1483449743361
30710000 49.4812200704877
30720000 48.7965333886766
30730000 51.7313809019814
30740000 46.3319115196893
30750000 49.434558176484
30760000 44.091350659688
30770000 46.4244045325818
30780000 47.8482475400424
30790000 45.7572074645871
30800000 38.1532649215615
30810000 41.6542423694274
30820000 37.8857330129016
30830000 36.8941636551087
30840000 32.6770638139087
30850000 34.6163216260357
30860000 36.3600811106649
30870000 38.378337552547
30880000 39.1363969001055
30890000 43.3437827150468
30900000 43.5450346445636
30910000 42.2617838087018
30920000 40.1432751223298
30930000 40.090079508287
30940000 34.894339165753
30950000 36.6978885563286
30960000 41.3889051812279
30970000 42.3674581921958
30980000 42.1890717881907
30990000 40.0222647584263
31000000 40.9486011601048
31010000 47.646469587629
31020000 42.5322919044385
31030000 37.7583826117051
31040000 35.7230582445774
31050000 42.7740520656666
31060000 45.6325564672624
31070000 42.5773827533959
31080000 40.17982833897
31090000 33.2895634452417
31100000 29.8700139893423
31110000 34.3279847064089
31120000 39.532254626737
31130000 39.7905574677523
31140000 32.6755881101556
31150000 26.1799330106307
31160000 27.0171393744466
31170000 27.9962191900085
31180000 27.5741055887622
31190000 19.6353394672484
31200000 20.5364799974381
31210000 27.2009452206653
31220000 25.4756150682785
31230000 27.8339966915026
31240000 32.620605930477
31250000 31.5997726225261
31260000 32.0959617574161
31270000 27.6658954720874
31280000 34.866645484777
31290000 32.7600697162622
31300000 36.4967271385975
31310000 32.1323904563268
31320000 35.1378019893191
31330000 34.8095751530557
31340000 32.7191443906436
31350000 39.3731263713255
31360000 37.6666771001934
31370000 36.7262968785168
31380000 35.8579543033732
31390000 35.3697523948701
31400000 29.7704120054188
31410000 34.5237679681409
31420000 36.2738727877726
31430000 39.6516506075401
31440000 37.8763399536586
31450000 35.1058737469678
31460000 36.9363606614916
31470000 34.9544909442445
31480000 39.6586923992311
31490000 36.6023000364335
31500000 34.691154614086
31510000 35.2725089036583
31520000 35.3137343314699
31530000 41.7953800383135
31540000 39.6187602406426
31550000 38.3662701450405
31560000 36.902340678686
31570000 25.0522645542504
31580000 26.9221562599858
31590000 29.2618242191028
31600000 30.3504202365095
31610000 35.6408740983244
31620000 40.8759418937891
31630000 32.3422617845355
31640000 32.0191333703287
31650000 37.8470116945275
31660000 36.9059925175295
31670000 43.1950787106469
31680000 43.9808505492332
31690000 38.7027059656104
31700000 40.0429888153885
31710000 36.9507297160772
31720000 37.5853398535212
31730000 37.9138559221065
31740000 33.8675159349652
31750000 41.2722892734957
31760000 42.6785943459421
31770000 38.9919816232572
31780000 37.6247162377876
31790000 39.0465585049047
31800000 38.41595359024
31810000 40.8266601968317
31820000 36.473915995733
31830000 33.6972873736785
31840000 30.5246391775629
31850000 33.9261705139983
31860000 34.2664453636879
31870000 36.9946568501019
31880000 26.4815110091309
31890000 31.3350921726655
31900000 35.7807386455527
31910000 34.5314168527391
31920000 37.5915060396341
31930000 36.3515628835378
31940000 28.1816566664693
31950000 32.2081839515795
31960000 32.9012193965108
31970000 35.2370319138342
31980000 35.3783048208242
31990000 33.0503160705809
32000000 43.7192765065716
32010000 45.5537423890802
32020000 40.9208521114574
32030000 36.4940046759805
32040000 34.7092800523693
32050000 35.4898718162927
32060000 36.7998254316771
32070000 38.2946350424123
32080000 35.168293044641
32090000 33.7347139452268
32100000 39.3347880310368
32110000 41.4937911364267
32120000 38.802234669044
32130000 33.5840563892586
32140000 32.8627518231947
32150000 33.4328375644553
32160000 32.8247787206154
32170000 32.4562094518008
32180000 31.4442245086604
32190000 27.2232838004772
32200000 37.789652741595
32210000 36.8389602397066
32220000 38.4227838935115
32230000 40.0443194218405
32240000 31.2957950350341
32250000 35.4947839550973
32260000 41.3651942129064
32270000 39.6902145219045
32280000 43.5784195004283
32290000 42.2199818607387
32300000 34.4318121759956
32310000 34.2877449550904
32320000 36.6760656046275
32330000 36.7933837819967
32340000 33.1449729588054
32350000 32.5895165405407
32360000 33.3493224268416
32370000 41.528987398435
32380000 40.4928260841538
32390000 42.5825795639813
32400000 40.1204299891731
32410000 42.1734380357047
32420000 35.4984502254918
32430000 39.0869895445591
32440000 36.914771513166
32450000 38.6276578969083
32460000 34.4064203266511
32470000 35.9367270733571
32480000 35.2891539636107
32490000 36.1411987350777
32500000 39.4054820382484
32510000 27.4659336386751
32520000 39.0167661507672
32530000 43.7089335065128
32540000 40.2312949337198
32550000 39.9566516943532
32560000 39.5232881220062
32570000 33.6302985833044
32580000 35.7109038750925
32590000 36.1013485989146
32600000 34.6481510489122
32610000 34.9269597738416
32620000 41.0380188232401
32630000 41.6930755009564
32640000 43.2389498190486
32650000 42.6464904362298
32660000 39.3791670067216
32670000 41.2027157570494
32680000 40.0714167256169
32690000 47.8076219210892
32700000 47.399163425978
32710000 38.2430697852184
32720000 45.9145897027721
32730000 48.1562004449065
32740000 42.1166719653971
32750000 32.2980416498361
32760000 36.7384707447544
32770000 46.931560934936
32780000 49.4371681898898
32790000 42.7464086695232
32800000 43.0946007755762
32810000 41.069681477327
32820000 39.9495687954495
32830000 40.7883577768808
32840000 44.6159559365875
32850000 46.2821652666295
32860000 43.0151742614383
32870000 49.2625022717135
32880000 47.3153427013066
32890000 46.4371705711146
32900000 47.4956995144065
32910000 45.3597607025362
32920000 45.3118518706747
32930000 37.3311441241315
32940000 41.7453076420367
32950000 41.8147334183233
32960000 46.198758166693
32970000 34.7934064587607
32980000 41.206963123739
32990000 46.1965819283058
33000000 41.3243308035032
33010000 44.2311063937618
33020000 45.2450015175587
33030000 46.4621311664475
33040000 47.0522993960562
33050000 44.1046551401523
33060000 41.1550115788615
33070000 44.1790122894503
33080000 41.8662239467274
33090000 40.697174870821
33100000 35.8163676242601
33110000 43.0402367804001
33120000 36.5939635164718
33130000 36.7524323579813
33140000 29.3456626720334
33150000 30.9929001269874
33160000 33.3401787331745
33170000 37.4277018900158
33180000 36.0459882678068
33190000 47.3803732081148
33200000 46.9104418794071
33210000 47.8309154255671
33220000 37.6397671436387
33230000 36.1326653457826
33240000 35.8415394236147
33250000 34.7009514158173
33260000 27.1204530931515
33270000 31.9485526120816
33280000 40.1877888469642
33290000 35.1825449033326
33300000 35.9540178782155
33310000 40.0578536887637
33320000 33.8177817961077
33330000 38.9898234314891
33340000 37.2577085798717
33350000 35.9051899031721
33360000 36.6327656701391
33370000 32.8061676164384
33380000 31.906143459643
33390000 33.5237692486877
33400000 31.757978010629
33410000 35.8030222474036
33420000 30.4089543304133
33430000 32.3140490997345
33440000 33.9147463203282
33450000 26.3551268380184
33460000 35.1761875879629
33470000 33.3571908582357
33480000 30.2309472539179
33490000 32.4151479303137
33500000 34.020695853506
33510000 36.1316923997019
33520000 31.4014572049899
33530000 27.7700243342638
33540000 30.8401001764128
33550000 28.6412461858596
33560000 27.5383329201167
33570000 33.9360351255843
33580000 28.5282010297714
33590000 34.1576077217755
33600000 28.0368223136932
33610000 28.9394072530192
33620000 24.6958790870066
33630000 24.4617516621703
33640000 24.1262623062266
33650000 23.0557342461597
33660000 31.1730022759783
33670000 34.9557724170596
33680000 37.6949142893974
33690000 38.2726975574408
33700000 41.5991484881413
33710000 38.7090007933033
33720000 37.3662512918903
33730000 36.1607844251429
33740000 35.4944791866988
33750000 34.0960588247608
33760000 29.7401653108938
33770000 30.748883839562
33780000 34.2487655452482
33790000 33.1140782611133
33800000 28.0899275394873
33810000 34.3733208585931
33820000 38.4616942354781
33830000 39.5151661652176
33840000 37.8037353724496
33850000 32.7272198158706
33860000 36.7167642034567
33870000 38.7624135741339
33880000 41.083807167042
33890000 37.1647664803577
33900000 29.983206443689
33910000 29.6717747099402
33920000 34.2664789987771
33930000 28.7320510126231
33940000 25.0979967763855
33950000 30.7673652513395
33960000 34.2398497328029
33970000 31.0461041704255
33980000 30.0573514827701
33990000 26.4748612252434
34000000 28.2954433490357
34010000 26.6976474083808
34020000 27.8001220395448
34030000 31.7893344806809
34040000 35.0425598449596
34050000 33.5723380158912
34060000 30.2903513105869
34070000 34.916143965223
34080000 35.6670230801423
34090000 38.5856921315035
34100000 36.4997850302288
34110000 39.929478312518
34120000 45.3631638267669
34130000 46.6739863502705
34140000 43.1533482834095
34150000 36.6820068023632
34160000 41.3237789336976
34170000 40.9571809838471
34180000 39.7304987841282
34190000 42.4548873383154
34200000 36.4585079457907
34210000 38.5175881287428
34220000 36.8466125085468
34230000 41.7372146898187
34240000 44.6849632777885
34250000 41.9232938879034
34260000 40.3423634400968
34270000 42.04554665848
34280000 46.2791499442679
34290000 40.8538443704102
34300000 40.3198864631958
34310000 46.8006675443521
34320000 46.8867581818135
34330000 39.2157133876056
34340000 37.1949596126366
34350000 45.9384278821902
34360000 40.7932185700801
34370000 49.671045430922
34380000 46.996660467497
34390000 36.448435652819
34400000 35.7399467825421
34410000 39.0768229071907
34420000 43.0977113741212
34430000 36.6699723076501
34440000 44.2178238975562
34450000 47.5581085955871
34460000 39.3966863022892
34470000 39.6020483106688
34480000 40.1587857810326
34490000 42.0926825209892
34500000 38.8319181030968
34510000 41.2369871719656
34520000 43.0019753837799
34530000 50.693794046109
34540000 44.7185290769365
34550000 42.4443154836654
34560000 42.3359246888672
34570000 46.3541064941425
34580000 49.6861939753935
34590000 50.0549727696681
34600000 46.1309551164512
34610000 52.7878474661858
34620000 47.4829890556658
34630000 43.7845968732197
34640000 51.5337361577333
34650000 45.6286429228781
34660000 46.7482080208624
34670000 41.0300519844153
34680000 43.3532647652323
34690000 42.2599230907345
34700000 44.6246331428047
34710000 44.889198141123
34720000 43.94393686317
34730000 39.0739241911369
34740000 33.7942346894838
34750000 33.1714945281929
34760000 41.2554738416369
34770000 41.7682297892861
34780000 36.0910490190187
34790000 41.8215121992815
34800000 44.6525864286954
34810000 40.9421170874203
34820000 46.1157108969779
34830000 45.825833736581
34840000 41.4764073127168
34850000 37.3195244253935
34860000 40.4452211925889
34870000 38.2638832811556
34880000 43.568979545081
34890000 43.9596891786568
34900000 39.8047460082038
34910000 40.5566238490679
34920000 43.9032451121872
34930000 46.3757260837808
34940000 48.1318312985542
34950000 43.8934464671489
34960000 52.1109076848122
34970000 49.7836492514785
34980000 52.7795151774463
34990000 49.4485178501556
35000000 43.4086367651007
35010000 41.824539740754
35020000 40.5475803907024
35030000 35.0437924350733
35040000 35.3497838759126
35050000 45.7822106198827
35060000 44.9485961042802
35070000 47.6740652314407
35080000 47.9493711189243
35090000 49.926258027182
35100000 43.1086940584336
35110000 45.651078578878
35120000 45.2802442697862
35130000 41.3749720958839
35140000 46.1469718546046
35150000 42.3264849967422
35160000 39.4749802419244
35170000 41.137863101984
35180000 37.4992776246077
35190000 33.2089786480309
35200000 30.9446549155119
35210000 43.7142811269637
35220000 30.4291598166357
35230000 43.0636913142109
35240000 44.0069808199528
35250000 42.1924180262346
35260000 33.3035387600411
35270000 33.2873866895994
35280000 33.7841711544253
35290000 40.8178478623355
35300000 34.6266638632412
35310000 39.2800658441944
35320000 33.9875699238818
35330000 27.9673930133853
35340000 32.1677085229829
35350000 40.0540578630944
35360000 45.1121112654878
35370000 46.5295554152553
35380000 44.8710520070696
35390000 48.2136540815922
35400000 45.3188049300932
35410000 43.6223244078663
35420000 39.2851736490297
35430000 47.4909617161106
35440000 42.898971824151
35450000 33.9877600071509
35460000 46.420827425255
35470000 48.0851246227678
35480000 44.3168989598391
35490000 44.272321138519
35500000 37.621520002923
35510000 34.6593293084696
35520000 42.9787726817043
35530000 44.605772134781
35540000 42.6125814901959
35550000 38.8965719663708
35560000 45.395651372241
35570000 40.7387837121033
35580000 37.8634555243204
35590000 37.1515998693198
35600000 34.2259856664865
35610000 29.7410214014817
35620000 32.5935545988237
35630000 29.648421683015
35640000 34.3949821319588
35650000 30.92711368702
35660000 28.3177023866328
35670000 35.8637942649568
35680000 27.5834964731682
35690000 33.6924953965807
35700000 36.7736303875453
35710000 32.3064993951135
35720000 29.2855423756941
35730000 31.7326386438647
35740000 36.4827807774179
35750000 35.4019066331884
35760000 35.3542983013758
35770000 34.1010495317091
35780000 26.4712090806176
35790000 27.2196851040478
35800000 31.7478362538936
35810000 29.8151332783756
35820000 28.6470690702122
35830000 34.059866132672
35840000 31.8444670429677
35850000 31.2164158455489
35860000 32.4388832982733
35870000 35.3268073309364
35880000 31.3773715528566
35890000 31.0466323262007
35900000 25.9521042814708
35910000 24.5904120162999
35920000 28.1102075792484
35930000 24.404723524534
35940000 30.4144093521855
35950000 26.4493496352844
35960000 33.0969494911454
35970000 32.4513326922718
35980000 31.2029799201813
35990000 29.1421607976529
36000000 27.0579156400917
36010000 28.5852772348483
36020000 34.0212587978522
36030000 32.3109061968415
36040000 28.5067349480411
36050000 38.2661991568033
36060000 35.5136260296786
36070000 38.7920706777526
36080000 41.7852117695224
36090000 37.2683764850749
36100000 36.216110590709
36110000 31.3372039030598
36120000 42.4371777907494
36130000 40.1002701197397
36140000 38.2041610436627
36150000 32.2794010505193
36160000 35.8116755040095
36170000 30.7935903549276
36180000 30.8752282938997
36190000 31.3244178130587
36200000 36.2249590420305
36210000 35.6305330048856
36220000 39.7036570713963
36230000 34.0729438274451
36240000 33.7108293209874
36250000 38.7161573908289
36260000 39.9432834781605
36270000 39.6253542223179
36280000 34.8845219524337
36290000 36.6771495067131
36300000 44.4891584041386
36310000 42.5984030264909
36320000 35.3817645874288
36330000 34.414133972812
36340000 33.5372761802507
36350000 40.972845000715
36360000 40.9133193010888
36370000 43.3341204941194
36380000 41.8353376067867
36390000 42.0699948007284
36400000 43.2070324247006
36410000 43.0628032706792
36420000 43.5351255902768
36430000 47.1353039182093
36440000 47.324507514664
36450000 49.620481362165
36460000 48.9248182716113
36470000 47.3101038215822
36480000 40.8890265484951
36490000 42.7807247589928
36500000 38.689249942144
36510000 37.8834668706349
36520000 30.7448021567996
36530000 30.0362326569292
36540000 38.0410870317081
36550000 33.6579033916714
36560000 31.4065085646387
36570000 33.1025061713725
36580000 36.5991887391368
36590000 36.5490380185237
36600000 37.08792117006
36610000 42.8206904859935
36620000 40.7424236714629
36630000 39.1784290963719
36640000 36.7679559150971
36650000 31.6910790563464
36660000 36.5400615596427
36670000 37.2789452879974
36680000 35.8097673576984
36690000 24.1152890663466
36700000 36.8674551167657
36710000 38.5099664622046
36720000 36.4334622711087
36730000 33.3572781105698
36740000 40.4295040484827
36750000 34.0861436630293
36760000 41.2075347017044
36770000 29.9795518496328
36780000 35.7702277787233
36790000 37.0479669365412
36800000 34.2280638510798
36810000 28.5662671222607
36820000 40.7288079477858
36830000 43.9905808536432
36840000 33.1685207586252
36850000 27.6894106962944
36860000 31.3067959872815
36870000 40.9737834377541
36880000 43.9518420719829
36890000 38.4898307645783
36900000 44.9566139953813
36910000 47.182605911918
36920000 43.0479586929815
36930000 46.7643313134824
36940000 44.5398592434703
36950000 45.1811462858679
36960000 47.3267008684085
36970000 48.4381507027751
36980000 45.8991223411696
36990000 52.1305225250571
37000000 53.2412354244309
37010000 41.3573180819047
37020000 41.7124083451754
37030000 49.5693173060347
37040000 46.8682799909642
37050000 48.6489730994101
37060000 42.7256191736709
37070000 50.786806761602
37080000 48.6745304331034
37090000 50.4561158553715
37100000 45.1269106172417
37110000 45.7862308761916
37120000 49.0613550851762
37130000 51.9229446331478
37140000 51.7952200826832
37150000 45.5931101634656
37160000 45.8045808817772
37170000 45.7376012664293
37180000 45.5869171207987
37190000 44.3416956590181
37200000 49.3367866028191
37210000 44.7473413845953
37220000 45.0092808805954
37230000 48.6914076089351
37240000 44.6909062600726
37250000 41.1960935668804
37260000 38.4759181433387
37270000 37.4855690860891
37280000 34.1269776357743
37290000 37.7169731292774
37300000 31.0683825413936
37310000 27.8214905678103
37320000 34.7137229789287
37330000 28.5475920664104
37340000 37.4983397075376
37350000 41.7235951310986
37360000 44.1780530930958
37370000 48.4210852483781
37380000 45.9012573662985
37390000 46.4371486802454
37400000 46.4154633966008
37410000 43.0141440586229
37420000 48.5005013588597
37430000 35.9121341694717
37440000 40.3871053979299
37450000 36.6774350484751
37460000 37.0015141385057
37470000 39.3558321941555
37480000 37.0458329455089
37490000 35.7694096316014
37500000 40.186207859824
37510000 40.1023800733274
37520000 42.4571221516717
37530000 36.7505683112911
37540000 39.0295695838513
37550000 41.9082622197485
37560000 46.8006018296694
37570000 45.4475025720697
37580000 49.2975830999699
37590000 42.2819799169407
37600000 38.3483023366626
37610000 36.076871871815
37620000 47.6054860210159
37630000 48.5972067408759
37640000 44.2249169252351
37650000 44.9971140257584
37660000 42.2585272024751
37670000 47.3524310813538
37680000 41.0341377704451
37690000 38.0495146844459
37700000 37.0634786966424
37710000 36.7315003550827
37720000 41.0440373053017
37730000 40.9523898372835
37740000 35.4385653544593
37750000 37.4235622535737
37760000 28.0890299661375
37770000 32.9411711438156
37780000 35.6395946390444
37790000 38.2834988716507
37800000 37.9774862152569
37810000 38.8325212511213
37820000 37.7313078871177
37830000 43.0694224701676
37840000 47.2267818182615
37850000 44.6447002220893
37860000 33.6591576303389
37870000 35.6746383304871
37880000 39.7173604738571
37890000 41.400787316181
37900000 43.4088207402875
37910000 44.5018272504285
37920000 37.9449786896927
37930000 46.1920726902438
37940000 45.24554721557
37950000 50.7393657030549
37960000 47.4815915231784
37970000 49.3036503042164
37980000 51.0402039677569
37990000 50.7909737947606
38000000 48.3083018901027
38010000 44.3495272347129
38020000 42.4208882319753
38030000 41.5430481838678
38040000 43.8084719150449
38050000 44.4382323195339
38060000 46.1692649679466
38070000 36.4694135056607
38080000 37.2901440852386
38090000 40.1639471792076
38100000 35.6415235924093
38110000 43.7369599394982
38120000 37.7711067602279
38130000 39.1764771637893
38140000 36.1007877537268
38150000 39.9551627603481
38160000 35.7859836866936
38170000 39.0246081936735
38180000 38.5420388823501
38190000 35.7631532341302
38200000 40.0575935328554
38210000 41.8661270074864
38220000 35.8907181819043
38230000 36.6950564653933
38240000 37.5104864005896
38250000 38.1326501122221
38260000 32.8869685817987
38270000 32.6015131301651
38280000 41.8557778813022
38290000 37.5523934897328
38300000 30.411598628432
38310000 32.5062243086898
38320000 31.1751561925318
38330000 42.8768335326345
38340000 44.0159094443249
38350000 40.8575630111746
38360000 40.7139523370643
38370000 43.2926552963399
38380000 38.4936708902769
38390000 40.3409997518427
38400000 40.6440810753682
38410000 36.7756530299204
38420000 38.2260787842398
38430000 44.2638399634053
38440000 38.5963824967069
38450000 39.1588315126849
38460000 32.1242077112286
38470000 37.1272082724061
38480000 40.1297443071236
38490000 44.1587780417411
38500000 39.7917979813213
38510000 38.9357396014879
38520000 38.0816965340509
38530000 43.1678391776312
38540000 44.9356527155687
38550000 42.5464793978931
38560000 40.8172353459969
38570000 38.0820171977296
38580000 31.3931015650734
38590000 41.5013830416236
38600000 36.7607376262501
38610000 35.7008228085592
38620000 35.7005326540453
38630000 38.5445977991147
38640000 31.6327910251912
38650000 28.3108504538541
38660000 28.9743056068311
38670000 31.1157951138752
38680000 40.7440402612043
38690000 46.1745148946484
38700000 40.0239100546944
38710000 41.1823762572578
38720000 37.7991299314325
38730000 31.9532572229058
38740000 35.5398311218279
38750000 37.8614067186029
38760000 33.3293949500211
38770000 40.2871255250674
38780000 37.3128220471787
38790000 37.0541340878576
38800000 38.1400063472634
38810000 38.8733571464008
38820000 41.837881869594
38830000 41.6190523661667
38840000 34.4586353226919
38850000 38.5663198330503
38860000 37.8989674133018
38870000 38.1798715320743
38880000 32.4129177144159
38890000 31.6822980731937
38900000 35.0833564959975
38910000 29.3803352816261
38920000 26.1462937100469
38930000 23.9837459695665
38940000 25.1146248752812
38950000 32.5715847611022
38960000 32.6297936103052
38970000 31.2494213122693
38980000 37.5351896934016
38990000 37.9152435169671
39000000 37.9237124590969
39010000 37.8860818038272
39020000 34.3380082365897
39030000 38.9850137756037
39040000 39.1966563363653
39050000 34.5548543679776
39060000 32.3888061290507
39070000 30.9217648192345
39080000 24.6389195497167
39090000 19.5395158308253
39100000 33.2918781796093
39110000 33.2518656923259
39120000 32.1890257004968
39130000 31.6430197427439
39140000 38.458557557947
39150000 32.4164788121389
39160000 27.0187390876059
39170000 37.2738400444043
39180000 40.7233547096978
39190000 27.3892681505778
39200000 25.7987726086965
39210000 28.7102049689405
39220000 31.5613559540475
39230000 35.3487093683838
39240000 32.1813250088613
39250000 30.3579379947309
39260000 27.2595870892993
39270000 29.4853812050972
39280000 21.9767618367651
39290000 32.1553798016465
39300000 29.9978728233971
39310000 28.0869621326142
39320000 37.0773198751479
39330000 38.7371878512933
39340000 39.2153139948426
39350000 37.6825427058949
39360000 40.4993473022811
39370000 37.8734038869509
39380000 37.9645882671555
39390000 42.3616997073291
39400000 42.1800447801394
39410000 35.5869336692076
39420000 37.510341820533
39430000 40.7216112303225
39440000 36.5998806833815
39450000 40.4084346357356
39460000 33.0947446606236
39470000 35.9389650904932
39480000 35.6040004478112
39490000 35.227429132296
39500000 35.4099245690288
39510000 30.269218863688
39520000 39.5245599715984
39530000 35.10163754214
39540000 35.6617756736134
39550000 34.2534651816482
39560000 37.6360370953237
39570000 38.4018597673937
39580000 30.2265938919359
39590000 39.7377401240415
39600000 36.5689346936779
39610000 34.0041726531684
39620000 35.6414564076754
39630000 34.2763956132856
39640000 39.8401775983616
39650000 36.2779835967572
39660000 34.8520381925488
39670000 42.8375985283413
39680000 42.6073702894229
39690000 31.0335040644665
39700000 39.5388285776361
39710000 26.254175264225
39720000 40.3526411900003
39730000 42.052068369727
39740000 41.9627842635111
39750000 38.9736028044476
39760000 43.0695604640969
39770000 52.3245255270392
39780000 41.8479943663393
39790000 43.1153141268784
39800000 37.0460801159251
39810000 41.6095855543784
39820000 42.3708698258317
39830000 44.9479913518015
39840000 47.7965203873428
39850000 45.5394627833965
39860000 46.0661798715748
39870000 40.5018682081393
39880000 46.0956604980369
39890000 47.3221151171713
39900000 39.7442743765277
39910000 42.2680588163017
39920000 34.6773939614827
39930000 32.7975717259819
39940000 28.3240232642383
39950000 29.7085220888875
39960000 32.891922282978
39970000 33.6565601713112
39980000 30.5818303431565
39990000 37.1744593150775
40000000 38.3254080227356
40010000 35.7254665911556
40020000 41.3578076595844
40030000 33.764914919818
40040000 32.9734480229091
40050000 32.4565322625097
40060000 30.3532780913503
40070000 35.4150437259465
40080000 39.7679420890113
40090000 38.3873239968006
40100000 34.6363620031129
40110000 37.8610255320781
40120000 34.6730201835268
40130000 36.6917663167013
40140000 40.3077079847725
40150000 33.4926177877953
40160000 35.3428059325556
40170000 26.7747574326113
40180000 25.5489894361936
40190000 22.4972621114628
40200000 22.5457999385797
40210000 22.1958825815802
40220000 17.750495222776
40230000 30.6956962662841
40240000 32.2725700388202
40250000 31.3250296029057
40260000 30.8026411003553
40270000 28.4135649106048
40280000 24.4875268435557
40290000 19.6551269108463
40300000 17.2578817058528
40310000 14.1516189097403
40320000 19.3889755087839
40330000 21.1563252771859
40340000 19.7683154658941
40350000 29.4635099277328
40360000 31.141975663087
40370000 29.2445464398886
40380000 27.6869328932194
40390000 24.2694147661737
40400000 26.2555959305444
40410000 25.3695439930425
40420000 34.3248955656883
40430000 27.943726930815
40440000 33.0950330325467
40450000 38.1792850062144
40460000 33.4648517989144
40470000 34.613816948657
40480000 34.0737014976069
40490000 40.8578183533608
40500000 37.377085385829
40510000 39.8627828460205
40520000 32.5889096018671
40530000 35.3736425694642
40540000 36.7604019110627
40550000 31.8817984948251
40560000 29.8440266103991
40570000 29.8587968239684
40580000 28.8466011151573
40590000 32.0700745624463
40600000 24.2157254913193
40610000 31.2172052571
40620000 31.0797477230591
40630000 30.842397764318
40640000 32.4968176925867
40650000 36.9489369929163
40660000 27.2873635927598
40670000 29.541323642455
40680000 34.0218860164194
40690000 36.1382354933891
40700000 31.9040565152324
40710000 31.7751885153409
40720000 28.6311373578423
40730000 24.0723541065295
40740000 25.4304355997109
40750000 34.1354583294383
40760000 35.0857942776369
40770000 30.205428368179
40780000 33.3844220790843
40790000 33.5705768864999
40800000 34.1440909907173
40810000 30.7584828523608
40820000 28.3707520106121
40830000 33.9329034632586
40840000 33.8984964335793
40850000 34.7108627718749
40860000 38.8410776122375
40870000 36.1513176023406
40880000 34.0132093196657
40890000 32.5068398833486
40900000 39.4209414517065
40910000 34.5631539772975
40920000 31.7056207666826
40930000 23.7114559048513
40940000 22.5875349695384
40950000 27.0742853984233
40960000 31.0038286593705
40970000 31.2437850794529
40980000 24.3677427095336
40990000 21.7857202588239
41000000 23.5197174458129
41010000 28.7237455267597
41020000 29.9962556415665
41030000 35.7759813133615
41040000 38.3098231219024
41050000 32.5061296518606
41060000 31.8127173994457
41070000 31.0653579577016
41080000 29.698202346823
41090000 28.1244608577096
41100000 32.2727753242698
41110000 31.5393250724374
41120000 24.9212187947048
41130000 26.9765332996031
41140000 26.8447027175203
41150000 21.3360104797188
41160000 27.5398420363213
41170000 27.0885961744006
41180000 27.1910902333788
41190000 25.9392447960064
41200000 23.3717951384663
41210000 23.3526524542553
41220000 24.19806043624
41230000 21.9148611085381
41240000 28.3236622924251
41250000 24.8161204573825
41260000 23.9844607436832
41270000 22.5684503286657
41280000 23.3746914114312
41290000 25.7035909239851
41300000 27.9209259472156
41310000 31.47819455646
41320000 35.9361363120445
41330000 33.7764754078223
41340000 26.5102850535694
41350000 27.8884223918364
41360000 22.6803819568881
41370000 23.455831848402
41380000 28.0862052943423
41390000 23.7338480799124
41400000 26.03687372617
41410000 24.2024045318846
41420000 25.9088050789719
41430000 20.5051236064885
41440000 11.9272695392946
41450000 15.987425700851
41460000 18.9631519758205
41470000 22.9046237874953
41480000 30.3248551236089
41490000 23.8546192075846
41500000 19.7794811543055
41510000 18.5661524142622
41520000 21.5695069546247
41530000 32.7713867490875
41540000 31.4188921028822
41550000 30.9076405350942
41560000 24.0705747484638
41570000 30.3741494710655
41580000 27.1274597616451
41590000 27.8797614219756
41600000 15.8062662369702
41610000 19.4345050185491
41620000 24.9287176373431
41630000 28.3238649623565
41640000 25.0163939630527
41650000 22.9692918143875
41660000 27.9850026591764
41670000 28.6352114758337
41680000 32.0384445564806
41690000 30.1825899312575
41700000 23.0234201203752
41710000 16.5802290710815
41720000 22.0331086967527
41730000 23.5434229063229
41740000 23.3326576557423
41750000 26.5103333125191
41760000 19.1375722302909
41770000 26.6979318320027
41780000 26.8139891547
41790000 24.6408165189096
41800000 24.1871467637137
41810000 21.3675967857299
41820000 17.9274366200831
41830000 20.8912149188965
41840000 26.9695976430589
41850000 29.3223259044953
41860000 26.8971490647853
41870000 21.4478677021954
41880000 17.4440335681696
41890000 22.5063875983565
41900000 18.5418460671639
41910000 15.1718949309676
41920000 18.0171319006524
41930000 24.4951019472678
41940000 29.8424335468845
41950000 26.8660312330014
41960000 27.6436300971057
41970000 29.639096617779
41980000 21.7258586992406
41990000 24.3460850976873
42000000 20.9642942815911
42010000 25.5095542960093
42020000 28.9721163035061
42030000 24.7274386624825
42040000 25.9993349283629
42050000 23.4714263777668
42060000 20.133847471744
42070000 17.4719321560105
42080000 22.6562837880853
42090000 22.9750705520717
42100000 18.1471489816343
42110000 21.134430271446
42120000 23.2986974455042
42130000 21.713409630588
42140000 22.214344643548
42150000 29.5690560322913
42160000 32.0188654681909
42170000 28.5185956955604
42180000 32.3096377012754
42190000 26.0757292617794
42200000 23.9444835498836
42210000 18.5129837624211
42220000 20.9843622198878
42230000 25.02732296298
42240000 22.1687749482048
42250000 20.5713403357368
42260000 17.9862832315345
42270000 20.457113299515
42280000 16.8440366559654
42290000 16.1489726100295
42300000 21.289624278943
42310000 23.1879018565213
42320000 19.4199713994478
42330000 21.1261109432308
42340000 26.1458632817121
42350000 22.7633929690925
42360000 23.1848514318241
42370000 19.6913150092197
42380000 20.6286636853253
42390000 28.2401613366995
42400000 36.0072847037895
42410000 36.5653769772387
42420000 34.7750995781023
42430000 28.5226358254436
42440000 36.309397636882
42450000 34.761422513309
42460000 30.0832275670029
42470000 27.9866183159361
42480000 22.9425898271156
42490000 24.1176106454147
42500000 28.1752735629689
42510000 23.4990649863566
42520000 24.7191068516938
42530000 26.3350500746243
42540000 25.2750760029396
42550000 33.1250372894427
42560000 29.1367246637197
42570000 28.8870830054844
42580000 32.8456273088274
42590000 37.1782230423134
42600000 41.8331337885515
42610000 39.7369052534444
42620000 35.1542064404248
42630000 31.2397703785575
42640000 26.8842303166173
42650000 22.1089542491123
42660000 20.9633230945847
42670000 14.6598244873912
42680000 22.3465618065677
42690000 29.3875968592579
42700000 21.70811224181
42710000 27.5426338676806
42720000 23.4010973518343
42730000 22.7386397174124
42740000 23.593815065733
42750000 26.5254574840609
42760000 20.4052071463773
42770000 24.2160402297696
42780000 28.9883401918061
42790000 21.6229837346228
42800000 19.9916924047009
42810000 25.1420094659509
42820000 25.3487580977384
42830000 27.2385271368198
42840000 24.6759064625478
42850000 29.4209406505062
42860000 25.7897644345533
42870000 30.3890515476095
42880000 35.6079917807404
42890000 27.0817002393803
42900000 29.9875028835339
42910000 36.263742746896
42920000 35.4036702587108
42930000 36.0494094463684
42940000 37.1246296039313
42950000 33.6431588811335
42960000 40.6223293638441
42970000 35.2185547248908
42980000 30.4314856805052
42990000 31.1499134430351
43000000 37.7444421026804
43010000 29.5884180113626
43020000 37.8579351176573
43030000 33.133457859164
43040000 31.3582562926592
43050000 29.9087392606144
43060000 32.237284230871
43070000 30.9695520328744
43080000 28.1728407521356
43090000 29.4352780572915
43100000 36.3578304993583
43110000 33.7945153176587
43120000 30.9413900423723
43130000 34.670427465126
43140000 33.1847490816321
43150000 24.8334434374007
43160000 27.2315263830693
43170000 40.309253929303
43180000 31.2724980097498
43190000 35.4763736275927
43200000 34.7151415412637
43210000 40.4475474415564
43220000 41.1278889414341
43230000 43.5630495296629
43240000 37.9328208158509
43250000 38.7761166408024
43260000 42.1307668167212
43270000 41.2462999538209
43280000 41.4223130195296
43290000 40.1035384574691
43300000 38.6988992751297
43310000 37.2289278866032
43320000 32.8488974684625
43330000 35.9901520660568
43340000 34.3703703895855
43350000 31.12889969725
43360000 31.9709125315037
43370000 35.1324621874469
43380000 40.6423030699877
43390000 40.326832139175
43400000 38.7443117971702
43410000 38.0149181070262
43420000 35.9827468880724
43430000 37.290773747784
43440000 39.0034795451875
43450000 38.1436786319676
43460000 43.624994359959
43470000 39.3615754277325
43480000 38.6947950475307
43490000 33.4302491468106
43500000 35.1689725823833
43510000 41.2950415848476
43520000 39.2137993805924
43530000 33.6988098243369
43540000 43.236129664556
43550000 36.4176491684314
43560000 38.8567770188089
43570000 34.5204028626912
43580000 39.3698456147065
43590000 39.392446591658
43600000 44.9541595349226
43610000 42.021807152911
43620000 39.3045037345028
43630000 37.715560498048
43640000 43.8693926927985
43650000 47.3352927288405
43660000 44.9618367320498
43670000 33.2237477955809
43680000 36.1663449222661
43690000 40.1944607972616
43700000 38.5920604625357
43710000 42.1229570677134
43720000 41.6694634326468
43730000 44.7324841057317
43740000 38.1793221597115
43750000 37.8991134899545
43760000 36.1118913339626
43770000 40.5228463730716
43780000 34.1130677984414
43790000 35.6143153962035
43800000 33.1418203394493
43810000 26.0111164844498
43820000 29.2949424250398
43830000 32.1293520179756
43840000 23.5136023184161
43850000 21.629953088124
43860000 23.8093591438491
43870000 27.1578464997137
43880000 30.9837013445559
43890000 28.6531935471044
43900000 28.2822570041142
43910000 41.5216562521832
43920000 40.0574432605763
43930000 32.7555863113609
43940000 31.0393757869216
43950000 33.9731364732696
43960000 32.0636143632953
43970000 23.9823576213521
43980000 27.0847187072399
43990000 27.1720838989464
44000000 34.9835424928413
44010000 34.5384176367053
44020000 27.0415017990675
44030000 24.9366935143994
44040000 26.6416303726922
44050000 18.1499299325969
44060000 23.4741467805661
44070000 27.8234810966912
44080000 34.0381440496878
44090000 41.5163540956814
44100000 40.2711899692381
44110000 39.7791765675423
44120000 38.6226070731532
44130000 37.4152191975743
44140000 36.7485473932653
44150000 37.7523839091959
44160000 37.2108102423994
44170000 42.5125591954177
44180000 39.6347370062751
44190000 39.9135364927919
44200000 43.3998728679429
44210000 37.0792632126441
44220000 37.8815050782198
44230000 39.2833256979922
44240000 32.9875278002677
44250000 39.2691522279603
44260000 31.2091940319326
44270000 33.2320616690328
44280000 38.058366585238
44290000 32.2632726674499
44300000 28.175562142228
44310000 16.544206086513
44320000 25.5463103032857
44330000 27.4673605119941
44340000 32.1368771278767
44350000 31.158608659627
44360000 32.6122761675323
44370000 37.7080694633358
44380000 31.155837192877
44390000 26.5640828034846
44400000 31.9022251654841
44410000 29.6253503098309
44420000 24.9854021760993
44430000 21.159107706295
44440000 19.2023130854042
44450000 22.717983553398
44460000 29.9337899642932
44470000 21.2018973212181
44480000 27.8808472977793
44490000 23.0719234394248
44500000 31.6708397835645
44510000 32.8689624109465
44520000 33.8738253865134
44530000 38.5161476188715
44540000 37.2578814302402
44550000 32.4765190901643
44560000 39.5201102451684
44570000 36.3227021037719
44580000 28.651433296674
44590000 32.8214577542544
44600000 29.3970731105524
44610000 37.1965271794769
44620000 35.1371108901857
44630000 30.0261574510096
44640000 30.1367874933146
44650000 31.3392482151233
44660000 30.3842392000716
44670000 28.077712436601
44680000 26.4470152833981
44690000 28.3792601482623
44700000 26.1831139736922
44710000 29.4268650379659
44720000 30.9816448226631
44730000 29.9482976902241
44740000 30.2437542597788
44750000 32.7516126577427
44760000 36.7798361621598
44770000 28.3834812536051
44780000 24.3519976266163
44790000 30.0365454404766
44800000 31.3091349001824
44810000 31.3298153794219
44820000 21.0265296646909
44830000 27.2514235941783
44840000 28.2587188176007
44850000 35.8953255735952
44860000 36.4715384913736
44870000 31.4371842876338
44880000 30.8901653251649
44890000 32.2136589250001
44900000 30.2207452893138
44910000 19.7990991670587
44920000 23.4837709497921
44930000 27.0174789978436
44940000 24.486769204092
44950000 21.9785664844652
44960000 26.3896631381868
44970000 28.1683114767671
44980000 23.9773285144342
44990000 24.1349305797322
45000000 25.6395320806569
45010000 24.2623180023627
45020000 26.4404102516539
45030000 36.4483857380265
45040000 35.4124036509015
45050000 24.2007318662839
45060000 21.981698949105
45070000 28.588578756767
45080000 29.0574621055087
45090000 30.0885534840957
45100000 24.4889536173126
45110000 27.3336360232688
45120000 30.3056602360414
45130000 32.2590692394293
45140000 34.1874814209826
45150000 32.3510633277623
45160000 31.903276098014
45170000 35.0009514838026
45180000 34.0418446963018
45190000 40.5002990046981
45200000 42.113072273035
45210000 39.9560658978637
45220000 42.1866822942984
45230000 40.4694562117067
45240000 39.5893798839166
45250000 40.7285714827227
45260000 34.0112246993313
45270000 38.3526112482413
45280000 39.5162533121996
45290000 36.2795400044054
45300000 42.0693876819377
45310000 37.080096698973
45320000 35.3058577018053
45330000 36.9908772006586
45340000 35.89938753914
45350000 33.7647973078133
45360000 32.8277980683124
45370000 33.075516048099
45380000 34.3293595576656
45390000 30.4399694924101
45400000 32.8818593454457
45410000 31.049497470051
45420000 29.502818304953
45430000 31.6003579231906
45440000 30.7279653174879
45450000 29.2627909138887
45460000 33.8579420798415
45470000 30.776196080105
45480000 33.7455662674491
45490000 30.8996753654237
45500000 31.9653847853991
45510000 32.7639416385973
45520000 33.7686531652399
45530000 32.0302486543562
45540000 37.1709180670801
45550000 33.5920692595552
45560000 33.3693946051939
45570000 29.0443302311854
45580000 30.3556915513491
45590000 27.7733382831391
45600000 34.9007236457104
45610000 33.2446327715807
45620000 32.2272043792931
45630000 28.4237530880255
45640000 30.7213327491354
45650000 31.795922306792
45660000 33.9807136285488
45670000 35.9918753057859
45680000 28.9614823175791
45690000 25.1304322741456
45700000 21.9840610340377
45710000 32.2903080659133
45720000 35.4944146532704
45730000 34.3347458101109
45740000 28.2712556755201
45750000 29.6135879686913
45760000 24.6361452189501
45770000 27.4273385766969
45780000 24.3009534777594
45790000 30.6170526349032
45800000 27.707819228183
45810000 29.4711205496127
45820000 24.9357553816088
45830000 28.5039132598709
45840000 29.4191058960327
45850000 28.7261944657708
45860000 31.2983682117491
45870000 31.8414327266194
45880000 24.9608148760616
45890000 20.5899422586658
45900000 15.4415652819309
45910000 12.501731022426
45920000 7.51327343243759
45930000 9.61193829284633
45940000 13.8112003676885
45950000 11.5119899436415
45960000 14.4188602602812
45970000 29.8257855227722
45980000 23.9666762110827
45990000 28.1126018391682
46000000 28.176540299668
46010000 16.4608385790879
46020000 18.6755913034191
46030000 20.9711164760135
46040000 29.4982461250458
46050000 27.684019469356
46060000 30.8533755814204
46070000 30.4944962832182
46080000 31.8911309742124
46090000 26.5777834809732
46100000 27.504876368206
46110000 23.3741009234899
46120000 26.1060455878326
46130000 26.7456615270407
46140000 29.3197586209813
46150000 27.4817301386751
46160000 29.3971042074984
46170000 27.7434443695374
46180000 25.2586063471973
46190000 27.5453431594939
46200000 34.3897978150882
46210000 32.6351929536333
46220000 30.4666958695321
46230000 25.5778729547441
46240000 31.4554271250162
46250000 28.7919086532433
46260000 30.9412853669448
46270000 33.353513059288
46280000 30.7344025250428
46290000 35.649048244787
46300000 38.8871704797552
46310000 29.7297705408493
46320000 38.1896622437117
46330000 39.9570967189819
46340000 37.5143906893954
46350000 42.7170012953376
46360000 35.7842807184219
46370000 42.3662603453724
46380000 39.625511858161
46390000 37.1778885154574
46400000 38.4701988923243
46410000 40.0662454631029
46420000 38.9012179011473
46430000 40.6729923604414
46440000 41.1552743977343
46450000 45.1987564455184
46460000 43.4420672182675
46470000 42.3082119604933
46480000 41.963862188488
46490000 48.1290008935444
46500000 46.8038760039249
46510000 44.2216325631077
46520000 42.9419015629989
46530000 40.1519726143634
46540000 43.8262014410082
46550000 39.4663960211317
46560000 41.3394677652593
46570000 38.1636748566049
46580000 40.7935310968738
46590000 42.0951513024857
46600000 49.9766352202244
46610000 49.7251497728085
46620000 44.0011122197929
46630000 40.8872504836817
46640000 38.3202631423886
46650000 41.9893728908635
46660000 44.0045542909056
46670000 30.8835763361292
46680000 36.9208401370802
46690000 44.7706965526646
46700000 40.061993116502
46710000 36.3719508051852
46720000 27.2098401626082
46730000 32.6657637672417
46740000 31.9801089642856
46750000 36.8614768237432
46760000 30.7086576517558
46770000 38.18711754067
46780000 39.7317586324548
46790000 44.1748816059134
46800000 39.1555528604584
46810000 38.8979033250122
46820000 40.717620691289
46830000 39.4710606001529
46840000 30.2454620224357
46850000 37.0823574899916
46860000 37.9320934365374
46870000 38.1931753669609
46880000 38.1866563528174
46890000 46.2489722500812
46900000 38.9639029581684
46910000 35.3827243889115
46920000 34.6554010983147
46930000 32.3273829365426
46940000 28.8882454620068
46950000 33.3044682543742
46960000 38.1242371482591
46970000 36.455681925506
46980000 39.6002965082806
46990000 40.944519086307
47000000 34.0498777938606
47010000 35.3777991089168
47020000 35.44635924812
47030000 35.4885338545933
47040000 37.802388895228
47050000 42.4731993505377
47060000 39.4670983390189
47070000 38.2668855467746
47080000 38.085048183401
47090000 38.7830895616038
47100000 38.0896856506421
47110000 30.9323238591654
47120000 32.601394686593
47130000 31.907612861979
47140000 35.9038454316045
47150000 34.9357750996879
47160000 37.2757821597891
47170000 29.6691936712293
47180000 30.8970693415005
47190000 33.1069705506644
47200000 38.1919355393158
47210000 32.366495608904
47220000 42.3159997579959
47230000 42.4394652291446
47240000 41.8908363603497
47250000 36.383776560334
47260000 37.1942018027153
47270000 36.1163250012194
47280000 34.0644685917292
47290000 35.4135699365295
47300000 34.5479798319136
47310000 33.5257770668001
47320000 38.8366571421778
47330000 34.0754740550188
47340000 30.7070084751334
47350000 28.7245707646083
47360000 31.1945708469037
47370000 35.8606492887434
47380000 37.4714654255908
47390000 35.8139721569612
47400000 39.0306511961242
47410000 35.8569544722313
47420000 26.9917887433197
47430000 30.3489450703346
47440000 34.4580400244874
47450000 36.7854954368651
47460000 36.6638815931526
47470000 33.7546655344646
47480000 36.4351735200788
47490000 35.8676233449652
47500000 38.7578202278464
47510000 36.9906181167685
47520000 40.593396147947
47530000 41.9103629626709
47540000 46.5390770134408
47550000 47.1957708257291
47560000 41.2502842485889
47570000 35.6814474083953
47580000 40.8404406232158
47590000 39.7665292610116
47600000 43.2008796135384
47610000 39.8496349593804
47620000 36.2571620039254
47630000 38.0982019084128
47640000 31.4616654135855
47650000 24.1354586419433
47660000 30.5934092144439
47670000 40.0471768466442
47680000 40.4816851075718
47690000 41.3038538117963
47700000 36.297335857096
47710000 42.2633069242007
47720000 38.461281816885
47730000 39.8124124722323
47740000 42.4967468691515
47750000 43.5519207231119
47760000 33.7205396129135
47770000 33.6676687971497
47780000 35.7759571908185
47790000 27.7394767140185
47800000 30.6667332264725
47810000 28.9799597651155
47820000 27.5080948354005
47830000 29.3784207907379
47840000 28.4950410272974
47850000 20.3980368151388
47860000 29.5698103939123
47870000 31.5258857459718
47880000 35.796144081228
47890000 35.2542973138641
47900000 37.3840606907781
47910000 27.3396664094088
47920000 30.2496827101064
47930000 28.1834510479812
47940000 33.5053688473965
47950000 31.4409204409641
47960000 30.8869421667758
47970000 36.2961312456501
47980000 37.9000592749675
47990000 44.8092246384887
48000000 40.4404959075193
48010000 40.9721342268217
48020000 39.0590082657214
48030000 33.3192757534181
48040000 40.7963289551799
48050000 43.4485740357769
48060000 45.2019495103664
48070000 45.5823832294991
48080000 40.6680195882244
48090000 39.8663259397633
48100000 37.1616926747049
48110000 37.1545455084621
48120000 41.2836821415256
48130000 39.6676836084744
48140000 34.0037491021121
48150000 34.6628824742774
48160000 43.8156322309285
48170000 42.3521500015307
48180000 39.1484434922093
48190000 41.6569709921496
48200000 38.7199814330914
48210000 38.4792787944872
48220000 39.5352046983901
48230000 33.3133993548415
48240000 32.7898112510455
48250000 33.3708295748126
48260000 34.1416279818758
48270000 34.9115451970798
48280000 37.3588573109886
48290000 31.6017316703148
48300000 29.7738545533483
48310000 32.3355765188456
48320000 34.1524717526586
48330000 25.4348783368583
48340000 33.228553114469
48350000 34.6948226219505
48360000 35.7820979734685
48370000 33.2099099728557
48380000 34.7026306436812
48390000 39.364257738051
48400000 42.4394699945048
48410000 37.7759315408452
48420000 33.7239887421728
48430000 35.6542953991906
48440000 33.8026860778915
48450000 37.0316342400691
48460000 37.2091331519689
48470000 38.9067365030654
48480000 37.5486713658943
48490000 39.7932110202137
48500000 45.739408087524
48510000 38.3090899585413
48520000 38.6321144753568
48530000 40.6524710563352
48540000 41.450191816755
48550000 42.7886776542524
48560000 42.8259511815911
48570000 40.0871966540749
48580000 43.5736623982743
48590000 35.0823959267746
48600000 38.0761109697669
48610000 31.1946475433551
48620000 32.49646996798
48630000 40.1138081295369
48640000 37.8329983664336
48650000 39.7171544213017
48660000 36.5862591071606
48670000 38.5452705696893
48680000 33.9185564670848
48690000 29.887915047621
48700000 34.8394718853993
48710000 37.8138829293643
48720000 36.6670908316231
48730000 38.1171675643016
48740000 34.703228436266
48750000 40.9829619993645
48760000 39.9315074705552
48770000 36.5521551973557
48780000 40.1464670938463
48790000 38.8727326057825
48800000 41.4425559133549
48810000 51.4091220575738
48820000 47.4698900176147
48830000 44.477934988381
48840000 42.0498753361358
48850000 39.3147645860856
48860000 44.1781311270418
48870000 43.7968858140316
48880000 43.074094754807
48890000 50.1030111414062
48900000 50.5041177137481
48910000 47.1100817062998
48920000 49.9458383792695
48930000 40.6264471123474
48940000 49.4520055458883
48950000 45.41287881702
48960000 39.5972218652149
48970000 34.9403047595083
48980000 40.3074504307821
48990000 47.2208840484203
49000000 43.1476323802104
49010000 41.236718355064
49020000 44.2660771072586
49030000 40.4096353563639
49040000 40.2883133227164
49050000 40.8321664084732
49060000 38.044599432139
49070000 35.172030159686
49080000 31.5860824155132
49090000 38.3591930591735
49100000 35.9652091925037
49110000 39.0179136784577
49120000 39.3340274691981
49130000 44.0775600138433
49140000 44.432373675282
49150000 38.271177858146
49160000 36.8203967701401
49170000 38.7493628309949
49180000 40.8052138188746
49190000 40.0353005095884
49200000 43.516364682015
49210000 39.5741999637712
49220000 37.2742846651664
49230000 37.2681129353157
49240000 43.514967906407
49250000 42.9514000027692
49260000 40.706128962345
49270000 34.6069699235899
49280000 40.1167988252478
49290000 38.0945483068829
49300000 38.7969228852853
49310000 46.856888483103
49320000 41.984338927126
49330000 36.5209638962154
49340000 40.2874885006347
49350000 42.4188068888831
49360000 40.5747908773089
49370000 37.998407348377
49380000 37.0223427703235
49390000 42.4362649072925
49400000 43.4040476456062
49410000 42.9852916136815
49420000 45.1032180637728
49430000 49.3388762404564
49440000 38.8352794098893
49450000 43.2629413959238
49460000 48.5818926533686
49470000 49.9315079968947
49480000 46.8135849930405
49490000 48.9335178591
49500000 49.8214638229231
49510000 48.6969456831719
49520000 48.7877980047516
49530000 51.2748006137952
49540000 52.3122586466287
49550000 50.0214747544015
49560000 46.7922406901982
49570000 48.9504535153018
49580000 54.1808331502159
49590000 49.8698133221536
49600000 49.9292670671683
49610000 51.2118971069241
49620000 52.4741903342271
49630000 50.8081670896232
49640000 51.6322704329385
49650000 52.3191763614256
49660000 50.0439137794866
49670000 51.7365641816593
49680000 53.2370621884395
49690000 53.2715215911858
49700000 54.6664480926763
49710000 51.0805831518933
49720000 56.9070005672916
49730000 54.5744675035379
49740000 55.6569607259599
49750000 57.5298190516685
49760000 50.0048387307501
49770000 50.2825767903337
49780000 49.1400433690316
49790000 47.7372122964926
49800000 45.287494966826
49810000 51.3457492187857
49820000 50.6492670123767
49830000 46.697586028146
49840000 47.3868940734831
49850000 49.9217745397492
49860000 50.7974952547205
49870000 47.8670031293786
49880000 41.2108219282417
49890000 44.3317897885943
49900000 47.0374973821106
49910000 48.5575456438296
49920000 52.1819929454125
49930000 45.9302348798513
49940000 47.4628496104133
49950000 40.7058414618554
49960000 43.3729352077757
49970000 31.4907912443309
49980000 31.4234420745855
49990000 43.2323236704049
50000000 37.2817635063114
#timestep 
50010000 44.7031664371845
50020000 34.2524410838508
50030000 27.3858174041621
50040000 34.2063075683511
50050000 37.0203310670629
50060000 37.9461421786185
50070000 33.2651122609544
50080000 39.0733884671349
50090000 38.3056881305691
50100000 37.7931241439907
50110000 33.7543201989258
50120000 22.4240929346506
50130000 28.6626150342328
50140000 30.1120503619206
50150000 29.559778594382
50160000 26.4131951490059
50170000 23.690866306329
50180000 34.4332566648051
50190000 32.5220079742523
50200000 33.8464964354636
50210000 35.3659776924019
50220000 24.0102172173201
50230000 28.6136382016882
50240000 24.3824477961986
50250000 27.1855704539967
50260000 31.8960314963774
50270000 36.2669014527658
50280000 28.799732336712
50290000 29.1625576571378
50300000 29.2714519690905
50310000 35.8234081101314
50320000 38.0661677430904
50330000 40.0672946330865
50340000 34.5988765196988
50350000 37.4006288110742
50360000 35.852348714549
50370000 35.4281012692213
50380000 35.7780111697899
50390000 41.0922608333453
50400000 39.4973354299568
50410000 45.0854163691139
50420000 46.1095968541437
50430000 46.6263180894227
50440000 49.2097986108128
50450000 51.9396153956802
50460000 53.238285270884
50470000 49.9088652661594
50480000 45.2556278031021
50490000 45.0862529347818
50500000 48.9746385387804
50510000 53.1146337039782
50520000 60.3223682362665
50530000 63.5693059894812
50540000 62.3364077396726
50550000 53.4383512500306
50560000 61.6104945665788
50570000 65.7741819231713
50580000 62.8732552751596
50590000 70.6323176642081
50600000 64.3371519327518
50610000 68.1166387121294
50620000 66.9458566031422
50630000 62.6926421318455
50640000 61.5455020412605
50650000 59.0232861695654
50660000 65.5953191896419
50670000 67.5737437177759
50680000 70.8188422704768
50690000 71.8068955039882
50700000 70.4557327003774
50710000 68.1680785606592
50720000 68.639269065556
50730000 66.6190113535836
50740000 64.2196661329472
50750000 64.299637042838
50760000 67.9852575129626
50770000 69.6853805897417
50780000 69.216699838972
50790000 67.3709853649473
50800000 61.2217215508941
50810000 70.1142783822287
50820000 66.6118924685625
50830000 60.2366598227285
50840000 69.2595813049022
50850000 67.8321078154473
50860000 66.6502889936957
50870000 62.3117196839424
50880000 59.3563152359212
50890000 54.1741632999745
50900000 51.1493704333955
50910000 58.57109586633
50920000 62.1423191360398
50930000 66.1902073282902
50940000 65.7395429292239
50950000 69.4448926746261
50960000 68.6847202587057
50970000 62.0985106779845
50980000 67.5549852658029
50990000 66.2357395682196
51000000 64.7122032621699
51010000 67.2163344263885
51020000 66.3193323132336
51030000 64.2231735679331
51040000 60.8139290668616
51050000 60.4042884711508
51060000 61.3507808067601
51070000 66.2002437629317
51080000 70.3855368505888
51090000 72.3811356386799
51100000 70.3134803435123
51110000 69.0812993938166
51120000 71.9341751332163
51130000 65.7995641007923
51140000 66.9470805601542
51150000 63.0342848140479
51160000 65.3931506125281
51170000 62.346325916442
51180000 58.1709418482907
51190000 60.6886477725063
51200000 63.7050777247481
51210000 69.0056793930304
51220000 72.7816156780867
51230000 70.5902111523511
51240000 69.6456046818253
51250000 63.7405986652907
51260000 64.6142684569897
51270000 69.816252312609
51280000 66.9726134493121
51290000 65.1197679875586
51300000 71.1263008343867
51310000 71.0746310260032
51320000 69.0285705617251
51330000 73.9164000260025
51340000 65.7141500800423
51350000 70.5975165563969
51360000 74.2073918901126
51370000 69.7398822671917
51380000 72.3620500341803
51390000 77.3181356213854
51400000 74.6333694402441
51410000 68.5653290821347
51420000 67.1819899798371
51430000 67.6342046854473
51440000 69.2201205208412
51450000 65.8412312047385
51460000 66.8120749816975
51470000 68.9306754971161
51480000 72.1953192803828
51490000 72.5735289605314
51500000 73.5628208956352
51510000 73.7374656768013
51520000 74.1312266420153
51530000 70.5931973919656
51540000 71.4799190609037
51550000 69.7758875183664
51560000 68.2009910937404
51570000 67.307288124596
51580000 67.6327545627844
51590000 69.2936619411668
51600000 71.4524235785484
51610000 75.0416526021914
51620000 75.5303073580364
51630000 77.6012446320439
51640000 75.4973428289538
51650000 71.2875339318781
51660000 72.3784168754616
51670000 68.203041095634
51680000 66.2091833693456
51690000 70.2057368014059
51700000 73.7443348048313
51710000 74.1397885962745
51720000 71.2392110058685
51730000 70.0001253025857
51740000 70.9614828826288
51750000 71.4676452790112
51760000 71.5921144319317
51770000 68.6847569315191
51780000 68.8180414936681
51790000 69.461512671711
51800000 69.6490891690509
51810000 63.1679383969742
51820000 64.5873013133333
51830000 60.8439274952818
51840000 64.648910794101
51850000 67.327517178688
51860000 68.2091577287837
51870000 70.011998813769
51880000 65.3695128030689
51890000 62.6094456156216
51900000 70.7402601307122
51910000 67.5620171893976
51920000 68.8638963606392
51930000 73.341904783094
51940000 72.5224852121976
51950000 67.8884987431711
51960000 67.4372995496299
51970000 71.3295099528635
51980000 67.5253326006808
51990000 62.490794242621
52000000 66.6618422135792
52010000 57.3110873851891
52020000 55.4363459071077
52030000 55.8319394968818
52040000 68.3648633200598
52050000 62.8530907933564
52060000 67.9003174959952
52070000 61.0814580541499
52080000 65.1050103600755
52090000 64.7509387621859
52100000 65.4134433133617
52110000 65.3856483923464
52120000 68.6434969380358
52130000 71.9957830370627
52140000 63.4007157292257
52150000 71.1172519710947
52160000 70.6226193359377
52170000 68.7396011653306
52180000 65.3427988204261
52190000 66.8063249150456
52200000 69.6611525774563
52210000 69.3256364859201
52220000 71.8002194743843
52230000 64.0672536612676
52240000 67.2276957420555
52250000 67.2173959062242
52260000 69.8942599930516
52270000 68.1605291567183
52280000 74.9491087988526
52290000 67.2465386227581
52300000 59.6420869563428
52310000 73.6950909772077
52320000 69.6589365782769
52330000 72.2169328688382
52340000 71.030924172632
52350000 71.7445420352021
52360000 69.9586636413213
52370000 70.7511083916293
52380000 66.9357941508779
52390000 70.5107358688659
52400000 75.614111255171
52410000 76.6606179720227
52420000 77.2636967074185
52430000 76.9044379094504
52440000 72.9389178294005
52450000 71.4429376777214
52460000 76.1885346048358
52470000 68.383802873041
52480000 64.7963256568441
52490000 65.9168508877893
52500000 68.4640590190547
52510000 65.8372688328182
52520000 61.0903944121227
52530000 66.6655215727385
52540000 60.4135209099408
52550000 63.0156866574645
52560000 60.1325288249919
52570000 61.3421411576583
52580000 67.8456996567455
52590000 65.8791046215015
52600000 60.820349457311
52610000 66.8132573336687
52620000 67.8608411491625
52630000 70.7982682600645
52640000 70.1072095961592
52650000 70.4604128718959
52660000 66.0730434070967
52670000 75.2409648052736
52680000 74.6157174578317
52690000 75.5203423465655
52700000 73.6651374458897
52710000 72.6391502324523
52720000 70.5573390175721
52730000 70.2624747543549
52740000 72.5795071869413
52750000 72.4541932545394
52760000 72.1669335065322
52770000 72.9541014192698
52780000 72.169743629871
52790000 71.4050735771854
52800000 74.5791887444444
52810000 74.5289035216585
52820000 71.9929134916451
52830000 68.1791443090315
52840000 68.0374911486108
52850000 73.8949088019107
52860000 75.2857443588447
52870000 68.4582155823497
52880000 64.5380057616068
52890000 70.5313529184572
52900000 71.6376333710525
52910000 69.1708088360587
52920000 68.4477592511047
52930000 66.9323905942572
52940000 65.5260354462741
52950000 66.1195891692512
52960000 67.5913615555946
52970000 65.0302892829973
52980000 62.1742469920005
52990000 61.1573750583165
53000000 60.4907224997835
53010000 64.54489100249
53020000 59.2962643919342
53030000 59.1158679843824
53040000 59.1222232991161
53050000 60.684864960005
53060000 62.5711046571468
53070000 54.5297104560241
53080000 59.9126704354353
53090000 60.4762137865143
53100000 64.0813387963977
53110000 62.4306766477947
53120000 58.6421724697767
53130000 57.7639692271327
53140000 64.7479408733888
53150000 62.1417159232997
53160000 64.3225424964417
53170000 62.2003822588403
53180000 68.2954633612384
53190000 63.0109232093105
53200000 64.3742308660542
53210000 61.9073479583919
53220000 60.8894838090205
53230000 62.2295248797801
53240000 61.4145114420415
53250000 60.2009866297606
53260000 67.6026505119183
53270000 69.1709122221309
53280000 70.4718211691099
53290000 67.627241165315
53300000 63.2427160381103
53310000 63.6020717576531
53320000 61.1666741598277
53330000 57.9425422640146
53340000 63.2908316193329
53350000 63.4170075113499
53360000 56.5896968705193
53370000 60.6101879245421
53380000 64.5819177039395
53390000 61.7595056401798
53400000 55.8163027903571
53410000 62.9771193317608
53420000 64.372418827853
53430000 64.4804729038946
53440000 64.1469536205555
53450000 62.9468260495772
53460000 66.6920845790172
53470000 61.8619189727921
53480000 64.4075382337145
53490000 64.6712471184901
53500000 66.6758860880278
53510000 60.8511891907988
53520000 56.2281265649553
53530000 60.7561456269343
53540000 61.9329489714054
53550000 62.4610002323927
53560000 60.6086726621327
53570000 59.4146736691939
53580000 61.4514470531151
53590000 61.4936916301712
53600000 58.7800581487417
53610000 61.5016440520134
53620000 61.6837441989376
53630000 61.6002323390603
53640000 58.0055255078786
53650000 60.0685233686903
53660000 59.4815811710214
53670000 63.4637473928271
53680000 63.7820428859842
53690000 64.0100411022071
53700000 63.0185232992322
53710000 61.9588907082423
53720000 63.3702589520906
53730000 68.8255150657452
53740000 62.563957276081
53750000 63.1400784878755
53760000 61.9060964204712
53770000 59.2342073306308
53780000 62.606681566305
53790000 56.9640541877836
53800000 57.0755056197342
53810000 55.6002889795961
53820000 59.4202430236121
53830000 59.9548986049504
53840000 58.0148456052118
53850000 61.9796572405348
53860000 58.5615067493902
53870000 60.0332523902648
53880000 59.8209075984464
53890000 57.6176534294599
53900000 56.24535101266
53910000 57.4588766540749
53920000 60.1626728931604
53930000 57.7851062257376
53940000 57.5393135299367
53950000 53.9227314375425
53960000 53.474768903149
53970000 52.9839574722814
53980000 49.4899281603115
53990000 54.5343168426762
54000000 52.0871244732414
54010000 52.7812599910589
54020000 55.6220285969606
54030000 46.2466490382405
54040000 51.8233441523533
54050000 50.4334967217317
54060000 51.4500249218588
54070000 48.4612199590019
54080000 51.2070484161264
54090000 52.0140593170096
54100000 53.5721172882917
54110000 57.6656205194797
54120000 51.1757661604559
54130000 48.7013553926211
54140000 52.6278075441198
54150000 57.1442690888789
54160000 56.8299807728274
54170000 58.9880377615502
54180000 60.1054064081362
54190000 58.9183304836045
54200000 57.7029975679935
54210000 53.3267374359611
54220000 54.1999170169798
54230000 51.4623741490348
54240000 54.0330022224703
54250000 51.8216047516566
54260000 51.6559412177858
54270000 53.0947585286527
54280000 44.22327726592
54290000 42.7147541615843
54300000 48.7682034034086
54310000 44.8067367083185
54320000 45.8718327618969
54330000 53.9856849686966
54340000 51.9341724780455
54350000 49.0806078100549
54360000 51.1470658491474
54370000 48.69003344283
54380000 55.1770603999686
54390000 53.7991510552017
54400000 51.9883829135761
54410000 51.413595288547
54420000 49.3683320836461
54430000 48.0407845675242
54440000 46.6497511291099
54450000 44.3944594849921
54460000 43.6921250697271
54470000 48.9357911998969
54480000 49.1141481790062
54490000 51.6535048628782
54500000 50.3353843867551
54510000 44.7109974078478
54520000 46.2905373682155
54530000 50.1201196668434
54540000 49.6564466458399
54550000 50.4818187575777
54560000 51.162285497497
54570000 50.3046294067142
54580000 43.7861030035912
54590000 50.8279945079029
54600000 55.9162705512311
54610000 53.5314207331626
54620000 49.9957155556129
54630000 54.7258831256403
54640000 54.3923798244745
54650000 55.295946924495
54660000 50.4155162042748
54670000 49.8924429396341
54680000 45.5315000176432
54690000 51.2983077247703
54700000 51.4796609697838
54710000 51.9581522062133
54720000 54.4589020016506
54730000 53.7626328800562
54740000 59.3143354092764
54750000 60.256316235632
54760000 57.4821646285729
54770000 56.8962170205294
54780000 57.1484478000427
54790000 57.4485604764598
54800000 57.7002047227031
54810000 55.6980102732877
54820000 62.1221020297318
54830000 64.0505050184921
54840000 64.5999713714934
54850000 63.8808258541941
54860000 64.6553073731959
54870000 63.9831384623937
54880000 66.9773287295387
54890000 68.0919255334961
54900000 70.1675144189148
54910000 68.6745107363939
54920000 67.7847035320527
54930000 69.4627103517556
54940000 67.4970200926198
54950000 72.1228195167557
54960000 72.8841056053047
54970000 70.0624836275712
54980000 70.358800698212
54990000 73.1189781341936
55000000 73.1151640944881
55010000 69.5637066230761
55020000 72.2160036392508
55030000 73.5407162996416
55040000 72.4370702285884
55050000 67.8628127202028
55060000 68.4795666373449
55070000 70.731025989236
55080000 68.7497923354468
55090000 64.4246141472117
55100000 68.5933012284249
55110000 65.581677219783
55120000 68.162917010698
55130000 64.6211533402886
55140000 63.8254248053069
55150000 71.0870066898329
55160000 70.5032593439167
55170000 70.8604242451422
55180000 66.200499178701
55190000 64.6915111437012
55200000 68.9628968083833
55210000 65.0553224237733
55220000 70.5508108388637
55230000 70.3655520451122
55240000 69.7888503182986
55250000 72.6784598059989
55260000 72.1449374838439
55270000 71.5575119389187
55280000 68.402127589494
55290000 61.7693988776971
55300000 65.0250572615448
55310000 70.6833204781284
55320000 72.4851147526489
55330000 73.9128922890045
55340000 68.0903774828893
55350000 68.4458781327829
55360000 66.3397275494593
55370000 64.4939233851354
55380000 59.764087995098
55390000 64.228917308236
55400000 63.7582641389933
55410000 57.9829460010042
55420000 56.0797578693857
55430000 61.1947513922538
55440000 60.1036379313045
55450000 60.7299665427833
55460000 64.0595637128319
55470000 62.117267809718
55480000 58.2724271576128
55490000 59.9134916496656
55500000 64.8106055423783
55510000 67.6205552362533
55520000 66.0726374099813
55530000 66.1041270828006
55540000 67.0207741360782
55550000 61.9925242965685
55560000 59.894602641435
55570000 69.0646998630773
55580000 69.411831523382
55590000 73.5053424271226
55600000 68.9667874484358
55610000 74.3640881239153
55620000 70.6597415862652
55630000 72.284454084886
55640000 74.8796494062298
55650000 72.3734403046856
55660000 70.8148057123118
55670000 69.398669453734
55680000 61.6860014960666
55690000 54.4074297665017
55700000 59.4403718616704
55710000 68.1878247060317
55720000 68.0311466190144
55730000 65.4050790980439
55740000 66.0917461316973
55750000 68.6923964663729
55760000 78.3548773315545
55770000 78.4175462762567
55780000 77.3454535913419
55790000 76.6631630669282
55800000 73.8689045795857
55810000 72.557720976363
55820000 72.3520149019349
55830000 69.5453243147945
55840000 69.4599858705173
55850000 70.5916389065436
55860000 73.4143087390285
55870000 73.5577949519752
55880000 72.5358513533446
55890000 70.6495707531138
55900000 74.8942982905327
55910000 77.496906774836
55920000 76.3388516560308
55930000 79.303286307028
55940000 78.2693010439556
55950000 76.7289325978445
55960000 74.4017116401733
55970000 75.8887794128473
55980000 74.4220869312521
55990000 74.937324332008
56000000 78.0178966616534
56010000 77.586645768113
56020000 74.091491446593
56030000 73.5303862823425
56040000 75.6275628960171
56050000 72.6204242094973
56060000 74.4848747292159
56070000 65.5216773499187
56080000 67.4056541305432
56090000 68.8742501723735
56100000 73.3377896031005
56110000 68.9750098848068
56120000 70.4069448849975
56130000 69.0113056000919
56140000 65.1485337617669
56150000 66.9584019515285
56160000 71.2319067641282
56170000 70.0645568706525
56180000 67.4597363534581
56190000 75.0727902618937
56200000 66.6943852071979
56210000 69.4788402868793
56220000 70.6461829049417
56230000 68.885744257693
56240000 71.9082579791973
56250000 78.6645877702175
56260000 76.9728619523432
56270000 73.6531654174521
56280000 77.8727907182181
56290000 81.9645249496705
56300000 75.356801106111
56310000 77.7304653409936
56320000 78.596811253097
56330000 71.6930810628919
56340000 71.0101421516143
56350000 78.8242746510476
56360000 78.779588121948
56370000 72.4852018793857
56380000 67.3563413551212
56390000 71.9333872833599
56400000 70.0389179049931
56410000 71.024217142435
56420000 68.6418315835387
56430000 71.942278011401
56440000 68.5964420531748
56450000 73.3181850909471
56460000 72.7523164163699
56470000 71.4972255820323
56480000 66.6304865376773
56490000 65.171210759042
56500000 70.0137161134143
56510000 67.3950443578463
56520000 67.5263777136385
56530000 63.0391560284276
56540000 66.536219076281
56550000 65.5922581577203
56560000 64.3269605457411
56570000 67.657594130686
56580000 74.1927822075957
56590000 71.9480160272963
56600000 70.9957730376329
56610000 70.5476063775173
56620000 66.6476724779795
56630000 68.6598293168463
56640000 59.8797810496383
56650000 58.3215211694642
56660000 62.9836097400654
56670000 63.5570797403875
56680000 59.19293884886
56690000 54.4546467675856
56700000 58.9106208712212
56710000 54.6151874229072
56720000 53.2649234264857
56730000 58.1735380032584
56740000 60.8506127720713
56750000 59.6891911254385
56760000 55.3385671722916
56770000 52.8158490016616
56780000 50.9453807914032
56790000 47.6301754031955
56800000 49.0601356742936
56810000 50.0208842228909
56820000 47.7954646395287
56830000 45.9773137588919
56840000 51.8924574052314
56850000 53.9298753428905
56860000 53.8776032903078
56870000 47.3658074133601
56880000 59.0224178582544
56890000 62.3433221638857
56900000 63.3801054480307
56910000 59.1374024812878
56920000 66.328184145563
56930000 61.6838137194252
56940000 62.6326080729204
56950000 59.0988855918699
56960000 64.041070529078
56970000 63.9271032836245
56980000 63.7757562786788
56990000 63.1413934606191
57000000 62.7079134159173
57010000 55.0838520452853
57020000 56.5872645596757
57030000 57.2188668851143
57040000 63.0775824273081
57050000 61.8812105623111
57060000 60.9284449355579
57070000 64.2723784043117
57080000 60.9060818956675
57090000 58.0494683862243
57100000 61.2959298787973
57110000 64.0859534844266
57120000 63.741305218664
57130000 64.4669308183366
57140000 64.6196468561849
57150000 68.448781748283
57160000 71.9997054293312
57170000 70.8132598790448
57180000 68.4631591158345
57190000 69.4617809572321
57200000 60.5855732852136
57210000 65.9601319636394
57220000 59.2464801960829
57230000 56.5080447450986
57240000 58.7855033117735
57250000 56.1875102267757
57260000 58.3034814183684
57270000 57.6030474427869
57280000 54.4884344863814
57290000 64.778985924118
57300000 63.6366295725514
57310000 58.2422399024892
57320000 57.9649717395615
57330000 66.7247885358667
57340000 66.7367940120657
57350000 62.3848717667934
57360000 53.1972884474202
57370000 49.0834085941704
57380000 41.8997256998515
57390000 46.5446217877978
57400000 53.1664609410025
57410000 51.3884923986286
57420000 48.0984205181402
57430000 52.9732258959378
57440000 60.0359792340261
57450000 63.8334648770006
57460000 63.2267487892703
57470000 67.5142298451814
57480000 61.6053349663277
57490000 68.8428467813424
57500000 67.946660030731
57510000 68.3460194370138
57520000 70.4572083949656
57530000 67.5418998666182
57540000 67.5154180270784
57550000 64.6571768791408
57560000 66.3097549381972
57570000 60.8606757962498
57580000 57.4044382620792
57590000 64.0545315297999
57600000 63.6211213319593
57610000 52.5434577592795
57620000 57.6366239134026
57630000 57.7198958221585
57640000 57.6013950738888
57650000 63.0769146262169
57660000 58.723895049937
57670000 58.0311136086502
57680000 57.3931628125874
57690000 57.9781943416038
57700000 55.0221138220022
57710000 63.4316065845319
57720000 64.8647523457248
57730000 64.4313600287716
57740000 64.5220219070218
57750000 65.0726951617743
57760000 60.0506324244289
57770000 50.880217499901
57780000 49.9508655140738
57790000 48.7626752277833
57800000 56.5068744320347
57810000 58.9652119959996
57820000 56.1125444642416
57830000 55.2177294889182
57840000 59.5280180095344
57850000 52.0901877944382
57860000 59.2304076541554
57870000 61.3124893444995
57880000 60.3021521424407
57890000 68.6637796186486
57900000 56.9138392049141
57910000 54.9201060417874
57920000 60.0883124666478
57930000 63.3433615963565
57940000 65.4171678135137
57950000 59.889909303924
57960000 64.9671681731844
57970000 63.9472226496578
57980000 63.508077989152
57990000 60.8449698276623
58000000 68.0832848759297
58010000 65.5370115033095
58020000 64.7743471007354
58030000 65.2376320424434
58040000 69.1610845908969
58050000 71.5564420191929
58060000 69.2583404466906
58070000 69.9250454510971
58080000 72.041354310656
58090000 71.086200166052
58100000 69.0374254933257
58110000 72.2747415077251
58120000 75.7137999624849
58130000 72.2574647215071
58140000 71.4393184079634
58150000 65.7969420418514
58160000 72.8369884326091
58170000 70.6886793239118
58180000 67.0649427303667
58190000 66.6609999892999
58200000 71.5954302552586
58210000 72.2460218689309
58220000 68.1735230237277
58230000 72.3613820945872
58240000 67.8633102645447
58250000 71.904565531113
58260000 70.250473540101
58270000 72.9896184877785
58280000 73.0514469779174
58290000 72.5298648164563
58300000 73.9073734258153
58310000 76.883478952131
58320000 76.385628537725
58330000 71.1293075183612
58340000 69.5702473049787
58350000 65.0053522626394
58360000 72.5227645743061
58370000 73.780078321228
58380000 72.3292087848622
58390000 73.9381127461833
58400000 70.1819373856722
58410000 71.739098198965
58420000 72.8035002026489
58430000 69.9539676269348
58440000 68.1132987393138
58450000 72.1114982085717
58460000 66.5273580844164
58470000 70.6488071109312
58480000 65.9800705230929
58490000 68.5338295134668
58500000 76.1626642682422
58510000 74.1632204831654
58520000 77.8844271049891
58530000 82.2594166881705
58540000 77.3288068642657
58550000 78.0417263742203
58560000 76.6263618246936
58570000 74.9913537260964
58580000 70.2977692671535
58590000 72.2094654002404
58600000 72.1355065458301
58610000 77.5111295663879
58620000 73.6396077883083
58630000 77.517956502671
58640000 79.5254061986731
58650000 79.0229755276574
58660000 78.352342255332
58670000 82.0933325361892
58680000 81.2676516445576
58690000 83.3055708340081
58700000 81.4080112358625
58710000 74.4142090657783
58720000 83.4921004062125
58730000 83.6670984864639
58740000 78.1374141346049
58750000 86.2332150867692
58760000 82.5220675014127
58770000 82.1954295853914
58780000 80.58398472596
58790000 77.1640805540764
58800000 75.8620516199461
58810000 74.9215608433013
58820000 76.9926560134708
58830000 77.3413802787406
58840000 76.255361810385
58850000 80.2851681155549
58860000 79.4406247096978
58870000 75.8767409741691
58880000 77.1676116701794
58890000 77.6768975219439
58900000 82.9817793742983
58910000 81.8302470170474
58920000 80.3671641115398
58930000 82.9629736147204
58940000 83.1925723705962
58950000 78.6953043032855
58960000 80.6705557209673
58970000 83.988549237342
58980000 81.6686259792168
58990000 83.2263476413869
59000000 83.7350386698387
59010000 81.319834542023
59020000 79.51385931356
59030000 81.8375020288749
59040000 75.0320639136475
59050000 77.5203926670009
59060000 72.130155841915
59070000 77.0697735632659
59080000 75.6216176884494
59090000 76.0795501017716
59100000 66.7074367408163
59110000 75.7830641826771
59120000 76.3205071195225
59130000 77.5701009775878
59140000 78.070777104496
59150000 79.7232140884553
59160000 79.5029870946397
59170000 81.0899217836725
59180000 83.7496324660115
59190000 81.5523936764981
59200000 80.813103116868
59210000 76.3277683000629
59220000 79.408288347854
59230000 78.168670479479
59240000 71.2478220209433
59250000 75.8559991044524
59260000 76.0069194134152
59270000 77.7587234204192
59280000 78.7235690450667
59290000 76.6477569592477
59300000 77.8792295606195
59310000 75.2044243929538
59320000 77.1541790312123
59330000 79.1390097942096
59340000 76.4534231371987
59350000 75.5656324267482
59360000 73.5342143738379
59370000 70.283597186662
59380000 77.9165791275366
59390000 72.1612140138132
59400000 79.9842903803305
59410000 78.0079132640012
59420000 76.6091762861946
59430000 73.0857620001241
59440000 70.6247724763653
59450000 74.9665166942972
59460000 74.4422465224707
59470000 73.7718646608553
59480000 76.5556157624042
59490000 76.9080160772519
59500000 78.242542403495
59510000 67.578195639052
59520000 75.445569490534
59530000 73.7685604586513
59540000 72.0871274006669
59550000 69.8679709177188
59560000 73.0790460818715
59570000 73.4649449449819
59580000 75.3302466557225
59590000 70.3758809417128
59600000 70.8976374870762
59610000 72.8986890042171
59620000 71.6347934477134
59630000 72.2244293108771
59640000 76.8279133340475
59650000 72.5712060944355
59660000 74.1031999668341
59670000 75.8837176553736
59680000 73.8432901191936
59690000 76.4904952901325
59700000 71.906216240278
59710000 67.9181908144548
59720000 73.32395289043
59730000 69.0467666202028
59740000 75.4400332591283
59750000 72.0912508781396
59760000 74.5266287040282
59770000 72.1769657806399
59780000 68.7228248422585
59790000 72.3912308710348
59800000 72.2961308287684
59810000 74.6874716982791
59820000 66.354559949942
59830000 68.2652749058126
59840000 71.7322457296483
59850000 71.6413251443115
59860000 72.2265044066245
59870000 70.6681181154445
59880000 67.9108165574856
59890000 71.7571023802111
59900000 74.4199645396201
59910000 66.3142962155308
59920000 69.2648209358872
59930000 66.9140025356087
59940000 75.2681300340924
59950000 74.4789366248545
59960000 74.4198388029942
59970000 72.367672052924
59980000 67.6245958923807
59990000 64.4980742945154
60000000 68.2075067436717
60010000 72.941373618548
60020000 70.4991442472141
60030000 74.8856935392637
60040000 66.5721254064279
60050000 74.6169797984447
60060000 69.4163239126492
60070000 65.918061265989
60080000 66.4715629858281
60090000 71.4862014304387
60100000 64.125843377686
60110000 70.014858112077
60120000 72.8868136303055
60130000 70.7493879944084
60140000 71.099144450129
60150000 69.971861584264
60160000 68.3827600890982
60170000 72.6677171736442
60180000 71.6244469341912
60190000 71.199667496643
60200000 76.6771210529936
60210000 72.8383325192394
60220000 72.0697498905714
60230000 75.2792693730449
60240000 75.9502873759266
60250000 71.1812494315635
60260000 71.1956828737375
60270000 71.9370719836515
60280000 68.6513150105584
60290000 72.7573810924608
60300000 71.7587695435513
60310000 74.3702633807785
60320000 74.4469569391416
60330000 74.6236620630679
60340000 77.2940649355416
60350000 76.5179125676774
60360000 73.9638725541985
60370000 73.7439490992521
60380000 75.739256045693
60390000 67.790300609531
60400000 71.4479805740125
60410000 78.2610687950983
60420000 79.4479723422177
60430000 82.5875876824294
60440000 80.237029158682
60450000 75.9648955387944
60460000 77.7209011808334
60470000 76.456614757925
60480000 78.8176748305265
60490000 72.7795470783983
60500000 80.5452083368956
60510000 75.0211619229088
60520000 68.9522510331973
60530000 72.1086503173485
60540000 72.0526736585524
60550000 66.9402805641781
60560000 71.8752408105158
60570000 68.1608773462439
60580000 71.1524736405469
60590000 69.21848276771
60600000 68.948780994629
60610000 67.2304051610156
60620000 60.9287063139546
60630000 65.2706350838211
60640000 69.1654472329295
60650000 67.9642270051319
60660000 61.0455691285992
60670000 65.6387379915311
60680000 74.672629292367
60690000 70.7759792031562
60700000 69.7574351862547
60710000 66.734777607892
60720000 69.5549180822483
60730000 67.4719074009293
60740000 66.6880127473814
60750000 65.7062816742592
60760000 67.609865869239
60770000 68.4484442901067
60780000 71.4889273249038
60790000 65.5344040530349
60800000 68.1702275338774
60810000 66.8228841857508
60820000 63.8020639154797
60830000 67.7911305300928
60840000 70.1276762273212
60850000 68.7506146841193
60860000 68.600819756462
60870000 68.0151307406219
60880000 66.3373452373201
60890000 62.3102124268949
60900000 71.9685635251945
60910000 73.839150163946
60920000 77.9202686775594
60930000 75.4016234243409
60940000 76.3363438902123
60950000 69.3445421288964
60960000 68.2370724883569
60970000 71.3304425876256
60980000 77.8481174293265
60990000 73.9192922733594
61000000 74.757244567631
61010000 73.0510172566003
61020000 72.0311325924158
61030000 74.4936637430863
61040000 80.7368721295665
61050000 76.3531535608672
61060000 79.4403689701676
61070000 73.5152343039537
61080000 75.6398684340268
61090000 71.5916842977638
61100000 69.6053334763888
61110000 66.5185426565363
61120000 69.5601896565652
61130000 70.5697466601134
61140000 61.5718594345093
61150000 69.5675206302919
61160000 69.7989266800633
61170000 70.8968443652262
61180000 71.7671975151685
61190000 75.0271455224535
61200000 75.8154926094838
61210000 68.3036428810825
61220000 70.3928658797302
61230000 71.8259887807335
61240000 74.7085472221265
61250000 69.3516957882586
61260000 70.1105197755474
61270000 76.4454022302244
61280000 86.2098527416837
61290000 88.3761191523545
61300000 85.6899498708635
61310000 82.6692785224577
61320000 79.8861876120861
61330000 81.2667786869052
61340000 77.5800016507533
61350000 79.9185696593009
61360000 79.1422675126379
61370000 78.6927774802012
61380000 80.285037415053
61390000 80.7241389096168
61400000 83.0654532680561
61410000 83.2627309656055
61420000 88.0710697073705
61430000 87.7422948589652
61440000 87.8276396250433
61450000 83.9976052552037
61460000 81.331970181431
61470000 90.0348988402276
61480000 86.9770208232147
61490000 82.2807649958511
61500000 88.9262182283214
61510000 86.8689791148304
61520000 86.8122336731191
61530000 79.9228434428545
61540000 85.1692813529908
61550000 84.6629323641432
61560000 85.0810315832746
61570000 83.5108907216709
61580000 87.1212145900586
61590000 74.5108507960318
61600000 78.8536904257933
61610000 80.9992216451954
61620000 88.2400765943275
61630000 90.0783303774626
61640000 86.719813653045
61650000 90.0354512564553
61660000 86.8203948463612
61670000 92.2640707557948
61680000 96.6650804424279
61690000 94.0175854005264
61700000 95.3183020815086
61710000 93.6194093345235
61720000 102.910456726347
61730000 100.55873452228
61740000 97.0671472810696
61750000 97.0547032348861
61760000 96.6972938598554
61770000 91.1638823920309
61780000 99.2228297003363
61790000 101.14841766983
61800000 97.971932222951
61810000 94.2869536066397
61820000 97.7706337414449
61830000 100.017751112284
61840000 100.336329819275
61850000 90.2628158003432
61860000 95.6659012229407
61870000 92.3782501880146
61880000 95.0677041347902
61890000 101.263401596061
61900000 98.893803475172
61910000 98.6265932406367
61920000 99.9999629021966
61930000 103.256646374633
61940000 104.439047888743
61950000 100.216878629648
61960000 97.7601472725493
61970000 98.3843662100663
61980000 98.408108113318
61990000 103.287620075465
62000000 99.2462362339308
62010000 105.791146041754
62020000 109.895619121734
62030000 103.832811759744
62040000 99.8678998093105
62050000 102.741511367342
62060000 103.586958945197
62070000 103.745584877897
62080000 104.869219600458
62090000 105.521171253727
62100000 107.322271188574
62110000 105.42208582089
62120000 102.155978050774
62130000 106.814820028621
62140000 107.219297102757
62150000 104.838603754865
62160000 99.2068767407461
62170000 103.352145158485
62180000 103.322546088238
62190000 99.8827600578934
62200000 102.431262978848
62210000 104.421971570136
62220000 106.13408713466
62230000 105.579369719526
62240000 96.6357449953851
62250000 99.5082878945803
62260000 90.1787042036842
62270000 97.5220429760582
62280000 102.912794835374
62290000 101.231847349073
62300000 92.7550653932844
62310000 101.798196158968
62320000 97.2425224823424
62330000 104.331981099127
62340000 102.684488873866
62350000 101.028856295927
62360000 97.8648023381365
62370000 92.1559359253911
62380000 90.1454365567746
62390000 91.4027065205097
62400000 96.4527234841443
62410000 92.0995261295948
62420000 94.1700422137978
62430000 89.5842860233563
62440000 95.1949318650264
62450000 97.0827715744737
62460000 93.1407933149603
62470000 88.7044902131346
62480000 89.1958263922788
62490000 89.081353537874
62500000 88.8778336746445
62510000 92.6342173862218
62520000 91.6277424879274
62530000 97.3198059335944
62540000 87.4497972180762
62550000 89.3708586288868
62560000 95.9854462051965
62570000 93.3128724855414
62580000 98.7014310285718
62590000 96.9196779254856
62600000 89.2061012246209
62610000 96.1742000824469
62620000 93.7404155298932
62630000 100.317407305391
62640000 97.0116100988646
62650000 96.8349933322923
62660000 95.0624298167047
62670000 95.5780476935747
62680000 98.6123030055893
62690000 100.438794489726
62700000 99.4749784356841
62710000 100.74725698894
62720000 98.0796030473093
62730000 105.320933949654
62740000 99.301607984412
62750000 97.6526245140994
62760000 99.1700234084971
62770000 103.652377391671
62780000 98.9428440588659
62790000 101.189255856241
62800000 103.296398764245
62810000 105.559651246799
62820000 105.22327668778
62830000 104.920862768909
62840000 101.606626258629
62850000 105.721739074816
62860000 106.344788490212
62870000 110.886215276216
62880000 104.89514023816
62890000 103.464849495274
62900000 100.664730515387
62910000 101.716669927796
62920000 101.271043998769
62930000 107.238140201208
62940000 105.58458531527
62950000 108.070432073597
62960000 110.264297423204
62970000 106.013795824587
62980000 103.118841781919
62990000 103.581343194667
63000000 111.116830063057
63010000 110.417817039069
63020000 109.313484416543
63030000 114.098780723725
63040000 115.783166586543
63050000 114.817419723163
63060000 110.953359550378
63070000 110.432709941753
63080000 112.238342749282
63090000 116.802637311882
63100000 110.771213101038
63110000 114.374269060302
63120000 109.710131205405
63130000 106.002217094026
63140000 106.358331582054
63150000 100.20496297608
63160000 104.738678162413
63170000 100.38885722838
63180000 104.8749216514
63190000 105.028989499579
63200000 106.416808006927
63210000 109.023856972699
63220000 104.024340653984
63230000 98.4925325015237
63240000 102.841277903042
63250000 105.915293500231
63260000 100.375792735217
63270000 98.7656305373336
63280000 102.627468834469
63290000 103.452650008658
63300000 103.042998278823
63310000 106.619199758066
63320000 100.650446938365
63330000 101.70288030524
63340000 99.3119194896454
63350000 103.720641181702
63360000 100.810799876401
63370000 108.580052826429
63380000 107.752822021666
63390000 107.09469961132
63400000 104.865001181195
63410000 108.476604022255
63420000 105.637667259689
63430000 109.312008201402
63440000 109.590058467523
63450000 107.124619509791
63460000 103.031387400741
63470000 102.777326580583
63480000 105.114832713016
63490000 97.4800656162519
63500000 103.143674927827
63510000 102.060713980678
63520000 104.145714092213
63530000 107.389220463539
63540000 107.796305007699
63550000 107.592456605276
63560000 111.462972376526
63570000 111.167248305604
63580000 109.714970582765
63590000 108.638193144908
63600000 108.94704594723
63610000 107.694792205989
63620000 101.425363139134
63630000 108.744354760583
63640000 105.325265481127
63650000 107.094332606815
63660000 105.323153762924
63670000 109.275861880666
63680000 108.664229900971
63690000 103.557300083803
63700000 102.652809933167
63710000 109.017299103603
63720000 104.72217354704
63730000 108.644166238746
63740000 110.627622852816
63750000 106.924409308183
63760000 102.973329793656
63770000 102.652004667058
63780000 99.7162817035068
63790000 100.883780922553
63800000 101.699702456185
63810000 105.276101993733
63820000 109.442785960375
63830000 102.670146793559
63840000 101.513813076255
63850000 100.655013376662
63860000 99.8441706015352
63870000 110.168488001582
63880000 110.54284650777
63890000 108.111376015871
63900000 101.445741828177
63910000 103.602949276259
63920000 97.7863739957999
63930000 92.804935002947
63940000 89.1076100928854
63950000 94.3728880521791
63960000 90.8162162401719
63970000 98.1916323012611
63980000 101.521493838502
63990000 107.227473991457
64000000 104.464801776855
64010000 99.5721964448663
64020000 103.003677102015
64030000 101.814915383056
64040000 104.935028924202
64050000 103.545288960153
64060000 98.5856883690586
64070000 100.625786845328
64080000 95.3887584389078
64090000 102.483440749042
64100000 93.9996962711414
64110000 100.177311815417
64120000 98.162524122609
64130000 95.0973141578083
64140000 95.7059757676959
64150000 95.85216520214
64160000 101.044164147715
64170000 101.704247726882
64180000 91.5418589304143
64190000 91.9472213777128
64200000 89.1093358845888
64210000 96.3699343019847
64220000 96.1391735341327
64230000 97.8944741312991
64240000 99.664196133911
64250000 100.617006608989
64260000 99.8333390703278
64270000 104.299850627252
64280000 102.439321757651
64290000 103.039747963379
64300000 103.715209962922
64310000 106.110157068971
64320000 103.966828370795
64330000 102.640897365979
64340000 95.2116119859793
64350000 101.662601899503
64360000 98.5559889540087
64370000 91.3367689212368
64380000 85.7803036397692
64390000 96.3548699804209
64400000 107.639177765421
64410000 109.293686881789
64420000 100.716002323715
64430000 98.8370124492794
64440000 103.157213099818
64450000 102.067057836838
64460000 104.262999315797
64470000 99.2175238086689
64480000 98.691922582966
64490000 102.765639883181
64500000 105.244154449457
64510000 111.149758767355
64520000 110.730635033878
64530000 105.742092328311
64540000 100.496627880325
64550000 105.410069000255
64560000 107.150274345138
64570000 113.016500391031
64580000 104.21948764577
64590000 102.972656578829
64600000 101.293431201613
64610000 102.952046030695
64620000 108.71474510292
64630000 106.510501184961
64640000 110.476118150612
64650000 107.538216464973
64660000 111.208786736764
64670000 111.955593942064
64680000 114.839423505097
64690000 117.90628725369
64700000 115.445178495635
64710000 107.481298339603
64720000 115.247104223614
64730000 110.636802149078
64740000 116.165058834488
64750000 114.798324373748
64760000 114.941652184352
64770000 119.210752617137
64780000 115.058369273662
64790000 107.747197967402
64800000 115.759509429668
64810000 116.794237884721
64820000 123.491921865807
64830000 118.403163783904
64840000 116.763470026712
64850000 115.812764158669
64860000 113.413487613118
64870000 111.316411260265
64880000 114.121775995509
64890000 110.210280336815
64900000 112.386649038857
64910000 116.486367731679
64920000 114.726356467594
64930000 110.409432289398
64940000 109.691311442819
64950000 118.598790600051
64960000 122.068859758912
64970000 113.334695926354
64980000 114.343367684996
64990000 110.128799379692
65000000 112.706686080639
65010000 111.583789714051
65020000 105.956485072429
65030000 107.823426500124
65040000 109.531922740675
65050000 107.627981257075
65060000 103.646505898837
65070000 107.872125560072
65080000 102.734888605479
65090000 106.057467492348
65100000 103.001707403654
65110000 110.770556168439
65120000 107.911561361614
65130000 101.971252655614
65140000 101.169972634941
65150000 103.506926264519
65160000 100.380302297488
65170000 101.041782605876
65180000 95.8238632013776
65190000 99.9328647177686
65200000 100.114758203208
65210000 99.2090193272752
65220000 107.142747718254
65230000 102.130310512689
65240000 100.637139976906
65250000 99.5988176548634
65260000 98.8092018233918
65270000 99.9546993276152
65280000 96.2566051900874
65290000 104.552787881023
65300000 104.085929163204
65310000 104.164195318282
65320000 104.672070358047
65330000 109.138350161408
65340000 106.179646718876
65350000 103.531470668692
65360000 98.7868288158973
65370000 95.3310470227711
65380000 97.8044745864336
65390000 103.891690165274
65400000 97.1857697791908
65410000 101.234246951362
65420000 103.592625864144
65430000 103.86004478136
65440000 101.867936569699
65450000 104.43856270485
65460000 104.363648735541
65470000 107.063944563919
65480000 104.915941373897
65490000 108.272566227228
65500000 108.230020525088
65510000 106.631028939343
65520000 103.072091338956
65530000 101.047509946873
65540000 103.21147228506
65550000 99.1162376911679
65560000 103.658720903664
65570000 102.897349499072
65580000 107.874094011997
65590000 108.660317609135
65600000 106.018079177339
65610000 105.275223934136
65620000 105.021771020929
65630000 106.528151111429
65640000 99.4774648508982
65650000 98.1564235726233
65660000 107.813901346846
65670000 102.334546089987
65680000 102.014653606473
65690000 98.4004221852871
65700000 92.4700172087886
65710000 86.9780297522371
65720000 87.1967030407584
65730000 90.5545774873098
65740000 101.442606610282
65750000 103.949965991151
65760000 102.603747098634
65770000 106.322389447394
65780000 98.4704457968913
65790000 99.664027381411
65800000 106.753810314614
65810000 106.024386612584
65820000 103.871002491904
65830000 102.343471430912
65840000 103.815330583396
65850000 102.301400292062
65860000 103.70290562684
65870000 99.3701885088428
65880000 103.581440061056
65890000 105.887078631939
65900000 105.440249108954
65910000 115.751566748437
65920000 116.356184678903
65930000 114.576671719701
65940000 120.478017364164
65950000 118.783205406085
65960000 118.297941407079
65970000 114.566951046135
65980000 120.584590227028
65990000 118.488299052177
66000000 119.748682032712
66010000 114.589347507777
66020000 107.906775173494
66030000 107.205883087371
66040000 105.2314679423
66050000 102.842387738578
66060000 105.959871704999
66070000 100.054622999148
66080000 95.7457548241277
66090000 98.5990786081138
66100000 96.0782703550984
66110000 103.944115044761
66120000 102.069312889159
66130000 107.516954721995
66140000 103.708341141024
66150000 105.218959284826
66160000 99.6167045336941
66170000 101.427357358596
66180000 105.577510401375
66190000 105.853597627544
66200000 107.582924077319
66210000 94.8373873014296
66220000 102.062756306146
66230000 106.167619183092
66240000 104.815976685316
66250000 106.151869777176
66260000 105.615896967973
66270000 102.562766724202
66280000 109.234039171704
66290000 114.759310726241
66300000 108.724841090013
66310000 105.215025714527
66320000 112.311989268202
66330000 105.442974014748
66340000 103.070092929388
66350000 104.130592598864
66360000 103.478703999649
66370000 98.3953349386896
66380000 97.9023476444505
66390000 98.7619273671345
66400000 102.534905189079
66410000 97.8449479430689
66420000 96.065866849484
66430000 96.7625158289774
66440000 96.5937092168539
66450000 101.630156470977
66460000 103.818992902071
66470000 102.710741262498
66480000 106.788606216125
66490000 98.5980288840557
66500000 102.020789082625
66510000 100.710957015264
66520000 108.754020944703
66530000 107.140124074273
66540000 100.2274193014
66550000 99.2148366273399
66560000 99.5379828480473
66570000 105.660408527528
66580000 103.387998397604
66590000 105.112645392649
66600000 104.047421092761
66610000 106.198928131696
66620000 111.058463348826
66630000 95.1844185818541
66640000 100.057421881504
66650000 104.854186118176
66660000 98.9969509890711
66670000 99.8057849326772
66680000 104.434152939829
66690000 104.900255487566
66700000 106.727066451242
66710000 106.853126797114
66720000 110.433345468757
66730000 106.551265957525
66740000 97.6641506371904
66750000 101.787152225706
66760000 106.004570801735
66770000 103.932198609915
66780000 99.3772109130927
66790000 108.847463077009
66800000 104.99594597542
66810000 106.445424715801
66820000 109.211377635113
66830000 108.235235445589
66840000 109.037860016179
66850000 111.117885209601
66860000 107.205617739364
66870000 106.917894943724
66880000 106.279065050004
66890000 98.7362672291152
66900000 96.2628900413924
66910000 101.897701465754
66920000 98.06893027474
66930000 100.736182948633
66940000 101.885035870777
66950000 102.772058319377
66960000 100.012743748327
66970000 101.663092447547
66980000 99.2891062428963
66990000 107.32684660635
67000000 105.410185732815
67010000 108.731690932713
67020000 108.204869638284
67030000 106.833548943439
67040000 109.08633271132
67050000 104.729158548443
67060000 109.567450435199
67070000 106.150099049838
67080000 110.612083417117
67090000 104.987337224654
67100000 111.463265615721
67110000 110.086060559362
67120000 103.543444078328
67130000 107.695261074081
67140000 109.495556269774
67150000 107.414729667945
67160000 109.708167468326
67170000 114.944904664182
67180000 114.65275588102
67190000 112.889907047107
67200000 103.894376979125
67210000 105.194326594525
67220000 100.574878213328
67230000 99.5889380352875
67240000 109.052816826692
67250000 108.723730175189
67260000 102.536932832726
67270000 102.803931031069
67280000 103.846871480794
67290000 101.844003473823
67300000 105.521536112662
67310000 102.309664720858
67320000 109.560624314648
67330000 109.704515363111
67340000 112.089969306749
67350000 110.186988366463
67360000 109.92736884908
67370000 111.328407304742
67380000 112.126337122137
67390000 106.8260219213
67400000 114.056242539074
67410000 116.051592613891
67420000 113.934026854567
67430000 117.527594508591
67440000 112.990245562949
67450000 109.825784901339
67460000 110.16872462353
67470000 114.513583422703
67480000 108.517329326878
67490000 110.397214131866
67500000 110.455211119342
67510000 107.565883747173
67520000 110.59847305498
67530000 116.144828501788
67540000 109.745924695362
67550000 105.896858990637
67560000 104.8610117819
67570000 108.333123036819
67580000 108.3384847355
67590000 108.605710955519
67600000 102.821104033162
67610000 103.854562979821
67620000 112.335397067169
67630000 109.513849170617
67640000 112.05167763607
67650000 115.728370707312
67660000 113.543229557256
67670000 105.24369773353
67680000 108.208048316895
67690000 111.564592064708
67700000 112.586831428214
67710000 108.66922958393
67720000 113.370917428887
67730000 109.190235851292
67740000 109.1599300242
67750000 111.997078781614
67760000 109.702412620338
67770000 110.463976196042
67780000 110.239980125818
67790000 109.405486970972
67800000 110.494601478032
67810000 102.120685481
67820000 100.406459705901
67830000 100.950259912495
67840000 103.886543766846
67850000 99.2793556371973
67860000 98.7898937651124
67870000 98.9319808706074
67880000 101.926759570804
67890000 103.810158926998
67900000 106.23609197207
67910000 113.428309565698
67920000 112.384756230359
67930000 109.60221816727
67940000 109.332897480692
67950000 105.140832554878
67960000 108.616266037725
67970000 107.829594462647
67980000 111.977753221842
67990000 104.317602889823
68000000 109.063962597516
68010000 108.515069687524
68020000 114.101045237822
68030000 107.959438313117
68040000 106.894468841359
68050000 105.401644754846
68060000 111.695886860084
68070000 114.544378085498
68080000 110.039833856856
68090000 110.248631487568
68100000 108.508444684788
68110000 111.052995571848
68120000 113.278292676706
68130000 107.40524874077
68140000 110.747662674597
68150000 109.810092102052
68160000 109.740148137685
68170000 109.17768665114
68180000 106.284344192208
68190000 101.893932933862
68200000 110.891169701708
68210000 111.247274403065
68220000 107.804506213434
68230000 110.853988780314
68240000 104.384970459985
68250000 100.290699931455
68260000 102.978968246133
68270000 103.170893422709
68280000 107.297304682815
68290000 107.278828586222
68300000 106.11957293765
68310000 105.632805257806
68320000 109.332040892941
68330000 109.442725602576
68340000 102.645783931644
68350000 107.759545726901
68360000 109.427863638995
68370000 107.283065377098
68380000 106.955024806991
68390000 106.280324907511
68400000 107.556271207146
68410000 105.27281477968
68420000 110.496507062206
68430000 111.414437211797
68440000 112.883014961015
68450000 110.110911326889
68460000 108.776031108791
68470000 118.748393458614
68480000 114.739845604376
68490000 112.577065114779
68500000 111.039085175543
68510000 115.891795208942
68520000 115.030591819532
68530000 107.324295862828
68540000 112.166270579699
68550000 113.901860189062
68560000 110.461708430937
68570000 112.889560909822
68580000 116.367630518013
68590000 111.32566870625
68600000 117.563094755018
68610000 112.902377516305
68620000 112.533637031215
68630000 109.096092921861
68640000 107.741362122459
68650000 107.686930284504
68660000 109.291089782301
68670000 104.673788729752
68680000 108.28169328609
68690000 105.368871197364
68700000 102.922509890772
68710000 101.672211277448
68720000 101.9739645911
68730000 107.202458201039
68740000 108.151056027548
68750000 110.176099226769
68760000 106.614426837219
68770000 113.53310980134
68780000 103.434133584301
68790000 109.537253829922
68800000 108.202750390777
68810000 116.751953598879
68820000 106.864791412735
68830000 101.218316982072
68840000 103.189758539935
68850000 102.092421579447
68860000 105.435456743466
68870000 103.155268994329
68880000 102.438255898663
68890000 101.16202379605
68900000 108.568715853036
68910000 108.098873032929
68920000 104.321979324666
68930000 106.84290076847
68940000 108.125142669679
68950000 108.687399414077
68960000 101.798591171238
68970000 99.9983482192796
68980000 106.667386523159
68990000 96.7927537657125
69000000 103.167612078932
69010000 107.058550529576
69020000 114.503862204491
69030000 116.252829081075
69040000 107.168052991181
69050000 105.851603169789
69060000 109.411953283782
69070000 108.510000086711
69080000 106.491349520665
69090000 108.295510167719
69100000 99.3849001820286
69110000 100.593484786529
69120000 103.871313518561
69130000 101.667387911316
69140000 102.313864054857
69150000 98.3476318455772
69160000 101.173906295801
69170000 103.195482687472
69180000 102.883414540661
69190000 103.131236955824
69200000 108.496791928198
69210000 107.150378522761
69220000 104.776456287176
69230000 105.411053213155
69240000 107.872316202745
69250000 102.020037508061
69260000 104.31093396263
69270000 104.054207447215
69280000 103.645243597765
69290000 105.858169133272
69300000 109.368450644865
69310000 112.394082338502
69320000 111.551293561427
69330000 112.904088053963
69340000 108.173286800448
69350000 102.742799454967
69360000 107.347152402231
69370000 105.748720174144
69380000 108.859121252483
69390000 104.4103636934
69400000 110.024166430394
69410000 106.515021491381
69420000 109.028840603445
69430000 104.65303769375
69440000 108.713485177635
69450000 112.23258225719
69460000 111.25060389335
69470000 111.811777580169
69480000 106.95376711463
69490000 111.133240470132
69500000 110.185038068829
69510000 110.015344192957
69520000 110.973346510234
69530000 101.08627064123
69540000 100.350583565672
69550000 105.054149017997
69560000 107.658079126526
69570000 101.664782390896
69580000 104.205966104579
69590000 111.05207113962
69600000 109.649940740419
69610000 111.237101533028
69620000 107.144749242616
69630000 106.697731508571
69640000 104.243477475418
69650000 105.451992956221
69660000 100.176293975172
69670000 102.371818516951
69680000 99.1232456665971
69690000 101.426592639372
69700000 99.496483731268
69710000 99.7432682232732
69720000 92.063797762056
69730000 97.0400619483896
69740000 100.939896722103
69750000 99.8658934720646
69760000 103.179575303338
69770000 107.602737467446
69780000 101.051951078184
69790000 102.730769732145
69800000 106.483176589008
69810000 107.284184770515
69820000 109.049079785315
69830000 107.78599138178
69840000 111.722708892151
69850000 111.733002084846
69860000 110.448746796732
69870000 109.21707477391
69880000 105.450745817331
69890000 102.50907193262
69900000 105.597637665193
69910000 105.981274692128
69920000 107.215055363994
69930000 104.91442400196
69940000 109.942206603687
69950000 106.438415434843
69960000 109.979205081682
69970000 103.991208512834
69980000 106.605709100793
69990000 116.398278364464
70000000 117.7897091942
70010000 116.760193543737
70020000 112.950880903651
70030000 121.489751416055
70040000 121.630601671724
70050000 115.724954449461
70060000 112.558764507019
70070000 109.905780132969
70080000 103.634259576723
70090000 108.972424570653
70100000 106.029313803859
70110000 111.516922566267
70120000 110.513667807605
70130000 111.021083441891
70140000 110.860968040124
70150000 107.441865844028
70160000 113.502344704131
70170000 116.249295519846
70180000 116.240466797394
70190000 116.335728040382
70200000 113.737159056577
70210000 113.751211709624
70220000 111.655878366672
70230000 104.644418352883
70240000 109.873478181242
70250000 114.504075632579
70260000 112.529290026776
70270000 114.048299806715
70280000 111.904127689218
70290000 113.286495344084
70300000 116.735364957905
70310000 116.474836598019
70320000 118.244281292215
70330000 113.600078342804
70340000 110.475348198798
70350000 112.147092132087
70360000 110.405610163561
70370000 109.260625976301
70380000 109.906739235043
70390000 113.267528779944
70400000 115.306079985123
70410000 113.721477196439
70420000 108.551462275113
70430000 107.440189270981
70440000 110.803245526952
70450000 111.79392057247
70460000 107.099011903407
70470000 109.528023832019
70480000 112.141430993302
70490000 112.995426533962
70500000 109.009499194253
70510000 111.019898006731
70520000 111.776736288734
70530000 110.816997970537
70540000 111.202228131153
70550000 111.537895727247
70560000 115.16685780416
70570000 120.443392110965
70580000 120.097952064851
70590000 120.504572004691
70600000 114.870318395917
70610000 109.864181385449
70620000 112.410061005384
70630000 103.955174788092
70640000 108.094536158686
70650000 111.444987434296
70660000 110.221841095625
70670000 115.146735854078
70680000 107.683884602061
70690000 110.347869527371
70700000 109.760571111491
70710000 111.821368305152
70720000 111.788479164249
70730000 112.909460227985
70740000 112.063284592576
70750000 106.709081475133
70760000 105.523799291298
70770000 109.713642685515
70780000 114.377752253761
70790000 114.094065033969
70800000 114.09942456298
70810000 115.107378624824
70820000 113.035683679456
70830000 112.719755332889
70840000 110.850128787865
70850000 112.438703628764
70860000 105.613058473534
70870000 108.610331328396
70880000 113.901041097221
70890000 115.409514684944
70900000 114.456123480217
70910000 107.605309204664
70920000 111.762481822715
70930000 114.129355801337
70940000 111.775942377836
70950000 109.263764491651
70960000 105.894063108036
70970000 112.328727276859
70980000 113.609785394509
70990000 114.773410984037
71000000 111.637847465644
71010000 108.958426797867
71020000 113.151158695079
71030000 109.202969166957
71040000 106.934321682022
71050000 111.386931444506
71060000 109.581950698074
71070000 113.963918583697
71080000 113.281580644354
71090000 111.075200631367
71100000 115.170417838348
71110000 111.732376293116
71120000 110.645112246423
71130000 112.269401874619
71140000 105.437108077233
71150000 114.582306568136
71160000 108.58792015882
71170000 107.781433008717
71180000 110.356130527145
71190000 113.296081786891
71200000 111.767504097746
71210000 110.347580673959
71220000 112.427710414564
71230000 113.595200758135
71240000 112.576574529805
71250000 112.250223409148
71260000 111.964145226524
71270000 113.585435996501
71280000 110.898366980452
71290000 113.660795975968
71300000 111.9333649711
71310000 116.850141901776
71320000 118.439190393529
71330000 114.567204224479
71340000 115.711484627112
71350000 116.063795876306
71360000 115.182868168159
71370000 115.36632724606
71380000 105.634024218633
71390000 106.096055372236
71400000 110.485124581971
71410000 108.840237622863
71420000 108.332096498291
71430000 108.679731017201
71440000 108.340270113644
71450000 105.781820843387
71460000 107.140229226773
71470000 107.114212886697
71480000 106.708782620113
71490000 114.070539182808
71500000 111.185921526808
71510000 110.335224124854
71520000 104.422797224794
71530000 106.365502124184
71540000 106.142256375486
71550000 112.805966431652
71560000 110.506003903747
71570000 110.236118885456
71580000 112.301040596996
71590000 110.791331628709
71600000 116.309515348285
71610000 112.637022816113
71620000 112.882858281548
71630000 109.965359117489
71640000 115.208054069298
71650000 109.980485898361
71660000 112.554019682715
71670000 110.632153064822
71680000 104.945606833807
71690000 111.508686551324
71700000 110.513505679044
71710000 109.881350408809
71720000 109.049636953846
71730000 109.896593971632
71740000 107.708639676314
71750000 113.056215047044
71760000 106.776739344414
71770000 99.7994904435394
71780000 97.1222360204395
71790000 95.1659012078173
71800000 102.726305183415
71810000 106.221015181254
71820000 105.344308443143
71830000 101.660415270333
71840000 103.068809784406
71850000 108.946498694728
71860000 104.988963109273
71870000 107.147045577383
71880000 108.803026670815
71890000 108.104849204118
71900000 107.772938641927
71910000 104.300820692285
71920000 99.3692336492527
71930000 102.038946983955
71940000 107.218288022182
71950000 102.899667191391
71960000 105.101382665759
71970000 108.518118704042
71980000 110.527502509532
71990000 103.524609806917
72000000 102.846458255336
72010000 104.755254642992
72020000 105.302567738585
72030000 112.048825708734
72040000 114.895783138504
72050000 116.447049586298
72060000 114.969514984009
72070000 114.885610956949
72080000 116.840611073396
72090000 120.315532409356
72100000 113.642343561901
72110000 114.659413042769
72120000 116.090198693178
72130000 110.162065375597
72140000 116.738486006966
72150000 114.624158332883
72160000 116.626367169492
72170000 114.843311555491
72180000 109.549076842393
72190000 111.698338348152
72200000 111.654420612354
72210000 113.299146016874
72220000 111.209598470301
72230000 105.584842825702
72240000 102.504855166149
72250000 102.892465862251
72260000 103.855881408128
72270000 106.594454211711
72280000 106.484018977022
72290000 106.773408658349
72300000 102.662358059934
72310000 109.495839977327
72320000 107.686268386023
72330000 109.514979490755
72340000 106.158565744489
72350000 111.356609643575
72360000 109.130704687046
72370000 106.357130705018
72380000 105.152961795515
72390000 106.730487187258
72400000 98.377808070086
72410000 97.5658233711655
72420000 112.320991734251
72430000 111.91383626452
72440000 109.337737621325
72450000 102.590482082676
72460000 106.347930088854
72470000 109.094200415754
72480000 110.11821842172
72490000 103.636409959172
72500000 99.6321971255873
72510000 94.9135058728742
72520000 99.3765774640685
72530000 101.55772323686
72540000 104.269489081757
72550000 102.985575538532
72560000 102.817558856533
72570000 105.422109002209
72580000 100.912392920466
72590000 100.512507637034
72600000 95.3910234478888
72610000 98.7366125856889
72620000 99.9376599071747
72630000 95.8655931811386
72640000 90.147931318496
72650000 86.5540629473467
72660000 95.1745597221494
72670000 89.3632648273319
72680000 97.249000901087
72690000 100.083995442657
72700000 97.0039578892352
72710000 95.1085066244249
72720000 101.660297966363
72730000 94.0326591221093
72740000 96.5651953033746
72750000 99.9576832306007
72760000 106.124636417832
72770000 106.913742203696
72780000 105.730192779369
72790000 102.461292140783
72800000 102.401512075194
72810000 101.938278071479
72820000 103.37504155111
72830000 103.660907459685
72840000 99.3383578221945
72850000 106.886293622454
72860000 104.624929091959
72870000 100.559502526716
72880000 106.512043601634
72890000 101.510627639565
72900000 100.552505665736
72910000 96.1616927661842
72920000 103.458634833539
72930000 103.335527987792
72940000 105.621963476195
72950000 109.968194306983
72960000 99.7653197923408
72970000 106.577104513075
72980000 101.380200628432
72990000 105.456160913994
73000000 106.532965908848
73010000 100.993951441505
73020000 100.121676655171
73030000 99.630217006899
73040000 98.8274800778083
73050000 100.431531886368
73060000 99.4899712706268
73070000 99.3409180187642
73080000 102.31593623291
73090000 101.071680362462
73100000 105.73869051412
73110000 98.9778941054199
73120000 96.4394974631145
73130000 96.3670792758608
73140000 93.4392281398565
73150000 97.1402493120127
73160000 94.3123698292241
73170000 96.4913585444293
73180000 98.6993475374452
73190000 93.1296981685863
73200000 97.7370055437668
73210000 97.7352350014705
73220000 98.9887130729052
73230000 98.3255496618103
73240000 98.6505047087058
73250000 102.250340327407
73260000 97.9465399044813
73270000 101.12654277482
73280000 101.422333366977
73290000 103.874197585461
73300000 105.485847571469
73310000 107.841133111067
73320000 101.94269592791
73330000 101.670305889884
73340000 99.8718703307911
73350000 100.861884150355
73360000 104.941880581799
73370000 107.746588376756
73380000 106.89744095561
73390000 110.203972462428
73400000 104.494615710347
73410000 114.596767711946
73420000 114.221877626352
73430000 113.332319265514
73440000 118.417736660557
73450000 108.699958666236
73460000 113.277024654562
73470000 115.333849628555
73480000 114.655903116068
73490000 110.798048503912
73500000 105.958415511011
73510000 110.749424539738
73520000 112.233318077252
73530000 116.149003836243
73540000 108.935531750129
73550000 105.625380742071
73560000 103.972051619664
73570000 103.980312099295
73580000 101.529777578589
73590000 109.78413485961
73600000 109.268254232275
73610000 104.578568812088
73620000 104.897293170014
73630000 99.7931892483982
73640000 105.032156553666
73650000 104.413494697839
73660000 104.872516171334
73670000 100.888461049086
73680000 104.869492259861
73690000 110.618915786445
73700000 108.358126919972
73710000 107.390225829601
73720000 104.877553100029
73730000 109.654776052544
73740000 108.010564659701
73750000 104.825874740203
73760000 107.180246012805
73770000 106.521955070529
73780000 108.928855599559
73790000 104.539758936466
73800000 112.163900334628
73810000 106.963129434806
73820000 110.932734548547
73830000 111.322594706713
73840000 109.314550168375
73850000 110.247894681195
73860000 110.572116617043
73870000 107.835793672827
73880000 106.363431357556
73890000 99.2446685207721
73900000 106.552665913602
73910000 101.271197831568
73920000 107.623489440627
73930000 103.484343839048
73940000 106.068913020054
73950000 109.027482518157
73960000 106.817539865752
73970000 109.202864853653
73980000 110.483081720414
73990000 108.812364412893
74000000 106.538252898799
74010000 107.653100382117
74020000 106.118414301421
74030000 103.036609693119
74040000 107.918064251423
74050000 107.390684706359
74060000 107.492751644851
74070000 105.982337882761
74080000 111.073934389016
74090000 106.432730046094
74100000 108.291498416298
74110000 104.643146457058
74120000 101.9565019358
74130000 105.597840765713
74140000 107.09211728031
74150000 106.752299377828
74160000 110.754500688672
74170000 109.983085075016
74180000 107.948249207063
74190000 111.477079265117
74200000 107.236264494816
74210000 105.742227231117
74220000 101.608987953073
74230000 101.711699839674
74240000 99.7049770975558
74250000 104.131233284462
74260000 100.256207025795
74270000 102.80565046316
74280000 97.4080397185752
74290000 100.72945415013
74300000 102.971411527234
74310000 102.872585919314
74320000 100.243631894657
74330000 103.238656040279
74340000 98.9439168532866
74350000 98.4892080772506
74360000 96.6217646735071
74370000 94.3262880586049
74380000 98.8061957095948
74390000 96.6262027128038
74400000 103.205124360631
74410000 100.996616917038
74420000 99.6201409371687
74430000 98.1746799802036
74440000 100.17022897854
74450000 95.5124595991527
74460000 101.051091249241
74470000 98.8896038174478
74480000 102.092504774137
74490000 98.4889123676743
74500000 101.1350183899
74510000 101.373052745366
74520000 101.061052067484
74530000 102.330518295926
74540000 101.680676277565
74550000 103.443312404434
74560000 96.643506989248
74570000 98.8562845206444
74580000 101.879452695082
74590000 101.510590224351
74600000 99.2346084828474
74610000 103.310839949561
74620000 103.618101857766
74630000 102.418208569844
74640000 101.670746848163
74650000 106.481407008701
74660000 100.862303664423
74670000 100.435333667119
74680000 99.0438286248389
74690000 100.184627977202
74700000 100.047100887311
74710000 102.698008968866
74720000 102.392335976771
74730000 100.0275220244
74740000 102.283314964056
74750000 104.710321259684
74760000 107.229917049812
74770000 105.193336608006
74780000 105.985428136015
74790000 104.806133738083
74800000 109.849939808171
74810000 104.939001537107
74820000 109.222828891491
74830000 112.267600677538
74840000 113.092624243741
74850000 109.420561023143
74860000 109.034343512857
74870000 114.164720414278
74880000 107.42380704654
74890000 110.88664852288
74900000 110.003642534927
74910000 108.557062769032
74920000 108.325009802926
74930000 106.19580778733
74940000 109.273952791974
74950000 107.367739668054
74960000 103.192182780519
74970000 101.649055822265
74980000 98.0369289873179
74990000 102.785644485025
75000000 95.9651093931375
75010000 95.8979693291496
75020000 98.6579732561241
75030000 101.139416834558
75040000 103.168276015889
75050000 98.4501832682138
75060000 100.051176568605
75070000 97.7445516727233
75080000 103.835141325108
75090000 100.641569503219
75100000 99.0303431694128
75110000 95.1384561624045
75120000 98.5295643847165
75130000 98.1519544217498
75140000 103.409719479568
75150000 100.263552862489
75160000 103.986856966251
75170000 97.4279924402841
75180000 103.337978296194
75190000 105.210291603997
75200000 101.461368143851
75210000 106.525722064477
75220000 110.621174568396
75230000 106.196499342415
75240000 103.992982998128
75250000 108.379738376346
75260000 110.301917355995
75270000 105.592498873774
75280000 108.168446429383
75290000 111.068534265144
75300000 115.301035848924
75310000 114.056627874861
75320000 113.701030012946
75330000 108.759283679119
75340000 107.178838380769
75350000 108.741075446956
75360000 104.394668695888
75370000 108.482400069686
75380000 112.681369662769
75390000 116.878213062747
75400000 109.932637776152
75410000 109.359341391963
75420000 112.006226488097
75430000 112.215069161459
75440000 111.993493509475
75450000 111.039255746153
75460000 110.981950035086
75470000 111.58983174206
75480000 111.452713069792
75490000 109.235777117887
75500000 108.709900755424
75510000 109.647111827432
75520000 110.518730067362
75530000 111.823700321789
75540000 110.883383815205
75550000 109.934311787893
75560000 109.133864983829
75570000 113.255730318632
75580000 114.626522273537
75590000 112.847118019252
75600000 115.559800019499
75610000 114.620870107423
75620000 117.813637868662
75630000 119.030070772717
75640000 121.807102651244
75650000 115.035256634772
75660000 117.119309117236
75670000 112.252580188257
75680000 116.37745208601
75690000 114.003566723633
75700000 115.652257110313
75710000 118.099665928624
75720000 109.773898886119
75730000 112.39701183022
75740000 114.257965627272
75750000 107.635998942283
75760000 108.745806669188
75770000 109.832945238138
75780000 112.027028002707
75790000 109.774541775245
75800000 107.480725443084
75810000 104.142825416491
75820000 109.086812046627
75830000 105.980915370829
75840000 104.575076142019
75850000 104.031726420526
75860000 103.832472387637
75870000 107.000189958085
75880000 110.294303815095
75890000 102.68213524703
75900000 104.525842768217
75910000 100.740384705868
75920000 105.888680581776
75930000 107.037144338905
75940000 105.356365029383
75950000 112.283106173022
75960000 110.598937843542
75970000 101.891522279399
75980000 107.58482712073
75990000 115.143016634941
76000000 112.077797762076
76010000 115.429151489627
76020000 120.114859491893
76030000 118.561896317593
76040000 120.925138988044
76050000 112.232568813627
76060000 115.742324892282
76070000 104.722158283449
76080000 101.740813202349
76090000 104.929156438153
76100000 106.61266692355
76110000 111.116384547677
76120000 110.868211816348
76130000 104.77901164132
76140000 112.396932896888
76150000 107.51368938392
76160000 109.165723125336
76170000 110.530392162115
76180000 108.386993694346
76190000 108.871516147499
76200000 107.551268387769
76210000 105.712387987159
76220000 109.134738283295
76230000 110.346727077666
76240000 111.317759948118
76250000 108.807660670336
76260000 104.196971440609
76270000 106.724913017136
76280000 102.402065233369
76290000 107.008117090973
76300000 103.60681282854
76310000 103.554624271175
76320000 110.802562439177
76330000 111.855012735806
76340000 117.944638949912
76350000 117.107283631519
76360000 112.121335907219
76370000 113.128284435544
76380000 111.341253771129
76390000 112.990783107016
76400000 116.169557291807
76410000 109.077775235688
76420000 108.460359225835
76430000 105.073033063697
76440000 117.892114770487
76450000 112.534441051194
76460000 113.067300619214
76470000 109.437015224644
76480000 114.253419515539
76490000 112.075181167668
76500000 112.311867727592
76510000 114.190244463745
76520000 111.426492761312
76530000 111.400486711691
76540000 110.539308183452
76550000 105.733493080337
76560000 109.614006952788
76570000 111.312493461989
76580000 105.369946257825
76590000 106.033870558413
76600000 106.364141149656
76610000 107.271545620317
76620000 107.395286560881
76630000 108.130783839602
76640000 109.340620102045
76650000 111.651664907603
76660000 112.016031348248
76670000 113.219731013934
76680000 107.388301761721
76690000 109.257007048539
76700000 108.777384236895
76710000 108.104801718119
76720000 110.864974846926
76730000 108.681604787526
76740000 107.417122796306
76750000 103.944061192663
76760000 107.506458219119
76770000 111.254482361758
76780000 108.332420241065
76790000 109.326098039708
76800000 106.844036151077
76810000 105.695321959514
76820000 104.074661327769
76830000 103.23943800614
76840000 101.953204282123
76850000 104.576241681184
76860000 102.01038114828
76870000 104.360008291626
76880000 104.959894460525
76890000 106.322519422021
76900000 109.30324079962
76910000 114.448732508339
76920000 113.594384751505
76930000 117.816360209551
76940000 112.301117194292
76950000 105.347630345549
76960000 108.619349813155
76970000 110.666194794911
76980000 113.552501047775
76990000 114.797469929617
77000000 117.716054959985
77010000 116.630577261278
77020000 117.626242768032
77030000 114.376989479089
77040000 119.563106256237
77050000 113.485398023464
77060000 115.148437738009
77070000 119.453082544815
77080000 119.439027858672
77090000 117.926855307111
77100000 117.985615882035
77110000 117.314133481365
77120000 116.26042264668
77130000 116.504573357043
77140000 115.949825908793
77150000 115.498468900699
77160000 114.096871545682
77170000 114.882082313731
77180000 113.055880234314
77190000 108.699073475714
77200000 111.344597731036
77210000 110.857678824368
77220000 109.935984027851
77230000 114.130613623262
77240000 115.265415791364
77250000 116.873503385969
77260000 116.376861529198
77270000 115.702329334659
77280000 112.712894985801
77290000 112.148038226912
77300000 112.935702891339
77310000 111.547806379506
77320000 109.116551854358
77330000 111.492637645351
77340000 115.013209241572
77350000 115.537990720096
77360000 107.092420620562
77370000 114.133028845381
77380000 118.262839157488
77390000 117.402910791358
77400000 118.606465741244
77410000 121.770525517694
77420000 123.309655426883
77430000 121.876235813445
77440000 116.369015385824
77450000 114.444169480168
77460000 115.697219282507
77470000 113.197156105957
77480000 112.074814789236
77490000 115.853707079883
77500000 113.21374913011
77510000 108.540281555591
77520000 108.879114183546
77530000 105.365237188748
77540000 106.970972345244
77550000 101.315210819714
77560000 106.203139559771
77570000 113.111388771528
77580000 113.462393018273
77590000 116.181083207232
77600000 113.466383253103
77610000 112.663697244017
77620000 112.921762548379
77630000 117.023201768233
77640000 120.178093834304
77650000 116.873771171376
77660000 112.237358161285
77670000 113.018224437104
77680000 110.195355319634
77690000 113.641270164665
77700000 110.009675109505
77710000 106.080511195539
77720000 108.054690810022
77730000 111.773741638845
77740000 114.720322121662
77750000 114.094496039078
77760000 115.290188814226
77770000 112.267864243511
77780000 110.389778904759
77790000 107.598144488316
77800000 109.980036716012
77810000 109.476247572197
77820000 110.068674321718
77830000 108.431382666702
77840000 112.058675530697
77850000 112.084008103934
77860000 112.387560478871
77870000 113.817896387203
77880000 111.844703422162
77890000 109.672709240539
77900000 102.44427448911
77910000 105.551952358807
77920000 105.985099576176
77930000 106.358468966849
77940000 102.757735468791
77950000 102.366718139714
77960000 100.938033949885
77970000 105.805297722192
77980000 108.197970752416
77990000 100.395607676806
78000000 102.457403720029
78010000 99.6670538624043
78020000 100.19064791252
78030000 98.1380847121065
78040000 94.7655714732322
78050000 101.491130207784
78060000 99.9812827705815
78070000 104.575757645898
78080000 103.184823858489
78090000 100.625226800849
78100000 101.970006860555
78110000 105.027594057647
78120000 100.480660778461
78130000 102.015345447257
78140000 103.644323346723
78150000 102.883600000931
78160000 96.1886739117744
78170000 90.3553279556928
78180000 102.598066230991
78190000 100.43444172478
78200000 99.9628376723464
78210000 103.193273904327
78220000 97.4028346785663
78230000 99.7548818855585
78240000 97.5979286419363
78250000 101.983801779985
78260000 101.329659163479
78270000 100.086309014261
78280000 99.3912855449213
78290000 101.288307076704
78300000 100.331547220835
78310000 99.5274788303412
78320000 96.0471783346482
78330000 101.198766098652
78340000 100.20896946637
78350000 104.090311838396
78360000 100.48452575917
78370000 100.885910757183
78380000 98.7507755173929
78390000 102.711004532861
78400000 97.2046553243865
78410000 100.966018312747
78420000 98.2390756952117
78430000 91.5349972847108
78440000 96.3762327402015
78450000 96.0940927496836
78460000 97.3675127659178
78470000 97.5740456622694
78480000 103.866493695147
78490000 101.711947942487
78500000 99.8573308854347
78510000 102.322594589182
78520000 102.679874629808
78530000 109.86676973046
78540000 110.924881494192
78550000 107.925918425513
78560000 100.096312209522
78570000 106.641637050254
78580000 108.050917021467
78590000 108.902791155785
78600000 109.857701185048
78610000 111.4641550508
78620000 106.527389851505
78630000 108.721179368185
78640000 100.726265836919
78650000 101.167835697826
78660000 107.698969596389
78670000 108.464071283566
78680000 108.886271610087
78690000 110.141240656251
78700000 108.406492908728
78710000 113.90352152628
78720000 113.840988138435
78730000 111.008778502569
78740000 108.356579935167
78750000 114.597174244992
78760000 113.588508645222
78770000 114.720489517495
78780000 106.933225948657
78790000 112.682426535788
78800000 116.747613188555
78810000 113.40770341285
78820000 114.879422111122
78830000 109.236454292772
78840000 111.644663304687
78850000 110.598886889517
78860000 106.786610992455
78870000 103.782359706691
78880000 106.335517602082
78890000 100.746584210023
78900000 99.2634840789626
78910000 97.9378093908264
78920000 100.404131494395
78930000 99.1744324238054
78940000 103.279306119626
78950000 102.257788727527
78960000 104.333687790112
78970000 108.326796821348
78980000 108.330231589229
78990000 108.101326133475
79000000 108.341129268254
79010000 105.043559547563
79020000 107.963210464836
79030000 103.554865316688
79040000 102.113352860062
79050000 103.562265520999
79060000 104.314448411051
79070000 101.717273592892
79080000 101.531165922273
79090000 100.543359039352
79100000 99.5717143818201
79110000 100.926899991792
79120000 103.613207900539
79130000 109.45365095141
79140000 109.842348096438
79150000 108.584369826589
79160000 96.5437337433154
79170000 100.988776295105
79180000 101.239672473317
79190000 104.54305333852
79200000 102.569036349729
79210000 108.463262190138
79220000 98.5031188537741
79230000 99.9979312798132
79240000 103.360931707236
79250000 101.03723628061
79260000 106.027795956634
79270000 104.536010100852
79280000 104.649501502176
79290000 96.1045340932999
79300000 99.4772514913544
79310000 99.8204797217696
79320000 108.666229291584
79330000 107.250341906948
79340000 109.043306780052
79350000 105.888763159417
79360000 111.333492205142
79370000 111.509139941287
79380000 108.869584134515
79390000 101.263727171519
79400000 105.875710721528
79410000 108.1271276087
79420000 103.930686477668
79430000 101.787309064744
79440000 100.780281661761
79450000 100.660046019858
79460000 104.43072719909
79470000 102.667443127698
79480000 100.287281161608
79490000 109.142979278978
79500000 105.722763272614
79510000 106.415635781646
79520000 104.32161991707
79530000 108.750222830136
79540000 113.088422290603
79550000 109.228675059885
79560000 112.833633912331
79570000 115.714080578841
79580000 114.551486623801
79590000 113.715256872476
79600000 117.717017123926
79610000 114.367643436417
79620000 116.829636474389
79630000 114.781125210452
79640000 114.828418300741
79650000 112.722287349347
79660000 108.174444866012
79670000 111.395091498091
79680000 111.65988015837
79690000 111.555083175667
79700000 116.679984712547
79710000 114.576888943713
79720000 113.8695755248
79730000 112.168544977379
79740000 109.301154561046
79750000 110.992800933153
79760000 112.489265403322
79770000 109.369106556509
79780000 110.043895945921
79790000 105.426676284473
79800000 105.685741141932
79810000 108.2999947497
79820000 111.489611791571
79830000 113.428229161521
79840000 113.567093534703
79850000 114.789905728181
79860000 115.440788205138
79870000 115.083387415589
79880000 112.230185251944
79890000 111.844904390955
79900000 113.749717319058
79910000 112.834597933562
79920000 112.033441990509
79930000 114.859480956751
79940000 114.71804925551
79950000 112.732083193823
79960000 110.2374729716
79970000 109.396962020957
79980000 111.790675470451
79990000 107.033493588528
80000000 104.867638044865
80010000 103.067415716096
80020000 105.100132205282
80030000 102.897495565201
80040000 108.032730716317
80050000 108.623100485425
80060000 109.673991796031
80070000 104.772067537503
80080000 107.666317316656
80090000 106.169345391964
80100000 105.002963144351
80110000 108.912007902317
80120000 110.626112906522
80130000 109.998917674073
80140000 107.159948484663
80150000 108.814182348791
80160000 107.947847653901
80170000 110.276497256087
80180000 109.385141767097
80190000 105.680533679068
80200000 107.757179427158
80210000 113.134407585444
80220000 116.265351542611
80230000 109.674252531979
80240000 108.109336652661
80250000 110.916427350289
80260000 113.324687679761
80270000 115.912534901912
80280000 112.384406916217
80290000 108.755983218317
80300000 111.898165680068
80310000 109.762055744364
80320000 111.174789556673
80330000 112.60637614383
80340000 104.962533659671
80350000 107.899954694893
80360000 107.716970896078
80370000 109.33696738143
80380000 109.705901529973
80390000 108.468540090677
80400000 108.728660763037
80410000 103.307810311881
80420000 103.77036750242
80430000 104.206931299764
80440000 100.261654458771
80450000 104.066769726413
80460000 92.986928067598
80470000 104.765780218211
80480000 101.350537127334
80490000 104.172288826126
80500000 101.358787639974
80510000 106.48959069023
80520000 101.393671974682
80530000 103.815985117896
80540000 105.893819957957
80550000 106.996606829181
80560000 104.08417663662
80570000 100.969905028244
80580000 104.756826442847
80590000 108.897091947788
80600000 111.183766156285
80610000 117.319892294434
80620000 113.848764158703
80630000 111.79712288678
80640000 114.21497032045
80650000 110.960645365891
80660000 107.94538518252
80670000 111.07962015592
80680000 109.759248697172
80690000 110.692558513926
80700000 112.964429846053
80710000 114.380821919047
80720000 115.593250574468
80730000 111.614611447619
80740000 115.323280026462
80750000 117.304654026222
80760000 115.362089825216
80770000 110.720717434691
80780000 103.908448699439
80790000 106.970215614826
80800000 109.660376442032
80810000 112.437171636848
80820000 112.07016636292
80830000 109.569359336396
80840000 110.458487238354
80850000 107.46877361942
80860000 114.125605579943
80870000 107.28319399302
80880000 109.842874688664
80890000 112.674724719114
80900000 114.473948191616
80910000 108.979601059489
80920000 111.063589904462
80930000 110.083921290881
80940000 112.635966208496
80950000 106.654220709022
80960000 109.189249134843
80970000 107.947759924441
80980000 105.899477719164
80990000 104.193409445192
81000000 97.4857994712922
81010000 107.213317678946
81020000 104.483878321995
81030000 101.901663535832
81040000 107.808513596681
81050000 111.057783665231
81060000 112.120872796979
81070000 115.456543144127
81080000 116.399081825901
81090000 111.231635992558
81100000 109.012723870726
81110000 113.801201578825
81120000 112.225182685308
81130000 114.286004529757
81140000 109.949711400165
81150000 107.880134739442
81160000 109.427794448764
81170000 110.897087036224
81180000 108.939845525867
81190000 109.281437333499
81200000 104.946744058023
81210000 116.199840586466
81220000 113.213266544975
81230000 112.993727081599
81240000 112.814363686544
81250000 111.697499050958
81260000 110.616327970448
81270000 114.355072361614
81280000 110.663229128808
81290000 112.030142347224
81300000 108.446176983552
81310000 111.777516294878
81320000 116.272767810389
81330000 115.158157919289
81340000 114.582398001876
81350000 119.074581351795
81360000 116.680466693424
81370000 109.865764334635
81380000 112.62212297843
81390000 110.618078899744
81400000 115.238000209349
81410000 115.345993987019
81420000 110.702381349271
81430000 112.694255550408
81440000 109.328896793823
81450000 109.144429683363
81460000 107.42145558154
81470000 110.004147683272
81480000 104.297400803985
81490000 102.806346072017
81500000 105.525665371701
81510000 106.970540589485
81520000 109.066620274165
81530000 103.575161612882
81540000 102.840420828194
81550000 104.529508356302
81560000 107.844737390835
81570000 107.158793208432
81580000 105.195371222246
81590000 104.371473001916
81600000 107.539598114134
81610000 109.339435019401
81620000 104.42773051068
81630000 105.750024169525
81640000 100.87705062207
81650000 105.304573152569
81660000 107.432650352549
81670000 103.81861798862
81680000 102.415589080769
81690000 102.791549665987
81700000 99.3874961708901
81710000 106.172371570284
81720000 109.235762322522
81730000 108.366090411351
81740000 108.282439443094
81750000 107.022615528047
81760000 103.999301176375
81770000 107.759675611496
81780000 107.217421184916
81790000 102.21587659112
81800000 103.836443515528
81810000 105.461156873875
81820000 103.372003902056
81830000 98.9592938869404
81840000 101.275488325071
81850000 98.4823758616108
81860000 103.370376143743
81870000 109.20344297308
81880000 106.799904054545
81890000 101.909222718893
81900000 107.986216874192
81910000 103.350346885614
81920000 103.533210906348
81930000 106.22733285414
81940000 107.825281956144
81950000 117.575100516298
81960000 116.58286368511
81970000 116.730692727727
81980000 113.349941488122
81990000 113.175460678467
82000000 116.637571948392
82010000 115.622087125461
82020000 119.262297792679
82030000 117.160822048254
82040000 116.835132641925
82050000 117.601929339877
82060000 113.620920791052
82070000 113.637848972981
82080000 119.367891829509
82090000 120.610560822755
82100000 120.078522931281
82110000 122.87362969774
82120000 120.366853105803
82130000 111.125565446591
82140000 110.726727441573
82150000 110.59853801523
82160000 112.848297361106
82170000 112.05068570868
82180000 112.762065971106
82190000 104.27956539773
82200000 111.435600052587
82210000 102.564584426514
82220000 109.154696778925
82230000 106.344240275217
82240000 107.343493067424
82250000 103.940567330791
82260000 106.581050153118
82270000 106.805050048696
82280000 105.745268572109
82290000 108.292869255298
82300000 108.568132136732
82310000 108.665297029414
82320000 119.294928613272
82330000 114.293376691281
82340000 112.431574015279
82350000 109.266969357526
82360000 110.603195060161
82370000 112.614638305182
82380000 113.329772079983
82390000 113.351671520997
82400000 109.852705602296
82410000 109.273469761727
82420000 114.982015200451
82430000 112.423203587617
82440000 110.748124213481
82450000 107.230424922942
82460000 106.129218689742
82470000 103.276817500307
82480000 100.964586010036
82490000 102.967042008647
82500000 97.497611064738
82510000 95.6072502622631
82520000 95.18689949755
82530000 103.477045800589
82540000 101.157735582968
82550000 106.957246221732
82560000 101.785191812043
82570000 103.703317410123
82580000 100.04069579077
82590000 99.6348081070886
82600000 106.142517985102
82610000 102.783925185969
82620000 103.096014513329
82630000 106.60257406762
82640000 107.295671080328
82650000 99.081708109392
82660000 99.0259856941661
82670000 103.100258171073
82680000 104.148466878775
82690000 104.136004496195
82700000 99.8042847446462
82710000 103.058101724353
82720000 104.198625207809
82730000 109.765644543812
82740000 114.0324970179
82750000 106.889786576396
82760000 111.914048093981
82770000 110.308258254476
82780000 112.301333458913
82790000 114.072579446
82800000 111.81853328528
82810000 115.786905871387
82820000 109.944819452646
82830000 110.029851733472
82840000 108.347846523452
82850000 108.566537620009
82860000 107.375237308563
82870000 107.606002255317
82880000 105.908974214299
82890000 106.479400853229
82900000 101.044223829969
82910000 102.72372676245
82920000 103.005348701507
82930000 105.203116364604
82940000 103.850074324358
82950000 102.457255117342
82960000 105.573156879224
82970000 100.208249150741
82980000 105.724159699614
82990000 107.660820368279
83000000 108.749969581537
83010000 110.981245651682
83020000 110.725620379737
83030000 110.578568577557
83040000 111.664115150386
83050000 115.60724682654
83060000 112.037325355351
83070000 110.325436246592
83080000 111.50664631884
83090000 105.233712241846
83100000 108.432747268527
83110000 108.58572796529
83120000 108.641084751413
83130000 113.145173682266
83140000 114.135324247926
83150000 111.653520347149
83160000 105.923175796857
83170000 110.256330043025
83180000 113.433362405841
83190000 107.322678709346
83200000 107.187982177374
83210000 111.065899310391
83220000 111.037972145795
83230000 106.176009677384
83240000 108.745930552024
83250000 106.819111104213
83260000 105.81646081144
83270000 106.159117744772
83280000 106.966814638923
83290000 103.627672381647
83300000 104.347815811141
83310000 108.454451463157
83320000 106.507007446519
83330000 104.716885866209
83340000 109.046067656919
83350000 104.741149706614
83360000 106.023687312939
83370000 103.886898118955
83380000 108.006446193888
83390000 103.732862033429
83400000 102.979726431448
83410000 108.098917766285
83420000 108.995349002432
83430000 114.993818534884
83440000 115.282565118551
83450000 115.833055539331
83460000 107.153289102989
83470000 104.724523641658
83480000 105.27547805666
83490000 106.148547423552
83500000 109.689019264417
83510000 106.695814655015
83520000 105.533173286796
83530000 101.127834874266
83540000 100.450578313105
83550000 103.689786296419
83560000 102.39559766126
83570000 101.121079805027
83580000 100.469427867801
83590000 99.0652562294671
83600000 104.071748888717
83610000 108.946088146264
83620000 103.271971856056
83630000 102.798437426806
83640000 105.958789866856
83650000 104.106306768414
83660000 102.522728921626
83670000 103.183737526716
83680000 103.357676085277
83690000 104.690655831304
83700000 105.090395920689
83710000 106.930226095042
83720000 100.77452493586
83730000 100.124325066995
83740000 104.064044034024
83750000 104.50141154639
83760000 104.758671525537
83770000 107.603584153727
83780000 110.477075648005
83790000 111.983083528846
83800000 108.12977633838
83810000 110.655918452061
83820000 111.530870780235
83830000 108.46541705791
83840000 110.465831548091
83850000 109.048373617433
83860000 107.375339427603
83870000 104.610919644075
83880000 105.029145828682
83890000 99.5914787660332
83900000 101.062289889854
83910000 99.993763984857
83920000 96.8684998737793
83930000 103.713363156433
83940000 100.49191603176
83950000 96.7064742441423
83960000 95.8876999744261
83970000 91.3984031023998
83980000 95.2298358315619
83990000 92.8214459259951
84000000 86.6254162512125
84010000 92.3894562607514
84020000 94.4195620646012
84030000 98.908464734586
84040000 97.9608175552092
84050000 102.30162305726
84060000 98.198517050512
84070000 101.207079051336
84080000 100.014893372552
84090000 98.4245000712513
84100000 99.5448329020069
84110000 100.424950760112
84120000 99.9376731532416
84130000 96.6557903745086
84140000 96.7475457185719
84150000 93.1898401545248
84160000 90.2412603990742
84170000 98.6602312717777
84180000 99.8471882670617
84190000 96.2336702740198
84200000 99.1336571559089
84210000 99.7500908212686
84220000 101.775975487815
84230000 96.9366096689695
84240000 99.92663137815
84250000 96.2144378332605
84260000 96.4001187472106
84270000 101.140287821932
84280000 100.143533245961
84290000 98.101851863191
84300000 101.422682493566
84310000 101.739479918004
84320000 96.5029307449205
84330000 97.3387181483366
84340000 93.5447561594384
84350000 95.9571014379173
84360000 90.9043726148952
84370000 92.5882538214718
84380000 94.7416923392275
84390000 93.9445593953649
84400000 96.2167714871296
84410000 94.0989349934837
84420000 94.0915949854586
84430000 99.4167123911077
84440000 101.251134809095
84450000 101.276351925686
84460000 101.451766130273
84470000 99.7567173217403
84480000 98.8578078568471
84490000 101.912531386912
84500000 94.7911936085599
84510000 92.8992619515151
84520000 99.4065070921638
84530000 102.572277110379
84540000 100.421358097567
84550000 99.4046467413418
84560000 105.034169054934
84570000 101.723325171855
84580000 108.107592600617
84590000 106.827540253984
84600000 105.450736494572
84610000 103.250812722946
84620000 105.521740793119
84630000 104.320993076441
84640000 105.426156398637
84650000 106.704174064359
84660000 108.354764258955
84670000 110.384257172881
84680000 106.999433643557
84690000 108.255626410313
84700000 107.754647829657
84710000 103.044306732984
84720000 105.765384525353
84730000 103.435789795177
84740000 104.559651167778
84750000 107.102695051619
84760000 106.856956140596
84770000 105.532191654133
84780000 104.104663185826
84790000 108.401813423219
84800000 110.811152655118
84810000 106.534026784151
84820000 107.588892076207
84830000 111.88925295984
84840000 104.137231048813
84850000 105.021463580284
84860000 103.112698760924
84870000 103.676502256194
84880000 104.024552647062
84890000 102.739270015188
84900000 107.424105566993
84910000 100.913906267256
84920000 98.5388772446504
84930000 101.252135251638
84940000 96.8569464484293
84950000 100.415192951843
84960000 101.235970432492
84970000 100.386754272728
84980000 89.7382458589846
84990000 97.5655847159799
85000000 95.1164205033146
85010000 94.9124608502508
85020000 93.3533900326509
85030000 96.6226031156488
85040000 96.4205562571973
85050000 99.9195040363851
85060000 99.9392858430289
85070000 96.8847514339764
85080000 101.235591786933
85090000 100.281425686753
85100000 101.038420079802
85110000 103.872848074212
85120000 100.466903950098
85130000 102.475736916427
85140000 95.0346619230183
85150000 102.878799883534
85160000 101.329656490294
85170000 102.656853468696
85180000 105.452762432543
85190000 105.474580972064
85200000 100.10658869359
85210000 96.9914756494941
85220000 103.123553436174
85230000 107.573810298745
85240000 104.874512105146
85250000 107.366036591945
85260000 101.34562545596
85270000 102.809906537914
85280000 104.231493002938
85290000 106.267525590799
85300000 103.766262500594
85310000 105.378451042132
85320000 102.14456762495
85330000 99.0917019778006
85340000 101.401981226414
85350000 106.590705509034
85360000 104.116013001841
85370000 105.831718160602
85380000 107.472336071708
85390000 97.5617423271215
85400000 107.363651473478
85410000 101.110830424829
85420000 100.024063831156
85430000 105.077567243529
85440000 102.233754016357
85450000 102.500248903401
85460000 100.779720815443
85470000 101.547667927065
85480000 99.2326804836374
85490000 101.896485378769
85500000 102.943572824879
85510000 102.296013582224
85520000 105.419920462222
85530000 107.0169437761
85540000 104.037356095221
85550000 106.281213889309
85560000 102.885491812518
85570000 101.570295497978
85580000 101.822761489915
85590000 101.815193122398
85600000 99.6422573485603
85610000 98.1307909651325
85620000 99.6080284475353
85630000 97.7605716004487
85640000 102.773776787299
85650000 98.7294523078305
85660000 99.3115621870723
85670000 96.1686742897685
85680000 97.500014828571
85690000 96.7799067918743
85700000 96.3214640917224
85710000 100.202839652971
85720000 102.983793840616
85730000 98.6508753836986
85740000 104.930266431104
85750000 98.4996521351515
85760000 105.695303512739
85770000 101.406333932962
85780000 101.955045184896
85790000 105.243685797646
85800000 104.607574964156
85810000 104.75173820466
85820000 108.970990033785
85830000 97.5144361616417
85840000 101.316681278776
85850000 104.955952609772
85860000 104.079704806569
85870000 104.277090358649
85880000 103.502651389537
85890000 100.328067458188
85900000 100.02926714074
85910000 101.910373130408
85920000 103.677847617025
85930000 105.436916358106
85940000 104.972092664876
85950000 108.089188727922
85960000 107.161817183368
85970000 109.510885215602
85980000 108.045831681132
85990000 103.383725517336
86000000 103.29533928406
86010000 102.414465516544
86020000 105.586646901851
86030000 106.885974254803
86040000 110.789385261286
86050000 112.113084286076
86060000 114.273617746417
86070000 108.738595239233
86080000 107.845525960041
86090000 109.390177103682
86100000 109.611192902947
86110000 106.694398499189
86120000 103.692636862847
86130000 101.676288605554
86140000 98.2527072693904
86150000 95.4718810340965
86160000 96.678680161841
86170000 99.5104410126181
86180000 98.9448360454542
86190000 100.479316670918
86200000 106.343158933786
86210000 107.926642580045
86220000 102.781224729752
86230000 100.78991932806
86240000 102.117664023179
86250000 99.6625917765818
86260000 105.73537576952
86270000 102.268814373023
86280000 103.051823402519
86290000 98.77606932192
86300000 99.9785815030353
86310000 100.835325591922
86320000 95.9205962681904
86330000 97.0093961772724
86340000 95.1904368334538
86350000 101.842168409473
86360000 98.9612783502868
86370000 99.6146571078239
86380000 100.027554372207
86390000 100.53981915197
86400000 101.468743083002
86410000 102.698291934726
86420000 97.5486380524629
86430000 102.465533843575
86440000 96.6469638982667
86450000 98.5811980048841
86460000 99.4106461311617
86470000 97.2831820092669
86480000 95.0524283004307
86490000 99.8413442967832
86500000 101.53698758705
86510000 98.7051327395036
86520000 101.584510042402
86530000 104.68361701505
86540000 100.456242008017
86550000 95.4461121869987
86560000 104.023141784463
86570000 103.150467721048
86580000 101.193105305675
86590000 105.642697560977
86600000 103.516933608641
86610000 103.126907290555
86620000 98.4072208394365
86630000 105.099917102346
86640000 102.27278495275
86650000 108.143521292611
86660000 108.526256616969
86670000 112.549298433407
86680000 108.954611664804
86690000 106.318550816952
86700000 109.420415383766
86710000 111.027498713764
86720000 106.22814126687
86730000 105.332271296272
86740000 101.390341868472
86750000 101.227408023318
86760000 96.5673688372155
86770000 98.9632216645173
86780000 98.4013275949235
86790000 96.1234161047471
86800000 95.4253716211964
86810000 94.9783960834214
86820000 100.698427477414
86830000 104.178680336338
86840000 104.872299477179
86850000 100.160856447748
86860000 101.673550379804
86870000 101.380774970922
86880000 101.132871718315
86890000 105.113083616287
86900000 108.030041049982
86910000 103.441221879211
86920000 98.3614358813696
86930000 100.55242063498
86940000 106.665723378968
86950000 106.738983104226
86960000 105.571815268908
86970000 104.838630474252
86980000 106.785980509352
86990000 109.695144615945
87000000 112.402447775569
87010000 108.182938481172
87020000 104.371846078671
87030000 103.511655423749
87040000 111.6651494355
87050000 107.714720785823
87060000 101.785469249539
87070000 106.241506953745
87080000 104.102840605698
87090000 103.83700461517
87100000 100.580191031203
87110000 103.134686739331
87120000 99.3773413443537
87130000 102.856347299086
87140000 104.376995809089
87150000 102.214697677051
87160000 107.952235019285
87170000 108.594554843991
87180000 109.541979848045
87190000 107.298422579167
87200000 105.396873755522
87210000 105.643631607713
87220000 103.765724118658
87230000 97.6248014299957
87240000 98.5610353831756
87250000 109.37771197489
87260000 107.429969702634
87270000 109.711001277461
87280000 112.415841030426
87290000 111.757854862995
87300000 111.42039669516
87310000 114.4613688047
87320000 108.585559219988
87330000 110.150859713132
87340000 114.40582885445
87350000 109.483793812516
87360000 112.787655148702
87370000 113.269313308877
87380000 116.729148748453
87390000 114.211417520769
87400000 116.454501722068
87410000 115.513447795027
87420000 117.913269868462
87430000 116.51385839905
87440000 109.818520743054
87450000 111.560546422075
87460000 107.874949712271
87470000 106.868385979576
87480000 111.382372321659
87490000 111.144135003996
87500000 108.729610670751
87510000 107.779669150145
87520000 107.282470727271
87530000 108.558486659401
87540000 111.70441867473
87550000 114.311662923049
87560000 117.980928963532
87570000 120.935790770983
87580000 115.128867429041
87590000 114.898633512461
87600000 114.841623285164
87610000 113.448064817911
87620000 110.42926984026
87630000 115.211808920406
87640000 115.901656002988
87650000 117.563715132367
87660000 115.403434708273
87670000 119.812847957014
87680000 116.334249626824
87690000 114.081298552636
87700000 116.912497392903
87710000 121.398931003552
87720000 113.820687608495
87730000 114.056662984865
87740000 113.599267190218
87750000 109.926159029517
87760000 106.729732723798
87770000 107.486891272566
87780000 103.894557678285
87790000 104.367553496482
87800000 111.122228692478
87810000 110.602719003294
87820000 114.628068057968
87830000 116.873762868339
87840000 119.731628847705
87850000 117.471868289998
87860000 118.503649338645
87870000 117.916032746527
87880000 117.812131636132
87890000 119.676301895296
87900000 120.357138418457
87910000 116.962443376792
87920000 114.354431503119
87930000 111.891956320572
87940000 114.008716329219
87950000 112.409670892942
87960000 116.182743705273
87970000 112.773844062579
87980000 111.570635847709
87990000 112.887598198774
88000000 115.710053798329
88010000 111.009435891013
88020000 112.204151230957
88030000 109.278189618093
88040000 111.255198104435
88050000 116.760486991948
88060000 114.067825264346
88070000 118.753611015529
88080000 109.199783158327
88090000 111.196405021691
88100000 108.923510093211
88110000 107.286999761813
88120000 103.253227998924
88130000 106.440248822707
88140000 104.748859063965
88150000 101.48052217923
88160000 100.868643862875
88170000 102.353695689677
88180000 106.129925734038
88190000 113.213216568549
88200000 110.103301457282
88210000 110.971663160354
88220000 103.524678384854
88230000 103.096641501096
88240000 103.480405700643
88250000 109.552324963022
88260000 109.140184236687
88270000 113.870017089987
88280000 109.562300221484
88290000 111.294394953591
88300000 110.965479301258
88310000 102.850419389631
88320000 111.179984803644
88330000 106.547528037779
88340000 105.15681540578
88350000 110.759202415442
88360000 110.013036555918
88370000 105.670648125828
88380000 112.966108109895
88390000 115.808938375808
88400000 117.635718031669
88410000 118.244824386569
88420000 119.532823973824
88430000 116.576993794025
88440000 115.297211560914
88450000 113.990692959433
88460000 109.034066610342
88470000 112.222064002067
88480000 103.330038720603
88490000 110.703103099899
88500000 110.012725428204
88510000 104.927584021563
88520000 105.469493385746
88530000 105.596531915521
88540000 100.284979191428
88550000 111.735299700885
88560000 105.963416056223
88570000 109.280113450761
88580000 112.112281268571
88590000 109.973129784962
88600000 110.2007135606
88610000 114.911549443703
88620000 114.575932174258
88630000 109.763505113185
88640000 109.433998890032
88650000 110.923000890698
88660000 108.526352844017
88670000 108.409972248187
88680000 106.96008780959
88690000 110.69969537409
88700000 118.349038349498
88710000 116.868228886632
88720000 115.914550306019
88730000 115.208959224721
88740000 112.150973073948
88750000 112.232581668714
88760000 115.082176577665
88770000 113.7474844069
88780000 114.87495117882
88790000 115.87343173669
88800000 113.740480809119
88810000 109.511173146949
88820000 112.978254698971
88830000 109.907427674027
88840000 114.519485766036
88850000 117.529144669954
88860000 115.004727696439
88870000 114.239833388978
88880000 112.980735828774
88890000 108.608750008143
88900000 108.492447752591
88910000 109.510801074021
88920000 108.263402229962
88930000 105.455079554308
88940000 105.025791795804
88950000 106.140328412586
88960000 111.209348374836
88970000 106.963174395623
88980000 110.023966786218
88990000 106.790710336781
89000000 107.829013783867
89010000 108.263985897355
89020000 117.185556824844
89030000 106.076924063627
89040000 110.927988823364
89050000 105.346274054704
89060000 107.019393710777
89070000 107.893907648745
89080000 106.702645705702
89090000 105.192487265697
89100000 106.220900011028
89110000 102.318540540832
89120000 110.421942870579
89130000 108.258908342667
89140000 106.21336847998
89150000 104.86341946139
89160000 107.639718850396
89170000 104.889817666053
89180000 102.51711366209
89190000 98.50472372309
89200000 100.149296658711
89210000 102.516625892396
89220000 100.789460333451
89230000 104.238229955758
89240000 101.018629508814
89250000 108.304182465564
89260000 106.429969479057
89270000 111.470625882083
89280000 113.119816538736
89290000 111.897330893556
89300000 113.001836988656
89310000 110.6857852777
89320000 107.638337759857
89330000 106.118016656144
89340000 107.191502975403
89350000 106.413414592817
89360000 106.746210979978
89370000 105.992955521227
89380000 109.602126261113
89390000 100.605028079932
89400000 99.1274607198137
89410000 100.839450106345
89420000 98.8411365370728
89430000 93.5285826286734
89440000 98.3048473692214
89450000 99.461114175186
89460000 95.5845752294815
89470000 99.0844018723337
89480000 99.567102451938
89490000 102.304205669022
89500000 103.894859868153
89510000 102.743543319793
89520000 102.688419680396
89530000 110.691593317486
89540000 109.117746129134
89550000 105.335947248362
89560000 106.431427071098
89570000 108.740570150606
89580000 107.460007303395
89590000 107.630758191561
89600000 108.298080744633
89610000 102.884893788585
89620000 103.464412978839
89630000 102.126555801667
89640000 104.968223450368
89650000 101.559241131648
89660000 105.034658233826
89670000 108.380427022944
89680000 109.104298142621
89690000 112.235769974021
89700000 113.824977058678
89710000 109.144067529496
89720000 109.500456582103
89730000 112.495502598841
89740000 112.871649818191
89750000 109.092700654602
89760000 103.245983037361
89770000 107.873287937415
89780000 110.879544140249
89790000 113.407416044798
89800000 110.896493184011
89810000 116.922509396276
89820000 114.538703259456
89830000 113.487812265278
89840000 115.658880345313
89850000 111.936101399312
89860000 113.039949420927
89870000 112.264987445364
89880000 111.824366905899
89890000 115.477071073635
89900000 110.786018113867
89910000 120.437990769232
89920000 117.802749892565
89930000 117.625915185737
89940000 120.455702190599
89950000 118.230642970183
89960000 115.046183680108
89970000 118.482404711276
89980000 113.956083327017
89990000 111.368466672921
90000000 114.050479428275
90010000 113.723295817708
90020000 112.12416108924
90030000 116.715868139693
90040000 113.36916544943
90050000 111.207810064309
90060000 108.693188552209
90070000 110.830831508268
90080000 113.949450503158
90090000 113.750590458217
90100000 113.082211471957
90110000 109.052373472749
90120000 107.872023573323
90130000 114.637199504871
90140000 114.281292198793
90150000 120.333332816607
90160000 112.324165549364
90170000 112.899251892724
90180000 112.313338883845
90190000 116.517343390609
90200000 113.69144390494
90210000 112.504640988913
90220000 112.877842644802
90230000 112.833713279842
90240000 113.006221282458
90250000 117.17036483877
90260000 122.394842308306
90270000 119.31067934049
90280000 111.331833323741
90290000 114.827072382081
90300000 111.240562776234
90310000 111.907165267165
90320000 113.529696377988
90330000 115.055704654582
90340000 111.591579340764
90350000 113.79453134347
90360000 114.895201014844
90370000 115.94312598527
90380000 114.746785343004
90390000 116.78988902359
90400000 118.679469642626
90410000 118.14390296606
90420000 111.265446039199
90430000 114.261930563694
90440000 112.610617117658
90450000 115.541586858129
90460000 111.200851127114
90470000 115.43670613552
90480000 110.877068618113
90490000 111.482018028414
90500000 109.812654093909
90510000 109.956741467674
90520000 107.787055440036
90530000 105.080818874765
90540000 108.128984790944
90550000 103.88302728572
90560000 103.476257778187
90570000 104.590840195237
90580000 103.463725354841
90590000 104.276255795089
90600000 105.958810467323
90610000 107.606512832675
90620000 103.771285948038
90630000 108.121285805647
90640000 108.26572555335
90650000 104.116266976619
90660000 108.50024362747
90670000 104.409939816192
90680000 104.536876185956
90690000 107.055514085338
90700000 105.103225027479
90710000 103.021085819382
90720000 109.148563818565
90730000 108.843055440012
90740000 115.479146461537
90750000 111.371857009595
90760000 109.629583022965
90770000 105.28329798043
90780000 106.969772178809
90790000 107.189458117103
90800000 102.821267906495
90810000 105.309476633819
90820000 109.493954267317
90830000 104.155195153731
90840000 105.991266027765
90850000 103.740283837664
90860000 111.909551284231
90870000 107.740692755225
90880000 112.012948692313
90890000 109.3264627078
90900000 107.017013763595
90910000 110.69526885102
90920000 106.371057625813
90930000 104.707442847668
90940000 97.4857529454145
90950000 104.570635974816
90960000 107.08721911456
90970000 109.608334772545
90980000 108.264173261114
90990000 106.60424881316
91000000 112.228993745021
91010000 112.115303437286
91020000 108.072913926774
91030000 106.494966350235
91040000 107.834742382443
91050000 106.695323069478
91060000 108.102715910659
91070000 113.017182928416
91080000 107.583666695765
91090000 107.598942248957
91100000 111.08725176392
91110000 109.889685032393
91120000 114.262664304306
91130000 105.231846887159
91140000 113.340201028806
91150000 108.852966849709
91160000 108.636390597574
91170000 110.914255917978
91180000 114.746409901244
91190000 116.303282997774
91200000 112.875123566746
91210000 114.743424861342
91220000 112.005336876041
91230000 116.301028460139
91240000 113.076201542683
91250000 116.792779147367
91260000 119.049727071983
91270000 118.600718340489
91280000 120.313331651896
91290000 117.924068764049
91300000 119.246132688104
91310000 118.578050102862
91320000 118.344336549073
91330000 118.822546322231
91340000 116.82284408765
91350000 110.670231026897
91360000 111.139255766906
91370000 104.961916710862
91380000 106.364257029176
91390000 109.397701530887
91400000 113.364934015305
91410000 112.657261407647
91420000 112.027227079266
91430000 109.056052636681
91440000 107.926683060921
91450000 111.887328779966
91460000 105.410441998208
91470000 106.890507434897
91480000 113.478860308434
91490000 106.075575749801
91500000 112.540978255247
91510000 120.004461853164
91520000 115.58330335973
91530000 113.298760901119
91540000 111.499753115126
91550000 114.263395518939
91560000 116.412775394467
91570000 109.901705712857
91580000 104.075106021502
91590000 116.831591430776
91600000 111.725459776767
91610000 107.655908935668
91620000 105.080613080983
91630000 111.310225698245
91640000 113.031141830591
91650000 112.322209437313
91660000 114.875551675722
91670000 116.312129665504
91680000 115.046312657655
91690000 110.338449582114
91700000 113.810503809077
91710000 115.194147728176
91720000 118.192869545884
91730000 118.465981202384
91740000 117.903559106506
91750000 120.836574843479
91760000 119.023102900059
91770000 117.267513268594
91780000 112.081942325851
91790000 116.607548596617
91800000 119.279382645536
91810000 118.131887801255
91820000 114.560437473617
91830000 111.084471450766
91840000 111.121526084149
91850000 109.043141424829
91860000 109.775340553783
91870000 112.881188171357
91880000 111.149786200395
91890000 109.349298440788
91900000 108.075649070366
91910000 109.123824219841
91920000 112.762264342333
91930000 107.76796469498
91940000 112.147123871605
91950000 114.993578797137
91960000 109.864177957585
91970000 112.201123073384
91980000 111.525150125841
91990000 109.676724547569
92000000 113.495141211551
92010000 111.841063328121
92020000 109.644146097658
92030000 111.075934414917
92040000 107.368543067111
92050000 103.345940533075
92060000 108.174874427123
92070000 109.457697084912
92080000 105.210604297942
92090000 104.58245415244
92100000 103.88395230252
92110000 110.970512744557
92120000 112.894040394292
92130000 113.439468091914
92140000 113.085636095736
92150000 112.16376595968
92160000 108.439483790526
92170000 108.95931966478
92180000 107.23700737695
92190000 109.610562519605
92200000 110.20870918479
92210000 106.909745691982
92220000 108.720260212335
92230000 105.564748069612
92240000 106.541059459517
92250000 107.01710575857
92260000 110.926628926818
92270000 110.85365775561
92280000 110.336508264243
92290000 113.170115424173
92300000 112.270543371115
92310000 115.199000657812
92320000 113.401106173275
92330000 109.506091225716
92340000 103.11412656108
92350000 117.390791136975
92360000 114.031458971762
92370000 116.232523598281
92380000 113.993251225379
92390000 110.789801776194
92400000 113.661667373816
92410000 112.039274591927
92420000 111.483298353669
92430000 111.568520277451
92440000 111.663741412465
92450000 108.371094221359
92460000 109.53369649826
92470000 110.325072413419
92480000 111.226727174047
92490000 107.680497997798
92500000 114.196609174902
92510000 120.549927668411
92520000 119.739365464947
92530000 118.280712638816
92540000 120.473798061461
92550000 118.147668608254
92560000 118.92588924072
92570000 115.19192888521
92580000 110.073730052263
92590000 114.675858289442
92600000 112.865454069982
92610000 117.382678564546
92620000 115.389421000634
92630000 113.134383632103
92640000 119.28678882454
92650000 117.057736793623
92660000 112.688824345724
92670000 117.224790274247
92680000 117.886181124256
92690000 119.886092896405
92700000 111.314191687897
92710000 107.78821006105
92720000 114.847383275633
92730000 118.323384092013
92740000 118.196141180205
92750000 117.116350037501
92760000 119.391659554076
92770000 112.147882464414
92780000 113.6962207954
92790000 111.369093480683
92800000 118.816942250328
92810000 114.325856089496
92820000 112.493225878293
92830000 112.943488743641
92840000 111.604698427991
92850000 116.072631575744
92860000 113.865008283416
92870000 117.844469715897
92880000 113.849157017159
92890000 107.850429508153
92900000 109.103174032983
92910000 110.567883646152
92920000 110.33435655397
92930000 108.899013531348
92940000 112.27768585051
92950000 117.033225659215
92960000 117.901726295059
92970000 114.808378770058
92980000 114.841787606596
92990000 112.522302325574
93000000 110.637699694704
93010000 107.158491881057
93020000 109.562939857637
93030000 109.501747168685
93040000 112.460400140038
93050000 108.714411407812
93060000 107.071967088895
93070000 108.561562090003
93080000 110.421940868851
93090000 108.303877061592
93100000 110.192206534647
93110000 112.876800972573
93120000 114.917089519643
93130000 115.902699852415
93140000 116.487315212018
93150000 117.392773566991
93160000 112.223923847279
93170000 119.888869452576
93180000 120.085454168731
93190000 121.85575491388
93200000 122.216218227362
93210000 120.018867686894
93220000 120.649678927087
93230000 117.600430972546
93240000 115.310629807544
93250000 120.375900119049
93260000 115.832864866686
93270000 112.184386913233
93280000 112.579123584653
93290000 107.435647827872
93300000 110.555736241584
93310000 112.238558015666
93320000 109.392358302404
93330000 110.166296737181
93340000 113.248265093198
93350000 112.698899158621
93360000 112.011957124017
93370000 111.211555554566
93380000 107.125508117881
93390000 108.31379913634
93400000 107.78364735725
93410000 104.463674138138
93420000 106.71228256992
93430000 104.609315965872
93440000 94.3772623182575
93450000 102.872768369175
93460000 96.6553481502831
93470000 95.5063582419448
93480000 97.0057000504522
93490000 96.6535962998578
93500000 98.0565905844296
93510000 101.077534736512
93520000 99.7971724301785
93530000 100.734391026827
93540000 105.900300074797
93550000 110.500723551688
93560000 108.120157929702
93570000 107.799640366689
93580000 105.52143566426
93590000 104.493060994084
93600000 109.035696688311
93610000 110.634593040471
93620000 108.401885181718
93630000 98.278702893466
93640000 101.509145124
93650000 102.383821127553
93660000 107.908814259571
93670000 108.378423229735
93680000 110.753468151618
93690000 107.340082543605
93700000 109.534026939135
93710000 107.14618659294
93720000 109.580081472265
93730000 107.48611382533
93740000 108.043094817627
93750000 109.045012702326
93760000 107.250980682843
93770000 107.757433494282
93780000 107.877295564685
93790000 107.712312138396
93800000 110.575085541115
93810000 111.909982493232
93820000 115.990395039953
93830000 115.050815802254
93840000 112.192706216122
93850000 108.845015742521
93860000 109.161013329002
93870000 107.425008771569
93880000 109.770127056425
93890000 106.919202653442
93900000 108.104800766654
93910000 102.810373870588
93920000 104.23933084488
93930000 99.7996336164827
93940000 106.077187813742
93950000 104.004424903037
93960000 102.801271330216
93970000 98.8198699113319
93980000 106.419355631581
93990000 106.893527473112
94000000 102.358240445453
94010000 103.554818151719
94020000 108.961178227429
94030000 107.609035956377
94040000 112.141043980134
94050000 112.333995803045
94060000 110.030279780244
94070000 111.208588084134
94080000 113.462906923703
94090000 116.576469410782
94100000 121.601909822265
94110000 124.394070564493
94120000 125.356548609412
94130000 122.058686449968
94140000 116.785404474128
94150000 123.908370925579
94160000 117.488720160692
94170000 118.207869299657
94180000 116.605934085942
94190000 120.106336513701
94200000 119.786792712228
94210000 112.867761538561
94220000 111.99770381545
94230000 117.060712663128
94240000 118.55872505228
94250000 114.030528744151
94260000 108.062787043831
94270000 114.171835223591
94280000 111.763544771801
94290000 110.394778567774
94300000 107.965329558501
94310000 109.444240571507
94320000 110.217422418037
94330000 105.868606442961
94340000 112.213115215349
94350000 111.204655625247
94360000 115.02712394859
94370000 116.706888472765
94380000 109.806805733188
94390000 108.171764705095
94400000 107.069607650759
94410000 110.221032839925
94420000 106.836127660821
94430000 109.383834956276
94440000 108.693218568221
94450000 107.251261536495
94460000 111.519671231549
94470000 107.725673826653
94480000 103.701318042736
94490000 103.033712906273
94500000 100.78573596552
94510000 101.081769413492
94520000 100.772118958158
94530000 100.349385220769
94540000 106.808266685871
94550000 107.154227489844
94560000 102.518846482051
94570000 100.229477475682
94580000 104.135512264527
94590000 105.904949432017
94600000 104.579413784891
94610000 109.080745008377
94620000 105.539792078612
94630000 108.37305451426
94640000 109.551079588506
94650000 114.121896093525
94660000 114.636225882141
94670000 112.741960728093
94680000 114.187839107312
94690000 117.093962069926
94700000 114.793698158686
94710000 112.783078235517
94720000 109.566143410321
94730000 111.233812021559
94740000 111.862671023432
94750000 113.524309074634
94760000 111.79910328927
94770000 110.715236890968
94780000 110.560339257215
94790000 113.322086593168
94800000 108.766093269661
94810000 106.8881243546
94820000 107.078798455288
94830000 111.581606775167
94840000 108.025217962918
94850000 108.458826001118
94860000 111.272841694186
94870000 113.79167242268
94880000 105.947454694886
94890000 107.797124320375
94900000 100.203085719563
94910000 106.126389641642
94920000 106.853545524539
94930000 106.187919839474
94940000 102.591990913051
94950000 97.5993740716589
94960000 100.350268224189
94970000 100.128756515543
94980000 104.502776714222
94990000 107.069101454963
95000000 106.57948695961
95010000 98.2486141772489
95020000 98.6553455126541
95030000 95.2760468641915
95040000 96.2120335701492
95050000 96.7847827780263
95060000 101.38025271658
95070000 102.295332663774
95080000 106.465724394664
95090000 105.082274230112
95100000 103.862764376243
95110000 99.6929277494586
95120000 97.2559571860792
95130000 102.219135423432
95140000 107.000053259821
95150000 110.64984098908
95160000 110.915526983918
95170000 115.796917835626
95180000 113.797784902019
95190000 113.713569791254
95200000 113.406022123019
95210000 104.052604457114
95220000 108.735915683052
95230000 113.769548037528
95240000 111.419661625125
95250000 110.662507657081
95260000 118.060675235338
95270000 115.359379712448
95280000 114.203591096949
95290000 121.163869638954
95300000 116.895420213411
95310000 117.980364616938
95320000 112.167995743633
95330000 113.703865501373
95340000 118.275463094295
95350000 114.927204960924
95360000 118.755924217789
95370000 114.767475687974
95380000 112.199850910289
95390000 109.968724416521
95400000 112.754681691833
95410000 109.569310669795
95420000 111.636140463089
95430000 106.730870584804
95440000 113.613960961453
95450000 113.675298404337
95460000 112.874693506481
95470000 105.790211120319
95480000 109.212015575118
95490000 110.10597243039
95500000 107.084103011871
95510000 105.646877958727
95520000 109.103827345356
95530000 106.397934402482
95540000 108.064732772389
95550000 106.771607005928
95560000 110.931904675548
95570000 113.279400932459
95580000 106.332330016165
95590000 110.495096627481
95600000 111.355072598237
95610000 109.794094252543
95620000 108.717246945184
95630000 103.17276673445
95640000 110.046591444926
95650000 105.279139009174
95660000 104.801169402229
95670000 106.324463260946
95680000 108.995388027232
95690000 107.630956671443
95700000 113.912090670205
95710000 109.842650883176
95720000 110.837986500621
95730000 112.303073868007
95740000 112.20974143252
95750000 111.867028139551
95760000 114.046733891262
95770000 112.530771719358
95780000 110.298829177951
95790000 104.31740958485
95800000 109.079582726097
95810000 108.154150698299
95820000 109.859930959852
95830000 107.994953100462
95840000 111.042444566162
95850000 107.485579526774
95860000 106.623977229949
95870000 108.320610007384
95880000 108.636199140369
95890000 111.605146047918
95900000 108.998495288027
95910000 105.022024407667
95920000 115.326409586474
95930000 113.610618345818
95940000 114.033262441728
95950000 115.649470825422
95960000 111.643979385919
95970000 111.149850392211
95980000 110.833920506745
95990000 106.936636954349
96000000 106.222480661505
96010000 108.50987348641
96020000 103.086611893518
96030000 108.890279765441
96040000 109.183068035967
96050000 105.51629122074
96060000 105.732664937426
96070000 105.489413421424
96080000 105.607173358477
96090000 109.102451330215
96100000 108.235937095756
96110000 112.134698805201
96120000 109.090272138445
96130000 111.19408611041
96140000 113.540656789255
96150000 111.311449854496
96160000 112.791943006683
96170000 115.612070094877
96180000 116.351753564896
96190000 113.159808021384
96200000 111.050918952231
96210000 108.566375207826
96220000 106.219722499051
96230000 105.490749427426
96240000 105.721967177309
96250000 104.659360578991
96260000 108.822319616108
96270000 104.682883040483
96280000 108.341031340531
96290000 105.207267488241
96300000 106.194702682464
96310000 101.268450382928
96320000 107.001098429922
96330000 110.547992220551
96340000 108.934132977396
96350000 110.930535139795
96360000 109.572864197828
96370000 115.952093928317
96380000 116.532196525627
96390000 113.397471781968
96400000 114.782111321691
96410000 113.837515623023
96420000 109.751037220842
96430000 111.182144229806
96440000 108.818011646238
96450000 110.146351412357
96460000 114.210835268822
96470000 113.694564854128
96480000 111.490760357009
96490000 113.850846022081
96500000 108.387685444525
96510000 108.961249020437
96520000 111.956721549642
96530000 111.387490924944
96540000 113.573689735834
96550000 114.283056308158
96560000 110.725462224467
96570000 116.593580681528
96580000 113.030111040544
96590000 106.329511396394
96600000 105.846840001065
96610000 107.462785049833
96620000 104.575844218085
96630000 104.143288366528
96640000 107.587168868481
96650000 107.281610493638
96660000 111.434397825605
96670000 110.530603417002
96680000 107.141078728059
96690000 104.961322947195
96700000 101.104272801058
96710000 112.191195952102
96720000 109.108868920324
96730000 110.767480565714
96740000 111.376597284509
96750000 113.361998604397
96760000 109.846044803428
96770000 110.116355657049
96780000 112.681940356346
96790000 107.10495522844
96800000 106.413212538941
96810000 107.54184280783
96820000 109.363393581015
96830000 107.047144322882
96840000 106.465653377992
96850000 110.691082390608
96860000 107.354814015059
96870000 107.362254816829
96880000 105.451320773358
96890000 101.425860684647
96900000 105.994389981166
96910000 107.839663605801
96920000 109.399475410337
96930000 106.395872843767
96940000 111.855468820082
96950000 107.524683141431
96960000 109.74884529928
96970000 105.738038026839
96980000 105.979957616574
96990000 111.631452990775
97000000 110.960603951932
97010000 106.962799687631
97020000 107.927644177422
97030000 112.931162804139
97040000 113.065509911453
97050000 107.866700274875
97060000 115.342574123514
97070000 116.531239636899
97080000 115.796016010085
97090000 118.654001498336
97100000 114.551363657703
97110000 112.363251297948
97120000 114.650091673433
97130000 115.725119930187
97140000 113.859595600628
97150000 115.746134299803
97160000 111.888104040827
97170000 113.593680211685
97180000 116.644397086522
97190000 116.445283151731
97200000 111.381514186397
97210000 112.092874432037
97220000 111.646527597867
97230000 111.807388972728
97240000 110.878210808735
97250000 114.545517012336
97260000 108.716003343023
97270000 112.213327107604
97280000 112.136333265951
97290000 109.587699985592
97300000 109.591095971115
97310000 111.775416763332
97320000 109.206740752765
97330000 107.338226174346
97340000 110.315790755112
97350000 109.351936559907
97360000 111.016813308587
97370000 115.716998187287
97380000 114.979380424937
97390000 113.507196996615
97400000 112.979264863149
97410000 114.568506558189
97420000 112.979702994618
97430000 109.786522603111
97440000 110.568008972856
97450000 108.44673669713
97460000 106.737616140059
97470000 109.004104766239
97480000 105.696090126422
97490000 101.981143732892
97500000 107.087597481329
97510000 108.481279130273
97520000 109.978896146597
97530000 107.226363538054
97540000 108.422767366653
97550000 110.584913995244
97560000 110.554293148046
97570000 105.40173539533
97580000 106.678593601395
97590000 109.851612998184
97600000 108.317803108737
97610000 110.475862069754
97620000 109.43114818876
97630000 107.448076194814
97640000 109.552254097294
97650000 107.856196525824
97660000 106.51341930718
97670000 109.425517075383
97680000 107.378193264372
97690000 107.254466223959
97700000 110.161431762953
97710000 111.515815005555
97720000 108.714460795231
97730000 106.805618957472
97740000 106.296130626921
97750000 99.5787518898786
97760000 102.832114011761
97770000 106.354045077621
97780000 109.351224693086
97790000 109.750983211384
97800000 112.653075305552
97810000 114.14322408336
97820000 113.279100493647
97830000 108.375510474235
97840000 113.823308067931
97850000 114.103577102257
97860000 113.035930211858
97870000 115.655796851033
97880000 113.958058398385
97890000 113.293397002995
97900000 110.407259891776
97910000 108.393747521124
97920000 107.959928917203
97930000 108.690495403027
97940000 109.364306478375
97950000 109.618467306949
97960000 109.562494931004
97970000 107.70684549475
97980000 103.58972205504
97990000 110.093068624785
98000000 111.159291220456
98010000 110.956037736289
98020000 109.011804089576
98030000 107.760183328181
98040000 111.540727747539
98050000 114.291992458616
98060000 112.084072846029
98070000 114.5175860227
98080000 109.478623469922
98090000 105.460372356866
98100000 106.935890099072
98110000 106.327146974508
98120000 108.935686799301
98130000 108.552863062967
98140000 114.511215174533
98150000 109.7428304281
98160000 106.747626151789
98170000 113.80168841841
98180000 113.757667957957
98190000 111.301592891813
98200000 114.677969708113
98210000 116.390332607239
98220000 116.754023343973
98230000 112.628486392172
98240000 113.427764448508
98250000 108.987308965573
98260000 111.870759407998
98270000 112.515679971406
98280000 111.002439301507
98290000 103.779308231647
98300000 105.22324154777
98310000 106.925444245833
98320000 105.195486101227
98330000 108.917486588388
98340000 107.358430713247
98350000 110.07937009236
98360000 110.728811203374
98370000 111.419455028377
98380000 110.252585333265
98390000 109.253692500487
98400000 108.681892729071
98410000 112.353148417048
98420000 112.835928483647
98430000 110.797534912756
98440000 113.753491065969
98450000 115.595921069957
98460000 113.454092648979
98470000 113.523336215453
98480000 114.804656905572
98490000 116.115921283132
98500000 113.887886213113
98510000 108.94486894352
98520000 112.247033411956
98530000 114.60217031651
98540000 108.301791496363
98550000 107.453815747673
98560000 96.1597690991425
98570000 110.854435215812
98580000 112.874094213438
98590000 114.823865494823
98600000 113.914640611879
98610000 113.430263474816
98620000 114.262262031334
98630000 109.724458991488
98640000 112.05749643148
98650000 116.942148966844
98660000 118.379137700639
98670000 119.00128325742
98680000 114.657027185462
98690000 110.916175529266
98700000 113.843339368706
98710000 118.573239553379
98720000 117.42114487746
98730000 107.41458935204
98740000 113.010260440309
98750000 112.597899589401
98760000 110.891879681249
98770000 109.163647681761
98780000 112.076302827499
98790000 113.514410757203
98800000 114.75286816457
98810000 111.997713784889
98820000 110.685637428185
98830000 108.973562367738
98840000 100.83723739458
98850000 110.809350047697
98860000 109.342754806632
98870000 107.930037370756
98880000 108.769494051024
98890000 115.852289704055
98900000 111.068016419959
98910000 111.574451553656
98920000 112.769562361464
98930000 115.160592792579
98940000 114.423175705953
98950000 107.478211193047
98960000 117.591878022783
98970000 117.772168432886
98980000 110.912050906714
98990000 118.241035901051
99000000 113.452071231895
99010000 114.912606016597
99020000 109.405394766418
99030000 113.552794247244
99040000 115.477562338213
99050000 121.358521826585
99060000 114.722149810247
99070000 116.550161561127
99080000 118.187573261054
99090000 117.923094550357
99100000 122.237324380993
99110000 116.405559092478
99120000 116.93505681102
99130000 120.586528556718
99140000 117.123257426183
99150000 114.086345172446
99160000 114.383625819879
99170000 119.508823990593
99180000 115.971828178546
99190000 118.421360573957
99200000 111.318742721375
99210000 111.879289400777
99220000 114.801812421223
99230000 118.648086170017
99240000 118.996190087142
99250000 111.293242374545
99260000 114.666386575658
99270000 117.375463311009
99280000 117.681978270111
99290000 116.408848062489
99300000 113.076134123405
99310000 113.713027363458
99320000 114.920507128277
99330000 117.617301305368
99340000 115.460177899176
99350000 110.404496970241
99360000 112.408520496021
99370000 116.238823896975
99380000 111.846781780528
99390000 114.078151596482
99400000 114.843042485859
99410000 110.949026782594
99420000 116.057865473316
99430000 111.153636898941
99440000 115.055333960668
99450000 108.236608320062
99460000 111.704858415604
99470000 112.418163006117
99480000 110.789751519294
99490000 108.283680970616
99500000 102.542706966224
99510000 109.985889661352
99520000 108.936544306151
99530000 108.344625310512
99540000 107.83131395554
99550000 108.759634111639
99560000 107.084870594624
99570000 106.235667592654
99580000 104.510241777566
99590000 104.013554483293
99600000 109.845232196475
99610000 109.426214904802
99620000 114.973294115391
99630000 112.855665211874
99640000 116.728641825686
99650000 114.070488944254
99660000 106.572303252035
99670000 106.917792554532
99680000 112.795420094153
99690000 114.558550299203
99700000 114.497552898196
99710000 114.339695455817
99720000 117.436407044769
99730000 120.789294598171
99740000 124.580130804597
99750000 122.543495137088
99760000 122.980194925424
99770000 124.668580508638
99780000 122.871237687732
99790000 119.562385780259
99800000 115.063797489908
99810000 116.953231303513
99820000 112.372338401418
99830000 114.802171965068
99840000 113.338950986801
99850000 111.05614764502
99860000 110.057641846151
99870000 115.039421487878
99880000 118.42394131696
99890000 116.767893328782
99900000 121.251252068167
99910000 119.451032802735
99920000 119.042095702077
99930000 114.549907839694
99940000 114.246499105051
99950000 104.764803739321
99960000 109.396590805841
99970000 104.972849339906
99980000 110.994597747831
99990000 108.959228502021
100000000 111.301528414442
#timestep 
100010000 110.127187075417
100020000 114.444876425396
100030000 114.83093859774
100040000 117.945264045765
100050000 113.134192292766
100060000 115.519518935506
100070000 116.246382091891
100080000 115.505679658432
100090000 113.899966465337
100100000 113.840812208258
100110000 114.741429300029
100120000 114.744837197211
100130000 115.662002460227
100140000 115.020004958386
100150000 109.523494575106
100160000 118.480191964623
100170000 117.243755755839
100180000 118.467523764267
100190000 123.536451353669
100200000 122.661966318907
100210000 124.004319057508
100220000 121.503849613989
100230000 122.132746377993
100240000 115.796399465834
100250000 112.983872987627
100260000 114.039941127407
100270000 115.694759578331
100280000 108.773528119634
100290000 116.826884291831
100300000 116.615893119246
100310000 117.781241073134
100320000 116.982142245836
100330000 117.117493729862
100340000 116.733337784541
100350000 116.102276489979
100360000 117.260897204904
100370000 118.935264017957
100380000 114.509770707845
100390000 115.702867979989
100400000 116.406549194329
100410000 116.797951527104
100420000 110.634916010775
100430000 108.562667604119
100440000 112.056264132034
100450000 114.327446114042
100460000 114.029263363724
100470000 113.852782974069
100480000 114.253688786651
100490000 112.416587549414
100500000 112.003060698004
100510000 110.280493800458
100520000 110.837552372743
100530000 109.796532290073
100540000 116.874479037
100550000 116.358348082509
100560000 111.202757564179
100570000 110.036778000681
100580000 109.923738421144
100590000 107.358431290257
100600000 114.205628861045
100610000 117.077231989676
100620000 118.126160457355
100630000 119.626665433747
100640000 121.681542952057
100650000 122.172755876436
100660000 122.604768295358
100670000 125.074630566518
100680000 120.448812315936
100690000 122.774585652946
100700000 119.304361735036
100710000 119.132552920787
100720000 120.377458456529
100730000 118.838136582496
100740000 118.267539078794
100750000 115.543908756199
100760000 114.046367670573
100770000 115.144813476581
100780000 110.842781192211
100790000 114.85950585791
100800000 114.037414522439
100810000 111.772016012106
100820000 111.426532497506
100830000 110.338552451805
100840000 113.966393603587
100850000 118.96482682626
100860000 113.901192150054
100870000 113.823032660871
100880000 107.283936780738
100890000 110.152370199045
100900000 113.128546933881
100910000 110.106123099586
100920000 112.174623627936
100930000 114.217807893555
100940000 114.067771764177
100950000 110.062556338469
100960000 103.402094397429
100970000 105.868088002918
100980000 109.606413800201
100990000 105.68736003574
101000000 111.394121445326
101010000 108.545496775055
101020000 111.069515399124
101030000 113.758631789771
101040000 116.713590001322
101050000 113.209172657481
101060000 114.72370970811
101070000 108.234972312425
101080000 110.290234178548
101090000 114.626974656342
101100000 113.591174953174
101110000 113.424680215376
101120000 113.179668239234
101130000 116.245691096721
101140000 115.329895078371
101150000 117.411990279553
101160000 115.148534119382
101170000 114.026666492672
101180000 111.259156176426
101190000 112.220735527127
101200000 116.170140452941
101210000 109.704935268077
101220000 103.256212551416
101230000 106.944974380054
101240000 105.233527986815
101250000 108.546638964482
101260000 108.368185557152
101270000 108.65696963123
101280000 111.639839603944
101290000 112.921516945278
101300000 106.844029332331
101310000 114.926089836383
101320000 115.503223049571
101330000 111.99423289282
101340000 110.971274417941
101350000 107.179093276439
101360000 106.936065159046
101370000 100.791440383876
101380000 112.522626199632
101390000 115.766572101366
101400000 116.369345451173
101410000 116.311313227694
101420000 116.484759015508
101430000 114.132107844633
101440000 108.00108095681
101450000 112.383310102343
101460000 114.702277843343
101470000 114.159430918401
101480000 109.695570895014
101490000 105.673288111737
101500000 108.036742912995
101510000 111.113501187842
101520000 107.460751488009
101530000 103.397765425909
101540000 102.078443765055
101550000 105.035827210179
101560000 107.962667251025
101570000 105.387444962904
101580000 103.599407267999
101590000 99.887020926685
101600000 105.518480874681
101610000 107.13810566724
101620000 109.950264392299
101630000 111.02678326867
101640000 112.678033931285
101650000 115.870793948134
101660000 107.557644791797
101670000 109.277246345761
101680000 113.509553732413
101690000 114.077669502128
101700000 112.133799487474
101710000 116.983251263065
101720000 113.181260083208
101730000 113.525113535539
101740000 116.895284866194
101750000 111.63987891861
101760000 112.421975004522
101770000 111.863253182266
101780000 118.399782348093
101790000 114.278548318773
101800000 114.118159100717
101810000 119.231212600911
101820000 120.016350352937
101830000 117.202982617371
101840000 113.888791988534
101850000 116.175786061073
101860000 118.938271277694
101870000 114.500519634389
101880000 120.77687844564
101890000 117.815159705223
101900000 113.826590051235
101910000 109.966143125647
101920000 108.894203543714
101930000 112.931378190387
101940000 112.959252016911
101950000 109.256653855981
101960000 112.036756483363
101970000 109.4088605639
101980000 113.944650997072
101990000 110.739097659431
102000000 115.392316439777
102010000 116.418961314536
102020000 116.644538424781
102030000 116.55648285313
102040000 113.717929852182
102050000 107.602458904148
102060000 106.615269611588
102070000 108.963599771773
102080000 104.532371111064
102090000 104.448484680714
102100000 105.910945389972
102110000 103.785761970392
102120000 104.57276478391
102130000 111.544176082375
102140000 108.369173065655
102150000 115.590125624962
102160000 114.613538505675
102170000 114.134484684554
102180000 115.085569362936
102190000 119.967785891299
102200000 114.444595568294
102210000 116.988776339005
102220000 118.654366198356
102230000 119.479111343807
102240000 114.060023326066
102250000 119.569193766535
102260000 117.669764821306
102270000 110.141774184662
102280000 113.877618989802
102290000 108.172895540138
102300000 112.910192078064
102310000 117.12895971758
102320000 117.155666968709
102330000 111.028637680772
102340000 113.531970868272
102350000 113.143665100711
102360000 112.945269779757
102370000 116.073220367628
102380000 113.988312587397
102390000 117.043536196676
102400000 118.519132295437
102410000 121.055691789586
102420000 121.152548196583
102430000 123.873948069568
102440000 124.266314122975
102450000 122.320361588779
102460000 123.902530420095
102470000 116.398624851056
102480000 119.56620858319
102490000 120.304284268319
102500000 118.906569488258
102510000 116.60049160933
102520000 115.042020515458
102530000 117.031494725552
102540000 116.090574099552
102550000 112.794099421211
102560000 108.491572698373
102570000 112.843797160549
102580000 115.716054171895
102590000 113.689648568137
102600000 112.457749967374
102610000 111.121893843474
102620000 109.594379880885
102630000 117.885880402319
102640000 117.210820356538
102650000 112.135493234242
102660000 109.358399670223
102670000 103.486938094743
102680000 101.420853963529
102690000 101.490677512573
102700000 107.10834704457
102710000 108.080554612707
102720000 105.270548381803
102730000 108.055036370055
102740000 107.735286403221
102750000 102.881451368458
102760000 108.950945674736
102770000 110.869118161322
102780000 114.248958995974
102790000 108.167034945745
102800000 110.636878767663
102810000 106.215105648573
102820000 112.65095722794
102830000 112.270269086846
102840000 112.646977851987
102850000 111.220358117668
102860000 113.76092207716
102870000 114.451661030441
102880000 116.464798540833
102890000 115.110983111811
102900000 113.793443295699
102910000 114.362908168448
102920000 113.194751393491
102930000 114.129416878074
102940000 113.672483871814
102950000 114.873781886766
102960000 118.995536549978
102970000 114.997572723241
102980000 112.804327702484
102990000 114.52615266767
103000000 118.727817204318
103010000 116.257416816977
103020000 118.672390589188
103030000 115.988212021109
103040000 122.254438821708
103050000 115.166602087861
103060000 120.525767822603
103070000 119.187122005027
103080000 117.541609442154
103090000 119.19646077138
103100000 117.691771039826
103110000 116.897827918772
103120000 121.03241922764
103130000 117.128289391713
103140000 118.975359783371
103150000 119.712186818842
103160000 116.323528808803
103170000 115.221153813598
103180000 111.749028864319
103190000 109.79727521233
103200000 106.438523004389
103210000 104.396648102441
103220000 107.603843830142
103230000 105.478544186461
103240000 104.818553507098
103250000 102.615590823947
103260000 100.865653727872
103270000 100.110279335324
103280000 103.00271211117
103290000 101.611541539974
103300000 97.353349000987
103310000 96.5959153554006
103320000 98.4731409575404
103330000 99.5749388662232
103340000 105.749368885905
103350000 110.009224329697
103360000 112.106004666284
103370000 112.997545008802
103380000 114.284844449959
103390000 114.462040887129
103400000 109.738747460341
103410000 108.715702725334
103420000 115.799086928446
103430000 116.174228852576
103440000 117.671395360193
103450000 117.162653193101
103460000 120.557547111872
103470000 117.083769261589
103480000 113.031700920598
103490000 113.779105999361
103500000 108.779709664299
103510000 108.436955668987
103520000 113.768397375578
103530000 114.625796186518
103540000 112.596496903016
103550000 115.937720775727
103560000 118.041494819615
103570000 113.880315933382
103580000 115.002370068782
103590000 116.509707442497
103600000 119.539819622494
103610000 117.993416663187
103620000 118.020292410194
103630000 117.328074600324
103640000 117.381244250016
103650000 116.146310524295
103660000 113.531129232295
103670000 116.109177466445
103680000 116.576116660159
103690000 119.783801486727
103700000 115.136626209704
103710000 116.972325913719
103720000 115.307354484862
103730000 119.431521220188
103740000 119.92278710981
103750000 119.946146370576
103760000 116.205909590373
103770000 120.747486799615
103780000 117.436700388037
103790000 117.80037057351
103800000 121.784733958393
103810000 119.64158630625
103820000 115.935435549674
103830000 111.739889556687
103840000 114.421501513533
103850000 112.429452312127
103860000 105.773219962247
103870000 97.9873428518387
103880000 108.126504049903
103890000 109.1828043455
103900000 113.952315193954
103910000 111.615926919544
103920000 111.314925982688
103930000 111.1761919812
103940000 112.195005165411
103950000 114.12217306899
103960000 109.777559925583
103970000 110.62010132415
103980000 116.218649604641
103990000 120.395134092953
104000000 120.029729168849
104010000 115.159128371414
104020000 115.898588465328
104030000 119.200491670164
104040000 109.064330064803
104050000 108.494695170966
104060000 110.703654174902
104070000 112.996291149894
104080000 115.54915034776
104090000 111.886458509135
104100000 111.751553802315
104110000 111.208723186501
104120000 114.707424048057
104130000 112.016177280055
104140000 110.628457809127
104150000 111.968546905177
104160000 111.820964422331
104170000 112.929552225056
104180000 114.384535125094
104190000 115.174687132177
104200000 115.83221760804
104210000 116.571800821427
104220000 118.61709722003
104230000 120.309303962226
104240000 120.038184367454
104250000 117.442362497865
104260000 114.033800219072
104270000 114.404861924031
104280000 116.105137852435
104290000 116.905452551236
104300000 115.802890336242
104310000 120.367333152415
104320000 120.755616056611
104330000 119.217135392581
104340000 122.275683135245
104350000 122.444397464703
104360000 113.048716312434
104370000 113.723831295301
104380000 112.579813279154
104390000 116.337408875802
104400000 116.884730676556
104410000 117.163915638463
104420000 118.907891001078
104430000 120.370094454657
104440000 118.989854300018
104450000 122.67142786104
104460000 124.196344740063
104470000 123.134465419369
104480000 121.082292074481
104490000 114.883088278944
104500000 113.282455081602
104510000 110.421774684942
104520000 108.886283545497
104530000 111.845755879029
104540000 108.710427807133
104550000 105.243696776158
104560000 108.15716142769
104570000 111.088548191665
104580000 109.836301042709
104590000 113.585177126802
104600000 109.243996986034
104610000 109.530408304403
104620000 111.495932394983
104630000 108.533842520325
104640000 112.847871269674
104650000 113.986633257361
104660000 110.947267873201
104670000 106.933745264674
104680000 107.823286239669
104690000 111.225864637138
104700000 111.876979604915
104710000 113.638401745511
104720000 113.056420169085
104730000 110.584041979484
104740000 110.313739807735
104750000 112.223824596696
104760000 116.636559529163
104770000 114.854884855781
104780000 114.971487515316
104790000 116.235640439895
104800000 110.973077826761
104810000 113.108490584359
104820000 114.291303834492
104830000 114.608703142274
104840000 116.148807591486
104850000 112.419591240343
104860000 115.232763618061
104870000 117.43788085348
104880000 117.13127282122
104890000 119.243792162586
104900000 117.110470787027
104910000 121.673832491595
104920000 115.07991243322
104930000 119.907938749603
104940000 118.330693252404
104950000 118.800891366677
104960000 120.185631072632
104970000 117.211607950218
104980000 117.039405974127
104990000 119.523615248787
105000000 122.135940902874
105010000 122.614131175354
105020000 118.850000905242
105030000 115.668028858915
105040000 109.269904057357
105050000 111.433141032412
105060000 117.86176844996
105070000 113.622319251778
105080000 119.199645056017
105090000 118.39000295837
105100000 121.517056608285
105110000 124.788114809551
105120000 124.48751856902
105130000 120.632771697471
105140000 117.307875128033
105150000 120.470275984505
105160000 117.87771193944
105170000 110.796097110048
105180000 115.107767236169
105190000 115.413070936393
105200000 117.851020512836
105210000 120.116228131729
105220000 116.246717160707
105230000 115.348351405665
105240000 119.642307129552
105250000 117.489419133756
105260000 111.538600106232
105270000 111.828106615974
105280000 113.104298834149
105290000 113.560668850421
105300000 115.808141460322
105310000 116.910007345204
105320000 118.669413405253
105330000 120.422629829103
105340000 119.259639216303
105350000 113.07026411641
105360000 115.966746370702
105370000 114.547152294375
105380000 116.15819764252
105390000 114.515272914349
105400000 118.934532059659
105410000 117.774109170029
105420000 113.105393542394
105430000 120.364790733546
105440000 116.684866601437
105450000 109.677109800745
105460000 112.411084490129
105470000 108.403435333405
105480000 111.630547474988
105490000 109.74652489391
105500000 112.618868627711
105510000 111.457111710167
105520000 109.998156027553
105530000 112.08591326408
105540000 115.452935113435
105550000 114.972963732497
105560000 117.248121088886
105570000 120.607981177259
105580000 121.388934371198
105590000 119.359974575195
105600000 119.153638005818
105610000 120.786384696712
105620000 119.17114937959
105630000 117.219253310699
105640000 119.22117496413
105650000 116.528414584902
105660000 115.502485867428
105670000 117.280423351842
105680000 111.818769849894
105690000 114.084452013433
105700000 117.025333552148
105710000 120.99768166682
105720000 123.39891145657
105730000 119.679457856552
105740000 120.089644251742
105750000 116.001855925524
105760000 117.682531946106
105770000 116.130150659292
105780000 117.768148489882
105790000 109.197790395607
105800000 105.412328022848
105810000 113.02418674475
105820000 109.923942879642
105830000 110.623584925224
105840000 106.324318841649
105850000 106.616465418664
105860000 107.258988803732
105870000 105.579480863221
105880000 104.300102328361
105890000 109.859727891611
105900000 109.972337259345
105910000 111.302297199718
105920000 104.13214274421
105930000 110.7537819018
105940000 113.438806064602
105950000 111.714323354633
105960000 112.373060366696
105970000 109.502321136815
105980000 109.749444404863
105990000 109.256070176322
106000000 115.757589019256
106010000 112.086255473838
106020000 113.397914944162
106030000 110.402433095537
106040000 111.023651595353
106050000 104.959957287915
106060000 106.244961654286
106070000 109.807839377471
106080000 108.91852628011
106090000 110.279700895866
106100000 109.882766045655
106110000 115.224692247445
106120000 108.856197641464
106130000 114.153445428134
106140000 114.583449262839
106150000 112.563127119258
106160000 114.620188686272
106170000 110.310904189196
106180000 108.777401610465
106190000 108.930650172917
106200000 112.407804437252
106210000 110.849216335657
106220000 107.18979806423
106230000 106.279384258778
106240000 106.676619461114
106250000 111.06649663785
106260000 113.879985404018
106270000 116.249032263527
106280000 112.193659204275
106290000 113.220378064266
106300000 114.702498940169
106310000 111.645324897461
106320000 118.42716582151
106330000 119.310190962923
106340000 115.415411431119
106350000 114.232394608953
106360000 108.267261900522
106370000 104.30944364813
106380000 106.951650795789
106390000 106.845054277239
106400000 108.590016338334
106410000 109.928939491263
106420000 111.999621291416
106430000 110.580032058648
106440000 113.521292888317
106450000 112.455559567193
106460000 109.790497118551
106470000 110.207327847905
106480000 106.463177902738
106490000 113.641047914043
106500000 111.389269905164
106510000 103.646486138103
106520000 109.424777727577
106530000 108.234569749498
106540000 110.038468246354
106550000 111.732893905621
106560000 107.222573523634
106570000 109.967832576012
106580000 104.712233133067
106590000 107.918399011398
106600000 108.199158934387
106610000 108.356506555685
106620000 110.483582670582
106630000 106.567818388099
106640000 111.977929977668
106650000 114.200204626782
106660000 113.364561828489
106670000 117.635616169277
106680000 115.685860916869
106690000 112.82581261332
106700000 113.223183075694
106710000 115.222673315354
106720000 109.217722616876
106730000 109.97241552806
106740000 114.016915718974
106750000 116.594778334067
106760000 112.679257101856
106770000 113.084303741605
106780000 112.740675765764
106790000 107.316322043467
106800000 116.02304239913
106810000 117.36509021555
106820000 116.433152632621
106830000 110.375155771506
106840000 115.948339014502
106850000 111.14029402723
106860000 110.061338145669
106870000 110.605142297025
106880000 111.729749470673
106890000 109.756989628418
106900000 111.993172446475
106910000 107.286171871879
106920000 113.579646778632
106930000 111.79191172463
106940000 109.708473552412
106950000 107.843577774188
106960000 106.663232268358
106970000 107.745557545894
106980000 106.629557300711
106990000 105.345699711811
107000000 106.38883716552
107010000 107.384722252792
107020000 106.955279529206
107030000 106.226332915358
107040000 103.894898452242
107050000 107.738424750532
107060000 103.51889540535
107070000 108.758375068868
107080000 112.346075464413
107090000 106.716113422226
107100000 107.557592750528
107110000 106.722414869174
107120000 111.988638289811
107130000 109.339689047686
107140000 114.113814948635
107150000 107.49935131324
107160000 109.083946862971
107170000 112.130815381641
107180000 105.613875003518
107190000 107.584821040253
107200000 116.265858434122
107210000 117.729884433224
107220000 111.827467751139
107230000 117.031649749252
107240000 118.176206562749
107250000 118.186548254096
107260000 119.07941256989
107270000 116.418755811351
107280000 122.13037771029
107290000 122.102562008982
107300000 121.787823059223
107310000 122.42862435248
107320000 123.07885292232
107330000 120.924530303048
107340000 125.786711961649
107350000 126.07253445124
107360000 122.221032708987
107370000 119.773663268924
107380000 112.531127501817
107390000 113.671965533105
107400000 110.459809015065
107410000 114.81525803288
107420000 112.439988411738
107430000 112.936962541492
107440000 108.557512482719
107450000 109.082127836892
107460000 106.448433108862
107470000 107.212051135911
107480000 105.882065872658
107490000 106.56751796497
107500000 101.771333106578
107510000 99.9272891412091
107520000 110.971767943132
107530000 114.599788531472
107540000 115.652236625544
107550000 112.864648354369
107560000 109.571774435957
107570000 103.601867683686
107580000 111.833835948486
107590000 111.630934551266
107600000 115.575170500586
107610000 118.045797914212
107620000 117.021297760227
107630000 113.994146388063
107640000 115.376683152
107650000 112.676280418531
107660000 111.609215220051
107670000 114.251451267073
107680000 107.672298651372
107690000 107.709954822824
107700000 114.783148705282
107710000 107.819201680058
107720000 107.688198847573
107730000 110.463092079637
107740000 113.546867514101
107750000 116.165876440219
107760000 113.965540374946
107770000 116.857977998791
107780000 114.490791869462
107790000 111.276470213304
107800000 113.490638349369
107810000 111.4407172473
107820000 110.759762667414
107830000 105.226948499743
107840000 108.978562032227
107850000 112.209411798337
107860000 117.011032041016
107870000 112.013191232505
107880000 118.962702431717
107890000 116.404865467513
107900000 118.573926642095
107910000 117.723861311977
107920000 112.645701430324
107930000 114.923688765774
107940000 111.128874217354
107950000 111.578935343471
107960000 116.622802356786
107970000 115.408880610535
107980000 112.167307751276
107990000 108.692230445817
108000000 116.003566948328
108010000 115.942322206933
108020000 115.368549155914
108030000 115.547374191686
108040000 113.285011322009
108050000 111.50840240303
108060000 111.994689371315
108070000 110.519037174216
108080000 115.515827973341
108090000 115.308378239171
108100000 119.152365089583
108110000 116.824030458387
108120000 114.999301679733
108130000 115.012996265887
108140000 112.160017838528
108150000 112.266041065469
108160000 115.972439502416
108170000 115.213318624074
108180000 110.151672421737
108190000 113.076684242835
108200000 104.628222517595
108210000 111.326971152608
108220000 114.376320408382
108230000 106.665033802973
108240000 107.689006006199
108250000 104.980524893544
108260000 106.706828404209
108270000 108.485122817649
108280000 106.240424277143
108290000 112.822033282679
108300000 117.920403724395
108310000 115.920876555795
108320000 117.927752779037
108330000 114.046764572186
108340000 111.448722357496
108350000 109.487500285984
108360000 105.248340874963
108370000 112.757811881009
108380000 111.500116606512
108390000 113.169374347191
108400000 105.485286005152
108410000 108.969627549192
108420000 107.951909209306
108430000 109.473982196403
108440000 108.955627933322
108450000 109.530969331111
108460000 114.166914982322
108470000 110.983138263903
108480000 114.067797876563
108490000 110.531538386876
108500000 117.091530706053
108510000 114.282720515186
108520000 111.974773708334
108530000 108.312564674302
108540000 114.799974180883
108550000 109.935397476324
108560000 117.327819838486
108570000 114.415513020676
108580000 113.910140284219
108590000 113.331357659254
108600000 112.240495028436
108610000 114.792928078398
108620000 118.947360335197
108630000 119.595784189044
108640000 120.470452200834
108650000 117.120758661682
108660000 117.232723788848
108670000 119.392344385933
108680000 115.909296217503
108690000 116.27801708932
108700000 118.756957325716
108710000 113.823099066473
108720000 114.928792089848
108730000 116.831670103284
108740000 118.587026898165
108750000 116.3109499299
108760000 118.841701758018
108770000 119.321391845913
108780000 118.22716244151
108790000 121.817351078857
108800000 118.292679515117
108810000 122.905044427873
108820000 119.43159712246
108830000 120.782215179705
108840000 117.201541562262
108850000 111.234508690209
108860000 114.738399403246
108870000 113.832008185984
108880000 112.939598138952
108890000 110.072458773444
108900000 107.499172557954
108910000 109.063286770596
108920000 111.650237712291
108930000 114.094774867636
108940000 114.49414546871
108950000 118.043196573044
108960000 114.944305748399
108970000 116.385438442064
108980000 116.168084210076
108990000 114.682868127059
109000000 111.703206496686
109010000 113.575198020299
109020000 115.574131116825
109030000 119.452032682202
109040000 117.028565271418
109050000 121.273737496985
109060000 117.248671813212
109070000 114.247045252371
109080000 118.690174816023
109090000 119.140145445611
109100000 112.245576608391
109110000 113.13209051994
109120000 113.392335726564
109130000 109.856237174663
109140000 109.301157835228
109150000 111.48318020268
109160000 115.249210829786
109170000 112.55996357041
109180000 113.774043165962
109190000 115.69392003223
109200000 112.17594026117
109210000 107.627235169505
109220000 103.234781490438
109230000 104.21665192127
109240000 107.985355168776
109250000 108.961699993997
109260000 106.632715950555
109270000 104.829381563922
109280000 104.534417485558
109290000 99.7994989030813
109300000 103.345570746695
109310000 107.045741435764
109320000 105.292087810192
109330000 106.412099606166
109340000 102.898534844256
109350000 104.60028582015
109360000 102.851097113233
109370000 107.239147286032
109380000 106.020130691587
109390000 109.513253807287
109400000 110.570698186617
109410000 105.28402414752
109420000 110.517787846159
109430000 114.340559028147
109440000 115.508679158638
109450000 117.350883013022
109460000 120.648575256161
109470000 114.019003374649
109480000 114.654058102898
109490000 116.122250860941
109500000 118.290749931389
109510000 113.920279527621
109520000 110.108122825808
109530000 113.481966808337
109540000 116.962498959543
109550000 116.449059724987
109560000 115.844590919155
109570000 118.672755187502
109580000 112.090070360365
109590000 111.620651551685
109600000 114.982631927036
109610000 120.196603880011
109620000 123.92167879712
109630000 121.67193842386
109640000 119.351878744495
109650000 119.662824038102
109660000 116.456149396275
109670000 116.148444227064
109680000 115.673649164584
109690000 121.158969172799
109700000 122.816551329986
109710000 115.816091130008
109720000 118.1636976636
109730000 122.919660021079
109740000 121.266828323956
109750000 124.349302674071
109760000 119.922326114617
109770000 117.193872085183
109780000 115.408805918524
109790000 113.843344181717
109800000 108.351830211061
109810000 106.709142388366
109820000 114.214852434482
109830000 112.890344497613
109840000 114.830625972288
109850000 112.466413677129
109860000 109.995225531607
109870000 110.602067155426
109880000 116.725918571708
109890000 113.804724082255
109900000 110.593881159075
109910000 113.640001861754
109920000 113.679049230081
109930000 118.352481745474
109940000 110.108596949686
109950000 117.24393476032
109960000 116.155824173784
109970000 116.968646801876
109980000 118.431073674227
109990000 119.490675766699
110000000 122.368760195184
110010000 117.176840562596
110020000 115.662488557832
110030000 116.172119664593
110040000 120.679489963993
110050000 121.34497335636
110060000 122.012580253923
110070000 121.081116111819
110080000 122.854196453179
110090000 122.726971048198
110100000 122.68748218306
110110000 123.873793098063
110120000 118.094643069348
110130000 117.24477177958
110140000 118.179921343121
110150000 121.117602998957
110160000 121.524541550738
110170000 120.544253541606
110180000 123.823610577006
110190000 121.941611435231
110200000 119.579329892183
110210000 116.549414682761
110220000 116.379546521686
110230000 115.894978326925
110240000 111.286962484122
110250000 112.951285774043
110260000 114.187053273553
110270000 112.529107521424
110280000 111.638321432083
110290000 107.104379361121
110300000 103.52101053206
110310000 111.564244866761
110320000 106.026361511448
110330000 107.050112602279
110340000 109.134219675413
110350000 106.734464527846
110360000 111.545864321582
110370000 116.313667104634
110380000 115.857902690904
110390000 115.35740553982
110400000 114.867484684674
110410000 112.313124782855
110420000 114.256823336768
110430000 115.108796282938
110440000 118.062655781154
110450000 113.005185850559
110460000 118.681621196609
110470000 111.49097325318
110480000 113.335043192027
110490000 110.90944875875
110500000 110.679845255187
110510000 107.500785060453
110520000 112.113584701755
110530000 108.181609721223
110540000 105.020932640637
110550000 106.937097777609
110560000 106.056429201321
110570000 109.810922893132
110580000 107.09070956993
110590000 106.899056448056
110600000 112.000510528234
110610000 116.102819353709
110620000 118.171329256477
110630000 119.519475562801
110640000 121.799926910272
110650000 119.903590071507
110660000 115.677900107274
110670000 121.494736882119
110680000 122.669573611604
110690000 123.655737479026
110700000 120.561623713333
110710000 118.479217214929
110720000 119.264532268043
110730000 117.80593191067
110740000 119.351915869116
110750000 116.012583024199
110760000 118.343870080497
110770000 118.211337024373
110780000 113.85823825987
110790000 117.265617396332
110800000 117.517970997239
110810000 112.5380111727
110820000 112.831297017198
110830000 111.975341626247
110840000 111.467136253103
110850000 113.115417868256
110860000 111.953587635871
110870000 115.49484635658
110880000 106.966493008253
110890000 116.03269302537
110900000 114.550842259223
110910000 116.288703634624
110920000 113.595696209472
110930000 114.440632218683
110940000 114.105316419259
110950000 111.523654067829
110960000 109.850459205599
110970000 115.311651190783
110980000 116.640515645849
110990000 118.752969292539
111000000 117.598692068641
111010000 115.284219345536
111020000 115.596952663133
111030000 110.833787410658
111040000 111.670926463092
111050000 107.649694450935
111060000 105.936436670217
111070000 107.214570338871
111080000 106.726632129112
111090000 102.654536264069
111100000 99.8586253936149
111110000 100.560789996128
111120000 103.734710030787
111130000 107.926061740437
111140000 106.126439252361
111150000 106.423494415671
111160000 112.973931291248
111170000 113.87525385189
111180000 112.945724981804
111190000 110.409234866988
111200000 114.149263150707
111210000 115.151680504926
111220000 115.538803792552
111230000 107.810908800741
111240000 110.080534487135
111250000 111.306278376303
111260000 110.705676057198
111270000 117.574371881486
111280000 112.764713632397
111290000 109.047932851575
111300000 111.155024620462
111310000 110.315757408117
111320000 113.425997180706
111330000 112.15485645218
111340000 113.617973250378
111350000 115.806640912125
111360000 112.948824311254
111370000 114.662408611927
111380000 117.866394487364
111390000 113.116350030922
111400000 113.749877243836
111410000 117.256447525602
111420000 112.672604802798
111430000 112.208254072233
111440000 108.721942521371
111450000 111.802259698155
111460000 112.491801187445
111470000 112.79523154731
111480000 115.318704780815
111490000 113.674687904006
111500000 113.40625286599
111510000 112.842893861169
111520000 109.67878554359
111530000 112.360890634655
111540000 111.374396471605
111550000 112.83145126849
111560000 113.3848834739
111570000 115.941603948271
111580000 114.980712190288
111590000 115.683443758333
111600000 117.580161300434
111610000 120.207879728734
111620000 118.105358701298
111630000 117.581124781002
111640000 117.52477941017
111650000 116.858583872953
111660000 115.567689611153
111670000 110.485254320695
111680000 115.259971656712
111690000 111.839727773883
111700000 113.823703184225
111710000 116.576912875582
111720000 114.339338086609
111730000 114.593673636857
111740000 114.999335438357
111750000 119.004542403625
111760000 113.909543420254
111770000 122.271688121252
111780000 114.838311724179
111790000 116.369885740026
111800000 116.864963026363
111810000 117.847439134941
111820000 121.63360679133
111830000 118.996796759483
111840000 120.140712553404
111850000 113.823783405143
111860000 120.054467150851
111870000 119.539590102955
111880000 117.951350620174
111890000 114.462504762142
111900000 116.761706582156
111910000 116.863213526313
111920000 116.831145366214
111930000 116.051662469832
111940000 114.654347363814
111950000 115.454618036366
111960000 117.279231986102
111970000 117.745004323833
111980000 122.036476828047
111990000 119.203755371195
112000000 114.978323424489
112010000 110.083933933544
112020000 111.926337659664
112030000 113.254678214037
112040000 115.3146897976
112050000 115.538860009864
112060000 112.085151311241
112070000 112.555017550799
112080000 118.785082518771
112090000 115.92625621358
112100000 116.17851809479
112110000 116.080750550557
112120000 114.790699311206
112130000 116.211720699422
112140000 117.08101947005
112150000 115.233064658068
112160000 116.81819724912
112170000 120.073013872304
112180000 121.349014907171
112190000 119.773825160839
112200000 113.935690121329
112210000 114.932912305532
112220000 114.142467516633
112230000 110.535264771386
112240000 109.791926377262
112250000 111.763300930742
112260000 114.886558256558
112270000 111.711606436722
112280000 114.817916940458
112290000 113.552823063438
112300000 113.290475719427
112310000 113.264855959077
112320000 115.954515243159
112330000 117.993311311324
112340000 110.947147478804
112350000 112.832827422197
112360000 111.466628312741
112370000 109.12193447645
112380000 111.338406274204
112390000 112.561169192924
112400000 114.528944307857
112410000 108.831224522302
112420000 108.747027280871
112430000 108.787276626448
112440000 107.188560163715
112450000 109.901229530553
112460000 117.632280969123
112470000 113.377888414504
112480000 117.322710690476
112490000 118.87006458717
112500000 118.604968061877
112510000 120.964843287776
112520000 117.349483820588
112530000 119.460489689353
112540000 114.41179419069
112550000 118.718350302017
112560000 115.628764446838
112570000 110.240928668175
112580000 112.848938113208
112590000 114.710633566485
112600000 115.21454018099
112610000 114.39839093022
112620000 112.752232324029
112630000 112.856942751633
112640000 114.487438803422
112650000 115.415497726798
112660000 114.108601606337
112670000 112.134905106492
112680000 114.551968081104
112690000 114.883516886601
112700000 111.662037296129
112710000 112.802836720052
112720000 110.808113219556
112730000 113.170749288919
112740000 112.824163218867
112750000 110.920021193871
112760000 114.207585639315
112770000 114.578148839078
112780000 118.318476344757
112790000 118.589811846614
112800000 120.070187898572
112810000 114.406652676186
112820000 119.430097550072
112830000 119.975514797844
112840000 116.133803710415
112850000 113.578184253023
112860000 118.927456515044
112870000 117.431938081379
112880000 112.642327228155
112890000 121.345994537229
112900000 121.678744691824
112910000 117.558314442374
112920000 114.498516265942
112930000 115.261844321119
112940000 112.159834762645
112950000 112.908715637752
112960000 105.300560305215
112970000 108.732555095761
112980000 108.840561730276
112990000 110.799192547779
113000000 110.901234882091
113010000 109.237313415724
113020000 111.523690883848
113030000 110.182867334175
113040000 105.992494212028
113050000 104.640874754988
113060000 109.116277592753
113070000 107.342654389555
113080000 108.83273015915
113090000 106.599014459498
113100000 109.799012044645
113110000 103.164952072112
113120000 102.835780081178
113130000 104.925698801743
113140000 97.7100841288037
113150000 103.371021681436
113160000 101.81036548315
113170000 102.763032890779
113180000 99.6354837372594
113190000 97.2927390198458
113200000 100.718488960885
113210000 100.803758237714
113220000 101.367290535519
113230000 93.670215734197
113240000 94.6598878411157
113250000 96.2504531483255
113260000 101.984922311759
113270000 96.0959166608768
113280000 99.2558261623342
113290000 104.472670497626
113300000 104.110450850315
113310000 105.127657006948
113320000 105.009673288704
113330000 106.270854439861
113340000 108.008717666516
113350000 109.922717916412
113360000 103.762296376606
113370000 106.571398530088
113380000 102.408422618472
113390000 99.8110250699141
113400000 103.774969320666
113410000 108.516924104395
113420000 106.577848621545
113430000 110.908928217231
113440000 110.711559307655
113450000 110.776794427762
113460000 114.302144185524
113470000 108.500683522512
113480000 108.104136039019
113490000 110.482317427785
113500000 112.910373198826
113510000 102.849985363106
113520000 104.117954563134
113530000 107.173669814399
113540000 112.987433685168
113550000 106.236259294636
113560000 107.909492543549
113570000 109.939801131518
113580000 112.19407064544
113590000 117.401323468036
113600000 115.30640048995
113610000 113.907925775946
113620000 118.969707272003
113630000 117.544294437623
113640000 117.04557410174
113650000 113.217947286447
113660000 112.916500322228
113670000 109.943460068815
113680000 116.547334567643
113690000 116.948767829101
113700000 119.906589100315
113710000 116.845616805418
113720000 115.343216624229
113730000 117.78549561649
113740000 118.532159127775
113750000 114.57266609508
113760000 113.963889104556
113770000 118.024208181889
113780000 121.617866174013
113790000 118.796633654988
113800000 116.004193992852
113810000 116.251892061244
113820000 120.552459539477
113830000 118.836858301565
113840000 117.307669013865
113850000 112.170016397281
113860000 108.646670034806
113870000 110.118162049646
113880000 115.318367992386
113890000 115.675669146156
113900000 115.926566331804
113910000 120.076719001786
113920000 114.428854162595
113930000 113.779424054075
113940000 113.275859771125
113950000 108.662088348554
113960000 113.391126826157
113970000 113.167080058965
113980000 118.561277441582
113990000 115.236644609229
114000000 116.331092276881
114010000 116.753012668613
114020000 112.83273371292
114030000 112.588659115632
114040000 112.955691834651
114050000 115.034956481886
114060000 114.292806902134
114070000 114.099126665175
114080000 108.719160310883
114090000 111.078470865813
114100000 117.9929165354
114110000 117.211112784391
114120000 121.365490179829
114130000 116.786544707468
114140000 115.949933812441
114150000 118.29045284387
114160000 116.396699662239
114170000 117.06063127973
114180000 121.30369262812
114190000 120.937912791573
114200000 123.632836590368
114210000 117.773904992235
114220000 114.036905431177
114230000 118.489073217164
114240000 122.515503861776
114250000 121.03576877069
114260000 119.093147480579
114270000 113.866974856112
114280000 113.896697832449
114290000 111.784470043283
114300000 110.367842539714
114310000 110.672170081696
114320000 111.239679227279
114330000 111.521343315029
114340000 113.43372676909
114350000 113.865439547924
114360000 114.471692295287
114370000 109.125167999252
114380000 110.469702375853
114390000 113.412041061683
114400000 115.070075812769
114410000 115.837334426176
114420000 116.95804187435
114430000 114.930499722329
114440000 113.390709454671
114450000 112.822445665437
114460000 119.49697874192
114470000 120.302903425232
114480000 119.549268321227
114490000 121.096353764706
114500000 118.338365040499
114510000 123.603635254792
114520000 119.329385371434
114530000 123.117395558978
114540000 123.071730562807
114550000 125.46406259513
114560000 126.606629749229
114570000 121.760840307214
114580000 119.657555327204
114590000 122.867341359371
114600000 125.659542017166
114610000 126.878440813552
114620000 125.178178753091
114630000 120.45061707855
114640000 119.355372795191
114650000 116.204176847618
114660000 118.569860748769
114670000 113.888265439189
114680000 115.805767199386
114690000 112.609758950594
114700000 110.962593988187
114710000 110.279621482092
114720000 111.683070312219
114730000 113.494368117697
114740000 110.30145733751
114750000 109.202976133882
114760000 111.029736035742
114770000 109.581553340912
114780000 107.947279886146
114790000 105.086760348132
114800000 103.734309728497
114810000 109.820311481451
114820000 105.276608355046
114830000 108.653868869171
114840000 111.284655668582
114850000 111.671950773798
114860000 110.692286730752
114870000 114.79592751162
114880000 113.051292524735
114890000 111.908353670607
114900000 112.9599501245
114910000 112.502441362084
114920000 113.099115577244
114930000 110.401336818263
114940000 107.88699064649
114950000 108.926403673974
114960000 104.603914093919
114970000 108.44901274131
114980000 104.045887712783
114990000 94.5637242277285
115000000 103.444158997578
115010000 102.637133572282
115020000 106.814798917191
115030000 107.088541202492
115040000 109.279075404767
115050000 113.923066842064
115060000 113.189732426194
115070000 110.912969463673
115080000 110.097616147618
115090000 107.763830971252
115100000 107.383455773313
115110000 112.301768945761
115120000 109.228899504809
115130000 113.430822677188
115140000 115.634659134618
115150000 117.807240202918
115160000 112.121729256542
115170000 106.365555191717
115180000 106.025547013977
115190000 106.204399332765
115200000 109.591099933393
115210000 110.513437982843
115220000 104.866705169718
115230000 109.564687828064
115240000 108.258710502011
115250000 108.361215419331
115260000 112.857211384686
115270000 111.417133373552
115280000 113.253180209058
115290000 112.079485765727
115300000 110.513378631006
115310000 113.594077955928
115320000 112.355975403566
115330000 107.559242338333
115340000 115.382337699057
115350000 111.082357008733
115360000 108.609426017178
115370000 113.856557250734
115380000 109.580955685114
115390000 108.05963914477
115400000 106.655620004788
115410000 107.542901296951
115420000 103.723183282736
115430000 103.595541431945
115440000 110.056252261346
115450000 113.509475969497
115460000 112.910107163057
115470000 109.402660649812
115480000 109.907276943313
115490000 106.749470805837
115500000 116.443031491774
115510000 110.831340457994
115520000 114.973119168062
115530000 117.269631936862
115540000 115.288615356529
115550000 114.313160142504
115560000 107.009801893044
115570000 104.709805064476
115580000 106.183888186734
115590000 109.714274412552
115600000 109.436930751282
115610000 109.446134578326
115620000 120.250378452662
115630000 116.611377166597
115640000 120.287622624199
115650000 114.280315898157
115660000 118.849401373005
115670000 112.263397914575
115680000 112.174770633705
115690000 111.249236711305
115700000 113.498228127316
115710000 109.384208208688
115720000 109.586299634399
115730000 111.41516451272
115740000 108.047205969129
115750000 109.081744697107
115760000 112.637902723064
115770000 107.157197511344
115780000 113.423405389838
115790000 112.043598881007
115800000 115.664782944341
115810000 107.822499307451
115820000 112.546552490806
115830000 112.248832027898
115840000 111.431907162829
115850000 106.82968639563
115860000 105.830150667933
115870000 107.979323843589
115880000 110.781272726948
115890000 112.502637010474
115900000 105.323265580024
115910000 112.895984378892
115920000 111.33565792591
115930000 109.707251840953
115940000 102.501493371764
115950000 114.413388352667
115960000 110.716071722107
115970000 115.298689972321
115980000 113.437683418506
115990000 119.051636011794
116000000 113.791736971991
116010000 116.833859197925
116020000 109.823675521567
116030000 113.775141775973
116040000 108.681467752015
116050000 110.171639809815
116060000 115.459349737378
116070000 115.718059517517
116080000 113.85937036228
116090000 114.614521829945
116100000 118.405799049596
116110000 116.951895688055
116120000 118.021599853564
116130000 119.717199206553
116140000 113.416006278812
116150000 116.146601607573
116160000 113.796374707493
116170000 113.193445165157
116180000 120.784734513021
116190000 114.947983228278
116200000 118.422112632325
116210000 122.260901033571
116220000 124.366218955165
116230000 122.751139475291
116240000 123.112186755991
116250000 120.803323258893
116260000 122.156744402183
116270000 116.502174911172
116280000 120.425031376862
116290000 118.679190298973
116300000 120.214345824861
116310000 120.875424488922
116320000 121.538336313472
116330000 121.650214933617
116340000 116.036085635919
116350000 119.508075778188
116360000 118.265927912718
116370000 121.149029462683
116380000 121.427307957431
116390000 118.929929824587
116400000 123.457558230071
116410000 120.345169542885
116420000 114.835261536767
116430000 119.612588846372
116440000 122.110221597573
116450000 120.099012068534
116460000 123.499234717178
116470000 119.509792814968
116480000 118.06737900112
116490000 119.14670636856
116500000 119.470648790807
116510000 119.113592566416
116520000 114.581106606129
116530000 116.292690963113
116540000 120.151145405869
116550000 120.271021758016
116560000 120.975431278865
116570000 118.149638766157
116580000 116.911506015178
116590000 118.587446745004
116600000 116.376993004349
116610000 117.259410733145
116620000 112.386075253806
116630000 121.12624614048
116640000 116.998311917066
116650000 119.5427602461
116660000 122.487471236072
116670000 115.910674319268
116680000 124.114731568315
116690000 120.351531080015
116700000 118.711932705408
116710000 119.276188779053
116720000 118.867299564853
116730000 120.474387945689
116740000 118.027701226453
116750000 114.560420881879
116760000 119.858796914709
116770000 117.922366832296
116780000 121.180602813004
116790000 121.640388639565
116800000 118.065311957455
116810000 119.504751956149
116820000 120.785549856916
116830000 127.337059616099
116840000 125.438483072858
116850000 124.951000724084
116860000 117.779258519278
116870000 120.073862313181
116880000 120.631222096323
116890000 120.473160136875
116900000 117.591979349584
116910000 115.549929513913
116920000 116.037093391335
116930000 117.464521833405
116940000 114.353249251719
116950000 112.813228074083
116960000 116.98047375226
116970000 112.934052470389
116980000 116.060712479059
116990000 111.794224787645
117000000 118.182586092036
117010000 116.81791239871
117020000 119.462610515236
117030000 117.671170175627
117040000 120.47445321952
117050000 118.55368509537
117060000 120.526456704539
117070000 121.611916187105
117080000 120.026014104309
117090000 122.836664227496
117100000 115.053421933162
117110000 116.060402297331
117120000 115.166683914943
117130000 111.14207639452
117140000 110.591417875625
117150000 112.909423532524
117160000 113.548543610303
117170000 114.435699133748
117180000 108.536838014735
117190000 114.690377582336
117200000 114.670662941728
117210000 118.553284368448
117220000 118.282468248244
117230000 117.719211676281
117240000 121.258136038429
117250000 117.587841138277
117260000 113.098270631806
117270000 116.052493527535
117280000 112.463392814686
117290000 112.927321329582
117300000 110.666590456706
117310000 109.509446667207
117320000 105.887949624419
117330000 107.857619728683
117340000 111.617872979713
117350000 111.610869744815
117360000 110.983822979017
117370000 111.340937864609
117380000 105.29611442462
117390000 98.9869103139667
117400000 108.620357850016
117410000 106.584024984939
117420000 106.591546270054
117430000 110.884254320758
117440000 108.72363645722
117450000 112.388955916763
117460000 110.226356759903
117470000 107.132130026128
117480000 107.468505154772
117490000 110.879490408975
117500000 113.007767007927
117510000 108.115113764897
117520000 105.46717751855
117530000 107.313670251498
117540000 108.514434925476
117550000 103.789473821466
117560000 110.905292078882
117570000 109.790059357293
117580000 106.668057608681
117590000 111.96550782297
117600000 107.814210182583
117610000 111.490545483114
117620000 107.478409364298
117630000 108.659909124801
117640000 109.108746176508
117650000 109.761987716119
117660000 111.724253897593
117670000 112.401277289497
117680000 119.383164501602
117690000 116.976254320962
117700000 114.817560765866
117710000 112.84667545513
117720000 113.960691634508
117730000 109.878553828821
117740000 112.727832588414
117750000 116.144549925844
117760000 117.520852376968
117770000 112.858184394584
117780000 115.1174623162
117790000 113.725689265037
117800000 112.992814211938
117810000 114.630984369488
117820000 115.166703306367
117830000 112.895568118201
117840000 110.86076337692
117850000 117.655628474611
117860000 120.10084089509
117870000 117.972225865503
117880000 115.786133874996
117890000 113.787234575323
117900000 116.211024540828
117910000 113.183631528954
117920000 111.706171206758
117930000 114.430748002416
117940000 116.328869701702
117950000 119.011299488606
117960000 110.781268051867
117970000 111.305963295202
117980000 114.316582101463
117990000 109.681145604806
118000000 113.274820675287
118010000 115.541858495765
118020000 115.579482847974
118030000 119.246928796043
118040000 113.161559130805
118050000 117.721904475854
118060000 119.062249071405
118070000 116.98566298662
118080000 119.417846234952
118090000 122.508350171603
118100000 121.489710778056
118110000 115.829236455245
118120000 116.410672870315
118130000 113.250288648635
118140000 112.73516466931
118150000 114.84885669639
118160000 119.377677917024
118170000 115.955570812062
118180000 116.151429698491
118190000 111.529832988805
118200000 111.817765407738
118210000 110.13373148114
118220000 109.939897596292
118230000 114.89345570977
118240000 114.463016871447
118250000 116.565672662284
118260000 112.423426100435
118270000 115.052556330059
118280000 117.860980048989
118290000 120.208901201572
118300000 112.023630294286
118310000 116.672801558958
118320000 121.115430070992
118330000 122.057826903387
118340000 117.759467674434
118350000 117.93295823627
118360000 120.010933806997
118370000 116.395671021779
118380000 119.331628586252
118390000 120.397781990829
118400000 122.681045227869
118410000 120.423047281833
118420000 120.342385056079
118430000 117.721537575524
118440000 123.573494354059
118450000 121.326655752164
118460000 122.302131089967
118470000 119.937922518046
118480000 115.039078092629
118490000 113.761282338294
118500000 118.394361491503
118510000 119.076950965503
118520000 116.718442807052
118530000 119.138771888857
118540000 122.618849472359
118550000 119.509883573335
118560000 120.896619947074
118570000 118.406102512064
118580000 119.810678234938
118590000 122.327411772847
118600000 123.185527373937
118610000 117.014490311271
118620000 118.497721687383
118630000 121.650244214572
118640000 120.924953476535
118650000 120.497816971339
118660000 114.696326829594
118670000 109.112469135118
118680000 112.090318711168
118690000 113.379813856594
118700000 113.331784880032
118710000 113.008387143075
118720000 110.738703275623
118730000 122.831748698978
118740000 121.980729406476
118750000 119.39426662709
118760000 119.968782778004
118770000 117.983934719
118780000 117.376787346441
118790000 115.946990021441
118800000 113.923596453021
118810000 110.807046487612
118820000 113.852688473223
118830000 114.426092824751
118840000 114.766258971367
118850000 118.181160873372
118860000 116.323044120857
118870000 113.552277969995
118880000 113.333161681127
118890000 113.998527715243
118900000 116.144001123174
118910000 110.864944869907
118920000 114.121062200429
118930000 111.428440088678
118940000 111.486196054522
118950000 108.572359381879
118960000 110.649492705972
118970000 108.676905381997
118980000 111.588172421614
118990000 109.937471293023
119000000 110.67979081486
119010000 111.593833042781
119020000 110.330846683113
119030000 113.984709009227
119040000 117.329548352951
119050000 115.976100974376
119060000 119.639360996493
119070000 112.541401721931
119080000 118.717964417915
119090000 118.155607623214
119100000 118.566027482531
119110000 112.185466767956
119120000 115.168411992838
119130000 115.133032156955
119140000 113.074695438901
119150000 114.284669175516
119160000 115.795382128528
119170000 110.711054965805
119180000 110.230043284579
119190000 115.849349873568
119200000 115.384140866013
119210000 109.89059201074
119220000 120.422907294711
119230000 116.513585677092
119240000 117.121066878003
119250000 114.92694278017
119260000 118.108096940756
119270000 120.703947298256
119280000 113.473214627451
119290000 116.712449651948
119300000 114.145762343051
119310000 109.114315294854
119320000 113.367659072454
119330000 115.500955722653
119340000 117.345308699404
119350000 112.617246438145
119360000 110.656121338323
119370000 111.844043750336
119380000 112.064794429571
119390000 114.096483756856
119400000 113.681745560171
119410000 109.728973253746
119420000 112.548055166273
119430000 117.592952893165
119440000 119.868730075818
119450000 118.607896388654
119460000 118.196883220184
119470000 117.706676967188
119480000 118.946968144435
119490000 115.810296803371
119500000 114.104228964373
119510000 113.016627028945
119520000 116.49635020591
119530000 120.95456777941
119540000 118.606116131309
119550000 118.521697148861
119560000 113.806389994991
119570000 113.83783112615
119580000 119.44037616867
119590000 116.842733617447
119600000 116.032488667231
119610000 115.194706234564
119620000 121.852214029522
119630000 118.976166755124
119640000 119.786457050219
119650000 120.646720061436
119660000 119.657090831426
119670000 122.926815190189
119680000 120.19691182432
119690000 119.885235160313
119700000 121.496387825353
119710000 118.955735433896
119720000 115.166574052915
119730000 112.511819755268
119740000 115.959656688462
119750000 121.418701563093
119760000 122.105498368162
119770000 121.776424108726
119780000 123.769288391826
119790000 121.294422726157
119800000 118.617491989888
119810000 115.502481710345
119820000 118.291427411002
119830000 116.340209191458
119840000 119.105560514478
119850000 114.29289456082
119860000 118.981442795191
119870000 118.052157409013
119880000 109.529852372697
119890000 120.664430113067
119900000 119.918953599563
119910000 118.990675806108
119920000 115.955999087321
119930000 120.329553882528
119940000 119.393563073902
119950000 116.876246168034
119960000 117.676063538392
119970000 119.911606574514
119980000 123.684389622933
119990000 123.358710034439
120000000 124.202420284458
120010000 126.239111464951
120020000 129.80659923652
120030000 123.318256658491
120040000 118.782071210684
120050000 120.388872796074
120060000 120.295917474741
120070000 119.351188024039
120080000 118.607780853585
120090000 113.857492520154
120100000 115.541191818999
120110000 118.507727417547
120120000 111.205644420072
120130000 115.616436797077
120140000 114.097906672113
120150000 118.77362845552
120160000 115.532500887048
120170000 112.006565676435
120180000 115.250786855819
120190000 112.16244716916
120200000 106.807034733584
120210000 106.736490558177
120220000 111.463605464009
120230000 111.721423676103
120240000 117.184976700641
120250000 114.493305090537
120260000 113.798823552411
120270000 116.346460108942
120280000 116.09907226701
120290000 113.417477799287
120300000 115.190773286611
120310000 115.37636334862
120320000 109.851902928667
120330000 115.587002830789
120340000 109.627859881665
120350000 108.778996012983
120360000 109.276446554457
120370000 107.721586052523
120380000 109.035642387186
120390000 106.470695408662
120400000 111.788940086289
120410000 104.540602552872
120420000 103.875803413951
120430000 104.865486964649
120440000 109.786878054803
120450000 110.252039975685
120460000 112.189089296925
120470000 106.079462290946
120480000 105.224900784615
120490000 110.119822804817
120500000 109.376214151601
120510000 109.523027407261
120520000 107.38464926135
120530000 107.018147371705
120540000 107.509746744559
120550000 109.823360070155
120560000 113.218865337429
120570000 109.591848074713
120580000 109.938126610279
120590000 110.539284868477
120600000 107.910231658241
120610000 109.835569863393
120620000 111.501546320225
120630000 103.840809124942
120640000 104.878802067371
120650000 107.377472321577
120660000 110.156560143397
120670000 109.759917702697
120680000 107.133586551639
120690000 108.298261289363
120700000 108.692654729163
120710000 107.76998832246
120720000 111.202335829669
120730000 110.987248836453
120740000 114.379267175962
120750000 109.157619646453
120760000 110.395630900721
120770000 112.652642572064
120780000 113.081583069839
120790000 120.680288502652
120800000 120.899873773439
120810000 116.123545004264
120820000 113.850886214251
120830000 108.553558063112
120840000 111.083101990584
120850000 115.101533299581
120860000 116.569161951828
120870000 113.789045281057
120880000 116.584374896597
120890000 117.789015899106
120900000 116.655082232809
120910000 122.719060024962
120920000 121.018686595036
120930000 119.150296989759
120940000 116.554561302844
120950000 118.260918836472
120960000 115.545511442831
120970000 113.254749487954
120980000 114.821199168308
120990000 114.638775779554
121000000 112.745347892286
121010000 117.057354651277
121020000 113.874587649844
121030000 115.30123888729
121040000 114.513082532072
121050000 118.548027766322
121060000 118.313477532052
121070000 119.875036777057
121080000 115.844287518802
121090000 113.522876873539
121100000 112.716114346435
121110000 112.915432093437
121120000 115.545024004921
121130000 112.559111014167
121140000 116.700846047004
121150000 115.129474642311
121160000 112.523068178771
121170000 111.085234308205
121180000 112.936192516753
121190000 114.233647125374
121200000 114.648106806951
121210000 112.652509432828
121220000 114.817287234479
121230000 112.232787054911
121240000 114.974742864092
121250000 116.496284989059
121260000 112.172727020337
121270000 114.850225592215
121280000 116.164694276666
121290000 114.500519128019
121300000 116.687416109426
121310000 117.858671268089
121320000 118.725745693382
121330000 118.72109383152
121340000 116.997546020271
121350000 113.850828797785
121360000 113.215299815639
121370000 119.181992090628
121380000 117.673968160574
121390000 121.53029067319
121400000 117.549690160555
121410000 115.719123067952
121420000 125.545513284178
121430000 120.048524775408
121440000 117.513688209374
121450000 115.428514461263
121460000 118.944146323942
121470000 118.925815170778
121480000 120.92070299654
121490000 121.150902550569
121500000 119.032555084539
121510000 120.033993997705
121520000 120.342471961136
121530000 119.176517377388
121540000 117.244049053651
121550000 115.665879387463
121560000 116.665980652913
121570000 118.233510259811
121580000 114.305054931148
121590000 112.528983251567
121600000 114.198161119714
121610000 111.603838639312
121620000 113.576983985582
121630000 115.52288735348
121640000 115.780461162973
121650000 121.336922166619
121660000 120.065326941395
121670000 114.022718844932
121680000 112.813695857242
121690000 113.165246822957
121700000 114.69111738325
121710000 111.391136230834
121720000 113.660683900768
121730000 113.630824950925
121740000 112.816972931358
121750000 117.805423064305
121760000 118.082235837953
121770000 119.498148232825
121780000 118.587788960162
121790000 121.715314783984
121800000 118.584746670741
121810000 118.668739265637
121820000 118.478227654396
121830000 116.886437115238
121840000 120.331286812082
121850000 120.334804377303
121860000 120.143868326938
121870000 122.281962025412
121880000 121.915500373285
121890000 119.135073083497
121900000 120.888115645495
121910000 120.864774563525
121920000 119.193865846273
121930000 114.79218493467
121940000 118.384125090373
121950000 117.383740742304
121960000 116.658318776508
121970000 116.555151587565
121980000 116.393964479524
121990000 119.783188891372
122000000 121.11521120765
122010000 120.848617495777
122020000 117.650385066158
122030000 114.830714367107
122040000 118.085628560557
122050000 118.535106607247
122060000 118.370277843154
122070000 119.273512903714
122080000 119.498414446403
122090000 118.955892226238
122100000 117.117103884162
122110000 113.77084662465
122120000 117.497971165877
122130000 115.313728188312
122140000 120.920393394257
122150000 116.367866173865
122160000 115.846525779106
122170000 117.714322301304
122180000 121.083468259033
122190000 120.007717571572
122200000 121.264030159251
122210000 125.050495494126
122220000 119.787389328193
122230000 119.437359644776
122240000 119.061658172383
122250000 120.050650515882
122260000 117.845307535738
122270000 121.5216426802
122280000 120.024004195537
122290000 116.094610823728
122300000 112.475903062083
122310000 115.078019860448
122320000 114.475894642187
122330000 118.745392070611
122340000 119.588342623155
122350000 116.158945475797
122360000 120.038126118419
122370000 113.338256371624
122380000 111.696104551906
122390000 117.005193696742
122400000 115.905137256482
122410000 115.557989153856
122420000 111.653950350132
122430000 113.879187693779
122440000 114.453203858955
122450000 110.007351462227
122460000 109.122803792574
122470000 106.79067946438
122480000 111.394945084621
122490000 112.903933768672
122500000 114.188748936363
122510000 111.252612688819
122520000 114.396763641354
122530000 110.606637933145
122540000 110.568144642069
122550000 111.327794288771
122560000 110.468812085735
122570000 109.96018354365
122580000 107.817094856959
122590000 114.445642148933
122600000 108.270858295756
122610000 108.662951373596
122620000 109.938392002456
122630000 109.92463290858
122640000 107.858262437641
122650000 109.014971916973
122660000 111.81232779357
122670000 115.065876115484
122680000 111.824164793969
122690000 118.135549908698
122700000 117.859495150588
122710000 114.675693298564
122720000 118.948964292965
122730000 119.940164047887
122740000 119.661506375135
122750000 111.824181119916
122760000 114.23573649078
122770000 119.255312414791
122780000 116.736593302159
122790000 120.924149832124
122800000 115.428179962363
122810000 115.922083000727
122820000 116.331494785273
122830000 112.220727240123
122840000 112.665184961747
122850000 112.359600407982
122860000 114.300596879103
122870000 110.347425040879
122880000 112.166282331732
122890000 114.950565267653
122900000 114.918304500439
122910000 113.616513439587
122920000 113.242977716899
122930000 117.293523940738
122940000 115.858501983117
122950000 117.622723337691
122960000 116.350205097784
122970000 117.114516923533
122980000 116.555150013132
122990000 118.175997944558
123000000 115.591589136786
123010000 113.597158070862
123020000 115.516446419693
123030000 108.117871100447
123040000 108.671303867562
123050000 117.460561776944
123060000 112.716206393333
123070000 112.82342955288
123080000 111.973644872638
123090000 112.872228329353
123100000 119.384990451728
123110000 116.85091020053
123120000 114.963108824737
123130000 120.579837123897
123140000 113.840377712906
123150000 117.419132701072
123160000 117.062306100451
123170000 116.033643113635
123180000 108.188998406777
123190000 108.613198845665
123200000 107.868267244851
123210000 110.008959262711
123220000 115.125245403148
123230000 112.067276614359
123240000 110.155547351938
123250000 115.131095845674
123260000 113.51863286991
123270000 114.382828260685
123280000 113.283757102304
123290000 111.769550122419
123300000 117.792895238361
123310000 118.00747378229
123320000 115.057888225998
123330000 113.977678561899
123340000 114.821894263456
123350000 110.457782692836
123360000 116.983315036226
123370000 121.298880754788
123380000 115.773043693836
123390000 120.649225361208
123400000 119.836393103785
123410000 119.99369333026
123420000 117.187972732767
123430000 118.694307996315
123440000 117.021103628068
123450000 113.884319811956
123460000 118.068934847126
123470000 118.245904950915
123480000 114.637609494683
123490000 120.264042094119
123500000 118.19386966844
123510000 118.336326472904
123520000 113.251917466269
123530000 113.776270429533
123540000 113.398754783631
123550000 107.215300543942
123560000 109.239103128257
123570000 111.088239487731
123580000 112.140813580987
123590000 116.288096500964
123600000 115.745306160814
123610000 117.376586327573
123620000 113.042225587579
123630000 115.579290105244
123640000 116.188254989068
123650000 113.37059111914
123660000 118.063534350107
123670000 116.814018541464
123680000 116.268491594901
123690000 114.970812090694
123700000 105.435420201231
123710000 109.047749783083
123720000 106.488639299815
123730000 105.295721761946
123740000 102.848991993538
123750000 105.303123914579
123760000 106.543373755307
123770000 104.085927345957
123780000 108.334679992419
123790000 106.344783205839
123800000 105.31019665767
123810000 102.890685375443
123820000 103.250509224151
123830000 104.969112989576
123840000 112.017952269382
123850000 109.081871541201
123860000 112.886799375709
123870000 116.052504185169
123880000 120.095567283
123890000 116.647343469878
123900000 117.619191366342
123910000 114.172286846621
123920000 114.199027911393
123930000 114.173797353328
123940000 114.108961574247
123950000 112.411167998758
123960000 113.022736011642
123970000 120.106326379605
123980000 116.731447061253
123990000 115.441668454492
124000000 116.515332965622
124010000 115.532584348765
124020000 112.158935917487
124030000 111.74568629026
124040000 112.594826256093
124050000 111.659661300478
124060000 115.482234378296
124070000 116.777683162638
124080000 113.922897902332
124090000 108.49674815021
124100000 109.293741622856
124110000 109.77730993412
124120000 106.688661085123
124130000 112.881860591388
124140000 111.714757419704
124150000 110.456364931985
124160000 110.143377761983
124170000 117.291359497059
124180000 116.113320879476
124190000 120.402255498008
124200000 117.568266971148
124210000 118.006972300287
124220000 113.41784061302
124230000 115.828884460046
124240000 118.628729750852
124250000 116.839769804855
124260000 113.039499806854
124270000 108.078656370732
124280000 112.248595503261
124290000 112.35901316911
124300000 115.730132237273
124310000 116.191502250253
124320000 119.647420703283
124330000 120.961872598766
124340000 114.754567304232
124350000 115.86025002956
124360000 112.910706296639
124370000 117.157763024045
124380000 114.16020924586
124390000 117.278761138732
124400000 117.62289604439
124410000 113.283222480239
124420000 113.802692123095
124430000 113.361308589569
124440000 112.923317507193
124450000 114.474710599089
124460000 114.876595383895
124470000 109.806665658156
124480000 110.72022546906
124490000 112.410037964868
124500000 113.087969078867
124510000 118.730315096011
124520000 119.67428219147
124530000 115.034019899485
124540000 112.291725784061
124550000 114.366670069141
124560000 113.158353304257
124570000 119.801218831037
124580000 117.605475581284
124590000 116.977571384382
124600000 119.647141034706
124610000 117.669681331024
124620000 116.804960870068
124630000 119.646411651959
124640000 117.175035520761
124650000 115.387893261067
124660000 113.291633462214
124670000 105.564418799752
124680000 108.652003519118
124690000 109.423290725922
124700000 111.610503494599
124710000 110.676077543006
124720000 109.369844800456
124730000 113.026317681024
124740000 108.289426331978
124750000 111.111463917371
124760000 111.021738403855
124770000 116.067193896462
124780000 118.00181447546
124790000 117.576701114323
124800000 115.845399555068
124810000 113.275293871605
124820000 112.345591928532
124830000 114.257520834206
124840000 121.722367441003
124850000 119.167462974822
124860000 118.069949970244
124870000 118.312727711784
124880000 116.368436088919
124890000 113.47627443392
124900000 119.545434292336
124910000 121.061484387577
124920000 117.890211379551
124930000 120.629075711458
124940000 115.666959502674
124950000 113.029152635958
124960000 113.313390442112
124970000 112.551584969927
124980000 116.324569895166
124990000 118.643116156501
125000000 119.164610684813
125010000 120.93161631057
125020000 117.287249383156
125030000 113.810763068368
125040000 114.352486621329
125050000 112.507440256403
125060000 119.333304254589
125070000 119.95810162676
125080000 117.962151798159
125090000 113.069652882367
125100000 112.319282271483
125110000 113.990354482124
125120000 109.749080617735
125130000 110.132629287315
125140000 111.305493317358
125150000 112.12147080547
125160000 111.107175558907
125170000 110.946363776777
125180000 110.799914074739
125190000 115.976862906099
125200000 112.176218387881
125210000 112.329131346749
125220000 110.528508934232
125230000 111.74636817541
125240000 116.330427132422
125250000 117.400922934624
125260000 116.826043958895
125270000 111.704998067038
125280000 116.251302361326
125290000 116.183578926585
125300000 115.703044693923
125310000 119.241336415847
125320000 118.904072638498
125330000 117.1956655121
125340000 114.840213125995
125350000 117.894279809421
125360000 115.722546942094
125370000 115.827411437501
125380000 115.475585961202
125390000 114.182659560863
125400000 109.054009552857
125410000 110.68806896719
125420000 115.739405089292
125430000 114.645475027308
125440000 111.744056311713
125450000 115.627103157509
125460000 117.678202496775
125470000 119.098615288372
125480000 114.016770698885
125490000 114.246387105886
125500000 112.754196670658
125510000 108.381690450837
125520000 112.120304148697
125530000 106.545663797735
125540000 109.76952850123
125550000 114.353019879283
125560000 117.529685663227
125570000 111.842124226876
125580000 115.844747294052
125590000 115.672695526212
125600000 117.953943690637
125610000 115.073639930187
125620000 113.719631049554
125630000 112.108890482484
125640000 112.796749539471
125650000 114.881453443382
125660000 114.604238290887
125670000 117.34720063726
125680000 117.636789737807
125690000 118.082063038779
125700000 117.202321557059
125710000 114.725382919923
125720000 114.932614882523
125730000 116.953469614797
125740000 112.221947547414
125750000 116.432795190364
125760000 123.960776418077
125770000 118.860816108953
125780000 121.73495245339
125790000 116.811917874833
125800000 117.067831750629
125810000 113.977028574517
125820000 113.462567691506
125830000 112.835868571427
125840000 112.314036314083
125850000 115.022005200751
125860000 117.878599221467
125870000 120.399717875253
125880000 119.772260136248
125890000 117.349863956346
125900000 116.872920882319
125910000 117.712403820937
125920000 116.865669085308
125930000 125.51612855026
125940000 122.126885563304
125950000 118.42290817216
125960000 120.840165705983
125970000 117.699174780153
125980000 120.095847622334
125990000 120.64482738337
126000000 121.361492150988
126010000 118.354206553883
126020000 120.35447055253
126030000 116.090122578103
126040000 114.213770227917
126050000 109.88041067542
126060000 116.306780936857
126070000 116.17453363054
126080000 119.676298933652
126090000 117.76831819883
126100000 117.50668562811
126110000 115.703556168879
126120000 118.138524048643
126130000 121.1698093897
126140000 119.539194413782
126150000 119.363536348944
126160000 120.400336329298
126170000 124.037283717721
126180000 125.900005551963
126190000 124.723147015559
126200000 123.117147273439
126210000 126.206150424862
126220000 120.649371911232
126230000 116.24364497006
126240000 119.257872806625
126250000 119.059129704793
126260000 117.734676977144
126270000 121.938232779323
126280000 115.104271173677
126290000 115.305410777326
126300000 118.009773140448
126310000 117.593649217263
126320000 111.395646380246
126330000 111.676562416226
126340000 114.442189363787
126350000 119.529711707415
126360000 114.978806838343
126370000 117.24246343465
126380000 118.300282749142
126390000 117.617864177671
126400000 120.282699761084
126410000 121.652881765812
126420000 124.493839494202
126430000 123.178225786359
126440000 125.400864235689
126450000 126.466869404433
126460000 124.566802261714
126470000 124.653891293152
126480000 125.317172079394
126490000 124.608681838204
126500000 123.363132682004
126510000 123.230596028963
126520000 119.436415084945
126530000 118.6345061098
126540000 114.504275665039
126550000 114.588472020217
126560000 113.452081271683
126570000 113.014250156628
126580000 109.587579773843
126590000 114.934790960058
126600000 118.525315940657
126610000 111.109738026764
126620000 114.939205239147
126630000 115.299788854619
126640000 117.581877019522
126650000 115.113779606988
126660000 118.060309985077
126670000 113.12903250915
126680000 115.349152373101
126690000 114.697484003743
126700000 113.222811487712
126710000 114.932785066966
126720000 109.857504046918
126730000 109.794010802768
126740000 114.600887819825
126750000 116.776979234841
126760000 117.285964676843
126770000 115.379776189321
126780000 117.36521026365
126790000 114.047650309075
126800000 118.835159328736
126810000 120.823365508812
126820000 121.720546327546
126830000 116.234734181936
126840000 116.448962981854
126850000 116.55431909304
126860000 117.522886512406
126870000 116.959736218899
126880000 111.894643337844
126890000 112.80588347754
126900000 110.038576344985
126910000 113.39543880963
126920000 118.522609195133
126930000 119.801289596147
126940000 117.106690455939
126950000 119.362020469357
126960000 119.632333988186
126970000 114.83362514153
126980000 121.099615455615
126990000 122.651916496375
127000000 115.173468520242
127010000 120.061967479226
127020000 120.02963681601
127030000 117.883223350323
127040000 116.233957256648
127050000 120.912204537625
127060000 120.490361281685
127070000 119.035907555292
127080000 120.809306846541
127090000 119.529234417808
127100000 116.481397423826
127110000 110.602689744553
127120000 114.793415987754
127130000 113.492325874535
127140000 111.32941261712
127150000 114.621738798005
127160000 114.458618902586
127170000 117.59984196314
127180000 117.545151654184
127190000 116.02332859013
127200000 112.87289042717
127210000 114.254523749071
127220000 115.949894168295
127230000 115.148450866872
127240000 113.860253256079
127250000 117.538036528548
127260000 120.213531052862
127270000 118.050925891232
127280000 118.616781020752
127290000 115.096352276598
127300000 116.34925232133
127310000 113.467072345271
127320000 109.544479909519
127330000 107.950193575033
127340000 107.335018894259
127350000 113.731001474464
127360000 117.459369622659
127370000 120.189530283244
127380000 112.565583424304
127390000 119.103655145865
127400000 121.164597942481
127410000 121.811119290569
127420000 121.773553628144
127430000 123.205009354782
127440000 123.258978736133
127450000 118.067041207061
127460000 122.67125658997
127470000 120.784835892399
127480000 121.016656830458
127490000 120.103926242987
127500000 120.189845463424
127510000 121.18649402359
127520000 120.701809220022
127530000 123.011614739914
127540000 124.36903521142
127550000 123.838343671745
127560000 125.951603057879
127570000 127.484566815576
127580000 124.350099553803
127590000 123.313020847886
127600000 123.521709052657
127610000 125.423678884894
127620000 129.07784429389
127630000 124.448498085498
127640000 124.298639954939
127650000 123.172526830122
127660000 120.876032937272
127670000 116.664607896941
127680000 122.790075063452
127690000 118.326264465356
127700000 121.381003445475
127710000 122.153427617678
127720000 118.423672754779
127730000 117.181032173944
127740000 120.505605316295
127750000 120.463384448147
127760000 119.491820962701
127770000 119.902840934651
127780000 124.335350530005
127790000 117.313412194737
127800000 124.317740826493
127810000 121.735830612608
127820000 120.881372384274
127830000 125.118563617453
127840000 123.92449993975
127850000 120.839530546689
127860000 121.577452275874
127870000 117.57359871584
127880000 120.896178029403
127890000 119.825983512681
127900000 124.061052171611
127910000 121.865248353961
127920000 118.707961054977
127930000 117.944428687206
127940000 118.900824991103
127950000 116.818101726614
127960000 116.546342537215
127970000 121.488605775208
127980000 122.381705005388
127990000 126.587098927585
128000000 124.627082791267
128010000 118.843733394887
128020000 122.610604603238
128030000 121.68897138475
128040000 122.083726474939
128050000 116.104240329285
128060000 115.62197470275
128070000 121.093619259079
128080000 118.765686512845
128090000 121.30733832273
128100000 121.244579716661
128110000 117.002245575689
128120000 125.507658304144
128130000 122.042184477611
128140000 123.773224785032
128150000 119.607301292729
128160000 122.50335045758
128170000 122.773186552811
128180000 122.060072300974
128190000 113.135467971084
128200000 114.17005159006
128210000 110.26836638216
128220000 113.837399165455
128230000 111.366802707147
128240000 113.160031763778
128250000 115.101036582571
128260000 117.307888365114
128270000 111.244371321551
128280000 109.71383235229
128290000 106.476861298084
128300000 111.298710866567
128310000 105.76015819693
128320000 105.442411643496
128330000 101.59304207576
128340000 108.520030738974
128350000 107.223167136063
128360000 109.610080169572
128370000 112.739881722839
128380000 117.213984437812
128390000 114.93521583782
128400000 113.770240409472
128410000 111.196037764981
128420000 116.646714237557
128430000 114.875236655191
128440000 112.872218163787
128450000 110.192676903964
128460000 113.036052111156
128470000 108.124991222811
128480000 110.589305213844
128490000 112.117465129664
128500000 113.105094983663
128510000 117.169679643008
128520000 118.499463438414
128530000 117.134821532963
128540000 120.536668575342
128550000 118.182921915393
128560000 113.840114603697
128570000 113.702100613272
128580000 116.320330387647
128590000 116.210685703399
128600000 116.143740376738
128610000 112.188215762862
128620000 113.010194165314
128630000 110.676505061418
128640000 112.508222313935
128650000 112.475513458841
128660000 112.83291382431
128670000 118.79236917291
128680000 115.674126236551
128690000 117.978208773181
128700000 116.555905300781
128710000 113.973642223251
128720000 116.018793336472
128730000 116.310262559509
128740000 114.29404686079
128750000 116.540469393487
128760000 117.581609362625
128770000 116.47122692319
128780000 113.671679078823
128790000 116.129075914914
128800000 116.221600649702
128810000 114.868674022426
128820000 115.260658025152
128830000 113.569366502132
128840000 116.689375439873
128850000 112.342087232743
128860000 115.987195853561
128870000 116.582463836205
128880000 113.198895708321
128890000 110.267786118256
128900000 102.216943865802
128910000 101.877594379147
128920000 98.9393989841535
128930000 103.411129856941
128940000 100.56126825812
128950000 106.210657831626
128960000 109.623317286857
128970000 106.421977100228
128980000 109.011626443946
128990000 104.309722735514
129000000 109.407475543032
129010000 110.216621981277
129020000 107.651416641424
129030000 108.810027057416
129040000 110.266057390447
129050000 111.338497721169
129060000 114.009799231022
129070000 115.32608242056
129080000 114.928855221818
129090000 113.208940924592
129100000 112.751991565561
129110000 114.255095205118
129120000 111.487472945355
129130000 105.65545412963
129140000 108.96668283703
129150000 107.092564740467
129160000 110.504929979748
129170000 109.165619855254
129180000 113.283453684809
129190000 113.653166222678
129200000 116.288081922574
129210000 115.771039732792
129220000 117.886695513601
129230000 111.509050129572
129240000 113.193577047772
129250000 116.734848636548
129260000 116.236950226526
129270000 117.274146396507
129280000 116.676369422974
129290000 118.17511653822
129300000 118.095350780316
129310000 114.064364314192
129320000 118.271528246694
129330000 119.822469695232
129340000 112.955633933988
129350000 112.205938416602
129360000 109.064867913932
129370000 106.893601983362
129380000 112.56802892416
129390000 115.493882866254
129400000 119.056231855076
129410000 121.065601697872
129420000 119.144183721907
129430000 118.037352071017
129440000 109.815461779932
129450000 115.255858671462
129460000 114.251238207154
129470000 116.265146903817
129480000 118.579064015483
129490000 114.353793429736
129500000 113.619704057654
129510000 112.711867439627
129520000 117.244971468889
129530000 118.89970990899
129540000 121.269680666513
129550000 120.721523547007
129560000 116.876740444777
129570000 121.003261988224
129580000 118.15784864123
129590000 120.357294305648
129600000 117.202335907679
129610000 115.144845981596
129620000 123.735780520248
129630000 118.953732566923
129640000 119.748319627838
129650000 115.190387373568
129660000 114.939835742024
129670000 109.639987781043
129680000 112.858954146206
129690000 111.69614930646
129700000 113.141507593031
129710000 111.664628123411
129720000 115.56737079363
129730000 112.202851354638
129740000 110.83978926765
129750000 110.14839734472
129760000 109.159972345972
129770000 107.785028830864
129780000 107.78946522816
129790000 107.103637125448
129800000 103.464449361552
129810000 105.990203488123
129820000 106.784638518941
129830000 104.339540782546
129840000 108.001061734959
129850000 108.637817850015
129860000 109.968707089351
129870000 111.28862747575
129880000 109.667444308087
129890000 113.579448650971
129900000 112.511231553913
129910000 114.504393823414
129920000 115.07489477153
129930000 119.506434531398
129940000 119.557555094431
129950000 118.851748453626
129960000 116.770811354165
129970000 113.729583475054
129980000 110.832956521139
129990000 114.499262944372
130000000 112.414373640595
130010000 113.748917417341
130020000 113.077974777253
130030000 110.533731287044
130040000 114.906190925643
130050000 116.588503648593
130060000 113.492235127954
130070000 110.709529892944
130080000 108.44665848334
130090000 102.374030063729
130100000 112.410560013927
130110000 107.765502219318
130120000 99.4686176477781
130130000 103.125691408138
130140000 111.748603173873
130150000 105.475581257901
130160000 107.308575982107
130170000 106.961761745522
130180000 107.662531909043
130190000 109.222102657923
130200000 109.017972271352
130210000 107.594292379937
130220000 108.806779444472
130230000 109.022619481384
130240000 113.062847416471
130250000 111.267916658706
130260000 109.629248042397
130270000 114.449399044439
130280000 115.569694543085
130290000 111.286672793047
130300000 108.544006064377
130310000 115.24345216785
130320000 117.613135120838
130330000 114.475437477909
130340000 116.929389623749
130350000 113.334696705485
130360000 110.419627277274
130370000 113.754185137075
130380000 109.814057373791
130390000 109.576132824419
130400000 105.93284243836
130410000 114.774790701611
130420000 114.556362327005
130430000 111.914765586729
130440000 109.751256719247
130450000 115.224561005357
130460000 110.839513198522
130470000 105.242192113732
130480000 108.225790174482
130490000 108.958133331376
130500000 110.721239424512
130510000 111.458503509317
130520000 110.463757651112
130530000 110.728293850465
130540000 108.462878820829
130550000 110.287703241584
130560000 102.939467229831
130570000 104.393388387085
130580000 109.001157610896
130590000 108.75939709809
130600000 109.307114862564
130610000 109.50060653236
130620000 106.490958321844
130630000 106.270424280192
130640000 108.892697127685
130650000 109.628626613651
130660000 109.560755597626
130670000 112.513153089292
130680000 113.968576732915
130690000 115.150453663232
130700000 115.387199905224
130710000 115.439063494583
130720000 114.612055704682
130730000 116.582850998004
130740000 116.010493796757
130750000 113.097649816155
130760000 112.335050804385
130770000 110.988340410677
130780000 113.698585363747
130790000 113.099526765007
130800000 110.534907560548
130810000 116.164139453156
130820000 114.616014570158
130830000 113.985423148609
130840000 114.878057810313
130850000 110.030333953206
130860000 109.137370405094
130870000 112.344221699216
130880000 110.888562311657
130890000 119.058527434467
130900000 113.158630621734
130910000 113.306564175749
130920000 111.625787187802
130930000 116.321951929338
130940000 116.948101444979
130950000 118.786820851534
130960000 117.315463577374
130970000 113.406334783189
130980000 110.614627564252
130990000 111.413547555901
131000000 111.210793404628
131010000 109.836674164133
131020000 111.302595359846
131030000 113.164318599242
131040000 112.718375105963
131050000 110.926550796603
131060000 112.812063729191
131070000 119.58420738124
131080000 115.480629296144
131090000 115.841258874078
131100000 116.226981960954
131110000 113.020093595692
131120000 113.497701911477
131130000 113.867708655105
131140000 114.055399241981
131150000 114.334858883381
131160000 112.138179706083
131170000 112.482148757078
131180000 113.099649540238
131190000 110.016911649158
131200000 110.137966228527
131210000 112.65423293185
131220000 113.809218483372
131230000 111.564835804244
131240000 111.534922672602
131250000 117.073017481724
131260000 114.267628349234
131270000 113.193913711484
131280000 116.588806697832
131290000 119.418360595041
131300000 112.102297095768
131310000 115.820722289835
131320000 121.001731034516
131330000 121.464412177646
131340000 120.931561922415
131350000 116.919192700631
131360000 113.308704798338
131370000 114.310251879314
131380000 117.64589181798
131390000 117.622966287325
131400000 121.000411487393
131410000 116.216103164916
131420000 114.881278437098
131430000 116.412401091439
131440000 115.208507873423
131450000 113.634017151479
131460000 116.720302018249
131470000 118.064818992651
131480000 117.62762555564
131490000 114.031803928811
131500000 113.725655679472
131510000 115.294656965958
131520000 112.351412578497
131530000 116.36598739152
131540000 117.200983205173
131550000 120.788368155209
131560000 115.959981359272
131570000 111.267278081345
131580000 112.096186929901
131590000 109.822668292489
131600000 108.303038209642
131610000 110.061718193624
131620000 109.16940886889
131630000 109.755924869902
131640000 107.436334196571
131650000 109.921214709349
131660000 110.723712222746
131670000 111.892352062779
131680000 108.322557148465
131690000 109.339016771503
131700000 108.911570888984
131710000 110.523804120564
131720000 115.832371358142
131730000 114.197316629312
131740000 114.153380816055
131750000 115.023352555463
131760000 116.158489076626
131770000 111.166183967053
131780000 115.336078754386
131790000 110.920189275938
131800000 109.510023419332
131810000 104.73564700935
131820000 106.610154860907
131830000 107.430095170624
131840000 106.241684469693
131850000 104.173135691971
131860000 102.17627924267
131870000 101.247355065978
131880000 103.032065700436
131890000 106.184254629209
131900000 106.941503642755
131910000 112.721720510885
131920000 110.348579321191
131930000 110.384135687738
131940000 110.621743748483
131950000 110.67888617551
131960000 113.941232273003
131970000 115.541092436593
131980000 116.901263337105
131990000 115.953518721367
132000000 113.257366138418
132010000 115.764936035175
132020000 118.12361212165
132030000 120.237915686328
132040000 123.03523653204
132050000 121.11027530884
132060000 121.027374680843
132070000 119.568508281685
132080000 121.274087652965
132090000 124.205500629736
132100000 123.647266130055
132110000 118.00454759398
132120000 115.68388749234
132130000 120.670440957334
132140000 116.844064578335
132150000 119.079640266578
132160000 117.32748069097
132170000 114.186850138062
132180000 117.772812043582
132190000 116.946343663109
132200000 119.504933540492
132210000 120.805142164219
132220000 117.506973267229
132230000 118.860561697674
132240000 115.883281783889
132250000 121.311937401802
132260000 122.725077161604
132270000 127.578231076646
132280000 125.856279704667
132290000 126.734904243582
132300000 122.845458166927
132310000 121.241858208021
132320000 123.009252843999
132330000 122.817854450744
132340000 121.809024456155
132350000 120.248925179446
132360000 121.837030638202
132370000 126.401933942643
132380000 124.565656111315
132390000 121.207348897356
132400000 123.481335438984
132410000 123.076491374172
132420000 123.952998510973
132430000 115.280536737343
132440000 123.223972076109
132450000 118.452655714292
132460000 115.609591084215
132470000 112.928725356741
132480000 114.815787434137
132490000 112.428227739877
132500000 120.50971379188
132510000 114.659082600361
132520000 113.193006013538
132530000 113.992076622624
132540000 116.851290904442
132550000 111.129931000777
132560000 115.380810145969
132570000 113.845050719046
132580000 114.05221538683
132590000 114.19285886214
132600000 111.950448544916
132610000 116.526734270278
132620000 119.792859556099
132630000 113.629811255307
132640000 108.897469562522
132650000 108.766009800081
132660000 111.025011529263
132670000 118.285792299498
132680000 116.64407730697
132690000 114.175774882296
132700000 114.31205448109
132710000 114.767013602259
132720000 108.259186604219
132730000 113.237428172082
132740000 104.022563602213
132750000 108.819254726968
132760000 108.314156786202
132770000 111.345351258084
132780000 112.187634759049
132790000 110.903310131423
132800000 113.320982752899
132810000 114.023235005181
132820000 108.199541192557
132830000 110.589940079082
132840000 111.088036260263
132850000 107.011696100375
132860000 115.570824158103
132870000 115.325066449466
132880000 118.803559199359
132890000 120.034119264182
132900000 111.720673421082
132910000 114.403412136721
132920000 112.129844394778
132930000 110.579764395443
132940000 112.707031592203
132950000 113.858864858619
132960000 116.557154720747
132970000 114.263497618869
132980000 118.907842976545
132990000 122.231465109618
133000000 120.420976017541
133010000 121.897054106276
133020000 122.813184201333
133030000 123.543075120771
133040000 122.861654864574
133050000 120.703131126893
133060000 119.332521564058
133070000 115.499719467605
133080000 119.656129657352
133090000 113.613068502877
133100000 118.019768418195
133110000 117.645409083631
133120000 110.707103807126
133130000 113.30890148131
133140000 118.395431957115
133150000 113.622662398797
133160000 120.353386928904
133170000 118.985317608284
133180000 119.689361947678
133190000 116.621268638709
133200000 115.606848830396
133210000 120.699686115487
133220000 118.386159313927
133230000 118.968213042026
133240000 121.485022792856
133250000 117.347850487217
133260000 118.508784874762
133270000 114.524383820872
133280000 107.60845476056
133290000 110.878432389167
133300000 105.844137354117
133310000 101.277036507565
133320000 104.320363396278
133330000 105.565253743047
133340000 105.67059822334
133350000 110.409043930518
133360000 106.723413804088
133370000 102.350220805994
133380000 103.951558674814
133390000 99.024612726031
133400000 99.09751969823
133410000 106.217596902171
133420000 105.50171374221
133430000 109.057939818344
133440000 108.282605979023
133450000 107.730938704187
133460000 110.35247522904
133470000 102.231806909652
133480000 100.37023001534
133490000 107.874376761222
133500000 108.282094029518
133510000 106.844022028159
133520000 111.326199895835
133530000 111.35338824692
133540000 110.471315860363
133550000 106.280901895785
133560000 109.035824066776
133570000 102.492524779933
133580000 103.794414315686
133590000 106.958808114272
133600000 105.538948576
133610000 107.653475702274
133620000 109.158985066735
133630000 107.442655011369
133640000 110.893764563379
133650000 108.894470577206
133660000 107.302667471388
133670000 110.940418090819
133680000 109.551986068607
133690000 111.928161359797
133700000 110.134249119314
133710000 112.379510433044
133720000 113.043869253777
133730000 113.638406335617
133740000 112.044814204704
133750000 114.824773761656
133760000 116.035441145468
133770000 110.822135660636
133780000 110.168135536858
133790000 113.413895706239
133800000 110.699527893243
133810000 115.925737442523
133820000 112.70767184225
133830000 111.014181295859
133840000 115.369016905499
133850000 113.34829190627
133860000 113.498870936221
133870000 118.468907289478
133880000 118.679044189435
133890000 118.168218853954
133900000 117.810925765974
133910000 121.286900921263
133920000 123.126620885038
133930000 120.019590302547
133940000 118.651275999137
133950000 113.812049140358
133960000 114.274381795434
133970000 116.099602252178
133980000 115.065462995476
133990000 118.505475663697
134000000 121.802397807902
134010000 119.115856274838
134020000 120.707569448312
134030000 121.450120618784
134040000 118.374794750857
134050000 114.308172813807
134060000 117.881664461428
134070000 119.659698185325
134080000 119.617408343868
134090000 116.776956152345
134100000 116.81494990141
134110000 114.627069117379
134120000 113.875225912986
134130000 115.50926832951
134140000 110.163974982662
134150000 111.767087987644
134160000 111.372310333051
134170000 110.170996983836
134180000 119.265135724563
134190000 119.64346397624
134200000 115.714538767509
134210000 116.22215036686
134220000 114.120397167965
134230000 115.365772002254
134240000 119.534086179532
134250000 111.330928355961
134260000 113.245510111824
134270000 113.505943229451
134280000 119.377624984425
134290000 115.728480251152
134300000 117.370032106626
134310000 112.254482367466
134320000 117.665743639683
134330000 118.141200502389
134340000 114.714438532383
134350000 106.479181421384
134360000 110.558661710974
134370000 115.821185308943
134380000 113.258126599007
134390000 108.989987627981
134400000 112.243207285559
134410000 109.519947282228
134420000 110.248420107931
134430000 109.905462111686
134440000 107.693266446718
134450000 111.664361091911
134460000 115.08462326293
134470000 119.041546835941
134480000 115.257438718519
134490000 121.522976847061
134500000 121.418370664473
134510000 120.159809578131
134520000 120.466003401105
134530000 123.602305843011
134540000 121.016474686112
134550000 124.316192118972
134560000 122.66384479387
134570000 121.085177488622
134580000 118.889620659476
134590000 122.0748498697
134600000 120.259390594035
134610000 117.785143684991
134620000 120.953236700386
134630000 121.915968454275
134640000 119.857769742899
134650000 118.626449080214
134660000 117.243143176245
134670000 115.495830388233
134680000 115.497978913224
134690000 111.527393046938
134700000 118.506430000346
134710000 119.489478103698
134720000 118.408754627648
134730000 117.036349444355
134740000 122.390377971168
134750000 126.396891286914
134760000 124.38731569439
134770000 122.382143813672
134780000 120.432439921201
134790000 118.384355489573
134800000 115.923487856522
134810000 118.734179379109
134820000 117.771324296863
134830000 113.240828524929
134840000 115.923983627086
134850000 115.273689050779
134860000 117.669406684523
134870000 118.550743342007
134880000 121.568705116925
134890000 119.910781105706
134900000 114.071499805358
134910000 121.280374231814
134920000 121.246980450881
134930000 119.13855538072
134940000 117.617803899993
134950000 118.467278197945
134960000 117.511489737347
134970000 118.790179555844
134980000 119.997589361864
134990000 115.244460004649
135000000 117.05175327209
135010000 116.395768723378
135020000 117.513691197054
135030000 119.761549383977
135040000 119.884142332506
135050000 117.485774828348
135060000 117.936418293995
135070000 120.210351387778
135080000 116.232896198779
135090000 117.690046833485
135100000 121.181213890865
135110000 122.763882133549
135120000 123.022054508668
135130000 119.705476315179
135140000 124.351103949026
135150000 118.961916189301
135160000 121.411894461599
135170000 120.566824280731
135180000 121.936424563496
135190000 121.597081546611
135200000 121.122314063089
135210000 117.905652019627
135220000 120.412535548627
135230000 116.732139365893
135240000 115.715037247711
135250000 117.019227346789
135260000 113.940854543739
135270000 119.122066488638
135280000 120.365914413502
135290000 123.373583154678
135300000 122.813732276194
135310000 114.764897859177
135320000 117.156050839223
135330000 115.534914156116
135340000 118.526745861822
135350000 123.133151698954
135360000 115.353908827518
135370000 117.465712325756
135380000 117.790316215406
135390000 109.773730846569
135400000 112.532203483956
135410000 111.76330057136
135420000 110.651606230031
135430000 108.271576610253
135440000 106.296418177314
135450000 110.555547013292
135460000 108.379287599258
135470000 111.889830346728
135480000 109.626350696489
135490000 109.610104412097
135500000 112.769350691958
135510000 113.130620901163
135520000 116.467462999096
135530000 118.723211984134
135540000 114.965654516909
135550000 113.843458922147
135560000 112.727823187706
135570000 116.452289153476
135580000 113.927905863876
135590000 111.675914998487
135600000 115.393874434133
135610000 111.46044720694
135620000 116.253749352497
135630000 114.719398558924
135640000 119.865767082578
135650000 119.966880916372
135660000 115.379664783465
135670000 116.333835403942
135680000 118.750441788514
135690000 118.873981086622
135700000 119.353250000138
135710000 119.200851715599
135720000 112.914029465059
135730000 110.367790672761
135740000 113.56963653659
135750000 114.440345646476
135760000 107.201001222869
135770000 108.089177874039
135780000 109.098290842283
135790000 110.718847361954
135800000 118.664253673743
135810000 119.368033255356
135820000 117.804888327954
135830000 117.28096927258
135840000 123.78125274484
135850000 118.386519813664
135860000 118.655066032791
135870000 117.219556409386
135880000 120.582024321928
135890000 118.666332216472
135900000 121.628381177823
135910000 124.254913618657
135920000 127.358530183677
135930000 122.387985519154
135940000 119.274386039387
135950000 117.559062250549
135960000 118.047060614838
135970000 124.808507282302
135980000 122.622721353363
135990000 118.921547100348
136000000 120.361160167825
136010000 121.452725648002
136020000 113.386347596511
136030000 117.998624383431
136040000 120.605274062714
136050000 121.50553221792
136060000 121.94908999765
136070000 118.054107378861
136080000 118.090427809148
136090000 122.365367721644
136100000 118.774455914695
136110000 117.299588781225
136120000 116.941169108402
136130000 112.955916838344
136140000 116.592665933438
136150000 120.233033728337
136160000 115.652539780686
136170000 116.410675786184
136180000 117.967099819235
136190000 115.108163798322
136200000 115.45250362976
136210000 113.734560993521
136220000 109.728947638635
136230000 110.042609015528
136240000 110.575747162904
136250000 114.343185804299
136260000 113.59687187874
136270000 115.330511523224
136280000 116.43282998976
136290000 119.958559279219
136300000 122.604070759669
136310000 123.476572896305
136320000 120.270853666569
136330000 121.03509760204
136340000 116.639188528799
136350000 114.056139421996
136360000 117.033548690443
136370000 119.673343409725
136380000 116.111558207567
136390000 115.61146720683
136400000 116.543081704492
136410000 122.701931398143
136420000 123.406654430101
136430000 126.241324643498
136440000 118.896688043839
136450000 118.403606922553
136460000 118.735975952509
136470000 118.504775900729
136480000 115.819706377733
136490000 116.030586712467
136500000 117.805500297893
136510000 116.687249991261
136520000 121.573727656328
136530000 120.27678838367
136540000 118.967076701432
136550000 118.866711309091
136560000 122.448788914933
136570000 118.028529956184
136580000 122.742274615124
136590000 122.329566465302
136600000 121.48810458604
136610000 120.434968736469
136620000 119.860593519494
136630000 118.506236911868
136640000 117.174297692088
136650000 111.848282342843
136660000 115.832083778926
136670000 114.676650779359
136680000 117.934419037892
136690000 114.195446508221
136700000 113.695009866719
136710000 114.956801617064
136720000 113.435893964084
136730000 114.372624975442
136740000 114.960255478963
136750000 110.785704987579
136760000 113.494279583915
136770000 113.636419889238
136780000 117.257073207847
136790000 122.937685547638
136800000 121.605652989452
136810000 119.231174626331
136820000 119.670429996465
136830000 122.655761160324
136840000 119.321109706667
136850000 114.108838297761
136860000 112.560509114234
136870000 114.050287336578
136880000 112.332354179939
136890000 113.274386218278
136900000 116.26542542068
136910000 116.758945844314
136920000 119.171642923753
136930000 122.677505206234
136940000 122.254734790464
136950000 122.492768440242
136960000 123.212870669573
136970000 123.729200412425
136980000 122.910554298079
136990000 122.87602377634
137000000 122.806234810071
137010000 122.119094540367
137020000 116.306912294577
137030000 119.891369055888
137040000 117.124608885837
137050000 118.466250544724
137060000 118.789555755319
137070000 117.64447907665
137080000 117.05608561863
137090000 117.400231570805
137100000 118.882811362994
137110000 117.155061237011
137120000 112.099057241727
137130000 120.486212668646
137140000 119.265062619563
137150000 120.493317052363
137160000 113.869792360187
137170000 115.335125207434
137180000 120.434906254585
137190000 120.315191448273
137200000 119.46738404105
137210000 118.402873900647
137220000 116.145215973216
137230000 118.355150131167
137240000 119.446478358254
137250000 119.025952517135
137260000 121.288639650539
137270000 121.013275987408
137280000 120.508605718581
137290000 120.043380214804
137300000 113.608992126729
137310000 115.349665453886
137320000 116.342628017186
137330000 113.584272659386
137340000 115.982994715346
137350000 113.947196142745
137360000 113.736872524133
137370000 116.552774060447
137380000 117.782341523562
137390000 114.150281633069
137400000 114.789035870451
137410000 112.987929759771
137420000 114.24378689029
137430000 115.712873577565
137440000 116.705197435617
137450000 113.834160782995
137460000 112.292890593339
137470000 110.816220073423
137480000 111.071247235703
137490000 116.972615152245
137500000 118.377597453334
137510000 119.086354309034
137520000 112.791393648811
137530000 112.190245677415
137540000 111.545373471795
137550000 111.750176665333
137560000 115.003735682017
137570000 113.853228691923
137580000 113.814071296356
137590000 115.726185106317
137600000 116.071749599411
137610000 118.758829008302
137620000 116.831484504599
137630000 115.75881426376
137640000 118.905266462877
137650000 113.027192316255
137660000 109.981434008035
137670000 111.494185908341
137680000 113.777102095566
137690000 111.397091531078
137700000 108.541252269472
137710000 111.541755272296
137720000 115.007640691421
137730000 112.858685574853
137740000 116.913277271136
137750000 116.078438023409
137760000 119.349405623527
137770000 117.621499235411
137780000 117.88118974833
137790000 120.018749575535
137800000 116.271568455183
137810000 115.661681874842
137820000 113.078238012818
137830000 109.412956878498
137840000 114.1144617515
137850000 115.89546536951
137860000 118.765071504944
137870000 117.169237171974
137880000 122.06952037185
137890000 123.379517298177
137900000 117.793707587219
137910000 118.018283289019
137920000 118.439189939043
137930000 116.138804517892
137940000 114.395976361801
137950000 113.530849617265
137960000 113.233933148887
137970000 116.178999287104
137980000 115.043371226569
137990000 117.186984846046
138000000 114.172374867745
138010000 116.750617647921
138020000 114.131170543843
138030000 117.819235439363
138040000 115.526263379973
138050000 120.052403739979
138060000 117.963444785804
138070000 122.033897816306
138080000 120.259466612366
138090000 122.501387500436
138100000 121.05790183007
138110000 117.888568997793
138120000 113.30938045283
138130000 114.511327220093
138140000 116.594169991679
138150000 121.545695513272
138160000 118.153232800249
138170000 121.978490472489
138180000 121.894004015659
138190000 120.004131117445
138200000 126.401666779681
138210000 124.009630443499
138220000 122.271710637082
138230000 120.090479802169
138240000 120.000004547525
138250000 120.490123145983
138260000 118.099180267565
138270000 121.763732086752
138280000 115.884179080864
138290000 121.997956787869
138300000 121.840509761583
138310000 123.31434536866
138320000 122.541645909714
138330000 121.487981587742
138340000 119.517283805196
138350000 120.382030115058
138360000 120.767163285698
138370000 124.988373080232
138380000 117.769170107507
138390000 117.152475800087
138400000 111.701520273261
138410000 116.128740778484
138420000 113.368943096907
138430000 114.259244406654
138440000 116.491956485561
138450000 113.007510782408
138460000 114.867177030104
138470000 112.880974010769
138480000 115.99634260712
138490000 117.581285340845
138500000 111.412846166837
138510000 112.253914755313
138520000 114.854809969065
138530000 112.727289592031
138540000 116.733057687719
138550000 117.42958583278
138560000 118.90247139131
138570000 118.291356464851
138580000 120.9314092264
138590000 123.862773293175
138600000 123.861061851308
138610000 125.611370150453
138620000 124.070797026908
138630000 122.755987175689
138640000 126.956981764094
138650000 118.972739663239
138660000 117.375967164858
138670000 118.977394197339
138680000 116.010613940369
138690000 116.589995638376
138700000 116.953835484015
138710000 118.985220555432
138720000 114.465578052702
138730000 114.90807438019
138740000 115.007793736532
138750000 114.419153662349
138760000 117.717788723641
138770000 118.934786992199
138780000 119.550180694065
138790000 119.612582221497
138800000 118.369458751532
138810000 124.768278291511
138820000 121.627239162278
138830000 124.079747370223
138840000 119.185081515966
138850000 119.722423573976
138860000 120.703803586804
138870000 117.482323518
138880000 123.50380802811
138890000 122.07521954815
138900000 122.22318114085
138910000 122.653282697063
138920000 122.368227019366
138930000 120.979220707924
138940000 114.352825226591
138950000 109.712221550609
138960000 114.54750800401
138970000 113.547716932027
138980000 101.694053691179
138990000 108.604700290159
139000000 112.661161883295
139010000 111.259355696883
139020000 112.236250127395
139030000 112.932285573994
139040000 112.565651981584
139050000 114.94817428857
139060000 119.355800446955
139070000 118.296963348039
139080000 120.16771654684
139090000 118.779176137824
139100000 116.876509702191
139110000 119.95848431639
139120000 111.043943760035
139130000 117.83971333449
139140000 116.405087487944
139150000 113.925224724641
139160000 110.724572965488
139170000 112.613724859954
139180000 114.19567917156
139190000 107.029492095473
139200000 109.664387662195
139210000 114.5287030115
139220000 114.150130651655
139230000 116.573884227052
139240000 117.894339800793
139250000 117.128894165916
139260000 116.934631630724
139270000 113.174417686351
139280000 114.758544935109
139290000 114.336484280324
139300000 107.189700466022
139310000 109.457822297087
139320000 116.747841042564
139330000 118.708175735805
139340000 119.476150338634
139350000 122.871823591077
139360000 114.727340320085
139370000 115.996046591383
139380000 121.065486431033
139390000 115.815873475745
139400000 112.993653254891
139410000 113.63697527622
139420000 109.596820902546
139430000 108.014932002513
139440000 111.208294433391
139450000 112.045120213585
139460000 112.321878422281
139470000 111.960166964428
139480000 105.268642651664
139490000 104.529416173599
139500000 104.491116430231
139510000 111.080792408607
139520000 111.930304403004
139530000 113.655014526767
139540000 110.519332266193
139550000 111.260077028115
139560000 111.059213194187
139570000 107.968613584581
139580000 115.170658750147
139590000 115.182380891814
139600000 118.582438310811
139610000 116.786818360102
139620000 118.568504347239
139630000 114.172204548525
139640000 112.031285725109
139650000 113.929316121844
139660000 115.088213741781
139670000 119.209343502813
139680000 118.170619404145
139690000 114.661041451278
139700000 113.01958150634
139710000 113.982940549487
139720000 109.479504754437
139730000 108.463607407741
139740000 110.503442548711
139750000 114.462306249226
139760000 110.811637785511
139770000 114.802893141722
139780000 111.761594396254
139790000 113.032481462299
139800000 117.95143847973
139810000 117.218637667561
139820000 117.672551123827
139830000 120.094066951396
139840000 121.137829544632
139850000 117.836850190602
139860000 115.707757186021
139870000 115.078487721272
139880000 117.444963104601
139890000 118.766577577477
139900000 115.258435343098
139910000 112.996219250456
139920000 115.251554872289
139930000 113.166597988737
139940000 112.494373698801
139950000 116.562467803057
139960000 116.813233182949
139970000 115.632662450236
139980000 113.894602834848
139990000 112.119465693503
140000000 112.254779276575
140010000 108.620312529186
140020000 110.426539562432
140030000 113.555576332779
140040000 115.667926867342
140050000 117.48799142304
140060000 117.512535999542
140070000 115.670676085157
140080000 119.027914996539
140090000 118.686604732015
140100000 115.189265995678
140110000 119.07204947317
140120000 121.109077553168
140130000 120.562078134096
140140000 114.832386629244
140150000 117.41259506459
140160000 120.978656736007
140170000 120.700985478326
140180000 117.382541990793
140190000 115.912026832579
140200000 121.806943039595
140210000 124.250114475064
140220000 125.413880386255
140230000 119.951810475485
140240000 122.128033490013
140250000 120.671410950508
140260000 120.398207003438
140270000 119.668392978113
140280000 121.926902741416
140290000 118.842322653902
140300000 121.459234539035
140310000 120.672762944603
140320000 121.762981254819
140330000 120.541270198322
140340000 119.264489803108
140350000 121.035633690923
140360000 123.910192047188
140370000 123.092472820561
140380000 124.103126456915
140390000 120.832886314763
140400000 122.285320758527
140410000 124.465017234733
140420000 127.387457479743
140430000 122.109320405747
140440000 120.166779712517
140450000 116.219825515065
140460000 120.385568180847
140470000 121.061441994427
140480000 120.518366230243
140490000 120.253407048024
140500000 120.391610100666
140510000 117.729838410593
140520000 118.726626348397
140530000 116.569282576626
140540000 124.664624789323
140550000 121.240409867964
140560000 123.852714172553
140570000 119.967009180851
140580000 119.107145920519
140590000 119.269695961935
140600000 122.801133555956
140610000 120.27410454066
140620000 121.233297734086
140630000 115.231105983712
140640000 118.737590007268
140650000 111.943107651866
140660000 115.097648449557
140670000 120.545052114807
140680000 118.626268570921
140690000 115.864542235115
140700000 116.75968208035
140710000 111.591643236287
140720000 111.733136431478
140730000 116.813694514153
140740000 116.015673131385
140750000 113.196329589861
140760000 116.301836902748
140770000 110.258552825869
140780000 113.737811950078
140790000 108.556047179497
140800000 110.475038180485
140810000 110.513155098379
140820000 112.685693128913
140830000 111.078168574755
140840000 112.624704231513
140850000 104.771161323877
140860000 107.880381843853
140870000 111.662687180472
140880000 114.281115321842
140890000 111.043641307682
140900000 107.432300064553
140910000 105.301725263375
140920000 108.199168378728
140930000 110.175419788044
140940000 109.906787783857
140950000 110.012181835471
140960000 113.273666366354
140970000 113.918507194383
140980000 112.012402129087
140990000 108.295815308307
141000000 110.693016405464
141010000 112.782308878221
141020000 110.771742541091
141030000 109.443337393802
141040000 117.188581195124
141050000 118.504946738585
141060000 116.20749169418
141070000 115.553968334561
141080000 113.223898395521
141090000 116.428310943898
141100000 116.549335793936
141110000 117.959768389883
141120000 114.998427409484
141130000 112.924309527089
141140000 112.157457352364
141150000 118.529014954968
141160000 111.988807444949
141170000 112.953358399661
141180000 113.081237233613
141190000 112.626422535785
141200000 114.573400531073
141210000 117.055118149201
141220000 120.973376987205
141230000 115.871657957744
141240000 118.318523958466
141250000 118.352916323238
141260000 120.613130099137
141270000 122.417461325942
141280000 121.956776278443
141290000 118.660124402025
141300000 118.804281985657
141310000 119.226605665231
141320000 119.981369603979
141330000 118.051034878844
141340000 115.158602570196
141350000 112.133564408431
141360000 119.741544269345
141370000 124.520204303974
141380000 124.768199443649
141390000 121.269000143426
141400000 126.445330786708
141410000 122.325871649217
141420000 123.940074262628
141430000 121.629643798783
141440000 113.616302382875
141450000 116.313858317435
141460000 118.64744256257
141470000 111.223233350904
141480000 113.309837864767
141490000 109.956631627246
141500000 115.457846465204
141510000 113.788074985115
141520000 116.090646880891
141530000 117.430719639151
141540000 116.284647327346
141550000 118.453142726459
141560000 120.27233548865
141570000 122.343841013534
141580000 118.927848540619
141590000 116.244019017161
141600000 112.998941805412
141610000 110.372221935625
141620000 117.373481522955
141630000 117.922966604896
141640000 118.540417974193
141650000 117.408280232512
141660000 117.233511615086
141670000 115.791582162716
141680000 122.511357357194
141690000 122.439126363556
141700000 121.012293595002
141710000 116.260933299976
141720000 119.633446378956
141730000 119.485003647189
141740000 121.650070947423
141750000 120.934644416496
141760000 123.753378114412
141770000 122.396353570823
141780000 122.461124502039
141790000 121.409275598964
141800000 120.791640140237
141810000 120.755073087132
141820000 121.018288735916
141830000 118.718899390959
141840000 119.26752143892
141850000 123.824008346729
141860000 119.208431018971
141870000 120.155480712912
141880000 120.733537443735
141890000 120.849006232209
141900000 120.497077764586
141910000 119.167970417736
141920000 118.018613336296
141930000 119.599248513293
141940000 112.009655703824
141950000 111.688358846011
141960000 113.652506147437
141970000 116.319663042872
141980000 117.288715585698
141990000 111.579274052415
142000000 113.968907832425
142010000 112.261174186193
142020000 113.155828112668
142030000 114.447285693034
142040000 114.955203173958
142050000 112.804580096936
142060000 116.830566675123
142070000 113.488707070818
142080000 114.293569583797
142090000 114.384566949821
142100000 112.264258621461
142110000 118.038064037813
142120000 118.040481234764
142130000 116.708667094434
142140000 116.739055943801
142150000 119.886230167602
142160000 117.544521915203
142170000 117.190380477119
142180000 118.772798508027
142190000 119.280635489539
142200000 115.605392521575
142210000 119.7488892384
142220000 122.202512803597
142230000 117.656080196273
142240000 119.661746244174
142250000 112.841537956225
142260000 118.297947030982
142270000 121.784167064762
142280000 120.011444886337
142290000 117.272916856855
142300000 121.862900931543
142310000 126.493103717931
142320000 127.243623957221
142330000 126.287811809513
142340000 124.72054348612
142350000 120.141418722734
142360000 119.685264791073
142370000 120.506420586416
142380000 123.179342429737
142390000 118.214590365661
142400000 122.800858557435
142410000 121.025983720613
142420000 120.103365849919
142430000 116.423185995821
142440000 118.103705325393
142450000 117.681656381376
142460000 116.544895353978
142470000 121.689438784161
142480000 120.870877833662
142490000 121.217314963003
142500000 119.833066120846
142510000 119.716175785473
142520000 123.405258444553
142530000 122.623673104696
142540000 123.62606204399
142550000 122.085180125333
142560000 120.199277107339
142570000 115.820046754259
142580000 121.042794236649
142590000 124.162297622664
142600000 121.154533750414
142610000 118.671988961755
142620000 119.116332179714
142630000 118.510390608073
142640000 118.875579230275
142650000 117.611644444306
142660000 122.094779843355
142670000 118.54456812259
142680000 114.711845523257
142690000 114.746520966262
142700000 122.279643841854
142710000 119.423650125256
142720000 116.778234076336
142730000 114.946558957111
142740000 120.436209950302
142750000 118.317601633029
142760000 118.906940828903
142770000 127.909863027433
142780000 121.435757564309
142790000 122.545500046301
142800000 127.909114974621
142810000 122.626013700919
142820000 117.339829784418
142830000 119.635717341932
142840000 123.545247291683
142850000 121.737361088757
142860000 119.026256503558
142870000 122.270391530247
142880000 121.91619146685
142890000 120.785566191007
142900000 119.250845819342
142910000 117.367326175023
142920000 112.171952143033
142930000 116.747700826631
142940000 109.178114593226
142950000 114.201468358887
142960000 113.857573763493
142970000 112.389999267476
142980000 118.500690797078
142990000 121.471664848576
143000000 125.940681220673
143010000 122.387481932894
143020000 124.569466663881
143030000 123.351279486947
143040000 122.194849791842
143050000 118.925986491014
143060000 122.500397294841
143070000 120.743528254745
143080000 125.052449097694
143090000 127.212654290808
143100000 123.803684389626
143110000 127.897388442716
143120000 127.381376344515
143130000 120.74109825944
143140000 121.114673754259
143150000 122.628329457654
143160000 126.343400302486
143170000 120.6682308483
143180000 121.872367596097
143190000 125.889177698754
143200000 122.729497867544
143210000 122.797099236617
143220000 124.1749274699
143230000 127.098716259088
143240000 118.762373468889
143250000 122.781769916585
143260000 122.868222621553
143270000 121.880090122591
143280000 124.08211986798
143290000 125.02535243742
143300000 129.269281140539
143310000 126.727670386068
143320000 127.137089721617
143330000 127.20870446522
143340000 126.468372204644
143350000 122.7344272407
143360000 122.400959579055
143370000 124.474096833996
143380000 132.789328299588
143390000 133.050919447605
143400000 128.821105053748
143410000 128.811305073778
143420000 130.004816257176
143430000 126.813282560729
143440000 131.082815652657
143450000 128.710149772128
143460000 124.248035804041
143470000 122.702901335151
143480000 126.107165933753
143490000 123.387079792471
143500000 126.903607288547
143510000 127.28366959085
143520000 126.159311153568
143530000 126.025262334124
143540000 125.011149747537
143550000 126.705438446732
143560000 124.960634005749
143570000 124.622965211503
143580000 123.821398992295
143590000 121.645310038532
143600000 128.032772730525
143610000 123.041496816961
143620000 124.027415622103
143630000 122.533824731289
143640000 124.30407833578
143650000 129.065591548745
143660000 121.05461706068
143670000 117.03291370705
143680000 117.308245731935
143690000 121.722831323402
143700000 118.894861279884
143710000 118.921778132999
143720000 119.248630947749
143730000 115.39014183163
143740000 113.374803772613
143750000 112.20893793335
143760000 118.34970508694
143770000 116.620222957997
143780000 116.819765635859
143790000 121.918252138423
143800000 121.895381898936
143810000 118.217396870114
143820000 117.054077684964
143830000 117.598954480558
143840000 120.143159558
143850000 117.935057772366
143860000 116.680536592142
143870000 118.220547743752
143880000 117.681428454995
143890000 119.010511845456
143900000 115.864995426477
143910000 119.472317297276
143920000 118.398940094736
143930000 115.456941742335
143940000 115.950278624913
143950000 118.361099817124
143960000 116.28564151451
143970000 112.169277051946
143980000 112.794370194742
143990000 109.297976202561
144000000 110.687900119072
144010000 112.096257874669
144020000 113.031851159707
144030000 111.581795978994
144040000 115.157841296794
144050000 114.668615090407
144060000 113.340638586037
144070000 115.455360490055
144080000 117.806820564727
144090000 119.600095270654
144100000 118.265034826369
144110000 114.840682570564
144120000 116.3226340158
144130000 120.027568606152
144140000 118.214068591597
144150000 120.852995327338
144160000 123.954736805352
144170000 120.675066434128
144180000 120.427479981785
144190000 119.687494153045
144200000 120.836489803852
144210000 113.71024229478
144220000 118.098335723166
144230000 122.255715838487
144240000 121.821210192523
144250000 122.118494570862
144260000 119.552024769456
144270000 122.496730285769
144280000 118.499838569961
144290000 121.168588662209
144300000 120.857396361078
144310000 119.194629690287
144320000 123.561242771344
144330000 119.484490352291
144340000 121.543824630457
144350000 116.997703534902
144360000 123.463424626515
144370000 120.047193596004
144380000 118.144012917809
144390000 121.472310204936
144400000 123.086447058371
144410000 122.244698485902
144420000 122.654355359363
144430000 123.18424550632
144440000 125.247812809016
144450000 122.007799635676
144460000 121.512678467869
144470000 119.180432057347
144480000 119.195126017599
144490000 122.420816746808
144500000 120.724578878178
144510000 122.382048318619
144520000 116.633725665105
144530000 115.954633345624
144540000 118.328270081633
144550000 118.962440266902
144560000 116.921343679001
144570000 116.207608555151
144580000 114.908105049708
144590000 116.708774290648
144600000 116.103522954517
144610000 118.017349312924
144620000 118.253663764781
144630000 117.558246219648
144640000 117.829680580209
144650000 116.138708180039
144660000 118.536042925896
144670000 120.739590930466
144680000 124.462249173842
144690000 123.488473674023
144700000 117.443843679519
144710000 115.645188365342
144720000 118.316244090519
144730000 116.168520619795
144740000 117.491825391239
144750000 119.64978333587
144760000 121.949113958947
144770000 121.48394056945
144780000 122.917900036465
144790000 117.756439817511
144800000 119.477403745675
144810000 113.831204106684
144820000 107.813203485582
144830000 114.700853415157
144840000 110.735291319914
144850000 113.046845495508
144860000 114.469344861146
144870000 120.793692157792
144880000 117.86950272659
144890000 117.27790451174
144900000 120.408028762548
144910000 125.056728576084
144920000 123.936960399793
144930000 122.658178793399
144940000 119.476445777489
144950000 119.49179367682
144960000 120.558079320603
144970000 121.328615481502
144980000 117.788261076045
144990000 117.966861665553
145000000 117.974808570537
145010000 117.803457779068
145020000 121.569408787337
145030000 123.131008395408
145040000 124.261029615847
145050000 124.277688835966
145060000 121.602150858474
145070000 121.421511934693
145080000 119.57443084181
145090000 121.574286960281
145100000 115.668442394734
145110000 114.400716897315
145120000 122.465864391903
145130000 120.534920487626
145140000 123.603643314258
145150000 122.450283239024
145160000 123.433636112281
145170000 120.537595877095
145180000 123.916153977111
145190000 122.45665701035
145200000 121.105980274741
145210000 121.115059769573
145220000 119.412632140313
145230000 117.520113196908
145240000 119.279768939618
145250000 120.706273108123
145260000 118.764969364508
145270000 119.793516752646
145280000 118.543745102967
145290000 117.182565154617
145300000 114.794280214014
145310000 119.824496402443
145320000 116.111582889301
145330000 119.806162084648
145340000 115.577000641905
145350000 119.677761162335
145360000 120.416680061838
145370000 122.332977813359
145380000 119.968194995707
145390000 124.178940324032
145400000 120.025092731454
145410000 120.904836598505
145420000 125.451578013141
145430000 123.1902330267
145440000 123.660723659496
145450000 118.216646719462
145460000 120.537194530003
145470000 118.462042713053
145480000 122.158643400517
145490000 119.974445332709
145500000 120.603861398115
145510000 121.068065887522
145520000 123.668405961078
145530000 119.516610203965
145540000 121.863272432796
145550000 117.971186045824
145560000 123.873764678556
145570000 124.908666375803
145580000 124.119730761019
145590000 118.729908100887
145600000 121.791302281298
145610000 126.266231594952
145620000 113.408215679662
145630000 121.307597034928
145640000 122.187432392217
145650000 125.942991360461
145660000 125.28261583456
145670000 119.532061599042
145680000 121.563871913941
145690000 122.480044197898
145700000 124.838733531435
145710000 127.109324342054
145720000 128.516272168412
145730000 128.010355020923
145740000 126.563603632681
145750000 124.2656615696
145760000 127.828272493009
145770000 120.23129927357
145780000 122.024872606006
145790000 120.977445526397
145800000 118.602502711346
145810000 117.488137214087
145820000 113.785985986092
145830000 121.535376449493
145840000 118.997578338417
145850000 116.415325008942
145860000 119.055555124706
145870000 122.87282762392
145880000 123.082957379966
145890000 120.458962415749
145900000 117.446374987266
145910000 117.067102711267
145920000 118.697929117869
145930000 122.86029161032
145940000 122.378819016793
145950000 121.040762644797
145960000 120.008702222519
145970000 117.401032739496
145980000 114.296383276135
145990000 119.311028542256
146000000 121.221025560836
146010000 124.361094403512
146020000 127.935538596335
146030000 124.037218109867
146040000 125.266202248395
146050000 126.769950918008
146060000 126.062364091744
146070000 126.127150476611
146080000 127.194431619056
146090000 126.231586948193
146100000 125.166765333754
146110000 121.731935238356
146120000 119.275718701127
146130000 119.786134009621
146140000 121.235471422656
146150000 119.992986803967
146160000 118.474843951635
146170000 120.990816610184
146180000 119.508482682025
146190000 120.519854341623
146200000 118.387175501908
146210000 118.841057713193
146220000 117.509097891503
146230000 120.110703695197
146240000 114.342076980768
146250000 117.745093441261
146260000 116.100685211968
146270000 116.580075701078
146280000 119.569484591842
146290000 121.905907361172
146300000 119.597955125534
146310000 119.880243548293
146320000 116.294138718238
146330000 119.948629714924
146340000 120.487138746386
146350000 117.639693586381
146360000 117.763449038199
146370000 119.976567265325
146380000 118.896942009223
146390000 118.631924789181
146400000 121.179436972811
146410000 124.244928083885
146420000 121.280601452039
146430000 118.102703979502
146440000 119.700235885201
146450000 120.071277402666
146460000 116.175298743049
146470000 116.01976851135
146480000 113.810444304483
146490000 118.723606485501
146500000 118.252746482385
146510000 120.339088409105
146520000 116.089096352124
146530000 112.66824614486
146540000 118.666321894054
146550000 114.957656226087
146560000 118.637699283813
146570000 121.29778627724
146580000 123.165053692745
146590000 120.540182230969
146600000 119.652274071274
146610000 118.859816878213
146620000 115.799515364401
146630000 116.905707957572
146640000 119.529579819294
146650000 116.386104266337
146660000 116.758231507137
146670000 115.948932997026
146680000 120.321519591225
146690000 125.45003620102
146700000 123.185778308781
146710000 121.289576487085
146720000 123.105949937662
146730000 121.434345009529
146740000 117.960977313336
146750000 121.756276732518
146760000 118.62219047018
146770000 121.079715854877
146780000 118.237086374974
146790000 120.698907908046
146800000 121.389208859298
146810000 119.629882812865
146820000 122.327049727292
146830000 117.076487812692
146840000 119.565433667408
146850000 123.23066129375
146860000 119.303953093969
146870000 124.133513630963
146880000 125.881700598638
146890000 125.288682581587
146900000 122.984012691375
146910000 122.521246480751
146920000 122.908718009731
146930000 122.805005171909
146940000 123.316218012383
146950000 126.082085918824
146960000 120.594551091089
146970000 118.616261377963
146980000 125.42753456921
146990000 122.388722615109
147000000 123.116843416151
147010000 124.364232958469
147020000 126.710633981494
147030000 127.383297780618
147040000 126.549355728975
147050000 124.622267490673
147060000 114.98139610358
147070000 119.167698688991
147080000 119.570151295155
147090000 117.918128825228
147100000 117.414914836968
147110000 119.728290655115
147120000 120.088086842523
147130000 115.051075397095
147140000 115.550250348286
147150000 115.143148182234
147160000 116.614706755622
147170000 113.12242723674
147180000 112.064434384546
147190000 114.322489425648
147200000 113.270709489114
147210000 116.633903023675
147220000 120.245243949419
147230000 115.931911093178
147240000 117.263768776512
147250000 116.045910617424
147260000 121.286683716336
147270000 120.271401088299
147280000 121.399302818339
147290000 122.229750525549
147300000 122.77623602969
147310000 117.808724778823
147320000 119.223489802052
147330000 121.543411207445
147340000 116.357234315928
147350000 116.756654518444
147360000 115.936355582474
147370000 117.223586105354
147380000 120.489656353484
147390000 119.070575157706
147400000 120.759702663169
147410000 120.85599390047
147420000 120.152062531371
147430000 118.307956351741
147440000 123.457625516729
147450000 113.751251077929
147460000 117.124199916632
147470000 120.118519932332
147480000 118.582675040926
147490000 118.240008533562
147500000 119.31719476928
147510000 117.620830235423
147520000 115.183582680795
147530000 116.401585486517
147540000 118.344858194526
147550000 111.456978234211
147560000 109.692142643344
147570000 110.140776461842
147580000 110.827841905263
147590000 112.189909842769
147600000 114.322605862287
147610000 111.353822926919
147620000 109.706328697701
147630000 116.744203916422
147640000 118.03375403033
147650000 115.036318977643
147660000 114.948747321389
147670000 112.801869886001
147680000 113.00243747402
147690000 110.092298401697
147700000 122.446359987523
147710000 115.723834902544
147720000 118.549222468882
147730000 119.136210814171
147740000 113.602174242645
147750000 109.66166999912
147760000 116.173485799123
147770000 114.950263739977
147780000 115.970870573782
147790000 115.71420282185
147800000 116.777519455262
147810000 117.546752724841
147820000 118.362141658748
147830000 118.731753069781
147840000 120.089759679653
147850000 117.454078035781
147860000 120.419882285047
147870000 122.041058207576
147880000 117.029567797617
147890000 119.222140952993
147900000 115.804344486748
147910000 119.912423195652
147920000 118.356315976282
147930000 122.824982900101
147940000 114.545278224857
147950000 120.32301841953
147960000 121.320258827628
147970000 124.571079253894
147980000 126.227151926217
147990000 125.466487936959
148000000 119.457328916114
148010000 122.913751032603
148020000 119.993367006351
148030000 118.749997387284
148040000 121.164266219382
148050000 118.44159786628
148060000 118.282743126373
148070000 121.234171823364
148080000 122.988910184538
148090000 124.059965024294
148100000 126.932535729603
148110000 124.4878164259
148120000 128.314322113782
148130000 124.238162920077
148140000 120.672055526107
148150000 124.023325439059
148160000 124.690245508732
148170000 126.403704809886
148180000 124.069962748795
148190000 119.68964831886
148200000 122.583508115869
148210000 120.860982576646
148220000 113.044797764357
148230000 118.468535364343
148240000 121.080035989489
148250000 118.093154586306
148260000 123.572080350679
148270000 120.129472527286
148280000 118.554972698458
148290000 114.558588192585
148300000 110.61014440728
148310000 116.977466633723
148320000 113.07891270692
148330000 113.640625284608
148340000 115.099399153526
148350000 108.483225194621
148360000 113.712494381305
148370000 118.541273549866
148380000 113.132499014998
148390000 113.843705747501
148400000 113.204094627573
148410000 115.988788398101
148420000 113.949992222701
148430000 113.680761434959
148440000 113.555758294329
148450000 112.379162974429
148460000 117.024363438721
148470000 118.099086699073
148480000 115.707348622042
148490000 117.302288942968
148500000 112.440191596453
148510000 119.41731729036
148520000 116.590933500861
148530000 116.104547969813
148540000 113.232444148127
148550000 118.781677158861
148560000 119.048682354108
148570000 118.910356279187
148580000 117.378324267855
148590000 120.588491264205
148600000 116.620647423439
148610000 120.648390670352
148620000 120.034204872304
148630000 118.448681521583
148640000 118.455133783495
148650000 120.393509782514
148660000 124.657964728275
148670000 118.355301589067
148680000 118.987035576024
148690000 119.012178125683
148700000 121.619032117297
148710000 121.017827336593
148720000 120.605497959309
148730000 119.617633235362
148740000 116.917646785568
148750000 117.148594934916
148760000 115.440016196154
148770000 122.554644023675
148780000 120.937243568848
148790000 117.924208716414
148800000 114.788330127925
148810000 117.25258475648
148820000 114.616857052806
148830000 119.310901391326
148840000 115.73303530563
148850000 117.186265590233
148860000 117.424029680877
148870000 119.052268291612
148880000 119.739673975586
148890000 120.568648711937
148900000 117.009412400298
148910000 117.688916539034
148920000 117.396962861652
148930000 116.262434959475
148940000 118.45595333988
148950000 115.515588104544
148960000 121.004490919804
148970000 117.791326273829
148980000 119.300156245927
148990000 116.915639592362
149000000 117.609817607667
149010000 115.589069897884
149020000 118.876206628064
149030000 118.69421779967
149040000 119.009807218332
149050000 118.823058925488
149060000 120.719277906349
149070000 124.235361993602
149080000 119.07582174598
149090000 120.224184136908
149100000 117.428860829386
149110000 118.193290996018
149120000 119.984570562744
149130000 122.69499608185
149140000 121.466602171508
149150000 122.483768387674
149160000 119.176859637118
149170000 122.608164164766
149180000 120.728516022594
149190000 122.77193601207
149200000 122.064083842166
149210000 122.09645521012
149220000 123.631421713399
149230000 119.051338747812
149240000 124.838187138073
149250000 124.600526788905
149260000 123.402325538679
149270000 122.579341763345
149280000 118.766617216981
149290000 120.270052237121
149300000 117.452179055491
149310000 116.269452976485
149320000 114.044768782106
149330000 117.633986627997
149340000 119.998181546316
149350000 120.660820325884
149360000 121.862122864802
149370000 119.560403544316
149380000 120.576158443465
149390000 118.629279870637
149400000 122.453578959767
149410000 128.997177961398
149420000 129.601808671415
149430000 126.754389237782
149440000 125.002071860004
149450000 125.532902440385
149460000 122.508889525599
149470000 121.972350716684
149480000 117.939736087158
149490000 116.458057430365
149500000 121.34414768784
149510000 116.691399920924
149520000 122.387882171902
149530000 121.968058561337
149540000 119.327359085655
149550000 124.253279544586
149560000 123.202870003537
149570000 121.265671383594
149580000 119.451670046785
149590000 121.437161022629
149600000 121.311405164738
149610000 124.903043934386
149620000 127.328991236499
149630000 124.050566981178
149640000 126.433066280215
149650000 121.127537149823
149660000 125.669094158435
149670000 125.089302536002
149680000 124.904948089483
149690000 126.070142109176
149700000 125.198735527338
149710000 118.395208961023
149720000 124.282635180833
149730000 119.5381816985
149740000 117.894738316324
149750000 116.477799333746
149760000 122.064300319884
149770000 124.215418348767
149780000 117.386708805535
149790000 118.142468183502
149800000 117.502567043681
149810000 121.01146876934
149820000 120.211367515232
149830000 124.462365827368
149840000 119.237291721318
149850000 122.78612284618
149860000 122.214349439405
149870000 125.158630528825
149880000 124.372850735683
149890000 125.700563383984
149900000 125.627180548432
149910000 128.154977480603
149920000 126.466907853203
149930000 123.884177774423
149940000 121.090637610973
149950000 122.219541552052
149960000 122.949722228113
149970000 130.618224655535
149980000 128.201061982217
149990000 127.672251174291
150000000 124.179336695283
#timestep 
150010000 126.245056497043
150020000 126.253647716721
150030000 121.863923721938
150040000 123.598895824001
150050000 125.910453277763
150060000 117.665039237732
150070000 118.457421717399
150080000 112.433880129362
150090000 114.779652486061
150100000 113.179879079893
150110000 115.863948810277
150120000 115.540099214215
150130000 114.656263479125
150140000 116.462713978066
150150000 116.421384760923
150160000 120.953287331292
150170000 120.842387737003
150180000 116.689403532735
150190000 120.370306339739
150200000 116.775516192335
150210000 119.574367270875
150220000 124.355072164986
150230000 117.574627473977
150240000 118.557792361477
150250000 114.525740388893
150260000 115.235569355478
150270000 114.799268170716
150280000 112.186459490931
150290000 114.01568235624
150300000 114.709398167831
150310000 121.102067638682
150320000 117.745989366126
150330000 113.045883875583
150340000 117.648790034414
150350000 115.588952519941
150360000 115.489737181755
150370000 115.166165208981
150380000 114.943195842464
150390000 114.002748579428
150400000 112.906064193094
150410000 115.12366769993
150420000 113.697337873033
150430000 115.1013557958
150440000 117.913791707584
150450000 115.223923847863
150460000 116.85595345508
150470000 112.463952294666
150480000 113.328216140917
150490000 115.18719526408
150500000 109.833852991875
150510000 120.484270713853
150520000 114.155087156552
150530000 116.298947346251
150540000 116.283896752174
150550000 113.427134390538
150560000 115.258508321415
150570000 118.857910218945
150580000 119.875940137194
150590000 119.365807363727
150600000 121.927847194711
150610000 121.186863852751
150620000 123.889746097107
150630000 119.170125308308
150640000 118.05807629488
150650000 120.653267225034
150660000 119.076822421959
150670000 119.396088024254
150680000 119.651745181741
150690000 119.544116304561
150700000 120.418157741269
150710000 120.692282182181
150720000 119.810053434346
150730000 116.979725653353
150740000 119.498222784842
150750000 119.463151155833
150760000 120.655336063465
150770000 118.118019583074
150780000 121.807875629042
150790000 120.802850134574
150800000 122.621752679945
150810000 120.98244622057
150820000 123.08697932356
150830000 124.049417052295
150840000 125.283670225871
150850000 124.400930386176
150860000 128.447890537824
150870000 121.566953682669
150880000 121.449873787885
150890000 121.692129598068
150900000 128.584571286184
150910000 127.932315369958
150920000 126.0915703169
150930000 129.622741735476
150940000 127.842612117953
150950000 124.584244927837
150960000 124.238280462181
150970000 120.888457705357
150980000 124.003590184909
150990000 123.765198559476
151000000 127.633284587729
151010000 128.663352914325
151020000 124.847102332151
151030000 126.359148984925
151040000 121.233046108025
151050000 123.949667328199
151060000 126.735309778734
151070000 124.614652742379
151080000 120.045881977432
151090000 116.004093717198
151100000 119.775528667252
151110000 121.727916848582
151120000 125.390242230212
151130000 121.563201341105
151140000 121.975640555135
151150000 117.994823423897
151160000 120.147127579468
151170000 126.169234311198
151180000 125.227577943351
151190000 122.369549733177
151200000 123.851473058493
151210000 122.725245035692
151220000 118.092278188796
151230000 113.897851034361
151240000 119.780420707583
151250000 114.704326664836
151260000 115.901894576064
151270000 117.629612973006
151280000 121.313377208865
151290000 119.264772768237
151300000 120.384098148373
151310000 117.461937833644
151320000 119.136989886458
151330000 120.741074340858
151340000 120.519908697474
151350000 120.272933090768
151360000 116.894738713411
151370000 114.525776023839
151380000 119.683191596054
151390000 118.721173075487
151400000 120.640349894259
151410000 121.401446155137
151420000 124.584403265077
151430000 123.111254949195
151440000 119.814528681891
151450000 115.598489047752
151460000 114.277766572373
151470000 118.280955626889
151480000 113.777792273483
151490000 113.235470575556
151500000 112.715478239768
151510000 116.275268280966
151520000 116.882243352279
151530000 118.035271243834
151540000 117.70761618995
151550000 116.015678423342
151560000 112.926292414443
151570000 113.911145861355
151580000 109.683824815792
151590000 111.915122002193
151600000 113.488714153826
151610000 113.488953092896
151620000 113.203044684206
151630000 114.996276360992
151640000 116.038819369457
151650000 119.527051522458
151660000 119.567799557212
151670000 120.594150298772
151680000 122.571320713691
151690000 120.6381736645
151700000 115.683270873221
151710000 117.766201638602
151720000 111.43481589787
151730000 118.734346933221
151740000 114.733034724801
151750000 121.424107325025
151760000 118.60751937725
151770000 120.445848265268
151780000 122.724978859435
151790000 121.429597590337
151800000 119.292610458789
151810000 118.169630455038
151820000 122.902753817311
151830000 119.059101958293
151840000 120.994462885351
151850000 120.4576878389
151860000 119.738854455938
151870000 119.266950286449
151880000 117.340116370493
151890000 114.103014621329
151900000 120.211483543307
151910000 114.938864370237
151920000 116.146342655415
151930000 116.956099071344
151940000 115.558130331917
151950000 116.963188845089
151960000 114.062953944887
151970000 115.764994800751
151980000 117.396996301081
151990000 125.574348453933
152000000 123.045686726794
152010000 121.277551796789
152020000 123.984675227586
152030000 123.742906849209
152040000 118.688318004023
152050000 118.732353432371
152060000 119.068016310388
152070000 116.709119891837
152080000 119.764652828311
152090000 120.189424236036
152100000 121.08887962251
152110000 121.849172274279
152120000 119.435751330474
152130000 121.440740235072
152140000 121.701310627108
152150000 122.376294724328
152160000 123.088339557114
152170000 119.439647973691
152180000 121.542926603852
152190000 122.737990410405
152200000 120.449343572458
152210000 116.760378986214
152220000 116.476911003632
152230000 113.931591801029
152240000 114.972818878026
152250000 116.860399551593
152260000 114.61994731759
152270000 113.552098056315
152280000 115.571296985337
152290000 114.155563464363
152300000 112.717162516985
152310000 115.654189118196
152320000 112.803583009051
152330000 115.198847603167
152340000 115.892727280957
152350000 116.183628943914
152360000 117.901146867052
152370000 119.172267945759
152380000 118.782337767768
152390000 117.794524181738
152400000 112.702272059448
152410000 113.579112956192
152420000 115.684772616237
152430000 118.064309867343
152440000 116.495094467157
152450000 120.042926233552
152460000 118.575011166842
152470000 119.08200232204
152480000 122.858118455684
152490000 116.665522932223
152500000 116.642289286602
152510000 118.718778003412
152520000 121.551111076428
152530000 125.072013989229
152540000 120.506271639966
152550000 121.453183308479
152560000 120.893947233247
152570000 121.996222305426
152580000 118.486987391444
152590000 120.48620143649
152600000 122.748725733237
152610000 122.928283555187
152620000 118.985117220231
152630000 117.936772602313
152640000 119.492753779618
152650000 117.048410035323
152660000 117.988694970694
152670000 119.373262377264
152680000 119.083393268683
152690000 119.941579794546
152700000 118.001524583332
152710000 116.829188640462
152720000 116.417593292074
152730000 118.260726887835
152740000 117.00861855703
152750000 122.455030750787
152760000 117.482640331638
152770000 121.401203517719
152780000 121.398724645007
152790000 121.206565099658
152800000 119.687291790061
152810000 120.900255495808
152820000 115.786476712548
152830000 117.401106252045
152840000 117.816069276965
[truncated: 261,288 more chars]
