# Supplementary material for: Directional translocation resistance of Zika xrRNA
Source: Nat Commun. 2020 Jul 27;11:3749. doi: 10.1038/s41467-020-17508-7 (PMC7385498; doi:10.1038/s41467-020-17508-7)
Supplement: Supplementary file 4 — Source Data [file 41467_2020_17508_MOESM4_ESM.zip › Source_Data_Figures/Fig2B/stretching-rate_r0-T300K/r_3_Ree_parallel.dat]

10000 11.0168575601486
20000 14.2613172761355
30000 17.8604355456339
40000 21.155741462085
50000 24.782566344354
60000 13.349514090908
70000 10.0793241563388
80000 17.2335497817847
90000 17.2527123014199
100000 13.9417865024594
110000 19.814994003614
120000 27.4857964448793
130000 29.5856023224072
140000 22.9737719099446
150000 15.6613121208426
160000 19.616081511549
170000 28.5294180413264
180000 25.5152670283433
190000 15.4293290187737
200000 14.0747253310913
210000 13.7179612742743
220000 12.1486401021441
230000 16.3108466333802
240000 15.155962121451
250000 12.3721473590319
260000 11.9588800780192
270000 15.356187082034
280000 15.5427059581494
290000 8.55363195684208
300000 9.78664453966468
310000 14.4794153894596
320000 18.1492938118207
330000 15.2515226189282
340000 20.7528764999124
350000 19.6071898914488
360000 12.8740317344881
370000 13.8135035776187
380000 12.7059430353843
390000 4.42645965112797
400000 11.4583804563283
410000 12.8327603797362
420000 11.9640272060121
430000 9.2527078612132
440000 17.9030111752396
450000 22.0917655274712
460000 15.3609305725062
470000 20.8146150303272
480000 18.2432163758677
490000 19.8687619773607
500000 19.9550078749545
510000 15.0116288132003
520000 13.7474770790992
530000 14.9345138414459
540000 10.111330601001
550000 9.43121896661444
560000 9.13356979542903
570000 15.9302840463783
580000 14.653505333563
590000 16.6682894760403
600000 19.0249949556415
610000 19.1121526956841
620000 18.7373952749259
630000 17.2155399523289
640000 18.1749085199237
650000 10.1668259581394
660000 18.6794895142108
670000 16.4096247978198
680000 8.42710911301185
690000 13.0203175847068
700000 16.1508305022961
710000 11.1004485048393
720000 7.37279822283108
730000 4.73241386085448
740000 4.82205073191972
750000 4.44993604110863
760000 7.91524216463978
770000 9.52380585826745
780000 8.47093096613884
790000 14.7437920889375
800000 12.8924112350257
810000 3.44222506015643
820000 9.27998448638579
830000 5.5380869875641
840000 15.0439765134035
850000 11.2891513623624
860000 10.8154616916363
870000 12.2806777970518
880000 10.4896385398858
890000 3.15130912462547
900000 9.02429294621095
910000 9.92083167252878
920000 6.46802020006413
930000 2.20026704306662
940000 4.06929374922703
950000 3.25410396939486
960000 3.16794287404986
970000 6.80660138467846
980000 1.97514439713308
990000 3.23701196490271
1000000 6.69589122114002
1010000 2.877889322307
1020000 11.4034165364537
1030000 6.85204017905744
1040000 13.9371248645733
1050000 9.62787350628656
1060000 16.7119349779059
1070000 18.1047298677227
1080000 20.1833478082011
1090000 16.0520527461079
1100000 14.0179623065125
1110000 16.8124844949127
1120000 13.0427292223645
1130000 16.8177386731827
1140000 19.6081127159291
1150000 17.8841543639523
1160000 13.5111840918957
1170000 7.45978228925009
1180000 12.3102711238916
1190000 12.3899803700257
1200000 14.1593155466754
1210000 14.793913244079
1220000 18.1916648253128
1230000 20.6705501616033
1240000 23.252041767871
1250000 23.0617601613611
1260000 25.178927570105
1270000 18.0885551424677
1280000 22.6242619412299
1290000 21.7818773611449
1300000 27.4619319676504
1310000 27.4585070596711
1320000 21.1606589588433
1330000 17.4787478803063
1340000 21.2176448520724
1350000 16.9649243769013
1360000 14.9453008893006
1370000 22.9715721796716
1380000 18.9717412766627
1390000 19.2629908766178
1400000 14.3424908904598
1410000 20.610428137368
1420000 20.4592371986859
1430000 21.1099669192985
1440000 22.0452684337039
1450000 17.7590297868651
1460000 22.0647519121618
1470000 20.7755028338447
1480000 13.5309329100595
1490000 12.0374345363256
1500000 6.74443146066068
1510000 13.0754221368427
1520000 10.7772286238626
1530000 16.3500213303143
1540000 16.7057349105368
1550000 14.715020860831
1560000 13.4171643795765
1570000 13.9573283750633
1580000 15.7365487193814
1590000 19.6438592765847
1600000 20.3112665766043
1610000 20.805704771082
1620000 20.1493096038468
1630000 22.3729564493551
1640000 19.2940842922299
1650000 9.60500153024924
1660000 9.64336903038469
1670000 18.0283581607304
1680000 20.3341332920025
1690000 19.6211224278715
1700000 16.7343506141017
1710000 19.4071461491213
1720000 18.5069335697801
1730000 15.7694181382535
1740000 19.717629135955
1750000 22.4850615108501
1760000 23.9618066828903
1770000 22.558003899751
1780000 21.2070288388647
1790000 17.2640116590517
1800000 12.10703774174
1810000 7.37632169405379
1820000 4.28517973144238
1830000 8.18875374665203
1840000 7.05569628964389
1850000 13.7220004345545
1860000 19.038264237023
1870000 18.4025347398392
1880000 19.9131789897909
1890000 20.6039954178884
1900000 21.1161232424444
1910000 8.48846106643322
1920000 12.6143548422627
1930000 8.48956655296212
1940000 8.04265729713234
1950000 11.5286598699025
1960000 13.18699770746
1970000 10.1840733162259
1980000 18.9028579056205
1990000 14.6751369923608
2000000 16.6766440111211
2010000 21.0349312437557
2020000 19.9365273996144
2030000 20.3334033807188
2040000 19.7244238238592
2050000 22.718382337941
2060000 24.0853763458651
2070000 21.7421762918104
2080000 15.8852288401724
2090000 23.2980360402409
2100000 23.1821064811063
2110000 19.0093855298306
2120000 15.5303471654104
2130000 24.7098803368542
2140000 24.8237128692428
2150000 24.1658516035912
2160000 24.3249023904768
2170000 18.6025738094012
2180000 16.4445852034687
2190000 15.0757138701556
2200000 17.563446171474
2210000 19.8939197618858
2220000 18.2115590336745
2230000 16.6989644617386
2240000 18.5253365140709
2250000 20.0985869557143
2260000 23.590656960343
2270000 21.5901804212269
2280000 21.9070314711071
2290000 17.1940957733217
2300000 21.4842168956168
2310000 16.4636219560447
2320000 24.7076108817532
2330000 22.6321701198228
2340000 24.1102757101723
2350000 31.0917800625635
2360000 27.7497849094352
2370000 24.2994448444493
2380000 22.6068133463984
2390000 22.137907733883
2400000 16.3651512892342
2410000 26.2944882252435
2420000 22.1486923982798
2430000 21.6536114228169
2440000 20.5098181100692
2450000 24.3151354910231
2460000 26.7554900349409
2470000 27.1411331695109
2480000 30.5231527503374
2490000 30.0069759570728
2500000 27.6378113588531
2510000 28.0271047320641
2520000 30.4809649507773
2530000 31.9445431365838
2540000 24.4774687406904
2550000 29.3110907044426
2560000 29.7543322550369
2570000 22.3743419417077
2580000 23.6807851176641
2590000 23.9285385642871
2600000 31.2632605007425
2610000 22.9166022478423
2620000 29.9793633455209
2630000 30.670180606277
2640000 27.81264141267
2650000 29.2425541977091
2660000 26.005440372961
2670000 32.2181700797424
2680000 21.9237152405196
2690000 20.3000747838021
2700000 23.940403039961
2710000 26.3764774559278
2720000 27.6467987927415
2730000 20.7457124253235
2740000 15.3282821529066
2750000 19.9713674654102
2760000 16.8324047008268
2770000 20.6004478756386
2780000 23.9415032576661
2790000 21.5267985940233
2800000 20.7308338364701
2810000 17.5486903443386
2820000 26.4906374533145
2830000 21.9392132279914
2840000 17.3721550189414
2850000 20.1945026585042
2860000 22.3522600593752
2870000 27.2940509084092
2880000 22.8293817289376
2890000 27.2892812221809
2900000 27.2352258406013
2910000 27.3414103201599
2920000 31.2715796377617
2930000 26.3471540564312
2940000 26.4098083593317
2950000 30.1943134442441
2960000 25.6018089571357
2970000 27.1816514864473
2980000 26.2264125182765
2990000 23.2270088836716
3000000 21.8810344225885
3010000 22.6289810949325
3020000 14.7704204660669
3030000 21.5612766235274
3040000 22.2759156704375
3050000 20.4434057745707
3060000 19.9882581150048
3070000 17.9457990261751
3080000 23.9334915698396
3090000 27.7937673956077
3100000 24.6975029867208
3110000 30.0839039598413
3120000 30.8367609236215
3130000 31.5062693073756
3140000 19.5603315290703
3150000 23.0032902315616
3160000 27.0826079734902
3170000 27.1517257723852
3180000 26.4302826656725
3190000 24.3267548673592
3200000 22.405642925457
3210000 22.9241515480069
3220000 16.7033040863518
3230000 10.7044281792096
3240000 7.45627515642462
3250000 13.8830110023588
3260000 19.1217310271067
3270000 13.4515383538629
3280000 13.3023878898052
3290000 18.4687539014589
3300000 14.6269340360977
3310000 18.9665338635946
3320000 18.0052940282562
3330000 19.0118406317837
3340000 19.3420854317904
3350000 17.5313404945571
3360000 13.408258298254
3370000 16.6908786913845
3380000 14.6367864807699
3390000 15.8721500868876
3400000 9.42628824492971
3410000 19.870340064272
3420000 17.46902331912
3430000 17.4325179749908
3440000 10.6199215608817
3450000 11.1302100208809
3460000 16.1899803973096
3470000 19.0083493857092
3480000 23.3221880289849
3490000 21.4302043651981
3500000 22.1629640796646
3510000 27.0560744716195
3520000 21.0902408015825
3530000 27.2260478716099
3540000 20.9609223721452
3550000 24.0960038465466
3560000 23.272768159305
3570000 19.699990445852
3580000 20.0225564979172
3590000 19.0369739585512
3600000 16.0075730412157
3610000 19.7413984450205
3620000 21.0183092890727
3630000 17.5618481770225
3640000 17.7292560410768
3650000 16.4911920169254
3660000 19.4366744173316
3670000 20.2972034372618
3680000 23.7955757829432
3690000 18.7612464025922
3700000 23.4904472583036
3710000 19.7873581891492
3720000 18.3942416918903
3730000 22.4423421489572
3740000 25.4926734407804
3750000 30.080132206688
3760000 27.6807660753666
3770000 29.3749615916363
3780000 29.3809308814628
3790000 34.6157142023976
3800000 28.8608099071297
3810000 30.8028936193737
3820000 32.2321293223489
3830000 30.9671959001006
3840000 31.0697644871036
3850000 25.0304487920948
3860000 22.5873359407784
3870000 16.8609565275523
3880000 15.1546580332683
3890000 20.3741490891207
3900000 22.1351961496067
3910000 27.0400574465105
3920000 24.1682098620571
3930000 25.6477938592183
3940000 19.9607820771245
3950000 16.8147237364942
3960000 19.3362956141567
3970000 21.662111293229
3980000 21.4168525525619
3990000 25.8876621751081
4000000 28.8675151579414
4010000 28.4213659082882
4020000 27.5476187729008
4030000 25.7708182805239
4040000 18.0061444236316
4050000 10.8938673102754
4060000 13.0334961185924
4070000 17.7599561755334
4080000 14.6093228500541
4090000 18.5925872315388
4100000 12.8727693212214
4110000 11.8865388938164
4120000 9.88795286743738
4130000 17.8574886385164
4140000 15.2269901026386
4150000 12.8600094047201
4160000 17.1294490846294
4170000 17.5644367202435
4180000 13.2762808705076
4190000 16.4719444029836
4200000 12.7786763052871
4210000 13.0272394723484
4220000 9.97654081566958
4230000 15.4369932509241
4240000 9.94345115438915
4250000 20.9384590796591
4260000 22.2961143664868
4270000 27.4211454480439
4280000 28.3283467952298
4290000 29.4787105039225
4300000 26.8023774227516
4310000 25.3426088542993
4320000 28.5821963170264
4330000 24.0063847111179
4340000 21.1160394940535
4350000 29.4950601362378
4360000 33.4550825344299
4370000 26.7002857754653
4380000 29.4290937420186
4390000 29.8711342073902
4400000 24.4138115527871
4410000 23.9974497935485
4420000 29.1214811147609
4430000 28.7107193040706
4440000 33.6889537042582
4450000 24.4911859639577
4460000 33.3373979016962
4470000 39.1936420057091
4480000 35.7282098765237
4490000 39.1993452626339
4500000 30.8558967652995
4510000 39.5199431062003
4520000 40.6131080325025
4530000 42.4169173069669
4540000 30.3077438706753
4550000 27.6492874427411
4560000 37.2880877737143
4570000 24.3309716819771
4580000 29.3988724835774
4590000 38.7897138148893
4600000 37.4330057464322
4610000 28.2768124406254
4620000 27.3548355388219
4630000 26.4673122334582
4640000 32.4843415456209
4650000 29.8886839489761
4660000 33.1004952235944
4670000 37.7202945949876
4680000 39.0024761408749
4690000 36.6520913456325
4700000 34.0968501027785
4710000 36.8942783362906
4720000 36.9554349884928
4730000 34.1980342267428
4740000 25.43728599171
4750000 30.8077585482039
4760000 33.2124598227857
4770000 29.4466694032636
4780000 26.8949111600931
4790000 28.0008756210937
4800000 32.4855115265048
4810000 33.441438784613
4820000 36.838697327713
4830000 35.0733339366254
4840000 34.1994539714351
4850000 29.6631832871603
4860000 24.1073044123144
4870000 23.8565452575773
4880000 23.9807898077045
4890000 23.4245874511082
4900000 23.9974947825289
4910000 21.0635675186559
4920000 31.1376444889868
4930000 34.4065362767379
4940000 31.5168895757
4950000 39.1657699452768
4960000 42.5168263458795
4970000 41.9617880522998
4980000 42.7887525203557
4990000 41.567025468666
5000000 40.8804051295639
5010000 39.6196890397941
5020000 36.8979284750714
5030000 41.4894089610485
5040000 31.2276792095294
5050000 32.9086141999111
5060000 33.7659304938451
5070000 32.6018596295921
5080000 41.4174099292402
5090000 37.3053552099318
5100000 38.2490810708673
5110000 37.9285056329012
5120000 29.546688951557
5130000 33.9837920874425
5140000 27.4659901357655
5150000 30.3902231879401
5160000 25.692994699296
5170000 25.5568209834383
5180000 34.0473315432955
5190000 31.233864390185
5200000 19.7200565493636
5210000 19.444163814275
5220000 24.5231642690004
5230000 33.6972193283444
5240000 29.8090807907461
5250000 40.9882351103809
5260000 43.7788348821363
5270000 27.870587700747
5280000 25.8366867350948
5290000 23.2075311381382
5300000 25.8606718651896
5310000 29.3839762937382
5320000 25.6471581666839
5330000 24.7339769828747
5340000 37.332893863734
5350000 30.1505932062268
5360000 29.4428137793344
5370000 33.5143211711662
5380000 27.1265778834863
5390000 23.6966895387403
5400000 27.2538546383021
5410000 17.3908629226607
5420000 23.4804276941243
5430000 23.4577845752636
5440000 18.7957113119564
5450000 20.8542011218178
5460000 28.1590042740646
5470000 21.9796222154985
5480000 21.4474355682665
5490000 24.0295716804177
5500000 25.66088698614
5510000 24.3994704032748
5520000 28.6314432992393
5530000 24.9220469533449
5540000 25.2835719586553
5550000 31.0097955629959
5560000 28.5837791760345
5570000 25.5504034334088
5580000 27.836264377248
5590000 27.419703600448
5600000 27.1402006407113
5610000 29.9994135640336
5620000 17.4926437058255
5630000 22.9499791744472
5640000 18.4532013825951
5650000 17.3860676918811
5660000 20.4789237387434
5670000 9.41189345247881
5680000 14.3017125476547
5690000 12.0393806559568
5700000 10.2867854414272
5710000 17.8355631325838
5720000 20.9991559655156
5730000 24.8582816843704
5740000 19.8975794281673
5750000 20.325509749571
5760000 17.9085269482846
5770000 14.6453703501749
5780000 17.5607866899616
5790000 24.352416846835
5800000 24.7833547219409
5810000 29.1338067071331
5820000 28.9477471822626
5830000 22.7727571751838
5840000 21.7909774928619
5850000 26.251148737729
5860000 16.6443054073482
5870000 16.4964045203875
5880000 22.7305263433274
5890000 16.4627818631548
5900000 17.4873044447302
5910000 19.6332612368857
5920000 21.6365437753762
5930000 15.9467987140061
5940000 9.60453499096798
5950000 17.3927659088214
5960000 19.7597803799521
5970000 21.6961654632669
5980000 24.4919183596944
5990000 19.7381041741819
6000000 21.3588251867301
6010000 28.4737273466598
6020000 25.5509954898992
6030000 22.2802258802463
6040000 19.0197308813357
6050000 17.9154392835749
6060000 16.7802690953617
6070000 16.913737902698
6080000 19.1768466296983
6090000 21.0341182504514
6100000 15.8082739942069
6110000 18.9772903364859
6120000 14.9173056163636
6130000 15.4659619021967
6140000 22.4054730692592
6150000 21.5668495646893
6160000 20.4719383304022
6170000 26.7309303833527
6180000 23.1461095581523
6190000 21.9677820986082
6200000 21.3488670825625
6210000 26.257942047081
6220000 28.8448295708979
6230000 32.092784788305
6240000 30.2935837599439
6250000 28.5663913177136
6260000 26.8633372812839
6270000 24.7769225207638
6280000 17.4022440552083
6290000 20.542320604461
6300000 27.013744637708
6310000 25.3841238354607
6320000 25.7209024416281
6330000 25.14368952222
6340000 23.5023158774014
6350000 21.0151098574596
6360000 12.7715004862543
6370000 24.906480022156
6380000 27.625555562135
6390000 28.155790107508
6400000 23.2759213352576
6410000 19.2865976522618
6420000 28.215957221169
6430000 28.9776329601614
6440000 32.2462320365194
6450000 27.0665595128967
6460000 21.8461524964477
6470000 20.1630858617032
6480000 22.1055500663375
6490000 26.289894800134
6500000 22.5208398231358
6510000 23.1708040515473
6520000 19.8958496129696
6530000 21.9512228960596
6540000 23.9010901631879
6550000 29.2017030875174
6560000 31.4784369879349
6570000 34.6761100173979
6580000 34.5720842764538
6590000 28.1149369684132
6600000 24.3415159500191
6610000 29.4610726582246
6620000 27.0352488437364
6630000 25.205054173053
6640000 28.3833539348839
6650000 21.0588769540041
6660000 26.7713490014916
6670000 22.1327267999832
6680000 26.239118729905
6690000 26.461685509273
6700000 18.5672090540542
6710000 18.3557848282434
6720000 18.9019169696221
6730000 20.7470038209806
6740000 17.849123125211
6750000 16.4721974387372
6760000 14.6572854993728
6770000 21.230111428678
6780000 14.9070452499761
6790000 20.8493682004035
6800000 19.9008662346565
6810000 15.1412395432942
6820000 14.5399617296259
6830000 23.0361245046955
6840000 24.1529330712913
6850000 28.0600708839828
6860000 24.6506836818498
6870000 14.1406248511425
6880000 19.1148844342379
6890000 20.7150753069033
6900000 16.1697482507009
6910000 15.2640352294927
6920000 22.5034175923033
6930000 15.3669965336695
6940000 17.3182766853954
6950000 22.4182643542366
6960000 22.13164568301
6970000 21.1774765451369
6980000 15.7892557556536
6990000 12.7920899055645
7000000 14.8776855695829
7010000 16.1043876914602
7020000 20.2262117832267
7030000 21.6673633666269
7040000 21.7547244893619
7050000 24.7512132373493
7060000 22.7799182083238
7070000 20.8274682802543
7080000 16.224176894081
7090000 13.2136324359465
7100000 17.6570840689075
7110000 17.1678858214644
7120000 12.6759944434276
7130000 13.5809769868671
7140000 8.51836298495579
7150000 15.5356717529827
7160000 16.4561626487182
7170000 16.8976017113165
7180000 17.6326325077497
7190000 19.6894723941864
7200000 15.0354953061263
7210000 12.736612952983
7220000 20.8465316759643
7230000 21.2013047237251
7240000 22.8129269179653
7250000 22.0483915023635
7260000 21.1349744786519
7270000 18.4656608802478
7280000 20.256662073599
7290000 22.0382180133461
7300000 18.3679502615038
7310000 23.0996966550616
7320000 18.2051765688472
7330000 15.520941650051
7340000 19.4581938795305
7350000 19.4476043069605
7360000 15.1364694507369
7370000 18.158867876363
7380000 14.7857492408003
7390000 19.7202171811937
7400000 26.5547751486366
7410000 25.3423298714898
7420000 20.0348324517447
7430000 20.148105485762
7440000 17.5500519872782
7450000 23.0934915992938
7460000 22.3526373962504
7470000 21.1045577187126
7480000 19.2208489581112
7490000 13.8189511745067
7500000 24.5853943338633
7510000 22.6511664726935
7520000 20.744982008672
7530000 16.5596958782528
7540000 15.6181707205439
7550000 11.6822062430304
7560000 20.728281783408
7570000 19.029886151331
7580000 10.5078633372283
7590000 20.0137700726689
7600000 18.1575082674357
7610000 14.2020761947496
7620000 20.9353889645268
7630000 16.9182690097675
7640000 20.3059355400868
7650000 21.6939667042602
7660000 20.5222798603639
7670000 15.4942614236933
7680000 19.9777466033731
7690000 14.4494677833425
7700000 14.9640550009476
7710000 19.1225160109925
7720000 22.450055059082
7730000 23.7447749695756
7740000 21.9764515423678
7750000 17.3865912868691
7760000 14.8581313177769
7770000 14.51157813094
7780000 16.0533133010411
7790000 22.4451051091017
7800000 23.4908447606224
7810000 21.4993808665773
7820000 20.3811960231962
7830000 17.1863100653667
7840000 10.5082908530007
7850000 14.3963823285146
7860000 11.4862142992171
7870000 14.4408949022672
7880000 18.9128309673707
7890000 16.9918510373407
7900000 21.0340563551813
7910000 19.6095827077041
7920000 21.1063211604773
7930000 29.1609303294888
7940000 20.1465007858055
7950000 23.5716510840394
7960000 22.8584367363326
7970000 18.0080472318191
7980000 18.0526847865241
7990000 16.4643144864257
8000000 21.8709697836647
8010000 17.5582388990762
8020000 19.7111774312363
8030000 14.0949171097574
8040000 12.5185464545634
8050000 21.5765565059424
8060000 23.3450268738878
8070000 17.3575836374123
8080000 23.7747687921607
8090000 25.9594231082743
8100000 26.2413611555385
8110000 23.8001089517709
8120000 24.6589592571585
8130000 28.8823602965937
8140000 32.2432098310285
8150000 27.7971158536814
8160000 33.2771882620717
8170000 29.969275409508
8180000 33.6411371679658
8190000 36.2763905737722
8200000 34.7366556050363
8210000 38.6310884742984
8220000 40.8894343039057
8230000 38.331122379028
8240000 37.4105861341277
8250000 24.8874816802702
8260000 21.2245093475594
8270000 28.0262470305017
8280000 32.3283395146177
8290000 34.2594767448376
8300000 23.671123265121
8310000 26.7893910963412
8320000 25.269561549818
8330000 30.5652698793896
8340000 29.3829270662979
8350000 28.697525868097
8360000 34.2925895759319
8370000 38.748708300421
8380000 27.5378275464847
8390000 25.533260555474
8400000 28.0064553823449
8410000 23.1136328125773
8420000 34.3502906624065
8430000 29.4649868855324
8440000 21.6383464605491
8450000 23.4504771393588
8460000 22.7772946633172
8470000 29.2358216199656
8480000 26.3994669303461
8490000 29.1824329285952
8500000 23.1956078898568
8510000 26.9897669646927
8520000 22.3699917137637
8530000 22.1366649842189
8540000 17.8446948601232
8550000 19.5359248053169
8560000 21.8695049096673
8570000 27.7824664510184
8580000 30.3463589427664
8590000 20.0475587928677
8600000 29.6147096371735
8610000 33.0048412496582
8620000 27.4231184275267
8630000 33.716536287441
8640000 29.761050964315
8650000 28.2396879709836
8660000 30.0740817601883
8670000 30.1705916323283
8680000 24.9789223007737
8690000 33.6932443570945
8700000 35.2913160545012
8710000 27.2739578351702
8720000 25.746493649773
8730000 34.7374848155601
8740000 31.4614721039063
8750000 25.9401006240907
8760000 34.5658211898988
8770000 33.632230053081
8780000 26.250230440826
8790000 32.2117546761657
8800000 32.1068002733525
8810000 34.1323758842677
8820000 29.7094966400004
8830000 25.2400300847386
8840000 33.2363076773838
8850000 31.1249033707796
8860000 36.5261917758236
8870000 33.5142902090894
8880000 29.0265855536597
8890000 29.766843067296
8900000 29.9284185275968
8910000 30.9513607390644
8920000 33.5611684385037
8930000 20.4687254814384
8940000 15.2509652610732
8950000 16.6309031813034
8960000 16.7039529038677
8970000 14.9501302258508
8980000 14.7080939274371
8990000 23.1880566757637
9000000 14.7050212038811
9010000 22.6861988214736
9020000 21.1566967872626
9030000 21.8974576746217
9040000 26.026960967841
9050000 31.225220895316
9060000 32.5750776622255
9070000 28.9670149933755
9080000 29.1042128046293
9090000 19.0586426285203
9100000 29.8691831827738
9110000 29.9540654193452
9120000 28.640523345732
9130000 27.1424005846481
9140000 24.8106942439413
9150000 27.2502487518288
9160000 32.6358506043849
9170000 26.6648333691397
9180000 26.142229234916
9190000 23.7552797649496
9200000 27.7181651396687
9210000 28.4747727730619
9220000 26.2714989008789
9230000 25.9850312500602
9240000 22.5554435094601
9250000 20.4943147846126
9260000 20.9364350689777
9270000 20.8553291347299
9280000 24.5769777307553
9290000 29.7124999422487
9300000 22.4917586501081
9310000 29.30361091526
9320000 29.4866579653122
9330000 30.9918759831102
9340000 27.630531277949
9350000 28.5992355532416
9360000 29.8504617405281
9370000 26.0531353517247
9380000 23.4687599021044
9390000 25.0637970412595
9400000 28.6996151267352
9410000 24.0385562600359
9420000 25.2289608242243
9430000 27.09728362
9440000 29.4093201906903
9450000 35.2377280949726
9460000 34.4249543035672
9470000 28.7437837532547
9480000 27.2657856018533
9490000 31.6178371207387
9500000 33.0494830273871
9510000 21.1210444209264
9520000 17.3302280231074
9530000 24.1593032687403
9540000 23.358818835669
9550000 28.8374598068846
9560000 22.081877755558
9570000 23.052472691073
9580000 32.7659991481666
9590000 28.7555564139107
9600000 25.230814253156
9610000 28.1057075991316
9620000 35.4751595535416
9630000 30.7164505721847
9640000 23.760288935584
9650000 24.5999399214787
9660000 28.7895993076267
9670000 28.4297582037572
9680000 29.8323638693706
9690000 20.7606155638647
9700000 23.6586555395897
9710000 30.651760608226
9720000 35.1918638156249
9730000 30.0305587272868
9740000 35.5690826508661
9750000 23.8709863403686
9760000 29.4475411628348
9770000 29.6716704312105
9780000 29.9865120005459
9790000 32.1428679532218
9800000 26.7868881540891
9810000 23.286973412579
9820000 26.4010171836412
9830000 31.6841987182783
9840000 29.2082254160079
9850000 25.3265760952234
9860000 22.6167733764779
9870000 23.066259532697
9880000 25.8575516267963
9890000 23.6898441442814
9900000 28.0465369908262
9910000 29.7137862744519
9920000 34.6094651968367
9930000 31.0394169228491
9940000 27.2796872240569
9950000 23.5186500891053
9960000 25.246006494942
9970000 29.1400679577887
9980000 24.5004521574029
9990000 18.8045477613097
10000000 16.7394334694105
10010000 13.4684249524832
10020000 24.5142436272918
10030000 22.517322898288
10040000 23.3872076353906
10050000 24.7190733329749
10060000 21.2764467211684
10070000 23.2074007776691
10080000 28.8251024661193
10090000 25.0745259563873
10100000 24.5391728058215
10110000 22.4692603250495
10120000 18.3116581723182
10130000 25.571566854977
10140000 29.3982206516034
10150000 30.962154263715
10160000 30.833560417409
10170000 26.1311374881598
10180000 25.5056356376247
10190000 34.6063925162082
10200000 25.3065318371815
10210000 21.9860170852988
10220000 23.3389792759967
10230000 17.147918958693
10240000 19.3038768468776
10250000 25.6654548231325
10260000 26.124388004177
10270000 21.2347826051769
10280000 22.2695923558148
10290000 25.0940705348823
10300000 24.6723784065791
10310000 20.9811748038558
10320000 19.5640549538006
10330000 20.6175427263068
10340000 21.9285769847737
10350000 25.4150462488224
10360000 21.9513566491902
10370000 15.6399913520682
10380000 16.8302757370078
10390000 18.9680284320767
10400000 16.8402269014081
10410000 23.9408939660762
10420000 20.0975305396432
10430000 20.0614445346381
10440000 17.705570906575
10450000 20.5013826136754
10460000 22.9750077218698
10470000 21.2494487846348
10480000 24.5474973578575
10490000 24.8802163848575
10500000 26.6579992200818
10510000 22.6868158264562
10520000 30.8661940458012
10530000 27.2015506946867
10540000 23.5581018332829
10550000 16.1530855370068
10560000 17.2629868413416
10570000 24.682745590014
10580000 27.2095801163573
10590000 26.2938424221179
10600000 27.1401874931412
10610000 24.7114207514352
10620000 23.3673501157137
10630000 22.5743962086208
10640000 16.8785153807075
10650000 14.0589473713115
10660000 13.1590635124146
10670000 15.8075087316093
10680000 23.4718026371243
10690000 24.9923356654026
10700000 24.383976968081
10710000 16.5562635856062
10720000 17.0874042873785
10730000 17.0224639253852
10740000 23.8180000662923
10750000 26.6785941305747
10760000 34.1794844619884
10770000 29.3288831015701
10780000 23.9608462564396
10790000 30.2334260958112
10800000 26.1621073958812
10810000 29.7439199026083
10820000 35.7438494922731
10830000 28.5800143922004
10840000 30.7834562050547
10850000 25.4453936427341
10860000 32.7444532092307
10870000 37.237379156334
10880000 30.6994543117403
10890000 31.9468874053782
10900000 34.5474624300981
10910000 32.4762382912111
10920000 24.6208383599827
10930000 19.5930864106934
10940000 24.4367754471286
10950000 18.7334131687014
10960000 17.5826222490355
10970000 19.8016563500462
10980000 25.4946650964806
10990000 29.6956104532914
11000000 27.7300951287937
11010000 25.4863724432734
11020000 21.9745242169045
11030000 28.9423711061787
11040000 30.7895078381412
11050000 33.0637124916317
11060000 29.8858647160848
11070000 38.503221999306
11080000 30.563330188965
11090000 30.6357210426819
11100000 31.7634644621534
11110000 34.0351702646831
11120000 32.0016199944698
11130000 38.6377235646878
11140000 45.1354135853776
11150000 44.8100921265182
11160000 41.3853638940883
11170000 37.8979936783024
11180000 43.7631421134537
11190000 48.9310788322746
11200000 53.5099427484767
11210000 43.6744043245848
11220000 42.9930165279293
11230000 50.1204034753114
11240000 53.0661763729359
11250000 49.594557338148
11260000 51.8080273986316
11270000 54.0657617094952
11280000 44.5921212119821
11290000 49.9393831389363
11300000 57.5280486827537
11310000 57.3146975078799
11320000 57.4712980712638
11330000 49.1946109462781
11340000 52.0212834655733
11350000 53.9401218162969
11360000 52.0484608189341
11370000 55.9072160300007
11380000 61.1671909489751
11390000 61.8626865794065
11400000 62.9035118324242
11410000 61.9279546942034
11420000 57.8545186542322
11430000 62.7899002514547
11440000 55.4426385207757
11450000 58.8736057578125
11460000 55.5936947026098
11470000 52.6655504543444
11480000 55.249372385373
11490000 49.9755586293068
11500000 51.8398429825421
11510000 40.1824550426394
11520000 44.6048760085525
11530000 40.2631985775911
11540000 45.715047319268
11550000 49.8011900325844
11560000 45.729108212491
11570000 53.0397723216452
11580000 56.3924290664581
11590000 58.1034781671796
11600000 60.1992846139505
11610000 56.1929799821218
11620000 56.2696506048528
11630000 51.1204068360501
11640000 42.4530371233637
11650000 47.3333173709261
11660000 47.7383658053045
11670000 44.4398649376852
11680000 50.2746718440461
11690000 52.286246223625
11700000 55.7950020171904
11710000 60.8165651433032
11720000 58.5297358411679
11730000 54.755875281781
11740000 53.1058372493456
11750000 61.8211642498273
11760000 56.8873672053064
11770000 52.215969645802
11780000 57.7980341097618
11790000 54.6439909898467
11800000 63.4645649844982
11810000 56.753744624999
11820000 61.0749113702145
11830000 60.9161364190763
11840000 59.5814978249463
11850000 59.121683074599
11860000 57.4803823477978
11870000 62.2234792558073
11880000 61.6529475649119
11890000 56.7661997936918
11900000 59.6886891604726
11910000 61.0472828512803
11920000 61.9668265446998
11930000 62.4596693103562
11940000 64.2087596183775
11950000 66.9642843780226
11960000 66.0506139638374
11970000 66.3210644748006
11980000 61.4583948255494
11990000 65.4295843787185
12000000 59.3731955478549
12010000 62.8648684471639
12020000 60.354372801886
12030000 63.075101916852
12040000 62.2169155330831
12050000 64.5867320223534
12060000 63.6436005449094
12070000 62.4424592019971
12080000 64.1382607074106
12090000 68.2990168170885
12100000 62.4965254333526
12110000 64.0918553145091
12120000 59.466873821743
12130000 61.3660326228214
12140000 61.2411489250625
12150000 63.4863824478751
12160000 63.6966369992346
12170000 64.2205262530582
12180000 64.3863128624006
12190000 65.9738326914375
12200000 61.9987359304102
12210000 57.0918146923653
12220000 57.0008819193663
12230000 56.7817722447888
12240000 61.3724942101132
12250000 65.5582342310733
12260000 60.6124842483242
12270000 62.9201431753004
12280000 64.2004060953823
12290000 64.2850646187662
12300000 63.681672047882
12310000 67.2072458545616
12320000 65.9780315856627
12330000 67.2818789923323
12340000 67.4289002886943
12350000 67.0080478339608
12360000 63.3830424447871
12370000 62.6711347850515
12380000 66.4868602573027
12390000 63.9839904526128
12400000 71.0885282865821
12410000 59.4293259128455
12420000 64.2929549128933
12430000 67.6010278888415
12440000 69.2707631644008
12450000 62.3570228077341
12460000 62.4678542459772
12470000 57.8467443746516
12480000 53.9467050909189
12490000 64.3156556880274
12500000 66.082967925524
12510000 65.3052926492253
12520000 62.1414291832843
12530000 70.5806870769921
12540000 65.6521292448055
12550000 62.9015411894771
12560000 70.6432654711008
12570000 70.9353512921338
12580000 68.1937356501664
12590000 69.1514293010079
12600000 68.5254514202841
12610000 70.2083744866626
12620000 74.4076735784379
12630000 69.4199223650663
12640000 64.8879658230518
12650000 67.2045045747565
12660000 67.767278494919
12670000 67.6356212179433
12680000 63.4941877969709
12690000 69.4956633114626
12700000 69.679335272487
12710000 61.8544016232771
12720000 65.4880951461056
12730000 66.782951964395
12740000 63.6758465570678
12750000 62.8576074514373
12760000 60.5563655694613
12770000 58.570013107426
12780000 65.4781898115223
12790000 65.9806710921574
12800000 64.3468662571665
12810000 61.702534385449
12820000 65.3564008773881
12830000 55.9193238986705
12840000 57.3558386014038
12850000 58.4718101457699
12860000 65.1132839543471
12870000 65.7151386852948
12880000 67.3341853572982
12890000 71.5367955579604
12900000 67.1448052132264
12910000 67.0554058140316
12920000 70.0895348668533
12930000 72.281918919765
12940000 67.2359312034876
12950000 71.6408284993274
12960000 70.4727891548691
12970000 72.7756120317355
12980000 72.6682990236536
12990000 73.3074530545049
13000000 71.7963146896703
13010000 69.1143735238041
13020000 65.2220726619094
13030000 72.9091997155076
13040000 71.0855335107257
13050000 68.114833742883
13060000 61.3998714290997
13070000 74.1996731890519
13080000 72.7049508166596
13090000 72.2174590472199
13100000 67.5829398473204
13110000 65.546580203284
13120000 70.9941918330673
13130000 67.2814018105675
13140000 71.2193545151953
13150000 67.7997395863031
13160000 67.6670094732538
13170000 68.1742133290296
13180000 63.7447180855174
13190000 58.9692093726018
13200000 64.1221415056859
13210000 65.3848812364903
13220000 69.4546913761571
13230000 63.9512431264165
13240000 60.1477774402327
13250000 61.7484024193295
13260000 67.3336640409488
13270000 70.5165989567287
13280000 64.9956220736022
13290000 66.5825262701773
13300000 65.094760653893
13310000 67.7136991216144
13320000 60.8400473955105
13330000 61.9774146458878
13340000 61.9896222799168
13350000 58.9718832775127
13360000 66.530996171034
13370000 68.5746687201437
13380000 62.2747395135145
13390000 62.3159830558455
13400000 63.0647710082637
13410000 64.2149571294398
13420000 63.4304052414022
13430000 69.8621067257261
13440000 64.8227875361864
13450000 67.0336000956287
13460000 64.9494575027609
13470000 62.9447443987927
13480000 52.8917124941469
13490000 53.963278839324
13500000 64.1111607164575
13510000 65.2674260839545
13520000 69.4971210887518
13530000 69.5388403217701
13540000 70.6595363388104
13550000 67.6668305120038
13560000 74.084054650397
13570000 72.1371697616852
13580000 67.4036237950152
13590000 70.8170702603884
13600000 66.7233808092029
13610000 64.9532570740445
13620000 60.1098325624382
13630000 65.06098309932
13640000 67.2828926570288
13650000 56.5065773422293
13660000 56.9596701771903
13670000 53.6401297905621
13680000 54.6701749552489
13690000 57.9349926052261
13700000 56.9611841866271
13710000 56.5862275142583
13720000 54.7056496112198
13730000 64.5148585202337
13740000 57.9815863771812
13750000 68.3720098635972
13760000 69.952256901644
13770000 71.3193155091658
13780000 67.1840015414004
13790000 68.9369593413144
13800000 62.3291686719368
13810000 69.4736701365426
13820000 65.0079916081827
13830000 60.9009451116122
13840000 60.964664858103
13850000 56.7487950937341
13860000 60.1188992007557
13870000 62.9453226603636
13880000 65.5082397369481
13890000 70.2658231122953
13900000 63.5869899383101
13910000 67.625893427284
13920000 70.3178569138887
13930000 65.3771148045753
13940000 64.4158855872786
13950000 58.7386862536644
13960000 51.2900056269592
13970000 58.2033478564236
13980000 51.6150425248391
13990000 56.9494732186289
14000000 55.6799037518227
14010000 59.1256040986594
14020000 55.2473737792411
14030000 53.5131424514234
14040000 57.7429990228872
14050000 51.4811237764627
14060000 52.4514111025616
14070000 55.4852453933139
14080000 57.3531372513945
14090000 56.5923726452793
14100000 58.9632711141234
14110000 54.167232259228
14120000 58.7563946882074
14130000 53.7576770769422
14140000 56.2107859586059
14150000 54.3389784078644
14160000 54.6171100649127
14170000 46.0084121672344
14180000 55.136100906125
14190000 49.3432233358177
14200000 45.6700721024767
14210000 48.5433791948321
14220000 54.0352875213565
14230000 55.9691454469908
14240000 54.8276641733132
14250000 47.9246555559042
14260000 46.7437488087494
14270000 49.2632182694791
14280000 51.053244440664
14290000 52.5132931505915
14300000 49.5977016038686
14310000 53.6929854657778
14320000 41.5853312226085
14330000 43.3967897059634
14340000 48.3295963743503
14350000 55.2336346427783
14360000 52.0902430970722
14370000 54.7701967202975
14380000 56.0219547265249
14390000 52.7685939843434
14400000 49.6006137922546
14410000 51.9033357599194
14420000 49.8871104610755
14430000 49.7420941358517
14440000 52.2690600759075
14450000 55.4900124630524
14460000 51.1158126750061
14470000 50.8351408986749
14480000 51.7560301395139
14490000 49.7616508618233
14500000 49.0791958533316
14510000 48.9553642638725
14520000 44.6331618559713
14530000 51.1181795851202
14540000 49.0840142656822
14550000 49.1407520929216
14560000 54.2883970391349
14570000 52.0782841516335
14580000 48.754658181588
14590000 51.8557731233353
14600000 48.5167391105385
14610000 44.5025260865649
14620000 50.9494027988188
14630000 37.8356414507431
14640000 38.6112526601453
14650000 45.4175063067187
14660000 53.0307099519104
14670000 57.5859713005587
14680000 51.755771323319
14690000 48.6032395903148
14700000 50.6406408221701
14710000 48.9156815908449
14720000 42.5336470893036
14730000 52.13881165885
14740000 54.5164700925014
14750000 48.5011825095547
14760000 49.0680023923619
14770000 53.0562213840105
14780000 50.1736562716281
14790000 46.5036388130858
14800000 51.6509907885855
14810000 53.2426521541259
14820000 42.725458521814
14830000 39.6497967956945
14840000 44.8772103116281
14850000 45.2803445437468
14860000 44.5284898984651
14870000 40.4119431774791
14880000 46.4058130192674
14890000 47.8641882899544
14900000 41.3357300392424
14910000 36.5393236589238
14920000 40.1871964257542
14930000 33.6804459988
14940000 41.2598411776173
14950000 40.6545535782868
14960000 36.5159430641299
14970000 34.3165479622824
14980000 26.0559947167632
14990000 25.2393343090237
15000000 34.9792117450348
15010000 34.6975278813164
15020000 37.3440320172066
15030000 30.22194663558
15040000 28.5460729424687
15050000 33.8407894428007
15060000 35.2218292917099
15070000 35.285448927757
15080000 37.7114807510819
15090000 37.3742517319295
15100000 40.4945581561898
15110000 36.4637015544349
15120000 37.9886012448869
15130000 37.769379788042
15140000 40.3458707940545
15150000 35.5446974687188
15160000 36.8096569587934
15170000 44.2089656326282
15180000 42.0543225536279
15190000 43.1636549133395
15200000 46.4612031176258
15210000 49.1489281091146
15220000 45.2208813351167
15230000 40.2940455814161
15240000 45.7119109055054
15250000 40.8761956223026
15260000 41.2765762806394
15270000 32.9937709570364
15280000 42.0058195813452
15290000 39.4210179185604
15300000 35.608187746719
15310000 38.0935547212729
15320000 39.0663545665759
15330000 46.2262537728291
15340000 41.235852262752
15350000 47.3316705791117
15360000 38.4157746685128
15370000 40.954208644609
15380000 44.2950810354843
15390000 39.4081044773354
15400000 36.4542376212759
15410000 39.6176334479779
15420000 42.1182739929866
15430000 33.200242863545
15440000 39.8889219754166
15450000 38.6413843168149
15460000 33.2326108275623
15470000 34.3004956678848
15480000 37.3873874404035
15490000 38.648535310252
15500000 40.2897627460623
15510000 45.0696286833744
15520000 40.4835691060595
15530000 42.6389454308372
15540000 44.3166168122627
15550000 45.1612692535278
15560000 45.3265702195902
15570000 46.5302122996428
15580000 44.8222223669392
15590000 39.0007338960056
15600000 38.1213915222981
15610000 40.8012374802329
15620000 37.7192040644667
15630000 31.409712084337
15640000 35.962395224944
15650000 36.699585262457
15660000 40.8653355769679
15670000 41.8505866093467
15680000 37.3118788675308
15690000 37.9311428102018
15700000 34.742819022645
15710000 29.0274822014779
15720000 27.1659823433748
15730000 36.1151379182201
15740000 30.3074587263785
15750000 36.6913198171989
15760000 30.1808316644164
15770000 29.5739691711194
15780000 34.7861324251382
15790000 31.1877041002649
15800000 39.355996243589
15810000 38.1675224288877
15820000 36.2171870693369
15830000 40.0322761530589
15840000 37.3922927640975
15850000 42.9082447938608
15860000 38.2980800695063
15870000 30.5309563394739
15880000 43.5313541604006
15890000 38.3397094358953
15900000 38.8484335675606
15910000 40.8258863798605
15920000 38.8410453535716
15930000 45.3912600681742
15940000 47.8525390650985
15950000 42.6064518885993
15960000 38.6728756151509
15970000 41.4429877096138
15980000 41.4328433510632
15990000 41.3318943537317
16000000 45.734163660507
16010000 42.2243443117856
16020000 38.8684150009883
16030000 49.5635197378909
16040000 55.2375897171233
16050000 52.0492953525898
16060000 41.7494697989757
16070000 39.397431517138
16080000 34.6330329006684
16090000 45.5938224681886
16100000 46.4677799984319
16110000 43.4032899990765
16120000 45.3661864489483
16130000 33.553149303409
16140000 32.3445029326363
16150000 36.9089227645176
16160000 37.2968648793506
16170000 34.661369060211
16180000 36.1340724225922
16190000 38.9242720411675
16200000 40.7440881288986
16210000 38.4946806215947
16220000 37.3015566030276
16230000 41.1783089876951
16240000 35.306108832443
16250000 35.3035431506831
16260000 41.1098883148009
16270000 31.9393273629326
16280000 34.2023615215793
16290000 38.5628045617786
16300000 35.6627395833686
16310000 38.6621449837012
16320000 39.6315072255136
16330000 32.5510344404238
16340000 33.2651747532836
16350000 32.2019805046311
16360000 24.3970238200619
16370000 23.0690925590882
16380000 27.0071866088259
16390000 24.0943246651672
16400000 31.6293042873508
16410000 29.0092185211043
16420000 33.4216206684357
16430000 38.4230208769516
16440000 39.2815191229098
16450000 34.0464100153449
16460000 30.5056299732848
16470000 29.1951940708708
16480000 27.0480916781953
16490000 28.3452342288082
16500000 38.4549996876694
16510000 36.3266784910965
16520000 33.8328823948497
16530000 32.5742152865574
16540000 43.4859508793469
16550000 43.0658011845229
16560000 42.8793321259988
16570000 43.5738140733823
16580000 50.2254613597134
16590000 55.8439075758244
16600000 47.5815109290114
16610000 45.8928225305033
16620000 53.3560827350888
16630000 47.0270672196602
16640000 48.439666188719
16650000 42.472982477869
16660000 44.5415398680031
16670000 53.2501754850625
16680000 43.2694435737546
16690000 47.0784023885919
16700000 51.0969357742251
16710000 51.9672956216137
16720000 49.5095217953645
16730000 51.5319722002553
16740000 46.5467331547108
16750000 44.2895556688522
16760000 44.6142240526844
16770000 46.5656739446659
16780000 42.9293544052782
16790000 44.4225673217762
16800000 48.413541216799
16810000 53.6865030141449
16820000 53.4747123240522
16830000 53.016404600081
16840000 54.2763659311266
16850000 56.8899671065203
16860000 58.2932310803529
16870000 56.8306936106397
16880000 53.1448341462142
16890000 54.7887271536825
16900000 50.5205914892555
16910000 48.964050903054
16920000 46.9128408042302
16930000 42.3780338109572
16940000 40.9752176198455
16950000 44.9161267026593
16960000 41.9812345739304
16970000 45.3119494849283
16980000 38.6616985505535
16990000 39.1427289143576
17000000 42.0585180279145
17010000 40.9814041999107
17020000 38.486873283905
17030000 41.7968476130114
17040000 45.9165091656407
17050000 47.4685509314211
17060000 42.2223451556292
17070000 40.3396107219086
17080000 38.8938437828421
17090000 37.8184802904184
17100000 36.3979007846104
17110000 34.0888560710564
17120000 42.2619503934931
17130000 40.969431860129
17140000 40.0542272146884
17150000 38.2739900458822
17160000 34.417542838802
17170000 36.8703183023223
17180000 37.4825297469574
17190000 42.4822219346426
17200000 42.2068273408869
17210000 43.4827292098869
17220000 47.244217979152
17230000 47.6168539451992
17240000 48.8377154486292
17250000 53.5686971072781
17260000 47.119603425644
17270000 51.5508522156483
17280000 39.7590984346027
17290000 47.3689534158846
17300000 44.2793094219213
17310000 49.9834836922568
17320000 49.8984505242502
17330000 50.349653047224
17340000 37.6121193876047
17350000 49.6154443458756
17360000 42.6283126824404
17370000 41.6157016778918
17380000 44.4876040425202
17390000 38.1657622612091
17400000 43.9873362491626
17410000 44.2556676063723
17420000 48.432539311145
17430000 43.290963079294
17440000 47.8898548435634
17450000 43.1435145977877
17460000 47.7958422724379
17470000 45.0029133789042
17480000 43.9311494684525
17490000 43.018212934601
17500000 43.3854188262717
17510000 42.3383405435693
17520000 37.76588558123
17530000 43.8391252976976
17540000 42.0618060660724
17550000 37.695292943886
17560000 39.8990137944266
17570000 39.8049506704877
17580000 40.4583366376246
17590000 34.752033894737
17600000 35.2605506564914
17610000 37.0932289632306
17620000 34.130429856569
17630000 32.9118225434339
17640000 33.7279389065661
17650000 32.9026425413282
17660000 33.6361612610485
17670000 33.3071445339758
17680000 34.1470548738442
17690000 34.2564463086414
17700000 39.6492818524671
17710000 36.2087787761891
17720000 34.688078228009
17730000 37.0689568581577
17740000 38.8050438997943
17750000 39.5819767525323
17760000 33.306025553678
17770000 39.8126830191357
17780000 39.7641422615407
17790000 42.2719750782211
17800000 41.7658012013324
17810000 37.4119911227817
17820000 40.56292433304
17830000 39.1372749572162
17840000 43.830291339828
17850000 44.0055756166577
17860000 40.1000671267505
17870000 35.9682276265021
17880000 38.1353872813465
17890000 43.0051447945618
17900000 42.3468984679648
17910000 37.6829503559936
17920000 43.5505776495504
17930000 43.808370160814
17940000 47.260801447594
17950000 40.04580033374
17960000 32.9108471780315
17970000 34.1159701685017
17980000 35.0191795392763
17990000 35.7278173430668
18000000 34.5319669589054
18010000 43.7967291324204
18020000 43.5161103111504
18030000 38.816475906441
18040000 44.3342151822263
18050000 33.6364360576022
18060000 39.2201667861993
18070000 48.3120380326378
18080000 52.4836382391221
18090000 50.8709576650289
18100000 45.64056598631
18110000 46.4837977723329
18120000 47.9742715778552
18130000 42.0871075780886
18140000 45.8353092417958
18150000 42.7406179042503
18160000 46.8448874090284
18170000 46.440394980795
18180000 41.2451691575914
18190000 40.0814095430753
18200000 37.5071418335797
18210000 46.2384559718415
18220000 40.7384684101786
18230000 43.2427737928483
18240000 42.0758668655902
18250000 39.6653664999805
18260000 39.8234766531205
18270000 39.96534222995
18280000 40.5724802670247
18290000 38.0476539154016
18300000 42.9978691194903
18310000 41.4867914202536
18320000 37.8290926043629
18330000 40.8312925718816
18340000 43.0221994052259
18350000 40.626016969613
18360000 46.1348462496974
18370000 44.7429002043971
18380000 42.8352087374178
18390000 47.1696759722108
18400000 39.9881932882608
18410000 38.4252176203812
18420000 32.537127965788
18430000 38.9534204647111
18440000 37.0695955384411
18450000 34.5166089935008
18460000 40.5807390877326
18470000 37.1730660539266
18480000 37.5148330289226
18490000 35.178260013771
18500000 43.0368251321528
18510000 46.1234857332527
18520000 44.2140860997376
18530000 35.859263084786
18540000 39.6483087085381
18550000 39.0815457855609
18560000 34.6809052136606
18570000 35.4675972130524
18580000 37.4348089394704
18590000 45.2554686930434
18600000 47.6993967832711
18610000 47.4610552903502
18620000 47.618144583758
18630000 40.6156914674914
18640000 43.5136299164134
18650000 51.9912094024987
18660000 45.2519473656741
18670000 45.6368091078916
18680000 48.1063423987758
18690000 52.1369416240547
18700000 43.5832755062853
18710000 42.20630209459
18720000 45.8422823784838
18730000 49.7016858419121
18740000 49.4838159967815
18750000 47.4958883622513
18760000 42.9574927866784
18770000 38.8808155768339
18780000 44.3858178031925
18790000 45.930692891105
18800000 45.4931616069773
18810000 49.0182122294677
18820000 46.5548681975301
18830000 48.1912094776352
18840000 48.5169955676325
18850000 51.5244913612901
18860000 48.9436013385955
18870000 55.0079697551391
18880000 43.0329142517172
18890000 48.5962542744768
18900000 46.2106048322407
18910000 53.8314304742021
18920000 51.412948437816
18930000 53.0278572973125
18940000 48.6348265881605
18950000 51.5643972497343
18960000 51.3423534485043
18970000 47.4176509271366
18980000 55.2825610459514
18990000 52.4165864499362
19000000 46.0707188412438
19010000 51.0493370248963
19020000 44.9572001683999
19030000 45.6261209347052
19040000 46.9778081657364
19050000 44.7690802207262
19060000 48.6073287072755
19070000 43.6390487991334
19080000 48.0334161959494
19090000 44.9973715707159
19100000 48.0315766942979
19110000 44.1168421776813
19120000 50.1316859470749
19130000 47.4933276063964
19140000 49.4322399638471
19150000 49.0352038384418
19160000 42.743955631377
19170000 43.3479046583698
19180000 52.1769713081964
19190000 51.9078212158258
19200000 48.6103908744016
19210000 45.1753241911076
19220000 45.9215623027686
19230000 49.3838514478384
19240000 52.8141583946195
19250000 46.1207708451565
19260000 52.8204774879249
19270000 50.7384459151427
19280000 55.6552672080658
19290000 50.7357994799594
19300000 47.5962176417062
19310000 50.8035324716143
19320000 36.2358052346596
19330000 48.8661976586726
19340000 50.8783837534717
19350000 47.8430443457181
19360000 47.6101112057527
19370000 50.9461228853613
19380000 44.9544051506897
19390000 55.1716446163516
19400000 56.5877515422832
19410000 51.8406656922679
19420000 52.0922706551582
19430000 51.8693451303099
19440000 49.6247246575033
19450000 59.3865602999992
19460000 52.7676056267196
19470000 59.1894871960834
19480000 58.1951152856885
19490000 53.6637996118208
19500000 52.9384249054658
19510000 56.4441787264865
19520000 51.7820086127093
19530000 49.8187986535305
19540000 51.6432886115165
19550000 50.0666622277054
19560000 46.2468439045581
19570000 44.4025972470287
19580000 44.848615408408
19590000 45.1331780117941
19600000 46.4389272835488
19610000 43.9397988434634
19620000 49.431138262756
19630000 47.0012168983729
19640000 43.6422381946875
19650000 44.1365319420116
19660000 45.7083281489216
19670000 43.3368106646121
19680000 41.3191585312129
19690000 41.5329943426245
19700000 43.3121656910834
19710000 35.6495853114563
19720000 38.8878051411556
19730000 38.2109917088291
19740000 51.3594034749723
19750000 44.4927187849636
19760000 46.7277747088529
19770000 46.0827146026028
19780000 47.2520342533169
19790000 38.8696907486559
19800000 37.8504966227699
19810000 39.9636357183834
19820000 34.9662611817599
19830000 44.5473528486053
19840000 42.1649472317458
19850000 41.3674896388882
19860000 42.7398671149364
19870000 36.7131138871194
19880000 41.0383301028878
19890000 42.6462451977782
19900000 44.2856435885638
19910000 38.1916802858972
19920000 40.26728499565
19930000 42.8159678642213
19940000 50.412427109722
19950000 46.6635293018538
19960000 43.497034526836
19970000 47.5624767573358
19980000 49.7754270225475
19990000 51.5581166232993
20000000 47.6374603073068
20010000 47.3260345362518
20020000 43.4736581524394
20030000 47.5089879767748
20040000 54.118486346156
20050000 54.6517551401705
20060000 50.9339571739299
20070000 53.7714743663652
20080000 58.0910152908526
20090000 53.932798427312
20100000 57.5629832251361
20110000 55.8739270780194
20120000 60.5751751231266
20130000 49.9638344492166
20140000 57.89545976851
20150000 54.5868158973115
20160000 54.1840335719243
20170000 53.0711832113879
20180000 55.8294195610721
20190000 52.1632405734487
20200000 60.3556279270718
20210000 59.2775715684973
20220000 59.9449833394045
20230000 57.3738235923635
20240000 55.8135589284188
20250000 51.5438835929237
20260000 54.9116714578061
20270000 48.6626026126196
20280000 52.6377197668044
20290000 52.1830612843281
20300000 56.742065987303
20310000 50.0058587782519
20320000 53.6145229255849
20330000 47.5021511029293
20340000 51.9531394095453
20350000 55.8540541563113
20360000 55.2885871363803
20370000 49.154041262264
20380000 51.6664401677033
20390000 55.5644227413183
20400000 53.9900754535846
20410000 49.1776542639766
20420000 44.8458466943124
20430000 47.2237893164734
20440000 41.39684873557
20450000 46.1409769812199
20460000 47.5294789419381
20470000 42.9389860359307
20480000 44.7813120740221
20490000 53.4331810532402
20500000 50.1972122743208
20510000 53.3058062749543
20520000 51.5879002256453
20530000 47.5201973914195
20540000 46.2502522133989
20550000 46.8159628725105
20560000 44.5821481634694
20570000 46.263931908106
20580000 46.4995274415981
20590000 51.3279730230382
20600000 48.8858819076477
20610000 53.0117124211064
20620000 55.658864577938
20630000 47.1235676057923
20640000 44.2442272544664
20650000 46.1996684333182
20660000 47.2545357498532
20670000 40.0406440220145
20680000 46.6759501005711
20690000 48.3483569975836
20700000 48.4807520568046
20710000 42.4324646351764
20720000 45.859597534917
20730000 44.9373175013639
20740000 46.8403817127609
20750000 43.8430860714909
20760000 43.4512403885082
20770000 39.9597337611268
20780000 45.9774888490514
20790000 43.7235656635303
20800000 44.1790058421338
20810000 45.0863370549018
20820000 46.7731908592983
20830000 47.1056594634559
20840000 41.019460775007
20850000 36.8076753043325
20860000 40.8271874313791
20870000 47.0129847505754
20880000 48.9532643789855
20890000 54.1604012226245
20900000 55.2057685909621
20910000 51.4960331931193
20920000 50.9989331462348
20930000 54.6943920495952
20940000 50.2998257064107
20950000 48.4388865376725
20960000 53.0478398954214
20970000 51.7674510420655
20980000 51.3486302869278
20990000 49.1288335312129
21000000 45.7623795671406
21010000 52.5526055897888
21020000 53.7283341831306
21030000 51.4712434579101
21040000 53.5541349149522
21050000 47.1552220016944
21060000 54.786494058777
21070000 56.0142383166635
21080000 55.6285128146304
21090000 52.192539299699
21100000 54.5528251275086
21110000 53.0587676029518
21120000 60.5723703616873
21130000 64.0134015176056
21140000 59.531209287007
21150000 59.8208225601499
21160000 59.6902731696954
21170000 59.4695772724219
21180000 58.5398454657325
21190000 53.0083438159338
21200000 51.581626634314
21210000 55.8248258892377
21220000 54.7935206075437
21230000 57.1685102839703
21240000 59.6808693642122
21250000 56.9165797371639
21260000 54.7670515759391
21270000 55.3800668932913
21280000 62.5019309618564
21290000 56.271431920486
21300000 54.9835793097653
21310000 58.4815132088418
21320000 55.7662386387121
21330000 56.6169365488493
21340000 56.0244265158752
21350000 49.8801461538736
21360000 60.8770937607651
21370000 53.7282630569895
21380000 56.4051065073822
21390000 50.8302400975157
21400000 53.8030517085028
21410000 55.9953195539015
21420000 46.8599794395537
21430000 47.2152755363626
21440000 49.1806871519633
21450000 47.5734877587404
21460000 52.5410208871858
21470000 50.8198295057855
21480000 47.5406174554908
21490000 48.0559927545343
21500000 51.1021946162352
21510000 47.5436198447027
21520000 41.7654448861824
21530000 41.1329830976478
21540000 46.3491578716653
21550000 47.8558522227852
21560000 52.0732077169487
21570000 45.3618012430812
21580000 51.3851941001413
21590000 48.3165621328087
21600000 43.3661256054079
21610000 40.4698780797699
21620000 46.3354553285554
21630000 43.4952361295609
21640000 45.4458031617253
21650000 48.9447247204972
21660000 45.4352179159368
21670000 45.9590296423223
21680000 50.6668178776328
21690000 51.7642833813332
21700000 44.5843122772125
21710000 41.674692031636
21720000 38.0831148284755
21730000 42.9667705041214
21740000 35.8752524518942
21750000 37.9451015514686
21760000 30.5965438316885
21770000 34.1429027320266
21780000 25.2706318793847
21790000 29.5025969473126
21800000 30.3311062766006
21810000 37.2462579534289
21820000 35.735216123566
21830000 32.5201444404518
21840000 36.6767233640107
21850000 30.0310445802661
21860000 37.3584647234836
21870000 34.5312327839906
21880000 34.9923752950682
21890000 43.2201035052895
21900000 39.1021569003636
21910000 43.8017474061868
21920000 36.7923786011914
21930000 39.8965952822024
21940000 40.4441326796097
21950000 38.7057110890204
21960000 43.7805818989937
21970000 42.2825673858176
21980000 40.6330054618161
21990000 43.9376027988024
22000000 42.4297461472249
22010000 38.4120289931161
22020000 45.1086693025676
22030000 39.3148997185129
22040000 45.1979078842306
22050000 46.6726244351448
22060000 45.3950059505017
22070000 40.6799402893803
22080000 39.2273105014939
22090000 33.8974623443451
22100000 28.8517262491199
22110000 34.9201778899538
22120000 33.2780361696245
22130000 35.5893681234812
22140000 44.7455413882552
22150000 39.6464145652737
22160000 41.9751311860828
22170000 39.6715652547892
22180000 40.983007412513
22190000 37.3171901047947
22200000 44.7952290026012
22210000 36.8323064583148
22220000 42.8537880350066
22230000 42.832787642338
22240000 29.8624375718868
22250000 32.9612191546491
22260000 38.4737812540391
22270000 39.5658614822435
22280000 42.199010996752
22290000 49.1371240977934
22300000 38.0912614826602
22310000 42.5846885417569
22320000 44.3000478947017
22330000 46.0690109629424
22340000 54.657336878408
22350000 47.9188006908545
22360000 45.3201568532924
22370000 49.9058153875949
22380000 48.8637873252092
22390000 54.7393137112242
22400000 49.4047553678488
22410000 46.4591898997657
22420000 51.9277901591478
22430000 45.2265437575304
22440000 53.0564667239175
22450000 46.0716632452517
22460000 41.2482430536689
22470000 37.3460726465336
22480000 34.497366151643
22490000 26.1078666430477
22500000 35.0446624974074
22510000 38.2606764882586
22520000 37.947312573916
22530000 37.9470055248406
22540000 38.5057862240625
22550000 37.743103016255
22560000 40.224859451803
22570000 45.7249327706019
22580000 37.7377221329745
22590000 38.8365954776483
22600000 35.2685577875347
22610000 41.026023385238
22620000 38.4170827404212
22630000 39.4128406765167
22640000 26.9793470680758
22650000 37.2910767859823
22660000 40.466206251044
22670000 39.3002867949907
22680000 35.7400219060635
22690000 49.3867721917547
22700000 46.8472736667944
22710000 48.5501930900807
22720000 48.1285609085351
22730000 43.6685254247845
22740000 43.0683632240405
22750000 47.7669495141305
22760000 49.4039165821815
22770000 46.7432129575084
22780000 42.0694540915642
22790000 45.0020541219855
22800000 44.2458619534733
22810000 44.4392069101073
22820000 41.6513097666144
22830000 47.9509897777772
22840000 42.5598233657239
22850000 51.0415703381606
22860000 54.1659449701002
22870000 46.384594582384
22880000 51.2434373178598
22890000 43.6216945460154
22900000 46.045734436339
22910000 44.0233857553325
22920000 43.5617531446655
22930000 41.1320652523924
22940000 32.7146390967837
22950000 41.697180013136
22960000 38.8269503201074
22970000 35.2720645120209
22980000 41.5315879730177
22990000 42.3318048851024
23000000 45.5267240746609
23010000 44.4574501773556
23020000 52.7086667128585
23030000 47.3049693292895
23040000 58.2318015543271
23050000 48.372542220017
23060000 44.8913851473635
23070000 48.0939651889998
23080000 44.5576736390212
23090000 40.5715492113167
23100000 42.0071247953187
23110000 45.566866357238
23120000 41.5363296134439
23130000 45.3729834737601
23140000 45.1865065280475
23150000 48.2204272950787
23160000 46.0865249860423
23170000 44.9578697822204
23180000 51.0709998682971
23190000 53.8360118630008
23200000 53.9894556531256
23210000 50.1042256826941
23220000 43.8869563179369
23230000 52.0669346001889
23240000 47.7724959470386
23250000 51.848957848095
23260000 50.4676371220689
23270000 57.9915769180445
23280000 47.8275945694409
23290000 53.1133361976278
23300000 57.192319758717
23310000 60.0982613169863
23320000 54.5279139509323
23330000 63.996924895011
23340000 60.1127400368311
23350000 54.3368075392506
23360000 51.689771726621
23370000 53.0172465862569
23380000 48.9364798475316
23390000 54.6582485341698
23400000 55.1691271164094
23410000 48.5752203278705
23420000 53.1625690650244
23430000 52.9784184291397
23440000 50.4810043728809
23450000 47.2276777230591
23460000 50.5295856483308
23470000 59.1897292743992
23480000 65.1571361442352
23490000 61.6057591200921
23500000 64.104497567511
23510000 65.5586228197675
23520000 64.6152760170556
23530000 66.7769790153475
23540000 68.04344931483
23550000 64.7600541802618
23560000 70.2374070260079
23570000 66.2277056224164
23580000 65.9509936692297
23590000 69.6242549591842
23600000 59.4033642021022
23610000 63.634042202541
23620000 57.8623839170542
23630000 64.4977099362556
23640000 60.7057751496071
23650000 62.4530284513939
23660000 63.1392878176947
23670000 60.9371269499051
23680000 57.7609875273585
23690000 50.0345691826894
23700000 50.7797480858813
23710000 58.3190608251733
23720000 61.6631918842161
23730000 55.2210737629964
23740000 60.6335098416301
23750000 63.196942239891
23760000 59.802947262481
23770000 56.3464805764461
23780000 49.9071477095413
23790000 55.0049251931002
23800000 56.6895707108592
23810000 62.3144904262709
23820000 59.5331393740599
23830000 57.4568005400083
23840000 61.7518248123476
23850000 52.4884802205978
23860000 55.4249315931086
23870000 55.1672523723902
23880000 51.292147655435
23890000 56.6123219515541
23900000 62.1982107629269
23910000 65.1630661855219
23920000 70.3066897139385
23930000 63.0255232979405
23940000 63.1258106864697
23950000 59.264170000416
23960000 56.6941784660051
23970000 65.9172538914718
23980000 65.6710180766782
23990000 70.2616638927832
24000000 64.7889581269533
24010000 64.3314138022439
24020000 64.661298052239
24030000 62.5157014331935
24040000 65.4266106746744
24050000 60.5963109210783
24060000 68.2787813195428
24070000 66.3522034622672
24080000 65.2582813725779
24090000 65.1301267733184
24100000 69.4036347519906
24110000 71.0645020279002
24120000 69.2423208786053
24130000 66.9381129799148
24140000 69.0992263355772
24150000 69.7046570397413
24160000 62.8875812449321
24170000 63.3140630464735
24180000 61.6148028750749
24190000 59.8576898768563
24200000 64.7540549128773
24210000 65.4487204694215
24220000 63.417571187413
24230000 61.8625274388342
24240000 64.0062410611299
24250000 68.7384587606275
24260000 64.2368718316366
24270000 64.5590296130808
24280000 64.596826885426
24290000 66.8816585884042
24300000 62.9631451343379
24310000 65.1334837187272
24320000 60.5218503667766
24330000 50.9426273647383
24340000 52.5211545142579
24350000 61.8398165727605
24360000 58.875233665628
24370000 64.1967219925781
24380000 66.4799154548553
24390000 64.7753806014504
24400000 59.9405546843435
24410000 62.6075440778399
24420000 61.3032232703474
24430000 54.6018076546071
24440000 48.1510465970864
24450000 50.6759613460503
24460000 41.4954589588409
24470000 44.4478755252226
24480000 47.3938430936273
24490000 54.2524912560452
24500000 60.5662157585604
24510000 59.9824905916591
24520000 63.3419092583098
24530000 59.1669099795929
24540000 57.1563727987135
24550000 54.3545757274264
24560000 46.094426873441
24570000 46.3429023317951
24580000 56.2816565149253
24590000 53.7588395409613
24600000 57.3733158825847
24610000 62.2490610607401
24620000 58.3306478049878
24630000 51.5125475923114
24640000 58.4595464520947
24650000 57.4630458977505
24660000 62.3731099217371
24670000 63.2176375366706
24680000 62.5564782627022
24690000 64.7325914357267
24700000 58.7935904231664
24710000 61.7133856951542
24720000 58.7840438549804
24730000 56.7173989293385
24740000 60.6075178945553
24750000 52.3944350252716
24760000 59.1423123801735
24770000 62.3493204665031
24780000 48.0274651393607
24790000 53.7102787155262
24800000 58.2964656957286
24810000 63.2905965501203
24820000 69.205079842714
24830000 64.2759775767887
24840000 67.8281287370726
24850000 66.2634219858327
24860000 67.7394485627584
24870000 65.9228155387972
24880000 56.6501705972067
24890000 54.1929882728616
24900000 61.5360908428677
24910000 60.6029834669798
24920000 49.8662258282199
24930000 55.6927565481192
24940000 60.3191297500636
24950000 58.3076501678016
24960000 62.530127515898
24970000 55.8179857234201
24980000 52.464515322737
24990000 47.1631810844401
25000000 57.1118673404056
25010000 55.1321255737348
25020000 60.7957094128352
25030000 48.0405672214908
25040000 45.4151390647303
25050000 40.13598863887
25060000 43.87484742685
25070000 47.0852420037879
25080000 54.3460208773336
25090000 58.1496296348612
25100000 56.5954247827704
25110000 65.2842536612727
25120000 63.1978576100366
25130000 59.5163360874815
25140000 57.1487926223821
25150000 56.6745808105808
25160000 63.8297735521334
25170000 60.0645908977754
25180000 60.0686555202929
25190000 61.0098057267062
25200000 67.3500557071793
25210000 60.5048424242657
25220000 70.4177291027744
25230000 69.1987345131928
25240000 72.9487219243947
25250000 70.0930499082318
25260000 69.6440415358549
25270000 71.4661600221044
25280000 73.8978156857852
25290000 72.0932800566399
25300000 74.3330165025351
25310000 75.9992762384727
25320000 68.3122908853123
25330000 65.2166988010347
25340000 65.8762383464509
25350000 69.771294382509
25360000 65.4416159279388
25370000 68.3785327210508
25380000 70.7345008353968
25390000 66.9972233188245
25400000 69.3781696094445
25410000 67.6752506028528
25420000 62.9742936228409
25430000 60.3685617631062
25440000 56.5068765490709
25450000 58.5944566862945
25460000 60.6424112299205
25470000 70.546145044666
25480000 65.4654411518067
25490000 65.351406746179
25500000 64.5892576531947
25510000 65.0844999596717
25520000 69.3893880597304
25530000 68.2767956560209
25540000 66.8862567901046
25550000 62.7780086000361
25560000 61.4947027147312
25570000 65.5544000282081
25580000 60.9414921630996
25590000 63.4348157653312
25600000 67.9817340131221
25610000 68.7487777705992
25620000 71.3701983744269
25630000 64.4564636164989
25640000 65.1141650323065
25650000 63.670619861795
25660000 68.7289009504512
25670000 68.4469618970554
25680000 65.491653845736
25690000 70.2184593931258
25700000 71.4146149454313
25710000 60.4919010159039
25720000 59.5690914673498
25730000 69.4768043805541
25740000 69.5782154503475
25750000 73.6573750826988
25760000 73.1553786619077
25770000 77.7800560981945
25780000 75.8620726823585
25790000 69.2304923619859
25800000 72.8154113448524
25810000 66.7592370308843
25820000 78.434446355513
25830000 72.05908912213
25840000 75.3779159273162
25850000 74.17596464382
25860000 76.3344528255751
25870000 81.4015482596776
25880000 81.1901407658729
25890000 81.8784709051485
25900000 74.4287282162567
25910000 76.3335592190986
25920000 76.0327523023109
25930000 72.8026528185367
25940000 71.7306187265339
25950000 69.8265844840042
25960000 70.0845665456117
25970000 68.8569951020965
25980000 69.4069342326852
25990000 71.5104433013375
26000000 76.9444131562911
26010000 70.6674705500136
26020000 70.0533108944234
26030000 67.6191332199541
26040000 66.9140727362844
26050000 71.6573978255742
26060000 65.0431546866783
26070000 58.0997238562876
26080000 61.7820704223838
26090000 61.3454948770167
26100000 63.1664546190339
26110000 69.6532976822326
26120000 63.2212894439683
26130000 63.0100585902686
26140000 66.8390612712419
26150000 67.3848632597998
26160000 67.0855103426587
26170000 72.9048691336013
26180000 74.7529380575473
26190000 67.4495634237721
26200000 68.1485151667835
26210000 74.5892812104679
26220000 73.5459534879586
26230000 70.5897989298604
26240000 71.0139175181545
26250000 73.8363439199854
26260000 73.9911749921345
26270000 70.0002528662191
26280000 69.8302737068698
26290000 70.4973343780364
26300000 72.2496547813724
26310000 73.0938615218216
26320000 70.6973425216114
26330000 70.8094303709744
26340000 63.4137800934066
26350000 64.578478745563
26360000 73.409764031378
26370000 68.4285322538487
26380000 69.2082699150529
26390000 68.1674640404075
26400000 68.698792308366
26410000 64.4596217582369
26420000 70.0675083557703
26430000 70.8955750513513
26440000 70.8979797604728
26450000 68.8835795146483
26460000 67.5610902257257
26470000 70.1624747848122
26480000 73.9958535395567
26490000 69.0446870003107
26500000 75.0908779746907
26510000 64.0855066851287
26520000 64.4398188642866
26530000 60.7397647282525
26540000 67.236459177495
26550000 66.0840000296744
26560000 66.7962806715578
26570000 65.4864505317273
26580000 65.8564881655137
26590000 60.9288426894562
26600000 63.0930179142579
26610000 64.2729899734917
26620000 72.8158088792547
26630000 67.3429890455673
26640000 65.6950804666068
26650000 67.9129293230444
26660000 62.4326156108737
26670000 64.1700329651113
26680000 58.1558758768175
26690000 64.4740601273713
26700000 64.3263912716371
26710000 64.1224281556351
26720000 66.8751942307157
26730000 64.3689273296332
26740000 60.1661706214845
26750000 55.3455021874121
26760000 62.1541731468322
26770000 64.1903505617565
26780000 65.4983012677038
26790000 58.6290504791825
26800000 55.2150792964994
26810000 65.9429956737729
26820000 58.8385483397115
26830000 61.04211360714
26840000 61.7695263700725
26850000 60.1470688214872
26860000 57.3487660074324
26870000 63.5999707065762
26880000 64.7485205967573
26890000 61.5763711206105
26900000 64.3119744762939
26910000 66.8654527403439
26920000 66.0294070285862
26930000 68.4570885900145
26940000 67.5814613095159
26950000 64.6451813437634
26960000 69.2482328305688
26970000 64.9816617432779
26980000 70.6823411040355
26990000 76.7582405270684
27000000 64.5893942227831
27010000 63.203446104929
27020000 60.7273239192122
27030000 65.8291176173864
27040000 68.6337045727992
27050000 62.7106053547948
27060000 64.6625499051772
27070000 66.3313185618666
27080000 67.495145049672
27090000 70.1603705058541
27100000 66.1432729836354
27110000 73.531250079699
27120000 66.3953207901755
27130000 64.1605461791984
27140000 61.2300608082701
27150000 66.7258671020983
27160000 69.4495623812336
27170000 65.5885591705028
27180000 67.6343854398316
27190000 65.6309749512724
27200000 56.7870790316925
27210000 57.7221379018974
27220000 68.8709916845986
27230000 60.4841334080056
27240000 67.4712383159444
27250000 66.2161025315301
27260000 72.5545245247635
27270000 72.2738572498955
27280000 64.2774334407395
27290000 66.2679559012577
27300000 67.6296227991329
27310000 62.8383244957309
27320000 71.3624147940876
27330000 67.8397163456348
27340000 71.2641366970778
27350000 71.0269702923859
27360000 65.1918274708805
27370000 73.2225383580108
27380000 73.0234057399566
27390000 76.5556542870733
27400000 69.8668567806049
27410000 69.8776272335654
27420000 71.0818653022039
27430000 68.9325991570008
27440000 73.271933220989
27450000 68.2465609350583
27460000 68.2485502524221
27470000 75.7238099976189
27480000 77.9659572205582
27490000 75.673807917794
27500000 70.8332915471372
27510000 70.9134641209276
27520000 63.8294341013726
27530000 66.2337311951367
27540000 65.964513566394
27550000 64.2321286907275
27560000 68.3330922381615
27570000 64.6490049449955
27580000 69.0129136151768
27590000 68.8488214250623
27600000 70.3831974137776
27610000 66.2806717433032
27620000 66.5730038119959
27630000 62.698577306382
27640000 70.3478011349148
27650000 63.5933411412411
27660000 67.0905552828044
27670000 63.88074283796
27680000 70.8961236471054
27690000 66.4989485562635
27700000 70.1208419981608
27710000 67.0251861411324
27720000 62.483089706905
27730000 58.8662693016386
27740000 60.3816262667605
27750000 56.1736078954353
27760000 65.4538514051647
27770000 61.3320470277266
27780000 63.8138633508312
27790000 65.7172676532191
27800000 67.7544827089883
27810000 68.612541237084
27820000 68.7858932499401
27830000 71.3012233663178
27840000 71.7903209232956
27850000 70.1369333049108
27860000 68.4910845647137
27870000 67.9562378746596
27880000 66.3142881654834
27890000 69.0786541723643
27900000 68.3927505730526
27910000 70.5301423232623
27920000 70.0917423354414
27930000 66.1096583948352
27940000 68.4630382672412
27950000 65.3446369627108
27960000 64.3029475043915
27970000 70.794894887598
27980000 68.0676033109837
27990000 63.1783888023677
28000000 70.976288884368
28010000 66.9147302519837
28020000 67.7338597720166
28030000 64.3711280703996
28040000 69.2025384498371
28050000 69.5256711668262
28060000 68.088456728902
28070000 66.1252010818517
28080000 69.7249782035333
28090000 66.0214235002607
28100000 61.0667735233559
28110000 60.3542848366811
28120000 66.4539423706469
28130000 66.8852999494841
28140000 64.9258668397625
28150000 64.6134025227054
28160000 65.6983166184968
28170000 61.2709225443436
28180000 66.4284266213379
28190000 68.684873889201
28200000 63.2753619993878
28210000 62.6703085543206
28220000 70.0051373767389
28230000 64.8320939139251
28240000 62.2172217507863
28250000 62.287443120642
28260000 52.3450786035557
28270000 56.8408896753365
28280000 68.3357016416853
28290000 67.9919282563721
28300000 59.099331913913
28310000 68.5842627976121
28320000 60.984534374024
28330000 69.3686454215604
28340000 62.7511221542368
28350000 60.4515650432049
28360000 65.8262173869501
28370000 61.7668382314845
28380000 64.9502668188306
28390000 66.9376923180245
28400000 57.0067600524785
28410000 60.6661694952183
28420000 64.6275584287202
28430000 66.7830644942103
28440000 66.0265417321543
28450000 67.4946890852713
28460000 70.8777893847521
28470000 68.6036232386509
28480000 64.4903817344526
28490000 63.8635674667422
28500000 66.1804064596039
28510000 68.028213503721
28520000 63.1587631991043
28530000 69.3662581437309
28540000 70.7842349805935
28550000 65.60636418733
28560000 68.2402621264678
28570000 66.3038774548722
28580000 59.5995997181393
28590000 64.0091771576614
28600000 68.6143564561706
28610000 68.9201798479247
28620000 64.5132906475293
28630000 68.65761285306
28640000 64.4513378679061
28650000 64.5066407119638
28660000 66.1459645996032
28670000 61.5947643791621
28680000 58.1257409921086
28690000 59.1209077827814
28700000 61.5833892118341
28710000 61.1218413116793
28720000 66.3459237075181
28730000 62.1100861644894
28740000 60.2459470698781
28750000 61.6722632501275
28760000 63.7707621925521
28770000 59.6218500425895
28780000 64.9470457977674
28790000 66.2404422481987
28800000 63.7009680002089
28810000 64.3467330510574
28820000 68.1529257284475
28830000 69.362599802059
28840000 70.849410033763
28850000 70.7380519272303
28860000 62.925182089407
28870000 66.5130566058355
28880000 67.4355770180953
28890000 66.8769185579284
28900000 70.2524483942659
28910000 65.714099444994
28920000 59.0211153604517
28930000 58.8704991609816
28940000 57.8351997052586
28950000 63.1881601657979
28960000 61.7044365815331
28970000 67.3286612944269
28980000 63.3659136501024
28990000 62.9165084533426
29000000 64.0961191461124
29010000 65.1407652680442
29020000 62.6396662028986
29030000 65.4511604361275
29040000 68.0620354501191
29050000 73.1688150910485
29060000 71.3799917467108
29070000 69.7459940078234
29080000 71.2115779154106
29090000 64.3384010866472
29100000 64.9159896180277
29110000 69.0577694520066
29120000 71.267081835931
29130000 69.020915273073
29140000 71.754946299665
29150000 67.6699824262271
29160000 70.8398694702373
29170000 69.3301953423083
29180000 73.0604082874538
29190000 68.7053916721558
29200000 80.178873574962
29210000 75.1192342735529
29220000 72.5863528895944
29230000 73.7876227094144
29240000 70.3112700218567
29250000 74.4221354149764
29260000 74.6503139809854
29270000 71.6627775335404
29280000 74.7102805398048
29290000 69.2726968231137
29300000 74.3776371393635
29310000 73.5634392259754
29320000 72.1025626641347
29330000 70.3342985494194
29340000 69.6480302600967
29350000 70.958498007566
29360000 70.1225751971582
29370000 65.0618822021383
29380000 69.6495608854934
29390000 71.0663304701541
29400000 66.6300784209649
29410000 68.2896632438388
29420000 72.4065966525357
29430000 72.186583838838
29440000 72.9788198023372
29450000 66.4399082757151
29460000 67.010381072881
29470000 67.6250271700665
29480000 65.9357523032964
29490000 68.9419070731852
29500000 74.6428581846077
29510000 67.8916046014513
29520000 71.3655161234846
29530000 79.4675271993664
29540000 75.2666095134032
29550000 65.6693364226456
29560000 71.7109668450671
29570000 77.9467898516523
29580000 75.565619739988
29590000 73.6125367734569
29600000 76.7907267512859
29610000 75.3842448014226
29620000 74.7659497021763
29630000 72.7647314341179
29640000 69.5722978884963
29650000 70.2452122104106
29660000 72.4249412151067
29670000 74.5414807355188
29680000 74.1902715901561
29690000 72.9551677831806
29700000 73.0472946869879
29710000 75.8072492589351
29720000 67.8199403867171
29730000 68.9298215043585
29740000 71.5304745014907
29750000 73.1749856588036
29760000 74.1544719596534
29770000 65.3674831251021
29780000 60.1520714088939
29790000 66.0104810350681
29800000 67.9540018641241
29810000 69.8775481528273
29820000 63.9802429587199
29830000 72.0835102774423
29840000 69.7167636282153
29850000 67.3947650452707
29860000 66.7135601780291
29870000 63.2214011306475
29880000 65.8899152241275
29890000 68.5482827577602
29900000 62.6776653204611
29910000 69.3676261310273
29920000 70.5395242323177
29930000 68.6102649558393
29940000 69.4068469122345
29950000 69.8888534618621
29960000 70.928509587817
29970000 73.0067696481742
29980000 68.360830224932
29990000 69.5848534243602
30000000 72.523699809634
30010000 73.1607384434248
30020000 66.9275976970637
30030000 65.2462311788258
30040000 61.6324572398871
30050000 57.844238213711
30060000 62.4041937929751
30070000 63.0535649555673
30080000 67.7809705400929
30090000 70.1455806440585
30100000 70.1139410721401
30110000 62.3946263549705
30120000 57.8731533841774
30130000 52.8618187693931
30140000 59.7240809673917
30150000 53.4127723037955
30160000 58.2361834350212
30170000 58.8200522487143
30180000 61.070943458787
30190000 49.6938864026454
30200000 51.3686333039259
30210000 49.9440170601094
30220000 58.3462801045293
30230000 62.8711476941229
30240000 61.4429797347736
30250000 64.0822621421739
30260000 65.0741977349865
30270000 70.9002981657775
30280000 70.6730060466641
30290000 67.9821275926951
30300000 67.3984503034652
30310000 61.2531795863843
30320000 63.7896362107493
30330000 69.7899741246555
30340000 67.5358853958834
30350000 64.9305149502599
30360000 74.4436023157522
30370000 71.1173278334691
30380000 71.6390142612979
30390000 72.5644365492079
30400000 75.7675277251692
30410000 72.5590555594355
30420000 65.3473378063769
30430000 63.2868463601324
30440000 70.6475018616187
30450000 64.6824918157735
30460000 63.7333289293057
30470000 64.1280209872925
30480000 64.4415273991326
30490000 60.6503309950505
30500000 58.9267100694284
30510000 65.5690935762282
30520000 64.7802436838956
30530000 69.0076150723397
30540000 65.0456053563757
30550000 63.7827113674311
30560000 60.5605495969764
30570000 65.8313386084178
30580000 65.6241901505344
30590000 67.2145984048942
30600000 60.2455028790228
30610000 62.4051191497126
30620000 58.4576698694566
30630000 57.5466828140562
30640000 66.3869257056687
30650000 63.525772360341
30660000 60.2171256256136
30670000 63.5021442265975
30680000 59.1379318802947
30690000 60.9649855248844
30700000 52.9239944661435
30710000 55.9949893513714
30720000 51.8121448100683
30730000 57.7859073876892
30740000 63.5404071272935
30750000 63.3455910169095
30760000 60.6412388939735
30770000 58.7931763325385
30780000 57.8782241827543
30790000 56.0961454693329
30800000 58.2478958925746
30810000 66.0312730253394
30820000 62.637190852996
30830000 66.0751409039333
30840000 66.3611522101734
30850000 66.294578109055
30860000 69.5788076407904
30870000 66.9017554977676
30880000 71.3133184336461
30890000 68.288243259636
30900000 69.0743456194982
30910000 67.2300897741366
30920000 66.8784503632111
30930000 65.015051084564
30940000 62.451232515265
30950000 67.051733577904
30960000 64.9435178030661
30970000 68.8887488688567
30980000 63.4305411976769
30990000 69.6195890015164
31000000 69.1906672436442
31010000 67.0681514147926
31020000 68.7335531824514
31030000 72.0866287725976
31040000 77.5251363882602
31050000 67.0169568085525
31060000 64.0660624455524
31070000 66.252998468991
31080000 69.6078556789298
31090000 68.2428814214652
31100000 69.0890686668164
31110000 66.4964976902469
31120000 67.6012899033211
31130000 71.1560636131451
31140000 64.2489733916826
31150000 66.364627173218
31160000 65.3620111383614
31170000 74.8297510933458
31180000 70.9396077790774
31190000 73.3534953435007
31200000 75.495302811809
31210000 67.4748396856019
31220000 77.3060016350872
31230000 75.40142376749
31240000 76.5283963126927
31250000 77.6150493798075
31260000 77.6880899991543
31270000 71.2919583124104
31280000 73.0480126014858
31290000 72.8070641622978
31300000 67.7747247567379
31310000 71.614249046956
31320000 74.6028609017011
31330000 72.4390811098307
31340000 70.9396404543954
31350000 70.7680809647974
31360000 67.7833186191306
31370000 66.6493957259229
31380000 61.7124888924984
31390000 66.7149011745052
31400000 64.4597790184849
31410000 58.0187841396316
31420000 58.5049425683508
31430000 61.8253679149742
31440000 66.7686908569947
31450000 58.1216694370565
31460000 57.5428327884335
31470000 53.6659758239028
31480000 56.9643730191726
31490000 54.2494995552502
31500000 56.9413785974893
31510000 57.7992639730998
31520000 52.8677943683806
31530000 59.0399493898415
31540000 61.2420712103187
31550000 50.9277710322389
31560000 58.1627641076786
31570000 58.8069204414641
31580000 63.2536559029131
31590000 68.0599672831593
31600000 70.319380579941
31610000 67.6413591783067
31620000 69.4425967127737
31630000 68.1712688682682
31640000 64.967167332683
31650000 69.0353027497828
31660000 66.6560103523497
31670000 61.0027158396218
31680000 59.1173352787635
31690000 59.4682842899769
31700000 53.9532450719715
31710000 52.4883329126064
31720000 63.9318904684992
31730000 57.6086715907177
31740000 60.5939502816507
31750000 60.221627407707
31760000 63.9663972203484
31770000 58.5845749505035
31780000 57.0284416816706
31790000 58.5143331847835
31800000 58.4513523665567
31810000 65.4558247767501
31820000 64.0050737171177
31830000 59.4443486511338
31840000 62.9898408098022
31850000 64.0136997209052
31860000 65.5029652658469
31870000 65.7767080892397
31880000 63.5679502645114
31890000 61.8509445790147
31900000 58.9352563575226
31910000 60.0223741563773
31920000 53.701559303456
31930000 57.9220211668161
31940000 54.3040187902624
31950000 55.8754708286688
31960000 59.155505999006
31970000 69.8240779116221
31980000 60.9753058288311
31990000 66.2889593064956
32000000 62.8102406023485
32010000 64.5228644951921
32020000 64.1802659785913
32030000 64.9637431373639
32040000 64.7708063644677
32050000 62.4485699443344
32060000 63.0815497463335
32070000 68.8389674065401
32080000 63.3295833228372
32090000 63.6334628921245
32100000 63.9014748572454
32110000 61.2787260308253
32120000 57.1216717594098
32130000 60.9322509905368
32140000 61.8364023775173
32150000 57.5631887250591
32160000 59.7891594161174
32170000 54.7594065482666
32180000 54.6185558999764
32190000 56.6911185821331
32200000 58.7094961276842
32210000 54.8002297054479
32220000 55.7372624269609
32230000 62.5938248696192
32240000 58.3350239322524
32250000 61.2540023944965
32260000 62.9846982183225
32270000 64.7020511456649
32280000 64.1964539145276
32290000 60.5482612679878
32300000 56.1940696062664
32310000 62.1662351742578
32320000 61.8712900945307
32330000 67.8459241267489
32340000 64.9195210280521
32350000 67.3917455615201
32360000 65.7010834867605
32370000 61.9064233762238
32380000 64.3400268262455
32390000 66.2525941847319
32400000 66.9896176608309
32410000 66.0299693341967
32420000 67.1582290222248
32430000 67.6567392966288
32440000 65.0641337611826
32450000 61.0927467472623
32460000 62.354750681428
32470000 60.508927309112
32480000 64.7611437996774
32490000 60.5102260523898
32500000 64.5342051071102
32510000 67.8419712736467
32520000 67.5269233606724
32530000 63.7516831036826
32540000 69.677721493135
32550000 61.3697576356139
32560000 57.2181615203503
32570000 60.5709233196778
32580000 58.8001453644919
32590000 56.5617912686648
32600000 60.8098150194853
32610000 47.5081098982634
32620000 50.3077732079635
32630000 57.5147857006129
32640000 55.7935250816327
32650000 58.4172761987059
32660000 59.7686554879983
32670000 61.8773473347557
32680000 65.2623481960368
32690000 59.7577509740999
32700000 51.5483435830913
32710000 55.2100858767757
32720000 53.6354646450463
32730000 55.3526494743602
32740000 53.8889660250099
32750000 55.4999710118241
32760000 48.1456807818508
32770000 54.0532536962623
32780000 49.4785722195448
32790000 48.1982176097511
32800000 51.7060717353295
32810000 51.6418137856177
32820000 48.9102139090364
32830000 56.6352355522806
32840000 58.1277892985962
32850000 59.9067405448447
32860000 60.6129344353166
32870000 57.1302331353363
32880000 62.9779678991087
32890000 61.6506113095017
32900000 61.1545105803435
32910000 65.2813956691837
32920000 63.2221699768318
32930000 67.325329125102
32940000 61.9182234999756
32950000 58.4334869236093
32960000 53.410229260353
32970000 54.3102350547006
32980000 58.7206901250037
32990000 57.1364020956884
33000000 55.6329932353876
33010000 48.8043474074923
33020000 50.2964146463399
33030000 55.6983813010506
33040000 49.437934080885
33050000 44.8705293770675
33060000 43.6774577320786
33070000 49.6816592962702
33080000 52.4073031151019
33090000 57.5102786814969
33100000 55.9890674404048
33110000 59.7430596873573
33120000 50.713317609539
33130000 58.6340991204497
33140000 50.9957403180264
33150000 56.2272873752818
33160000 56.6750677412188
33170000 58.774148807208
33180000 52.1927288000584
33190000 51.9924942663461
33200000 55.4365635636244
33210000 53.2113865104243
33220000 49.2335357782239
33230000 54.7274355984418
33240000 51.2601411388061
33250000 42.1433173074815
33260000 39.5406023318627
33270000 40.9494907695089
33280000 46.1940721115959
33290000 47.6703280603962
33300000 54.2393724149595
33310000 57.3450347971071
33320000 56.7072563844017
33330000 52.7020086253367
33340000 52.8777485071984
33350000 52.9202760089294
33360000 47.3811544996467
33370000 53.2501228230028
33380000 52.7293369693296
33390000 51.4228494715703
33400000 53.6480401030622
33410000 58.9228320659003
33420000 56.2479873337028
33430000 56.6105447754291
33440000 51.2227177504572
33450000 50.9437353102182
33460000 55.1564155416804
33470000 60.7108077099182
33480000 53.508554096528
33490000 51.4261290962252
33500000 58.5539864404758
33510000 59.8377242570418
33520000 58.0982837750784
33530000 51.1986166619907
33540000 47.7725488105807
33550000 53.8397753213112
33560000 49.1200473196852
33570000 48.6920070624752
33580000 43.8310209567595
33590000 47.0698053287736
33600000 46.0649045013624
33610000 45.3005270848685
33620000 42.3887210923164
33630000 39.9751222563708
33640000 44.0660297682872
33650000 50.9183997366653
33660000 45.9631260860397
33670000 44.8334384349192
33680000 51.5551251216895
33690000 50.3423665875779
33700000 49.9165746681684
33710000 56.4628797984588
33720000 52.3203406771069
33730000 55.8773162661922
33740000 54.9346436565464
33750000 57.6016173000457
33760000 47.5490830811642
33770000 47.5998076056878
33780000 50.0289566424315
33790000 46.7730167050066
33800000 46.592912281195
33810000 53.6026737740503
33820000 53.0504726836842
33830000 45.181971559633
33840000 49.0009437251579
33850000 48.1022538242175
33860000 55.4494142117813
33870000 50.7895660320629
33880000 55.6875422080187
33890000 55.3818937893988
33900000 58.0856263021013
33910000 49.6681363780213
33920000 45.2053009967437
33930000 51.5017831989146
33940000 51.543286864718
33950000 56.8048015545638
33960000 48.140357487003
33970000 53.637252134052
33980000 57.4322400141211
33990000 58.5655073929883
34000000 62.0360090975228
34010000 63.9997555772696
34020000 61.4807863935299
34030000 65.1887786230062
34040000 63.3389877718109
34050000 61.286618325712
34060000 60.2153570256371
34070000 64.5647920293424
34080000 54.0096163705477
34090000 54.9845398363134
34100000 57.4803715836546
34110000 62.7092226759684
34120000 62.2929947932282
34130000 64.5218595933269
34140000 64.2025469689343
34150000 65.6450901400727
34160000 66.9633241594759
34170000 67.3877404436288
34180000 65.5622518783256
34190000 70.8525694886388
34200000 71.3386688918099
34210000 66.9641198400694
34220000 72.0613311122773
34230000 68.8707994433589
34240000 65.2915397734064
34250000 72.0666130004975
34260000 72.2458959826125
34270000 64.4529803047278
34280000 60.221504854089
34290000 63.9768106838538
34300000 65.6714742414966
34310000 68.4412469950037
34320000 62.8918427399461
34330000 67.5431069451088
34340000 64.5476539125145
34350000 63.8145501668051
34360000 67.991819285098
34370000 65.698100099232
34380000 70.5293992904611
34390000 60.8883773259849
34400000 62.2071766213078
34410000 60.8615343433827
34420000 51.6799012511196
34430000 51.883345645885
34440000 55.0531489011536
34450000 61.0359348041638
34460000 53.496129048965
34470000 59.8129934561377
34480000 58.5782815067902
34490000 60.0098048376989
34500000 57.2121897013404
34510000 53.3144414338917
34520000 54.7641017407212
34530000 55.8807937433816
34540000 51.1925028307203
34550000 55.4943253675062
34560000 56.7467735261859
34570000 50.5679933322689
34580000 52.6256845248735
34590000 56.8608423875591
34600000 46.6594664637691
34610000 55.9419688146223
34620000 57.3487593094378
34630000 55.5403196426103
34640000 54.9308283442645
34650000 56.9264443533372
34660000 66.0423397438227
34670000 62.6412152308235
34680000 60.9154432025254
34690000 64.4612626120837
34700000 61.4163741259192
34710000 58.1896296422829
34720000 56.0033089034069
34730000 57.1447930120841
34740000 53.5052105841548
34750000 54.2925966587178
34760000 49.9981654034221
34770000 54.794428711458
34780000 55.7408807848054
34790000 48.0962454741999
34800000 52.5416712716321
34810000 49.3888080725487
34820000 50.5752230600944
34830000 53.2162426417252
34840000 49.8239718872896
34850000 52.2225592721956
34860000 54.487011231014
34870000 61.7222144877678
34880000 69.0763037382379
34890000 67.1621617594662
34900000 66.3736534959422
34910000 68.8988419967257
34920000 73.2615936199551
34930000 68.6678883407375
34940000 65.9802433259804
34950000 66.2677412654725
34960000 63.5982723012912
34970000 60.1383375964408
34980000 66.7469885634498
34990000 62.6011988886341
35000000 64.4396472336377
35010000 61.7097181270634
35020000 58.8552453862947
35030000 55.2329983508893
35040000 54.9879367183149
35050000 64.6914231868895
35060000 60.5732280842692
35070000 62.4629793955323
35080000 64.5317656614407
35090000 68.680877491657
35100000 60.3800753119644
35110000 65.9447234103845
35120000 67.771193408406
35130000 73.8204717833377
35140000 67.3239321225763
35150000 65.7822116338064
35160000 66.5639579748462
35170000 69.0032436809039
35180000 69.1243004632734
35190000 69.0273660840658
35200000 68.6641431792487
35210000 69.1622100462073
35220000 70.779882068545
35230000 62.5995763957806
35240000 66.8179532246701
35250000 65.9601137648092
35260000 65.1121897919444
35270000 60.3057349078306
35280000 59.2925768364666
35290000 63.195607074658
35300000 67.3826749346592
35310000 61.6405565689872
35320000 66.3873574980356
35330000 63.6689800720652
35340000 65.4196696321429
35350000 66.4797827929116
35360000 65.6197759410461
35370000 65.0553215349117
35380000 62.8735816669991
35390000 62.401046496497
35400000 66.5422802467842
35410000 63.0453424622361
35420000 63.6238016420421
35430000 65.6894717370677
35440000 65.9698927255236
35450000 59.6496807271292
35460000 56.9014714954351
35470000 52.6314343565375
35480000 61.3407263659917
35490000 58.9760653327863
35500000 60.5195956146856
35510000 63.168341154067
35520000 54.7189010043695
35530000 60.6312102510699
35540000 60.5453666232953
35550000 63.3044929598971
35560000 65.4308936352289
35570000 64.4870506177375
35580000 66.5791210382562
35590000 63.2835877050388
35600000 56.7532182089665
35610000 56.3997817158282
35620000 61.5063225829228
35630000 65.1225602256267
35640000 65.3820866542902
35650000 57.0346299479623
35660000 60.7180464953657
35670000 63.765282085222
35680000 67.4458143732132
35690000 63.3743053213612
35700000 61.2545693285248
35710000 65.0569712154331
35720000 64.2614151103493
35730000 68.7247047869403
35740000 65.5459021321464
35750000 55.6893926839583
35760000 64.6576412905018
35770000 59.3031921685694
35780000 59.4052888371436
35790000 63.9493524850499
35800000 58.6639069352004
35810000 60.4557211518237
35820000 54.5107423701257
35830000 56.9996803282286
35840000 56.084588159789
35850000 61.215604197357
35860000 65.7980880892713
35870000 69.2210685139991
35880000 63.1404955076102
35890000 61.7759379984475
35900000 68.6531417943161
35910000 69.5907366363357
35920000 64.3871969972313
35930000 64.4359975057763
35940000 67.7250306404225
35950000 66.7551607879658
35960000 66.1554907214554
35970000 65.8050819319284
35980000 59.8534154248704
35990000 66.0977019924387
36000000 66.4584166575406
36010000 70.73104275531
36020000 67.0524933488903
36030000 64.0130038066565
36040000 60.1202850075664
36050000 63.4875280098175
36060000 59.8890093762492
36070000 60.0799487899629
36080000 57.1998012838
36090000 67.8531442613961
36100000 67.3615996170898
36110000 64.7286499163531
36120000 65.7127946264109
36130000 62.242227590108
36140000 66.4210757216101
36150000 60.9687444948916
36160000 63.1286839344131
36170000 64.9273811482169
36180000 65.4221933103131
36190000 65.9689244767311
36200000 62.8462582303724
36210000 60.7193346149132
36220000 62.3537880718757
36230000 63.4908808691035
36240000 59.636465809272
36250000 63.4947350014799
36260000 64.1009390797235
36270000 67.3059026303652
36280000 64.4037602207017
36290000 71.0329986190927
36300000 67.0679872247603
36310000 59.3532002237489
36320000 60.9241987023239
36330000 67.7664710862492
36340000 60.7240287499022
36350000 67.1451437780224
36360000 63.4866629748897
36370000 61.1170371831022
36380000 63.6350296013971
36390000 66.3285097564128
36400000 64.3690019409677
36410000 65.3525158819534
36420000 71.4905644995855
36430000 69.1286930678133
36440000 64.3586108908715
36450000 64.0326021589877
36460000 66.4484251468866
36470000 62.5627263997956
36480000 65.2105558983408
36490000 56.4623284755849
36500000 57.5178479321511
36510000 56.9788126935315
36520000 59.0751355649292
36530000 61.5747308184028
36540000 61.2530563891709
36550000 60.47844370567
36560000 63.233144362045
36570000 57.5816643429797
36580000 57.5292655249087
36590000 58.1735205760044
36600000 51.1300196021442
36610000 54.1232950295543
36620000 50.516989477764
36630000 58.6238912931915
36640000 61.4538297530549
36650000 61.3431772625966
36660000 60.482240871928
36670000 64.5169412888357
36680000 58.6420318293558
36690000 59.1181950103031
36700000 58.3095671787979
36710000 65.259191332665
36720000 60.9655696141029
36730000 59.4439098152324
36740000 59.2754786360085
36750000 52.7564768669591
36760000 59.2140303627476
36770000 62.279918040355
36780000 63.181411037429
36790000 66.9503193898387
36800000 68.0663632691879
36810000 66.0099263218295
36820000 63.8482388616432
36830000 53.0494366758009
36840000 61.2786041671193
36850000 58.6793095403976
36860000 61.5715079096398
36870000 54.7295814321439
36880000 50.9094428520678
36890000 52.8237698865142
36900000 58.6634522278503
36910000 54.2327955505551
36920000 58.6472799754812
36930000 63.6557248937589
36940000 64.2026264250847
36950000 59.3025293766195
36960000 57.6314725211929
36970000 52.5277597980345
36980000 51.3099546781844
36990000 51.8360536750992
37000000 56.5354370969046
37010000 52.7617553207857
37020000 49.7227808757089
37030000 49.0571293827446
37040000 48.3637305722
37050000 50.7296789895584
37060000 56.476005943746
37070000 57.4861777435269
37080000 51.1682556456961
37090000 52.9516901501047
37100000 48.9424442832777
37110000 57.0743842022007
37120000 58.356990728045
37130000 55.8122117644697
37140000 55.8509392134841
37150000 62.348804696136
37160000 57.6589912661217
37170000 56.7260547967882
37180000 64.5189868151113
37190000 56.9770071289472
37200000 66.1145513225546
37210000 64.9870790934657
37220000 64.007862864469
37230000 66.2783999832256
37240000 65.0382535588088
37250000 65.4978062395004
37260000 61.7644221234412
37270000 57.6432718688989
37280000 54.685234002206
37290000 60.125401531582
37300000 63.0767646667534
37310000 64.3358992569511
37320000 58.3946426026811
37330000 62.5120036945114
37340000 61.3509261334352
37350000 63.7657176212572
37360000 66.2877067183311
37370000 69.2600493433674
37380000 71.5047889179162
37390000 69.096128912146
37400000 65.3259670013452
37410000 66.6013596034871
37420000 72.8560799302852
37430000 75.2731422366716
37440000 69.5000125689725
37450000 68.5100332424266
37460000 68.2725246597468
37470000 70.3859829657216
37480000 71.4840359400179
37490000 69.3457734078592
37500000 68.0750586109517
37510000 70.7042756241142
37520000 69.0718008375142
37530000 66.0794097385186
37540000 70.8163374666356
37550000 71.2863075015325
37560000 69.8038650248889
37570000 71.7426418147863
37580000 64.4397971825946
37590000 63.541575374247
37600000 69.1063004902902
37610000 61.4986614665801
37620000 58.9329464136038
37630000 55.3665673632026
37640000 64.8848324700983
37650000 59.9506607260249
37660000 64.1231421945829
37670000 62.1663620946943
37680000 65.5385055954812
37690000 58.1043164643027
37700000 59.6394486359299
37710000 59.6344240500899
37720000 59.4005021809279
37730000 56.6482119005371
37740000 60.78772784297
37750000 60.7873404616087
37760000 58.0685722812297
37770000 66.4709793274093
37780000 67.3552761944136
37790000 60.1463426783815
37800000 63.9665060713808
37810000 69.1160670029314
37820000 68.9556312581074
37830000 65.2010256782107
37840000 60.4529799087867
37850000 66.2764063799165
37860000 71.3641854597624
37870000 62.0432037881416
37880000 61.4544091766261
37890000 58.8228985944984
37900000 59.9761264728409
37910000 55.7935685279812
37920000 58.069387913641
37930000 53.0009738106939
37940000 58.22609888651
37950000 57.005181888116
37960000 54.1473550790487
37970000 55.8096042802932
37980000 57.2545208897112
37990000 53.1991176605396
38000000 55.1273879099415
38010000 56.4213369863875
38020000 62.1312101550282
38030000 64.3661967661861
38040000 66.8331534462142
38050000 63.188823933774
38060000 65.4358152779898
38070000 60.0513497653875
38080000 67.9896784961497
38090000 69.4210432892203
38100000 66.4295005243823
38110000 63.9180612455363
38120000 61.6869258059783
38130000 61.6618810143711
38140000 63.7664070538301
38150000 66.7726599193718
38160000 67.1398676478094
38170000 67.510620752007
38180000 58.650837709029
38190000 59.399816438366
38200000 69.1801409114356
38210000 63.2096952515885
38220000 67.6879326153296
38230000 71.2947136982261
38240000 68.1738292613598
38250000 59.4958291413067
38260000 56.6564144507124
38270000 53.5801959142872
38280000 59.6441251765634
38290000 62.5576010098287
38300000 60.2882670046669
38310000 63.1230856788892
38320000 55.4484652114442
38330000 62.970742132817
38340000 63.3102171850228
38350000 70.9466222648186
38360000 67.4878982852152
38370000 66.4431857994395
38380000 67.0145617970385
38390000 58.7707315776218
38400000 66.685443055442
38410000 69.4597305429269
38420000 63.9828379988684
38430000 62.3302000470907
38440000 70.9923828461294
38450000 66.0985568581598
38460000 71.7686099101585
38470000 74.1514773649109
38480000 69.9989579062369
38490000 70.9916302494317
38500000 67.7425040355427
38510000 66.924692960925
38520000 72.2368833962366
38530000 62.4648821452428
38540000 64.4884704724539
38550000 68.8977771205965
38560000 59.8958662977255
38570000 61.6564625371207
38580000 60.2486151270381
38590000 58.4890814061155
38600000 58.533891832576
38610000 58.5648854905058
38620000 62.9941955853371
38630000 56.5454260466093
38640000 67.6064547074602
38650000 66.3224195680398
38660000 66.3599640917067
38670000 63.7396392130992
38680000 72.2630091897641
38690000 66.9273219220614
38700000 64.6156143616482
38710000 62.7485928944408
38720000 68.5986835581625
38730000 66.2316770962079
38740000 64.5799439863492
38750000 68.55463447393
38760000 72.3061723154099
38770000 67.8907196233571
38780000 63.6282732465556
38790000 66.3928712162175
38800000 56.2105080994243
38810000 66.1304351235323
38820000 70.2135964424521
38830000 72.3931797862634
38840000 63.5898863108862
38850000 73.3045242261112
38860000 68.3836598847828
38870000 60.9448115913746
38880000 64.9780387215694
38890000 69.3817337370963
38900000 66.6187576452466
38910000 66.508863052971
38920000 62.1310771628694
38930000 62.2284493629869
38940000 64.8694428776151
38950000 68.0475737074202
38960000 68.2448868956115
38970000 68.7094463663204
38980000 69.5570479557252
38990000 71.3446764686906
39000000 72.4787509911041
39010000 69.4874850332035
39020000 66.5870229623896
39030000 68.6142741127626
39040000 69.2519653729041
39050000 72.3481512492386
39060000 70.7684085533118
39070000 62.4025738092803
39080000 71.3029211101577
39090000 67.6076646464913
39100000 67.9832003321999
39110000 68.4174735073999
39120000 65.9138887969693
39130000 61.9918947463392
39140000 63.8268415794278
39150000 62.5683929367486
39160000 61.7885455051049
39170000 62.7709541435681
39180000 67.7461762910389
39190000 69.0783733011399
39200000 64.930026416934
39210000 65.8548797882224
39220000 68.8320435881736
39230000 67.4637664897674
39240000 63.1235743730874
39250000 64.4034445998292
39260000 63.238526143975
39270000 69.8484301705348
39280000 72.0671089057687
39290000 71.4144577476776
39300000 74.1490806994102
39310000 71.1217914370972
39320000 61.5172142252172
39330000 63.5599163551101
39340000 67.4239407487688
39350000 59.5981687623519
39360000 62.657274251287
39370000 68.8839896992657
39380000 63.4638383305532
39390000 63.4697687130316
39400000 63.8139137354659
39410000 56.8946030992296
39420000 60.7875928666671
39430000 63.6296429392078
39440000 64.5181730593408
39450000 68.0278703410061
39460000 70.1736011727719
39470000 63.4074370790727
39480000 61.9073536986198
39490000 63.5538268278466
39500000 60.2296400952225
39510000 63.9969588143838
39520000 64.592467459249
39530000 61.9514108033308
39540000 61.4998917045602
39550000 63.0022848158201
39560000 63.8797529937301
39570000 65.1147383296764
39580000 65.8529485915301
39590000 64.2362803544755
39600000 67.0395147529994
39610000 62.6309284116681
39620000 67.1225643360628
39630000 62.9164674314551
39640000 61.0649148425972
39650000 54.9754394397617
39660000 63.4389572738116
39670000 57.7782410529517
39680000 62.3923708745342
39690000 60.4890492701511
39700000 62.3628147102144
39710000 61.7814108570222
39720000 63.2822128120056
39730000 63.3940879417569
39740000 62.0188396833753
39750000 65.9856932577046
39760000 65.1698695323972
39770000 64.7895155174306
39780000 58.0615132203284
39790000 54.0387151850396
39800000 62.0751771679368
39810000 60.5627017611862
39820000 68.1377411365675
39830000 66.3032718049089
39840000 61.5748404479162
39850000 68.733072990154
39860000 68.0671935068701
39870000 68.6591792479095
39880000 64.8341851445527
39890000 62.388323906158
39900000 63.0558122396434
39910000 65.188138343165
39920000 64.2370338527106
39930000 62.4461306404564
39940000 61.4367517565264
39950000 61.8586586715881
39960000 54.2054387590433
39970000 56.5172697796466
39980000 59.5364812319065
39990000 56.6142323054691
40000000 57.8331420652586
40010000 52.2069641037279
40020000 52.3236040365742
40030000 55.5656671802537
40040000 60.9573865929367
40050000 58.1801976231333
40060000 59.7648013114386
40070000 54.3896980438188
40080000 62.4758873479336
40090000 62.552432492235
40100000 59.8585348400743
40110000 63.7266384514442
40120000 67.221117892347
40130000 61.763667785117
40140000 60.1217515693528
40150000 61.7160071954929
40160000 58.9673341996359
40170000 59.2901003676214
40180000 54.3291464562854
40190000 56.6749628225616
40200000 61.6858054658309
40210000 66.3472854166877
40220000 64.2523904779501
40230000 61.781907559125
40240000 56.6238765716682
40250000 55.8183026100976
40260000 59.6641988360909
40270000 59.5875268045992
40280000 51.2608490986694
40290000 51.3814577227211
40300000 59.1781587607146
40310000 52.1825115366672
40320000 51.2642454846648
40330000 52.6330380835757
40340000 53.3020975708415
40350000 55.6803535162434
40360000 57.3257443932639
40370000 56.5217670936729
40380000 57.9893899843636
40390000 57.7032817451254
40400000 57.9682996699668
40410000 63.5212706749794
40420000 61.7045534586869
40430000 57.9720019673765
40440000 54.8314991349444
40450000 55.3265493405754
40460000 48.7713557448147
40470000 57.9036059565581
40480000 56.1934605548259
40490000 57.7587611519631
40500000 53.6769108605202
40510000 54.5068553079784
40520000 49.4216541274703
40530000 55.297704083235
40540000 54.500601360116
40550000 58.0671516094719
40560000 54.9796481466606
40570000 57.8328849277186
40580000 55.6803323646802
40590000 59.6403253079906
40600000 52.2918659260708
40610000 60.4435102743073
40620000 50.2123749439263
40630000 54.3845931471166
40640000 49.0717142680352
40650000 54.6777608959916
40660000 48.222560809574
40670000 48.7853477820806
40680000 49.8539869845819
40690000 53.4469484686422
40700000 52.8536753767892
40710000 56.2566205199947
40720000 51.2987445820252
40730000 52.092459540554
40740000 53.6326105057104
40750000 52.3547952559945
40760000 57.0173655270049
40770000 55.7588341338664
40780000 61.1279571615959
40790000 57.0879612460558
40800000 62.189048911261
40810000 58.2151954801018
40820000 59.7841741029619
40830000 62.354559503945
40840000 62.915108200424
40850000 65.3956555990992
40860000 61.8485469975599
40870000 63.8953168513534
40880000 65.1040135963289
40890000 67.9346266206103
40900000 65.7426865689494
40910000 68.7485333297226
40920000 65.3858729259804
40930000 59.2329559154492
40940000 63.7829088227974
40950000 71.8249352690159
40960000 63.9336409095562
40970000 64.037859726552
40980000 67.8786129731042
40990000 70.1024302835903
41000000 68.0081709597953
41010000 71.6795177130664
41020000 70.8259598864384
41030000 70.5167788083112
41040000 66.4937914228195
41050000 69.0214305012763
41060000 67.0665714717136
41070000 72.5746291564593
41080000 74.1449591355309
41090000 67.5901945046253
41100000 62.0732046272736
41110000 64.2198902647355
41120000 64.0795299306507
41130000 66.3352019113207
41140000 70.4502022121471
41150000 72.8749283225079
41160000 70.3382868493962
41170000 70.3326004545784
41180000 61.6538914881153
41190000 61.1098930793382
41200000 61.5487748957569
41210000 70.416029459507
41220000 67.2366831766831
41230000 66.7806908054855
41240000 67.3387458856632
41250000 69.5822642843462
41260000 70.5156472462847
41270000 64.6836748224206
41280000 67.5570676423944
41290000 62.0230921568027
41300000 61.1501169959919
41310000 64.7405137165287
41320000 64.7987071999628
41330000 63.2333647873403
41340000 61.0083441102555
41350000 71.9994513438431
41360000 67.680557198956
41370000 62.2246126062726
41380000 64.0812646319372
41390000 68.1852040208351
41400000 71.087177235418
41410000 69.6715136167285
41420000 69.7863408483632
41430000 68.0103849180821
41440000 64.1002990365478
41450000 68.8258352851557
41460000 62.3393930586588
41470000 57.4859736599805
41480000 56.1206833385548
41490000 55.1096144877309
41500000 57.1130104061422
41510000 56.4153697381842
41520000 65.0481113570546
41530000 68.6062258344222
41540000 67.4173497637154
41550000 60.8384177356654
41560000 61.8322732072178
41570000 62.6128106235304
41580000 59.2655491807283
41590000 58.8706108005832
41600000 60.2337584140805
41610000 56.1379756402608
41620000 66.297949290697
41630000 70.2937978227755
41640000 67.917423847847
41650000 66.959996827051
41660000 70.6568264772277
41670000 65.8137888424512
41680000 60.9409039056828
41690000 64.9678479460341
41700000 66.0468148241025
41710000 68.4234958728652
41720000 65.4129241408376
41730000 73.2004508986344
41740000 66.9743912052499
41750000 70.8552158264998
41760000 69.2486175252388
41770000 68.4176276709169
41780000 68.7343711239056
41790000 72.4992825576376
41800000 72.5504281559271
41810000 70.0427479003507
41820000 60.7735135282304
41830000 62.6667148995613
41840000 61.9192727923551
41850000 66.4798002396676
41860000 60.3458274978277
41870000 64.6070113580859
41880000 72.9648631793272
41890000 67.7169807461981
41900000 70.6377031778566
41910000 73.6916534341868
41920000 64.0870575410142
41930000 70.6815426394787
41940000 65.861793604729
41950000 65.0733859554372
41960000 66.0344599508643
41970000 66.7316107491318
41980000 68.6699666593751
41990000 68.6483623092706
42000000 65.8700986451265
42010000 69.9683076075515
42020000 75.5828699573442
42030000 79.2105126183591
42040000 77.788967962714
42050000 72.7500931677839
42060000 77.5229072475927
42070000 73.9298600200606
42080000 74.9075454867607
42090000 68.6260254849752
42100000 69.0519935178253
42110000 68.3545809589442
42120000 71.626069512445
42130000 65.9641141384002
42140000 60.3996283738937
42150000 62.8279837552086
42160000 65.1028520807394
42170000 65.826228831451
42180000 64.805749256631
42190000 63.5197382674316
42200000 62.2887519106894
42210000 63.9405334130001
42220000 63.0251413765538
42230000 59.9092280044939
42240000 67.4102127327139
42250000 62.4080687787146
42260000 64.5598979926643
42270000 66.1692600370733
42280000 66.4938235601165
42290000 72.1784098554693
42300000 70.0714686623215
42310000 72.541003996868
42320000 72.9785567732331
42330000 70.7027976434902
42340000 67.0674079705359
42350000 68.9509711040834
42360000 67.8634513568747
42370000 66.4892432143088
42380000 69.4048939817923
42390000 72.886951304694
42400000 68.2384531085645
42410000 70.1054563357829
42420000 64.6042356701772
42430000 60.4951611852391
42440000 65.5447577781238
42450000 59.9531071427102
42460000 62.5914143989461
42470000 65.7100544499037
42480000 64.6752881882413
42490000 67.4631097969817
42500000 70.3443466158212
42510000 77.2387923317825
42520000 79.6358322487098
42530000 74.7596149922753
42540000 74.87381551666
42550000 67.0557738260275
42560000 67.6568466182056
42570000 68.5764906515076
42580000 71.2572566726646
42590000 71.590910873303
42600000 70.5569011626415
42610000 66.3236833783239
42620000 68.4670130022395
42630000 74.7714899833632
42640000 71.2631145407901
42650000 75.6714756525316
42660000 62.3177402114895
42670000 66.3430025869408
42680000 73.3014004765346
42690000 69.6305336383633
42700000 62.9323793851295
42710000 61.8106059215212
42720000 63.9961105693811
42730000 68.2465941093299
42740000 66.5010399024305
42750000 67.7153056060529
42760000 67.4995090379054
42770000 62.728893901169
42780000 69.1298498876484
42790000 62.8035142457214
42800000 60.3071400115249
42810000 63.4034693410343
42820000 68.7863667028616
42830000 76.1950739305354
42840000 76.6484688751982
42850000 73.1592857121268
42860000 72.5152670819934
42870000 74.398139306873
42880000 77.0418590380671
42890000 68.8702666016874
42900000 74.6474029037933
42910000 64.3184777865314
42920000 74.3947174916805
42930000 73.7967310988131
42940000 67.4625982760014
42950000 78.2659440947242
42960000 69.8211843171251
42970000 68.8625884651242
42980000 64.8583749754034
42990000 63.5291095532281
43000000 68.450753269849
43010000 62.3187242593103
43020000 65.8202078328624
43030000 68.0844679523194
43040000 69.3081320682008
43050000 68.9316184604587
43060000 68.4734960262638
43070000 70.7633147098157
43080000 73.1098406345896
43090000 68.9838225120849
43100000 75.1105745010821
43110000 68.1655268550326
43120000 65.8588212955098
43130000 68.6812785407596
43140000 71.9837315887312
43150000 73.6829051048471
43160000 69.8500725676462
43170000 76.009793629767
43180000 66.8807115785623
43190000 70.9258852894978
43200000 68.406542268832
43210000 69.8577326530126
43220000 65.5588086775973
43230000 63.4939634644203
43240000 71.8870718662794
43250000 72.271333459415
43260000 67.307878332073
43270000 75.3558728780125
43280000 76.1058679029979
43290000 77.6555206868902
43300000 74.2278434859612
43310000 71.9961038788132
43320000 74.9630956404808
43330000 69.5459295399702
43340000 70.621009530748
43350000 74.1753233927994
43360000 80.6667147323981
43370000 76.5354954695242
43380000 73.5618439198115
43390000 70.1415772186316
43400000 73.8217986510076
43410000 70.9771902063958
43420000 69.9453651273159
43430000 72.530622345975
43440000 75.7555824408839
43450000 68.6916109816605
43460000 68.3897686531976
43470000 73.3603761402855
43480000 74.2781917771885
43490000 71.4143855369123
43500000 67.0755071232266
43510000 68.6690712728528
43520000 69.7214538660302
43530000 65.3413732691025
43540000 67.7322031212826
43550000 69.0864453567391
43560000 68.8737078086567
43570000 60.4736251587871
43580000 67.2083396886329
43590000 68.5791513806022
43600000 69.6687773010445
43610000 64.043594059372
43620000 61.5555946862456
43630000 69.8400898123875
43640000 69.8534526535412
43650000 75.490121538968
43660000 76.5225304053458
43670000 70.8663159021741
43680000 70.3601772730346
43690000 74.8599342034177
43700000 72.335612945151
43710000 71.3885365507175
43720000 71.1420144194732
43730000 75.9702395579858
43740000 71.2612004040298
43750000 65.5175423445601
43760000 71.4120986277045
43770000 73.3523670461892
43780000 70.8814809153126
43790000 73.5410488501161
43800000 73.3244080221938
43810000 73.2557319066708
43820000 71.0896172682486
43830000 73.5429609638351
43840000 78.6866429064729
43850000 75.1226127722567
43860000 77.4836833373514
43870000 76.0107582301046
43880000 76.2131153742809
43890000 77.8811626616594
43900000 76.2563134524243
43910000 78.9531920737365
43920000 78.331983408163
43930000 76.226047515952
43940000 76.7869067262542
43950000 79.8099682851862
43960000 73.4352151718562
43970000 77.5371633420821
43980000 71.666082908517
43990000 74.903287822644
44000000 73.6444353504859
44010000 70.581358965082
44020000 68.5827025438043
44030000 62.34096998211
44040000 55.2359887783238
44050000 65.2124194440184
44060000 64.5917741748499
44070000 60.748533222584
44080000 57.2181672574536
44090000 58.2418397051503
44100000 65.6416034964909
44110000 56.8691387575829
44120000 58.6448821190548
44130000 58.2863244882076
44140000 63.9730038841001
44150000 65.5442314092708
44160000 51.3359640452059
44170000 54.0160409304441
44180000 62.6024336160995
44190000 60.50695696818
44200000 59.4985600684452
44210000 63.5982666799019
44220000 67.0499519855838
44230000 64.563716141612
44240000 70.0918589491827
44250000 71.7174426588543
44260000 72.0340853161234
44270000 68.4986647023719
44280000 65.5469370807214
44290000 62.9371655655268
44300000 63.8822700777206
44310000 66.5769934885633
44320000 60.6415038221626
44330000 59.489752371965
44340000 62.1943678388627
44350000 57.2218851681518
44360000 59.5070569404815
44370000 57.4750385733005
44380000 55.80683908305
44390000 65.0377416726839
44400000 67.6983265825269
44410000 62.2892271413426
44420000 59.454733523254
44430000 59.0025933895079
44440000 50.179296472871
44450000 55.6492541931976
44460000 58.0965747508482
44470000 66.3090947771137
44480000 67.646814746143
44490000 61.2488514615023
44500000 60.1301064998987
44510000 63.9248616978117
44520000 59.730796382102
44530000 56.7269902293439
44540000 53.8163373148586
44550000 59.6590275780604
44560000 65.2422915790489
44570000 63.5169921280451
44580000 64.0226460982659
44590000 66.9840187339678
44600000 63.4295124057707
44610000 57.6494413442924
44620000 59.0710922057218
44630000 58.2201442795608
44640000 58.0975739992569
44650000 67.9326740999563
44660000 62.7980365076493
44670000 59.9316284120403
44680000 52.62326274494
44690000 49.3576166828256
44700000 50.2195227422227
44710000 51.4673733225276
44720000 56.6383319359634
44730000 53.3160867360916
44740000 47.9832735669377
44750000 49.7447745203705
44760000 54.7259412436492
44770000 50.6311198418708
44780000 51.7534258928894
44790000 55.6452311617027
44800000 51.2822783382807
44810000 54.2629769556141
44820000 50.9897983814308
44830000 57.0477412127165
44840000 56.446537893142
44850000 55.5339459584949
44860000 57.0645266448435
44870000 50.2670054557684
44880000 57.6029795316963
44890000 58.2676878182251
44900000 56.034481142672
44910000 54.8231059306915
44920000 52.7396776689226
44930000 56.1883234372466
44940000 60.6053906726132
44950000 60.7958430880845
44960000 60.8418563841724
44970000 59.8505367239315
44980000 55.3047482018027
44990000 58.7659118616727
45000000 48.1655140801901
45010000 54.6753634370623
45020000 57.6296207659201
45030000 55.3671880482647
45040000 63.7147657785088
45050000 68.4678394005037
45060000 65.3995293493573
45070000 72.0329619188557
45080000 68.2031651658564
45090000 70.0730061922166
45100000 71.838716844011
45110000 68.6584251099698
45120000 65.5248712134193
45130000 66.3846241683261
45140000 66.8481909612061
45150000 69.1819512273781
45160000 71.8908881514323
45170000 69.3349137279044
45180000 72.1422441208099
45190000 71.9078334131476
45200000 72.3824197915626
45210000 66.6660157092912
45220000 68.6214151437069
45230000 72.2934673108806
45240000 71.8630637299863
45250000 70.4190079584289
45260000 69.0291043766799
45270000 67.753551027796
45280000 66.7424882050709
45290000 66.6428480416811
45300000 71.4579071237076
45310000 66.2184736195937
45320000 65.734897109739
45330000 62.9577289497963
45340000 66.6539414344356
45350000 66.9703147480996
45360000 61.7625750601767
45370000 60.876004969667
45380000 58.8180830497971
45390000 67.9853779422152
45400000 67.9695163330036
45410000 69.2935351348142
45420000 67.2894435194248
45430000 69.822409931101
45440000 72.2454331320279
45450000 73.9680846075512
45460000 72.3503815113196
45470000 66.882306104501
45480000 71.1691840180684
45490000 71.3111945840982
45500000 64.6042311777472
45510000 63.0281746151516
45520000 58.4159629817169
45530000 55.1795603294437
45540000 61.3026394770414
45550000 64.8322442106275
45560000 66.6238584779646
45570000 62.1861640961707
45580000 65.9839108673522
45590000 59.3682634190503
45600000 65.8007847688446
45610000 64.8024271286896
45620000 61.6651200000694
45630000 64.9530285047969
45640000 67.7989663357278
45650000 63.6273262202021
45660000 63.2842723688685
45670000 64.6745335372264
45680000 54.7590078939309
45690000 55.6032940299032
45700000 63.2731602167295
45710000 60.1702130591862
45720000 55.7349392975827
45730000 53.1941238148129
45740000 57.7183404640464
45750000 61.1913880452727
45760000 66.3268446696912
45770000 70.8266816126542
45780000 70.0785835208746
45790000 69.8621238689642
45800000 72.2704248181558
45810000 65.2885795548085
45820000 66.8647578570253
45830000 66.1642338076781
45840000 62.9684819241714
45850000 66.2965276860864
45860000 58.6986783320302
45870000 65.6225765441401
45880000 67.0991371393904
45890000 59.2173432520021
45900000 51.7524612372137
45910000 48.2907013713976
45920000 52.156752895607
45930000 61.4002305015659
45940000 55.0260525177407
45950000 61.0882400181841
45960000 61.1749529197806
45970000 63.9035672341724
45980000 65.0813642112477
45990000 69.0618409722192
46000000 66.0635945303255
46010000 60.9941322551345
46020000 57.8422689953342
46030000 62.3438440741456
46040000 60.6897766430769
46050000 63.3306393912877
46060000 61.8555151653481
46070000 60.3663468282711
46080000 63.8529806492887
46090000 61.0377718784021
46100000 59.9041393249789
46110000 61.3695075118206
46120000 60.3124192847733
46130000 61.9053050581297
46140000 64.6267471302499
46150000 63.509313836685
46160000 64.5786184164534
46170000 65.0798563952996
46180000 63.4496200855476
46190000 66.800015132669
46200000 66.3718675313631
46210000 64.9031183437252
46220000 61.3386687816973
46230000 59.07507227515
46240000 54.5903831153334
46250000 60.326048860586
46260000 59.8354921781385
46270000 50.0763835960086
46280000 55.281261205711
46290000 56.0144633836975
46300000 54.3444656712495
46310000 58.2993606779348
46320000 61.2125877718412
46330000 60.3814783147769
46340000 65.3863305961874
46350000 61.5473868112246
46360000 68.3277839697906
46370000 67.9475034486357
46380000 65.0399289315374
46390000 68.7786446659453
46400000 74.1080687617525
46410000 72.748612409412
46420000 66.485336822648
46430000 61.2118323129771
46440000 69.2720352759371
46450000 71.2245923780083
46460000 73.015786940897
46470000 78.446687749086
46480000 76.5936361353491
46490000 70.7450598165402
46500000 67.6611092745234
46510000 70.0860950596822
46520000 67.0154657661246
46530000 65.3162901041051
46540000 63.2523825742357
46550000 62.6771032891402
46560000 54.2789608617015
46570000 56.5281278680819
46580000 56.3020769665655
46590000 64.9851094923459
46600000 63.7958099628
46610000 66.2551711011233
46620000 62.6570876781734
46630000 56.710687963203
46640000 58.0881466409569
46650000 58.9456177210445
46660000 66.814806588927
46670000 63.4235577536969
46680000 56.5663765223098
46690000 70.9438908949433
46700000 70.2273614640152
46710000 67.2300122606348
46720000 64.8590845312074
46730000 71.5408331741303
46740000 73.2532311521801
46750000 64.4718675384084
46760000 66.8061789726387
46770000 63.9813814563071
46780000 66.9118777959693
46790000 70.0213559411219
46800000 67.9098509305543
46810000 68.4450506202633
46820000 64.2428586739305
46830000 68.4760115599004
46840000 62.3150124975311
46850000 67.6568130299902
46860000 59.1866988252485
46870000 52.328858488438
46880000 59.8994716551541
46890000 66.9638700701201
46900000 63.920312407581
46910000 62.1512908396808
46920000 60.4322539760679
46930000 56.9268763428334
46940000 59.9819108507567
46950000 66.5659987574924
46960000 63.8860639618516
46970000 69.1053142512641
46980000 67.8774359596118
46990000 71.0507207531295
47000000 70.0238981826784
47010000 72.8405977790455
47020000 71.5929544413017
47030000 73.809876721322
47040000 68.867800835831
47050000 74.9301748399775
47060000 71.6729978266653
47070000 69.2963245679067
47080000 68.388655318211
47090000 65.2856280027504
47100000 65.6462711758246
47110000 70.4271766457644
47120000 67.150166472015
47130000 65.478849082353
47140000 57.9970180538429
47150000 59.2152373601951
47160000 59.187331307549
47170000 64.7417100031813
47180000 66.0111014767023
47190000 64.5641044328879
47200000 63.5054551659862
47210000 60.6791807958992
47220000 65.724080368338
47230000 62.5034177793308
47240000 53.2282042107379
47250000 60.764178586859
47260000 63.553519271086
47270000 56.2852934367168
47280000 58.6594260298128
47290000 65.3824215819882
47300000 62.9945843156545
47310000 64.7267237088878
47320000 58.6747941730546
47330000 56.8474765898275
47340000 62.3530027110741
47350000 66.3100802378469
47360000 66.8056643841572
47370000 60.4390414690799
47380000 58.032401200371
47390000 59.3653595721184
47400000 65.5738572162182
47410000 64.7146902011692
47420000 65.7865391977045
47430000 65.4144707762279
47440000 65.8473812180572
47450000 66.456837857188
47460000 67.3340631456145
47470000 65.0065103777811
47480000 62.6807724580214
47490000 65.3283019923389
47500000 60.7124630843063
47510000 61.3380321114575
47520000 55.675256873927
47530000 60.3551887959709
47540000 63.0277962368715
47550000 60.5126419860677
47560000 59.5566779449204
47570000 66.5642069746698
47580000 62.8665334200559
47590000 63.2368459972175
47600000 63.8712953164948
47610000 65.6391095105088
47620000 64.9560177885021
47630000 63.3542047067079
47640000 63.1135703749109
47650000 60.7575631605187
47660000 67.2147471298265
47670000 60.7779637873555
47680000 56.7505570405323
47690000 55.4028579634702
47700000 61.1338578207402
47710000 61.2840042617225
47720000 62.6413604231005
47730000 61.6145759686935
47740000 58.5218601925178
47750000 57.9045800394291
47760000 58.9709582215734
47770000 57.9219980634313
47780000 57.4188560466177
47790000 55.7360142402285
47800000 57.9524456709987
47810000 69.0909079934901
47820000 62.044329262707
47830000 57.515034843826
47840000 57.6244925408218
47850000 58.5535326534269
47860000 61.9350933017314
47870000 69.3041018927883
47880000 75.5566034231749
47890000 72.9796818449261
47900000 69.6263579611939
47910000 63.3743883284464
47920000 60.4721476042994
47930000 65.565283177075
47940000 59.160234074164
47950000 65.8612964437429
47960000 63.0095769279073
47970000 68.2831706226188
47980000 72.3870782107317
47990000 67.2708366787404
48000000 62.8059161459356
48010000 66.7208024850341
48020000 65.8925676619285
48030000 64.9111003794813
48040000 68.0315836503091
48050000 68.6860881855164
48060000 64.85559947571
48070000 63.4823370121769
48080000 74.1367610779324
48090000 68.5673685351341
48100000 65.7623215843339
48110000 66.2643173069528
48120000 62.0973796608552
48130000 63.8507894231749
48140000 69.4517411226169
48150000 67.1249092755481
48160000 63.765823196273
48170000 69.9249597113167
48180000 69.6529598689189
48190000 64.9997929407933
48200000 64.9970499684681
48210000 67.1843583007777
48220000 64.1108068572719
48230000 66.1364554116907
48240000 68.243720355456
48250000 69.1325713766591
48260000 70.4708177254628
48270000 67.7582929824426
48280000 70.8825981601123
48290000 70.1057894811553
48300000 62.2465539975142
48310000 69.9412029368114
48320000 67.7679075604863
48330000 66.549778392289
48340000 63.4910494340026
48350000 67.2553075483784
48360000 60.712846712063
48370000 66.0091983209167
48380000 63.9391080941035
48390000 64.526145247418
48400000 66.2963495586813
48410000 68.2599989939653
48420000 73.255809657667
48430000 70.6486281028027
48440000 73.4904855081069
48450000 73.3483116434396
48460000 71.7146901245461
48470000 70.751730471184
48480000 68.0676307431875
48490000 65.3597129400886
48500000 62.4625848304986
48510000 59.7384991426308
48520000 62.4859284896748
48530000 67.4333757144337
48540000 66.9562295506042
48550000 69.2020992016203
48560000 65.8299608927599
48570000 63.1878594060985
48580000 64.7759856193838
48590000 69.1809547055447
48600000 66.9591580089937
48610000 68.3723303623406
48620000 74.3284127394473
48630000 67.9765892951716
48640000 61.0897392668102
48650000 66.3998406633754
48660000 66.9082897225963
48670000 64.781463253415
48680000 60.3187481686696
48690000 59.2548457808148
48700000 62.203930460471
48710000 62.4516160674259
48720000 54.5069532511502
48730000 52.8390809020922
48740000 55.9873316707468
48750000 57.08567471142
48760000 55.5395467712369
48770000 54.9427909600195
48780000 59.4774283081902
48790000 58.7886164864903
48800000 58.6317913270889
48810000 60.812771214346
48820000 67.2124717893526
48830000 58.8207842237902
48840000 66.3187741898503
48850000 64.9605500979009
48860000 65.3137693385917
48870000 58.0897108263194
48880000 57.1841602569408
48890000 57.9430165422452
48900000 65.84312898002
48910000 64.8010108399906
48920000 64.0067470189124
48930000 64.8731454745072
48940000 66.1234705097707
48950000 62.7371650900053
48960000 71.4386431962365
48970000 65.9622133998836
48980000 70.6451584964787
48990000 67.1559829922769
49000000 67.7193352820351
49010000 61.2682508186026
49020000 63.8658419566215
49030000 67.7050870174434
49040000 68.3755878876773
49050000 72.1313076282817
49060000 65.3750559834035
49070000 69.5239020179794
49080000 69.2221896607387
49090000 69.2512292650341
49100000 69.865935121611
49110000 67.8258847498075
49120000 64.7129752337977
49130000 67.5989924443383
49140000 65.9644637820923
49150000 67.2237004878094
49160000 66.291086700363
49170000 61.3686100587868
49180000 62.2992729113753
49190000 57.0962750252329
49200000 57.1242289043277
49210000 66.0677076972251
49220000 66.0794916681515
49230000 68.6583883087261
49240000 66.7482237545766
49250000 66.9375541292974
49260000 72.8566049586881
49270000 65.9554281314599
49280000 71.6162228833898
49290000 67.2059791808031
49300000 68.12917389478
49310000 62.990404089066
49320000 65.5440703205041
49330000 64.764009680017
49340000 65.641721735956
49350000 65.3181696239658
49360000 64.3921525766348
49370000 65.7817290773826
49380000 64.6406237117955
49390000 69.5712035338971
49400000 77.7716242097489
49410000 74.7576547680626
49420000 74.9465115123378
49430000 76.5499890623034
49440000 70.575450943003
49450000 69.8909252570861
49460000 66.4242950125517
49470000 70.0663168207632
49480000 70.8584040099086
49490000 69.9010177487993
49500000 68.8938582708557
49510000 63.836531442544
49520000 70.3307470876414
49530000 61.9311802395779
49540000 68.3725431957
49550000 69.4947906136179
49560000 70.3083129833748
49570000 71.116983952583
49580000 66.771642093248
49590000 66.7367946192603
49600000 72.5121330377693
49610000 72.1972019806175
49620000 69.9335337929833
49630000 64.9863736424448
49640000 58.9692986659629
49650000 69.1156290224284
49660000 68.1594427675735
49670000 65.6448989008259
49680000 63.5210930862288
49690000 68.0144956182085
49700000 70.7585780065355
49710000 69.0694035161559
49720000 72.4544062055908
49730000 77.097072761639
49740000 75.3091655365282
49750000 71.7398807920889
49760000 72.2623981184166
49770000 69.5744977515706
49780000 72.2699263354787
49790000 68.2080665382995
49800000 69.8594522075771
49810000 67.4950028844516
49820000 69.2025648263366
49830000 66.7469151360085
49840000 68.4461765560292
49850000 69.347823961084
49860000 68.0410903652228
49870000 68.3596375565959
49880000 64.7670683844703
49890000 69.2983917774935
49900000 65.4779862494139
49910000 69.6276002206973
49920000 70.483834669595
49930000 71.0911212777862
49940000 71.8893448992199
49950000 69.720558087157
49960000 74.1304134315001
49970000 68.421524295267
49980000 72.1840932691677
49990000 69.4135422363637
50000000 62.283962147102
#timestep 
50010000 70.5836881843792
50020000 70.5022021077731
50030000 70.6592302264221
50040000 72.8600403008591
50050000 71.1381505634521
50060000 64.2226005882166
50070000 65.4693405249912
50080000 71.4361510342814
50090000 70.2955504240883
50100000 66.8133033565817
50110000 68.8009879494186
50120000 70.1120781469951
50130000 67.7214789041893
50140000 69.7791528776332
50150000 70.8546491544365
50160000 71.6575808659707
50170000 74.6869486324438
50180000 68.0865478023965
50190000 69.1158823297628
50200000 72.7601791683575
50210000 74.7289046241245
50220000 73.4176001069529
50230000 68.9551987042387
50240000 67.8668448516443
50250000 66.4605653385748
50260000 70.2721018129735
50270000 75.4199939784768
50280000 76.7831035492633
50290000 73.1033846599967
50300000 72.2323403540041
50310000 71.3770666667352
50320000 66.3617059473675
50330000 62.8674960071575
50340000 63.857348274316
50350000 73.238244068949
50360000 69.8718982643559
50370000 71.0171675333525
50380000 71.8726001017412
50390000 69.8484539145721
50400000 77.0547819647921
50410000 76.2059253099963
50420000 72.6730623078633
50430000 71.6484444281757
50440000 73.4726748513001
50450000 70.4900561677383
50460000 69.0408552849439
50470000 69.8648010518308
50480000 66.2811566407007
50490000 67.5834299918532
50500000 69.4563100599122
50510000 64.4542791653181
50520000 67.7463139848837
50530000 68.2484243023544
50540000 69.9059203221701
50550000 65.5629165920928
50560000 66.8423302237482
50570000 65.4315874571775
50580000 65.6096056167854
50590000 68.0581591341076
50600000 62.0899723716711
50610000 62.5086561485672
50620000 62.46482344473
50630000 65.9615677794106
50640000 74.4322163505668
50650000 67.0607404082926
50660000 71.0961546972025
50670000 76.8805892336363
50680000 72.025216894735
50690000 73.2491068782256
50700000 70.9978168062872
50710000 71.6004104111032
50720000 70.7396307254215
50730000 69.7865444114548
50740000 70.6888271558963
50750000 73.4071910954973
50760000 64.3906938181992
50770000 70.4996117397675
50780000 69.0025158816969
50790000 72.3729921965331
50800000 73.5844245323483
50810000 69.3802804605177
50820000 71.0693225832225
50830000 68.4495972450448
50840000 70.0437399990766
50850000 78.4725488327948
50860000 82.6762800805546
50870000 75.5400082399041
50880000 73.6009193663043
50890000 74.4423524141251
50900000 68.7123400803796
50910000 73.5401277318049
50920000 73.8821618057114
50930000 73.9070739972144
50940000 74.9560705073004
50950000 78.472790072417
50960000 69.1268935630019
50970000 68.3330191562935
50980000 72.9017328813817
50990000 72.8039209036176
51000000 75.8581667550475
51010000 75.0522757978354
51020000 72.4823312084769
51030000 77.437641622383
51040000 77.4337454645662
51050000 76.563937307119
51060000 73.2658691096841
51070000 71.4155864163528
51080000 68.6208677326183
51090000 71.2710937233813
51100000 69.189791423349
51110000 65.6465170813614
51120000 65.9750749576001
51130000 64.7428206998003
51140000 62.4811614086317
51150000 61.6558893419978
51160000 65.7273896425324
51170000 64.0311607607562
51180000 66.2970069172561
51190000 66.6300502728851
51200000 64.9527836454509
51210000 70.3867547282637
51220000 64.1875147041435
51230000 59.6969967385068
51240000 63.0271607347302
51250000 65.2014426954242
51260000 64.8482812509795
51270000 63.2587949902118
51280000 70.482024216667
51290000 66.6193184282532
51300000 64.4878315773091
51310000 64.12349873989
51320000 63.1492412069048
51330000 69.7764858465347
51340000 69.2450486342908
51350000 67.8806227072651
51360000 72.204489098979
51370000 69.4251444366917
51380000 65.5988275711915
51390000 66.9058453562876
51400000 66.101338871311
51410000 62.9616541574485
51420000 71.3376555507152
51430000 72.0529233578485
51440000 71.422083861162
51450000 71.0228516010956
51460000 71.6116125496329
51470000 70.9019804614706
51480000 72.7969899205495
51490000 74.5256557943737
51500000 75.2416066733859
51510000 74.087319474393
51520000 71.0858929203629
51530000 75.3585342010039
51540000 77.4228153966331
51550000 77.4075097519041
51560000 75.2978545884755
51570000 73.046418706861
51580000 75.708692884837
51590000 78.5435467043647
51600000 78.1595529048055
51610000 80.8817457672594
51620000 73.8956335931146
51630000 72.1330087605688
51640000 75.3750467064064
51650000 74.4081621424378
51660000 75.0666977122029
51670000 71.3076838989866
51680000 64.8998958721163
51690000 66.3351443183045
51700000 73.8199332103662
51710000 78.1760495552595
51720000 74.2949461621206
51730000 71.0818189617212
51740000 73.3934522897529
51750000 68.3963661371551
51760000 62.2324548186863
51770000 68.1425679150821
51780000 65.5939329303088
51790000 65.5068266903826
51800000 70.6807185639804
51810000 69.932997921191
51820000 70.8167214471125
51830000 76.2588225743776
51840000 72.6169004634444
51850000 82.6740147923471
51860000 79.5597475095325
51870000 81.6676610115708
51880000 80.5918839806415
51890000 77.3521831935664
51900000 72.4786525405948
51910000 76.6829017317897
51920000 78.603983849331
51930000 80.4149386003605
51940000 80.2134524242259
51950000 79.0226504712218
51960000 75.3692368004294
51970000 77.44995033423
51980000 82.4864089499846
51990000 81.6897819739971
52000000 77.6653757329495
52010000 83.1549628930294
52020000 78.299640433184
52030000 86.7756719871904
52040000 84.2326520299487
52050000 78.8958884329799
52060000 73.8318011572273
52070000 77.8907283571845
52080000 77.2197577464908
52090000 75.2482437703247
52100000 77.2025525448473
52110000 80.2329090518075
52120000 77.4935448856169
52130000 74.2820430213773
52140000 73.2328507295301
52150000 75.1294016571366
52160000 76.2240530442973
52170000 75.9078409956581
52180000 75.9956747596601
52190000 78.6328715485956
52200000 71.1940982812492
52210000 77.4774428849584
52220000 78.5791726990302
52230000 77.9349073326849
52240000 78.8231554935252
52250000 68.6997270904857
52260000 79.7834412854396
52270000 75.9778073511037
52280000 72.1091785954403
52290000 68.0829341052461
52300000 76.2565937410836
52310000 72.9966320514925
52320000 68.3369855396299
52330000 74.3296031322735
52340000 72.681216582576
52350000 77.9404913852037
52360000 78.8716871698157
52370000 72.1740724628555
52380000 70.4545601841053
52390000 75.3942439857512
52400000 73.9795005513606
52410000 79.0997111492136
52420000 74.9969317935391
52430000 77.7244244048251
52440000 75.3816970272966
52450000 78.5493368511898
52460000 74.7430940748963
52470000 72.616199951857
52480000 75.9149107373131
52490000 70.5464381362784
52500000 71.8062054859734
52510000 75.6290537994066
52520000 73.7439659465812
52530000 76.9780415563173
52540000 75.202893078853
52550000 68.9240838975779
52560000 72.8780729821379
52570000 71.1313950064876
52580000 66.527453593859
52590000 66.8201541824986
52600000 67.16854038101
52610000 71.586958498191
52620000 74.8175040985099
52630000 70.1062250278497
52640000 66.4368857321706
52650000 73.6500130915996
52660000 74.2652591203638
52670000 71.2498923080656
52680000 67.6613897683077
52690000 68.1093357887714
52700000 61.8541944949663
52710000 64.3272439006859
52720000 64.1042968379293
52730000 68.3357555290055
52740000 69.7175682952573
52750000 69.115563269136
52760000 62.3890421547164
52770000 68.0503088105615
52780000 71.3416532419144
52790000 71.7919708108938
52800000 75.6952192823514
52810000 71.0881462604209
52820000 64.5668869468934
52830000 73.7621843843511
52840000 68.092842184162
52850000 70.4792575014682
52860000 71.9409023585826
52870000 74.6044586902734
52880000 68.6877854387805
52890000 59.0322450925121
52900000 61.3340458242966
52910000 59.944413768767
52920000 60.5195044581546
52930000 65.413091315269
52940000 70.4505047060916
52950000 68.4709053369664
52960000 68.5074088122078
52970000 71.5070526690727
52980000 68.7104552792073
52990000 70.4364359650033
53000000 68.4680921442441
53010000 70.9108960199295
53020000 68.4012250737827
53030000 65.015067856159
53040000 61.504017227065
53050000 66.305320783324
53060000 66.434555939368
53070000 63.8805631353377
53080000 66.3036279308741
53090000 67.7496933364974
53100000 62.4765901276933
53110000 59.8448088807999
53120000 55.1991617381965
53130000 56.604718249343
53140000 56.7281124195027
53150000 61.7261329830059
53160000 64.5956507210269
53170000 63.2302674045319
53180000 63.4612765863762
53190000 64.28112368801
53200000 66.9298025411924
53210000 68.0644264399409
53220000 70.0008701727257
53230000 67.027539356388
53240000 68.8444592709964
53250000 66.6599878728046
53260000 66.823097666918
53270000 58.9583639931008
53280000 58.061610951508
53290000 53.7188434918717
53300000 55.6934405641068
53310000 62.4622643042522
53320000 61.0251701199078
53330000 64.2851956701452
53340000 68.3359942742447
53350000 72.4190102967208
53360000 66.5043159925
53370000 67.8013717068954
53380000 67.6071595501936
53390000 66.0638315987301
53400000 66.8993268981222
53410000 67.2350686951834
53420000 71.6073345828809
53430000 74.5553517961223
53440000 75.1911323500061
53450000 74.3015035920233
53460000 76.6142994119944
53470000 76.2202300673468
53480000 76.8839770814718
53490000 76.3308709988773
53500000 77.7678762757163
53510000 77.0887860244701
53520000 72.56822551909
53530000 75.1217331974083
53540000 73.5838895924533
53550000 71.9300484336049
53560000 68.334673162256
53570000 63.0405392712867
53580000 65.314596634852
53590000 72.160844714774
53600000 72.2615245893266
53610000 72.7798799606284
53620000 71.3869675214048
53630000 70.9901654775484
53640000 73.2961593654725
53650000 68.5070285362265
53660000 74.2300267331002
53670000 70.4366626143584
53680000 70.6318311729191
53690000 72.4370893768136
53700000 73.8570763495483
53710000 74.5640576189861
53720000 73.406048709755
53730000 76.1857663894971
53740000 71.3390140841641
53750000 60.1194601888462
53760000 68.9299296940279
53770000 66.4958531790269
53780000 73.9057876931432
53790000 68.8387925043991
53800000 70.120836417564
53810000 64.9381263261089
53820000 66.7638674670916
53830000 68.3573805033851
53840000 70.0019406194336
53850000 68.3712169504433
53860000 74.6699362869701
53870000 74.9455365083871
53880000 75.3444347751491
53890000 73.7834077484874
53900000 66.7711660776661
53910000 70.6784183679712
53920000 68.453210189969
53930000 71.1054922678205
53940000 67.0089640528197
53950000 65.9485465253221
53960000 68.7452842934221
53970000 71.2267324086058
53980000 67.0817309847242
53990000 62.8752412758247
54000000 63.8009909665886
54010000 67.3414482245902
54020000 66.4187738109142
54030000 65.1335084165377
54040000 73.358538056331
54050000 70.6910356830068
54060000 64.194317363384
54070000 56.1060794760012
54080000 58.6942703040995
54090000 71.5991107857169
54100000 67.1369174048226
54110000 73.9140507944573
54120000 72.2303174901789
54130000 72.9709711098217
54140000 70.5054144944276
54150000 73.7882243044673
54160000 70.7069441850407
54170000 74.1192375731259
54180000 71.9867456465288
54190000 73.699024024341
54200000 74.8680567565438
54210000 71.558872059317
54220000 73.948239627738
54230000 72.4281350767657
54240000 70.9625768296538
54250000 69.7326869497775
54260000 62.6831789529684
54270000 72.7654988448356
54280000 69.3195467542391
54290000 60.4305305729018
54300000 69.2589566978533
54310000 68.5056848663758
54320000 69.8534312157079
54330000 69.4164825418468
54340000 64.1108984097855
54350000 66.5681687898517
54360000 67.7492938043137
54370000 70.4508243297475
54380000 68.5715671477626
54390000 63.732450645547
54400000 63.6147710810248
54410000 62.2981168633844
54420000 63.1273932931292
54430000 60.7535669446758
54440000 68.3632219860382
54450000 69.0485358433945
54460000 67.4742586575763
54470000 66.7335496432011
54480000 71.5898057751568
54490000 71.2815822734934
54500000 72.1810689412433
54510000 75.3039685524686
54520000 77.7891521194311
54530000 77.3741199769383
54540000 76.0319343200097
54550000 74.1041113886755
54560000 70.3539113646169
54570000 71.4243461618412
54580000 70.68632807787
54590000 70.7489879437168
54600000 71.0181985883723
54610000 73.7964881540756
54620000 74.2529932160421
54630000 74.0779084028986
54640000 74.8032759790139
54650000 69.8131442535143
54660000 71.8829405485297
54670000 70.2610317170668
54680000 64.1964391249369
54690000 66.1317040916306
54700000 66.4581093152973
54710000 64.4541726227543
54720000 62.0495850108927
54730000 64.358730300398
54740000 60.924360761663
54750000 61.6591698593003
54760000 62.0463474610324
54770000 68.9575643842849
54780000 68.3947598488189
54790000 68.1273886736621
54800000 68.0265859317306
54810000 68.8686233177436
54820000 67.8349683874816
54830000 72.8702859803726
54840000 62.4988996005048
54850000 69.4937975638296
54860000 71.1082687993792
54870000 73.544768896826
54880000 73.162609673848
54890000 73.7918033647786
54900000 70.395502324011
54910000 66.7439135403125
54920000 66.7903832465632
54930000 74.3292445455631
54940000 71.787095075485
54950000 66.8060892414404
54960000 69.2492281495052
54970000 64.9394804648692
54980000 64.8227726484091
54990000 70.9330187070166
55000000 73.3589553142018
55010000 67.6729688504229
55020000 67.3125562897984
55030000 69.7687806099911
55040000 74.3062928491342
55050000 71.4173825027308
55060000 71.6204012815899
55070000 72.4457779204156
55080000 62.9396110857639
55090000 63.7673635528924
55100000 66.8917670593748
55110000 60.142824027961
55120000 59.3412005817765
55130000 62.4535299810728
55140000 64.5667620753393
55150000 67.7720000134851
55160000 65.5798120575246
55170000 69.8115696513811
55180000 66.8064356930923
55190000 68.2625754808882
55200000 68.008563753638
55210000 69.7001824911931
55220000 72.1296693895087
55230000 69.0460353248221
55240000 66.3523196352087
55250000 71.4982970736276
55260000 73.6008723676938
55270000 72.7453928822661
55280000 75.4907094496293
55290000 77.4787885069835
55300000 78.424403791864
55310000 76.9853319563239
55320000 75.1563986443625
55330000 75.6411372211163
55340000 70.276830679191
55350000 66.4166058347253
55360000 67.40202836393
55370000 69.6670935163995
55380000 74.6888126028279
55390000 63.1540997738041
55400000 64.0860248126932
55410000 66.7061704689914
55420000 72.9874972655917
55430000 75.2631195134155
55440000 74.3629428474256
55450000 74.0709149409546
55460000 69.7019309822086
55470000 67.0598880767438
55480000 72.6213284187476
55490000 68.2749597135222
55500000 72.49751030377
55510000 68.6921448085147
55520000 71.0378707831073
55530000 62.993174417511
55540000 63.4129093417238
55550000 70.4547677314407
55560000 75.8295727350473
55570000 72.0657538732106
55580000 71.0187565726056
55590000 70.7157739908509
55600000 70.6131330678853
55610000 68.1333582322719
55620000 63.5746994057604
55630000 62.0099388446952
55640000 69.0569876677498
55650000 62.4311110907449
55660000 58.4244254173061
55670000 65.7295328379291
55680000 66.9199100005688
55690000 63.7600858097809
55700000 59.2164089766958
55710000 65.3290923536129
55720000 63.6973018779911
55730000 61.679601074599
55740000 62.2310523789542
55750000 60.2819149390259
55760000 63.7917915132426
55770000 64.3337518889973
55780000 67.301098443358
55790000 69.5383073556868
55800000 67.0106249168923
55810000 68.3817747185811
55820000 71.1461846878811
55830000 70.7155070278858
55840000 70.6026392588518
55850000 74.0605582018941
55860000 70.1902354313888
55870000 70.1380849233225
55880000 66.4759812506558
55890000 64.2961895993047
55900000 66.4307631686412
55910000 61.3168048543429
55920000 62.4087532173277
55930000 62.6017582755875
55940000 63.9441307172656
55950000 59.2686103112742
55960000 58.6581624124108
55970000 58.510174890549
55980000 63.5815924583642
55990000 61.102976090667
56000000 65.6465618042758
56010000 62.3059168399714
56020000 51.3136321884057
56030000 62.7316676112729
56040000 63.8132536735887
56050000 65.1386291349397
56060000 69.0909129008453
56070000 68.2053031205581
56080000 70.0544224289583
56090000 63.6429149720025
56100000 62.1981767921328
56110000 60.7737425527505
56120000 68.8536742440156
56130000 61.3000225335176
56140000 62.1103287126164
56150000 62.0129738777958
56160000 57.3917978773048
56170000 66.1977867300533
56180000 65.4151222704162
56190000 66.8836303584541
56200000 62.2935622818288
56210000 66.2894884092281
56220000 66.8134509149257
56230000 68.477295431992
56240000 65.9919360433727
56250000 65.1367649002172
56260000 66.6544717952769
56270000 65.1501888081605
56280000 69.1654035543887
56290000 69.743241888577
56300000 68.7062108066785
56310000 63.7437511089882
56320000 66.1324748648674
56330000 64.2080688563063
56340000 67.1735012488538
56350000 71.2324822886135
56360000 66.2536646798854
56370000 58.7766555593563
56380000 62.991330511066
56390000 66.0559687961054
56400000 67.9866332014791
56410000 72.1654606332373
56420000 71.7042920779556
56430000 71.7663229214236
56440000 73.6216620804237
56450000 72.6793029001769
56460000 68.3819771225659
56470000 71.1603002183828
56480000 69.1975533169256
56490000 72.6007058852821
56500000 71.7052239303058
56510000 68.8539588640517
56520000 68.8846764348276
56530000 74.7315567635762
56540000 71.328484192097
56550000 76.3436779838264
56560000 76.1485345757398
56570000 77.0438607540569
56580000 72.8485450848033
56590000 75.0560554591655
56600000 68.9359992435129
56610000 72.378304002634
56620000 77.1213711363851
56630000 75.582434008171
56640000 76.9253519023702
56650000 73.5637296163728
56660000 71.3291727058707
56670000 76.8985853576278
56680000 73.4355515583509
56690000 70.2950977285958
56700000 75.3364287536407
56710000 75.7088154362516
56720000 74.0823107868628
56730000 75.0811784529956
56740000 74.8159746141854
56750000 75.0314407823113
56760000 74.0829448743386
56770000 71.6117016700287
56780000 68.2077318986161
56790000 72.5214804118408
56800000 72.4066516793313
56810000 67.5791413288312
56820000 71.5237216367818
56830000 70.2262250828779
56840000 63.9645831375021
56850000 67.2181857960987
56860000 72.3073163652469
56870000 70.9204135933378
56880000 70.2427905764262
56890000 71.9975134002505
56900000 70.7170959009246
56910000 69.519784675798
56920000 69.5001125803026
56930000 73.5253398152832
56940000 74.2954275931279
56950000 77.1329695560052
56960000 74.5712863171773
56970000 70.9444599194638
56980000 73.7106300436379
56990000 74.3748095233411
57000000 71.4556453192725
57010000 71.3674589238427
57020000 72.8574413703907
57030000 76.7473754791038
57040000 71.5769490889426
57050000 71.5270462255471
57060000 70.0048892263231
57070000 68.5554949389914
57080000 73.5055168014781
57090000 77.4738030205179
57100000 75.6218050893414
57110000 77.639386003017
57120000 77.698886088634
57130000 79.6806142327883
57140000 79.074524222365
57150000 77.8290041043631
57160000 73.3271538292333
57170000 74.3131383010144
57180000 68.6686916931014
57190000 74.0167696552309
57200000 70.7731451088215
57210000 65.2995409880036
57220000 68.318998931629
57230000 69.3982560047654
57240000 70.136318245766
57250000 69.4844357091075
57260000 74.9004429844761
57270000 76.7294160829931
57280000 76.1629610938523
57290000 77.4835042859384
57300000 72.1890847424769
57310000 75.9925081515847
57320000 78.2022756166466
57330000 72.9905339677005
57340000 68.0630833497835
57350000 69.0937798638262
57360000 69.8525693939426
57370000 68.9659252354303
57380000 78.2368005742173
57390000 76.697512120105
57400000 75.4009732588365
57410000 77.2295746610878
57420000 83.6178175766876
57430000 79.7573174511771
57440000 75.1433673898706
57450000 81.4986807344649
57460000 80.7810210173614
57470000 80.1219304536222
57480000 77.0847315518313
57490000 74.911174558915
57500000 74.4568329670288
57510000 77.6746217757736
57520000 78.1529184271286
57530000 81.4667942845494
57540000 81.0668055331002
57550000 83.3918819057162
57560000 85.7005055614962
57570000 75.5074418585447
57580000 78.2421689039364
57590000 75.1771594858196
57600000 72.9959113403747
57610000 69.5386355499436
57620000 74.5503084773657
57630000 81.0889864842642
57640000 83.7523216852831
57650000 81.3700781299862
57660000 83.553851633083
57670000 79.2938257604502
57680000 80.8347809697176
57690000 70.8833647463244
57700000 72.5032069388604
57710000 73.6648658273276
57720000 71.0008867693875
57730000 76.730602380195
57740000 74.9730863814955
57750000 68.7412138848979
57760000 64.6626365078528
57770000 68.3646693940171
57780000 72.1238058027644
57790000 66.988398833307
57800000 71.2516924501465
57810000 64.5891316259434
57820000 67.2701405558136
57830000 61.29791688857
57840000 60.3161675630575
57850000 66.8128371431735
57860000 63.491172916455
57870000 66.9170130040098
57880000 68.9246100616797
57890000 72.0375179758151
57900000 68.3126797356714
57910000 70.5787100357459
57920000 69.8842755470206
57930000 64.7629202571558
57940000 73.0151172205248
57950000 71.4956157609126
57960000 72.4661986757042
57970000 64.4106347876003
57980000 68.4336291447165
57990000 70.1559776922724
58000000 74.2989765060351
58010000 72.5254488023945
58020000 74.428723130585
58030000 80.127793925477
58040000 81.5901124512943
58050000 77.5852082893966
58060000 72.3402097060396
58070000 77.2094014014652
58080000 73.4669590942111
58090000 79.3207431533845
58100000 75.1246125854964
58110000 75.7512130367863
58120000 78.548101856787
58130000 70.3182170777899
58140000 71.6542776932683
58150000 65.7564442003189
58160000 73.0764649905999
58170000 69.0298580443585
58180000 70.2234117608365
58190000 72.1480462724063
58200000 71.5575038539304
58210000 71.6686407317555
58220000 70.082381190508
58230000 71.2897156885136
58240000 68.1576151526037
58250000 68.6415229470879
58260000 71.9620657341065
58270000 75.2825581085251
58280000 79.0042732846466
58290000 75.7560195125351
58300000 71.7037525444312
58310000 73.9613291367653
58320000 79.6601818642824
58330000 74.7013181121354
58340000 75.4107158671932
58350000 75.2052277327057
58360000 64.1694890274109
58370000 71.8565509549987
58380000 76.6859695221696
58390000 73.7039558540607
58400000 75.9499888834457
58410000 72.8074238177904
58420000 75.3778790896221
58430000 74.9289265362169
58440000 76.1866651235279
58450000 75.9338601707987
58460000 74.9905281223387
58470000 70.520257597803
58480000 71.32551299109
58490000 72.1508243464219
58500000 73.9679666015487
58510000 73.4241500009396
58520000 68.9337039257555
58530000 68.6050423384011
58540000 69.6283347078925
58550000 74.9012381783068
58560000 76.1534459178604
58570000 75.2240509754368
58580000 74.8098826211662
58590000 71.3422779700371
58600000 68.2927095962855
58610000 64.1883296562444
58620000 57.9567468481267
58630000 64.3903394124853
58640000 69.1528192412813
58650000 69.560980932187
58660000 72.1417369708463
58670000 70.5582825339276
58680000 69.5883349132815
58690000 65.1217614237294
58700000 67.0447093553785
58710000 71.5653643812055
58720000 69.3694540731318
58730000 72.4973369588967
58740000 73.9074405155312
58750000 72.3216793021915
58760000 73.9324786045148
58770000 72.2343649968191
58780000 73.2428456404671
58790000 72.4726486136133
58800000 70.1950052920001
58810000 70.857153516529
58820000 70.1029377824827
58830000 68.3569327978099
58840000 68.4450567415
58850000 64.2579591512368
58860000 67.8986475475988
58870000 64.0959611443008
58880000 65.2019949288842
58890000 62.7150062046181
58900000 64.5672617306319
58910000 63.6415516987973
58920000 68.2069528935211
58930000 65.6555506876836
58940000 62.9999918723026
58950000 64.5798078394076
58960000 65.7940246957841
58970000 62.1533983600194
58980000 60.7682617341285
58990000 60.0190709520036
59000000 64.7215907836369
59010000 66.9509954291461
59020000 65.043306607496
59030000 60.8888046017529
59040000 63.7866389373843
59050000 69.3376903605633
59060000 66.3374227875179
59070000 64.1255860927357
59080000 64.7791090266575
59090000 67.5354081751991
59100000 61.3503833845081
59110000 65.1751014489512
59120000 60.9718953070972
59130000 66.1509503276529
59140000 66.3075471633148
59150000 65.464158153474
59160000 68.0082589265677
59170000 70.5733815415628
59180000 66.2406150117927
59190000 59.89583939082
59200000 59.6202191697832
59210000 68.7689678381702
59220000 71.4194309106914
59230000 71.1431811890727
59240000 68.0458813427999
59250000 61.8138624869101
59260000 60.6222936994694
59270000 56.8765234597751
59280000 47.9811759959539
59290000 50.7855012250334
59300000 42.9444720651867
59310000 45.2001560697671
59320000 51.4933620684361
59330000 58.1772769231983
59340000 63.6188668456954
59350000 63.3196041737569
59360000 60.1174271432747
59370000 71.9430267697593
59380000 67.0104776924507
59390000 61.4380287899833
59400000 66.8747368040467
59410000 68.5663397681892
59420000 65.5970553459539
59430000 66.2070162134503
59440000 63.6127187330083
59450000 66.3091369179111
59460000 70.6732785952408
59470000 71.9616241434931
59480000 65.1327401097884
59490000 72.219048775489
59500000 71.7050722883385
59510000 69.6300062172128
59520000 67.4186372305131
59530000 72.3106560377466
59540000 71.3319104147643
59550000 71.0789589544565
59560000 65.4980447339662
59570000 65.8312464101641
59580000 71.9632502374158
59590000 70.6734930717467
59600000 67.3878773242048
59610000 66.5607726760267
59620000 67.0140778374445
59630000 66.7366295231406
59640000 69.8375819893311
59650000 63.8415177905338
59660000 65.0047153874011
59670000 73.4029836269957
59680000 69.3283617453213
59690000 68.1848486005885
59700000 63.2185785758901
59710000 71.7924999124943
59720000 72.3451696562834
59730000 70.5257734850981
59740000 75.9503704370016
59750000 71.8232718643572
59760000 71.2352070925961
59770000 71.3313277745073
59780000 73.0755751179335
59790000 73.513806422191
59800000 73.3066865066888
59810000 75.3137469717695
59820000 72.7352923955181
59830000 75.3162294513737
59840000 68.8353042117388
59850000 70.6892594197625
59860000 74.4986961019407
59870000 74.7584810986482
59880000 70.887066454755
59890000 69.1699723861951
59900000 68.0928497765477
59910000 62.721916577062
59920000 74.4193061443301
59930000 78.1816258473216
59940000 76.3354785253134
59950000 75.9837947699273
59960000 79.9830708976672
59970000 74.8403577157877
59980000 75.2325824488789
59990000 71.1540257649898
60000000 72.4632248625921
60010000 71.291271166845
60020000 72.4497448381047
60030000 76.1603386356357
60040000 75.8441764111778
60050000 73.8377498092215
60060000 68.0212117508003
60070000 63.7438138148407
60080000 67.0596663472488
60090000 63.2518691226072
60100000 71.9454640008377
60110000 72.3720982681583
60120000 70.8849278744141
60130000 68.2562019959365
60140000 67.2841267694039
60150000 69.8069336779378
60160000 66.7723736402077
60170000 72.8232760799817
60180000 69.5803221730301
60190000 70.6718481096599
60200000 66.9066251358793
60210000 67.3793056168169
60220000 72.0358261721961
60230000 67.5831682483606
60240000 68.4548399779315
60250000 65.6412515688378
60260000 65.808693611705
60270000 64.9840281627329
60280000 66.5584041820335
60290000 63.0769086861855
60300000 64.5257197815113
60310000 69.1752426338456
60320000 69.1437595581818
60330000 67.7395113590232
60340000 59.3974404831254
60350000 63.8344932070776
60360000 70.8734359901605
60370000 74.2710919433729
60380000 71.9774657964319
60390000 67.5197802764396
60400000 64.6128963928526
60410000 62.8229579652298
60420000 67.0889021955495
60430000 67.6372406438545
60440000 69.0229113672387
60450000 65.8767689248673
60460000 69.5306452217292
60470000 63.616561291053
60480000 63.7010923423155
60490000 67.5494205218444
60500000 64.7733427979383
60510000 53.4412309968125
60520000 61.0118193603856
60530000 66.3369587880358
60540000 60.5226940414437
60550000 62.2735474224701
60560000 62.6447085514038
60570000 66.3904741236068
60580000 60.8819667225105
60590000 62.2700520772626
60600000 63.4320454649565
60610000 60.767500152715
60620000 56.958606313633
60630000 58.8672534000308
60640000 58.0181053394986
60650000 61.4506627495543
60660000 58.5442941776496
60670000 59.4255150578181
60680000 58.5919610332564
60690000 58.6556815444952
60700000 55.8715487467975
60710000 50.8485946782021
60720000 52.90843706448
60730000 55.8384582439893
60740000 59.9971851606773
60750000 56.973535794583
60760000 61.0044419852055
60770000 63.0915723510851
60780000 65.631655865665
60790000 61.1806453942199
60800000 62.5301532226031
60810000 60.8152882600858
60820000 63.8005070631518
60830000 65.7254029789594
60840000 68.5817022346864
60850000 59.3096950747469
60860000 61.308865852313
60870000 62.6995344981444
60880000 65.7434770930586
60890000 64.1050770598385
60900000 60.8964932157424
60910000 59.1015239487219
60920000 65.467770568629
60930000 59.6639298553782
60940000 62.1419091711562
60950000 62.2818011218216
60960000 61.6392054901618
60970000 61.790030270273
60980000 61.4528774358026
60990000 58.8337680891763
61000000 60.6518689398484
61010000 64.9815241286261
61020000 58.1607214341074
61030000 53.1272946895243
61040000 52.022860306593
61050000 58.5192781104188
61060000 58.7171402146555
61070000 60.1212001556512
61080000 58.6158559867746
61090000 59.0742883742908
61100000 58.7347837340845
61110000 62.2537625670489
61120000 63.7108277592764
61130000 68.8820915672089
61140000 68.1090661714231
61150000 65.2512341375583
61160000 63.8487220009266
61170000 62.3937572775868
61180000 58.3980685201608
61190000 61.9724783081517
61200000 59.3082062488672
61210000 56.8390958572244
61220000 60.4134811051626
61230000 64.7950218031322
61240000 64.6291591562391
61250000 65.7762044850079
61260000 66.589848036234
61270000 65.3493045540172
61280000 61.8881094392426
61290000 63.2398201701072
61300000 65.7364544222986
61310000 66.4668961687288
61320000 68.3466272919457
61330000 74.9402393514994
61340000 70.5595629634248
61350000 68.0240244123336
61360000 68.6847562434756
61370000 72.5407021245039
61380000 66.2127172702666
61390000 65.4335875898559
61400000 66.6435153199313
61410000 70.1157938554903
61420000 67.9442788062502
61430000 67.1035435203752
61440000 64.3461870237488
61450000 67.8273903584752
61460000 66.5144915986135
61470000 63.2936386047994
61480000 60.3959942090695
61490000 57.7071830530808
61500000 62.6373955575223
61510000 55.6991812074016
61520000 58.0091816250128
61530000 66.912717811856
61540000 66.9153450938898
61550000 62.6745324588114
61560000 62.2675366628056
61570000 67.5670017270441
61580000 65.1827838691842
61590000 64.0375784812248
61600000 60.2637341303388
61610000 65.0833916030572
61620000 64.5257686429223
61630000 59.666911094259
61640000 63.8582180450376
61650000 66.7921131258689
61660000 64.1040992425393
61670000 70.9707094944426
61680000 66.2535888152677
61690000 69.2539762983596
61700000 65.0109615796891
61710000 66.6948289302423
61720000 64.502263215039
61730000 69.804841130564
61740000 68.3361258753251
61750000 65.6374812292709
61760000 64.9402147335121
61770000 65.2073460319582
61780000 64.9899421962459
61790000 67.9898772960204
61800000 65.275425665607
61810000 66.4906289391816
61820000 60.0985392594454
61830000 67.2194367516017
61840000 62.769792075045
61850000 57.7007718740071
61860000 57.8650021246553
61870000 65.9747134382448
61880000 65.7332021556797
61890000 69.0174825823231
61900000 62.5960652296222
61910000 64.688223362207
61920000 67.8522846139055
61930000 58.1980622260327
61940000 61.1312812252856
61950000 65.37957063241
61960000 68.1013336947021
61970000 65.4115262675174
61980000 64.2392631370687
61990000 62.6133570197192
62000000 65.7673621762084
62010000 62.6375071128288
62020000 61.2775291860367
62030000 56.0730956843953
62040000 60.0690336090914
62050000 63.1817018394224
62060000 62.2092360578777
62070000 60.3252957513055
62080000 58.2025621070495
62090000 64.4444786175429
62100000 63.1203453674352
62110000 63.9006577346605
62120000 62.1346787913121
62130000 63.6300200727128
62140000 62.662411958031
62150000 61.046326526506
62160000 66.7088558230163
62170000 65.1879815705652
62180000 61.2953380248454
62190000 60.5865765500353
62200000 60.7970343499712
62210000 62.5787302382363
62220000 63.4635372931096
62230000 65.5676675232518
62240000 67.1778221326332
62250000 63.4061062901729
62260000 63.6547422511877
62270000 63.9645539818005
62280000 69.0078838417625
62290000 69.4261745977865
62300000 68.4653392907094
62310000 71.0441008054624
62320000 67.079460739123
62330000 65.1158648278728
62340000 69.9181554823857
62350000 71.1323426478243
62360000 65.6206091430615
62370000 63.3126079131064
62380000 68.1143799641155
62390000 70.1656923728805
62400000 62.7820841861733
62410000 66.1039137927913
62420000 69.2826571658423
62430000 71.3142272675821
62440000 71.0861378744221
62450000 71.8292417401422
62460000 72.1025654683033
62470000 69.6267730709851
62480000 73.3154808752724
62490000 76.930114681948
62500000 74.0308611688959
62510000 71.037338624137
62520000 74.0083148872009
62530000 73.9904614338182
62540000 74.4009094482461
62550000 74.782573495938
62560000 74.0276176085927
62570000 68.1375620440407
62580000 71.2760870076696
62590000 74.8891278708131
62600000 73.5233283442871
62610000 74.9433707351557
62620000 78.7239196332216
62630000 78.1598870507519
62640000 75.9960438063819
62650000 71.2516681078248
62660000 66.8918644167083
62670000 61.503244697826
62680000 60.8817765620936
62690000 63.1247461877495
62700000 67.0593251137036
62710000 72.5466138341772
62720000 67.2689513224443
62730000 67.7129458946986
62740000 64.2224914387068
62750000 71.0418599163185
62760000 66.6713284256388
62770000 64.5220426963021
62780000 64.6717612758553
62790000 62.2485942838805
62800000 62.9266748786293
62810000 62.8400503922917
62820000 64.7645884009676
62830000 68.8384034333594
62840000 65.4507881633481
62850000 62.6652569490645
62860000 68.5808288178744
62870000 59.0949094417007
62880000 64.5069622468654
62890000 65.8681098608561
62900000 65.87750641612
62910000 67.0663342284857
62920000 68.034308508513
62930000 59.3947665335838
62940000 66.9851755941619
62950000 60.7866300669306
62960000 58.5389284310407
62970000 60.4010111471848
62980000 65.0026527375645
62990000 61.2232308605705
63000000 65.1199300578066
63010000 66.5003626336517
63020000 64.221643337283
63030000 64.0023349860792
63040000 62.7915365088426
63050000 58.1517492800168
63060000 55.9182224927315
63070000 59.930207437218
63080000 57.5521639166501
63090000 60.5375523613642
63100000 64.0029365041619
63110000 67.0449308277251
63120000 64.3433101034378
63130000 59.6923017670604
63140000 58.3046438147538
63150000 70.6317366754592
63160000 65.2053434938199
63170000 69.9439031371161
63180000 71.241268748608
63190000 72.0401652147659
63200000 68.1909396031185
63210000 67.3496591554144
63220000 68.9151320164995
63230000 65.1533406103667
63240000 66.7158402780933
63250000 71.0915851463398
63260000 64.688486664729
63270000 60.2608175270279
63280000 65.7818172613855
63290000 66.0865689636151
63300000 64.9826115860709
63310000 69.3878231911523
63320000 67.2120457133304
63330000 67.8920973678825
63340000 66.4692937894101
63350000 67.6071037741474
63360000 70.4569739969534
63370000 65.7414778741024
63380000 70.4494097783393
63390000 68.6229512316752
63400000 64.5206859995741
63410000 66.4572711181732
63420000 67.0700707046701
63430000 64.2281816390465
63440000 69.9140720987839
63450000 69.5936727683234
63460000 68.6530599344351
63470000 69.3847571164227
63480000 68.4887124377864
63490000 68.1213930092538
63500000 67.4793670058567
63510000 64.5143131451694
63520000 63.1367120084633
63530000 64.6285305741383
63540000 67.0356573023602
63550000 72.5721159569543
63560000 69.4075715229959
63570000 66.8613493336364
63580000 72.5926128295023
63590000 71.9271383317473
63600000 74.2997750930055
63610000 69.8513872148663
63620000 69.2284078119026
63630000 70.6903439479992
63640000 68.1371355432569
63650000 70.7348848123399
63660000 72.8936747279614
63670000 66.539638945458
63680000 67.6526692098028
63690000 65.3735865636817
63700000 65.0976836284223
63710000 70.7220264158709
63720000 68.2663543438055
63730000 68.6044028184843
63740000 64.4264388761731
63750000 66.3150064158691
63760000 58.5402421893957
63770000 62.9423751524375
63780000 65.742123027846
63790000 68.9290964892799
63800000 68.0393286252196
63810000 61.9115552677717
63820000 67.5195926086199
63830000 67.7349584891771
63840000 61.7613832645943
63850000 63.3527855227346
63860000 59.3984161295647
63870000 64.8776763872517
63880000 68.5426271717334
63890000 65.1647442352673
63900000 65.4329994765646
63910000 68.2805689538582
63920000 67.1894921502198
63930000 60.5540206568027
63940000 62.0405381303444
63950000 71.7768323547926
63960000 72.0924753909679
63970000 75.9450599253965
63980000 76.7518894120866
63990000 74.2820317256376
64000000 71.5801867930708
64010000 74.3827041071741
64020000 75.9199137786586
64030000 74.3522389203401
64040000 75.9274886413677
64050000 75.6724386480395
64060000 75.119850571469
64070000 75.1924071491034
64080000 76.8131523234969
64090000 74.8766192975246
64100000 75.4552016802103
64110000 80.4287124707109
64120000 76.4255962972076
64130000 86.1025123885225
64140000 86.0800235419119
64150000 89.3223034955882
64160000 86.2777919923744
64170000 85.561396709509
64180000 84.900199926366
64190000 88.6629736751171
64200000 87.7670639880027
64210000 85.3117701609923
64220000 85.684364580655
64230000 80.4073304137833
64240000 78.6569729812161
64250000 83.307382510941
64260000 86.2019175123331
64270000 82.0715909502683
64280000 84.2013643459047
64290000 79.1942093805251
64300000 82.6384044969087
64310000 88.1602316009109
64320000 85.3264371249475
64330000 91.7101592601522
64340000 92.8869174133042
64350000 89.6083170966542
64360000 86.5936886127309
64370000 85.5623028658247
64380000 86.1418097873889
64390000 84.9138460260989
64400000 73.4338348616952
64410000 86.4706941733043
64420000 83.395047949014
64430000 84.7910694279339
64440000 81.4693073391143
64450000 79.5144857492581
64460000 85.4507988922015
64470000 76.4477736322144
64480000 85.625604934458
64490000 93.6414215168625
64500000 86.8037000999677
64510000 88.0835398592407
64520000 90.6600939965419
64530000 89.5823946731019
64540000 81.3372226769409
64550000 92.3512669922588
64560000 94.5659586531967
64570000 96.8949265948992
64580000 92.763758354501
64590000 86.9038246439703
64600000 93.6833325255488
64610000 93.8117071791697
64620000 92.0445631711485
64630000 89.562070340634
64640000 90.3426282555544
64650000 92.172450835122
64660000 91.891703412141
64670000 99.170504363486
64680000 98.6001651509358
64690000 98.6129688596905
64700000 100.55116610908
64710000 93.3859358255742
64720000 96.0394916047741
64730000 98.7639964013938
64740000 92.7893915327786
64750000 95.1349178054492
64760000 99.2487387724932
64770000 105.165555754044
64780000 99.9764115386215
64790000 95.8121380205364
64800000 92.4756596597759
64810000 95.2722265083902
64820000 91.0134086795888
64830000 94.3708101820571
64840000 96.0837689027937
64850000 95.4814462603638
64860000 98.5924107234892
64870000 100.862567937801
64880000 98.682497535703
64890000 99.5539490732446
64900000 99.673357379671
64910000 94.715629692491
64920000 100.473376859217
64930000 89.7041996548971
64940000 96.6732499069169
64950000 96.8866951401941
64960000 95.3092629340971
64970000 99.9856558587549
64980000 97.916095225072
64990000 98.6878847434913
65000000 106.312712351827
65010000 109.6348332979
65020000 109.125438883155
65030000 109.211582977712
65040000 110.028887091529
65050000 106.694403988595
65060000 108.926644260295
65070000 113.780122613842
65080000 114.665626627262
65090000 112.541433091906
65100000 112.259598094126
65110000 108.318641432511
65120000 100.6681688218
65130000 93.9287726265921
65140000 100.197532039777
65150000 99.6495137091612
65160000 90.3982708510995
65170000 95.7055741039881
65180000 87.549211552384
65190000 90.8438153044508
65200000 94.0461309734762
65210000 97.3791973212479
65220000 91.5381129057815
65230000 101.692974543846
65240000 101.616257367606
65250000 106.561655199863
65260000 100.970455372641
65270000 104.484029279912
65280000 99.6169530688197
65290000 101.545362540424
65300000 99.6767196179313
65310000 101.748838638675
65320000 100.236680174798
65330000 99.5135319796098
65340000 98.1393870310777
65350000 100.917008913848
65360000 103.328432659524
65370000 105.357474564262
65380000 101.489823313917
65390000 103.369395530571
65400000 105.827558848474
65410000 104.771352831394
65420000 101.899499266379
65430000 101.66223273195
65440000 103.29627156579
65450000 105.694103810482
65460000 102.805255302473
65470000 100.653154043937
65480000 98.2586122898695
65490000 100.977601959215
65500000 96.7646384188555
65510000 93.7269173358545
65520000 91.7007245547617
65530000 88.9038627335629
65540000 102.26002620945
65550000 98.0593468276535
65560000 97.1157481405127
65570000 93.4188989569398
65580000 93.5411643453038
65590000 100.623614623729
65600000 102.85737404241
65610000 103.912586538306
65620000 100.329640752288
65630000 98.5831765718575
65640000 99.827637967696
65650000 100.042890830877
65660000 98.6680210145689
65670000 95.4943563396718
65680000 99.6005290192836
65690000 96.2980879183099
65700000 94.7782465825018
65710000 96.2753289890389
65720000 100.827873340777
65730000 96.3443298290723
65740000 98.1740733175573
65750000 98.4421016643275
65760000 94.9662748988446
65770000 99.4480426411818
65780000 100.716768468811
65790000 101.130583480221
65800000 101.957706902756
65810000 104.750319051706
65820000 102.288668844241
65830000 102.301629418895
65840000 106.907678067398
65850000 104.798014434104
65860000 103.539211061712
65870000 108.804732673283
65880000 106.801052911276
65890000 104.825987689138
65900000 99.2888790470293
65910000 102.086391599096
65920000 100.046800840967
65930000 102.90848669562
65940000 100.788121662585
65950000 97.0811968915533
65960000 95.3630110672627
65970000 102.566500521737
65980000 100.607467408166
65990000 102.093458843643
66000000 102.54206612411
66010000 101.703325362278
66020000 96.1103861159237
66030000 102.041971117215
66040000 102.803022105913
66050000 99.6912540753071
66060000 98.9357598964421
66070000 99.8417218567305
66080000 104.988263815465
66090000 108.042509353493
66100000 105.362819375253
66110000 106.434547356434
66120000 106.77555605055
66130000 101.269184796302
66140000 98.2879888545085
66150000 102.606592033643
66160000 96.7797011263519
66170000 95.0089291725284
66180000 99.2676112010183
66190000 99.8066515959022
66200000 99.6383925632832
66210000 98.527354315359
66220000 97.1372432564179
66230000 98.2760222539848
66240000 90.5531227973498
66250000 88.6244067446851
66260000 100.031513894299
66270000 97.3792144972706
66280000 100.787420135595
66290000 102.863461107007
66300000 101.406484018709
66310000 98.3441207947503
66320000 102.130207652026
66330000 103.412251820984
66340000 101.007445276215
66350000 102.884242329434
66360000 109.134163339969
66370000 107.754859531656
66380000 111.963365799963
66390000 104.59739152
66400000 110.886595115688
66410000 108.078988824642
66420000 102.713058777593
66430000 102.578914908751
66440000 101.845286717494
66450000 104.585498697138
66460000 104.067418293701
66470000 103.560130000189
66480000 97.0699715623282
66490000 97.5054411987574
66500000 99.9306118217652
66510000 95.0114010113043
66520000 95.1182448218008
66530000 94.9468969827624
66540000 87.4266711131669
66550000 90.0255304651865
66560000 87.5476829373929
66570000 94.1634306326966
66580000 92.4638904642727
66590000 95.691921086402
66600000 92.559692465031
66610000 96.5998007457881
66620000 93.7938753403479
66630000 94.3787208639203
66640000 91.5616833293296
66650000 95.7818147001175
66660000 90.6774856178163
66670000 95.1492694361928
66680000 91.3223402876619
66690000 91.9427002599684
66700000 92.3435619505577
66710000 93.9508462038496
66720000 83.1102986883061
66730000 86.475975739992
66740000 94.0927529264861
66750000 89.4601320952719
66760000 92.8377493146389
66770000 85.8365886043006
66780000 92.8543783894171
66790000 91.7790272167469
66800000 91.5505374038735
66810000 93.1354848569787
66820000 94.1967736451032
66830000 92.206334168238
66840000 88.5030777555351
66850000 95.2783490178865
66860000 96.0241406002416
66870000 92.0499342639317
66880000 98.8281938453929
66890000 103.394625149624
66900000 106.959755518317
66910000 100.996674892289
66920000 93.9220717199164
66930000 98.1060829517865
66940000 102.867981495861
66950000 100.094968655062
66960000 105.411461237239
66970000 104.403992905893
66980000 104.448296757998
66990000 98.8035687162059
67000000 110.279672492142
67010000 110.220152946535
67020000 104.746223433387
67030000 101.473126782169
67040000 103.174898583104
67050000 98.7544062109654
67060000 103.110972399045
67070000 106.241797621467
67080000 95.5577781285567
67090000 103.975593411639
67100000 100.669402429566
67110000 101.323896015503
67120000 98.7530856528968
67130000 98.2814555449425
67140000 94.1853415126725
67150000 102.565279069132
67160000 100.966434479862
67170000 95.8560350892063
67180000 98.3525553199266
67190000 100.995126708953
67200000 99.8628273582909
67210000 97.0222242868956
67220000 82.7206371740261
67230000 86.2960222611339
67240000 91.2054789291899
67250000 92.7856841067052
67260000 88.7196362500763
67270000 90.602529916183
67280000 97.8528849844497
67290000 93.4777073913579
67300000 94.6126323110454
67310000 89.7750045032649
67320000 94.1248774501835
67330000 85.1372618149623
67340000 90.7640067714088
67350000 87.5618357559674
67360000 97.9231095854973
67370000 100.089136480085
67380000 101.852607948507
67390000 100.668425016143
67400000 99.0510816392093
67410000 100.415892474369
67420000 102.57891522162
67430000 98.7945037451898
67440000 107.175667541798
67450000 105.812339380186
67460000 108.363939804489
67470000 108.322946121893
67480000 103.75240741816
67490000 102.533810050622
67500000 96.5408398771585
67510000 105.483075505022
67520000 106.044102804944
67530000 106.066835263431
67540000 107.387679154206
67550000 108.204851682509
67560000 103.307322106232
67570000 108.288858903965
67580000 102.865541820255
67590000 103.024505320345
67600000 96.0002854067835
67610000 101.61952129389
67620000 97.7456012927351
67630000 97.1880727917656
67640000 98.584344988843
67650000 101.129235099626
67660000 100.296350083075
67670000 98.9045681422017
67680000 102.886237268554
67690000 102.839199175577
67700000 101.562621281956
67710000 102.990476213693
67720000 103.889185657522
67730000 102.92732077287
67740000 100.920463899776
67750000 104.248854793275
67760000 105.054013821742
67770000 99.2525252065981
67780000 101.606239020283
67790000 103.38379780051
67800000 100.558300298784
67810000 108.220566866355
67820000 99.7845363809702
67830000 97.0557189655287
67840000 98.816607250588
67850000 96.8747197744768
67860000 99.7723193416813
67870000 102.053412601632
67880000 96.6642665904054
67890000 96.1693063900879
67900000 100.158617707171
67910000 102.110684392462
67920000 104.649377749245
67930000 106.226840969755
67940000 99.0242015560223
67950000 101.404310531696
67960000 94.9161046370674
67970000 90.6983176760521
67980000 96.0555277822026
67990000 97.0110031948005
68000000 97.7944824217876
68010000 96.0217241740346
68020000 98.8478957611464
68030000 103.71627099188
68040000 94.534247995061
68050000 93.4191295726851
68060000 97.7184033333022
68070000 104.541551321952
68080000 102.348645680086
68090000 101.766169251352
68100000 104.171049561767
68110000 103.339857758676
68120000 101.806716962754
68130000 106.490789299934
68140000 108.154266957864
68150000 109.897509924672
68160000 111.37129619853
68170000 102.687329298551
68180000 105.026282292504
68190000 110.009192448122
68200000 112.250081955313
68210000 111.132250980211
68220000 101.981303409738
68230000 107.115012725339
68240000 103.354408192903
68250000 109.839574166592
68260000 111.215143752795
68270000 108.847928707904
68280000 106.895639527408
68290000 108.170302125372
68300000 110.824793366229
68310000 112.784323461702
68320000 109.004019348747
68330000 107.496883010045
68340000 103.103188979991
68350000 99.6764747545877
68360000 104.586552107585
68370000 110.023123603899
68380000 110.018621041238
68390000 109.045827199884
68400000 107.681430099862
68410000 110.981594259238
68420000 109.55800735131
68430000 109.070083614838
68440000 106.027186961203
68450000 111.915184814505
68460000 108.222106860304
68470000 108.415638138452
68480000 107.318121306916
68490000 103.967893853822
68500000 105.927069574964
68510000 105.190696809497
68520000 104.202076978115
68530000 106.677815961513
68540000 104.223016402835
68550000 111.40046036768
68560000 102.943423355744
68570000 108.706920975912
68580000 106.663367420547
68590000 102.226691562983
68600000 103.645051289375
68610000 108.709639167306
68620000 104.803825010783
68630000 105.851544282109
68640000 108.177119480395
68650000 105.920639820168
68660000 111.098291772713
68670000 109.503588547686
68680000 109.465515208741
68690000 105.360897055737
68700000 103.231671493373
68710000 107.147652610373
68720000 110.182712524555
68730000 102.57044470644
68740000 105.417836962476
68750000 109.956245342318
68760000 111.371608573233
68770000 107.065222838221
68780000 111.582363305882
68790000 111.615149606571
68800000 107.803776477628
68810000 109.91089539115
68820000 111.860311100741
68830000 113.486102781651
68840000 107.472883331464
68850000 115.041154215991
68860000 114.70227595185
68870000 112.467494034325
68880000 114.518627923285
68890000 115.855805592397
68900000 118.109344514525
68910000 115.477404763084
68920000 110.692579170973
68930000 104.44361727062
68940000 109.796825810986
68950000 113.868221976545
68960000 108.088565294767
68970000 108.100211477441
68980000 111.699451593453
68990000 114.701634203927
69000000 112.290262527127
69010000 113.982349250571
69020000 108.591840107482
69030000 109.091404948739
69040000 112.45442155546
69050000 111.834597224682
69060000 109.547979051135
69070000 111.582266996927
69080000 111.704054978985
69090000 109.082024344043
69100000 108.044474813213
69110000 110.289284914547
69120000 107.409856827117
69130000 99.3634885255773
69140000 98.8678078101432
69150000 97.8070746283811
69160000 93.236003157612
69170000 98.1827191296027
69180000 85.034974075792
69190000 94.2294490684696
69200000 94.8093530281849
69210000 90.3045467766681
69220000 94.9556702229859
69230000 92.6570878095564
69240000 100.965377134952
69250000 100.29189415442
69260000 94.2901591560857
69270000 100.047017026044
69280000 98.0568437834684
69290000 100.2321276095
69300000 102.93036981928
69310000 100.805189383817
69320000 104.112736414307
69330000 107.194560974996
69340000 107.389500499576
69350000 109.698500134652
69360000 106.52775865082
69370000 104.603297212693
69380000 106.636585383866
69390000 95.286327094388
69400000 102.966864386888
69410000 103.415147574347
69420000 98.0853421473275
69430000 96.673371971347
69440000 105.129289759156
69450000 103.304118610683
69460000 96.7909379075187
69470000 94.5399289996139
69480000 104.214168190236
69490000 104.226513209391
69500000 110.047997830952
69510000 105.360331588549
69520000 104.121990118436
69530000 104.515615724779
69540000 103.987749730606
69550000 98.6654670464628
69560000 104.432504525272
69570000 108.516474751813
69580000 111.156282763955
69590000 96.0837121355524
69600000 98.2815681865872
69610000 103.630822637044
69620000 105.713420678284
69630000 104.736128808637
69640000 109.468188725655
69650000 110.013640696213
69660000 113.372907310585
69670000 114.088451206715
69680000 110.758420118218
69690000 109.384044390757
69700000 103.161073029511
69710000 104.213324821533
69720000 111.113727955893
69730000 110.885997384902
69740000 106.238358113253
69750000 112.573477568005
69760000 112.246250636745
69770000 111.597537509789
69780000 110.34974207845
69790000 111.696448825398
69800000 103.779160931919
69810000 105.009548199358
69820000 105.238567561425
69830000 106.682124882178
69840000 104.519608139778
69850000 95.494071794385
69860000 103.914225222455
69870000 102.988712250875
69880000 103.398630367007
69890000 104.503529193983
69900000 101.569896415764
69910000 106.029700608746
69920000 105.384500003047
69930000 111.789922888157
69940000 111.673085335858
69950000 106.391653288084
69960000 112.696692968974
69970000 112.479341613848
69980000 111.864464875804
69990000 101.028445582971
70000000 102.852660809764
70010000 99.7793878239314
70020000 109.239020443241
70030000 109.844935819451
70040000 110.26465010705
70050000 108.119692491754
70060000 107.417898415775
70070000 107.810894141432
70080000 104.31461713505
70090000 102.918909668518
70100000 102.590128985549
70110000 101.389723179357
70120000 98.9455526316204
70130000 105.109408828401
70140000 101.509894323549
70150000 108.899509755959
70160000 105.704025769854
70170000 104.125501358438
70180000 98.341167001059
70190000 100.8504546336
70200000 94.0266985293893
70210000 106.152546732084
70220000 111.786025097895
70230000 110.8486768496
70240000 111.959793018522
70250000 112.030350610839
70260000 103.256719027313
70270000 113.658597345057
70280000 114.135586181979
70290000 113.039548609219
70300000 111.910159060271
70310000 113.796167683211
70320000 113.566612486345
70330000 108.610649638809
70340000 109.743258983064
70350000 106.642616828291
70360000 106.488261429554
70370000 103.724326651355
70380000 110.046118682228
70390000 110.820771329472
70400000 110.291843632382
70410000 110.219343031446
70420000 103.237997898695
70430000 106.707230170522
70440000 107.598540611795
70450000 108.627869323827
70460000 109.150116317179
70470000 112.580382353281
70480000 109.245863411929
70490000 107.099567177886
70500000 109.42806231224
70510000 112.583819695627
70520000 112.009474410316
70530000 109.1256731041
70540000 100.122347478228
70550000 106.855314628529
70560000 102.571165192233
70570000 100.411894213644
70580000 104.219947996374
70590000 103.77579583059
70600000 105.700429069445
70610000 103.512973883344
70620000 98.3193062004012
70630000 106.445084116505
70640000 109.33520155213
70650000 106.401860231818
70660000 106.372047705421
70670000 104.618849430043
70680000 107.356016188064
70690000 108.791889097274
70700000 110.735071392758
70710000 110.241813665841
70720000 108.697245089242
70730000 104.087036406266
70740000 107.419327659044
70750000 106.492271277943
70760000 105.702590057915
70770000 102.457488162797
70780000 103.257922619952
70790000 105.55371025402
70800000 108.016803778997
70810000 109.349317620099
70820000 103.755415530646
70830000 104.634076612466
70840000 105.037536813589
70850000 109.148874948621
70860000 107.233229921918
70870000 110.361146054544
70880000 107.633767475876
70890000 107.187491471098
70900000 111.601489485612
70910000 106.492694528546
70920000 107.325288302183
70930000 100.619876666671
70940000 98.2728118552649
70950000 97.1350912111127
70960000 102.447262410043
70970000 101.906387295155
70980000 100.803672762114
70990000 103.335305956889
71000000 102.307949086743
71010000 104.102893564327
71020000 99.3592345966434
71030000 95.1501097056152
71040000 105.568961930579
71050000 105.782746568758
71060000 108.849949076484
71070000 109.985162070415
71080000 110.744561437266
71090000 108.040902553423
71100000 112.441564258958
71110000 111.731696758069
71120000 110.098728844343
71130000 108.860045986874
71140000 110.28034400823
71150000 111.575152121401
71160000 107.876499661598
71170000 103.282619342302
71180000 101.821521313825
71190000 109.300090404382
71200000 108.229164098535
71210000 109.054702738827
71220000 112.418652142277
71230000 115.443601047447
71240000 109.413945177269
71250000 109.309907527538
71260000 111.912376925253
71270000 111.330296806616
71280000 110.191581035753
71290000 105.601264878649
71300000 105.583400164332
71310000 106.961455048461
71320000 106.917358784786
71330000 105.378885244371
71340000 105.272805205316
71350000 110.511989096096
71360000 105.167483699345
71370000 103.783038942121
71380000 109.704415739633
71390000 111.148235837929
71400000 105.953177943231
71410000 104.069143298091
71420000 99.3012948103845
71430000 101.022485858011
71440000 104.049434731926
71450000 101.900954597886
71460000 109.384340780362
71470000 107.528709161933
71480000 109.916274004477
71490000 104.182134373468
71500000 100.443843135066
71510000 103.759471317794
71520000 106.320907505235
71530000 104.563713511224
71540000 110.194525407439
71550000 110.411373118849
71560000 108.097329362964
71570000 107.907252225595
71580000 106.62743318017
71590000 107.622492410967
71600000 105.985412594673
71610000 97.575045340571
71620000 104.224387894004
71630000 101.61020911997
71640000 108.196205355768
71650000 108.059994788758
71660000 106.200719070651
71670000 107.030782500432
71680000 103.281911683475
71690000 102.382524725669
71700000 110.749298578598
71710000 106.507817868745
71720000 108.290831400192
71730000 103.009520784593
71740000 103.391241461021
71750000 108.150836359546
71760000 103.370318799527
71770000 104.002314973865
71780000 111.576410864802
71790000 111.902390937115
71800000 114.622511125196
71810000 113.386135556373
71820000 115.343572686385
71830000 119.378827718613
71840000 118.020945431741
71850000 115.391715522924
71860000 116.882541458903
71870000 111.04198595682
71880000 107.400187765365
71890000 108.843006753378
71900000 111.531781545911
71910000 110.206523281467
71920000 112.330360119502
71930000 112.013167843564
71940000 114.506525430598
71950000 109.930589186295
71960000 108.441118514583
71970000 112.611896323263
71980000 113.971399306349
71990000 110.311913257287
72000000 108.423421139977
72010000 108.180989711488
72020000 103.351623226569
72030000 103.868795454725
72040000 110.202142898338
72050000 110.226496256454
72060000 110.413678303356
72070000 114.993494870277
72080000 115.383236538552
72090000 111.810864722277
72100000 111.748922069437
72110000 116.504213441957
72120000 116.38376228673
72130000 113.134062509978
72140000 105.028612660856
72150000 108.888935433793
72160000 109.03343764666
72170000 112.565677509662
72180000 107.242739327517
72190000 115.170331752145
72200000 116.874920491538
72210000 114.858286417441
72220000 111.217787046613
72230000 113.746210929967
72240000 112.607165229546
72250000 113.634884438753
72260000 111.357530931893
72270000 116.371786319017
72280000 112.359732868246
72290000 118.832974384393
72300000 114.680313548267
72310000 113.037262484474
72320000 110.312778438129
72330000 107.726802206059
72340000 108.47173040592
72350000 109.010058896083
72360000 114.446692163098
72370000 112.297698067685
72380000 114.852572112028
72390000 114.435023008066
72400000 113.503635567135
72410000 109.666959063319
72420000 113.279804635496
72430000 107.666276731148
72440000 107.770089634662
72450000 111.16336144061
72460000 111.564648516983
72470000 113.44909953758
72480000 107.59398953307
72490000 107.572193328484
72500000 109.577504279916
72510000 106.855528157037
72520000 106.798044702257
72530000 108.272696628404
72540000 105.848272295589
72550000 104.371948741572
72560000 106.540045412208
72570000 101.541046348903
72580000 100.975860320881
72590000 106.131925808109
72600000 104.987923869362
72610000 112.36404253042
72620000 110.774715117524
72630000 115.004082786386
72640000 111.32094721875
72650000 106.511261453862
72660000 106.462140905786
72670000 102.077385965962
72680000 108.919772040004
72690000 105.152745194591
72700000 105.737002620513
72710000 103.384353108942
72720000 102.662348915059
72730000 102.346621533888
72740000 94.594070604698
72750000 98.1221571001973
72760000 101.535811167342
72770000 97.2709392158198
72780000 101.995508408625
72790000 102.282545205491
72800000 103.019051034583
72810000 104.090016107067
72820000 104.581488181723
72830000 104.207119573954
72840000 102.987066752171
72850000 93.2298425991709
72860000 103.854360304667
72870000 110.69343259092
72880000 109.466983131968
72890000 110.051160474747
72900000 108.03930853471
72910000 110.353799583757
72920000 109.034623471931
72930000 105.771712601458
72940000 103.004669350476
72950000 103.662925106311
72960000 101.696829798546
72970000 97.6461370318742
72980000 102.766221692368
72990000 106.462048290104
73000000 106.174221167755
73010000 99.1811200201295
73020000 105.338368562808
73030000 108.336197245291
73040000 105.338899540593
73050000 98.0906220467076
73060000 103.389657516607
73070000 100.228907809357
73080000 105.502475632551
73090000 102.051037572358
73100000 111.881712802605
73110000 105.628122514553
73120000 107.006615751599
73130000 108.058442154762
73140000 99.0371849662131
73150000 109.899830309279
73160000 110.695071676602
73170000 113.019597978062
73180000 109.806545824885
73190000 104.307515796125
73200000 114.657605896923
73210000 111.387124869545
73220000 111.34226339834
73230000 109.242344046139
73240000 109.990678331328
73250000 109.598365774681
73260000 107.6738943144
73270000 109.327069042594
73280000 111.834047665239
73290000 112.370771905671
73300000 112.130453421395
73310000 106.753585598223
73320000 103.979317878841
73330000 105.117888590604
73340000 103.888437412959
73350000 106.373205790197
73360000 98.5187928105416
73370000 106.283337348775
73380000 106.403631385032
73390000 112.008058042796
73400000 107.224949373656
73410000 107.333904008023
73420000 104.804810001584
73430000 107.998201488957
73440000 110.447629516593
73450000 113.582650792102
73460000 108.92986683028
73470000 112.777165967014
73480000 104.364576789203
73490000 103.247178179761
73500000 102.741108525886
73510000 105.996225352769
73520000 104.068168934886
73530000 101.356049570758
73540000 101.62509763566
73550000 103.012757212211
73560000 106.716795038522
73570000 103.582899694766
73580000 107.657288817087
73590000 101.495662761313
73600000 95.6596818611922
73610000 102.151193391906
73620000 103.368455718935
73630000 108.398857469912
73640000 103.55069797628
73650000 104.847962922696
73660000 99.0287085200022
73670000 104.058948870526
73680000 106.853540655218
73690000 109.740975471308
73700000 107.576875662513
73710000 110.935626527272
73720000 109.428804517347
73730000 112.397139605286
73740000 109.057319068152
73750000 105.149450080024
73760000 106.112811124989
73770000 106.880482552123
73780000 108.202502738684
73790000 103.921382630922
73800000 102.90696184436
73810000 103.604607545161
73820000 101.754142779261
73830000 100.029109626696
73840000 99.1824392330418
73850000 101.982245823271
73860000 97.6570662580895
73870000 102.570618921997
73880000 103.151663589646
73890000 104.778973667129
73900000 101.970930253532
73910000 98.7102462725378
73920000 99.5745523058209
73930000 98.6589112530374
73940000 97.740339654652
73950000 100.491476429696
73960000 99.7248628318554
73970000 106.04870384668
73980000 104.759893615048
73990000 106.181439601757
74000000 105.802007395136
74010000 104.651979019187
74020000 110.180143024053
74030000 111.998479928183
74040000 114.761931330862
74050000 108.763024152624
74060000 105.546295393314
74070000 110.916912003335
74080000 109.122519058455
74090000 113.57341273123
74100000 114.85465121326
74110000 115.052456785899
74120000 112.642430190468
74130000 113.906103028425
74140000 113.703637981139
74150000 111.421769743263
74160000 109.99339294834
74170000 109.521298841316
74180000 111.098781304171
74190000 109.800912087461
74200000 114.663590410666
74210000 108.82622045614
74220000 105.938797991112
74230000 110.653791435249
74240000 113.946368921605
74250000 110.429338808644
74260000 115.065952953194
74270000 110.845950098469
74280000 110.561973796845
74290000 106.79702722983
74300000 108.825329843013
74310000 108.089055197175
74320000 107.735375529333
74330000 103.465036438387
74340000 104.27661819776
74350000 105.339626704733
74360000 103.716120545622
74370000 103.288688153762
74380000 105.41129123547
74390000 104.419349640354
74400000 105.208031253577
74410000 108.963555400923
74420000 106.62465939068
74430000 105.365853121789
74440000 107.413194276651
74450000 106.723995547967
74460000 107.098378075482
74470000 106.162951522925
74480000 106.804964800364
74490000 107.630310517163
74500000 108.604911785184
74510000 110.342502661377
74520000 111.775790158271
74530000 107.505906604439
74540000 109.830071818798
74550000 111.749339093585
74560000 100.636208724118
74570000 107.319809106524
74580000 108.03121854219
74590000 112.401857865526
74600000 107.366935539819
74610000 107.131803809301
74620000 108.524321647285
74630000 109.016392464827
74640000 109.35862139255
74650000 108.468426244262
74660000 107.128669258781
74670000 102.066306459527
74680000 105.658189252745
74690000 107.589340819094
74700000 101.218785567814
74710000 108.960157174379
74720000 108.347913013425
74730000 111.359877800697
74740000 112.046664554541
74750000 106.569846855291
74760000 105.047860304369
74770000 94.9709157109438
74780000 103.766151139688
74790000 106.441018082728
74800000 97.1530872754106
74810000 104.430517986024
74820000 102.481241233575
74830000 106.423925135464
74840000 103.474589373843
74850000 112.794687865465
74860000 110.699806991
74870000 106.24051166429
74880000 108.265031663403
74890000 108.786017501422
74900000 113.072356038262
74910000 115.318973191246
74920000 113.921351318672
74930000 115.57975409669
74940000 106.188815999947
74950000 102.700155931662
74960000 95.5778518564719
74970000 98.7830995202092
74980000 101.303095584433
74990000 106.583232279152
75000000 100.223775655014
75010000 100.744515936924
75020000 102.514649442964
75030000 104.628076130734
75040000 108.282699621438
75050000 100.86640892932
75060000 103.615893013682
75070000 102.641902963311
75080000 104.639844875662
75090000 105.989532437335
75100000 95.7485350429693
75110000 96.4763208326685
75120000 100.528458605815
75130000 100.004380727228
75140000 110.107783914078
75150000 102.974051011239
75160000 106.299875267024
75170000 109.898502437296
75180000 102.90328512812
75190000 108.233474285134
75200000 107.403829657549
75210000 112.820798920256
75220000 108.237641208057
75230000 111.609286936873
75240000 114.570491130061
75250000 111.907803367186
75260000 109.051763110373
75270000 107.912767362037
75280000 104.969855778289
75290000 108.765460251169
75300000 109.704659982218
75310000 106.495842313376
75320000 109.043427641998
75330000 105.027402423354
75340000 107.021738649983
75350000 107.00429034511
75360000 104.239600385376
75370000 115.935849574117
75380000 114.683856359425
75390000 117.568901615683
75400000 119.801263055339
75410000 121.021148975543
75420000 113.36220882795
75430000 119.030060234599
75440000 115.454691637712
75450000 116.861498118688
75460000 116.816358917372
75470000 117.119085383126
75480000 120.15838617499
75490000 119.788389952913
75500000 121.101923136069
75510000 121.711451778387
75520000 116.11454572052
75530000 113.714420669992
75540000 109.811131217706
75550000 114.523527237494
75560000 115.279108025963
75570000 110.514784096905
75580000 112.588908307508
75590000 110.739015719733
75600000 112.705923318586
75610000 108.320316600701
75620000 109.719898317922
75630000 103.614444078893
75640000 101.651750550637
75650000 108.258101750505
75660000 105.115342689021
75670000 113.062973270731
75680000 110.677695764677
75690000 107.562603763709
75700000 112.877378753842
75710000 104.211068956691
75720000 112.514471511119
75730000 107.738827522409
75740000 103.874868056192
75750000 103.689079524576
75760000 104.389303806153
75770000 109.256298035309
75780000 108.28111164687
75790000 109.099252086254
75800000 108.085778934602
75810000 106.381076538645
75820000 107.501133500852
75830000 99.2788989455941
75840000 95.3809487786775
75850000 98.7567306562673
75860000 102.45679415649
75870000 98.5309056442966
75880000 98.5974082582309
75890000 106.790280939294
75900000 108.912193320783
75910000 101.221386301464
75920000 103.956848760181
75930000 99.5991299569409
75940000 100.818066971373
75950000 105.74048706915
75960000 110.328911025254
75970000 111.778001717018
75980000 110.654579435051
75990000 107.856023342816
76000000 111.056933820218
76010000 107.333253760007
76020000 108.991318220384
76030000 108.188299947643
76040000 107.156012929246
76050000 110.531612805026
76060000 108.096506240896
76070000 111.879526327944
76080000 108.809234507261
76090000 115.582584484319
76100000 118.732024459797
76110000 115.009851206271
76120000 119.666857709531
76130000 117.65929542724
76140000 113.395475345341
76150000 109.066231398803
76160000 106.665301122105
76170000 110.693135059344
76180000 107.366545572308
76190000 106.307070512709
76200000 105.636821243485
76210000 109.641369183438
76220000 110.800182104952
76230000 110.258630006583
76240000 110.992799990979
76250000 114.453349821861
76260000 118.623125170344
76270000 112.175465734074
76280000 113.763800678943
76290000 110.12649363792
76300000 108.668893767676
76310000 104.72845041533
76320000 107.622453589525
76330000 108.085331202617
76340000 114.337453109182
76350000 107.227730787872
76360000 105.100665034659
76370000 104.647867931593
76380000 103.162105026818
76390000 104.188358325061
76400000 110.219775314846
76410000 108.921742177227
76420000 108.388254079172
76430000 109.836802977761
76440000 110.359380311056
76450000 109.463495730489
76460000 108.18131686024
76470000 113.156680615942
76480000 117.370476688909
76490000 116.102244832193
76500000 115.314822488332
76510000 111.069148036413
76520000 111.006061760785
76530000 116.711139790677
76540000 113.639007919667
76550000 113.805415133841
76560000 116.867056144583
76570000 113.106079089929
76580000 110.261031196881
76590000 114.298426165941
76600000 111.843140901679
76610000 111.384079172353
76620000 112.065705383842
76630000 111.900891285558
76640000 115.851316837512
76650000 111.815576541745
76660000 108.808945017965
76670000 106.689206625814
76680000 110.56105324427
76690000 110.965898477102
76700000 111.600728959135
76710000 112.445826873016
76720000 111.429079158172
76730000 112.755355687592
76740000 113.153828165661
76750000 107.128541982297
76760000 110.046177040832
76770000 111.375583492902
76780000 106.405674260158
76790000 103.618522739755
76800000 106.128103826297
76810000 107.43432970129
76820000 109.110993388761
76830000 108.790658044223
76840000 108.475313944751
76850000 108.941964586741
76860000 108.128867757925
76870000 105.518884372839
76880000 101.840133540956
76890000 110.839604881878
76900000 112.000269208936
76910000 113.770612275393
76920000 114.517007423792
76930000 117.694674362158
76940000 118.537760640708
76950000 115.108378318151
76960000 107.522814443109
76970000 113.176141225844
76980000 112.342211950562
76990000 117.040595617273
77000000 114.294972020491
77010000 116.322732676425
77020000 109.132261404473
77030000 116.10667559004
77040000 116.755631262197
77050000 113.188252604928
77060000 114.257941881792
77070000 113.273602634645
77080000 116.284849272278
77090000 112.405453831765
77100000 115.689259521655
77110000 117.057318094624
77120000 113.638729341843
77130000 112.773246545516
77140000 112.084927367176
77150000 110.613445019744
77160000 108.642617097006
77170000 114.331900233315
77180000 114.009235567009
77190000 115.752088874475
77200000 113.947186656346
77210000 112.766110272553
77220000 118.705771365518
77230000 114.461806413642
77240000 114.999363993536
77250000 104.251473790982
77260000 99.0473024016736
77270000 91.0067437992317
77280000 98.0068391768651
77290000 103.210321468799
77300000 102.168399677975
77310000 96.7989650988945
77320000 102.700280498463
77330000 106.323956597912
77340000 104.864452994717
77350000 100.348706566053
77360000 106.680891227823
77370000 98.3535345546138
77380000 102.472672581655
77390000 100.058284845331
77400000 96.6104291314467
77410000 99.5229324588843
77420000 102.470710101672
77430000 106.070766240888
77440000 103.561230663446
77450000 108.269959011438
77460000 106.955767028675
77470000 110.726398368994
77480000 104.827446559007
77490000 99.0915320365903
77500000 103.454391534429
77510000 99.1530647994186
77520000 103.408138834845
77530000 103.067827096107
77540000 102.307548240463
77550000 102.061221666671
77560000 106.992970354923
77570000 106.232241189699
77580000 108.484600306501
77590000 102.123722780538
77600000 99.3248852196565
77610000 102.000255668258
77620000 99.1725682321306
77630000 106.017657927763
77640000 106.301858664695
77650000 102.724495754665
77660000 104.367823557904
77670000 106.875469239761
77680000 107.289439110026
77690000 103.373843949227
77700000 99.655032058342
77710000 109.040437250906
77720000 104.112121136736
77730000 104.962562791139
77740000 108.20328609612
77750000 114.140215859457
77760000 109.662731175887
77770000 113.768683244642
77780000 112.427182060736
77790000 113.37177745312
77800000 117.18671158414
77810000 112.199349524553
77820000 114.647459567061
77830000 107.963468140631
77840000 99.7219046572462
77850000 104.431224654807
77860000 105.603785683142
77870000 105.073792050601
77880000 103.892131116028
77890000 101.761487125768
77900000 106.501452601514
77910000 99.5217314077797
77920000 101.660826261224
77930000 100.602762359435
77940000 100.540040792055
77950000 101.636103593931
77960000 97.6486596746977
77970000 100.611623182897
77980000 103.031177999025
77990000 103.349184505313
78000000 102.797343279367
78010000 105.0322181881
78020000 99.2825262695108
78030000 104.254962956868
78040000 102.534537974342
78050000 106.985485876924
78060000 105.519393983265
78070000 101.952655580936
78080000 106.949506126646
78090000 107.960244517397
78100000 106.918406403501
78110000 108.828667163089
78120000 106.068253008353
78130000 105.035529871829
78140000 107.521486233702
78150000 94.1728884418354
78160000 96.239170575925
78170000 101.264760633878
78180000 104.468486806423
78190000 109.866705899499
78200000 111.049430053271
78210000 107.978773828045
78220000 101.694528463534
78230000 107.39471416087
78240000 109.015051625797
78250000 106.169352348223
78260000 113.751026490961
78270000 112.386628439504
78280000 112.885887968054
78290000 113.854708394882
78300000 110.356199325791
78310000 113.457413569819
78320000 115.745202229572
78330000 116.732806191512
78340000 115.745494981089
78350000 115.177525540067
78360000 118.038529913047
78370000 116.161826941501
78380000 111.872087386193
78390000 100.784332017783
78400000 112.520390061908
78410000 112.493730184972
78420000 115.96001960088
78430000 117.91089861501
78440000 112.27740000897
78450000 109.46875057784
78460000 109.021820823597
78470000 112.002237398475
78480000 112.115525802678
78490000 110.579246083546
78500000 112.333949975142
78510000 109.494014278871
78520000 112.59611627928
78530000 114.881346983335
78540000 108.696023039069
78550000 109.003038106633
78560000 105.475730470035
78570000 106.389262838736
78580000 113.512598204586
78590000 119.373327392865
78600000 112.426991666987
78610000 111.555300308188
78620000 108.620974251819
78630000 110.737161787546
78640000 108.554938413401
78650000 110.408957531304
78660000 111.296074657663
78670000 106.979200770777
78680000 105.919132880915
78690000 109.232133536453
78700000 110.244180292144
78710000 105.935774189827
78720000 105.300804877087
78730000 109.26238399755
78740000 110.202945531394
78750000 111.182333866628
78760000 112.624302993034
78770000 112.326682045431
78780000 115.596566402459
78790000 111.168969371345
78800000 110.147271233383
78810000 109.799001743508
78820000 104.451607615029
78830000 113.746527522225
78840000 113.021806776972
78850000 114.437427555721
78860000 110.701933440503
78870000 115.197860005553
78880000 114.804955239995
78890000 113.831445091922
78900000 109.371726221425
78910000 109.085177227445
78920000 109.604550219975
78930000 111.125785448602
78940000 109.50142362818
78950000 105.103116976449
78960000 107.975793306471
78970000 108.320667264746
78980000 109.011227163747
78990000 107.17946998468
79000000 109.293479951474
79010000 105.662704109762
79020000 106.318094340649
79030000 106.005799918277
79040000 106.701967002016
79050000 101.676058020805
79060000 98.6384126396214
79070000 100.244801020578
79080000 92.2957486002641
79090000 94.9463671958492
79100000 93.9773147922222
79110000 99.5823542315169
79120000 96.8039278402908
79130000 96.4523754474487
79140000 91.8321989050023
79150000 97.6441587784122
79160000 96.3388136466622
79170000 92.5085325537188
79180000 92.6455990987531
79190000 88.9782600306945
79200000 93.5827589217102
79210000 89.2059128873415
79220000 84.0547537470817
79230000 83.3560079965301
79240000 89.2704749748447
79250000 86.6056041488442
79260000 95.8036419141351
79270000 92.8560210249242
79280000 87.4698130774816
79290000 86.598262460418
79300000 91.327631749662
79310000 90.3105950754499
79320000 95.1248927363769
79330000 93.9664826879814
79340000 95.0433395077627
79350000 100.395807050162
79360000 102.110065815171
79370000 97.3619897032791
79380000 101.116667955617
79390000 103.119990520758
79400000 100.187162340083
79410000 97.8891923500703
79420000 100.580011048231
79430000 99.8329520025462
79440000 105.396492450855
79450000 110.465043993822
79460000 110.612782974161
79470000 115.342927486725
79480000 112.129457929115
79490000 107.209500743324
79500000 112.407091313268
79510000 112.876840978499
79520000 111.743651195557
79530000 111.286066907924
79540000 113.359669253605
79550000 109.724300661244
79560000 115.648792325805
79570000 115.741623182342
79580000 115.133515780309
79590000 112.355427930295
79600000 113.844770807955
79610000 113.926274538623
79620000 113.983666745681
79630000 114.273998950139
79640000 116.32817759766
79650000 120.120329462257
79660000 121.457424928269
79670000 120.582319661961
79680000 123.376863927496
79690000 117.06284310606
79700000 116.068949873825
79710000 115.680296913021
79720000 111.382730624783
79730000 106.384301003291
79740000 111.598321919884
79750000 116.098142458726
79760000 115.909148761584
79770000 112.143544211638
79780000 110.109552479346
79790000 112.339885539848
79800000 108.497813670868
79810000 105.738760871264
79820000 105.719935321416
79830000 104.97661967902
79840000 103.842211998142
79850000 105.819361301807
79860000 113.977099881514
79870000 114.023333984575
79880000 111.75404467857
79890000 113.700601580778
79900000 117.239554743949
79910000 112.231203906887
79920000 112.331724897337
79930000 108.639189068602
79940000 105.888743578493
79950000 104.484418238535
79960000 101.795239603854
79970000 106.078589952168
79980000 106.448917838104
79990000 106.789588881787
80000000 109.465711007193
80010000 108.309698094974
80020000 114.29279259411
80030000 107.677635015706
80040000 107.847513558479
80050000 103.244822415652
80060000 100.112216160548
80070000 102.277360097738
80080000 102.517563044925
80090000 101.122133500112
80100000 103.321720357025
80110000 97.3637630738411
80120000 96.3748850284019
80130000 87.2500726569787
80140000 89.622264668189
80150000 90.5905487229876
80160000 93.6740009382107
80170000 91.2991732332615
80180000 93.4705175621499
80190000 92.3344642503008
80200000 94.6702911632901
80210000 98.8319995924115
80220000 93.1187246501153
80230000 90.6310523759025
80240000 96.392263018659
80250000 96.3191425679235
80260000 96.3149257350087
80270000 100.569482536657
80280000 102.263707286495
80290000 99.2959386651028
80300000 105.871913689078
80310000 99.6207202102017
80320000 104.589495599242
80330000 95.2294244170724
80340000 98.6595608903269
80350000 102.021460834031
80360000 103.441790765635
80370000 103.141970507647
80380000 106.19240007202
80390000 107.843752144614
80400000 107.733425163589
80410000 107.956583733806
80420000 107.440103782447
80430000 107.530650344913
80440000 110.910808164009
80450000 114.429579174017
80460000 111.396045058623
80470000 108.08082461968
80480000 112.984097508
80490000 112.671877681231
80500000 111.099844976272
80510000 112.496842979084
80520000 113.744028469504
80530000 111.666665012904
80540000 113.249115989029
80550000 110.203411419911
80560000 114.007568173754
80570000 113.167681896621
80580000 111.496841598572
80590000 110.937314304011
80600000 113.256543099644
80610000 115.082513966593
80620000 118.866669368859
80630000 113.420849596464
80640000 111.632743583719
80650000 114.432590032423
80660000 107.195496097299
80670000 106.177973211339
80680000 111.179203381884
80690000 106.449409147155
80700000 106.510329644621
80710000 111.597351296585
80720000 111.613577984377
80730000 114.485795872125
80740000 107.300508557538
80750000 110.971199438098
80760000 108.064070531355
80770000 109.557340040855
80780000 115.72629775031
80790000 117.559711072829
80800000 113.911279350144
80810000 111.77721839344
80820000 105.731406530667
80830000 105.521404071945
80840000 113.022080097704
80850000 108.621504987429
80860000 106.852995370051
80870000 105.401309359517
80880000 106.09692164535
80890000 109.602470953341
80900000 105.292965075053
80910000 105.703446032723
80920000 109.96509422508
80930000 105.618079421121
80940000 102.864208838039
80950000 104.04049683411
80960000 104.669994466129
80970000 107.173688861664
80980000 106.375306072585
80990000 106.906873130405
81000000 104.972492332763
81010000 101.387178799775
81020000 102.344814471315
81030000 103.166466702622
81040000 103.989013831347
81050000 98.5323026966444
81060000 100.625424211079
81070000 91.8158678070989
81080000 96.478417143821
81090000 99.5709184212129
81100000 95.4601175151778
81110000 98.1013391728961
81120000 101.873554614038
81130000 104.115742505575
81140000 102.640950119254
81150000 102.904914481156
81160000 103.551249536484
81170000 101.01674048611
81180000 99.3508957925895
81190000 104.274353449403
81200000 102.1838434245
81210000 105.899679287837
81220000 105.03683868085
81230000 97.1992032990109
81240000 104.507730661082
81250000 101.337884867182
81260000 103.810984564466
81270000 106.56458131421
81280000 105.393685902436
81290000 109.2675221443
81300000 109.185169107235
81310000 106.638516917675
81320000 112.240098779455
81330000 114.87395839958
81340000 114.073347863488
81350000 107.932795928791
81360000 112.487488785054
81370000 110.287748113406
81380000 107.877501577436
81390000 114.027612117024
81400000 109.710210106755
81410000 104.91029986052
81420000 105.518744964082
81430000 112.043416461209
81440000 108.668203610096
81450000 110.59987995543
81460000 113.106889011685
81470000 105.389455552859
81480000 99.8572872226845
81490000 95.8566000156011
81500000 98.8859642720839
81510000 99.0732086627937
81520000 95.2532239753075
81530000 95.8350644290716
81540000 95.1279947643599
81550000 102.694559951126
81560000 104.649023835891
81570000 106.357082944485
81580000 112.835880052713
81590000 113.144296696122
81600000 106.613974785961
81610000 110.164571602921
81620000 110.370996164765
81630000 103.060511339957
81640000 107.280931031237
81650000 109.004104822426
81660000 115.217046685811
81670000 116.968715043575
81680000 110.462449066255
81690000 114.079691884685
81700000 114.730198967456
81710000 106.747595200169
81720000 103.471758886674
81730000 105.801924613076
81740000 104.388671339598
81750000 98.4106736893703
81760000 105.531400111901
81770000 104.138991369178
81780000 99.5851789585823
81790000 103.64259012455
81800000 103.049073783885
81810000 103.83245270293
81820000 106.809616545399
81830000 107.98413907946
81840000 109.119388093419
81850000 110.207295545782
81860000 104.509647015273
81870000 104.201207158754
81880000 96.9836614442303
81890000 95.6691121923083
81900000 100.828739853788
81910000 102.300562940188
81920000 102.202745497024
81930000 101.511693867442
81940000 100.038022091003
81950000 102.295893254702
81960000 104.758854753126
81970000 105.910656005971
81980000 104.092345920058
81990000 107.984093564707
82000000 103.889059876411
82010000 100.666542079817
82020000 105.256889038083
82030000 109.832497734314
82040000 107.0275269124
82050000 105.375026772896
82060000 104.301865979277
82070000 103.448602383813
82080000 110.894176680239
82090000 108.176473253598
82100000 112.023123620012
82110000 108.89021178302
82120000 109.476064565867
82130000 116.212604217782
82140000 115.564949622975
82150000 118.446354229114
82160000 117.868740680098
82170000 116.430071356891
82180000 111.848999743792
82190000 116.349978551279
82200000 114.285002735387
82210000 113.219939769277
82220000 111.325017279511
82230000 117.158419496918
82240000 109.799426324334
82250000 115.406641846766
82260000 110.176014396622
82270000 111.654425239951
82280000 112.656586761316
82290000 113.985556747295
82300000 106.414296383907
82310000 115.194219688551
82320000 118.275320745625
82330000 114.442140786072
82340000 114.157926750006
82350000 115.234772033039
82360000 112.592200827748
82370000 114.800137252089
82380000 114.705981671525
82390000 112.444059281071
82400000 110.904471916505
82410000 106.590560646756
82420000 107.691016436724
82430000 107.490537241084
82440000 110.395970551141
82450000 108.185454173648
82460000 112.709368178766
82470000 104.729940055217
82480000 101.890615154607
82490000 109.860856128183
82500000 111.755121142374
82510000 109.108146667922
82520000 111.801352978613
82530000 106.198755246316
82540000 109.806298049489
82550000 105.057125724771
82560000 110.784259068057
82570000 105.739037368962
82580000 97.3318510000682
82590000 95.3860407863837
82600000 100.794980495066
82610000 107.877842123831
82620000 108.565273770571
82630000 109.316558808577
82640000 111.179890325476
82650000 107.989912967627
82660000 103.86862672966
82670000 105.379487339054
82680000 107.167151592667
82690000 106.754156982619
82700000 97.5944040187904
82710000 98.7562798731532
82720000 99.3698857630002
82730000 95.5081115595797
82740000 96.0692798675902
82750000 102.356334025575
82760000 101.505273202256
82770000 100.073219894431
82780000 98.9023166040095
82790000 99.4635253301499
82800000 102.117722040168
82810000 97.2628723455938
82820000 93.1008027545777
82830000 94.7926173508276
82840000 95.8056041448386
82850000 99.8853136952566
82860000 98.7940722625345
82870000 95.6947260949912
82880000 94.6425217236133
82890000 97.4965070568092
82900000 96.3414416283758
82910000 94.0229033512004
82920000 99.6383972094034
82930000 106.552172204905
82940000 101.721127449135
82950000 101.360029141671
82960000 106.345260623722
82970000 100.066966646768
82980000 105.33927346127
82990000 101.473684486252
83000000 93.3728302401939
83010000 95.02487551391
83020000 96.1711018706415
83030000 107.28469406735
83040000 100.052920770379
83050000 99.903427019472
83060000 100.735995347371
83070000 105.358436066765
83080000 106.651701940959
83090000 106.636078096288
83100000 104.904869370204
83110000 105.734872549572
83120000 105.637557053206
83130000 103.905789315056
83140000 99.8830529876491
83150000 103.086986773158
83160000 100.448379156313
83170000 101.100461167894
83180000 99.1436407206852
83190000 97.9257282965232
83200000 98.2546496422572
83210000 103.726818086157
83220000 101.42357087347
83230000 105.122235839703
83240000 107.351563115397
83250000 101.268458939822
83260000 103.376740235426
83270000 104.906521732938
83280000 110.912587198254
83290000 110.576976298263
83300000 110.92602426576
83310000 108.392430482596
83320000 105.045700931274
83330000 108.182126537894
83340000 105.991230898017
83350000 110.236996565538
83360000 102.844834531487
83370000 108.439254143616
83380000 107.035401725712
83390000 108.102843626234
83400000 108.045741377134
83410000 110.845009631421
83420000 105.414190989594
83430000 108.008807623304
83440000 106.484119979538
83450000 109.5896944956
83460000 110.879687302522
83470000 104.292809719555
83480000 104.610858776164
83490000 110.386023172545
83500000 116.210744580137
83510000 111.18652269523
83520000 112.970090536486
83530000 110.482722407398
83540000 113.156106132262
83550000 112.239291841732
83560000 108.178192154836
83570000 116.939228218192
83580000 114.549773795529
83590000 108.734900414096
83600000 109.532299404518
83610000 106.754824470799
83620000 110.416578221627
83630000 105.959104602423
83640000 104.866079532948
83650000 99.0671680408301
83660000 108.160813671816
83670000 109.288052140728
83680000 105.290381203794
83690000 105.550852384624
83700000 107.328966791418
83710000 105.707731816728
83720000 105.672342432434
83730000 107.032758062654
83740000 110.457462325994
83750000 113.220791983166
83760000 104.500407634883
83770000 114.252425348205
83780000 111.599505165292
83790000 112.663377515232
83800000 111.299257031695
83810000 107.546399225445
83820000 108.949879368968
83830000 103.882224389329
83840000 103.009474836831
83850000 98.3840934066292
83860000 102.408108849654
83870000 101.668993659428
83880000 104.9621040999
83890000 99.0862538959336
83900000 103.72188933972
83910000 105.977296744263
83920000 101.014152008097
83930000 97.6669266953229
83940000 98.4134120021296
83950000 101.973223248922
83960000 96.8260690611636
83970000 101.095173805295
83980000 100.455343334407
83990000 103.577488380015
84000000 100.091105717907
84010000 101.937638633943
84020000 100.716651947958
84030000 97.7987393354512
84040000 94.3437985868304
84050000 96.6431866381582
84060000 98.913809546007
84070000 92.5516452267352
84080000 100.826093018126
84090000 106.432299934686
84100000 108.683581946098
84110000 109.184506191177
84120000 108.36365490465
84130000 108.887868584934
84140000 106.096440932118
84150000 105.634281168364
84160000 104.418538668838
84170000 104.904999104575
84180000 106.567916049642
84190000 114.110567714868
84200000 112.734012560309
84210000 112.852951496238
84220000 117.330504669981
84230000 111.585362109275
84240000 114.384057241801
84250000 107.846152214269
84260000 109.510816929935
84270000 107.530549160708
84280000 103.179454815024
84290000 113.013050457613
84300000 115.531194377608
84310000 114.68447348761
84320000 114.574228806749
84330000 114.998892737132
84340000 110.497558911465
84350000 96.4703233607332
84360000 102.162119267898
84370000 111.316623572914
84380000 105.828422376616
84390000 107.58973276943
84400000 104.210216098035
84410000 109.899163472146
84420000 113.495746280798
84430000 107.956506519176
84440000 106.80713865448
84450000 104.514535451158
84460000 109.98106830911
84470000 113.789246961289
84480000 111.315871731955
84490000 116.542835758304
84500000 114.100021402718
84510000 117.909912813529
84520000 119.174063961299
84530000 115.698851859466
84540000 112.069509969779
84550000 111.947991716589
84560000 113.578216608544
84570000 108.172637056901
84580000 112.140703597881
84590000 113.036998235529
84600000 107.714420782964
84610000 110.213709681992
84620000 110.011134542559
84630000 113.122205515425
84640000 110.987350184714
84650000 108.802347642637
84660000 111.707127817541
84670000 112.750451511324
84680000 117.501551229561
84690000 116.156939791294
84700000 116.906840299776
84710000 115.818105792879
84720000 117.328127302993
84730000 114.613217568715
84740000 117.253020494035
84750000 116.856605462585
84760000 107.989647821402
84770000 109.945953255226
84780000 111.596944858304
84790000 115.182344646713
84800000 113.825904479387
84810000 114.376189682748
84820000 115.656456060954
84830000 110.619141707629
84840000 110.361299669727
84850000 108.010169688748
84860000 101.963999726146
84870000 102.164739108695
84880000 102.351460148115
84890000 101.580334452283
84900000 103.384201187534
84910000 102.146842790568
84920000 104.495952725709
84930000 102.304498103723
84940000 100.472257304395
84950000 107.976464084715
84960000 107.586483082561
84970000 106.665344587537
84980000 109.976008425684
84990000 108.759620350857
85000000 104.40199756005
85010000 108.465791773191
85020000 110.952728903535
85030000 110.069441696283
85040000 108.65718445024
85050000 101.522066251457
85060000 104.297076999247
85070000 109.517058462868
85080000 102.989429080091
85090000 101.822895360795
85100000 106.987869111674
85110000 106.562616209551
85120000 104.990638252764
85130000 108.12024656122
85140000 108.091038245003
85150000 112.70867218613
85160000 113.446088836093
85170000 112.365819968123
85180000 110.655167280629
85190000 105.71994546107
85200000 104.892906609888
85210000 108.275263993315
85220000 111.967978147934
85230000 110.4472171051
85240000 116.970604186726
85250000 113.038997798188
85260000 105.920153724438
85270000 113.938765099637
85280000 110.129272950951
85290000 110.652879910317
85300000 113.820231733654
85310000 113.506964117594
85320000 112.17149712667
85330000 111.564047012908
85340000 106.734548629748
85350000 109.629116135542
85360000 112.55641530188
85370000 112.759985553264
85380000 111.551191703301
85390000 111.288325442275
85400000 115.055137927041
85410000 112.950892667188
85420000 110.497350616967
85430000 104.459755097859
85440000 104.996629901343
85450000 109.16407389664
85460000 111.889075248131
85470000 112.532256914067
85480000 108.974055172402
85490000 105.218232756637
85500000 102.866313155924
85510000 104.812290771979
85520000 104.962216788542
85530000 107.226103694007
85540000 109.663621948765
85550000 106.458410981691
85560000 104.128381227811
85570000 111.587217727064
85580000 104.668674388659
85590000 101.547946300831
85600000 110.465855357583
85610000 105.55498593509
85620000 110.725160624444
85630000 109.79393173294
85640000 108.373301494928
85650000 111.099024673563
85660000 111.404567888883
85670000 108.818441671758
85680000 108.248602234052
85690000 109.518804474589
85700000 108.189837738718
85710000 99.7198923004605
85720000 106.170410262219
85730000 107.999976587425
85740000 106.102528270588
85750000 109.996472940264
85760000 113.772472441038
85770000 115.647455398675
85780000 112.880769444446
85790000 113.459681039842
85800000 111.164006036988
85810000 109.849956655647
85820000 113.260182849083
85830000 112.498248755862
85840000 114.794510742248
85850000 116.191186669811
85860000 105.97149852908
85870000 112.987442627918
85880000 111.708688443503
85890000 112.170089778961
85900000 109.445164678486
85910000 111.708845097607
85920000 109.712720257864
85930000 108.993859162924
85940000 107.612747282264
85950000 108.344604152231
85960000 114.826770128896
85970000 113.100401336312
85980000 117.033991073075
85990000 108.851850487576
86000000 111.361769768502
86010000 106.935570055399
86020000 107.253869706391
86030000 104.245657284338
86040000 97.7308004455362
86050000 105.874802706289
86060000 107.104976599711
86070000 106.848263812327
86080000 109.847172330972
86090000 99.4687580648438
86100000 102.635321811871
86110000 104.796002760954
86120000 100.187462813817
86130000 99.6777289020273
86140000 101.976239649537
86150000 101.560481938234
86160000 109.161450346466
86170000 111.294618128653
86180000 110.101199024923
86190000 106.266390450987
86200000 104.736668811318
86210000 106.850179651649
86220000 107.443357951068
86230000 110.488523969974
86240000 110.034315281259
86250000 109.174331220594
86260000 107.871709289213
86270000 106.599484954876
86280000 107.221585518413
86290000 105.620937285458
86300000 106.432026016388
86310000 103.096013192285
86320000 108.208221137406
86330000 111.701297655108
86340000 113.881893326163
86350000 108.41402245566
86360000 110.859292687573
86370000 116.844823429929
86380000 118.218000585168
86390000 114.826682137621
86400000 116.695933594418
86410000 116.034643697095
86420000 105.812208057949
86430000 107.9636147005
86440000 108.111493759169
86450000 108.444397455979
86460000 112.781054526029
86470000 104.722575599704
86480000 103.319418477059
86490000 103.094564249054
86500000 104.813763368155
86510000 108.423606379467
86520000 109.972345974801
86530000 111.121814219343
86540000 108.555387721058
86550000 106.981823950474
86560000 103.202253774549
86570000 108.341539654528
86580000 108.597497342363
86590000 109.007199591863
86600000 111.370992144383
86610000 108.93566346507
86620000 105.448185308315
86630000 106.074949878321
86640000 105.341695820971
86650000 101.597921343944
86660000 102.337434929181
86670000 100.827698470517
86680000 102.501151346948
86690000 108.189838514876
86700000 107.414582041051
86710000 101.607956886112
86720000 105.663373446941
86730000 103.135851963979
86740000 105.691827300377
86750000 110.906196526869
86760000 111.931814456757
86770000 106.839680186622
86780000 106.941804887534
86790000 109.219668446067
86800000 103.899391619218
86810000 108.683651326104
86820000 109.901816811811
86830000 111.974674091766
86840000 116.382761284644
86850000 110.548748803628
86860000 108.607885395991
86870000 112.542887015562
86880000 113.621440187989
86890000 109.627705048655
86900000 111.248982129132
86910000 110.211359248383
86920000 109.31411413455
86930000 110.963683781751
86940000 113.26104215727
86950000 112.22292491763
86960000 110.691594144729
86970000 103.892794564467
86980000 104.717534813478
86990000 109.277540623511
87000000 110.941964996835
87010000 109.589102976521
87020000 106.718418824907
87030000 106.190460799815
87040000 105.494388309821
87050000 108.737044058052
87060000 108.859392921404
87070000 108.042858741096
87080000 108.235625244363
87090000 109.964394342909
87100000 102.880674805639
87110000 106.583579115356
87120000 108.496492336593
87130000 101.287234711071
87140000 104.641078860909
87150000 103.642896934711
87160000 103.115646269962
87170000 105.389525691129
87180000 107.896784412233
87190000 102.800030947976
87200000 105.609292403723
87210000 112.018075395217
87220000 111.706243398203
87230000 113.344048120141
87240000 110.67514507404
87250000 103.272552366056
87260000 102.039480802792
87270000 105.122405116189
87280000 114.566551124585
87290000 113.269832076288
87300000 113.979752271368
87310000 112.787137509175
87320000 115.146244228886
87330000 111.656363865962
87340000 111.40945808349
87350000 113.651659262238
87360000 109.9581479156
87370000 108.627373455094
87380000 114.203062022618
87390000 111.353834862534
87400000 112.277054426731
87410000 116.289283810165
87420000 116.658415500662
87430000 110.617968498912
87440000 115.801818813906
87450000 111.55714372303
87460000 105.832536345109
87470000 106.417942100447
87480000 110.026159836586
87490000 115.606936941362
87500000 109.212173662685
87510000 110.868007580754
87520000 112.372276096523
87530000 108.712034200271
87540000 108.736495999593
87550000 111.227557381253
87560000 106.809946572884
87570000 103.760786003958
87580000 99.9475634888944
87590000 98.8436628322517
87600000 101.117945302974
87610000 103.44229196229
87620000 108.153601677279
87630000 106.58916855596
87640000 106.287854935897
87650000 110.152193186018
87660000 112.807184485703
87670000 110.178357548028
87680000 111.621619040865
87690000 112.483115820302
87700000 111.679779218263
87710000 111.518723557921
87720000 111.926137037438
87730000 112.975700140687
87740000 111.530826321706
87750000 114.070532954877
87760000 115.731691286933
87770000 117.58973268387
87780000 114.708661383336
87790000 116.73136562611
87800000 116.538034859339
87810000 111.857342812142
87820000 111.369434771261
87830000 112.597150563125
87840000 108.758385432682
87850000 109.367250114539
87860000 111.183231226652
87870000 113.073054926443
87880000 112.491585108992
87890000 113.452908554293
87900000 110.183124696707
87910000 109.080751436569
87920000 106.822890688547
87930000 111.138104648634
87940000 112.33389190411
87950000 111.135678266952
87960000 112.46725939679
87970000 110.717331355161
87980000 106.543926285225
87990000 110.413173642114
88000000 112.36587269889
88010000 113.40281118575
88020000 111.448056495447
88030000 112.524564378312
88040000 113.676148620535
88050000 111.75634508446
88060000 109.071275901482
88070000 111.224935867615
88080000 113.891661643433
88090000 114.812138046476
88100000 113.323616295539
88110000 118.312363478638
88120000 116.654736246718
88130000 110.523840568967
88140000 113.263205807447
88150000 116.801784135582
88160000 111.54953251907
88170000 113.717394990063
88180000 115.863341955644
88190000 115.282630434304
88200000 117.320303994821
88210000 116.714961865108
88220000 112.401708621596
88230000 104.194278182948
88240000 95.9356278947024
88250000 100.790366932395
88260000 107.211870798051
88270000 105.909301445717
88280000 106.005927940182
88290000 111.630339039361
88300000 111.705882494076
88310000 110.739488959622
88320000 107.505688592772
88330000 107.139074686634
88340000 107.731947045655
88350000 111.61498351991
88360000 103.08027205948
88370000 102.868252887815
88380000 108.505877727682
88390000 110.199867349879
88400000 114.672649723891
88410000 115.75596491556
88420000 120.375033624457
88430000 112.141456414524
88440000 113.989744390178
88450000 110.228079252137
88460000 113.848137879713
88470000 115.275095494366
88480000 114.455304718293
88490000 109.536934136202
88500000 111.506030499752
88510000 107.943426615274
88520000 108.80321583016
88530000 106.391606732504
88540000 111.079325541733
88550000 112.50963724925
88560000 111.560838563675
88570000 109.045427008091
88580000 106.14369304141
88590000 102.251236932798
88600000 109.951542137511
88610000 109.955576787784
88620000 107.374197496174
88630000 109.624763682193
88640000 111.937845830964
88650000 114.98883186886
88660000 113.435784976248
88670000 112.174812488378
88680000 112.779118298033
88690000 109.90566639953
88700000 113.548618651557
88710000 113.877098737786
88720000 112.453605920307
88730000 112.916643835981
88740000 113.832177513885
88750000 112.578462844221
88760000 106.790575020493
88770000 107.802564135427
88780000 104.262757278538
88790000 112.184237111656
88800000 112.337190595488
88810000 110.924713502426
88820000 115.616234821416
88830000 118.21160233123
88840000 112.834933958928
88850000 109.787170294584
88860000 112.349074906425
88870000 109.448308925616
88880000 111.939072908745
88890000 109.499821441369
88900000 109.168657649106
88910000 108.967862902502
88920000 108.160914329769
88930000 108.220319006128
88940000 109.643057525212
88950000 106.024886186103
88960000 104.533242060541
88970000 103.647246388044
88980000 105.168949135764
88990000 106.99373777673
89000000 106.714992749739
89010000 106.986684523434
89020000 106.798344984991
89030000 106.034609462095
89040000 98.9108784483712
89050000 107.70267484444
89060000 100.041127285341
89070000 100.63184821904
89080000 104.957231342895
89090000 104.28323602193
89100000 104.993594822707
89110000 105.323503799942
89120000 106.895078496654
89130000 107.507868929627
89140000 107.476472113271
89150000 110.779912707873
89160000 113.870362762981
89170000 112.446429943684
89180000 108.800731134687
89190000 106.970258479033
89200000 110.172637070277
89210000 113.831186130112
89220000 113.783740408301
89230000 112.186641504709
89240000 107.716224364507
89250000 111.768110126356
89260000 113.518780523955
89270000 109.336251520823
89280000 115.200815270984
89290000 111.270874787
89300000 113.658362107603
89310000 116.858823999848
89320000 112.650881837722
89330000 115.296843104006
89340000 113.054272308219
89350000 112.634915523674
89360000 109.321593456687
89370000 109.603650134017
89380000 105.692019475721
89390000 109.759244660916
89400000 106.423395839764
89410000 101.2463846821
89420000 107.360958875124
89430000 104.064053610854
89440000 110.8137168565
89450000 106.172297372036
89460000 111.914596448848
89470000 112.101962194219
89480000 110.561225596599
89490000 115.555768692417
89500000 117.760638249791
89510000 111.615071793237
89520000 114.910571059096
89530000 106.778624842222
89540000 116.610601497794
89550000 114.060683785906
89560000 113.753995815131
89570000 118.977767564093
89580000 114.700804070269
89590000 117.774252784546
89600000 113.703780034084
89610000 112.050090279051
89620000 110.614513818583
89630000 117.513393971202
89640000 113.747004039721
89650000 114.558745167856
89660000 116.325017376679
89670000 117.252000918973
89680000 118.522545629922
89690000 113.265398702268
89700000 115.323361486411
89710000 115.951344215748
89720000 113.373235709666
89730000 117.060401372897
89740000 117.094011597304
89750000 115.919246124898
89760000 112.062167939092
89770000 110.824955401817
89780000 108.230886673097
89790000 110.096575380686
89800000 107.993379837029
89810000 104.730006264867
89820000 106.588461833565
89830000 107.752898509938
89840000 108.922714514626
89850000 106.778994117817
89860000 109.28847241271
89870000 106.757033656619
89880000 108.56240214863
89890000 109.244739485127
89900000 110.568718053913
89910000 109.749645841528
89920000 108.692187100697
89930000 112.679545178184
89940000 106.885594527964
89950000 105.345774270065
89960000 105.600235129526
89970000 107.039833525192
89980000 108.723851429482
89990000 110.354608858808
90000000 112.773034099308
90010000 117.325631040362
90020000 115.879254705227
90030000 113.180969864104
90040000 111.676534138332
90050000 113.349060230073
90060000 113.523394529345
90070000 112.25949769577
90080000 109.584743909523
90090000 109.703730117066
90100000 109.030604098016
90110000 105.328709329707
90120000 108.657614963691
90130000 111.879843597761
90140000 113.423828873039
90150000 108.068949682744
90160000 109.85384304695
90170000 107.542143253817
90180000 110.154756775948
90190000 109.643819077351
90200000 114.109201095944
90210000 112.261027535328
90220000 116.711643702645
90230000 115.439491407429
90240000 111.850683499373
90250000 113.152705384363
90260000 109.548199609088
90270000 111.024855946895
90280000 111.605391910841
90290000 108.103829472301
90300000 113.092976400788
90310000 114.292582982204
90320000 113.020076266955
90330000 116.067326475848
90340000 112.251658768006
90350000 112.435056506051
90360000 112.006935935843
90370000 109.30476724031
90380000 111.242880427624
90390000 112.585295812579
90400000 114.62756977233
90410000 110.862869448199
90420000 112.916234944151
90430000 115.184560266703
90440000 113.942271338748
90450000 107.805355111378
90460000 107.892106081929
90470000 108.731763556844
90480000 112.566276195067
90490000 108.98453711801
90500000 108.757053091315
90510000 108.313936337695
90520000 105.931743538223
90530000 109.660236144154
90540000 107.228485728814
90550000 109.399403916423
90560000 105.005729575966
90570000 104.031863280427
90580000 107.008414878064
90590000 103.430272214949
90600000 106.898408909314
90610000 105.236103874505
90620000 107.194332957759
90630000 108.809394441045
90640000 110.957719117599
90650000 108.793751985779
90660000 107.31271361849
90670000 107.559939042922
90680000 104.973647452562
90690000 101.889457391748
90700000 110.234543527247
90710000 108.17856190976
90720000 112.402435145245
90730000 107.921283356726
90740000 108.184535621455
90750000 104.69195046193
90760000 109.028185276841
90770000 103.274747046927
90780000 103.791054842413
90790000 109.355669145493
90800000 115.40352518289
90810000 110.726523067025
90820000 114.797325691956
90830000 110.211897920487
90840000 114.691572749647
90850000 111.721326572598
90860000 116.512740701783
90870000 114.119451763461
90880000 117.839501982278
90890000 116.736783930433
90900000 112.402259874853
90910000 115.335878548604
90920000 113.3089857706
90930000 111.917530294306
90940000 107.714712154091
90950000 111.428085309436
90960000 107.423697165719
90970000 108.935271171851
90980000 108.770497383593
90990000 106.29516244975
91000000 109.248996300195
91010000 105.054045474188
91020000 114.532982308552
91030000 110.287205343538
91040000 112.160857906519
91050000 112.007854176962
91060000 108.796724195884
91070000 107.75730517916
91080000 109.552744807359
91090000 106.275161192297
91100000 99.9857056250331
91110000 107.16791413193
91120000 102.41612666324
91130000 101.325930461048
91140000 105.248777392373
91150000 107.008944204029
91160000 100.406862923314
91170000 100.393153823303
91180000 101.085982088027
91190000 97.1634597520874
91200000 99.3722219600397
91210000 100.672131116573
91220000 102.878287815444
91230000 100.83147070853
91240000 100.636513353886
91250000 108.622177432337
91260000 104.836502099483
91270000 108.34480060008
91280000 107.114749352675
91290000 108.078271492683
91300000 110.435246344777
91310000 106.548795581663
91320000 109.496503582592
91330000 107.579280748629
91340000 111.87456771386
91350000 112.541817516569
91360000 110.351077530412
91370000 114.495417448846
91380000 114.359504617503
91390000 117.545719830679
91400000 115.719993595584
91410000 112.155441287341
91420000 116.006959368419
91430000 112.52169899472
91440000 113.419212318045
91450000 111.029961249405
91460000 109.919413613798
91470000 107.768226103972
91480000 108.013663190162
91490000 109.753935857579
91500000 109.355849302176
91510000 105.485920856469
91520000 111.306533269337
91530000 109.994153694659
91540000 111.816178917367
91550000 108.876176683549
91560000 109.872486339941
91570000 109.634861830155
91580000 108.61326680851
91590000 108.94394721877
91600000 110.172273736738
91610000 115.219415293718
91620000 119.481808918102
91630000 116.509949391294
91640000 115.670009858133
91650000 118.832302585885
91660000 117.939743538406
91670000 119.003024808374
91680000 119.460458838279
91690000 117.391426278086
91700000 116.714147112317
91710000 117.228395179018
91720000 114.950595969738
91730000 116.734699343995
91740000 112.588330730698
91750000 107.023339250159
91760000 110.888170695476
91770000 112.71181216056
91780000 110.103302717734
91790000 112.584665651175
91800000 113.43302129367
91810000 113.613929030529
91820000 110.534872962972
91830000 112.846377912428
91840000 111.345181865606
91850000 114.984723267107
91860000 110.807376641324
91870000 115.031251211368
91880000 112.50931451703
91890000 111.739444240578
91900000 111.210952446698
91910000 111.107119776067
91920000 117.876946818393
91930000 110.370355741985
91940000 114.61121331318
91950000 108.984990025041
91960000 108.089820667023
91970000 109.425233320424
91980000 104.958731926962
91990000 106.338392773853
92000000 106.622050995134
92010000 105.43848155379
92020000 103.888718083506
92030000 104.539863952395
92040000 107.286323931784
92050000 105.52421774388
92060000 108.023627881317
92070000 108.720628386962
92080000 107.926766369955
92090000 106.450382678627
92100000 102.684716161584
92110000 109.858145800908
92120000 108.720439558619
92130000 106.281732277003
92140000 106.034667728164
92150000 110.583191071601
92160000 107.439766445529
92170000 110.433686625785
92180000 109.095172572828
92190000 108.194831923031
92200000 110.437975178043
92210000 108.691384564205
92220000 103.535554725452
92230000 110.672104447679
92240000 111.920899995524
92250000 110.794504317225
92260000 104.696137879808
92270000 106.119031494023
92280000 108.300522149717
92290000 108.967314596456
92300000 109.139133403434
92310000 109.343988343813
92320000 106.715701510705
92330000 107.48711646373
92340000 109.747935517636
92350000 106.058620092054
92360000 106.738218009299
92370000 110.321110387191
92380000 108.036260376029
92390000 110.063103858994
92400000 110.210038297202
92410000 115.375616805703
92420000 115.104400234623
92430000 112.507386438451
92440000 113.365923381144
92450000 110.362320395866
92460000 115.642369129846
92470000 111.255021023054
92480000 111.196183244145
92490000 109.843884075835
92500000 114.828072020946
92510000 115.82831263744
92520000 110.475914755076
92530000 109.160972424717
92540000 109.108981344239
92550000 112.737664441331
92560000 119.653915815129
92570000 115.532486981447
92580000 116.45349770013
92590000 115.584234286268
92600000 116.754983673743
92610000 116.188323016848
92620000 119.898239407327
92630000 116.151688126738
92640000 117.376654112844
92650000 118.376646105122
92660000 108.646977254278
92670000 109.942841137613
92680000 115.397913229119
92690000 108.75222125506
92700000 110.059877085184
92710000 111.331623962638
92720000 114.671640827136
92730000 115.017929074529
92740000 116.156359725704
92750000 115.41316439113
92760000 118.25428492699
92770000 114.909380938003
92780000 111.447404153255
92790000 108.084672517397
92800000 110.318161276546
92810000 112.595410920693
92820000 112.729291942876
92830000 111.895378882409
92840000 109.964130658171
92850000 104.961242101959
92860000 107.077993271054
92870000 105.380576278846
92880000 107.37617879297
92890000 105.255265775014
92900000 104.741624478846
92910000 105.560757863956
92920000 106.545570403394
92930000 106.046186066578
92940000 103.986335354829
92950000 107.278949893334
92960000 108.69767150352
92970000 104.233877010481
92980000 105.638786468412
92990000 108.183915139674
93000000 110.091849654674
93010000 105.720996396008
93020000 109.368891380479
93030000 107.375517403401
93040000 108.963496304744
93050000 105.017492326379
93060000 110.228090017958
93070000 113.557774512634
93080000 114.555331809273
93090000 110.769348099884
93100000 111.117818332663
93110000 111.167699268213
93120000 112.52056415269
93130000 110.94600798258
93140000 106.345989925432
93150000 105.392128173645
93160000 107.777338612046
93170000 105.479196555071
93180000 110.236579031067
93190000 110.839827443185
93200000 107.139233431678
93210000 108.15034436947
93220000 109.203822418359
93230000 108.257104178009
93240000 112.564020027525
93250000 108.989707895739
93260000 114.161181981486
93270000 117.661897241019
93280000 115.721467756508
93290000 116.028410314804
93300000 119.383921827077
93310000 112.416882191805
93320000 111.808104160937
93330000 115.311998438755
93340000 113.307765710261
93350000 112.857683320572
93360000 109.841001637187
93370000 110.842627025183
93380000 110.20585654717
93390000 114.765290078384
93400000 109.556688600804
93410000 111.664960104538
93420000 114.636556326899
93430000 116.975023360573
93440000 117.481998692589
93450000 115.113188152574
93460000 115.822206849731
93470000 115.53627947339
93480000 111.303061421876
93490000 117.454203812807
93500000 107.444687977052
93510000 111.201854074816
93520000 114.739546747077
93530000 116.579932046978
93540000 107.734183612395
93550000 109.302624510024
93560000 107.418720452633
93570000 105.863204904404
93580000 107.277423951966
93590000 105.870764904716
93600000 108.756080669353
93610000 107.253540296802
93620000 111.238305556412
93630000 110.807598585234
93640000 108.712981805916
93650000 107.66571072049
93660000 114.310425574093
93670000 117.628130875632
93680000 119.312774465779
93690000 118.12708822006
93700000 122.301398539745
93710000 121.680565387745
93720000 123.521814333171
93730000 116.52852238277
93740000 113.953019796289
93750000 114.212231297106
93760000 117.653143205636
93770000 116.77037685261
93780000 116.53347956302
93790000 110.704636565589
93800000 109.931806085186
93810000 114.09697240311
93820000 109.554887511229
93830000 107.820648593392
93840000 109.807857682884
93850000 109.578308130178
93860000 111.127918074806
93870000 108.040157582437
93880000 103.163446089801
93890000 107.606342892705
93900000 103.970016086134
93910000 106.312959348411
93920000 105.82878844148
93930000 107.204474932898
93940000 98.7643329077974
93950000 104.24949417346
93960000 101.883618530779
93970000 105.537584995858
93980000 104.977559991892
93990000 107.326856603076
94000000 108.04608264638
94010000 105.39457147867
94020000 107.59174516664
94030000 113.966840973745
94040000 108.823599156325
94050000 107.847159285927
94060000 106.878250792521
94070000 112.963065066995
94080000 106.409878803616
94090000 112.191710560707
94100000 108.067991435659
94110000 109.896418488829
94120000 110.865415417279
94130000 113.316763416037
94140000 112.146364280825
94150000 116.808850922519
94160000 111.971622321406
94170000 114.60396767885
94180000 114.636239931219
94190000 115.310186197901
94200000 117.422450782426
94210000 112.799829839929
94220000 113.223426517789
94230000 117.152302393264
94240000 115.637787888929
94250000 115.336451977284
94260000 111.21183257173
94270000 111.166590670313
94280000 111.287751423142
94290000 113.029294956895
94300000 115.17048423962
94310000 114.81590551884
94320000 115.987479390099
94330000 115.259769010472
94340000 110.599548777835
94350000 114.172000183343
94360000 112.543338239029
94370000 114.87021693207
94380000 117.686074821547
94390000 116.437881235533
94400000 116.594722334568
94410000 115.817045733485
94420000 117.349066385818
94430000 117.915948967627
94440000 113.803565937616
94450000 118.416667663781
94460000 113.512482071888
94470000 111.08841566046
94480000 117.888172335414
94490000 114.582826981847
94500000 115.857115140076
94510000 113.448205295582
94520000 116.247352646522
94530000 112.955132452482
94540000 117.91592147389
94550000 120.000901069608
94560000 113.837253661351
94570000 112.469981976607
94580000 116.599431909283
94590000 115.688150291485
94600000 116.472835389023
94610000 115.385055574992
94620000 109.616640676139
94630000 114.863049268364
94640000 114.843869334504
94650000 109.983108146015
94660000 109.72785547529
94670000 110.780729771619
94680000 112.44421972472
94690000 118.480825982195
94700000 115.425890240482
94710000 113.988352385606
94720000 115.215021554557
94730000 108.60764250664
94740000 112.754911968073
94750000 109.628984888522
94760000 108.858394729558
94770000 104.464375065684
94780000 107.611804208133
94790000 111.859979918287
94800000 114.618997429532
94810000 112.736011710835
94820000 111.281872013342
94830000 112.557997431209
94840000 115.328194203008
94850000 110.797594678231
94860000 111.517157973495
94870000 115.546551268794
94880000 110.39362027581
94890000 112.415785753932
94900000 110.079421389416
94910000 112.92210785112
94920000 116.951070733791
94930000 113.608250089323
94940000 116.142450874023
94950000 116.728825452861
94960000 122.396752174745
94970000 118.696794733596
94980000 115.736043110813
94990000 116.038185813047
95000000 117.353305433
95010000 114.063736573901
95020000 111.510413293624
95030000 111.139602919537
95040000 115.260904271678
95050000 120.9621995931
95060000 120.756722730686
95070000 119.106638168819
95080000 119.473278337668
95090000 117.888342681573
95100000 110.763148309414
95110000 109.43095347289
95120000 108.850345767249
95130000 102.548408022426
95140000 104.68842373195
95150000 113.653756339259
95160000 109.882456359871
95170000 108.012504357496
95180000 110.269789371982
95190000 106.317747467623
95200000 104.540135666484
95210000 111.349193000588
95220000 101.026468029099
95230000 104.473573973211
95240000 103.356943965335
95250000 108.344486197704
95260000 107.920771410741
95270000 109.283274862195
95280000 107.763597106437
95290000 111.806414362132
95300000 111.694400889574
95310000 112.135782679117
95320000 115.181801701431
95330000 111.923349140498
95340000 115.102281398743
95350000 114.526608807499
95360000 115.298912800216
95370000 116.737654911096
95380000 119.337416014033
95390000 118.539602815292
95400000 113.670739356068
95410000 109.185848085704
95420000 106.69670981065
95430000 106.125665546124
95440000 103.880804780949
95450000 103.932484226729
95460000 102.130456114482
95470000 107.48147918619
95480000 112.04064308789
95490000 107.564352794223
95500000 109.228529823208
95510000 106.326735629391
95520000 105.635077184133
95530000 101.00229546367
95540000 99.0317910325235
95550000 101.886281744687
95560000 105.345332064062
95570000 102.178148368233
95580000 107.576897358188
95590000 107.444680164112
95600000 110.264090264498
95610000 107.30963858824
95620000 111.297232438015
95630000 107.657523561001
95640000 104.651060456714
95650000 109.535829906596
95660000 107.988900887751
95670000 105.544621769983
95680000 107.993989376506
95690000 107.745382543159
95700000 112.928549912966
95710000 115.057259944855
95720000 115.075905848735
95730000 112.808169038792
95740000 114.705458090166
95750000 117.279618016908
95760000 112.513761443246
95770000 111.656722334451
95780000 116.173134589163
95790000 120.97841222213
95800000 119.937537849838
95810000 121.876151948257
95820000 122.55747190901
95830000 121.178149139841
95840000 119.30905080507
95850000 119.362916118125
95860000 123.35832301897
95870000 121.821364411877
95880000 115.499528869062
95890000 120.804982594009
95900000 117.600447191636
95910000 120.713571829434
95920000 119.286204432975
95930000 115.881194894729
95940000 118.155562807752
95950000 119.227644891834
95960000 119.612535250165
95970000 124.814518768074
95980000 121.740007919273
95990000 117.013817738665
96000000 116.574201071569
96010000 111.442948233787
96020000 112.801924280049
96030000 110.48247726036
96040000 107.185943621279
96050000 109.726404016222
96060000 106.468693047084
96070000 113.657971950541
96080000 112.923298755797
96090000 115.438666601355
96100000 115.922551561648
96110000 113.02352595821
96120000 115.397414584663
96130000 113.682946638271
96140000 109.275171671572
96150000 111.588637163361
96160000 114.624046716146
96170000 111.915587954154
96180000 114.979295205324
96190000 115.425380369481
96200000 116.84211919053
96210000 113.663243597365
96220000 111.552180592999
96230000 113.869145586215
96240000 115.01237551749
96250000 118.605289471817
96260000 115.620494043204
96270000 113.804213406742
96280000 111.992246728752
96290000 106.666943563485
96300000 111.356629059525
96310000 113.459130160956
96320000 110.080044203572
96330000 111.387008259819
96340000 106.993857207561
96350000 105.330837520036
96360000 112.579307029251
96370000 114.853526955668
96380000 116.194563900429
96390000 114.13211114468
96400000 107.757859855806
96410000 111.980641350291
96420000 111.003230849227
96430000 115.129150429153
96440000 108.864299585292
96450000 105.356209061766
96460000 111.841421634944
96470000 112.440289542325
96480000 109.154443454711
96490000 113.757211453198
96500000 111.499948585567
96510000 110.0417250986
96520000 109.71291870253
96530000 106.718467256336
96540000 98.1702027833645
96550000 100.636985379517
96560000 101.949137044811
96570000 101.149777211326
96580000 102.408664140066
96590000 103.951424955517
96600000 104.012959689944
96610000 105.741361460255
96620000 101.536718354111
96630000 102.215714372483
96640000 99.0938555895699
96650000 100.882197125507
96660000 105.441131652209
96670000 102.506257817832
96680000 102.568173602847
96690000 97.7425814674766
96700000 103.667571664274
96710000 104.304537256533
96720000 106.015985197888
96730000 106.175586353141
96740000 101.514264339933
96750000 102.366420828284
96760000 100.421097123898
96770000 103.001285261532
96780000 95.8312300365075
96790000 96.4788649995638
96800000 102.717029025919
96810000 108.044940306323
96820000 108.245489786936
96830000 112.481587019099
96840000 108.832839340522
96850000 112.40205945606
96860000 108.998592697445
96870000 109.713181660739
96880000 109.88580960456
96890000 112.546018595053
96900000 118.395573096363
96910000 118.106444987947
96920000 119.264275540353
96930000 118.621113624188
96940000 120.054756836534
96950000 116.904137062443
96960000 116.477209002353
96970000 117.179647591384
96980000 116.872122698634
96990000 114.43150679716
97000000 111.483863815954
97010000 116.004978501501
97020000 116.429617490445
97030000 114.808302773827
97040000 115.238476248316
97050000 111.581285708063
97060000 116.681423495968
97070000 113.302479171795
97080000 110.523093484953
97090000 117.081490620789
97100000 113.481217363334
97110000 111.842476592742
97120000 113.464281495199
97130000 110.481951907065
97140000 110.952062642273
97150000 110.703970340942
97160000 115.782860034148
97170000 117.520810885
97180000 119.151641015535
97190000 116.580873980386
97200000 115.055147387439
97210000 115.345479380169
97220000 110.531337202553
97230000 107.987509617227
97240000 106.457244194584
97250000 111.231043768579
97260000 111.85287675116
97270000 111.771957518697
97280000 111.590567105162
97290000 111.182299956252
97300000 104.544604931565
97310000 110.513056534461
97320000 114.630038426992
97330000 112.268647934252
97340000 107.756032557296
97350000 104.738006482155
97360000 104.398459266365
97370000 113.129870922299
97380000 112.268873842067
97390000 116.378122007913
97400000 110.561018224827
97410000 116.390986202302
97420000 117.530813111232
97430000 120.589748802477
97440000 117.405962855696
97450000 118.516898147371
97460000 116.743058243309
97470000 116.131357364711
97480000 114.756500742714
97490000 116.755222232299
97500000 110.934192580142
97510000 112.209449782505
97520000 114.18704542177
97530000 114.085069301027
97540000 118.175376796186
97550000 118.759959111505
97560000 119.46408121968
97570000 119.656396194051
97580000 114.163175882449
97590000 116.707545299684
97600000 116.675630892393
97610000 118.479296811478
97620000 119.917614002422
97630000 116.441619830032
97640000 114.282061695408
97650000 113.022382052492
97660000 113.668162397685
97670000 113.964209157743
97680000 116.827194090836
97690000 116.615403542777
97700000 115.634259564394
97710000 118.467887678203
97720000 115.765658622297
97730000 113.897465843378
97740000 114.393969975262
97750000 112.609046206219
97760000 116.377606950545
97770000 113.258725293003
97780000 110.563532306004
97790000 112.777667262699
97800000 109.520846903239
97810000 113.694024247243
97820000 114.944209508818
97830000 120.101793960251
97840000 113.206220817508
97850000 114.798726838914
97860000 117.771643503195
97870000 112.634182844462
97880000 116.728582823665
97890000 120.914838878237
97900000 121.48602865044
97910000 119.520304777729
97920000 112.431493117223
97930000 110.816835789785
97940000 109.258368019926
97950000 111.15979748407
97960000 117.330568825009
97970000 113.808882343824
97980000 118.389182162877
97990000 117.710539613189
98000000 115.455136095868
98010000 116.462574784064
98020000 113.630165592457
98030000 114.256698761495
98040000 120.130182359502
98050000 120.414341958977
98060000 118.272237784694
98070000 114.254433135097
98080000 114.392868320263
98090000 111.362980863332
98100000 109.639462886541
98110000 109.195244009381
98120000 106.533151516908
98130000 105.292820721927
98140000 103.885954700757
98150000 101.567126623798
98160000 103.462229322163
98170000 105.945994954406
98180000 107.6311349632
98190000 109.445618542355
98200000 111.942716379103
98210000 112.416247853606
98220000 112.958637458819
98230000 113.673725755243
98240000 107.109192762894
98250000 109.299079194171
98260000 109.324676476936
98270000 116.218647583953
98280000 117.276448703954
98290000 114.717275309541
98300000 118.595287010713
98310000 112.530225532459
98320000 114.438200301775
98330000 114.21165332401
98340000 113.971238748378
98350000 114.795349832529
98360000 113.615635587049
98370000 107.241388152749
98380000 109.700632954442
98390000 105.685825073734
98400000 104.140152925232
98410000 106.811943812269
98420000 105.705221333971
98430000 114.189831142743
98440000 115.899297983481
98450000 113.558861520087
98460000 111.828554456144
98470000 109.018641038601
98480000 108.921103634911
98490000 111.572971124496
98500000 111.759016756899
98510000 107.084217674163
98520000 109.086756891141
98530000 111.623662722946
98540000 111.100206785682
98550000 113.154006554601
98560000 113.247213928247
98570000 111.355496328323
98580000 104.793326780664
98590000 102.099351038583
98600000 102.360600312755
98610000 106.431084678728
98620000 106.649591683776
98630000 114.014739404391
98640000 109.097651087046
98650000 113.654190128928
98660000 112.668096745002
98670000 113.435656066718
98680000 114.864733699679
98690000 111.783609617275
98700000 112.619483371173
98710000 109.74303107011
98720000 116.615175682211
98730000 114.792526005672
98740000 112.884794155037
98750000 110.090949928691
98760000 100.915054203673
98770000 106.52259189914
98780000 104.78347955743
98790000 110.281791346195
98800000 114.007219718517
98810000 111.895141373009
98820000 111.678540654063
98830000 106.232372804765
98840000 113.713435600778
98850000 117.326902433817
98860000 113.166991383641
98870000 114.057887359039
98880000 112.501736674816
98890000 112.518066074515
98900000 115.557485748962
98910000 110.951162172798
98920000 113.5696199509
98930000 110.604427859754
98940000 111.151621767508
98950000 110.404361913495
98960000 102.21447110545
98970000 113.369537208423
98980000 112.564355271544
98990000 116.965194977047
99000000 113.965649503799
99010000 109.933124789992
99020000 112.352982024882
99030000 110.244764504974
99040000 107.087155703529
99050000 112.800367037301
99060000 106.736627790661
99070000 112.760940090727
99080000 116.264241523573
99090000 116.602349705289
99100000 113.212562033221
99110000 114.493234079066
99120000 114.592792427827
99130000 108.431937375281
99140000 101.95567309874
99150000 108.062392559023
99160000 102.564286541846
99170000 107.247563647955
99180000 106.529779042559
99190000 104.592981063531
99200000 107.403232964173
99210000 111.718639782755
99220000 101.625920137015
99230000 106.654171415959
99240000 100.159490238594
99250000 104.159325626165
99260000 110.207670763932
99270000 101.943320330223
99280000 101.030932317776
99290000 105.9359550429
99300000 99.9384224808098
99310000 104.665569832094
99320000 104.941156832387
99330000 104.658812056475
99340000 103.555780443428
99350000 107.534625030259
99360000 110.780925309565
99370000 111.929207019563
99380000 109.198247282647
99390000 113.114109437177
99400000 110.512983076644
99410000 105.21369267899
99420000 112.17681325223
99430000 107.167910998644
99440000 109.151237881528
99450000 105.740732683712
99460000 107.310524078513
99470000 106.910090023314
99480000 107.018883984646
99490000 108.011970059999
99500000 111.750333995015
99510000 110.333161915191
99520000 112.07036826321
99530000 106.27013386118
99540000 109.807522208287
99550000 116.518973009051
99560000 115.443804712404
99570000 111.550586485559
99580000 111.815518801372
99590000 111.469289316037
99600000 110.391222710081
99610000 110.155904106337
99620000 109.266404550218
99630000 111.707319805008
99640000 112.506694047991
99650000 112.319222577343
99660000 112.856498166534
99670000 112.23189369703
99680000 113.074568246431
99690000 117.487429079944
99700000 116.884879777645
99710000 114.480333292022
99720000 108.629835254651
99730000 103.004781715016
99740000 107.636991720533
99750000 110.058966656362
99760000 104.602055544535
99770000 108.24340600041
99780000 102.95003599777
99790000 107.098424528815
99800000 108.758514197255
99810000 111.483976493498
99820000 112.543235438086
99830000 114.215942311716
99840000 112.672866897149
99850000 113.796573741461
99860000 117.816487907498
99870000 114.604413067527
99880000 117.867942942265
99890000 121.645233964619
99900000 120.048717443359
99910000 120.802840448451
99920000 117.181733015194
99930000 119.622818284209
99940000 121.750775128812
99950000 121.709582623424
99960000 117.885359789309
99970000 112.968257488372
99980000 114.095910519866
99990000 115.100000748193
100000000 118.152895419953
#timestep 
100010000 110.325426731072
100020000 113.168185149399
100030000 115.677157411195
100040000 118.330707708814
100050000 114.033120748052
100060000 114.452924563801
100070000 111.739225664725
100080000 105.961977298034
100090000 109.523429120085
100100000 108.021264970512
100110000 110.271713482167
100120000 109.3316196462
100130000 110.397721705405
100140000 109.501784440319
100150000 110.270209197549
100160000 112.785302595576
100170000 109.902338569994
100180000 109.34396988756
100190000 109.621737425755
100200000 104.810341565588
100210000 106.343346322061
100220000 108.653093113127
100230000 111.788327689832
100240000 108.855728083583
100250000 110.220915523147
100260000 108.784676391175
100270000 110.311577406678
100280000 108.256498466818
100290000 110.604278808048
100300000 107.601320289272
100310000 108.992227491642
100320000 115.539110336978
100330000 113.324754074452
100340000 113.684538863932
100350000 115.525380451602
100360000 110.94619834917
100370000 113.597456140657
100380000 113.280184569217
100390000 116.754694295907
100400000 116.845313768584
100410000 119.69610859988
100420000 119.679624457995
100430000 121.752843751338
100440000 116.485213426442
100450000 116.096432513245
100460000 114.582302244322
100470000 113.045720294401
100480000 112.791352524851
100490000 114.75211258415
100500000 104.746493028995
100510000 111.953090703748
100520000 106.49738799214
100530000 105.883737156113
100540000 110.019172430959
100550000 107.862222966367
100560000 105.076773694396
100570000 107.177899107496
100580000 102.071330969649
100590000 101.687604738905
100600000 100.453309641977
100610000 104.40908787882
100620000 110.00559401932
100630000 112.309506053273
100640000 108.829950156662
100650000 111.873572532293
100660000 111.09916690573
100670000 113.119491594913
100680000 112.284385739622
100690000 107.74342741886
100700000 108.104772605602
100710000 111.574325374704
100720000 109.542151296314
100730000 111.775499845337
100740000 108.179491752914
100750000 108.896196283197
100760000 110.155664732522
100770000 111.166469725255
100780000 109.669438886821
100790000 113.142688177023
100800000 114.896579532198
100810000 114.345472455207
100820000 114.305416923468
100830000 108.45425767772
100840000 111.340376486855
100850000 110.283280711483
100860000 107.754075490737
100870000 112.937274974199
100880000 115.850054845199
100890000 113.600039218549
100900000 116.31356206859
100910000 116.65311890831
100920000 116.752726672577
100930000 117.954317379191
100940000 118.948716252244
100950000 113.335750268678
100960000 115.727349975514
100970000 115.378229414491
100980000 116.200894348263
100990000 116.386837893359
101000000 114.099264953195
101010000 115.004780265847
101020000 115.466260156897
101030000 116.308446260568
101040000 118.996726027109
101050000 116.318070083851
101060000 114.330196451767
101070000 115.586203252511
101080000 114.690400694677
101090000 117.780010487184
101100000 113.74302019293
101110000 117.411266862066
101120000 117.309460898832
101130000 115.59095629018
101140000 114.452740514686
101150000 112.460128144293
101160000 111.101393475879
101170000 112.016316387746
101180000 113.137757379826
101190000 112.822754357556
101200000 115.875453137061
101210000 106.56678717032
101220000 109.756290072455
101230000 107.750805273126
101240000 104.387210529599
101250000 103.526463857495
101260000 107.968970989386
101270000 112.24717439876
101280000 110.769599709758
101290000 110.224984710055
101300000 112.343660622062
101310000 107.376222792027
101320000 113.718154092802
101330000 115.502690021738
101340000 116.736176074876
101350000 113.372223934639
101360000 118.350616648449
101370000 111.252651163901
101380000 110.230060674546
101390000 108.748907708837
101400000 110.254101728842
101410000 111.888768465026
101420000 106.200808427729
101430000 115.758394167165
101440000 120.022509296034
101450000 117.536206413263
101460000 114.103804452934
101470000 115.944540331309
101480000 117.886882070816
101490000 116.890885268358
101500000 123.674800287148
101510000 124.097901197892
101520000 119.324505953449
101530000 115.755288116074
101540000 114.721609598714
101550000 114.765321704614
101560000 112.0660280193
101570000 114.330211617938
101580000 114.949812458184
101590000 108.666166217116
101600000 113.101820320318
101610000 116.832304398356
101620000 116.635256325117
101630000 109.595289799378
101640000 113.702665496008
101650000 115.138333741188
101660000 119.864600349099
101670000 120.944274814031
101680000 123.913408766943
101690000 116.701490042542
101700000 115.124618719135
101710000 113.979260459717
101720000 115.719890960897
101730000 112.443737882698
101740000 116.431821424465
101750000 114.616522981694
101760000 115.821529605135
101770000 111.664048561442
101780000 117.00690849149
101790000 111.787655064605
101800000 112.2296382036
101810000 116.116682200276
101820000 113.481621079933
101830000 116.134165985126
101840000 116.714874281273
101850000 114.211693164062
101860000 114.81581938502
101870000 113.493581212697
101880000 115.254013680253
101890000 117.18199963062
101900000 118.289567094816
101910000 118.200746860908
101920000 114.065181966855
101930000 113.915338964425
101940000 117.355526328034
101950000 113.917052576385
101960000 113.096092796523
101970000 115.27756035402
101980000 114.295301565019
101990000 119.886231604494
102000000 112.642207691299
102010000 111.35533425248
102020000 109.982415407479
102030000 112.017357595811
102040000 110.37267224526
102050000 112.934181693098
102060000 112.716723500294
102070000 111.98227145984
102080000 110.387507133198
102090000 107.386869159141
102100000 109.21044402964
102110000 106.441623678301
102120000 107.859049642257
102130000 112.481943675609
102140000 110.991172170792
102150000 111.910051924485
102160000 106.605365282961
102170000 106.57189416052
102180000 111.110291830348
102190000 108.88730966963
102200000 107.911224743651
102210000 109.086698370968
102220000 112.166369327349
102230000 111.475064200186
102240000 113.195577924153
102250000 108.704617283351
102260000 110.235041230822
102270000 114.127649467098
102280000 112.365641994674
102290000 104.225861324395
102300000 105.671964673014
102310000 107.468264015827
102320000 107.75163379184
102330000 111.112933279481
102340000 112.744329817385
102350000 109.36922954081
102360000 108.730165339732
102370000 108.792120686063
102380000 114.50207648065
102390000 108.455548008089
102400000 112.331267862757
102410000 112.393860747776
102420000 109.624561301249
102430000 106.799025660528
102440000 114.509659178656
102450000 113.582425446387
102460000 112.402801381364
102470000 110.069840227635
102480000 113.891469937323
102490000 112.714623823125
102500000 117.984997176546
102510000 115.628770235109
102520000 115.782081678064
102530000 113.395872704492
102540000 112.692700681906
102550000 107.307638326379
102560000 108.64505840841
102570000 113.484778831626
102580000 114.353871218067
102590000 116.526015113575
102600000 116.352499083776
102610000 116.682767466119
102620000 117.085493663589
102630000 115.471893390165
102640000 118.17880140413
102650000 117.843633973033
102660000 112.222550940738
102670000 110.991952908151
102680000 113.538492707701
102690000 116.601333628375
102700000 111.292496130316
102710000 108.899835863999
102720000 112.793270809775
102730000 111.879700861594
102740000 109.192762274859
102750000 110.044787255868
102760000 114.319057475938
102770000 113.207959857749
102780000 114.33112593504
102790000 111.493895624226
102800000 108.466942027604
102810000 112.752947415276
102820000 108.317949050005
102830000 110.7124242534
102840000 112.121923284813
102850000 113.318935211526
102860000 113.769146067386
102870000 111.88857712727
102880000 116.574921776976
102890000 115.252818315397
102900000 113.30845392981
102910000 110.276419394566
102920000 120.360236741617
102930000 116.294747692868
102940000 119.133282619744
102950000 117.734239684663
102960000 118.251136225365
102970000 116.74552466687
102980000 114.913097363221
102990000 111.538434429674
103000000 113.962317221048
103010000 111.171602882932
103020000 109.983184211132
103030000 112.509121483122
103040000 107.616897853476
103050000 110.24578513082
103060000 109.679671128603
103070000 110.037025103871
103080000 112.578586314716
103090000 111.571774055319
103100000 110.770340206166
103110000 115.558832491276
103120000 117.005389684046
103130000 118.356696387527
103140000 119.928998384095
103150000 112.905988727923
103160000 110.39447224716
103170000 119.327562244416
103180000 122.578122022322
103190000 117.350374770509
103200000 118.349335213865
103210000 118.717561627364
103220000 112.33244514035
103230000 112.307308077224
103240000 112.942146393875
103250000 112.649645019522
103260000 109.732552754292
103270000 109.395102199885
103280000 110.711706235166
103290000 108.730630773776
103300000 109.723493857051
103310000 107.8500416168
103320000 111.538152097857
103330000 111.734497574605
103340000 106.79296459956
103350000 106.50749240864
103360000 104.882455782897
103370000 106.710260621817
103380000 106.848005488435
103390000 101.605585299875
103400000 103.152967979268
103410000 98.5619254384267
103420000 95.9334646576717
103430000 103.440512931804
103440000 107.595839836005
103450000 108.283155510149
103460000 106.781468248847
103470000 99.5496806860542
103480000 109.539308253916
103490000 106.442035801159
103500000 109.902743281931
103510000 109.797011403629
103520000 102.387877425588
103530000 106.004763292044
103540000 105.525501194378
103550000 108.931500807085
103560000 111.861800503384
103570000 112.03709111405
103580000 108.583054002797
103590000 107.808984221224
103600000 107.943681348774
103610000 111.742607956796
103620000 108.923903551388
103630000 114.647013742172
103640000 106.047577716851
103650000 111.588902876455
103660000 115.564282248635
103670000 118.012076228161
103680000 114.222894840286
103690000 119.139757758752
103700000 117.443331756218
103710000 113.051578070799
103720000 115.204524534072
103730000 115.746536304862
103740000 116.43866987996
103750000 112.892330505428
103760000 110.264334960071
103770000 115.135457469906
103780000 116.359492967304
103790000 116.750530576397
103800000 113.821206221138
103810000 110.504799405525
103820000 110.719982091196
103830000 104.711837191708
103840000 107.417715198181
103850000 107.734549515685
103860000 105.012518057343
103870000 105.982199555198
103880000 112.506910227338
103890000 115.618775229531
103900000 113.691711697981
103910000 115.805276213598
103920000 111.783763871851
103930000 114.612057209807
103940000 112.343503397871
103950000 103.864672641112
103960000 113.063248223105
103970000 110.533756249151
103980000 108.377564678667
103990000 107.666184722186
104000000 110.093728843174
104010000 107.38244500545
104020000 104.865010931178
104030000 105.486417589833
104040000 108.088988207967
104050000 105.752517585031
104060000 102.168394889065
104070000 109.678180745924
104080000 108.560304017881
104090000 95.783675090269
104100000 105.144954228508
104110000 106.969706378674
104120000 105.631566848829
104130000 107.306786132954
104140000 102.714202093812
104150000 103.894314534781
104160000 110.918157068898
104170000 111.668470776538
104180000 114.703684309002
104190000 116.639960228914
104200000 114.228510423851
104210000 113.87168518531
104220000 117.857350928285
104230000 110.732951170422
104240000 107.817705403781
104250000 115.131642557332
104260000 112.750371106304
104270000 118.830499114125
104280000 117.569376130392
104290000 113.64916353561
104300000 111.358612965513
104310000 107.841511167082
104320000 111.857552227435
104330000 108.406173309082
104340000 111.046156642786
104350000 109.712574561387
104360000 110.817567556179
104370000 109.479997644216
104380000 108.017435808169
104390000 108.425363346004
104400000 105.56539201128
104410000 108.936677602865
104420000 109.634044653521
104430000 108.374033503357
104440000 108.213513098027
104450000 112.656453948103
104460000 110.657315556995
104470000 114.716170383453
104480000 108.584929625658
104490000 107.104241840738
104500000 110.972243759819
104510000 112.734596376403
104520000 114.070287006082
104530000 115.335069524141
104540000 115.441774638615
104550000 111.828625261686
104560000 107.588211965337
104570000 111.539336911313
104580000 110.285702696514
104590000 108.869137718946
104600000 116.378411091627
104610000 115.172801034243
104620000 121.137758433187
104630000 122.238335805429
104640000 118.333062122437
104650000 118.36237559498
104660000 120.324841971897
104670000 119.466809371182
104680000 115.171018581948
104690000 120.41912664852
104700000 114.759386037134
104710000 108.771461567807
104720000 112.982013082108
104730000 106.999181514709
104740000 107.161254745702
104750000 108.198419220503
104760000 111.992036217241
104770000 112.269979168562
104780000 108.345291714705
104790000 100.151199428375
104800000 98.4737807495546
104810000 91.7965817160241
104820000 93.8973973214321
104830000 96.8164091401034
104840000 99.5912043082851
104850000 102.477832803129
104860000 103.170062560136
104870000 106.874493986597
104880000 104.314960678682
104890000 102.826832777035
104900000 103.326997817714
104910000 106.388814103186
104920000 103.136614418473
104930000 106.006015725261
104940000 104.795664653125
104950000 109.068047435242
104960000 112.596837471122
104970000 110.210502086717
104980000 112.121438767124
104990000 111.05316453722
105000000 105.186017600305
105010000 110.25340152022
105020000 108.357006306838
105030000 111.778877935757
105040000 114.238369794083
105050000 110.92721212528
105060000 109.07682452335
105070000 113.257886919595
105080000 112.54618580629
105090000 114.31770693752
105100000 114.339753286405
105110000 115.079319739636
105120000 115.359787895554
105130000 113.222540578613
105140000 111.081664927075
105150000 113.717258133508
105160000 119.150681913051
105170000 111.783647693625
105180000 108.091224849997
105190000 108.76307190384
105200000 113.492828120369
105210000 111.340250008659
105220000 106.52169522567
105230000 106.532715039923
105240000 109.062073822651
105250000 112.712916154881
105260000 114.895549741245
105270000 112.464752695683
105280000 112.859608810767
105290000 111.725624845301
105300000 107.505454561108
105310000 111.004687020909
105320000 108.424746222171
105330000 112.786615169604
105340000 111.180238895263
105350000 110.16475671217
105360000 112.671889238548
105370000 113.434740599563
105380000 111.142864845224
105390000 113.727048688109
105400000 112.03966751189
105410000 111.907044109151
105420000 116.525623902222
105430000 114.719777369002
105440000 111.966225528024
105450000 113.543781889944
105460000 106.953167556054
105470000 107.876859766602
105480000 110.698431477202
105490000 110.388960774474
105500000 110.975873146097
105510000 113.141588886595
105520000 109.840137787938
105530000 112.713307354064
105540000 115.256584573615
105550000 117.003206253634
105560000 114.007287452946
105570000 114.594753839802
105580000 121.944455643755
105590000 117.314044766929
105600000 115.130940823928
105610000 110.669941967438
105620000 115.976013679044
105630000 114.995695331624
105640000 114.8177501897
105650000 113.863858486779
105660000 111.943416290743
105670000 119.490735351531
105680000 114.17414674091
105690000 114.005381634669
105700000 107.299396187406
105710000 111.359212264144
105720000 110.47651202709
105730000 111.522911154763
105740000 113.373771234052
105750000 114.495778668458
105760000 110.299077817388
105770000 106.836054688671
105780000 109.934906827627
105790000 109.569383206472
105800000 110.384074754873
105810000 110.828487728716
105820000 115.251732717078
105830000 114.168678360358
105840000 113.298717074775
105850000 110.799411141459
105860000 114.335175310186
105870000 113.813374220908
105880000 111.536242376258
105890000 106.906762423423
105900000 104.640856599978
105910000 107.446326925629
105920000 107.237524073964
105930000 109.486093614863
105940000 106.566151705213
105950000 112.365045338686
105960000 106.973457969981
105970000 110.634124351206
105980000 109.410685473628
105990000 110.996161089355
106000000 111.022984998617
106010000 113.101627626017
106020000 111.790607623284
106030000 108.825637639242
106040000 114.634184360092
106050000 113.977534638722
106060000 117.072760048266
106070000 118.768950188044
106080000 117.985893005086
106090000 116.664442420041
106100000 121.145014379083
106110000 115.033830133356
106120000 118.918573418462
106130000 119.452338976052
106140000 113.221087840732
106150000 118.07126610833
106160000 119.57674626538
106170000 117.082953752174
106180000 117.181318781812
106190000 119.150185808257
106200000 120.082937541065
106210000 118.056835683578
106220000 116.629987432774
106230000 115.185483667005
106240000 110.160589205578
106250000 104.995353284662
106260000 101.8767770103
106270000 108.791306766081
106280000 110.998668042131
106290000 113.343190801568
106300000 108.684877341219
106310000 105.762267017439
106320000 111.309311045763
106330000 111.240566366741
106340000 111.688069000269
106350000 112.778988747334
106360000 114.486618172885
106370000 113.776349332985
106380000 113.878953873971
106390000 112.422903665059
106400000 112.230973517944
106410000 109.339890255991
106420000 107.072558512473
106430000 101.143652876679
106440000 105.060332149897
106450000 105.056995270452
106460000 108.051546478959
106470000 108.513057588429
106480000 110.513095853788
106490000 111.747487427924
106500000 114.296735949748
106510000 111.900135342069
106520000 117.767310862697
106530000 117.755699291456
106540000 120.553046417644
106550000 119.478051447164
106560000 115.725250147541
106570000 116.061572688754
106580000 112.096790409153
106590000 113.763434472182
106600000 114.523255176194
106610000 113.511042850336
106620000 117.749736166057
106630000 112.723683808387
106640000 119.162117417875
106650000 115.190407691515
106660000 108.514233805925
106670000 107.489103118974
106680000 108.802987897274
106690000 109.156684589808
106700000 104.017511652502
106710000 106.374553034992
106720000 112.463056247659
106730000 112.997955690163
106740000 115.159914243682
106750000 118.12087836471
106760000 118.946355925638
106770000 118.906364079289
106780000 117.338225833278
106790000 117.223312959264
106800000 114.49694203603
106810000 115.749707254172
106820000 115.99139475578
106830000 115.180443394201
106840000 117.084521505985
106850000 115.377997451768
106860000 120.733314907953
106870000 122.575080742686
106880000 117.464137575845
106890000 115.474555650013
106900000 124.197258705891
106910000 120.059076960994
106920000 120.261302084477
106930000 123.732619592738
106940000 119.831031689215
106950000 120.895570331494
106960000 119.570951351836
106970000 115.321125409601
106980000 117.209321772355
106990000 116.789093045235
107000000 116.129048061643
107010000 115.579308516856
107020000 115.646406727216
107030000 121.871346510022
107040000 118.558828549784
107050000 114.890215824903
107060000 111.143163004569
107070000 109.261360179416
107080000 113.713635755596
107090000 113.818226994711
107100000 113.873784307256
107110000 109.635804021096
107120000 111.941078186484
107130000 110.459252836698
107140000 109.406803395416
107150000 100.795602054908
107160000 108.702421251156
107170000 104.923159906233
107180000 105.173605345953
107190000 100.058737287569
107200000 105.912635000839
107210000 105.666365878808
107220000 104.893556642552
107230000 104.351125014033
107240000 106.159581218959
107250000 109.246009411676
107260000 108.678984838636
107270000 114.218720397275
107280000 112.084787778082
107290000 113.227892071455
107300000 106.134922473184
107310000 117.306215022413
107320000 116.869509216189
107330000 120.301947615535
107340000 115.947186146072
107350000 115.418585366579
107360000 119.55356652623
107370000 119.288337198099
107380000 115.396187216352
107390000 119.521650812092
107400000 117.896415496624
107410000 116.45063117574
107420000 116.828389449708
107430000 116.4551991065
107440000 118.730670344717
107450000 122.143650805131
107460000 123.106672676728
107470000 125.198536488388
107480000 126.764589564192
107490000 122.363114921994
107500000 124.588624742329
107510000 121.396177897446
107520000 118.728528738825
107530000 121.558310721247
107540000 116.024060807351
107550000 116.674906556087
107560000 116.034596304396
107570000 115.499726618256
107580000 113.711104787766
107590000 112.067904171125
107600000 110.06696861778
107610000 109.847342220222
107620000 116.671127957044
107630000 111.092323462468
107640000 114.316535069067
107650000 117.14442900457
107660000 114.860076322457
107670000 112.582675919533
107680000 108.557928376294
107690000 110.156958809447
107700000 111.212650956751
107710000 105.808794927171
107720000 102.315612102316
107730000 107.581100173422
107740000 109.888394913611
107750000 107.680810690932
107760000 113.804429908374
107770000 113.686903813727
107780000 113.564193262093
107790000 113.126513933793
107800000 113.144215396834
107810000 111.214580426794
107820000 117.117143324401
107830000 121.136681638913
107840000 116.568054560847
107850000 120.683962070254
107860000 115.185502777061
107870000 112.744379190814
107880000 115.090904048432
107890000 113.087064690229
107900000 114.697186532105
107910000 116.514000026796
107920000 106.345620077619
107930000 111.473516905562
107940000 117.627988945026
107950000 110.930391882339
107960000 112.045472924294
107970000 115.869090245404
107980000 113.180419594311
107990000 113.99278096456
108000000 118.412588333364
108010000 113.83042095931
108020000 116.684453790543
108030000 112.937842883146
108040000 119.059705841999
108050000 112.561039931459
108060000 118.495923815145
108070000 122.69095449887
108080000 125.987314447236
108090000 124.071283882477
108100000 119.545270730491
108110000 119.920740868127
108120000 121.124664668693
108130000 116.289448886291
108140000 119.058864245418
108150000 122.321393072585
108160000 116.549128805244
108170000 117.891798933353
108180000 114.082915044784
108190000 120.617528895665
108200000 118.406058740508
108210000 120.038994685659
108220000 118.269349273474
108230000 122.346042815207
108240000 121.872956423152
108250000 116.002428345357
108260000 114.987638866046
108270000 114.71741798142
108280000 114.074088162424
108290000 115.466051683397
108300000 109.250961266016
108310000 113.706464885208
108320000 111.639372545559
108330000 108.813141073406
108340000 113.233009330965
108350000 105.427659909883
108360000 108.724276256679
108370000 113.672487114962
108380000 112.768172538068
108390000 109.128065720609
108400000 104.675851891524
108410000 111.41375073163
108420000 112.913124008143
108430000 111.134208278811
108440000 111.945556388918
108450000 108.541882986905
108460000 115.378362645493
108470000 113.841171948791
108480000 116.715062845515
108490000 108.23077913492
108500000 113.690083710961
108510000 113.968355770661
108520000 107.363520136386
108530000 114.255045574376
108540000 112.328771396184
108550000 115.276852104975
108560000 120.22980773439
108570000 113.753052124131
108580000 114.033375600768
108590000 120.645577839114
108600000 114.620228645568
108610000 114.576126704803
108620000 116.276214658923
108630000 114.326539584923
108640000 108.989443009754
108650000 112.371194583474
108660000 113.208419378332
108670000 115.792809544931
108680000 115.720581915827
108690000 116.792622558455
108700000 117.032600101012
108710000 119.55649173949
108720000 121.087466066144
108730000 115.416112282518
108740000 118.120323171533
108750000 119.498209477374
108760000 118.407113386445
108770000 115.760995880708
108780000 118.572697607015
108790000 118.268002209209
108800000 117.486188583473
108810000 113.930653855189
108820000 115.186957942555
108830000 113.139162059284
108840000 114.245670944693
108850000 114.639022587012
108860000 112.126693333933
108870000 116.146119131446
108880000 113.255688203882
108890000 116.836659790491
108900000 110.585225495562
108910000 114.167775302087
108920000 115.66011214284
108930000 115.934102064471
108940000 110.106430548101
108950000 113.683466838246
108960000 110.764155342481
108970000 112.027029898416
108980000 114.238377745114
108990000 114.533712080286
109000000 115.549636005743
109010000 113.971803132095
109020000 111.785621742211
109030000 117.091593758009
109040000 110.165894550067
109050000 112.780464675826
109060000 107.608448235899
109070000 114.313392659551
109080000 116.912647242167
109090000 114.161119304927
109100000 113.23652946692
109110000 102.212095850591
109120000 109.188128441487
109130000 109.183611214281
109140000 107.195516101348
109150000 107.811312880067
109160000 104.632583642138
109170000 107.658632193172
109180000 112.230353188324
109190000 107.994341597525
109200000 104.60534329764
109210000 103.314503683887
109220000 114.465996848814
109230000 106.745678369487
109240000 104.373888154152
109250000 107.809270960617
109260000 108.623686454002
109270000 112.303974296937
109280000 110.32318025731
109290000 111.693417528529
109300000 112.946525741061
109310000 109.93055317498
109320000 115.921181320535
109330000 117.429633616588
109340000 115.973975047358
109350000 116.661685232332
109360000 115.143637727776
109370000 119.646454047662
109380000 116.10553064129
109390000 111.731952681322
109400000 109.203952172467
109410000 112.226256914238
109420000 115.724064546539
109430000 112.164699847113
109440000 111.801619427299
109450000 110.248800553827
109460000 107.506592278612
109470000 109.5872229475
109480000 112.064964682267
109490000 109.640901989758
109500000 106.609876146598
109510000 104.641079124247
109520000 105.286865613478
109530000 108.115285359943
109540000 104.175148912228
109550000 104.676647644542
109560000 105.920117745415
109570000 107.422864677193
109580000 102.07086390525
109590000 104.296868039322
109600000 106.952385892321
109610000 101.157615400778
109620000 103.641220840433
109630000 103.599400608896
109640000 105.855418051037
109650000 109.841315290961
109660000 108.793315520266
109670000 110.841041319467
109680000 115.073206238543
109690000 107.579825384768
109700000 111.746266818037
109710000 110.380477090197
109720000 111.752474683315
109730000 111.7285508349
109740000 113.59198074701
109750000 112.583125962001
109760000 110.888583779563
109770000 113.172544720101
109780000 114.880183258318
109790000 112.595109071708
109800000 111.254072839314
109810000 109.71214983454
109820000 114.869952881285
109830000 113.887679578139
109840000 113.398558764426
109850000 113.964040108291
109860000 115.328061653208
109870000 112.107730216862
109880000 111.815938388788
109890000 111.959347607091
109900000 109.920157876177
109910000 109.830697173756
109920000 114.023716623152
109930000 115.548873643622
109940000 118.913798708869
109950000 118.704248395229
109960000 116.192674287727
109970000 118.817941268937
109980000 118.035900359805
109990000 117.359230317023
110000000 117.98073847721
110010000 115.762038065909
110020000 116.964733911127
110030000 127.51309466067
110040000 118.227850218082
110050000 109.376928533726
110060000 115.407909148237
110070000 112.131021999134
110080000 113.933412880354
110090000 118.898369653932
110100000 114.312245512241
110110000 117.809647552194
110120000 113.790765301098
110130000 118.441470056131
110140000 115.503338060626
110150000 113.406010886641
110160000 115.09820251021
110170000 114.302004205693
110180000 113.341937598285
110190000 115.251587789266
110200000 112.886898259725
110210000 117.68253886372
110220000 113.295480865859
110230000 108.090106061578
110240000 110.290972347996
110250000 112.693580854702
110260000 106.011925338252
110270000 108.873293945023
110280000 111.305117351758
110290000 110.186902385891
110300000 113.794888700645
110310000 112.811586189959
110320000 112.495842739655
110330000 107.639518079082
110340000 111.229468309367
110350000 108.821500465907
110360000 112.019311782987
110370000 109.942927832007
110380000 112.972421341622
110390000 109.825234169311
110400000 107.986434496335
110410000 113.724703050184
110420000 111.399027147213
110430000 113.123263999161
110440000 117.129881020744
110450000 121.134409760424
110460000 117.201786577616
110470000 122.36486465113
110480000 121.064950897726
110490000 116.813784998729
110500000 118.524521991296
110510000 119.577604867638
110520000 119.973054044806
110530000 115.782908403864
110540000 113.456385825043
110550000 114.236589990162
110560000 114.540020530345
110570000 109.523864710996
110580000 112.156948777273
110590000 111.366628795279
110600000 112.956525921319
110610000 111.616295049072
110620000 111.413335081835
110630000 115.68701054617
110640000 113.382051817413
110650000 114.117397020935
110660000 115.894932170781
110670000 107.299745637725
110680000 115.843480376226
110690000 111.009447933069
110700000 108.22852597149
110710000 110.817705081589
110720000 103.787097460233
110730000 104.408191609827
110740000 104.047054947052
110750000 105.131565180345
110760000 102.931763555097
110770000 107.766866655064
110780000 111.570179050468
110790000 107.748959262447
110800000 108.496287319117
110810000 112.90863301694
110820000 107.688096096155
110830000 103.047017983572
110840000 109.905809645734
110850000 108.462518060188
110860000 112.88709222047
110870000 120.759325977586
110880000 113.588877099054
110890000 113.603283453341
110900000 114.869903499583
110910000 115.959218470398
110920000 117.083531074801
110930000 119.254140520919
110940000 112.171074400569
110950000 119.693476966816
110960000 118.733347363682
110970000 118.312866217892
110980000 116.867609663276
110990000 115.178306068435
111000000 119.31896836291
111010000 122.510287244037
111020000 123.181101396239
111030000 119.967984779861
111040000 123.237619272024
111050000 121.388501845555
111060000 119.317523621823
111070000 120.652856637366
111080000 122.810461930994
111090000 122.745546427746
111100000 121.307641126488
111110000 123.125986838046
111120000 120.041827281248
111130000 121.207925584617
111140000 122.675190039473
111150000 116.957347960731
111160000 114.682365959042
111170000 111.837967089069
111180000 108.755155822561
111190000 111.380692893869
111200000 115.216541919682
111210000 117.160045810932
111220000 112.984047837668
111230000 111.769702904073
111240000 113.559900009149
111250000 114.970095387044
111260000 119.335631968161
111270000 116.428160220892
111280000 119.034124181595
111290000 114.714838105853
111300000 109.237448302803
111310000 113.49820863629
111320000 122.849834389498
111330000 120.144714988249
111340000 121.039551464992
111350000 122.576959638347
111360000 112.673175347115
111370000 116.127161547329
111380000 115.021740668654
111390000 113.649178200886
111400000 110.452236622607
111410000 112.49886744768
111420000 115.052877444199
111430000 114.288581829052
111440000 116.853357827173
111450000 118.545331532446
111460000 121.548206225336
111470000 123.484256440223
111480000 123.115470615907
111490000 121.048063983776
111500000 123.092833471684
111510000 120.089247724727
111520000 119.139562760842
111530000 117.849969613787
111540000 122.207929733582
111550000 120.566785216696
111560000 124.753474711231
111570000 122.205956217552
111580000 121.662579938113
111590000 122.282476592923
111600000 122.738797658211
111610000 122.06940179087
111620000 121.588706841088
111630000 124.064821513951
111640000 120.097565466372
111650000 118.778094654677
111660000 117.53929791147
111670000 120.009903282988
111680000 121.508162643872
111690000 123.830888847029
111700000 120.849404894366
111710000 122.313161561991
111720000 118.2979911921
111730000 118.029915714922
111740000 120.133395208007
111750000 116.757544220001
111760000 115.467089421266
111770000 115.245764994943
111780000 118.078735896674
111790000 110.442362955721
111800000 112.572744128248
111810000 106.369423989915
111820000 111.800538043382
111830000 113.538071329618
111840000 114.720349120269
111850000 112.999879800183
111860000 114.888685258708
111870000 115.069323238642
111880000 112.985130913226
111890000 114.084213633991
111900000 113.6516520059
111910000 111.598204995981
111920000 114.44496189162
111930000 111.373970980874
111940000 111.399520124788
111950000 115.369673972528
111960000 112.684720477421
111970000 109.196961154057
111980000 110.366618079916
111990000 111.207299997108
112000000 113.862254560348
112010000 111.304851920186
112020000 111.141908472077
112030000 105.391106307769
112040000 111.281950387851
112050000 111.51532022978
112060000 107.519524083707
112070000 111.818028437305
112080000 116.556956985862
112090000 113.325644292008
112100000 121.931133681604
112110000 120.456799481626
112120000 117.526486307586
112130000 115.855838218573
112140000 118.99843113654
112150000 113.106907507833
112160000 108.441520730408
112170000 115.89125747481
112180000 112.7791763341
112190000 116.812714657393
112200000 114.087873624154
112210000 117.225196193117
112220000 117.719808962363
112230000 113.053915571163
112240000 117.479518532386
112250000 120.97799668203
112260000 117.523370333743
112270000 114.899637673994
112280000 118.755876533476
112290000 114.800337196908
112300000 108.242143168437
112310000 105.709133366537
112320000 106.154933410331
112330000 104.74931757143
112340000 109.618891833161
112350000 111.304075269234
112360000 111.822048207463
112370000 114.444181264134
112380000 113.018383397845
112390000 114.131802693746
112400000 114.284833179787
112410000 111.658348551955
112420000 114.786441296659
112430000 114.872954400795
112440000 113.633080643533
112450000 103.877214140892
112460000 109.288610263739
112470000 111.579785248243
112480000 113.856056524465
112490000 107.628774337458
112500000 106.925549793782
112510000 104.838170994137
112520000 108.628171846738
112530000 108.236853779675
112540000 111.556772630104
112550000 107.099902014023
112560000 107.219337939793
112570000 114.253209549439
112580000 113.871684375566
112590000 114.522581633762
112600000 115.551024821922
112610000 108.59733094501
112620000 112.821797806279
112630000 110.578166274218
112640000 114.833891284457
112650000 110.947669101317
112660000 108.721921084306
112670000 112.281080350646
112680000 116.736105010065
112690000 109.063401109518
112700000 115.571358815674
112710000 109.540766032958
112720000 112.98313138482
112730000 109.807150218297
112740000 111.659448719206
112750000 111.469143892707
112760000 114.259611690877
112770000 115.923694769691
112780000 118.345905849569
112790000 116.565458092006
112800000 112.597311397352
112810000 114.322998565641
112820000 109.708459187595
112830000 113.509773250665
112840000 112.634717249908
112850000 115.65998271993
112860000 112.836308794693
112870000 113.393604109746
112880000 115.090506462617
112890000 117.38177821224
112900000 117.37640719691
112910000 115.867259329324
112920000 115.68542637739
112930000 113.764418188229
112940000 119.582157718833
112950000 113.058703079958
112960000 113.334375247416
112970000 109.856620656076
112980000 109.337572120567
112990000 109.349822003132
113000000 109.175483258258
113010000 108.883887641599
113020000 103.72721382843
113030000 102.64774184055
113040000 105.140075878534
113050000 101.56439655458
113060000 107.859365055337
113070000 109.780346879041
113080000 105.809031129849
113090000 108.317925184745
113100000 108.18383393285
113110000 111.903740655666
113120000 110.544736839797
113130000 110.602222520919
113140000 112.393494709834
113150000 111.216559832583
113160000 106.944233997322
113170000 109.363367738489
113180000 113.140135867171
113190000 118.692134842205
113200000 116.815691535364
113210000 117.146197632667
113220000 114.620623195045
113230000 117.997463830158
113240000 118.117596601901
113250000 118.756041897726
113260000 116.658458422273
113270000 113.421996623666
113280000 116.232062227629
113290000 115.245916691688
113300000 119.581085684298
113310000 115.113531995245
113320000 113.956245682563
113330000 113.121663959494
113340000 119.636706458443
113350000 120.555162037256
113360000 123.655905479711
113370000 120.24669818302
113380000 121.067838262015
113390000 116.641478468225
113400000 119.212395143295
113410000 118.329887144515
113420000 116.020596206688
113430000 116.644632124954
113440000 113.820082785247
113450000 112.914562081827
113460000 112.756615314499
113470000 110.354967539763
113480000 108.512588249004
113490000 110.478638103279
113500000 115.01992665995
113510000 118.491826471797
113520000 115.8635340229
113530000 118.361537945481
113540000 117.460100485482
113550000 115.034667126501
113560000 113.951818349174
113570000 115.96411152203
113580000 110.242003889462
113590000 115.640003056331
113600000 111.270756999994
113610000 110.134799187372
113620000 112.095983360786
113630000 113.227979036253
113640000 111.828684194128
113650000 111.179398108572
113660000 113.774801624327
113670000 112.292370720648
113680000 108.356824627477
113690000 113.61833880437
113700000 110.401903099295
113710000 112.404942434449
113720000 117.602440618734
113730000 122.221959330977
113740000 118.55850074731
113750000 119.326431367193
113760000 119.012681993443
113770000 117.256027858046
113780000 123.33963155004
113790000 124.059843359512
113800000 117.91508266293
113810000 124.005707876826
113820000 122.069806607246
113830000 122.13881537753
113840000 119.502033686188
113850000 114.629909889999
113860000 116.497099120583
113870000 113.74484245163
113880000 112.565197219078
113890000 118.750985792471
113900000 115.387306990511
113910000 120.375191512008
113920000 119.148056421044
113930000 117.610900073326
113940000 115.833515677088
113950000 114.294525147281
113960000 123.073970313469
113970000 118.713600279166
113980000 117.306509062432
113990000 117.041996861374
114000000 119.772696683014
114010000 118.869822184488
114020000 121.885848233812
114030000 119.627374398241
114040000 115.526223732209
114050000 117.963072866231
114060000 120.10048755828
114070000 117.950432197544
114080000 114.338147281592
114090000 112.416662137127
114100000 115.792501669713
114110000 118.020624318381
114120000 119.860720318198
114130000 122.700508539387
114140000 119.762242215555
114150000 118.358309411179
114160000 118.04781641429
114170000 122.473093524836
114180000 120.709891099191
114190000 125.377361022679
114200000 124.933382939655
114210000 122.012349445462
114220000 113.947509777637
114230000 117.589306030948
114240000 114.071829959667
114250000 121.523329351071
114260000 118.634967008522
114270000 118.222514155637
114280000 115.188237309904
114290000 113.327199919403
114300000 118.115685619184
114310000 117.095905323589
114320000 115.579378176257
114330000 115.148936434308
114340000 117.104917496865
114350000 118.098806176498
114360000 118.316876950284
114370000 115.816902604343
114380000 110.330573099024
114390000 109.90053192691
114400000 117.832789601894
114410000 119.375369672932
114420000 118.376451822756
114430000 116.778517542767
114440000 118.686738560889
114450000 117.583457789582
114460000 118.214957497856
114470000 120.324207225087
114480000 118.977173893271
114490000 121.928902174623
114500000 122.615423581672
114510000 121.146087735877
114520000 119.493718770743
114530000 118.524460993553
114540000 118.50798847311
114550000 115.623716788818
114560000 112.146840949756
114570000 117.215927934926
114580000 110.913594039338
114590000 105.22893367749
114600000 109.33751257086
114610000 106.662267986921
114620000 107.754024675807
114630000 104.110410339733
114640000 98.9533510164363
114650000 102.947069914828
114660000 102.594567922925
114670000 104.569192641129
114680000 106.525603370739
114690000 107.238017644681
114700000 108.373168754856
114710000 108.08285932339
114720000 110.239741718867
114730000 106.666344665137
114740000 104.546939169081
114750000 103.642190790153
114760000 101.795618061884
114770000 104.776335901763
114780000 107.370465680425
114790000 112.221878454909
114800000 112.396285404185
114810000 108.354151686568
114820000 108.034122941568
114830000 110.244106682209
114840000 114.77090652709
114850000 114.040303367671
114860000 112.634072422589
114870000 115.664273668057
114880000 110.140931886774
114890000 112.932260199847
114900000 116.832200748751
114910000 115.654809952133
114920000 116.909001290892
114930000 115.920636418237
114940000 115.710098092991
114950000 115.769897390764
114960000 116.523044982376
114970000 116.667061845245
114980000 116.780573785593
114990000 121.017087198232
115000000 120.196415552623
115010000 116.146103345499
115020000 111.176898649835
115030000 115.686266125187
115040000 115.748671136161
115050000 114.677356325377
115060000 109.760679603094
115070000 109.773604146036
115080000 107.923630589602
115090000 111.504234696279
115100000 107.926968972855
115110000 102.105416554793
115120000 107.759254782635
115130000 106.672683532188
115140000 107.427547093182
115150000 106.982410790696
115160000 103.473373465459
115170000 105.077129594866
115180000 110.91934263027
115190000 107.475640494691
115200000 110.26517807403
115210000 108.770912412895
115220000 108.9056995595
115230000 107.716473829388
115240000 110.015164880749
115250000 114.666561330435
115260000 117.786361611157
115270000 113.731130321551
115280000 114.29638128625
115290000 114.966392848394
115300000 112.384444211606
115310000 111.289780761896
115320000 111.732934250176
115330000 111.980955625722
115340000 114.884310378081
115350000 110.446149014577
115360000 108.466929867766
115370000 109.499300544153
115380000 111.322028304735
115390000 113.692271682603
115400000 111.366531666066
115410000 116.15119225805
115420000 117.049378985914
115430000 118.758953160116
115440000 119.809928707211
115450000 114.777591677008
115460000 118.533316729333
115470000 119.69693580284
115480000 118.178270979804
115490000 114.13129149479
115500000 112.571359433907
115510000 113.048569740946
115520000 115.863132102428
115530000 115.446324923544
115540000 115.517927869318
115550000 115.500608941538
115560000 114.409333693257
115570000 117.740881615632
115580000 120.785043593049
115590000 114.441883999701
115600000 114.967219176964
115610000 118.184401021921
115620000 119.381307505592
115630000 119.676493103933
115640000 119.528555392232
115650000 118.946025612899
115660000 116.485661775915
115670000 118.490357218942
115680000 114.906471435273
115690000 114.832634772578
115700000 113.75619106639
115710000 113.793352537349
115720000 111.975957814162
115730000 112.397349563853
115740000 117.687146225885
115750000 120.288924937095
115760000 118.255844401973
115770000 115.950756292672
115780000 117.31234027338
115790000 113.143048853169
115800000 111.474601692409
115810000 117.490245544831
115820000 117.324816568306
115830000 118.829805442964
115840000 116.714675370069
115850000 111.385607312575
115860000 113.115824818447
115870000 114.250169899615
115880000 114.234449775777
115890000 109.701689023501
115900000 113.614161154378
115910000 108.44517311357
115920000 109.157347985984
115930000 110.674754485822
115940000 110.384017445816
115950000 113.839399166195
115960000 108.542321910261
115970000 105.354836064132
115980000 108.094951672271
115990000 109.931596289811
116000000 114.220839389195
116010000 109.659645746895
116020000 109.559089830238
116030000 115.868370453411
116040000 113.112520565097
116050000 111.478885669861
116060000 114.813686009405
116070000 111.014348172904
116080000 111.953801439948
116090000 110.251329057495
116100000 112.047852065016
116110000 109.916130846878
116120000 112.535569179796
116130000 116.95334291275
116140000 119.067651818651
116150000 117.706591849418
116160000 111.667728184823
116170000 113.818836841458
116180000 108.876995945069
116190000 112.327143068176
116200000 116.098563684474
116210000 116.080381254741
116220000 115.850664815954
116230000 112.471285404638
116240000 117.17412406395
116250000 119.351291033631
116260000 121.137493344125
116270000 123.837472102571
116280000 122.435017895546
116290000 126.68034994457
116300000 123.224165595611
116310000 122.566793266691
116320000 119.919580565805
116330000 118.918021453036
116340000 115.609159977177
116350000 115.886723093132
116360000 116.784873994279
116370000 118.622666767233
116380000 113.639895958957
116390000 112.336861087453
116400000 110.342493086468
116410000 114.326500689399
116420000 113.549013465354
116430000 118.386546804368
116440000 117.298261010444
116450000 117.432382807722
116460000 115.110902157989
116470000 114.939574454933
116480000 115.080965700757
116490000 112.118860448018
116500000 119.688674566999
116510000 117.140022636144
116520000 115.678295289209
116530000 117.628181671938
116540000 120.103569851186
116550000 120.563749810202
116560000 118.187332702637
116570000 120.381259179126
116580000 123.911685005675
116590000 117.979895274789
116600000 120.807781654126
116610000 117.369855321729
116620000 115.247482408377
116630000 115.175509334778
116640000 116.700098058344
116650000 115.015593406279
116660000 119.018718958518
116670000 114.661690137599
116680000 110.90200907197
116690000 108.938197449682
116700000 106.49839612693
116710000 109.020024121442
116720000 108.649038395697
116730000 106.851316655468
116740000 114.289351469877
116750000 114.923840488086
116760000 113.654423940549
116770000 114.134294156624
116780000 118.915341419089
116790000 115.949105541868
116800000 117.323681624636
116810000 115.135345013218
116820000 114.681345247953
116830000 109.846623483682
116840000 109.273183668203
116850000 111.026167423151
116860000 109.974328817687
116870000 109.902837877419
116880000 112.380593825265
116890000 109.404394354342
116900000 107.229407823798
116910000 110.868927814368
116920000 114.962970671834
116930000 114.495790182267
116940000 114.739304327236
116950000 110.414078101128
116960000 114.969613581117
116970000 114.107403540078
116980000 115.190522663493
116990000 112.033898746285
117000000 112.459175293191
117010000 109.257026281571
117020000 108.921459749314
117030000 109.192132369192
117040000 105.645862281418
117050000 107.577621896646
117060000 108.089374802561
117070000 109.193159424253
117080000 108.03487103877
117090000 109.524423114394
117100000 109.809960735813
117110000 110.020987306779
117120000 106.124398824499
117130000 109.56937700865
117140000 115.474608495304
117150000 111.896633979539
117160000 106.673622288889
117170000 112.326126040895
117180000 105.417491489309
117190000 103.53738624154
117200000 106.243788659026
117210000 107.436815695198
117220000 104.907575598454
117230000 107.150433633698
117240000 111.655069191016
117250000 112.748111708945
117260000 113.610009218567
117270000 111.021471423328
117280000 110.739279252893
117290000 113.34050237905
117300000 115.306283455184
117310000 112.495856628274
117320000 115.186191246612
117330000 110.484803677652
117340000 112.912795480637
117350000 115.337786469754
117360000 117.625312882607
117370000 120.066138415469
117380000 121.370753711691
117390000 118.704784551687
117400000 118.698276049053
117410000 118.731136799182
117420000 112.864843234772
117430000 113.502295173272
117440000 114.886959542029
117450000 113.473796920352
117460000 113.319628035103
117470000 111.524981116089
117480000 115.034276611505
117490000 115.211895224023
117500000 113.413675116835
117510000 117.850411660674
117520000 114.448276882282
117530000 114.693712169206
117540000 117.865628004581
117550000 117.679116404132
117560000 112.988562926116
117570000 116.709584625695
117580000 115.50243727745
117590000 115.923744534735
117600000 115.043383672628
117610000 119.335104232001
117620000 114.393856119314
117630000 115.871090911567
117640000 109.904078357026
117650000 111.756437804416
117660000 112.515961709713
117670000 112.531197534105
117680000 116.960755966745
117690000 115.960196613091
117700000 116.005240642395
117710000 114.178091541168
117720000 113.413005822339
117730000 111.54915440985
117740000 112.100926660395
117750000 113.723000196213
117760000 113.511292927346
117770000 116.30688589138
117780000 113.132505249244
117790000 111.302764620814
117800000 112.568436670542
117810000 111.475975914149
117820000 107.812078485726
117830000 110.835893415577
117840000 111.536948270425
117850000 113.253383112402
117860000 116.555901876159
117870000 113.046700171994
117880000 111.668092570176
117890000 108.975763022243
117900000 109.034550692261
117910000 109.308224013861
117920000 109.925753049582
117930000 109.743104945515
117940000 110.251885433676
117950000 111.781496120703
117960000 112.126185424395
117970000 116.563266295726
117980000 119.66009656428
117990000 112.794580934865
118000000 109.075129421627
118010000 113.118631889048
118020000 115.298029814649
118030000 110.599225040145
118040000 113.962655791186
118050000 111.117881510306
118060000 115.611311889944
118070000 113.805781956319
118080000 113.847175337182
118090000 111.564216357964
118100000 112.181375444992
118110000 109.778628536449
118120000 110.456645898306
118130000 112.034396593657
118140000 109.703466271603
118150000 110.775393870645
118160000 108.198543912391
118170000 113.392484334759
118180000 109.690186326543
118190000 113.774179016843
118200000 109.651829248897
118210000 112.406267195031
118220000 111.900525068386
118230000 112.462378098568
118240000 116.849279386277
118250000 112.61963269361
118260000 111.66426046593
118270000 115.080684012765
118280000 114.714171068654
118290000 113.801726380528
118300000 112.204817452639
118310000 113.600955440857
118320000 110.759724371624
118330000 107.747643683615
118340000 113.978361109407
118350000 109.115238370946
118360000 105.787143688054
118370000 109.613520422906
118380000 109.222869821732
118390000 110.438494265045
118400000 107.587196582075
118410000 107.631164758301
118420000 112.237544967729
118430000 115.959465922833
118440000 110.71422924249
118450000 108.689906426064
118460000 112.439481686992
118470000 113.67251488825
118480000 112.097915482739
118490000 113.718458778514
118500000 110.001143878261
118510000 108.928144784765
118520000 109.390382395234
118530000 108.323998278882
118540000 105.682347663116
118550000 107.346358765051
118560000 108.521814551583
118570000 103.416404644051
118580000 104.323891430658
118590000 100.706068455295
118600000 107.768036095195
118610000 109.415783644184
118620000 105.643804592825
118630000 108.068566832404
118640000 111.170559994441
118650000 110.434332973129
118660000 111.226029566225
118670000 110.468752506027
118680000 110.106016411919
118690000 110.138833513223
118700000 108.203068797752
118710000 110.673982520666
118720000 108.252128938168
118730000 110.386438103785
118740000 111.013558152489
118750000 110.875217267291
118760000 108.508010819404
118770000 111.651273169369
118780000 108.232483443514
118790000 107.443754071954
118800000 107.258856976027
118810000 113.358018736986
118820000 106.89897459585
118830000 109.352343516044
118840000 102.628036983334
118850000 111.769030653173
118860000 107.521710474164
118870000 108.203699154559
118880000 109.740463679765
118890000 111.741398155264
118900000 114.413288269197
118910000 113.058352148381
118920000 115.323898742878
118930000 113.937615591219
118940000 115.641664054544
118950000 114.916371565801
118960000 111.839179642313
118970000 116.062524903764
118980000 116.338680846221
118990000 110.993475076777
119000000 111.760544040307
119010000 112.163353018477
119020000 114.290799894735
119030000 114.364614436808
119040000 114.62092541316
119050000 118.005292472565
119060000 118.182816716709
119070000 120.662383202877
119080000 120.504451896242
119090000 121.534791839599
119100000 117.568224471874
119110000 116.183327218415
119120000 118.369291341351
119130000 119.04151591697
119140000 113.905924224764
119150000 116.076635797502
119160000 115.229522610929
119170000 114.06988725759
119180000 109.228424072054
119190000 115.160681403215
119200000 112.066938505188
119210000 114.158627375939
119220000 116.865629995039
119230000 112.485979598507
119240000 114.722035081651
119250000 117.337557002634
119260000 116.862642879129
119270000 116.685701495192
119280000 115.383929445551
119290000 114.61893496724
119300000 116.283846119497
119310000 116.195066792295
119320000 114.2950149885
119330000 119.790831518862
119340000 121.163978643311
119350000 120.223383085532
119360000 118.357857422088
119370000 121.126579081582
119380000 118.164397710247
119390000 121.73669409514
119400000 115.143843417866
119410000 115.221118448606
119420000 118.302518271425
119430000 117.376879713273
119440000 115.466037737536
119450000 117.713403396997
119460000 119.962451781261
119470000 118.431743465406
119480000 116.375860340383
119490000 121.199443760172
119500000 116.415164124611
119510000 117.653500802442
119520000 123.838675406967
119530000 122.658474405368
119540000 122.074680685632
119550000 121.087872794969
119560000 122.470295994292
119570000 123.159395834364
119580000 122.457548957373
119590000 121.225373041734
119600000 127.241758628442
119610000 120.012523320034
119620000 119.026530826604
119630000 123.705421801807
119640000 119.857638150139
119650000 115.013686123997
119660000 119.305839968743
119670000 119.544640256461
119680000 117.999652419021
119690000 116.985668999363
119700000 115.779443975358
119710000 122.207209557905
119720000 119.035578301951
119730000 119.984209644192
119740000 119.188015997727
119750000 115.348097524586
119760000 117.018594852478
119770000 118.017270287757
119780000 112.74393628806
119790000 111.77032511671
119800000 114.793996542304
119810000 116.464070775538
119820000 116.603480970926
119830000 116.259769071482
119840000 120.323551116093
119850000 117.186704881053
119860000 119.946249571611
119870000 116.859780522311
119880000 107.710428112894
119890000 106.313240993373
119900000 115.069514132842
119910000 114.488276284135
119920000 109.460426352279
119930000 106.150605708524
119940000 115.233210220553
119950000 112.877785572275
119960000 111.710766830624
119970000 112.23399647217
119980000 111.855774078627
119990000 112.982683415067
120000000 117.824456764146
120010000 109.794127137807
120020000 113.20569216698
120030000 115.598092939029
120040000 115.483385386529
120050000 113.92586524885
120060000 115.4609772854
120070000 113.732557001545
120080000 117.177063878908
120090000 118.355694532976
120100000 115.808083755045
120110000 114.495944839742
120120000 116.208935020644
120130000 115.560463590185
120140000 115.436533406084
120150000 118.822377693065
120160000 116.175537327582
120170000 117.255235378195
120180000 119.130545029538
120190000 115.546977496131
120200000 111.897519763228
120210000 114.279227926254
120220000 114.652102048874
120230000 116.597780748079
120240000 116.746429892715
120250000 117.363986815978
120260000 116.528307666555
120270000 114.959599083519
120280000 116.245712217186
120290000 116.605025193768
120300000 115.899404354499
120310000 111.444753948168
120320000 114.542783898898
120330000 114.781659608493
120340000 115.267176742561
120350000 116.689677062096
120360000 111.346100533159
120370000 116.483097134914
120380000 114.347922978537
120390000 115.590583191178
120400000 118.943127690032
120410000 119.497827518904
120420000 119.121383209594
120430000 117.558721130337
120440000 116.254572547115
120450000 118.833624976532
120460000 121.446271421941
120470000 120.489020733245
120480000 119.230754984465
120490000 120.383346939804
120500000 123.637481139637
120510000 122.803111588378
120520000 118.413029355951
120530000 119.179522923805
120540000 116.526728451558
120550000 121.809769124836
120560000 119.960160531606
120570000 121.939708565523
120580000 123.172957137097
120590000 124.620053986435
120600000 123.493465161203
120610000 125.325325477091
120620000 122.460141824132
120630000 122.44102762687
120640000 121.221489726732
120650000 119.343830228404
120660000 118.542220231952
120670000 124.049864318245
120680000 123.862221473598
120690000 123.049997377276
120700000 118.243065220253
120710000 119.897710965333
120720000 115.247977956494
120730000 119.3030049576
120740000 121.236037927922
120750000 121.538767929212
120760000 121.374446902884
120770000 116.937376245838
120780000 116.514696043397
120790000 116.9192207234
120800000 113.677707564112
120810000 115.984307821845
120820000 115.735904433772
120830000 118.894638640458
120840000 125.809382004759
120850000 124.671359852961
120860000 124.636549017873
120870000 119.006088963777
120880000 117.206982125914
120890000 117.819459271935
120900000 113.619614288943
120910000 111.141128931923
120920000 104.297259484837
120930000 111.989080883878
120940000 117.764770335623
120950000 118.858121220012
120960000 119.277902754822
120970000 115.217220109632
120980000 117.862772327437
120990000 117.496888283059
121000000 118.522688521031
121010000 119.520439270492
121020000 119.550561989695
121030000 119.460077236002
121040000 119.004617740453
121050000 120.054418922075
121060000 119.974130811054
121070000 117.288560172991
121080000 114.744698424896
121090000 115.058478464856
121100000 110.139413705753
121110000 109.757944697417
121120000 113.873904572029
121130000 112.175732248827
121140000 109.993105378277
121150000 111.745429592492
121160000 106.570690245478
121170000 114.550331567972
121180000 115.062972342132
121190000 117.399311997091
121200000 114.334764071572
121210000 113.020280562185
121220000 113.778796668074
121230000 109.809115139058
121240000 111.186374236358
121250000 115.142277516715
121260000 115.099427404074
121270000 113.671931518559
121280000 118.039568319869
121290000 112.527176699562
121300000 111.050368660681
121310000 113.598729638262
121320000 113.407053100689
121330000 111.27499970456
121340000 111.606608965998
121350000 107.868342575162
121360000 114.180799826327
121370000 115.456782392702
121380000 113.252203545868
121390000 113.373877221387
121400000 106.717472719777
121410000 114.199140631279
121420000 116.055089710162
121430000 113.574103310802
121440000 114.361819639988
121450000 111.589650113607
121460000 115.183515801687
121470000 109.531389328792
121480000 109.834724412404
121490000 112.272658043352
121500000 111.63438391319
121510000 112.557673755253
121520000 110.727286553464
121530000 108.949293080342
121540000 106.020263230117
121550000 113.510952945401
121560000 111.748847489698
121570000 109.358262138577
121580000 116.161856916712
121590000 105.513731219032
121600000 104.34513066026
121610000 110.693769740695
121620000 114.499896343364
121630000 115.667651898268
121640000 114.405736710982
121650000 113.836425829394
121660000 116.722296728367
121670000 115.893254603408
121680000 111.155526439291
121690000 113.456431043771
121700000 113.217236462736
121710000 109.61885040746
121720000 118.298139667475
121730000 122.860606355863
121740000 120.463474491612
121750000 120.100878828513
121760000 118.036722896327
121770000 117.120542441187
121780000 120.846361891394
121790000 117.38878396262
121800000 118.36860160553
121810000 115.082185896655
121820000 117.403622739521
121830000 114.808525829821
121840000 111.000686940618
121850000 109.886985262611
121860000 115.977130844973
121870000 111.248947099803
121880000 116.316396315492
121890000 112.922288740013
121900000 107.304540835368
121910000 113.370449468483
121920000 115.135904746571
121930000 117.095329196963
121940000 118.885237957094
121950000 113.852727589673
121960000 112.508043419793
121970000 114.584864175971
121980000 116.972374113239
121990000 116.767853276954
122000000 113.257950294235
122010000 118.720430133961
122020000 115.39385259394
122030000 117.325088116484
122040000 120.534921594552
122050000 116.523107404227
122060000 115.772607934376
122070000 113.102703446352
122080000 112.417233243291
122090000 112.717548938999
122100000 114.239811717495
122110000 114.846202687857
122120000 113.832459583045
122130000 109.720265657201
122140000 109.96318927584
122150000 115.120155540135
122160000 110.412382375211
122170000 116.956666786032
122180000 113.663061049939
122190000 112.600491309731
122200000 109.796687136108
122210000 110.194758888708
122220000 107.89697059616
122230000 108.611393076394
122240000 112.946777898207
122250000 115.960562585245
122260000 112.401343178734
122270000 110.738357877036
122280000 111.555631029516
122290000 117.693295149345
122300000 117.755972344465
122310000 108.763913756201
122320000 112.465297887073
122330000 114.09603787162
122340000 114.934786973413
122350000 112.110787189793
122360000 117.498638216278
122370000 121.053995705455
122380000 115.370994884817
122390000 120.14823028055
122400000 118.516978695751
122410000 118.181240471138
122420000 119.335593085068
122430000 122.248989730507
122440000 119.863890062122
122450000 116.340476679061
122460000 117.092015936774
122470000 119.741401546502
122480000 117.484969579975
122490000 115.235606189983
122500000 113.381517889025
122510000 113.908420124751
122520000 110.414885732006
122530000 116.213193639462
122540000 116.403093171849
122550000 115.300961301982
122560000 116.303879164627
122570000 111.696498731107
122580000 110.689564648579
122590000 113.001465595088
122600000 110.290219227431
122610000 110.129676928194
122620000 109.137344227553
122630000 107.726301890903
122640000 108.731504966386
122650000 112.133636366808
122660000 108.457790765208
122670000 112.654349381773
122680000 113.144332615705
122690000 114.716646856989
122700000 116.405356212248
122710000 119.164027961081
122720000 117.689140268673
122730000 118.62375370341
122740000 121.890604394856
122750000 118.438057496588
122760000 116.355410803141
122770000 117.459848703765
122780000 117.669138003086
122790000 118.835685371578
122800000 119.141073387149
122810000 119.338100432027
122820000 117.588288871064
122830000 121.602017934742
122840000 117.439704788447
122850000 115.982776235235
122860000 115.523574710265
122870000 118.076747009518
122880000 119.737666530611
122890000 117.30984339368
122900000 122.105542294734
122910000 117.615635764174
122920000 117.652464792138
122930000 120.455192420087
122940000 125.256606893337
122950000 118.780851098391
122960000 116.36940550934
122970000 115.718031383603
122980000 120.120903543703
122990000 121.236362605846
123000000 124.923101037821
123010000 119.464395465416
123020000 117.965371461178
123030000 116.071820738169
123040000 112.814774741663
123050000 109.308498493767
123060000 113.92424966349
123070000 113.701776717664
123080000 119.843896385037
123090000 124.451296639071
123100000 118.247445566515
123110000 119.635688606829
123120000 119.284123548128
123130000 121.060107385821
123140000 121.230328450161
123150000 121.389949796425
123160000 124.080019681574
123170000 121.975391406485
123180000 118.271613488025
123190000 114.635129394675
123200000 116.431152409076
123210000 119.264300912106
123220000 117.678198106897
123230000 117.136283378121
123240000 121.244281135313
123250000 119.098068890286
123260000 123.289204987828
123270000 123.952007234663
123280000 124.477014179915
123290000 121.138831974395
123300000 120.432760868232
123310000 126.206778486465
123320000 123.826652031058
123330000 119.008602724176
123340000 122.223190953661
123350000 120.597924599274
123360000 122.382069237164
123370000 118.736132165618
123380000 118.35095021048
123390000 113.514067440723
123400000 119.300067961044
123410000 120.686897935738
123420000 120.67314160464
123430000 122.799271736798
123440000 118.561943299349
123450000 124.664962382149
123460000 116.21509652861
123470000 118.830069886558
123480000 116.93675550407
123490000 116.856824697178
123500000 118.570639665491
123510000 119.241748739514
123520000 120.627129125661
123530000 118.448103358658
123540000 121.150146034149
123550000 114.460817205475
123560000 113.421408784415
123570000 118.030762265218
123580000 120.956237915041
123590000 115.277820710682
123600000 120.808040157625
123610000 114.625227841082
123620000 116.720353663688
123630000 117.11214176232
123640000 120.413083825241
123650000 122.334125000947
123660000 119.984935840648
123670000 119.305019755931
123680000 118.057609889221
123690000 113.958324820844
123700000 112.24879646601
123710000 118.636873241768
123720000 116.57943265317
123730000 115.431176225805
123740000 122.357455176572
123750000 121.37600058043
123760000 118.595112381735
123770000 118.646800251368
123780000 116.708563821255
123790000 118.978878033028
123800000 112.633363322616
123810000 114.816361087724
123820000 111.948298682287
123830000 111.261405069972
123840000 113.921193348504
123850000 112.590719883885
123860000 118.26283222571
123870000 112.404139747835
123880000 113.460176894152
123890000 119.910102705704
123900000 120.61997627632
123910000 124.307023201396
123920000 119.936427470184
123930000 119.406100169709
123940000 117.499020416101
123950000 117.586986211428
123960000 122.871271225115
123970000 123.772956527409
123980000 121.210365015618
123990000 124.600690661507
124000000 120.485829908886
124010000 119.136808634833
124020000 119.504548565106
124030000 121.09908032589
124040000 115.715018830064
124050000 114.145730377458
124060000 113.725877906339
124070000 108.287642247078
124080000 109.176602258044
124090000 114.13118527353
124100000 118.21380024611
124110000 115.483905537323
124120000 117.941542255569
124130000 112.909724856143
124140000 110.280743231097
124150000 110.060901252153
124160000 111.78116511865
124170000 111.221103785998
124180000 112.720923570473
124190000 115.613121018828
124200000 108.149895304027
124210000 113.284045113627
124220000 113.848148191557
124230000 112.570958020642
124240000 118.481752753841
124250000 123.312898080024
124260000 118.756472262737
124270000 121.77111887308
124280000 116.502663774064
124290000 119.526938984115
124300000 120.436715809267
124310000 119.288098268324
124320000 117.372246512228
124330000 116.521099416124
124340000 113.032325758407
124350000 112.981019123134
124360000 111.104591281846
124370000 115.431222660158
124380000 110.730404010552
124390000 116.057710705047
124400000 117.72874717649
124410000 116.756847651105
124420000 118.721440466022
124430000 117.94747840277
124440000 115.429739840155
124450000 115.530888662741
124460000 118.042324952392
124470000 121.60997747135
124480000 116.310488325283
124490000 118.232056461064
124500000 117.101908301086
124510000 115.461576904277
124520000 117.683126864331
124530000 112.110781783646
124540000 113.102887206706
124550000 120.75947296176
124560000 116.56231998825
124570000 118.182702625393
124580000 124.265209416265
124590000 122.081885650021
124600000 123.294702104009
124610000 118.052207831758
124620000 117.988184945138
124630000 118.214401740733
124640000 118.632898186627
124650000 116.199160317438
124660000 114.578544447224
124670000 119.536795329359
124680000 114.196095294554
124690000 116.886136979083
124700000 115.246091126404
124710000 114.088944466466
124720000 116.270547221568
124730000 118.441869006157
124740000 118.375857529657
124750000 113.086433695559
124760000 112.243332167016
124770000 114.369068403779
124780000 115.792151066727
124790000 117.495706913059
124800000 117.620476552392
124810000 116.022369253257
124820000 117.127367325478
124830000 116.109357451244
124840000 116.015209601694
124850000 116.427495793535
124860000 121.115807928895
124870000 118.693767966396
124880000 123.396247681525
124890000 114.770854286298
124900000 120.034909775106
124910000 123.548416085451
124920000 123.443844408813
124930000 117.559531996889
124940000 121.718811601363
124950000 123.316042944156
124960000 121.921537075642
124970000 123.474750398174
124980000 124.930419438797
124990000 127.213973282677
125000000 126.608029396811
125010000 120.44512368215
125020000 124.876293787814
125030000 123.279697069707
125040000 121.183246985458
125050000 119.691335511131
125060000 122.531875205947
125070000 118.880255711679
125080000 116.855545845616
125090000 117.079869537683
125100000 107.891125454979
125110000 109.336879714582
125120000 111.946633198244
125130000 112.89438264946
125140000 108.29177997361
125150000 112.008600947497
125160000 118.231477778275
125170000 114.5053891916
125180000 111.951267448703
125190000 117.36773895404
125200000 119.013883815069
125210000 120.273798188588
125220000 118.417290090814
125230000 120.009222342059
125240000 120.135593449019
125250000 119.790444337808
125260000 118.753774560609
125270000 121.331161703593
125280000 117.32293222716
125290000 118.486013989489
125300000 115.113886187584
125310000 110.467750614968
125320000 116.146125119834
125330000 113.118986804312
125340000 115.113179553214
125350000 115.973491346013
125360000 115.535241381228
125370000 114.187506687992
125380000 115.232952507223
125390000 120.030077134465
125400000 122.157435682411
125410000 122.185438015739
125420000 123.429241397413
125430000 122.175260559046
125440000 125.162965044574
125450000 118.23889130457
125460000 116.821932273898
125470000 122.406412408975
125480000 118.402442289934
125490000 119.158690172255
125500000 119.950281822826
125510000 117.950767631059
125520000 119.746278311645
125530000 119.927496057676
125540000 116.928196559906
125550000 120.69119374126
125560000 121.974453319214
125570000 118.900781833002
125580000 126.767259272377
125590000 124.017798440446
125600000 119.596944941677
125610000 116.776452281433
125620000 116.510755353958
125630000 118.258085929652
125640000 122.279351343661
125650000 122.096960144823
125660000 116.497178744189
125670000 121.322291936908
125680000 117.543158804033
125690000 123.372942052696
125700000 122.477283323571
125710000 119.181726302948
125720000 123.844500088618
125730000 120.269924883884
125740000 118.834130556895
125750000 116.727524299758
125760000 116.763664639856
125770000 119.407425094512
125780000 119.301484318939
125790000 116.888714499526
125800000 118.479066602717
125810000 119.330496195443
125820000 117.962473386679
125830000 123.929047556177
125840000 117.978114895838
125850000 118.308592025004
125860000 117.602646794808
125870000 119.457467046678
125880000 121.662901995402
125890000 114.805031113053
125900000 117.277370084583
125910000 113.511304087658
125920000 119.731796783577
125930000 118.452204821053
125940000 111.938258234044
125950000 121.27425196589
125960000 117.845042230512
125970000 117.397905843865
125980000 117.051303574566
125990000 117.553340740078
126000000 120.634483510781
126010000 116.368527727784
126020000 113.623936296526
126030000 115.578263284275
126040000 114.568509983331
126050000 110.155140505552
126060000 110.747504166552
126070000 114.11060336343
126080000 116.150403687621
126090000 118.189896838848
126100000 117.056686966523
126110000 116.585013317322
126120000 120.099264881596
126130000 113.630878851807
126140000 116.691020220273
126150000 117.342464741348
126160000 111.904621827411
126170000 113.979605331034
126180000 112.540566140145
126190000 113.632036006473
126200000 112.670937806621
126210000 113.270889851247
126220000 114.870345038735
126230000 115.442204374476
126240000 109.472944406945
126250000 111.553117187288
126260000 115.474882640744
126270000 114.226271914674
126280000 113.064046789476
126290000 114.059356452988
126300000 116.354358068534
126310000 119.965628428627
126320000 117.410001318791
126330000 118.118253752644
126340000 113.995903368062
126350000 115.007845157443
126360000 112.142419353951
126370000 112.570221680014
126380000 114.605001422065
126390000 114.503237619614
126400000 113.339834804711
126410000 112.098153094632
126420000 112.849306681019
126430000 111.422921165111
126440000 112.494135091728
126450000 113.014619637708
126460000 120.483614373994
126470000 118.506986425387
126480000 123.939134416966
126490000 123.891064462718
126500000 122.299915773999
126510000 116.979768664147
126520000 117.798619938153
126530000 115.989831647469
126540000 119.612551513021
126550000 121.769277433806
126560000 124.679746561892
126570000 118.619105062499
126580000 119.558851573383
126590000 116.075419347609
126600000 116.887644411614
126610000 119.700133617888
126620000 114.877151366113
126630000 116.56323871513
126640000 118.11452752438
126650000 115.850907226167
126660000 108.436502138578
126670000 113.07021284263
126680000 109.966043463385
126690000 111.108888467209
126700000 110.34221353019
126710000 109.727896977827
126720000 112.379081284524
126730000 112.259070950877
126740000 109.755911320755
126750000 113.393474477017
126760000 115.264045888328
126770000 115.953196125675
126780000 111.063182459476
126790000 120.225410589972
126800000 115.845016442869
126810000 114.538772398444
126820000 114.397336148859
126830000 122.488543460626
126840000 116.483598545432
126850000 118.592634723698
126860000 116.166683018311
126870000 114.704273483029
126880000 116.971679450392
126890000 120.123164457441
126900000 119.432636787799
126910000 119.044771487559
126920000 119.528669554382
126930000 123.23112056204
126940000 123.213722850818
126950000 123.74014542461
126960000 121.62348589654
126970000 123.811344796106
126980000 119.190566444997
126990000 124.500018012458
127000000 121.177572069497
127010000 117.140097516807
127020000 116.258803731158
127030000 118.787431864111
127040000 115.927083082945
127050000 115.457884305002
127060000 119.257748409597
127070000 122.280977537934
127080000 118.207928200318
127090000 119.234703011378
127100000 122.742093720744
127110000 116.517028149811
127120000 118.010423828531
127130000 115.685921992373
127140000 122.492866647158
127150000 117.912433762428
127160000 117.535377974398
127170000 113.947656869547
127180000 117.511588016887
127190000 116.286649818835
127200000 122.15012771034
127210000 123.71557748885
127220000 126.019690967272
127230000 116.598610507322
127240000 118.841989066311
127250000 122.320230622278
127260000 120.967700591006
127270000 122.54848661384
127280000 120.699803777641
127290000 124.46770299885
127300000 121.7881133837
127310000 127.503215576819
127320000 122.285653810923
127330000 122.54873707222
127340000 117.204742441602
127350000 112.320423823476
127360000 117.857879756024
127370000 112.491300017133
127380000 109.538390008541
127390000 113.950964701855
127400000 113.756247939295
127410000 122.241194970672
127420000 118.44847760021
127430000 120.331501974164
127440000 122.061220346204
127450000 115.976707632645
127460000 116.113573095132
127470000 113.761332721121
127480000 116.489767795598
127490000 118.553277949146
127500000 113.653440033209
127510000 115.26066316143
127520000 112.530723604417
127530000 116.835686574192
127540000 112.886441281543
127550000 111.505072317197
127560000 110.196905311033
127570000 109.146599306493
127580000 109.285301584717
127590000 112.264556087744
127600000 115.216648325947
127610000 116.152630927137
127620000 118.906035642184
127630000 114.896323053087
127640000 114.073048256463
127650000 116.74866803986
127660000 119.81192435882
127670000 122.1328530234
127680000 115.510870280256
127690000 120.697567181105
127700000 119.444731333831
127710000 117.734142584866
127720000 121.22176121297
127730000 117.393986766668
127740000 119.353504644862
127750000 116.287917771544
127760000 116.497642277867
127770000 121.130426377767
127780000 121.291594781298
127790000 120.782939558881
127800000 119.617847017767
127810000 120.226842254438
127820000 119.357752122719
127830000 118.054643910445
127840000 121.681362173086
127850000 117.669319526274
127860000 119.633617057646
127870000 114.844725090081
127880000 115.167737575752
127890000 123.630311194811
127900000 120.46976876218
127910000 122.644497166702
127920000 120.265800555688
127930000 117.914650241285
127940000 115.115083697809
127950000 112.075734713346
127960000 110.15415133893
127970000 116.215043999183
127980000 111.03183098759
127990000 114.248026888882
128000000 116.556429226416
128010000 114.749411919339
128020000 116.988784641409
128030000 115.459241732085
128040000 113.619458081324
128050000 112.40563444598
128060000 110.412764333122
128070000 114.442232098442
128080000 115.494385288733
128090000 108.462283052207
128100000 112.914849202698
128110000 114.428904252342
128120000 116.306781109026
128130000 116.049063655129
128140000 113.545259961568
128150000 115.073719018422
128160000 112.8926727095
128170000 116.50684148968
128180000 117.580107184698
128190000 120.492682731187
128200000 123.496868312272
128210000 119.154292702936
128220000 120.892161870188
128230000 116.811476895695
128240000 111.162026537148
128250000 113.659505053922
128260000 111.849718176915
128270000 114.36356748832
128280000 110.903092850364
128290000 113.394259527519
128300000 111.962540452477
128310000 117.695433364247
128320000 115.368703974894
128330000 117.637154820891
128340000 117.935868843228
128350000 120.804599750734
128360000 121.050055990597
128370000 115.248835889154
128380000 115.136231612633
128390000 118.367441657148
128400000 118.119358235699
128410000 121.563449716782
128420000 119.854596664137
128430000 119.97787732956
128440000 120.805769751273
128450000 117.157255418512
128460000 119.570064642059
128470000 122.330316617208
128480000 119.052661405462
128490000 117.695110817644
128500000 115.909847982755
128510000 118.281001475943
128520000 121.867373241633
128530000 120.271177571168
128540000 123.339164573479
128550000 122.563165683589
128560000 122.013367258513
128570000 125.185973490468
128580000 120.527673899257
128590000 118.744178177639
128600000 109.843531114357
128610000 109.767635263597
128620000 107.797282533611
128630000 112.773035748338
128640000 115.292471540163
128650000 113.389608533311
128660000 117.346030504338
128670000 116.096645366732
128680000 110.562239611146
128690000 113.456699804683
128700000 113.190858675344
128710000 116.476467838783
128720000 118.30021890183
128730000 118.108362356362
128740000 124.058849855905
128750000 122.736607876845
128760000 121.272935900381
128770000 121.140682504986
128780000 124.137121660793
128790000 124.851410423534
128800000 123.97404530305
128810000 122.464732454792
128820000 118.961523384749
128830000 122.137233621289
128840000 116.903257629675
128850000 116.343350453869
128860000 117.614405505781
128870000 116.531508233405
128880000 119.382502683706
128890000 119.99475832016
128900000 121.189622079604
128910000 118.793806731359
128920000 121.870804981261
128930000 119.809837107123
128940000 118.955295730947
128950000 116.132090164747
128960000 117.203088846555
128970000 113.765396724268
128980000 114.785475578681
128990000 124.790543670843
129000000 121.124660325805
129010000 125.066877051732
129020000 122.044440856574
129030000 122.709655276124
129040000 125.045769967114
129050000 126.165805891913
129060000 125.465280885794
129070000 125.936276351702
129080000 123.63345840724
129090000 124.883755580007
129100000 123.430323718756
129110000 116.863873517493
129120000 119.50294699849
129130000 120.982417938669
129140000 118.04884888706
129150000 121.021737728007
129160000 122.581106357027
129170000 124.506652100828
129180000 124.273252366505
129190000 123.473131440611
129200000 120.054503217308
129210000 118.135452148339
129220000 119.199614027251
129230000 118.351042846675
129240000 116.075698177127
129250000 114.946923066441
129260000 113.639453611238
129270000 114.204261073161
129280000 114.118797932279
129290000 114.435581367046
129300000 112.206422473145
129310000 115.411661184755
129320000 116.175898216491
129330000 117.623179446229
129340000 116.43241312235
129350000 115.396670850843
129360000 113.732638283901
129370000 116.055833063108
129380000 116.535047133062
129390000 120.431374411029
129400000 120.88792237512
129410000 119.290932049056
129420000 117.089402250069
129430000 123.36608832526
129440000 119.541014514588
129450000 122.763544663242
129460000 123.305273769349
129470000 121.232619677056
129480000 121.672441232406
129490000 123.191350252767
129500000 123.511140036514
129510000 121.316635000328
129520000 122.632336431665
129530000 114.015933760318
129540000 112.736220737251
129550000 110.528406041135
129560000 114.292067270087
129570000 118.334351568188
129580000 117.271976430856
129590000 121.971022317488
129600000 117.402257472588
129610000 121.833285337993
129620000 120.803894388556
129630000 117.405559204644
129640000 117.988315966723
129650000 118.43336236617
129660000 115.545631926362
129670000 116.571491261427
129680000 114.907843914039
129690000 119.112042569863
129700000 121.77008343772
129710000 118.345112652875
129720000 117.555846209518
129730000 116.645475882775
129740000 117.272341211443
129750000 113.586963770798
129760000 113.763240648546
129770000 110.377811289443
129780000 114.900331075927
129790000 115.323054979917
129800000 110.63826378408
129810000 116.426327728708
129820000 119.974314314002
129830000 118.070666604796
129840000 115.315257168458
129850000 115.07630502899
129860000 115.829631048878
129870000 111.338854563614
129880000 113.957704349769
129890000 113.563878232735
129900000 112.216666515349
129910000 114.682842824202
129920000 115.051074169478
129930000 116.434308465754
129940000 115.692395089188
129950000 113.334278638421
129960000 116.692956231739
129970000 115.276936732588
129980000 120.867493734375
129990000 118.690657628918
130000000 115.643918679708
130010000 115.555171665595
130020000 116.017913972504
130030000 115.526401743468
130040000 114.273519153234
130050000 114.225375162436
130060000 115.991347212322
130070000 115.562490298317
130080000 112.407283840322
130090000 118.105361528787
130100000 120.177510619513
130110000 118.545431442301
130120000 116.938999963855
130130000 122.500663708793
130140000 118.156874418245
130150000 118.672404544712
130160000 125.456368179977
130170000 121.687832352531
130180000 120.919225167451
130190000 122.62172483109
130200000 122.075652346261
130210000 121.238226685581
130220000 121.46755956472
130230000 115.470011439418
130240000 121.592358714111
130250000 120.754443398467
130260000 123.745352536596
130270000 121.521029366757
130280000 121.149088274652
130290000 124.181392066869
130300000 124.581198307313
130310000 123.829357688984
130320000 125.402239527661
130330000 124.773441200572
130340000 121.744154226384
130350000 117.815980088444
130360000 117.401788393928
130370000 115.798515986767
130380000 120.088623387235
130390000 121.794963785154
130400000 114.971189308316
130410000 114.648943271773
130420000 113.499922241928
130430000 118.911174503551
130440000 118.887329296632
130450000 118.587318869969
130460000 118.682998854559
130470000 118.467309896196
130480000 114.897273964257
130490000 110.559636589416
130500000 115.133455123181
130510000 110.325519221115
130520000 111.536475800352
130530000 110.49873014991
130540000 109.270600888628
130550000 114.70123381594
130560000 115.179752825329
130570000 112.998110513173
130580000 111.838930657632
130590000 116.599280954663
130600000 114.281975430916
130610000 119.966030273847
130620000 117.732479920058
130630000 118.306236239557
130640000 115.850466686778
130650000 117.63254004011
130660000 119.811298786274
130670000 117.682760822752
130680000 117.343288099802
130690000 118.140775358882
130700000 113.642433336296
130710000 116.12230164798
130720000 115.275703119859
130730000 113.014088643839
130740000 114.076675224992
130750000 117.610895454375
130760000 115.06143734569
130770000 113.532493249893
130780000 110.987526267404
130790000 115.904390714497
130800000 112.683014721999
130810000 120.936341008799
130820000 118.321672239184
130830000 120.10518391082
130840000 123.588999694147
130850000 117.976176441224
130860000 118.808946734887
130870000 119.709185525898
130880000 117.62262551832
130890000 120.82071460116
130900000 119.332836069273
130910000 116.482128421067
130920000 117.761183615833
130930000 119.274619664831
130940000 117.599883665479
130950000 114.480229040762
130960000 114.215531500228
130970000 112.96906921024
130980000 118.063201819901
130990000 115.504135774796
131000000 116.031323101948
131010000 112.486034157235
131020000 115.212245173628
131030000 112.766033497483
131040000 114.397082300038
131050000 112.583575915808
131060000 114.222703693666
131070000 117.238846519127
131080000 114.552848800365
131090000 109.584234017265
131100000 107.092059483341
131110000 110.043690174582
131120000 107.885215077907
131130000 108.447365189097
131140000 109.59355574735
131150000 112.606140175754
131160000 111.987716010734
131170000 111.745305935207
131180000 112.959228398507
131190000 111.347747264585
131200000 106.423918055998
131210000 105.573381892049
131220000 110.26000223289
131230000 102.921326771276
131240000 112.89646413185
131250000 112.019535931121
131260000 116.76631438523
131270000 113.475387695213
131280000 115.698883392541
131290000 113.430200641502
131300000 120.040129449685
131310000 118.129483881306
131320000 118.992150912841
131330000 120.410659175972
131340000 125.453445533357
131350000 121.687388193203
131360000 125.66184490363
131370000 121.305073958365
131380000 124.374112089784
131390000 123.346679967548
131400000 123.982534208967
131410000 118.407205779648
131420000 114.954285935813
131430000 119.261442904248
131440000 121.320163989423
131450000 122.437642989334
131460000 122.286477537405
131470000 119.107800257476
131480000 117.490810165639
131490000 121.739960380656
131500000 119.011488331665
131510000 117.744335605196
131520000 117.144766803702
131530000 113.674700262365
131540000 110.692498513377
131550000 110.725350663086
131560000 107.440276034818
131570000 107.827591153357
131580000 106.250167251466
131590000 111.735454187751
131600000 105.602860131603
131610000 110.651277187017
131620000 113.501178936798
131630000 111.917405428356
131640000 117.70655124392
131650000 117.669013644848
131660000 115.531257002843
131670000 115.11579351626
131680000 118.602038539473
131690000 120.767488541204
131700000 117.432532067494
131710000 118.763152872981
131720000 117.400561055287
131730000 121.122820208526
131740000 117.238326913057
131750000 121.961338671654
131760000 121.108710522036
131770000 117.956961411142
131780000 116.211262538177
131790000 118.033360108213
131800000 118.339492403772
131810000 117.56673912955
131820000 118.759462239027
131830000 120.300051676038
131840000 115.261601669754
131850000 119.720864859804
131860000 122.089535894745
131870000 118.032502745043
131880000 116.744628262541
131890000 114.384267340115
131900000 115.991637189493
131910000 119.115089359057
131920000 114.283667506703
131930000 113.153461358216
131940000 111.312766257876
131950000 111.551959748187
131960000 111.32779282541
131970000 116.033477117156
131980000 113.843477740523
131990000 112.058682778888
132000000 110.726945165619
132010000 110.01287767066
132020000 106.589003924482
132030000 108.603089094375
132040000 111.564980767227
132050000 109.565695202989
132060000 112.909194569029
132070000 113.219982466953
132080000 111.348728864179
132090000 108.715397676937
132100000 115.837781650032
132110000 113.802463710409
132120000 113.749730158446
132130000 113.161641689154
132140000 109.230633585409
132150000 109.989742983955
132160000 113.780036731149
132170000 112.956521437432
132180000 112.992707986022
132190000 109.833069496488
132200000 111.128226292707
132210000 113.839760978552
132220000 107.837671327161
132230000 110.620778962871
132240000 112.196838647668
132250000 108.200347830719
132260000 110.995221704102
132270000 112.097066400884
132280000 111.408304971785
132290000 114.217790891303
132300000 114.398389242957
132310000 113.197111640829
132320000 113.913721822322
132330000 116.088890192212
132340000 107.203381291769
132350000 105.842925088681
132360000 105.696038376172
132370000 112.999656467485
132380000 109.801701594197
132390000 108.278983787201
132400000 104.653113033886
132410000 105.091924883496
132420000 105.684244464594
132430000 102.370508666432
132440000 104.708830351592
132450000 104.748685232152
132460000 106.356358986156
132470000 102.515751802555
132480000 105.90835834799
132490000 104.142874782408
132500000 105.94325269487
132510000 110.849395625443
132520000 116.722761600263
132530000 117.081353604409
132540000 117.429543284854
132550000 117.75890081902
132560000 121.209921621276
132570000 115.251163046805
132580000 111.861530547483
132590000 111.774168875867
132600000 117.176681776755
132610000 114.972730479736
132620000 117.210274420214
132630000 117.584098315398
132640000 120.511155335878
132650000 120.062709118384
132660000 116.339902678866
132670000 117.33780508544
132680000 113.56591980588
132690000 115.734449507071
132700000 116.171134119272
132710000 119.880122322588
132720000 114.983217698779
132730000 113.443153365008
132740000 114.600487483007
132750000 117.725726364188
132760000 114.664411184254
132770000 117.791717479488
132780000 118.607358100414
132790000 113.593124522965
132800000 114.330508132699
132810000 117.386191689406
132820000 115.988009301458
132830000 113.423542014852
132840000 118.626747457291
132850000 119.72202160292
132860000 117.196398654011
132870000 118.523927266127
132880000 119.824948518508
132890000 122.086350142789
132900000 125.859593029365
132910000 121.844844688049
132920000 121.401523938505
132930000 115.913787060533
132940000 118.131514585192
132950000 114.003764694299
132960000 117.654705770859
132970000 113.509360079273
132980000 116.447448129403
132990000 117.530331075482
133000000 117.216294142101
133010000 118.271440642451
133020000 117.961069163754
133030000 117.38374777761
133040000 117.893592000304
133050000 113.792749252062
133060000 117.649972742262
133070000 119.177263366156
133080000 117.082686502306
133090000 115.115585394896
133100000 119.206950782344
133110000 116.582060451393
133120000 112.987845861551
133130000 112.045730277404
133140000 114.955397996013
133150000 114.126909900669
133160000 118.881296933107
133170000 121.881231654769
133180000 121.223977130495
133190000 124.24591150688
133200000 122.551721088896
133210000 123.615490042574
133220000 120.565965442794
133230000 122.980830135615
133240000 124.380827134339
133250000 119.67176657757
133260000 123.358679527675
133270000 121.56867016871
133280000 123.862904770776
133290000 118.428903418327
133300000 118.726874232598
133310000 122.667630104258
133320000 120.901859447114
133330000 125.058448949109
133340000 120.175505458692
133350000 119.739957701074
133360000 118.044997461394
133370000 113.260289087871
133380000 113.366480322821
133390000 115.783623469093
133400000 119.413296766327
133410000 119.885428486323
133420000 120.942828027002
133430000 116.901589332966
133440000 119.929803978036
133450000 124.399196824217
133460000 127.293683915202
133470000 127.533340088516
133480000 124.290496091681
133490000 122.043097596049
133500000 123.655365286739
133510000 126.724341096438
133520000 125.52597638956
133530000 128.944920576715
133540000 125.637156100553
133550000 131.085375938238
133560000 133.727332838517
133570000 126.127175176766
133580000 129.345602171801
133590000 127.879992647585
133600000 127.694531641768
133610000 121.675731631244
133620000 122.050504390961
133630000 121.853709858697
133640000 119.090068762
133650000 118.832083721675
133660000 122.059591907964
133670000 115.459881961706
133680000 119.711596577933
133690000 115.063999361963
133700000 118.709099578683
133710000 116.700987336282
133720000 121.213632900349
133730000 118.853345030174
133740000 116.971833366977
133750000 115.226072836188
133760000 113.482134353204
133770000 117.429084099612
133780000 116.444765266818
133790000 116.010191964768
133800000 115.39501568846
133810000 117.75185680709
133820000 112.060916233363
133830000 113.92216960286
133840000 117.386367064731
133850000 121.109269736858
133860000 122.654461965308
133870000 118.107017309811
133880000 112.396219628815
133890000 114.58425475006
133900000 115.747758091055
133910000 114.649113746149
133920000 118.415098760327
133930000 118.402775188098
133940000 118.596483291432
133950000 113.812421768205
133960000 118.720291318728
133970000 114.931518555957
133980000 117.828035922143
133990000 115.696811764602
134000000 116.000399552574
134010000 117.987454540825
134020000 117.175412706768
134030000 121.692785306733
134040000 121.285015167442
134050000 121.896711626076
134060000 119.529719984435
134070000 121.891925853328
134080000 119.933657810025
134090000 123.451340497863
134100000 122.975102939492
134110000 118.276313727811
134120000 124.285934140847
134130000 120.069145706666
134140000 121.263880202967
134150000 124.132375295518
134160000 125.712473145783
134170000 124.958070599941
134180000 121.81889126067
134190000 128.756405701514
134200000 126.617802789784
134210000 121.686371929658
134220000 116.490797543468
134230000 118.604354357119
134240000 117.571811721773
134250000 119.475688895405
134260000 120.4464042831
134270000 117.534944573435
134280000 122.783832798675
134290000 118.941868246806
134300000 115.131159397948
134310000 118.187884985903
134320000 123.058714886378
134330000 121.409468230898
134340000 116.532544066016
134350000 117.173285473058
134360000 118.570370026951
134370000 119.75141235801
134380000 119.017369545944
134390000 119.514855983629
134400000 116.887676671892
134410000 116.243171495993
134420000 123.231722719688
134430000 118.636548421354
134440000 115.477190602308
134450000 117.600349620411
134460000 123.397054556533
134470000 122.701700557465
134480000 126.271201376302
134490000 128.720655481039
134500000 126.652872697196
134510000 127.330430211228
134520000 121.074251931734
134530000 122.80860842926
134540000 121.107432068674
134550000 119.864535000916
134560000 123.32866029103
134570000 121.474042094355
134580000 116.462992032176
134590000 108.571489369172
134600000 115.887726123301
134610000 112.757598823268
134620000 110.459993682712
134630000 114.641441091782
134640000 118.282842694881
134650000 119.818218772062
134660000 117.667921397023
134670000 119.050318799209
134680000 118.376450623815
134690000 112.335508480331
134700000 115.49156844348
134710000 117.684939762136
134720000 118.113949957646
134730000 118.632889481351
134740000 119.091351549848
134750000 121.155496801569
134760000 119.435584620914
134770000 114.838635042215
134780000 117.405393041753
134790000 117.229924351257
134800000 115.139142468371
134810000 119.595261327129
134820000 117.734152729544
134830000 122.744939131469
134840000 116.466410249707
134850000 118.538969110778
134860000 120.724594565773
134870000 120.386356428293
134880000 115.990764566999
134890000 113.984859710102
134900000 116.209871650629
134910000 115.622966043389
134920000 115.857484092607
134930000 117.182042586879
134940000 113.576575222289
134950000 113.643449321156
134960000 114.786231514217
134970000 114.021082942605
134980000 118.118088979633
134990000 115.31532318407
135000000 113.5804598098
135010000 110.281056384164
135020000 108.56286807545
135030000 118.793917243811
135040000 114.744159876355
135050000 113.30183546186
135060000 113.421364099771
135070000 109.065874967527
135080000 111.727688221464
135090000 112.523193420538
135100000 116.236360468602
135110000 115.924531534078
135120000 116.432678675538
135130000 116.840165259592
135140000 111.973115503124
135150000 113.143147323154
135160000 115.814303002653
135170000 111.795184432899
135180000 119.018976802452
135190000 117.946817386268
135200000 120.606805775806
135210000 114.525928257447
135220000 118.017997859953
135230000 123.158171565427
135240000 124.589735347823
135250000 122.365837618988
135260000 121.729243840481
135270000 126.455995238275
135280000 122.723505084999
135290000 119.425601838266
135300000 119.654406249123
135310000 121.957350133844
135320000 121.274341453443
135330000 118.362830455961
135340000 113.593759911102
135350000 124.254994631813
135360000 125.14860576547
135370000 123.357564038952
135380000 124.8177282587
135390000 122.048460079836
135400000 121.20385280685
135410000 123.331845249827
135420000 125.162640795576
135430000 124.168442769957
135440000 124.057993973644
135450000 122.444168104002
135460000 123.975815400603
135470000 124.748959452301
135480000 120.49124392848
135490000 122.033636900031
135500000 125.091744867058
135510000 123.357248943104
135520000 123.112667408779
135530000 123.982460072496
135540000 114.860470770782
135550000 120.781901987965
135560000 125.196206746292
135570000 125.88060529613
135580000 119.608503701408
135590000 113.867242855971
135600000 117.594800098199
135610000 119.702181985029
135620000 112.953201598069
135630000 117.018132986955
135640000 115.016693515754
135650000 113.432057426722
135660000 113.185282401224
135670000 113.656824965245
135680000 113.67893131514
135690000 117.274262459729
135700000 119.186846601944
135710000 114.138196202546
135720000 115.721038658668
135730000 114.040588490583
135740000 112.989871573282
135750000 109.603356827778
135760000 113.979441186794
135770000 112.939403790735
135780000 113.620022787737
135790000 110.275449419813
135800000 109.288600577832
135810000 114.58151725251
135820000 113.897873586674
135830000 115.748981459602
135840000 114.131477053141
135850000 115.342497936658
135860000 110.871871778444
135870000 116.391583405418
135880000 113.613905552769
135890000 113.782263819085
135900000 108.980383006256
135910000 113.061925818688
135920000 115.991264587005
135930000 114.08878496696
135940000 113.153583026128
135950000 110.76393526811
135960000 112.120124862134
135970000 115.047709731938
135980000 117.961310705538
135990000 119.555945082182
136000000 120.295562356604
136010000 118.184437638166
136020000 122.077568238933
136030000 122.069418962411
136040000 118.954988907492
136050000 117.636306115144
136060000 119.881162320856
136070000 120.040342286473
136080000 117.625938932437
136090000 115.338184043438
136100000 114.829479076818
136110000 115.382205061715
136120000 115.834970511071
136130000 113.200435580607
136140000 118.699039455161
136150000 118.51003111482
136160000 119.261111284955
136170000 115.347925735808
136180000 112.590868860831
136190000 113.926973978219
136200000 119.418025046664
136210000 122.30593198328
136220000 121.813003963572
136230000 118.749857387422
136240000 117.291171064402
136250000 115.434017903639
136260000 118.61935090533
136270000 124.121500549863
136280000 121.216318487549
136290000 121.608475799697
136300000 119.929567890206
136310000 119.509970950338
136320000 122.070717674255
136330000 120.987471863637
136340000 119.101547127163
136350000 122.14144129448
136360000 122.611117788973
136370000 124.069029825869
136380000 120.939885363201
136390000 118.284094177345
136400000 122.910158599551
136410000 123.653231771756
136420000 120.709159392364
136430000 125.481567986258
136440000 124.853964850599
136450000 124.856852181161
136460000 122.96637123693
136470000 121.920945904168
136480000 118.166616107466
136490000 118.248947780474
136500000 113.949084237553
136510000 119.121458704232
136520000 110.842040545288
136530000 113.667786186168
136540000 113.404490172708
136550000 114.94075037859
136560000 118.662627493378
136570000 121.236029105875
136580000 118.14947309632
136590000 113.847386460766
136600000 117.541530896623
136610000 114.724382094872
136620000 118.538026293568
136630000 115.366498030367
136640000 115.545791430904
136650000 112.82919944468
136660000 114.943303217606
136670000 110.244804146417
136680000 114.357812982818
136690000 108.651368953683
136700000 116.842367236815
136710000 116.043271970964
136720000 115.214449441919
136730000 112.122365712729
136740000 113.636325241325
136750000 115.746586750622
136760000 118.762863421927
136770000 116.335951928521
136780000 119.426807545719
136790000 117.84301832187
136800000 111.237234849223
136810000 119.850973138116
136820000 118.909912513035
136830000 121.111577130264
136840000 121.2585139883
136850000 118.800442583386
136860000 122.415736523617
136870000 120.090328420517
136880000 124.149358726619
136890000 122.162936609094
136900000 121.850309840448
136910000 115.973212397595
136920000 119.666969064966
136930000 117.070194090097
136940000 125.77450176039
136950000 122.113001949904
136960000 124.132244095426
136970000 117.759117289277
136980000 118.75753856386
136990000 121.274830070775
137000000 119.6062878304
137010000 123.6179808168
137020000 120.983553301171
137030000 116.634149948393
137040000 122.23736910581
137050000 122.853094899242
137060000 119.103371414621
137070000 118.577813055731
137080000 114.657280349695
137090000 116.714919323881
137100000 119.943329291975
137110000 115.820928426195
137120000 119.634567995106
137130000 121.397394665894
137140000 120.645869980384
137150000 120.557914945935
137160000 118.541259037124
137170000 114.914844202973
137180000 113.305264883076
137190000 117.328681360306
137200000 115.544516047074
137210000 119.953026610563
137220000 121.965205722571
137230000 120.342824097986
137240000 119.106315191027
137250000 114.288772273342
137260000 110.655413965096
137270000 118.240736370386
137280000 118.643565517369
137290000 121.204585236002
137300000 120.843736309927
137310000 117.195486150246
137320000 118.527356125105
137330000 124.639375924943
137340000 121.192102691295
137350000 117.678013554274
137360000 120.133058790547
137370000 116.677842165051
137380000 121.415187315996
137390000 117.902745138923
137400000 122.45974311404
137410000 121.759830612411
137420000 126.399101438986
137430000 128.281066669376
137440000 123.096210649329
137450000 121.807503913556
137460000 121.089018033293
137470000 121.599620076391
137480000 118.455150227343
137490000 123.510795606621
137500000 122.706046522094
137510000 119.321842025986
137520000 114.27058883005
137530000 115.913423779395
137540000 118.888136439594
137550000 124.590551873697
137560000 129.20545874949
137570000 122.223015866788
137580000 120.809245722655
137590000 122.368743147732
137600000 121.142429142323
137610000 118.255628506041
137620000 114.651261885065
137630000 119.342370256913
137640000 121.29179220535
137650000 121.872254168034
137660000 119.101578632917
137670000 113.576242619685
137680000 119.187017826537
137690000 126.294775069675
137700000 125.739798866521
137710000 122.855688331243
137720000 121.956539299387
137730000 123.257780239495
137740000 124.114482728239
137750000 124.020160621394
137760000 125.052929257782
137770000 124.530259282108
137780000 126.190341325276
137790000 127.564363791797
137800000 120.58086515695
137810000 122.610087178433
137820000 119.523408927419
137830000 118.881762213562
137840000 111.034945579853
137850000 107.530839279056
137860000 113.803416662354
137870000 110.307187271195
137880000 102.763870758685
137890000 111.374519434571
137900000 112.304138352396
137910000 114.984236564022
137920000 120.652325586387
137930000 116.724154637062
137940000 118.979004618621
137950000 110.677892431563
137960000 115.142868862666
137970000 115.19651974254
137980000 107.213527333919
137990000 114.187974519883
138000000 117.252628343301
138010000 116.572751743459
138020000 116.979973559688
138030000 125.915655222954
138040000 119.100862202038
138050000 122.111115544059
138060000 123.03537298992
138070000 122.345312179868
138080000 120.26827576151
138090000 120.530064448266
138100000 118.794949518604
138110000 120.630787049298
138120000 118.924413932049
138130000 121.379962048573
138140000 116.262430595987
138150000 116.475649962484
138160000 119.155724047265
138170000 121.827928582774
138180000 115.948937138998
138190000 117.997292828267
138200000 120.061396043923
138210000 117.814719685233
138220000 112.821473714056
138230000 116.531694940856
138240000 117.926746003454
138250000 119.678050371884
138260000 121.874385926493
138270000 118.371047049183
138280000 118.719296768796
138290000 115.653328322237
138300000 116.197308911973
138310000 114.838448204024
138320000 120.066559960606
138330000 118.887823695077
138340000 121.382565341795
138350000 122.178713811936
138360000 124.053727472587
138370000 124.732630385866
138380000 117.613773019423
138390000 119.796214765321
138400000 117.757652893965
138410000 121.109967106092
138420000 117.470416085277
138430000 126.386470845705
138440000 124.925453670112
138450000 126.16492532163
138460000 123.65772080536
138470000 120.913493914857
138480000 116.630164920003
138490000 115.889428549179
138500000 115.808919788497
138510000 120.291943291423
138520000 118.655642479324
138530000 122.922358840253
138540000 116.903664608715
138550000 116.811800657419
138560000 117.94419559855
138570000 117.549172084009
138580000 118.996245457571
138590000 118.304597023771
138600000 118.820581578274
138610000 127.269324575837
138620000 126.609211444562
138630000 124.725336231259
138640000 126.827157164024
138650000 123.589250880489
138660000 122.697115285159
138670000 120.091001089415
138680000 121.120827738882
138690000 124.635455230225
138700000 121.64540335455
138710000 122.666143436473
138720000 122.92398013304
138730000 125.810116915358
138740000 123.832861040714
138750000 118.79221797454
138760000 117.258908547326
138770000 114.93736860927
138780000 118.473546157082
138790000 120.637562038197
138800000 117.931794147746
138810000 115.541426673763
138820000 116.629072477478
138830000 116.03110771771
138840000 119.133816084582
138850000 116.028849424249
138860000 119.145218765357
138870000 118.281967876505
138880000 119.554051531285
138890000 117.287599516135
138900000 115.989431081472
138910000 114.069589640584
138920000 117.468903251049
138930000 117.821360184453
138940000 116.120874488335
138950000 120.976354668115
138960000 113.95341894402
138970000 118.182418454941
138980000 119.627153699369
138990000 121.531439402566
139000000 122.827851225651
139010000 120.799436812018
139020000 125.744609509797
139030000 120.274392501505
139040000 114.457617089104
139050000 113.38023020737
139060000 114.319635760876
139070000 111.240858049129
139080000 115.791346488672
139090000 110.784050597988
139100000 111.484404771644
139110000 114.292688285497
139120000 112.716154654361
139130000 109.374923205158
139140000 110.820579855988
139150000 113.674956059069
139160000 113.822944471807
139170000 111.533594903403
139180000 109.281701028671
139190000 114.808342613937
139200000 116.830942140747
139210000 114.601641397605
139220000 116.592299382205
139230000 116.22293529248
139240000 116.850169213579
139250000 116.37091667614
139260000 116.959105202288
139270000 111.836103074526
139280000 111.399619680097
139290000 111.725825349481
139300000 113.902152956743
139310000 114.716738714924
139320000 110.911845282582
139330000 113.2280745986
139340000 113.140560941669
139350000 112.040687442656
139360000 115.806995868132
139370000 115.699577285424
139380000 116.487245499487
139390000 112.018554966199
139400000 114.165623143534
139410000 115.688536504871
139420000 115.438486605101
139430000 117.192808723364
139440000 117.938249373916
139450000 117.952451664836
139460000 116.207695517797
139470000 117.741553314014
139480000 116.075007688254
139490000 112.430357319699
139500000 114.033018512476
139510000 114.495740710751
139520000 111.557315674827
139530000 107.881364296069
139540000 111.029522844454
139550000 112.400033831155
139560000 111.0310272284
139570000 113.128749422191
139580000 111.951568723835
139590000 113.426519238542
139600000 111.249646607969
139610000 109.428580193561
139620000 110.430760880416
139630000 109.859931936616
139640000 110.536117027671
139650000 110.960910515213
139660000 113.944367570441
139670000 113.036100024699
139680000 108.905990918514
139690000 112.636780290803
139700000 111.455484361449
139710000 109.065366231043
139720000 112.182776168508
139730000 113.719526152975
139740000 108.062166312042
139750000 105.616958537695
139760000 104.489774514963
139770000 112.92058864014
139780000 112.171426376151
139790000 112.553679562322
139800000 113.179619754168
139810000 113.479692545789
139820000 112.389114818675
139830000 118.696031075943
139840000 111.660328003021
139850000 110.663560004256
139860000 113.455708123234
139870000 114.605827155777
139880000 112.865447464348
139890000 113.938016855035
139900000 112.175241014633
139910000 117.021250268816
139920000 116.659144226505
139930000 113.411736185786
139940000 112.677648917031
139950000 112.280152145472
139960000 109.773260390746
139970000 113.914750661108
139980000 113.358956870226
139990000 111.149833917012
140000000 110.737930163391
140010000 113.153639244793
140020000 114.349321176877
140030000 113.24425147603
140040000 112.363166347937
140050000 112.408981572497
140060000 107.27765688002
140070000 109.825216178036
140080000 113.727318236164
140090000 110.964322738542
140100000 111.997882879153
140110000 109.698745661717
140120000 107.333241920289
140130000 111.462757731209
140140000 112.911286816376
140150000 114.514663635742
140160000 112.734938293005
140170000 118.018042971987
140180000 114.66998581399
140190000 117.324504160556
140200000 116.236950672552
140210000 111.744624557052
140220000 115.276262512665
140230000 114.287630750991
140240000 113.562991637414
140250000 117.1953905074
140260000 121.739290223076
140270000 117.02117302081
140280000 117.082023451159
140290000 120.246375983628
140300000 119.194766796848
140310000 116.48539953921
140320000 119.234060715811
140330000 116.698000113249
140340000 118.102096467962
140350000 121.700958539449
140360000 118.193074595927
140370000 123.004934857835
140380000 119.921231700327
140390000 117.445703270668
140400000 123.360221344064
140410000 122.999127187664
140420000 124.72719005225
140430000 119.632918389496
140440000 121.751922566713
140450000 122.695922682859
140460000 120.651479056377
140470000 122.62163077888
140480000 116.300149811074
140490000 121.559224123261
140500000 125.941268714878
140510000 125.796344112774
140520000 121.902288760376
140530000 119.550366632854
140540000 120.180962344351
140550000 120.104849760079
140560000 125.804523296613
140570000 120.605466973483
140580000 120.849656481624
140590000 122.34499223881
140600000 121.630421327494
140610000 119.94950114017
140620000 118.048101819751
140630000 112.416398955583
140640000 114.795859202481
140650000 114.78373645447
140660000 114.429632980952
140670000 116.39204010218
140680000 112.162171734068
140690000 112.659207614383
140700000 113.927031287376
140710000 110.603551926844
140720000 117.009281018867
140730000 111.546709120533
140740000 113.168678547657
140750000 111.120288234356
140760000 113.900232659125
140770000 113.449038950296
140780000 116.23950300701
140790000 116.048256427656
140800000 119.018009486695
140810000 119.20183130153
140820000 122.413048140919
140830000 121.494711667882
140840000 119.946649099687
140850000 115.690824626622
140860000 116.833226234894
140870000 119.056204765953
140880000 114.672571847365
140890000 118.602840292592
140900000 121.52622912272
140910000 118.390637448984
140920000 116.714058877305
140930000 116.82889450923
140940000 119.924338826826
140950000 114.410436800402
140960000 116.417057139839
140970000 116.327086879183
140980000 117.982960394349
140990000 113.993776016028
141000000 120.215459329731
141010000 120.996924200604
141020000 118.185743549588
141030000 117.873517027508
141040000 117.996815021471
141050000 117.118439164361
141060000 118.606788296617
141070000 117.826707407999
141080000 119.924566346912
141090000 121.903591313306
141100000 118.654648908967
141110000 115.280885510189
141120000 121.572673679247
141130000 120.643830996585
141140000 122.432849327876
141150000 122.412400273432
141160000 120.915846393478
141170000 113.240770398325
141180000 116.477712933967
141190000 118.713300694388
141200000 112.602555415018
141210000 118.737224349535
141220000 117.280216389184
141230000 115.176554842311
141240000 110.628087060653
141250000 113.345023262672
141260000 106.175021683274
141270000 109.88976722971
141280000 112.556933030513
141290000 110.090013507949
141300000 109.59348203247
141310000 111.760780826056
141320000 112.041944142554
141330000 111.322924344917
141340000 110.696349792663
141350000 111.173896715987
141360000 114.230139848207
141370000 110.99450567391
141380000 111.607297409527
141390000 107.123308367185
141400000 113.87752971501
141410000 114.537246070208
141420000 115.427976949302
141430000 111.28829158112
141440000 110.881313436283
141450000 116.283738856477
141460000 112.987103845775
141470000 118.412707246164
141480000 120.596670037591
141490000 117.15698761212
141500000 117.081208133262
141510000 114.975380288192
141520000 114.878548170878
141530000 118.63779589528
141540000 118.271242015222
141550000 115.709514364249
141560000 116.361673394975
141570000 115.375840693522
141580000 118.036092039833
141590000 121.879101620841
141600000 121.022217545379
141610000 121.657606167861
141620000 121.705405846793
141630000 121.6202171824
141640000 118.500751098641
141650000 119.316082494731
141660000 116.407503292984
141670000 116.747251486971
141680000 115.590554840828
141690000 118.742477975924
141700000 117.285225609633
141710000 118.813804903707
141720000 110.271360206227
141730000 114.495622533861
141740000 107.06541245605
141750000 117.057670257345
141760000 117.621449301379
141770000 120.054689214865
141780000 117.3002363154
141790000 119.499242935527
141800000 114.475671267996
141810000 117.367655713177
141820000 113.81211732864
141830000 116.176880465401
141840000 117.827214090434
141850000 115.786238998071
141860000 113.836185193476
141870000 115.502295851791
141880000 119.5346475228
141890000 117.291424988351
141900000 116.326154791119
141910000 116.491326543315
141920000 115.630460583148
141930000 122.052541355363
141940000 121.85177567937
141950000 117.986727665341
141960000 123.879173131736
141970000 124.02025026032
141980000 120.169730488395
141990000 126.30869516484
142000000 124.745498115279
142010000 122.625858993749
142020000 125.579649826568
142030000 124.184647889102
142040000 116.189145700209
142050000 118.556889748955
142060000 116.897206837449
142070000 121.014642985848
142080000 118.059507101471
142090000 122.256541969698
142100000 117.757955323295
142110000 121.591764139862
142120000 124.27982781679
142130000 117.879484470196
142140000 119.545636108296
142150000 116.05422903017
142160000 117.165180077003
142170000 118.679941988727
142180000 121.586015037078
142190000 122.219864938818
142200000 117.443875720181
142210000 122.002183981663
142220000 121.901235075492
142230000 117.752185003335
142240000 119.37931743531
142250000 117.60942492015
142260000 115.517805044576
142270000 113.020242159294
142280000 116.813167009354
142290000 117.48806294108
142300000 121.53712521613
142310000 121.978284753128
142320000 121.752626245455
142330000 122.965543136301
142340000 119.380622431564
142350000 122.622601118505
142360000 122.277045718427
142370000 129.845121441144
142380000 126.423391703643
142390000 121.836757135012
142400000 124.480261320898
142410000 124.847037085479
142420000 123.611262100015
142430000 124.33533597464
142440000 123.757891230876
142450000 125.987576817347
142460000 125.225963279446
142470000 125.183762248032
142480000 127.009088150524
142490000 126.633020723459
142500000 124.877493862465
142510000 122.868101814537
142520000 122.654005739543
142530000 124.853164094911
142540000 121.055416108598
142550000 125.02836850128
142560000 124.080731757367
142570000 118.153386366265
142580000 122.476294544249
142590000 120.56698406917
142600000 127.330921663003
142610000 129.035351220762
142620000 129.508101782195
142630000 125.552563933718
142640000 121.729900569287
142650000 121.578747371526
142660000 119.429740815369
142670000 124.020224345313
142680000 121.154221990061
142690000 128.220903430497
142700000 122.279076852932
142710000 123.328120869956
142720000 129.824833045541
142730000 126.326270049897
142740000 126.697294221593
142750000 125.340043209523
142760000 126.763151195101
142770000 122.450288627479
142780000 124.865318582905
142790000 125.287695955533
142800000 123.691947265864
142810000 122.576288693467
142820000 121.383435407571
142830000 123.080988932949
142840000 122.433409627522
142850000 125.051406233879
142860000 123.441888329007
142870000 120.639179500961
142880000 125.127638137365
142890000 117.56942532234
142900000 121.709848682417
142910000 120.979530724814
142920000 123.334825591232
142930000 117.853994152487
142940000 118.631968724095
142950000 118.603241367347
142960000 118.396946969055
142970000 119.737073429484
142980000 117.574791332099
142990000 117.873200272262
143000000 116.442874404695
143010000 110.893880177327
143020000 119.214597557644
143030000 115.929758746887
143040000 116.067973239257
143050000 119.691169862555
143060000 117.269909324218
143070000 114.436629555588
143080000 119.431213057552
143090000 121.284621985433
143100000 121.541297830496
143110000 117.495406193963
143120000 120.503887530079
143130000 117.818279960142
143140000 119.562861390265
143150000 119.348582362809
143160000 116.433179026237
143170000 115.975751100446
143180000 111.07954944993
143190000 117.668665774601
143200000 115.473717662479
143210000 117.589050301296
143220000 118.536034781795
143230000 118.375532339621
143240000 117.681076274532
143250000 116.390376744312
143260000 117.200309582079
143270000 120.115531799576
143280000 119.280147024325
143290000 120.064107972052
143300000 116.925533202546
143310000 118.164093814292
143320000 124.240125232856
143330000 119.791427941147
143340000 121.867581424077
143350000 123.060826700867
143360000 120.907291433908
143370000 122.570392520242
143380000 121.505549730979
143390000 123.437456713849
143400000 122.331580862124
143410000 121.639296019324
143420000 110.390515638315
143430000 115.975793083983
143440000 116.103602651715
143450000 116.876628653177
143460000 117.712863147818
143470000 114.969391690815
143480000 117.969391158508
143490000 111.440619114447
143500000 117.589689061404
143510000 115.797730944977
143520000 112.120105250023
143530000 115.487434330347
143540000 115.150534186241
143550000 116.715125017749
143560000 117.470862008295
143570000 113.099118811767
143580000 117.034205561182
143590000 119.845129137841
143600000 118.859363631913
143610000 123.698613630283
143620000 123.197877565455
143630000 121.833185400427
143640000 119.499078803039
143650000 116.02937202
143660000 119.149349551933
143670000 122.259860106809
143680000 120.637149628981
143690000 119.582472353233
143700000 119.230523864021
143710000 116.406063599452
143720000 121.649545981986
143730000 118.860267572904
143740000 116.935702409605
143750000 118.805721065906
143760000 122.768668929779
143770000 123.181240536552
143780000 119.561597939143
143790000 117.107408571042
143800000 120.260438176805
143810000 126.249187973904
143820000 127.643260685497
143830000 127.36677001397
143840000 124.141908389832
143850000 122.36651802384
143860000 119.644944272667
143870000 121.189605150539
143880000 118.065606516287
143890000 118.427935684358
143900000 119.044013652567
143910000 118.141156136046
143920000 116.684841042933
143930000 112.222039200266
143940000 116.820912992881
143950000 123.711281484425
143960000 123.280017588281
143970000 118.488656236413
143980000 123.509076267087
143990000 119.148273800225
144000000 117.085287405596
144010000 118.238204100441
144020000 116.368937880011
144030000 117.076602767912
144040000 113.701333187777
144050000 115.975591694473
144060000 117.199198713369
144070000 117.677884426517
144080000 115.619835378276
144090000 117.943349550354
144100000 109.555629244289
144110000 111.93069935127
144120000 113.099476382893
144130000 114.03855679026
144140000 119.205673848223
144150000 120.736135347244
144160000 123.280803386263
144170000 119.948517611539
144180000 117.045123755722
144190000 117.537722546063
144200000 115.076370590685
144210000 115.919774803912
144220000 120.792677185176
144230000 124.416507681437
144240000 118.253848593095
144250000 122.467099636783
144260000 121.806769678498
144270000 119.557446125177
144280000 123.810926872857
144290000 121.288293109738
144300000 121.08224316795
144310000 120.155849198282
144320000 126.792988329743
144330000 127.016157379095
144340000 123.261530651259
144350000 122.237744607225
144360000 120.924774367633
144370000 116.368641712204
144380000 119.23795314687
144390000 121.264846899716
144400000 117.352706235567
144410000 113.495381201117
144420000 107.685549048052
144430000 113.620571173982
144440000 114.105310911577
144450000 116.211018557607
144460000 118.793600001517
144470000 116.471094343411
144480000 112.915626905308
144490000 111.704534504409
144500000 112.461603594853
144510000 116.802612723872
144520000 118.321904452346
144530000 117.733068131376
144540000 115.865633289048
144550000 114.893569812032
144560000 117.065834949999
144570000 113.714071627445
144580000 118.149317844595
144590000 113.536088912483
144600000 117.374297454521
144610000 119.321027478847
144620000 116.456912328346
144630000 116.21137233392
144640000 111.509779169718
144650000 120.239608350281
144660000 115.188890882666
144670000 120.152399385376
144680000 113.914173002906
144690000 111.721043968295
144700000 116.591567227882
144710000 119.208990894263
144720000 120.27488826275
144730000 118.452773149975
144740000 121.154464671392
144750000 119.141390406128
144760000 123.399009013961
144770000 121.81487109653
144780000 118.909534195414
144790000 120.311579093259
144800000 115.734950441787
144810000 116.377215073851
144820000 119.373602913856
144830000 119.614072584623
144840000 120.207600418116
144850000 122.971804995637
144860000 119.942866966375
144870000 119.135428240321
144880000 121.586832148041
144890000 118.063487071969
144900000 121.726488587864
144910000 118.737974066828
144920000 119.948211155853
144930000 121.566562885076
144940000 124.503632596672
144950000 123.580252472793
144960000 125.550061779836
144970000 124.514755486968
144980000 124.220589890252
144990000 127.317840774889
145000000 127.690063080234
145010000 127.470622119752
145020000 121.546198030555
145030000 123.730164778055
145040000 122.684396788006
145050000 122.682636511065
145060000 117.882123979534
145070000 122.56098112549
145080000 117.099801382357
145090000 125.377789768013
145100000 124.175212401629
145110000 123.543063982435
145120000 120.189844698195
145130000 119.547178959608
145140000 119.278541114852
145150000 115.839935607258
145160000 117.062682321966
145170000 120.422886696868
145180000 121.236591805626
145190000 117.228109634327
145200000 120.931651871499
145210000 123.62086976377
145220000 118.331724047342
145230000 119.015656366276
145240000 119.343919433173
145250000 122.501818895141
145260000 121.050954957768
145270000 122.70183963285
145280000 122.753028784178
145290000 122.89565411453
145300000 122.670163190473
145310000 117.872674188698
145320000 121.380769385895
145330000 121.518345416444
145340000 122.350837613776
145350000 123.151777397251
145360000 121.13071962826
145370000 119.364906817117
145380000 122.654952790963
145390000 123.510820113804
145400000 117.923743692819
145410000 121.901311938502
145420000 121.126567511096
145430000 123.164284283654
145440000 119.439346832797
145450000 113.560208151696
145460000 121.304698116197
145470000 124.359420206435
145480000 121.891668312054
145490000 122.519469673034
145500000 123.927689822445
145510000 125.868059059188
145520000 121.691453789689
145530000 122.426793687067
145540000 123.418617331358
145550000 126.306089618783
145560000 121.749427898191
145570000 125.025032315871
145580000 126.838640424126
145590000 126.9581977482
145600000 130.251476172549
145610000 126.694952974738
145620000 128.597854828536
145630000 123.514845045961
145640000 121.955773554188
145650000 120.567717306049
145660000 122.529091029504
145670000 123.385590073652
145680000 124.324207056199
145690000 119.808677702161
145700000 118.000887561001
145710000 118.131858096818
145720000 118.348927788554
145730000 115.746417736861
145740000 115.878986455702
145750000 117.887547631135
145760000 114.103910548712
145770000 113.337271075816
145780000 112.460545424793
145790000 118.837393257598
145800000 114.812210008315
145810000 116.91522993422
145820000 120.600840676136
145830000 118.945828842
145840000 118.250385236206
145850000 116.747693335101
145860000 117.26352269197
145870000 116.065317379982
145880000 117.093104424997
145890000 118.667800879321
145900000 116.263851748384
145910000 120.057513702767
145920000 118.540028702391
145930000 113.822915397614
145940000 116.904054344467
145950000 116.171727136957
145960000 120.326628867458
145970000 121.22645041241
145980000 122.79739685481
145990000 124.939085297648
146000000 124.668519788173
146010000 123.973945847403
146020000 126.057589845322
146030000 125.15169878592
146040000 119.692487133287
146050000 118.720948229876
146060000 121.371220104882
146070000 119.673224504609
146080000 119.579993730882
146090000 125.057100599966
146100000 119.207084964309
146110000 121.786604030338
146120000 125.471547707524
146130000 121.606104662709
146140000 122.74765322393
146150000 125.277454644783
146160000 118.196950716331
146170000 119.330364221084
146180000 115.100838596624
146190000 112.580711126235
146200000 113.881232442005
146210000 116.218444851573
146220000 112.683905825508
146230000 117.982879101732
146240000 119.301341523307
146250000 118.724717694533
146260000 116.312162958367
146270000 118.403564890058
146280000 118.683261071127
146290000 121.326959214881
146300000 116.685188825434
146310000 118.205968971969
146320000 115.854720564737
146330000 115.711365417969
146340000 113.385291351012
146350000 115.247991216397
146360000 119.721809141939
146370000 118.572315493697
146380000 117.181327631641
146390000 121.22049600755
146400000 113.072522093688
146410000 112.846785802763
146420000 114.842501631155
146430000 112.291495602869
146440000 110.207593315128
146450000 114.582563693583
146460000 112.631716503546
146470000 111.840164433209
146480000 113.340321347502
146490000 115.897873837428
146500000 118.436011204651
146510000 118.16206450731
146520000 116.800184113965
146530000 122.838273240492
146540000 120.411502308566
146550000 119.524681425804
146560000 111.219259050784
146570000 115.239473179682
146580000 114.257666507266
146590000 116.092608964735
146600000 118.000776931637
146610000 118.823643216731
146620000 120.276870855184
146630000 120.593890894132
146640000 121.204478538416
146650000 112.788484025798
146660000 114.422027983094
146670000 116.425809550843
146680000 119.115232578822
146690000 121.673390305567
146700000 119.661918615342
146710000 121.035013062531
146720000 122.731598627405
146730000 125.368052117591
146740000 123.95410243905
146750000 118.797359288267
146760000 119.965014693571
146770000 122.013521437415
146780000 118.851204995807
146790000 117.452481393705
146800000 116.722866193116
146810000 119.193948270265
146820000 116.667536674385
146830000 117.885426671029
146840000 118.298437447166
146850000 117.004502181081
146860000 117.258671884999
146870000 114.662248223838
146880000 117.820219272479
146890000 119.656295471564
146900000 118.804051993925
146910000 111.57607156031
146920000 110.1618250623
146930000 109.045253323998
146940000 113.242990204906
146950000 108.300835977503
146960000 114.90761637829
146970000 113.780592359126
146980000 108.975814716085
146990000 113.07606749849
147000000 113.584753851112
147010000 118.909500240675
147020000 117.971677495186
147030000 114.563077426549
147040000 111.714493304029
147050000 119.536600507516
147060000 116.212867807989
147070000 120.871648162059
147080000 118.196086480653
147090000 118.366991212253
147100000 120.309761200038
147110000 120.342090649454
147120000 119.939001147698
147130000 120.665493885785
147140000 114.378543343395
147150000 122.42025613767
147160000 124.478809952847
147170000 120.629722072583
147180000 119.271172868992
147190000 118.872482195836
147200000 119.257744578867
147210000 117.687772604961
147220000 116.327670747388
147230000 121.077970921046
147240000 118.453391069958
147250000 120.22396576643
147260000 120.03741874278
147270000 122.252566746262
147280000 118.84108841939
147290000 118.648522410086
147300000 108.991174014124
147310000 113.825150006553
147320000 120.256370176786
147330000 120.546166138008
147340000 117.927109477255
147350000 113.783670040488
147360000 113.430577388536
147370000 114.566671299073
147380000 123.262706824831
147390000 121.334472923904
147400000 123.088863880377
147410000 121.338296246444
147420000 123.45533306381
147430000 122.933154118264
147440000 119.793951039049
147450000 122.567086348725
147460000 120.952709565285
147470000 119.537206222264
147480000 112.267598050785
147490000 117.063942563675
147500000 118.982582075119
147510000 120.716302055983
147520000 118.769519815164
147530000 121.131289216682
147540000 116.8058059127
147550000 118.591710755653
147560000 118.509037983342
147570000 123.135686690238
147580000 123.067521350079
147590000 122.466816791324
147600000 126.236384048687
147610000 125.655765924013
147620000 126.326956409257
147630000 128.536261217873
147640000 128.328297343289
147650000 125.758031499024
147660000 126.630469418688
147670000 125.226824929903
147680000 122.325038518124
147690000 118.751251273175
147700000 124.308177257883
147710000 122.659493232316
147720000 118.333150566903
147730000 119.127705216814
147740000 118.073331793189
147750000 117.625756458888
147760000 119.670085614959
147770000 119.478964001403
147780000 113.395441939022
147790000 115.885279268309
147800000 120.938660352387
147810000 119.864324829589
147820000 119.998058871384
147830000 121.615248043541
147840000 122.238582266264
147850000 124.585607601773
147860000 122.181493123473
147870000 123.385323345656
147880000 116.957954983586
147890000 122.573413070749
147900000 120.120481139231
147910000 123.660656721461
147920000 120.720997867957
147930000 121.592481061051
147940000 124.146169334497
147950000 122.128398367118
147960000 122.347603107637
147970000 126.678217427652
147980000 126.205651725134
147990000 119.936316794955
148000000 124.4809917336
148010000 122.964548283489
148020000 126.223201995253
148030000 126.802739957797
148040000 125.776159752503
148050000 125.800582915202
148060000 120.248823353798
148070000 124.443927094939
148080000 119.39157695267
148090000 121.777054643379
148100000 123.767893456349
148110000 127.740011319648
148120000 129.464275945355
148130000 127.298692322639
148140000 125.406742058853
148150000 120.622552580687
148160000 116.840801283714
148170000 117.186811280357
148180000 112.830853767808
148190000 115.237038404446
148200000 110.966092518317
148210000 108.994793582027
148220000 117.775040011873
148230000 115.443392482188
148240000 114.898106687631
148250000 121.352834948955
148260000 119.382716234695
148270000 114.274772855895
148280000 118.279150199474
148290000 121.770419938007
148300000 125.924369000941
148310000 122.581030880138
148320000 120.66243750286
148330000 116.27055654052
148340000 117.535016422042
148350000 117.966933603857
148360000 120.143940038348
148370000 119.900426591658
148380000 118.169665969047
148390000 114.200805274815
148400000 115.717280187314
148410000 114.058913516999
148420000 112.817106824298
148430000 114.598353991244
148440000 113.514125163827
148450000 115.455732327948
148460000 114.840071514462
148470000 114.05100725737
148480000 108.04105347257
148490000 108.893950332818
148500000 114.29040735122
148510000 108.129502152434
148520000 108.128739717671
148530000 109.273041740392
148540000 115.044188498606
148550000 115.561670174848
148560000 119.708953994298
148570000 118.730752037016
148580000 119.128836617971
148590000 119.996056470673
148600000 118.471929385703
148610000 116.565739965375
148620000 121.136320424357
148630000 122.326069398378
148640000 121.492531199153
148650000 122.184838949173
148660000 122.615044739655
148670000 123.140223248009
148680000 119.137728579315
148690000 122.472436125514
148700000 119.616817022582
148710000 123.489465652601
148720000 119.342484977155
148730000 116.855577956615
148740000 112.240758931845
148750000 114.533764512428
148760000 118.644441203271
148770000 115.970979941802
148780000 115.232753793026
148790000 112.979821011246
148800000 114.871750240818
148810000 112.701485820897
148820000 115.881690176071
148830000 111.190260781894
148840000 111.790403193203
148850000 111.610006094884
148860000 114.558850737341
148870000 123.653568265713
148880000 124.219730566542
148890000 121.159743210558
148900000 123.000210471273
148910000 120.507646629315
148920000 116.68085074181
148930000 121.477603559873
148940000 116.833938390306
148950000 119.265344774734
148960000 118.854399082819
148970000 115.88415049147
148980000 114.093316241574
148990000 112.448296357003
149000000 115.581926255542
149010000 117.399999972243
149020000 116.807442815882
149030000 115.790845209208
149040000 120.160333863877
149050000 122.525989058767
149060000 122.702939322132
149070000 118.221289203169
149080000 119.194557578589
149090000 122.321210727708
149100000 119.075477637327
149110000 119.594546946486
149120000 126.360559343606
149130000 125.036920868179
149140000 129.367989756028
149150000 129.695325544826
149160000 129.10597737822
149170000 131.056469029689
149180000 125.600808636187
149190000 123.966165768902
149200000 119.816293644551
149210000 118.792401360732
149220000 118.681171991155
149230000 118.265115010101
149240000 120.864672683926
149250000 122.178670246861
149260000 121.904183570124
149270000 118.924365170891
149280000 117.78321563707
149290000 117.780751325865
149300000 115.991852567274
149310000 116.730887610824
149320000 115.687652612757
149330000 114.092583456608
149340000 110.145568473868
149350000 120.146122121126
149360000 119.360965303375
149370000 116.787561482075
149380000 116.772540862762
149390000 117.345560162313
149400000 114.498200591274
149410000 117.701617566819
149420000 116.127734438927
149430000 115.610346245677
149440000 116.670728167879
149450000 121.481447199435
149460000 117.986649665622
149470000 121.616575802159
149480000 120.596567516726
149490000 124.650964902978
149500000 119.905046847544
149510000 113.250313360384
149520000 117.03359035454
149530000 121.912018286593
149540000 117.477368641679
149550000 117.024585883163
149560000 119.977221006283
149570000 118.696014876953
149580000 118.510772130656
149590000 119.553923054162
149600000 119.129422587358
149610000 117.011043640805
149620000 119.957382700772
149630000 120.825428411421
149640000 122.38127221451
149650000 116.606616716173
149660000 121.875844601624
149670000 120.419891695894
149680000 124.728259713912
149690000 123.549711372537
149700000 123.243598960124
149710000 122.670187383269
149720000 121.543982544827
149730000 117.202680662444
149740000 118.728900531702
149750000 116.679543129258
149760000 122.315799122463
149770000 121.33037662655
149780000 121.874675304203
149790000 123.075182920191
149800000 120.365677316281
149810000 116.35490418955
149820000 117.727114019736
149830000 118.321913211802
149840000 122.465484702198
149850000 126.755442743439
149860000 120.374539888262
149870000 119.808662200301
149880000 121.603267303324
149890000 125.165040421475
149900000 128.541246795546
149910000 129.760991124598
149920000 126.992002435934
149930000 121.171079152618
149940000 124.829113055539
149950000 118.749892630856
149960000 118.690707367526
149970000 117.971704812247
149980000 116.732645024025
149990000 122.992176742772
150000000 120.522805199975
#timestep 
150010000 120.871355216882
150020000 116.722432444904
150030000 117.457839730327
150040000 115.03819032861
150050000 116.366205826474
150060000 117.350692699596
150070000 120.843845283587
150080000 123.913863164309
150090000 121.300668825653
150100000 119.55328293849
150110000 119.834180383717
150120000 119.558767030555
150130000 118.987950825215
150140000 120.784202520386
150150000 120.89351324014
150160000 118.279833635213
150170000 119.916724177728
150180000 119.730290139972
150190000 116.92295433207
150200000 121.807587757601
150210000 121.874165089898
150220000 123.433102081934
150230000 126.741763774615
150240000 124.443747672295
150250000 121.434900039263
150260000 120.598554077403
150270000 123.398864831446
150280000 124.649361367266
150290000 126.010175183215
150300000 121.678775596037
150310000 122.293368649429
150320000 124.336576442896
150330000 129.470731339975
150340000 124.672877947752
150350000 125.310434328138
150360000 126.718034585974
150370000 123.366923084478
150380000 122.859301103513
150390000 125.585736591312
150400000 125.024483369607
150410000 122.452500349156
150420000 118.818115090268
150430000 121.543699458972
150440000 116.159705149605
150450000 119.437617956054
150460000 123.453647149165
150470000 122.947749482159
150480000 121.654717102621
150490000 124.089393106073
150500000 123.670935581259
150510000 122.846195868029
150520000 122.865611328384
150530000 122.442932275455
150540000 124.17966666734
150550000 126.675696786045
150560000 122.896050245123
150570000 122.09111049491
150580000 120.169995364669
150590000 117.032226702095
150600000 113.816748363061
150610000 117.297141656628
150620000 114.775488254422
150630000 117.28195579461
150640000 116.48598456777
150650000 111.627525990372
150660000 114.644017395763
150670000 113.585917150758
150680000 116.814751979125
150690000 114.731297942832
150700000 118.50371608229
150710000 119.783212235384
150720000 119.316026999828
150730000 117.809276579481
150740000 118.268945629674
150750000 115.578176267104
150760000 124.475152856115
150770000 124.028851943639
150780000 120.448807234315
150790000 122.104041846918
150800000 126.289536556361
150810000 125.42509156154
150820000 126.485547755448
150830000 128.427350169934
150840000 123.605921854144
150850000 130.104919845019
150860000 127.35904910513
150870000 129.354478320398
150880000 130.379769693322
150890000 124.61559140649
150900000 122.20614622206
150910000 121.082607037559
150920000 120.416758402875
150930000 121.942715012397
150940000 121.840903312172
150950000 121.94076695879
150960000 122.684252724184
150970000 119.933718894164
150980000 123.112101469256
150990000 125.485777098775
151000000 121.842279163171
151010000 127.100978388886
151020000 127.654435261629
151030000 121.735919609428
151040000 121.761267607352
151050000 123.66408702392
151060000 125.963234095272
151070000 124.989216954305
151080000 122.533643990187
151090000 125.099944070513
151100000 125.865326051126
151110000 124.626050917906
151120000 120.35020939435
151130000 119.180820515022
151140000 122.47085107056
151150000 127.334013471969
151160000 124.08015364303
151170000 125.601385782745
151180000 124.114576329874
151190000 123.345321132284
151200000 120.419851968686
151210000 119.458970041911
151220000 119.362420223499
151230000 122.752440458321
151240000 120.936283074251
151250000 119.514576731273
151260000 118.917777677161
151270000 117.095415982458
151280000 115.665551526851
151290000 117.023207487016
151300000 118.742683531799
151310000 111.435702688509
151320000 118.673599051797
151330000 120.487391466754
151340000 119.215294375774
151350000 116.400256217058
151360000 117.379154366702
151370000 121.00890408577
151380000 121.039108676199
151390000 123.795514278772
151400000 124.90347571656
151410000 125.285971753243
151420000 125.701915294238
151430000 123.951410128239
151440000 125.12653058943
151450000 126.713648090095
151460000 122.80790891661
151470000 122.410733530499
151480000 124.071132667218
151490000 121.337286828096
151500000 121.308987968792
151510000 121.903831968546
151520000 119.133140436105
151530000 118.756512764689
151540000 113.606674145503
151550000 119.04556131015
151560000 114.561886282342
151570000 113.747566243579
151580000 111.503115629729
151590000 117.523827194833
151600000 116.346100435967
151610000 114.523448648919
151620000 118.834363452989
151630000 121.729015161065
151640000 118.249280207672
151650000 114.76618008853
151660000 120.350486711561
151670000 125.405272417872
151680000 125.4837601404
151690000 127.170318119418
151700000 126.240380837919
151710000 127.356814798845
151720000 126.091362807627
151730000 121.9333873884
151740000 122.081773322471
151750000 120.84577341321
151760000 123.233241404182
151770000 123.447340446165
151780000 123.515006422991
151790000 123.384016131872
151800000 124.103649986601
151810000 125.299014746113
151820000 124.665579646725
151830000 121.373371634743
151840000 120.239337343494
151850000 119.038830395387
151860000 119.189142207503
151870000 117.971983803095
151880000 116.708617035321
151890000 118.297640799281
151900000 121.537288091106
151910000 126.265236930677
151920000 124.092270616796
151930000 119.270469821432
151940000 115.865138231799
151950000 120.158350813258
151960000 115.847490913938
151970000 119.898579418097
151980000 114.584952844769
151990000 116.5576029667
152000000 115.607002721267
152010000 116.833295716905
152020000 120.425233753202
152030000 120.167768969056
152040000 121.8222012195
152050000 118.964077625142
152060000 119.582347479772
152070000 121.853911591068
152080000 121.603961006083
152090000 120.649125764838
152100000 117.764205094364
152110000 118.907877498647
152120000 114.31120728368
152130000 117.924378859808
152140000 116.660861586579
152150000 114.016747218267
152160000 118.0701797031
152170000 115.429956771286
152180000 117.360458924179
152190000 113.307336980439
152200000 116.348802854531
152210000 118.203269858302
152220000 115.923086314565
152230000 121.934715343454
152240000 118.969005618858
152250000 121.410943515046
152260000 124.87929902522
152270000 121.69459610927
152280000 119.68660435305
152290000 123.933321669966
152300000 122.3051200404
152310000 120.054786446074
152320000 122.699159998316
152330000 124.812445302332
152340000 125.461936191097
152350000 128.043155836801
152360000 129.602064346058
152370000 127.225751056355
152380000 127.785777646848
152390000 127.471684277349
152400000 128.812618806872
152410000 125.810887558649
152420000 123.659107986157
152430000 122.14543114536
152440000 118.313993995709
152450000 116.924485287551
152460000 120.667727884446
152470000 118.054868553871
152480000 118.313228489971
152490000 117.883199307407
152500000 118.164828635455
152510000 118.593700511568
152520000 118.324992986113
152530000 119.300718026453
152540000 122.955884650402
152550000 117.738093830958
152560000 120.09123113603
152570000 118.424607229813
152580000 116.11394548762
152590000 116.158115880753
152600000 117.485675191688
152610000 114.33696819417
152620000 119.270788612298
152630000 118.278289643479
152640000 118.477693429691
152650000 124.062128958858
152660000 126.008421064685
152670000 124.933625241818
152680000 128.359680683372
152690000 127.858883129618
152700000 129.196370335099
152710000 131.471342567169
152720000 125.952438395842
152730000 122.877117695083
152740000 125.41108854944
152750000 121.177549331922
152760000 124.549235324506
152770000 122.426276085102
152780000 121.057477507125
152790000 124.528956146187
152800000 128.10078579721
152810000 125.346474443763
152820000 126.070108244319
152830000 122.073658122163
152840000 125.964536856277
152850000 125.267920503963
152860000 126.486577539741
152870000 127.072549490853
152880000 128.709413157063
[truncated: 395,582 more chars]
