# Supplementary material for: Directional translocation resistance of Zika xrRNA
Source: Nat Commun. 2020 Jul 27;11:3749. doi: 10.1038/s41467-020-17508-7 (PMC7385498; doi:10.1038/s41467-020-17508-7)
Supplement: Supplementary file 4 — Source Data [file 41467_2020_17508_MOESM4_ESM.zip › Source_Data_Figures/Fig2B/stretching-rate_r0-T300K/r_7_Ree_parallel.dat]

10000 20.2122365618575
20000 16.5156234082768
30000 11.3895617763617
40000 14.4374376122366
50000 20.4061403990828
60000 17.5432466867795
70000 15.5600407806568
80000 12.7052319467547
90000 12.5743143487857
100000 5.86759420703874
110000 7.17257062074702
120000 2.72225118948307
130000 9.11493277391509
140000 6.8402882729365
150000 6.49365733952669
160000 8.39972702097106
170000 9.61212328902064
180000 13.7334821683716
190000 15.5839290649328
200000 7.71020176268451
210000 11.7845618756526
220000 10.9258388906011
230000 9.32213455067301
240000 11.5008834410052
250000 6.78563556899195
260000 10.9558495653849
270000 4.99793096272123
280000 8.54129155633939
290000 4.36775875053172
300000 2.03318282676878
310000 0.152932391163404
320000 1.67041943768714
330000 3.23785884172855
340000 4.02232117030991
350000 6.04658455444309
360000 6.32662648254831
370000 1.39856808924958
380000 0.10497428907837
390000 5.50975148989863
400000 7.37338194242437
410000 5.8424804558968
420000 6.37870464196993
430000 1.17338915757273
440000 8.16770013189011
450000 9.73800052678268
460000 9.10116865107693
470000 1.79136670910253
480000 4.48278130162817
490000 5.73895216462279
500000 6.47169721287202
510000 10.8922422394929
520000 4.24944162754298
530000 9.38251299499962
540000 7.53566551479349
550000 3.99714612206259
560000 1.27691126460519
570000 0.519464030697293
580000 3.30926810062272
590000 2.61874087030026
600000 2.7429503357165
610000 0.73424765693278
620000 3.11831762011013
630000 2.20566468594387
640000 0.859172819308753
650000 1.86352094681314
660000 4.63357947371782
670000 7.97279427660635
680000 4.89142749807365
690000 4.33270590641695
700000 4.82499194452305
710000 4.03597627945828
720000 4.83929607890366
730000 1.40567535340608
740000 8.89726413840157
750000 1.69752149822148
760000 1.63585685231283
770000 1.88601748308793
780000 2.3301589693927
790000 1.099158706011
800000 6.3214468062726
810000 3.44301134447926
820000 6.44655924285416
830000 5.58272477608483
840000 4.50658031228613
850000 7.02277477726869
860000 8.25296449731042
870000 7.13062724305479
880000 2.15790538149832
890000 0.455013811925994
900000 1.14796418650911
910000 6.52712981213102
920000 7.72694966946221
930000 16.0100200797159
940000 13.2802030742837
950000 11.6779099841012
960000 15.5747654824373
970000 4.42029264745156
980000 2.55239944095194
990000 0.633455900216347
1000000 1.66470205815318
1010000 2.99150005612967
1020000 3.725362180861
1030000 8.04001293392366
1040000 12.2459268030883
1050000 7.50997943288002
1060000 15.3777926789976
1070000 14.9763783892052
1080000 18.6181669792807
1090000 11.8137148246925
1100000 16.9530211174729
1110000 18.5033208545206
1120000 15.9213985137051
1130000 9.09305324845104
1140000 0.937249032787065
1150000 4.5879714242871
1160000 3.44685125936036
1170000 7.7730090636486
1180000 9.51174199795963
1190000 15.088118592372
1200000 12.6424658244241
1210000 13.407807709507
1220000 9.42691599670934
1230000 13.3239105036719
1240000 5.0221203526097
1250000 6.20141766934961
1260000 1.52728033014125
1270000 2.11408158828135
1280000 6.10990039779409
1290000 11.7790580000812
1300000 8.4686244919327
1310000 5.84849488036122
1320000 3.56124494414229
1330000 1.63327471995956
1340000 4.17432456188857
1350000 1.62101250760287
1360000 11.8881082158339
1370000 12.9231107949689
1380000 9.14395173691855
1390000 8.66961083428379
1400000 5.7074596750723
1410000 5.08574636250097
1420000 7.50714911485596
1430000 6.33922747236522
1440000 13.7238278721737
1450000 14.8224112375615
1460000 15.7174411314531
1470000 8.49674358739918
1480000 1.67011006736158
1490000 5.16140668385674
1500000 8.68365428975386
1510000 5.11167556748308
1520000 5.51350431508297
1530000 4.42344309737376
1540000 7.80351757375877
1550000 6.83141814137554
1560000 5.13002305720454
1570000 8.09690193156399
1580000 13.9338986364544
1590000 8.01661376731641
1600000 4.5665116328866
1610000 8.43615683893711
1620000 10.8721380444051
1630000 5.7715012767224
1640000 13.4522563606979
1650000 13.6374867164176
1660000 14.8263112604861
1670000 10.6225538039457
1680000 15.2428124550577
1690000 14.8028154078474
1700000 10.414350779477
1710000 16.9826724766183
1720000 13.6881551161017
1730000 12.1570394424447
1740000 12.8154588196068
1750000 10.262623320234
1760000 10.011837567747
1770000 14.0470162529978
1780000 10.9734720940209
1790000 9.45905676431232
1800000 13.3326782241737
1810000 14.0366439759499
1820000 14.1868601095059
1830000 13.8387437423067
1840000 7.1239369992939
1850000 9.68265879048312
1860000 4.6035450682599
1870000 11.5197652111076
1880000 10.8294578711701
1890000 11.7036904923385
1900000 13.1616832831558
1910000 14.0428559182545
1920000 15.2603706679722
1930000 17.3672981896381
1940000 15.9655017754508
1950000 15.5246891696499
1960000 14.0725857694318
1970000 14.5405863319621
1980000 10.7296196281783
1990000 10.2412328675094
2000000 7.15114736342139
2010000 10.8021120702913
2020000 9.764323318332
2030000 3.73959209832236
2040000 10.3294060531989
2050000 14.3843134912096
2060000 14.4549441259099
2070000 6.75650198809666
2080000 12.866639280342
2090000 15.5715171635451
2100000 13.3814914869683
2110000 8.83475826835212
2120000 1.91727018696048
2130000 4.86970836965259
2140000 1.81075096213209
2150000 2.63074953323206
2160000 0.125487208792094
2170000 0.456001262190625
2180000 2.64470685874488
2190000 1.95477839041979
2200000 3.43484220127249
2210000 0.439604135215404
2220000 1.81760714140864
2230000 0.329485938029222
2240000 0.232580109227058
2250000 2.92770243689023
2260000 6.30593793662553
2270000 14.1747110938999
2280000 9.49155465262317
2290000 14.8333668240808
2300000 14.3193509974784
2310000 9.1842888686831
2320000 4.12866513102387
2330000 5.18226617108621
2340000 2.90885141479691
2350000 5.56593793557118
2360000 0.265521457495367
2370000 3.04047677249605
2380000 5.62358407376524
2390000 3.33885068722316
2400000 4.33439255223016
2410000 4.10926534056796
2420000 1.69152995516373
2430000 5.3546766675359
2440000 1.34931647404329
2450000 1.29366799104753
2460000 4.44641257014905
2470000 1.67560720160532
2480000 3.85035413872589
2490000 1.12131762820735
2500000 0.218136073374296
2510000 3.2267311108053
2520000 4.86435154348084
2530000 15.3845148576299
2540000 17.8435398732827
2550000 9.86289811145599
2560000 3.55580122270516
2570000 5.19435016816175
2580000 2.56258672188591
2590000 7.47172527375011
2600000 9.56660052484796
2610000 7.4064667388476
2620000 8.58803779118472
2630000 5.94352554077193
2640000 2.2745319453378
2650000 11.0581164793691
2660000 2.16597796432796
2670000 6.12529511151524
2680000 12.0737475374656
2690000 12.5426208096087
2700000 7.59238726083191
2710000 3.45995059463621
2720000 5.80361646316209
2730000 10.603501544274
2740000 6.10053995858698
2750000 12.1896466970505
2760000 6.37414662560445
2770000 12.7140955075047
2780000 10.2511639759122
2790000 6.02470497035256
2800000 7.75168786555719
2810000 2.68400089395868
2820000 3.21078366592769
2830000 7.52319225775608
2840000 6.48381142217107
2850000 7.13056820237131
2860000 9.94062608887839
2870000 1.91945146311423
2880000 6.25149308835421
2890000 11.1950110736592
2900000 10.7575528793004
2910000 14.4657082796658
2920000 15.591774197279
2930000 18.823274573148
2940000 9.48429520289926
2950000 18.2099137871743
2960000 18.1379173511145
2970000 23.2882992853463
2980000 19.8351860815275
2990000 19.8371233050177
3000000 14.481651981503
3010000 18.9043731114342
3020000 15.9858113225093
3030000 18.7645365053705
3040000 20.051988005438
3050000 10.4826198193977
3060000 8.01246387377887
3070000 14.1456451325104
3080000 10.9797457075211
3090000 6.27099657629429
3100000 6.23979774771868
3110000 4.57542639891335
3120000 3.00623765756416
3130000 3.76400671237047
3140000 12.2912620367495
3150000 21.1896714767835
3160000 21.781319557768
3170000 18.9065566966462
3180000 22.7990246695653
3190000 23.8204773863519
3200000 23.8325892068114
3210000 26.9160271029988
3220000 21.6719368028209
3230000 15.1732408173552
3240000 18.7210564767059
3250000 21.3033840202106
3260000 21.8746957347297
3270000 26.888829887666
3280000 32.107424934284
3290000 27.2915430854169
3300000 28.7189091258199
3310000 30.0739773321118
3320000 28.1876694609239
3330000 32.1681643729468
3340000 20.5017098556159
3350000 16.8277733834203
3360000 24.4173467023002
3370000 30.8202514121717
3380000 34.0470550364954
3390000 27.9918517338984
3400000 31.1358932648611
3410000 28.7460819917314
3420000 23.9654180610366
3430000 32.8753668668996
3440000 22.9508379572239
3450000 26.6570212251313
3460000 27.8046910309653
3470000 20.4759131084867
3480000 20.7835555045519
3490000 20.8472942321769
3500000 22.2075751613818
3510000 20.3008935619732
3520000 16.3854441570465
3530000 20.1666343713425
3540000 20.1443423380057
3550000 9.16143796971909
3560000 12.9367996159829
3570000 18.4552631105133
3580000 14.7367409023527
3590000 19.9300646054695
3600000 19.1370218741786
3610000 18.086660136903
3620000 14.5810341155928
3630000 13.2229803744146
3640000 15.7461860836171
3650000 16.8892026505591
3660000 13.7895538833268
3670000 25.0359589952736
3680000 26.0200972946421
3690000 22.0390510060006
3700000 19.6051980763748
3710000 21.5643246982208
3720000 23.1496862729084
3730000 23.5319199091826
3740000 21.5133131283452
3750000 20.0060807853168
3760000 17.5710392916625
3770000 24.0254225036763
3780000 25.3855731807045
3790000 24.5729965130258
3800000 21.9777614840125
3810000 16.1516980409122
3820000 22.5180656797627
3830000 17.6057972271837
3840000 12.0539391574411
3850000 14.9938431675481
3860000 19.4376264049632
3870000 17.7629248696526
3880000 19.3339320419071
3890000 14.9063060133243
3900000 9.47813511312705
3910000 11.4746320266683
3920000 14.3778388330038
3930000 23.024245438154
3940000 21.0043042567011
3950000 15.7876842515955
3960000 9.39672393342084
3970000 17.5136580277447
3980000 14.7728940684711
3990000 13.2931915230614
4000000 18.0147439226055
4010000 24.2753765675662
4020000 19.3246681602316
4030000 22.7055510076037
4040000 24.4888262610673
4050000 24.5608422227868
4060000 24.9691226115751
4070000 22.8821748748111
4080000 32.2599791431661
4090000 31.405452797671
4100000 27.1275677820363
4110000 31.9948147044639
4120000 32.7762479355185
4130000 30.4810309672486
4140000 27.9920678985426
4150000 29.0807143850345
4160000 28.9101384178339
4170000 19.0935573644084
4180000 28.1949737620005
4190000 23.9491446808543
4200000 23.3106967366048
4210000 20.5831702613139
4220000 23.6675678644683
4230000 21.456567894693
4240000 24.2666054036686
4250000 26.0408390174304
4260000 36.282209386525
4270000 36.5368616326382
4280000 36.5413512448204
4290000 37.353995857036
4300000 31.0090374685322
4310000 33.441119778349
4320000 33.7484501326427
4330000 26.5359794569055
4340000 29.4321182864467
4350000 30.9994511975361
4360000 37.353984668633
4370000 37.1694207919978
4380000 24.2332503102278
4390000 26.3227813274755
4400000 25.6700979871983
4410000 30.6890367211869
4420000 36.3374979633821
4430000 37.0895028523144
4440000 34.0170646489079
4450000 34.7557279667801
4460000 30.4185927695846
4470000 37.3442324135644
4480000 35.9837590173789
4490000 35.2592407701233
4500000 38.199582445889
4510000 34.6839456257868
4520000 33.009557467204
4530000 37.8992820349171
4540000 32.5477965774209
4550000 30.9502558566198
4560000 31.2802123632025
4570000 28.1408599890991
4580000 36.8210496926927
4590000 38.7889979463419
4600000 38.2784246098323
4610000 36.4177880885666
4620000 37.1980495936837
4630000 34.1801007205514
4640000 36.5419193303611
4650000 40.6164724382956
4660000 41.4588314978182
4670000 41.5542581306487
4680000 35.4020866771417
4690000 37.6398371388925
4700000 49.0283111045916
4710000 44.8526133819838
4720000 44.9660571385396
4730000 41.2054006493628
4740000 38.1430585410376
4750000 38.9528260560249
4760000 43.1547037177867
4770000 41.8613534502684
4780000 36.7276094430489
4790000 38.1398798125639
4800000 40.0539608443838
4810000 41.1763835709237
4820000 40.6202317972538
4830000 36.0239566674895
4840000 38.6139576686591
4850000 41.7615392159097
4860000 40.2166730077656
4870000 43.6698550301956
4880000 44.3709222093458
4890000 39.1894109994362
4900000 40.392297554737
4910000 45.8533763997129
4920000 47.6982965228463
4930000 43.3600707789943
4940000 47.2825919162248
4950000 53.9041867135642
4960000 48.5097955840523
4970000 40.4267021134664
4980000 46.1361411913111
4990000 48.3870861648637
5000000 45.1981242975604
5010000 51.3439218613884
5020000 42.3185258646831
5030000 37.3588521031259
5040000 40.051228827477
5050000 47.2575556790182
5060000 46.3630834917537
5070000 41.4120177193876
5080000 44.6340057323679
5090000 37.1888570786797
5100000 36.9858155322302
5110000 38.3965389390588
5120000 43.3488760321715
5130000 39.3165190034781
5140000 40.9837454716458
5150000 47.752977334692
5160000 50.9250027553371
5170000 44.7604662444643
5180000 40.9549433365142
5190000 35.7971077561913
5200000 41.5991194584148
5210000 43.9150856329426
5220000 39.3970831001843
5230000 31.0801823303874
5240000 35.3965432008051
5250000 34.1699257138181
5260000 31.7456022931282
5270000 30.8333439616101
5280000 32.6169070774724
5290000 39.7305854999259
5300000 38.8598017467799
5310000 43.1568661472018
5320000 38.6730498452462
5330000 45.3848722933131
5340000 40.7333551698861
5350000 40.9825789135202
5360000 45.7832599263612
5370000 48.5958618729254
5380000 42.2632375170347
5390000 40.503924535031
5400000 40.1065399859273
5410000 44.0688228792164
5420000 39.0783883865669
5430000 37.9540280836293
5440000 34.052117669508
5450000 44.8303002302131
5460000 41.4096597172291
5470000 41.4852383303865
5480000 39.5821399228087
5490000 35.5558203229193
5500000 33.0719506380374
5510000 32.4695302226877
5520000 35.8362889065059
5530000 40.3722601080808
5540000 36.5850339504864
5550000 38.7603456797476
5560000 38.7227415835994
5570000 36.9427011584553
5580000 37.4017640132444
5590000 33.3281035276275
5600000 30.4961851382405
5610000 30.1783418499461
5620000 34.6116505423952
5630000 31.8291856504536
5640000 29.2968244440989
5650000 28.5267347966065
5660000 23.8049622586354
5670000 27.0799058901177
5680000 29.1433764266567
5690000 29.8423191074015
5700000 32.1738170363989
5710000 30.6290552430283
5720000 32.9432126490989
5730000 36.8884388229135
5740000 36.6254728512003
5750000 34.9698705270575
5760000 36.2050490354655
5770000 39.8114143497247
5780000 33.9646804255412
5790000 30.199774672306
5800000 29.0769550651128
5810000 28.17791611164
5820000 25.3631788710043
5830000 33.7777771964685
5840000 32.273692294408
5850000 34.5381486671369
5860000 34.8681835349665
5870000 34.1454293116486
5880000 36.8815140402164
5890000 38.2676652249658
5900000 41.735715830324
5910000 40.3856734834726
5920000 33.5723194245319
5930000 33.9179801204747
5940000 34.6981616499266
5950000 33.1072722060087
5960000 30.1441341910019
5970000 30.9746368720774
5980000 28.2323753772214
5990000 28.0530730546771
6000000 29.4379301054071
6010000 31.0113254634541
6020000 30.2578976316733
6030000 33.1799083562115
6040000 28.7064431512207
6050000 36.6014978158973
6060000 36.5777661258416
6070000 37.5346764422134
6080000 33.2653264821333
6090000 35.411281203745
6100000 35.9594890546192
6110000 27.0597260142613
6120000 31.7902787570769
6130000 28.4974842092402
6140000 31.6822054613362
6150000 33.6301811784534
6160000 30.4466722648257
6170000 38.226791039389
6180000 33.0415757485686
6190000 41.2051056380944
6200000 43.0107882333268
6210000 39.8085954631084
6220000 40.5164569763034
6230000 27.881559085679
6240000 34.3294929025283
6250000 39.5298914375664
6260000 38.8684248734232
6270000 40.7053497024245
6280000 26.5911534758713
6290000 23.1937506333572
6300000 30.6528462492382
6310000 26.6846734418309
6320000 30.1067669202287
6330000 35.9442549028982
6340000 23.1493429195191
6350000 17.5454281785351
6360000 20.3657342391667
6370000 12.9695075128039
6380000 18.4957835673257
6390000 23.4036865726617
6400000 21.3162859267622
6410000 21.4298727206408
6420000 17.1810154829121
6430000 9.63892711600761
6440000 3.86779385256358
6450000 10.9319719715377
6460000 19.2253833319173
6470000 15.8359031338198
6480000 12.0578057506014
6490000 20.8191217598747
6500000 31.886775586506
6510000 25.7432037250573
6520000 26.1333278240652
6530000 23.9302530793723
6540000 28.9922689553728
6550000 28.8351820475379
6560000 30.2164258742939
6570000 26.1255278567678
6580000 27.7605092638138
6590000 34.551680887629
6600000 25.6276116525305
6610000 18.8114521745718
6620000 23.5201275577116
6630000 17.9377027878464
6640000 24.439583121128
6650000 26.8243422991893
6660000 24.2975103806931
6670000 24.0449356120322
6680000 22.6560780892361
6690000 32.5209710976065
6700000 26.4682621308207
6710000 26.5006972535107
6720000 30.0171563919235
6730000 32.0813058551436
6740000 28.8336018592716
6750000 28.9154566828055
6760000 25.5370249663659
6770000 28.8772652415853
6780000 20.0330996238677
6790000 23.1470660053467
6800000 22.3060731455635
6810000 20.966191814989
6820000 23.7485081056472
6830000 20.7540395174655
6840000 33.2075528290819
6850000 35.6556928205662
6860000 34.1517459427522
6870000 30.2667547790304
6880000 28.873376873257
6890000 30.4398354040879
6900000 26.243251201164
6910000 17.5373205338734
6920000 28.0458271469694
6930000 31.7763812095633
6940000 23.6897349292908
6950000 25.8960609302033
6960000 29.6611167739233
6970000 36.8484218946214
6980000 23.7068935591629
6990000 28.707344692316
7000000 31.1556847051762
7010000 28.2796215110632
7020000 29.4498886985116
7030000 24.3510222008765
7040000 28.5174044745557
7050000 22.7630600146431
7060000 24.5048327893707
7070000 22.6904981454409
7080000 20.7280109677083
7090000 18.2338607579443
7100000 14.4901106126383
7110000 21.1968134770415
7120000 17.6509148947188
7130000 25.1545185903178
7140000 26.9545548709974
7150000 27.7703306495102
7160000 23.1782692013104
7170000 28.0547777708509
7180000 24.4823909723344
7190000 33.7510848120295
7200000 34.2105122715632
7210000 27.181241746889
7220000 33.6467017770015
7230000 28.7119898319468
7240000 31.5016399188865
7250000 26.6423044534737
7260000 25.899892427462
7270000 35.1025481145778
7280000 34.7903504546405
7290000 28.885558256643
7300000 31.6668099841083
7310000 32.3598546578156
7320000 22.0495080928275
7330000 27.2863780009315
7340000 30.9943253412022
7350000 21.9833696381022
7360000 20.065567626331
7370000 18.070836192461
7380000 21.001520126457
7390000 29.3811368752586
7400000 21.531933938949
7410000 22.5666848903889
7420000 29.0804248078683
7430000 19.9780349031122
7440000 25.0339429723623
7450000 15.9331698698833
7460000 20.6233169886017
7470000 17.6183659471969
7480000 21.4838474050708
7490000 24.5340873298254
7500000 23.9439197315714
7510000 27.568308801375
7520000 27.3408417615291
7530000 27.2475047030372
7540000 25.3600775405584
7550000 20.1045794333079
7560000 25.8499143914274
7570000 31.7509090498327
7580000 26.1001130714039
7590000 24.6533062539154
7600000 21.3524735956238
7610000 26.5829703365883
7620000 28.4348417012966
7630000 25.0238443512537
7640000 19.8310312987048
7650000 17.5516810052385
7660000 18.3826174725532
7670000 23.5552720921683
7680000 16.9842292432628
7690000 13.4116580203354
7700000 17.7055604334818
7710000 26.5241910589291
7720000 23.0299415618322
7730000 23.3334895214967
7740000 28.9879760375205
7750000 30.0620832660466
7760000 26.9615702538889
7770000 30.3609279589467
7780000 27.8599499864109
7790000 25.8009930768038
7800000 28.4785046459455
7810000 28.3191872707176
7820000 25.8088870653232
7830000 30.2552148534731
7840000 21.2937699552909
7850000 26.5016472292129
7860000 26.4668554901143
7870000 13.6742736501412
7880000 16.62949627577
7890000 23.520517912195
7900000 21.1347453682333
7910000 22.057362238337
7920000 32.5678527722655
7930000 32.7851829182047
7940000 28.1031569620144
7950000 26.0470691320484
7960000 32.9983449048258
7970000 30.5070750258745
7980000 25.6407155603204
7990000 22.859862956733
8000000 25.7294760083492
8010000 26.5546421000788
8020000 22.0268645922594
8030000 22.8680512339728
8040000 23.1673289688925
8050000 22.9895898678787
8060000 16.0226931771903
8070000 26.6810224902183
8080000 23.398071115715
8090000 33.0195349494111
8100000 35.0296769364508
8110000 25.0875461167447
8120000 28.9939597716248
8130000 31.702905750084
8140000 34.4712728884549
8150000 25.4318427030412
8160000 23.9411642319324
8170000 29.2292996852977
8180000 25.6341860923656
8190000 26.0321393958475
8200000 25.2746173011047
8210000 30.9728754617114
8220000 34.0728079833727
8230000 25.9225958615073
8240000 23.6655285423479
8250000 30.2317196789171
8260000 29.4471471987661
8270000 28.5664260834856
8280000 33.6275330547421
8290000 37.5722253012848
8300000 36.8869836751725
8310000 40.4966687156066
8320000 45.2014292919425
8330000 41.7787292446084
8340000 35.0078342814094
8350000 36.0757509396502
8360000 34.5618633801071
8370000 44.4804927324723
8380000 38.6603974577491
8390000 38.7153253680818
8400000 34.2701139295237
8410000 40.3216782776076
8420000 35.1748323854816
8430000 39.3396831026219
8440000 43.5900542317837
8450000 41.8877837143837
8460000 41.8436474306764
8470000 44.7002816278309
8480000 43.9659885762722
8490000 34.9009787852527
8500000 46.8730055886595
8510000 45.2441711928897
8520000 41.0097442563958
8530000 39.2250068693193
8540000 33.5504249869166
8550000 37.141061024176
8560000 40.2844485853938
8570000 35.2364443907459
8580000 30.8163641541304
8590000 38.0988321241713
8600000 34.9022201536681
8610000 29.4744463023596
8620000 27.4115694635812
8630000 34.7707386375911
8640000 36.8484610292913
8650000 37.409175428952
8660000 34.2015117633872
8670000 33.8084606114451
8680000 32.0107467463276
8690000 26.9412392702831
8700000 23.5314898160869
8710000 22.2018018426078
8720000 20.6514821856364
8730000 23.6447561955598
8740000 26.8926454501641
8750000 19.6460688361218
8760000 19.1778751087494
8770000 23.3230824428577
8780000 18.886465302205
8790000 25.5519902206749
8800000 25.7765919361077
8810000 16.578042366173
8820000 18.6400176287873
8830000 18.7418958939265
8840000 14.9065181524981
8850000 17.3305174095098
8860000 20.2832302603655
8870000 20.531341120299
8880000 26.6873848399575
8890000 18.5733712942549
8900000 26.913204941633
8910000 24.3120895044991
8920000 27.4499588223475
8930000 20.8310483705587
8940000 18.0137986196925
8950000 24.7126450636914
8960000 23.1418491370622
8970000 24.1467751499763
8980000 25.9705025929781
8990000 32.3089468263115
9000000 27.7331134410211
9010000 29.7767692700557
9020000 30.8111683964409
9030000 28.8824805361273
9040000 27.2521863634477
9050000 26.9143244787408
9060000 25.1803483104443
9070000 26.1089751233929
9080000 27.1893395809367
9090000 35.7430843426944
9100000 38.6932079281603
9110000 41.6093528757672
9120000 39.2934167106148
9130000 35.006863129397
9140000 35.2946424921776
9150000 37.0113048981493
9160000 30.3266598114037
9170000 29.2220349131467
9180000 22.5810919967467
9190000 24.0800903312517
9200000 17.0588559722773
9210000 19.567513885995
9220000 13.2891550237848
9230000 11.3306744896736
9240000 18.280983127951
9250000 16.3926806125801
9260000 17.66362832433
9270000 21.3950623493774
9280000 17.4145105909548
9290000 27.6937598419349
9300000 26.4884180663856
9310000 29.3014922202889
9320000 30.5391056511282
9330000 27.121783388143
9340000 29.8140005138054
9350000 26.2949733138437
9360000 20.7696016336305
9370000 15.9780283092748
9380000 20.8364250424589
9390000 23.4960684920122
9400000 24.6194033611446
9410000 25.4717587585041
9420000 29.8092591442808
9430000 25.8894318190939
9440000 25.0613338907962
9450000 23.6210958421954
9460000 22.4462592608725
9470000 24.0590031748435
9480000 28.4702789479941
9490000 27.844429574389
9500000 25.5685142534041
9510000 24.1353952090475
9520000 8.80536198248819
9530000 9.22591679914063
9540000 10.8648808214259
9550000 16.6450807495971
9560000 15.2865885940856
9570000 15.9549504443854
9580000 16.3787309703567
9590000 18.3340599254247
9600000 17.4639415025387
9610000 19.1861391485235
9620000 17.6445416380036
9630000 21.9729938113181
9640000 22.2967426686417
9650000 15.9597636645843
9660000 20.7968925983786
9670000 24.0030907937746
9680000 28.6228779498507
9690000 23.384673819624
9700000 27.4776956552911
9710000 28.686791762212
9720000 22.703220610216
9730000 22.6741906820009
9740000 10.8273510938272
9750000 18.4126846395112
9760000 22.6794041304285
9770000 23.3181952005517
9780000 24.0841163110646
9790000 20.7821165833047
9800000 20.7123211367929
9810000 24.3525273021023
9820000 27.0014174551853
9830000 18.1128724036024
9840000 22.3393227740104
9850000 23.6962005655718
9860000 23.7371224959199
9870000 24.2071689574425
9880000 18.8680393823598
9890000 26.4948519460955
9900000 30.4937478748845
9910000 30.3209504853181
9920000 27.975494856913
9930000 27.5993000926833
9940000 20.2122143806639
9950000 17.4581232025637
9960000 20.933914030265
9970000 24.2187627406603
9980000 19.1368728336371
9990000 14.6803830934231
10000000 17.5423642637207
10010000 20.5554326106767
10020000 20.042543827907
10030000 22.7413597463053
10040000 19.9127919270332
10050000 19.7466390044292
10060000 18.8818433680865
10070000 22.8762867819704
10080000 26.7728908180592
10090000 22.8241060148884
10100000 25.5929880304002
10110000 22.5882690511999
10120000 23.028177170796
10130000 23.2204877070506
10140000 27.0555356744745
10150000 33.8464640007984
10160000 28.7394767775697
10170000 31.6171942443655
10180000 33.9674314520583
10190000 21.4829667968385
10200000 23.0743418883534
10210000 22.1766590038218
10220000 19.2110282268841
10230000 21.0392450384375
10240000 25.7957985991782
10250000 31.130007913433
10260000 27.2927069285631
10270000 28.202784321756
10280000 26.3056177657618
10290000 32.7949953317209
10300000 34.5054820508203
10310000 28.3746710934537
10320000 25.4734000944136
10330000 30.1041497363212
10340000 21.6673437282547
10350000 19.9370501142861
10360000 25.4444871308693
10370000 25.4353814002349
10380000 26.9181531777984
10390000 26.260493424295
10400000 25.2925119999451
10410000 29.4342729190737
10420000 23.6695877574031
10430000 25.201249691868
10440000 26.405181234777
10450000 26.5640708734564
10460000 25.6589862471186
10470000 32.4245644668051
10480000 34.4542401068613
10490000 32.608463676663
10500000 32.2933879372442
10510000 30.6159153213372
10520000 31.7094500077114
10530000 30.6622668209495
10540000 31.9754099958402
10550000 37.0765322623652
10560000 32.3662962305914
10570000 36.7631103011335
10580000 37.4385103023649
10590000 37.1675768310069
10600000 33.045861471589
10610000 27.4591034111368
10620000 29.6372552027178
10630000 26.4623256602067
10640000 29.043416643421
10650000 25.8319257886962
10660000 18.1902154004679
10670000 24.8145233284022
10680000 23.3235156517338
10690000 29.016562286077
10700000 28.7321661979094
10710000 26.7876127670015
10720000 26.2872016590921
10730000 24.9847138192013
10740000 33.0096776924953
10750000 25.236422561624
10760000 21.5576080446932
10770000 28.1067975389387
10780000 22.8765476827608
10790000 19.1323022487418
10800000 26.5841502262566
10810000 25.9439535513991
10820000 27.0593487963508
10830000 25.8774557702689
10840000 23.5373269414819
10850000 20.2130367760979
10860000 29.1757679531215
10870000 18.9887689869254
10880000 21.9766153761149
10890000 28.7484374200145
10900000 21.4968945562393
10910000 28.1824766357491
10920000 30.1571098592427
10930000 19.0320570817866
10940000 22.5523260333784
10950000 21.6981073953625
10960000 23.5576459570472
10970000 20.735206544894
10980000 19.0583479811772
10990000 16.1624409728894
11000000 24.6700922333413
11010000 21.7968476069832
11020000 27.5255173040944
11030000 21.5176570972823
11040000 32.2761231793301
11050000 24.3802954330449
11060000 26.5535869819083
11070000 22.0896342297365
11080000 25.5408063661646
11090000 23.9938598807903
11100000 21.7541480928772
11110000 23.8708671193187
11120000 21.722372406074
11130000 22.1409284782886
11140000 22.3522483225566
11150000 20.1568702706464
11160000 27.869581837068
11170000 21.4939578828222
11180000 24.900789445463
11190000 28.3059082693777
11200000 21.6963280349546
11210000 34.4424536415318
11220000 26.8529503930311
11230000 23.2380246815322
11240000 27.6106058288054
11250000 28.0844606940248
11260000 23.7229465610046
11270000 20.7950352807696
11280000 24.7975606309257
11290000 28.4660840437933
11300000 30.7877955552862
11310000 33.283337325978
11320000 27.9737866659194
11330000 27.6337145418764
11340000 21.8158831744975
11350000 26.6794851483193
11360000 29.5099521429934
11370000 24.0146142539313
11380000 24.8447367452263
11390000 29.6680514696391
11400000 25.589954096935
11410000 19.0799222916082
11420000 15.8227104341802
11430000 25.8225289777966
11440000 25.7307089649939
11450000 27.6670071004622
11460000 26.3624395004094
11470000 33.1970807076038
11480000 31.1947411168891
11490000 37.8376925575152
11500000 35.2523597454696
11510000 38.4251282718188
11520000 34.9958369262187
11530000 24.3360369318398
11540000 27.6588609590687
11550000 29.8789503653689
11560000 32.2687637743912
11570000 32.160946963105
11580000 36.9401215128449
11590000 32.6819488351315
11600000 39.7311444862924
11610000 28.1364205666729
11620000 27.98702422141
11630000 32.4146498873883
11640000 25.9021670621352
11650000 31.4069334486578
11660000 31.8177462237096
11670000 31.7926316655938
11680000 25.8716111040922
11690000 30.3313533221716
11700000 30.290551698544
11710000 29.1094018657264
11720000 29.805177500039
11730000 31.8644480187935
11740000 34.6258338138428
11750000 34.4060762516628
11760000 31.8282696274194
11770000 36.9643508946597
11780000 34.4208695252117
11790000 32.3623995462551
11800000 33.6295774046122
11810000 37.1111657484358
11820000 38.371658535046
11830000 41.2399844352299
11840000 41.2861048756836
11850000 41.5066065289674
11860000 44.3644952843963
11870000 42.1054338036221
11880000 43.8190998413177
11890000 46.24157271558
11900000 43.5878188203844
11910000 42.7972470771335
11920000 36.4746946054198
11930000 43.206200066153
11940000 44.2430786383131
11950000 35.8016487312087
11960000 36.4534276456311
11970000 34.3961308635384
11980000 40.8432878697435
11990000 46.293307347256
12000000 44.1245931993432
12010000 30.9479367197172
12020000 31.6795532631088
12030000 38.6961518171795
12040000 40.5586563137317
12050000 37.819854396292
12060000 41.1204140613845
12070000 37.5787000100507
12080000 33.1534877352468
12090000 32.8777602299805
12100000 35.4626836152672
12110000 38.8336225018214
12120000 32.1984974292818
12130000 36.0170666769619
12140000 33.3203705137091
12150000 32.9572910876128
12160000 38.6593091472502
12170000 41.5756375232222
12180000 45.191264043879
12190000 45.5669994699241
12200000 45.3639525185624
12210000 41.9127938931319
12220000 42.8649596451484
12230000 46.3715463753342
12240000 42.2783528843959
12250000 35.2414968117226
12260000 40.0434977106052
12270000 40.0967216618934
12280000 37.0368848797547
12290000 46.2927436684047
12300000 43.8065450627064
12310000 42.9257746474433
12320000 41.2759831791214
12330000 41.9537282107624
12340000 38.0641450953054
12350000 41.761866591991
12360000 35.5574308930654
12370000 34.934507763462
12380000 35.2575074451746
12390000 41.7200345247981
12400000 30.8070120575688
12410000 39.9094899111976
12420000 38.5346863530158
12430000 39.7868827446435
12440000 34.9819499501582
12450000 28.7629600441445
12460000 24.1699276961481
12470000 32.5506934940127
12480000 30.9016547203493
12490000 37.9472624622659
12500000 33.9259869463884
12510000 39.3104657990107
12520000 38.3783077141277
12530000 40.0754875853286
12540000 45.5536207740735
12550000 41.7471066978627
12560000 43.184771326625
12570000 36.5629751154352
12580000 36.2636410995329
12590000 44.587120352354
12600000 39.7791817221354
12610000 36.3333986837902
12620000 37.0515129252664
12630000 36.6119701555463
12640000 29.2081287841953
12650000 38.3030772189316
12660000 32.8418889498203
12670000 33.2118839098367
12680000 38.7116470018453
12690000 33.2539937859868
12700000 32.6252268211484
12710000 32.7610144938091
12720000 32.7797312320789
12730000 27.3021706192524
12740000 28.0505260433728
12750000 29.8239884071246
12760000 34.1916604307728
12770000 37.1793607577745
12780000 42.9335203978181
12790000 37.3083271702231
12800000 44.3884169011644
12810000 42.8159756273973
12820000 44.8924616901743
12830000 42.6467194538243
12840000 41.8750142823403
12850000 41.5056317594003
12860000 38.6324151582997
12870000 36.1011304531097
12880000 43.5136172091612
12890000 32.5790025242673
12900000 39.2512305864009
12910000 34.150099361639
12920000 33.8347039474633
12930000 39.0746018102694
12940000 36.4071447107353
12950000 33.1892128157952
12960000 30.6638424570277
12970000 33.3957843211482
12980000 34.502012123524
12990000 34.3036008777087
13000000 31.6029908907308
13010000 35.3875644679554
13020000 37.4991194221899
13030000 40.4747861847093
13040000 38.6975595382468
13050000 39.8750162085063
13060000 39.0429586731074
13070000 36.9346691368053
13080000 32.1228856005089
13090000 34.4433759494604
13100000 31.0486002109191
13110000 36.6798752320589
13120000 30.7893310668289
13130000 40.4603029529559
13140000 32.9902036964764
13150000 31.9022592455093
13160000 37.1633276190809
13170000 42.9330909471958
13180000 45.3459294800706
13190000 38.7898625533898
13200000 27.3047982412035
13210000 27.2319666050122
13220000 26.7737893849289
13230000 35.4686241644488
13240000 28.6794966216921
13250000 29.6857952068664
13260000 27.9088124466716
13270000 26.0750137179206
13280000 20.1742189135928
13290000 18.7077436059349
13300000 19.9790426697104
13310000 25.9359574179938
13320000 24.7108112072128
13330000 28.0735826042582
13340000 30.4106545125123
13350000 30.7412250651699
13360000 37.3497614099105
13370000 29.9456024015411
13380000 31.2500385907592
13390000 23.5226276444056
13400000 27.2620013850353
13410000 32.4757945402164
13420000 33.6739506661789
13430000 33.9349572348223
13440000 35.2820310982872
13450000 32.4917338489766
13460000 24.6909463370873
13470000 28.0942409248431
13480000 30.3628264593994
13490000 31.3617835168851
13500000 24.8742262734921
13510000 31.1688879570236
13520000 20.1306008347172
13530000 25.8021892198945
13540000 24.025546563701
13550000 25.6636254755829
13560000 34.7433525640284
13570000 32.7489424549624
13580000 30.1469166060737
13590000 34.4931174594977
13600000 35.8337835752435
13610000 34.6253914221226
13620000 41.2480071847504
13630000 42.0421353353618
13640000 35.1631898510179
13650000 27.4251116980689
13660000 24.8184890151242
13670000 30.7796424286198
13680000 37.256315894586
13690000 33.3636470219023
13700000 30.4590485064461
13710000 39.9836176911812
13720000 32.7644718557234
13730000 26.6674165661013
13740000 27.3712480284224
13750000 28.6012291395706
13760000 26.8192499018751
13770000 25.1206167690289
13780000 21.822433441627
13790000 22.0468868324543
13800000 18.9413808298737
13810000 20.1868275573526
13820000 27.3731467283892
13830000 30.3341705641486
13840000 23.2922996050884
13850000 19.8113394820336
13860000 22.8077785010559
13870000 26.2309856500802
13880000 24.7446362164649
13890000 25.1143850606098
13900000 24.5382695382817
13910000 21.3671042088155
13920000 22.7949004066379
13930000 29.6600614946511
13940000 29.4389756442573
13950000 25.7604726344912
13960000 31.4028145231283
13970000 32.3006791242704
13980000 25.5872671506065
13990000 33.0761431372894
14000000 38.7666593061725
14010000 32.2754629133205
14020000 33.5660750348908
14030000 26.0026482957555
14040000 27.1146479921234
14050000 29.4763605422062
14060000 29.9342619695606
14070000 33.5783628285496
14080000 42.8398796826549
14090000 37.5812800803901
14100000 36.2635796018759
14110000 34.6861788175045
14120000 33.8577274296055
14130000 24.0371394950549
14140000 28.4708721166487
14150000 33.7153359423947
14160000 31.0017313923843
14170000 28.5613838249625
14180000 27.213811256777
14190000 23.256192824015
14200000 28.3848877142974
14210000 25.9015524887656
14220000 29.3884255172291
14230000 35.8414075612694
14240000 31.9750644323099
14250000 24.2534118406157
14260000 31.4158764912917
14270000 19.9546513634095
14280000 27.363622517922
14290000 34.7532338395949
14300000 32.2130752824921
14310000 28.5580475733983
14320000 30.0804943511947
14330000 30.2389830212572
14340000 23.1102370021301
14350000 31.9590647279726
14360000 36.150646910382
14370000 32.5138349360108
14380000 30.7793286722897
14390000 33.5277566360746
14400000 24.4963834539981
14410000 30.6599280866685
14420000 34.3569051947363
14430000 31.0626974754755
14440000 29.9020827702496
14450000 37.60871726486
14460000 30.5801256975112
14470000 32.9220416871663
14480000 32.3466717117622
14490000 32.8214622670563
14500000 36.1077082549942
14510000 37.0163646836289
14520000 40.1004425824037
14530000 35.9897564756104
14540000 40.8977464577626
14550000 43.7840889464383
14560000 42.1776015663019
14570000 41.0259038855811
14580000 40.209431336785
14590000 38.0787868047968
14600000 38.9141529318391
14610000 40.5052306474475
14620000 33.3781202829385
14630000 32.0390870467625
14640000 40.3840767410612
14650000 39.9999859204779
14660000 35.6631507648694
14670000 38.2892668406998
14680000 35.2534183046286
14690000 27.0198811441119
14700000 27.8356924491384
14710000 23.874513111304
14720000 29.0720216263157
14730000 25.6983717412549
14740000 27.6278728166295
14750000 29.2873289181604
14760000 32.5434201963072
14770000 37.674280310637
14780000 34.4218873589509
14790000 33.6208210677883
14800000 36.4338192035521
14810000 34.0635881183452
14820000 32.8548441755484
14830000 27.1397697174884
14840000 24.1754498167788
14850000 28.4519953743966
14860000 24.5834594786174
14870000 28.5084974980383
14880000 35.5109271851929
14890000 37.2846497161542
14900000 31.6860562535234
14910000 33.9425879988386
14920000 30.6984744236876
14930000 29.3044915579111
14940000 30.9120025977586
14950000 31.1621341844541
14960000 37.6477583674537
14970000 33.6616046656154
14980000 42.7938180588322
14990000 39.8806191794462
15000000 32.896567952066
15010000 35.1734340634306
15020000 35.2579958145839
15030000 28.4511089431044
15040000 34.1826811779766
15050000 31.818140328133
15060000 25.6210199119909
15070000 20.3317465286328
15080000 22.3253778101457
15090000 20.0647665335907
15100000 23.3940251370398
15110000 17.6779403753415
15120000 21.3127764759413
15130000 24.1056299437433
15140000 23.0310077721714
15150000 26.7782923805888
15160000 33.0901944961208
15170000 35.916621574934
15180000 32.4019964408769
15190000 30.7028703376407
15200000 35.4398126101432
15210000 28.0893133512404
15220000 28.1828439000253
15230000 32.0421980686465
15240000 26.6187071267163
15250000 27.9613807455709
15260000 30.9768527087347
15270000 34.5337833341543
15280000 34.438652864975
15290000 28.512986560664
15300000 25.2817359834542
15310000 24.3176799205677
15320000 26.6533622897166
15330000 33.2834538341162
15340000 24.5834039183128
15350000 30.254758947847
15360000 28.5351283250327
15370000 31.2389789492012
15380000 27.4186113353545
15390000 23.1597069135052
15400000 23.0072938476434
15410000 22.7822673017826
15420000 26.4912302843845
15430000 22.1087030722145
15440000 24.3909429967287
15450000 22.3204602032438
15460000 23.0204599457538
15470000 22.4740881401965
15480000 25.1021869645833
15490000 33.1574108298229
15500000 31.4432475258086
15510000 22.6741386259497
15520000 33.0497298615641
15530000 32.3188412736875
15540000 38.6449363460934
15550000 27.5945048992645
15560000 36.5036566688942
15570000 39.0528772897006
15580000 41.5493065384682
15590000 43.9962594633336
15600000 31.8206494459154
15610000 26.9476389967174
15620000 29.2821817477103
15630000 33.710807159111
15640000 30.5444587177698
15650000 35.5069533360159
15660000 31.2836388728296
15670000 27.7358040557246
15680000 24.9135406395263
15690000 29.9042860197234
15700000 28.6625926474873
15710000 31.9829667766494
15720000 36.6545366198571
15730000 30.0224614064555
15740000 27.9022567168129
15750000 33.9742339242007
15760000 25.3963567924947
15770000 27.2568416319587
15780000 26.9656674905843
15790000 22.780721252927
15800000 25.4216688491769
15810000 20.4493420393849
15820000 24.1481442777473
15830000 20.9913153562705
15840000 12.0703572805784
15850000 14.6691311623637
15860000 19.5369391266976
15870000 24.8119899854048
15880000 29.6005587044853
15890000 28.4527206993773
15900000 27.5680583736315
15910000 28.4054926115173
15920000 24.8921589091271
15930000 25.7535054256718
15940000 28.1403493915423
15950000 25.9026420923014
15960000 32.8464575638516
15970000 23.4830745153006
15980000 22.6422002996502
15990000 19.3901733124954
16000000 23.1752438395756
16010000 25.3526952474049
16020000 31.4828376268983
16030000 24.7742677648553
16040000 28.7977547301063
16050000 32.9815280203773
16060000 22.8210064214175
16070000 25.9607175073311
16080000 35.168082804352
16090000 27.8673391778614
16100000 24.386477350982
16110000 26.0215390351107
16120000 17.4159405606344
16130000 22.333709217137
16140000 26.6219377242001
16150000 27.5686078237097
16160000 36.582480517577
16170000 33.4631597096422
16180000 35.4787263469792
16190000 38.2945679448579
16200000 33.6226402238462
16210000 41.0865540708743
16220000 33.4199697918332
16230000 38.0988885181456
16240000 37.2966551757128
16250000 34.6838419738809
16260000 25.9382920470353
16270000 24.9492726717425
16280000 20.9244301980765
16290000 22.9162712297324
16300000 33.2693852658321
16310000 33.1337618979966
16320000 37.3901560559357
16330000 33.3268433255829
16340000 29.4488333299718
16350000 32.5720965209097
16360000 29.6526837556853
16370000 36.6978120482119
16380000 39.0181962689488
16390000 32.7450407817956
16400000 30.7751911473288
16410000 26.8368162442098
16420000 28.2280998538603
16430000 21.8876594417206
16440000 30.0106032911108
16450000 27.10534857012
16460000 31.6247950354547
16470000 31.4753352332461
16480000 32.0922475321302
16490000 33.1178900989456
16500000 28.0160770186077
16510000 29.7191157078027
16520000 30.9545551444432
16530000 27.9465552526902
16540000 26.8460830433957
16550000 29.4701453746598
16560000 40.4688799144183
16570000 28.3354567932348
16580000 34.6090820942067
16590000 42.2602341888138
16600000 40.0233061847682
16610000 36.500778395945
16620000 36.7768399572258
16630000 34.2616913830333
16640000 27.3097625256975
16650000 29.5479528866275
16660000 34.9409800808043
16670000 30.7173794979551
16680000 33.3620299700307
16690000 38.0198423553089
16700000 43.7115025488195
16710000 40.5860846863653
16720000 37.9643108487328
16730000 28.3824306993552
16740000 34.2041145771928
16750000 30.0148530678675
16760000 28.3245480913202
16770000 29.2955943014716
16780000 32.731500726145
16790000 38.0756403695651
16800000 31.1016247533883
16810000 33.1517088148159
16820000 39.6812757167964
16830000 40.6335783968755
16840000 33.2743404668934
16850000 36.9860090123437
16860000 34.8727060781246
16870000 45.9051819440938
16880000 41.929556630864
16890000 42.3638378000527
16900000 37.9995134349405
16910000 39.3939599415491
16920000 36.6031546261842
16930000 38.3695285953386
16940000 33.3172985491636
16950000 36.2421199824219
16960000 37.2212307348029
16970000 37.2910683529268
16980000 33.5430949224597
16990000 33.0419236620118
17000000 37.5732334453394
17010000 35.8435915269243
17020000 34.1923502537059
17030000 31.3187541088045
17040000 38.1550641129977
17050000 34.4161606604198
17060000 35.9488281631226
17070000 35.6244004821574
17080000 35.6631874603414
17090000 34.2672894863856
17100000 35.0187828942964
17110000 32.3441085439207
17120000 29.3511992338009
17130000 37.0551556072355
17140000 37.2349840996455
17150000 31.0856964652889
17160000 32.9134777983089
17170000 29.6247361026679
17180000 27.3057086502396
17190000 24.0187444024739
17200000 31.3623752924767
17210000 34.4902541321332
17220000 33.119408473015
17230000 33.9749998074502
17240000 33.9630156401724
17250000 35.2817109989498
17260000 29.8893871432742
17270000 30.201039004817
17280000 35.949940717926
17290000 41.1416691489288
17300000 34.8700351101229
17310000 31.7837601809022
17320000 37.6932291112731
17330000 39.3970212634254
17340000 38.5795376156842
17350000 33.5897225794615
17360000 34.3055837072321
17370000 40.1373122731034
17380000 41.0927403856826
17390000 33.0898515813578
17400000 41.5633591963086
17410000 46.5323764214002
17420000 41.3188374350249
17430000 43.6923910107557
17440000 36.1041291771813
17450000 39.1934151256602
17460000 42.31319416584
17470000 41.9771183797262
17480000 42.4197961772992
17490000 39.4046626050946
17500000 35.3372297652887
17510000 33.5313733916661
17520000 43.2668829857882
17530000 35.3327464120479
17540000 39.6248787789438
17550000 35.7416382583525
17560000 34.1122589740389
17570000 33.3559992894369
17580000 35.9448865433015
17590000 33.9089441192419
17600000 36.9883686030619
17610000 32.3108974800876
17620000 24.7638177141511
17630000 28.8872890038282
17640000 30.9709236453377
17650000 32.725691108174
17660000 34.1045076193349
17670000 36.9643823704171
17680000 39.479636736193
17690000 39.9713448498938
17700000 37.8438171314374
17710000 38.3616890602403
17720000 33.900921177225
17730000 32.3541714420358
17740000 31.2107878855828
17750000 35.2044357136513
17760000 35.995401122833
17770000 34.3080690808667
17780000 33.0379253288278
17790000 27.5263072245438
17800000 31.0817417303202
17810000 25.3912997876049
17820000 25.2657564795825
17830000 32.4800373911924
17840000 33.1359290887156
17850000 31.500210676069
17860000 36.3357500814748
17870000 38.898265352068
17880000 41.8062605642273
17890000 43.9712279430539
17900000 48.7778109888386
17910000 47.370637275795
17920000 48.6856534179844
17930000 47.331379041348
17940000 47.2040222197552
17950000 52.6378385449525
17960000 51.6546587576428
17970000 47.8046301953894
17980000 47.3721524247424
17990000 41.6809764252458
18000000 43.6650072050858
18010000 41.0622078304746
18020000 45.7132678746782
18030000 44.05380861678
18040000 43.2345655553291
18050000 41.6609198694777
18060000 36.2291812237834
18070000 35.4068165627032
18080000 33.6707726802414
18090000 38.2804468552532
18100000 38.9355080930201
18110000 37.8383970762803
18120000 38.6280110336932
18130000 38.0521884867474
18140000 39.5078970342482
18150000 45.0908921043783
18160000 37.6805273487584
18170000 36.7452839659426
18180000 30.4993031159285
18190000 32.59045387334
18200000 35.6164486212381
18210000 39.2969796700538
18220000 31.7967126238051
18230000 30.590473986739
18240000 33.8514728218753
18250000 38.1283330740858
18260000 33.7903130939146
18270000 38.5572624804395
18280000 33.1591458209497
18290000 33.354841012675
18300000 35.3079149420623
18310000 35.9063938237786
18320000 41.49890191825
18330000 42.5310888096703
18340000 38.8400765151169
18350000 32.0165454288382
18360000 39.9237191764815
18370000 37.9335279533817
18380000 35.7058067636076
18390000 39.812561461261
18400000 32.7329896818567
18410000 35.9130465242704
18420000 32.0589357890476
18430000 32.6103560731683
18440000 34.0026863036605
18450000 25.8852124418301
18460000 32.6503948110494
18470000 36.2257541455037
18480000 30.9080993903719
18490000 21.4473200342275
18500000 27.5669215288661
18510000 28.0516271579834
18520000 32.8049304129698
18530000 26.7046612518999
18540000 28.3814056920761
18550000 25.5998596408965
18560000 26.9462069928067
18570000 26.823312764331
18580000 40.6561026975458
18590000 42.4491771866062
18600000 46.1469024284515
18610000 37.644698940098
18620000 36.3736360599766
18630000 42.0532744115853
18640000 35.616100451895
18650000 32.9183756986337
18660000 36.0061577978099
18670000 40.6016262816968
18680000 35.8553142802032
18690000 31.2261332932532
18700000 37.812413641696
18710000 35.9295824950273
18720000 32.0100620478808
18730000 33.8980090240058
18740000 33.66817961327
18750000 29.5505626646208
18760000 35.1848255623842
18770000 41.4604259991295
18780000 38.9261768188935
18790000 36.5818427496025
18800000 34.2446979397456
18810000 32.1253569676276
18820000 30.0387126407841
18830000 24.3476831927414
18840000 24.5524020327769
18850000 22.8664527217333
18860000 19.9199533290325
18870000 19.7942331873919
18880000 22.5208482444282
18890000 26.213509820949
18900000 24.9704122567024
18910000 27.802573240311
18920000 31.968286473418
18930000 34.9959893415988
18940000 32.2932762539701
18950000 36.3264055271413
18960000 38.5111147882508
18970000 32.0273511645944
18980000 33.0221017841181
18990000 32.8174414823675
19000000 27.5116444741757
19010000 30.3474455128301
19020000 29.7263031539695
19030000 21.3719529663323
19040000 34.3402882723404
19050000 30.1201523062645
19060000 31.5047947119443
19070000 28.4340263014254
19080000 29.9293638202046
19090000 31.9842426348673
19100000 30.6870641472539
19110000 30.4985937806491
19120000 30.2867363464131
19130000 25.8334974545725
19140000 25.3442018534448
19150000 38.1167204643338
19160000 41.357095341059
19170000 42.2494861638825
19180000 39.5468096848861
19190000 37.146894808916
19200000 32.3249428884774
19210000 33.1625333573413
19220000 32.7717583183713
19230000 39.9299009283127
19240000 37.2664035888885
19250000 36.603846813966
19260000 37.8053596183416
19270000 31.859749782068
19280000 33.4621890412296
19290000 24.2455584877371
19300000 22.6400285641736
19310000 23.6850142952745
19320000 19.1216303959075
19330000 27.8531476719695
19340000 30.0652577117414
19350000 20.9410608529034
19360000 24.6225802736762
19370000 25.6421977038708
19380000 20.8925296486752
19390000 29.2596601223783
19400000 30.7948233447345
19410000 32.2289042088209
19420000 23.6998636765764
19430000 24.0136616314656
19440000 25.4300301687325
19450000 35.1368251219043
19460000 30.0836262404468
19470000 23.3257959933682
19480000 27.8047178216255
19490000 24.5827088306999
19500000 27.5334732289601
19510000 22.3569658338938
19520000 18.9763974975153
19530000 22.9768664713008
19540000 24.6838654014015
19550000 24.7323303403471
19560000 34.6553109531773
19570000 32.5013738273833
19580000 34.2455841689613
19590000 37.8793635991109
19600000 36.8773611746414
19610000 34.4770111837901
19620000 36.1172914035006
19630000 31.6201161722332
19640000 29.3900241929093
19650000 31.9130343795138
19660000 40.6829524189569
19670000 32.8914887638676
19680000 28.6408204083098
19690000 24.0811423642392
19700000 32.9826337364437
19710000 28.7155679884311
19720000 28.0191534711279
19730000 34.9511743727481
19740000 28.4979082890458
19750000 36.5343644908373
19760000 33.6064876046868
19770000 28.6446421477642
19780000 31.5081701036677
19790000 30.3491609482817
19800000 30.1656902784326
19810000 24.5655705392215
19820000 28.0113777387023
19830000 23.930181122078
19840000 26.0128862981045
19850000 26.7430435178026
19860000 25.4686001923582
19870000 25.6904644412479
19880000 24.6778976163491
19890000 29.9239102875454
19900000 33.5885595372197
19910000 28.3041341616185
19920000 22.9065088488117
19930000 22.9468501528473
19940000 24.8797105186402
19950000 19.435221200758
19960000 16.6581801694808
19970000 22.2946868079402
19980000 19.6492698120913
19990000 25.2357667484889
20000000 25.4769838379898
20010000 24.0500853812069
20020000 22.5568596018953
20030000 28.6605689358646
20040000 29.2930238014613
20050000 24.0361676315591
20060000 21.101865393729
20070000 23.4343848489104
20080000 16.945684500542
20090000 18.3097658669986
20100000 19.4215015201731
20110000 26.5565401447295
20120000 21.5090543416266
20130000 19.2213206579284
20140000 19.3143091744834
20150000 21.7036785978203
20160000 25.0108748635971
20170000 20.7716864303375
20180000 14.1696279083873
20190000 18.1240670797628
20200000 13.0853784544501
20210000 13.9974590598494
20220000 16.4085362693622
20230000 18.3678600349868
20240000 25.9606743911384
20250000 14.8096769588132
20260000 19.8734946386771
20270000 15.4953609024251
20280000 16.4308640773394
20290000 18.0931149728413
20300000 18.2747948181068
20310000 20.450625868853
20320000 16.4265465956069
20330000 15.6821021921036
20340000 23.4558033951477
20350000 12.8577374270459
20360000 13.3986639392363
20370000 21.4923448751898
20380000 16.9195020692824
20390000 12.9567638135003
20400000 21.7471405568329
20410000 14.4595613275405
20420000 14.3511844670899
20430000 15.6058870938322
20440000 11.7508688873641
20450000 16.0670635365742
20460000 29.5152182580558
20470000 29.3145191512803
20480000 32.7878370670057
20490000 34.7967508779772
20500000 35.5751658963792
20510000 35.8686013614446
20520000 37.7289426697858
20530000 37.7560007028758
20540000 36.1439926963731
20550000 31.1463341334901
20560000 30.3648559186423
20570000 36.1764558565044
20580000 38.3604310300693
20590000 31.7262149826
20600000 34.7967617960903
20610000 36.2202887833778
20620000 35.0781863739627
20630000 36.4083858934282
20640000 41.5989216797049
20650000 44.3274609077679
20660000 45.9460136842217
20670000 43.1747664645807
20680000 40.4798558992714
20690000 35.1899264539942
20700000 31.9065698568559
20710000 30.9654189895528
20720000 28.4673557486129
20730000 29.2079915693116
20740000 35.0731344112593
20750000 27.0224629195246
20760000 28.5699611051828
20770000 40.6170495747965
20780000 33.1914894437143
20790000 31.7992063825482
20800000 33.4499924201157
20810000 34.7097325097124
20820000 29.9811434794426
20830000 34.1769104824802
20840000 25.9865783428061
20850000 28.5957502635227
20860000 32.3623713808495
20870000 35.9442537302849
20880000 31.5706393568876
20890000 29.8197095445516
20900000 35.5018010263832
20910000 38.3504766026215
20920000 34.8236534419486
20930000 37.6622353139941
20940000 40.2886709857691
20950000 37.1250267912479
20960000 28.7044747795087
20970000 39.7493206693705
20980000 33.3305836257781
20990000 33.8798660411967
21000000 30.4133454318825
21010000 33.6561334352632
21020000 31.0463821570122
21030000 31.6470905886688
21040000 36.2164281600233
21050000 32.5267487794675
21060000 30.9043041446481
21070000 32.1050492227358
21080000 31.2403591586717
21090000 36.8003524182561
21100000 30.8492450174339
21110000 32.4757952836279
21120000 27.9279812444097
21130000 27.0548595494117
21140000 30.2416224847168
21150000 35.7967332596954
21160000 35.2958867042685
21170000 36.690698313717
21180000 35.7222089927363
21190000 38.4347094019861
21200000 33.7928646276736
21210000 30.8098366911896
21220000 31.3750654865768
21230000 36.5661639104589
21240000 34.5093431584834
21250000 32.4477830821259
21260000 34.4397332021608
21270000 37.2040624353273
21280000 34.4559651224425
21290000 32.3131824502585
21300000 29.2692744657763
21310000 31.1475434685694
21320000 30.7049770761218
21330000 30.3289862002952
21340000 35.6798247761931
21350000 33.5018105782161
21360000 23.9263280708142
21370000 31.3875268972969
21380000 35.5359929926879
21390000 38.2606519403474
21400000 34.6991693182054
21410000 33.9716460806546
21420000 34.6651089892784
21430000 39.2563468964366
21440000 36.14917694359
21450000 31.9886649893989
21460000 35.0336678167471
21470000 34.4866286965276
21480000 34.6221906717715
21490000 31.5774673226004
21500000 32.4326345832289
21510000 24.7107807204204
21520000 22.9063308281828
21530000 34.2153361561761
21540000 38.083030772402
21550000 33.7703963847118
21560000 30.3857214149272
21570000 34.6817912806272
21580000 36.4839841057375
21590000 38.1819724226264
21600000 35.1000217870419
21610000 38.716224937776
21620000 38.8875322436305
21630000 41.6986788341433
21640000 31.3050116963905
21650000 36.1394599722856
21660000 35.4499068206895
21670000 29.2125373391956
21680000 34.6793348042278
21690000 41.26468058991
21700000 42.1481785943781
21710000 34.8651973122204
21720000 39.3526783911531
21730000 44.6101251030353
21740000 40.4236115108351
21750000 39.2079320892998
21760000 35.6440534178222
21770000 37.0016589236254
21780000 36.9910090758245
21790000 36.0007093706957
21800000 35.048345749341
21810000 41.4964909832024
21820000 35.2638300852009
21830000 33.2695259951312
21840000 35.2956181427607
21850000 35.7098466914198
21860000 27.0743956795674
21870000 33.5288630103319
21880000 33.1750098260435
21890000 31.8314160016606
21900000 29.6572822292588
21910000 33.5415538572031
21920000 31.9800759497372
21930000 33.1288119096144
21940000 28.9176802783595
21950000 36.0969598498421
21960000 35.3382596878311
21970000 29.8697492712576
21980000 18.9648981622214
21990000 23.8482319519371
22000000 25.054222378969
22010000 20.5729977823239
22020000 29.6938709495793
22030000 23.3141943280989
22040000 24.4395942291441
22050000 18.7491236162788
22060000 19.2905960554763
22070000 21.7550126714519
22080000 28.3865016967345
22090000 19.8740052898808
22100000 21.7696807126379
22110000 16.35512903125
22120000 12.4703116757343
22130000 22.6775140456046
22140000 20.3582559936683
22150000 16.6641556372576
22160000 12.2626988931337
22170000 18.5862912583309
22180000 23.7439491331043
22190000 21.632795393863
22200000 22.3306777254768
22210000 17.7581917096356
22220000 16.1467589263116
22230000 15.6977151565185
22240000 17.7382181559558
22250000 13.0009352192076
22260000 19.1691726374535
22270000 18.8957912651291
22280000 16.5903246284142
22290000 16.9451010349495
22300000 16.7508699550983
22310000 15.999822196851
22320000 19.4401614919785
22330000 29.295873571586
22340000 29.2145947310216
22350000 25.0762801223406
22360000 32.1061433485505
22370000 30.7414894033319
22380000 27.9143543513135
22390000 29.108935092516
22400000 25.3734594347562
22410000 25.7740702554678
22420000 18.7118957644233
22430000 21.805909456428
22440000 22.6412897386605
22450000 26.9700556809423
22460000 27.260397949247
22470000 25.7393291420477
22480000 27.5143033910697
22490000 21.4399623901033
22500000 24.6749232373191
22510000 26.0481572666864
22520000 29.1216947796166
22530000 25.8400163577975
22540000 29.9112672288095
22550000 28.3969354846695
22560000 29.0108633599604
22570000 29.6981425774529
22580000 32.2771202510845
22590000 27.4270716110919
22600000 32.1969325768991
22610000 36.6014958180907
22620000 33.1455685843162
22630000 34.9248218121551
22640000 36.4482284903561
22650000 28.6546518272108
22660000 28.0660306259815
22670000 28.8896102626875
22680000 28.4904069964766
22690000 34.1598130641364
22700000 28.3965192673394
22710000 27.7556348219364
22720000 31.0483892604507
22730000 32.3891859010399
22740000 36.739065810043
22750000 35.297707253379
22760000 29.5627384294509
22770000 38.596920735389
22780000 27.0955147517461
22790000 31.6632892488052
22800000 29.0828650636305
22810000 25.9539968159044
22820000 31.6798150116924
22830000 29.6386276268041
22840000 36.6919097912062
22850000 32.5006336995921
22860000 33.1382278765113
22870000 29.8362742155965
22880000 30.8578908547785
22890000 27.9324512102693
22900000 26.8447823275189
22910000 24.0276861465228
22920000 37.3726765422139
22930000 29.8556033663946
22940000 22.5484605249119
22950000 29.7433761827639
22960000 36.6878362819688
22970000 27.6806248403678
22980000 31.9706206077159
22990000 26.8807935167497
23000000 38.5368123350875
23010000 30.7165006252217
23020000 36.2393571284227
23030000 33.0308735750045
23040000 35.7352413381101
23050000 33.3752940548932
23060000 36.6789847400945
23070000 37.4434014195654
23080000 34.7837227963034
23090000 31.85055841214
23100000 34.6853855957571
23110000 26.4881363209055
23120000 24.4727527496381
23130000 30.0265720306043
23140000 28.8112672877676
23150000 30.1760116249134
23160000 31.9057499694896
23170000 29.1515928935982
23180000 29.0523238774368
23190000 33.0138239813575
23200000 36.3226325150123
23210000 39.4266171706736
23220000 43.8266312111508
23230000 40.9154298644705
23240000 34.8834418426835
23250000 34.9519934330316
23260000 36.6211739969049
23270000 36.533716885376
23280000 40.315735054063
23290000 41.8275272685793
23300000 35.9398178647156
23310000 40.6448215707024
23320000 41.5867686033637
23330000 40.3410070471787
23340000 39.5222808971552
23350000 37.0208518457496
23360000 34.4628060949019
23370000 31.2413614669062
23380000 35.7846841818883
23390000 30.9098208304511
23400000 27.614239063019
23410000 36.1786199299505
23420000 39.0525006787919
23430000 40.6983308683647
23440000 45.2651826260208
23450000 52.3036323063933
23460000 46.6727145268246
23470000 47.4421535074179
23480000 39.8710566889093
23490000 40.3003349766346
23500000 47.7748347792537
23510000 36.4563493712224
23520000 34.1660686938109
23530000 32.5698139633101
23540000 35.0734903037598
23550000 41.8337245719132
23560000 42.2409608811103
23570000 40.3798677058497
23580000 40.0386853075585
23590000 38.1525539673811
23600000 37.0920567769106
23610000 38.0881577946601
23620000 40.2705378358689
23630000 41.4326700041858
23640000 39.1809482671899
23650000 31.2561094068144
23660000 31.0949079995034
23670000 33.5368669933541
23680000 36.9236441452467
23690000 37.2434575342771
23700000 29.5886121398672
23710000 32.0620409917968
23720000 39.581609229968
23730000 36.8310663416812
23740000 28.5830894560582
23750000 31.4735712571768
23760000 33.7030562778894
23770000 36.410798114951
23780000 36.0518205902553
23790000 35.7575480432573
23800000 33.9468586756829
23810000 27.5217800588728
23820000 37.8907574361984
23830000 30.5040405168925
23840000 34.4317118938276
23850000 39.4832461380957
23860000 31.865492557374
23870000 32.2794539504976
23880000 29.7658093739303
23890000 32.8763779615344
23900000 37.955874369884
23910000 41.9297681319165
23920000 36.6556069224617
23930000 29.7137608830435
23940000 27.7778826653258
23950000 34.7475245049192
23960000 26.3571389988073
23970000 26.7242657399678
23980000 31.4360007416218
23990000 28.4571361476684
24000000 31.3971203671528
24010000 34.3484851186537
24020000 24.9885266021249
24030000 30.8448835484891
24040000 33.1445300533414
24050000 36.2549900843073
24060000 38.378813069606
24070000 28.77194396524
24080000 42.5978312959814
24090000 36.6557466675602
24100000 38.5077565367268
24110000 39.06166145892
24120000 35.2648079492028
24130000 40.1700720918702
24140000 33.9351834146838
24150000 34.9612877975945
24160000 29.2625850978574
24170000 32.2826673202376
24180000 32.3135362075623
24190000 29.2250080616159
24200000 35.090279288134
24210000 45.0073516256189
24220000 49.6997709443695
24230000 41.4263383441671
24240000 47.5991480598699
24250000 43.1004025316807
24260000 37.7208421321068
24270000 35.9312176920257
24280000 37.7556318893086
24290000 44.4509553377043
24300000 36.9269049148581
24310000 30.1578951743356
24320000 36.4781294080079
24330000 39.5840813216374
24340000 39.3254917514794
24350000 37.048229167252
24360000 35.4393404137269
24370000 25.7837839387108
24380000 30.8953435147432
24390000 31.073877142114
24400000 36.6991753788801
24410000 30.349612492931
24420000 29.8486618644655
24430000 30.2494518811551
24440000 29.6311798690522
24450000 25.7826559517242
24460000 20.9651840371343
24470000 30.2970883772298
24480000 29.4520385292475
24490000 24.6663389924437
24500000 22.5143061573945
24510000 25.466725550473
24520000 25.4673006307214
24530000 30.361034658854
24540000 27.8380834039235
24550000 25.9320043919352
24560000 24.5187361609601
24570000 29.5702354286896
24580000 33.2545968999175
24590000 33.2490414258326
24600000 32.779326203534
24610000 38.1963213701448
24620000 33.7960295016827
24630000 36.0013757355586
24640000 33.224941630041
24650000 34.2297278730222
24660000 31.6167389841564
24670000 36.836209720768
24680000 32.1945037829466
24690000 37.4104933266261
24700000 31.5569627311967
24710000 34.457790267722
24720000 37.226547171924
24730000 31.5488050783025
24740000 35.4339382415662
24750000 35.7857483578905
24760000 38.2677147941886
24770000 36.6400913489668
24780000 36.9115494601164
24790000 34.6506053308112
24800000 34.9882683608663
24810000 32.3534375775328
24820000 38.8751315811961
24830000 37.9343116285859
24840000 37.4535484822327
24850000 36.8104695074738
24860000 36.0495891633092
24870000 38.8036966871227
24880000 35.9958232794176
24890000 42.2536367568096
24900000 37.9401194931082
24910000 34.3682154108706
24920000 37.4367637574991
24930000 34.5824938302588
24940000 25.8025182558159
24950000 37.0368751953533
24960000 39.6353076607541
24970000 38.592482986151
24980000 43.8103063580169
24990000 43.1643267772976
25000000 45.970752083691
25010000 45.8139554072137
25020000 45.8763357178776
25030000 46.4487567987346
25040000 45.6392566339798
25050000 40.6075758608304
25060000 45.0854177913348
25070000 42.1804997306078
25080000 39.9330933045059
25090000 47.0586978689241
25100000 43.4256558865251
25110000 33.4841570206495
25120000 42.2461230454816
25130000 41.2735102529012
25140000 40.8445078579282
25150000 46.750631861003
25160000 45.9577915351265
25170000 52.7392719401844
25180000 48.430255346864
25190000 47.1822678296883
25200000 46.9251586475727
25210000 42.968392561399
25220000 49.5165351358747
25230000 47.2517865040947
25240000 49.7887035562967
25250000 49.0142571988651
25260000 48.2496035514203
25270000 51.8808487397903
25280000 48.8479531083269
25290000 42.7514231200935
25300000 45.5311808877888
25310000 44.0837072360445
25320000 41.2102096692535
25330000 46.5670378241504
25340000 46.7140103438414
25350000 43.0620260692155
25360000 45.5809314307418
25370000 49.2533739025179
25380000 47.3014885659568
25390000 43.490868079317
25400000 40.8100363909461
25410000 38.6886405900186
25420000 34.2375965999646
25430000 38.6895969557764
25440000 42.3473114025219
25450000 41.0803504271423
25460000 39.0348391868948
25470000 41.5872085691438
25480000 33.6617090059774
25490000 36.3837196364163
25500000 32.6606102664455
25510000 27.3316184358559
25520000 32.0408016766528
25530000 35.4958371040628
25540000 38.4936510983528
25550000 30.0818495823419
25560000 36.5577034257968
25570000 29.9315652698276
25580000 35.5285773194542
25590000 37.9221836644482
25600000 36.3981489286346
25610000 34.3626428359487
25620000 45.1793323725846
25630000 42.2174389522197
25640000 38.221290944894
25650000 46.364903583281
25660000 51.9974773773546
25670000 48.4628228485269
25680000 47.474860573754
25690000 47.5166217863962
25700000 47.9615853472325
25710000 43.4748007628708
25720000 45.9458180870295
25730000 45.347890983515
25740000 44.9836929442078
25750000 42.2799689902478
25760000 43.1085505184774
25770000 38.8859191368447
25780000 38.9700505028014
25790000 42.7414556464237
25800000 48.3391757088075
25810000 49.6328138259467
25820000 50.188893843966
25830000 51.3096595461967
25840000 42.4475534365667
25850000 47.6677194488575
25860000 47.4544266370778
25870000 47.5442025701518
25880000 48.0269001821692
25890000 51.0081381502324
25900000 43.0459436841241
25910000 37.9119639722072
25920000 35.368361223734
25930000 36.3640864098513
25940000 36.9870459902554
25950000 34.1383296661885
25960000 33.9109110953927
25970000 43.0591195375026
25980000 38.479787253025
25990000 37.8415847101808
26000000 37.2239387724049
26010000 31.9584001506759
26020000 30.9256865640584
26030000 27.2734743704212
26040000 33.2029074259603
26050000 35.6574539302176
26060000 34.2477781559538
26070000 37.0059962945924
26080000 35.3383852839877
26090000 44.5052161860006
26100000 43.3368853754802
26110000 43.9520460776959
26120000 37.5920010649202
26130000 37.990162591011
26140000 38.4520362615361
26150000 42.6951937300168
26160000 41.9391488224545
26170000 33.8483323734711
26180000 35.4145551139346
26190000 40.6881818717396
26200000 28.6996254903669
26210000 31.1970634331758
26220000 36.0718311879648
26230000 34.278650952086
26240000 36.1228558743038
26250000 37.7175119038328
26260000 39.7060408111444
26270000 40.2886569583595
26280000 34.4798778851608
26290000 38.3535306118289
26300000 39.0147198096712
26310000 38.7028106384487
26320000 41.4384921445537
26330000 36.7580612771935
26340000 43.2682212623662
26350000 47.3583147942647
26360000 43.1880546947306
26370000 43.142546231119
26380000 46.5692340189216
26390000 52.9351664058773
26400000 51.1545151636728
26410000 44.045783635199
26420000 41.8759767542103
26430000 46.7962279546895
26440000 46.4516488060197
26450000 46.1596450132487
26460000 47.5427479376216
26470000 48.2843378507668
26480000 47.2625032937369
26490000 43.9732152777044
26500000 37.7755780595822
26510000 38.9884382710825
26520000 44.333004242033
26530000 45.7828442235642
26540000 37.6826173958293
26550000 33.2966589383918
26560000 33.8791017350321
26570000 35.6920592385678
26580000 31.147367795612
26590000 26.1977107981571
26600000 33.1212544662174
26610000 31.1077992283081
26620000 26.8955614093167
26630000 31.9973781282641
26640000 34.9523518321147
26650000 32.3767143843503
26660000 32.9922082375205
26670000 31.4703048133839
26680000 37.3942767170638
26690000 33.2792919202477
26700000 34.8938202118396
26710000 30.4395940375654
26720000 34.5587804757247
26730000 41.072391037075
26740000 40.487673578164
26750000 39.7823720248357
26760000 39.6433150641316
26770000 34.5927678733765
26780000 39.7326939759685
26790000 41.1362535755654
26800000 33.7377916447482
26810000 35.487530035221
26820000 39.8854199596971
26830000 35.8422819302874
26840000 42.1314527313127
26850000 40.3659017359394
26860000 40.3467782757742
26870000 40.9988877457704
26880000 46.5063549819396
26890000 39.2617170798311
26900000 41.0874342097166
26910000 43.1487361579904
26920000 37.5909132271715
26930000 37.9627855304843
26940000 36.2398470472442
26950000 35.6154362427674
26960000 35.8674607513955
26970000 29.085828010786
26980000 33.4123900796651
26990000 28.3891766750396
27000000 31.1847022809878
27010000 39.78379053176
27020000 32.6733152025695
27030000 34.1687753456357
27040000 38.3010138096107
27050000 38.1070445154731
27060000 38.6474512507229
27070000 37.7026064553747
27080000 32.8818582252342
27090000 38.1774353590378
27100000 42.9713183457661
27110000 46.528114026788
27120000 40.5735191190383
27130000 35.4662888212147
27140000 45.8003491537712
27150000 47.9314226805982
27160000 44.8324796358194
27170000 47.1299577228522
27180000 47.0484252948968
27190000 40.8609312145748
27200000 43.1111157108945
27210000 39.7110506398969
27220000 38.71053530468
27230000 37.8767110147505
27240000 41.7427866033011
27250000 43.8072986248098
27260000 41.7660762685373
27270000 37.5565089374567
27280000 38.5721810642252
27290000 41.4361203074423
27300000 40.9636617321624
27310000 48.4742947604844
27320000 42.4344188389195
27330000 44.2893305458682
27340000 45.6827904677933
27350000 37.3746296953107
27360000 30.3535156353204
27370000 33.2085111118907
27380000 36.3426419118176
27390000 39.2600222665995
27400000 32.6999145248555
27410000 33.1188832509855
27420000 36.465822412597
27430000 33.5877678182066
27440000 32.9444779567176
27450000 33.0358639606429
27460000 34.0099290868703
27470000 38.4996879800993
27480000 36.5954235667136
27490000 41.7951608611788
27500000 35.2433842248429
27510000 38.5730806677311
27520000 42.0514855023291
27530000 42.0955988406535
27540000 39.497745522459
27550000 34.6492009452029
27560000 31.3982435842601
27570000 32.2031846675394
27580000 29.6289870462069
27590000 26.0144420734378
27600000 29.1458065100628
27610000 32.2744931706097
27620000 30.8699802287913
27630000 30.5931408307655
27640000 30.9152492900284
27650000 30.3754921355942
27660000 32.4447115752031
27670000 34.1824234890018
27680000 38.9672910676967
27690000 39.9620170124394
27700000 42.7034720387477
27710000 45.0131814042535
27720000 42.6394419163373
27730000 34.1269470693363
27740000 42.2254374969613
27750000 38.8016632755594
27760000 36.0669997522035
27770000 35.6007243897373
27780000 30.0049672299868
27790000 30.2074170224161
27800000 29.3882400625335
27810000 31.9697547489134
27820000 32.9381584007454
27830000 31.2227158362011
27840000 24.4316898253548
27850000 27.3243713665939
27860000 26.6778462548285
27870000 28.9252189742719
27880000 29.2220687933706
27890000 31.7522630696996
27900000 33.3032777262242
27910000 30.2960397242076
27920000 32.4733435331388
27930000 28.2155693890289
27940000 34.3999021289225
27950000 36.4081450075967
27960000 32.6668340658156
27970000 40.9457402219923
27980000 41.4762198650566
27990000 34.2644330680579
28000000 34.8352468173415
28010000 38.4695250837449
28020000 38.4969326709061
28030000 29.6020630148435
28040000 39.9647490275534
28050000 44.3461250299612
28060000 38.8992527179609
28070000 40.537857245438
28080000 34.4873894189465
28090000 36.0957717073921
28100000 32.8589182878807
28110000 34.9694163396621
28120000 40.3993152561995
28130000 43.8369319186974
28140000 39.1880882419974
28150000 41.4520077166493
28160000 39.0468347020184
28170000 36.6442109213169
28180000 36.6474677150823
28190000 31.5982698103778
28200000 31.9168203692133
28210000 33.9171990100476
28220000 36.5119644662661
28230000 34.8101871877781
28240000 26.1543389890444
28250000 28.5756044005721
28260000 33.5185053398604
28270000 33.0214339975729
28280000 36.2901279466666
28290000 37.6586045141842
28300000 38.202083043224
28310000 38.7162801784228
28320000 36.1721283319437
28330000 43.0048599344578
28340000 35.8673149965249
28350000 38.3580526872407
28360000 38.4745833679872
28370000 42.6403964593388
28380000 36.5863639863099
28390000 32.8792261952099
28400000 31.3482164490541
28410000 37.3878504507136
28420000 34.7755769684637
28430000 32.8740677741445
28440000 37.0717142786087
28450000 31.5375872977939
28460000 38.6360749332413
28470000 38.9702349376471
28480000 30.5052053444317
28490000 26.8298245728762
28500000 25.3691953124841
28510000 31.7864550284614
28520000 33.4690097487909
28530000 30.3123180327069
28540000 33.6383957955207
28550000 22.9837930931316
28560000 23.2134432042502
28570000 25.3996270982473
28580000 20.2144577962052
28590000 22.131001084337
28600000 31.3922681328024
28610000 31.1040186592947
28620000 30.0741048360026
28630000 32.8664771216602
28640000 33.3550383054758
28650000 41.6540351166624
28660000 45.9353108960381
28670000 42.263933311612
28680000 38.481492113324
28690000 36.3711673863016
28700000 35.9181785394241
28710000 40.6396658444376
28720000 43.2785557648292
28730000 43.4122620764165
28740000 39.0547162607184
28750000 40.5636408224296
28760000 44.3973249804995
28770000 37.5745342013876
28780000 40.5997050245403
28790000 37.7232762290376
28800000 34.5310515961124
28810000 46.383191450525
28820000 48.2283772776704
28830000 40.3481915482326
28840000 38.0376767161194
28850000 45.4269717664615
28860000 48.3789638087723
28870000 43.646060039561
28880000 47.184907249792
28890000 40.5894347049102
28900000 40.757062089495
28910000 44.5917896225158
28920000 43.8543448558702
28930000 42.3200536435578
28940000 45.9657185633731
28950000 40.8794383444669
28960000 33.617395562526
28970000 33.1127645675463
28980000 37.7776232751478
28990000 41.8396227514716
29000000 39.6771598668772
29010000 42.796038043229
29020000 33.4357775091494
29030000 38.3313616014389
29040000 38.3384460639224
29050000 41.6348857112995
29060000 46.4867822697732
29070000 40.6735549683855
29080000 44.5742963229467
29090000 47.4200189482938
29100000 43.4943205715711
29110000 44.7732499592871
29120000 43.7464634641908
29130000 36.6612213669558
29140000 35.7508880290552
29150000 35.7524983940608
29160000 36.7800624422656
29170000 38.1361965039058
29180000 38.9223202427872
29190000 33.9106514372784
29200000 35.9643234461703
29210000 35.6109281708882
29220000 35.8031794600601
29230000 33.2340116415611
29240000 35.349873809034
29250000 37.9953210682967
29260000 34.5716824052484
29270000 38.6875331612015
29280000 40.4096782446014
29290000 41.091786444891
29300000 39.1421874180667
29310000 42.4329739607754
29320000 38.2742282087841
29330000 40.3133286751569
29340000 43.1051021054695
29350000 34.1250352409893
29360000 34.3555428757843
29370000 38.6452447690422
29380000 36.8335041015728
29390000 36.9405116933374
29400000 32.0131003972334
29410000 21.9795470809644
29420000 27.3740378411553
29430000 25.0799578508829
29440000 22.1574154601574
29450000 33.2170784302989
29460000 27.4200500903971
29470000 26.8736458685739
29480000 29.6267870191177
29490000 34.0777609826651
29500000 35.4858318745792
29510000 32.0842405192732
29520000 38.3036427930018
29530000 33.6055756742792
29540000 37.0630815823801
29550000 31.7483107317431
29560000 27.9247400952231
29570000 26.2520647417015
29580000 30.3572642029458
29590000 28.5457153687761
29600000 40.2757743232793
29610000 32.3213300514043
29620000 36.3856386017538
29630000 39.4301238074077
29640000 40.5663095677809
29650000 40.2369534259717
29660000 37.2738676023982
29670000 27.8992516387091
29680000 18.2724378105239
29690000 21.3627720244237
29700000 26.7157046900974
29710000 28.7143318958894
29720000 25.6201866044078
29730000 20.3615920392332
29740000 26.5872255727688
29750000 30.8847316705379
29760000 27.3450309912779
29770000 29.1132150953285
29780000 32.8362449318901
29790000 33.3518488147276
29800000 29.9948247984005
29810000 35.6291926976914
29820000 29.6201153592267
29830000 33.4702107113858
29840000 36.0438505755911
29850000 33.806841553229
29860000 31.5366685382032
29870000 36.3361660697818
29880000 38.357872253994
29890000 34.637735206192
29900000 31.7978113973077
29910000 30.08962139918
29920000 35.1608733700568
29930000 39.3772414762465
29940000 41.3016169928682
29950000 38.8708661997223
29960000 38.6908930236359
29970000 39.5255611109271
29980000 36.6805595509217
29990000 31.2420146240062
30000000 35.7051959607002
30010000 38.8872856454057
30020000 38.7030294162265
30030000 32.5276684909629
30040000 34.511064838774
30050000 37.4083492408327
30060000 39.3789255018825
30070000 43.1479942519526
30080000 35.7900105481677
30090000 38.0915858853251
30100000 35.4719299540294
30110000 39.6069998756084
30120000 31.7133730647403
30130000 33.870739336
30140000 31.7936030119464
30150000 34.780847789618
30160000 37.6084372583182
30170000 31.9190733084874
30180000 37.9002038063035
30190000 41.219935379229
30200000 34.1016319729929
30210000 40.2701184684264
30220000 40.7832314724324
30230000 34.0115028475174
30240000 42.5398357028753
30250000 40.8194325252805
30260000 39.2933978432931
30270000 34.4455533871165
30280000 29.4800273253742
30290000 33.9041911148689
30300000 36.7612085818409
30310000 32.0046230161655
30320000 28.9273313990201
30330000 33.9633105399662
30340000 37.3520709903432
30350000 32.7203462357889
30360000 23.9362860876742
30370000 28.9134699186793
30380000 30.2681340771977
30390000 32.0874958025981
30400000 35.9826187369404
30410000 33.1574272000133
30420000 33.8671733064565
30430000 29.8653607332693
30440000 31.5418052563118
30450000 31.9263221970758
30460000 27.3816499577234
30470000 25.5014010982499
30480000 26.2370044966256
30490000 30.7510797452055
30500000 28.2598349767067
30510000 26.0119564944977
30520000 25.5528391302789
30530000 34.7035963634507
30540000 34.265547816779
30550000 32.4301161971662
30560000 35.3839340921732
30570000 35.5059389560058
30580000 36.5271727216664
30590000 39.5131977970769
30600000 35.7850878705465
30610000 35.8595326861711
30620000 28.0286311289648
30630000 31.9381117877421
30640000 33.9977535794827
30650000 38.9899935738502
30660000 37.0741079957023
30670000 39.4842938689594
30680000 37.8830619563703
30690000 38.8547845105876
30700000 41.1001704584864
30710000 37.1211175699005
30720000 34.6256404139046
30730000 38.7271657059769
30740000 36.9686759279878
30750000 37.5582904852127
30760000 32.8792092630295
30770000 33.0080318130813
30780000 36.8473945890443
30790000 37.5360387540987
30800000 36.4341788224647
30810000 31.5699909295683
30820000 34.2302331670782
30830000 36.2082992935406
30840000 32.7270024171664
30850000 34.3891970426224
30860000 35.5636269202134
30870000 35.137616460119
30880000 33.1596506658433
30890000 32.0707242576319
30900000 33.7958864737686
30910000 32.3537736337133
30920000 33.8137501935687
30930000 28.2626138341835
30940000 31.0884229369505
30950000 26.2033460202517
30960000 33.9791995158167
30970000 35.8092177906058
30980000 35.0126921915009
30990000 33.7433804482412
31000000 34.1268501266425
31010000 32.8187651664009
31020000 29.7325785244459
31030000 38.9308784168207
31040000 37.0523820064413
31050000 34.3539239642162
31060000 36.3741048235661
31070000 38.2083423859261
31080000 34.6033035900512
31090000 32.492039434044
31100000 31.0552603404378
31110000 38.845243468862
31120000 34.0946669786214
31130000 39.3024731358884
31140000 41.3279888390047
31150000 34.9522089446393
31160000 36.1195732955762
31170000 34.1267216736865
31180000 36.7465129710804
31190000 36.3475082415187
31200000 37.7092141785764
31210000 38.7601516722131
31220000 40.3118897483315
31230000 43.6538554656571
31240000 38.1284746160434
31250000 38.7839808962672
31260000 34.3308820804255
31270000 30.2401268969807
31280000 28.3819399831606
31290000 30.4169986533186
31300000 32.0952009759346
31310000 36.7926178864541
31320000 39.0894679925964
31330000 43.599744114728
31340000 42.8284098915111
31350000 39.9039359720812
31360000 38.7851223574316
31370000 35.8388313844083
31380000 34.4957306155987
31390000 29.5724365487694
31400000 26.3786504326817
31410000 30.7541054253239
31420000 28.4347975167401
31430000 35.6603658041352
31440000 37.6670450266817
31450000 33.977159609359
31460000 39.757304559319
31470000 38.0300048354231
31480000 42.4466679696084
31490000 40.0924140673807
31500000 43.7622424827197
31510000 39.213947553604
31520000 37.9836861601056
31530000 41.6999919306372
31540000 38.8517674749887
31550000 35.3354707992535
31560000 37.2110216611526
31570000 38.5573030070125
31580000 32.9103900209056
31590000 42.1780149860848
31600000 33.1213730123565
31610000 39.1754446429724
31620000 41.9114825183441
31630000 47.0303941279817
31640000 44.4563711197911
31650000 38.0945308032504
31660000 30.2144505625531
31670000 37.2974841318632
31680000 34.9609124341634
31690000 33.4942003777898
31700000 31.9541083426508
31710000 34.885169270757
31720000 38.9693079029578
31730000 36.16308857631
31740000 39.2668919688392
31750000 34.4084190790335
31760000 33.2315537951511
31770000 36.2119556704412
31780000 32.0338335545032
31790000 28.4596620566817
31800000 32.0387827750567
31810000 37.8948107114068
31820000 30.6581671867511
31830000 38.7576031479185
31840000 38.2756008168923
31850000 37.6429635685273
31860000 42.3379385996775
31870000 36.6173261445636
31880000 34.5134799445052
31890000 37.7887475941306
31900000 34.1991697893967
31910000 28.9671101831502
31920000 34.9115940741517
31930000 43.6515085426025
31940000 42.0558277826152
31950000 44.2031900002866
31960000 42.6125826751461
31970000 39.678865051843
31980000 34.74143710053
31990000 43.7642607441869
32000000 34.2542109029623
32010000 39.2468389451668
32020000 43.6319967455417
32030000 41.0708264536677
32040000 40.5002326537746
32050000 33.2517525924123
32060000 33.7738316091152
32070000 40.0383812479974
32080000 35.8668572744142
32090000 42.0086101183521
32100000 41.9096904869631
32110000 45.4985011566835
32120000 41.8595591138643
32130000 35.7866239175802
32140000 39.5325631859648
32150000 38.5509023744069
32160000 37.5406202602582
32170000 34.8588752423789
32180000 34.9660021179697
32190000 34.7888663611454
32200000 38.4293168204157
32210000 37.4843902649337
32220000 35.7279953849293
32230000 39.4818551067123
32240000 43.6210038612027
32250000 29.4329369222185
32260000 26.2387093093762
32270000 26.1399806149219
32280000 28.9701005637296
32290000 28.291862344633
32300000 27.4805737540386
32310000 26.4345621734212
32320000 25.3393281586946
32330000 32.9634542400092
32340000 38.5391317182988
32350000 42.0734804751915
32360000 43.4681751795135
32370000 28.7745539374563
32380000 33.2755212703537
32390000 40.720939952412
32400000 36.0987239669364
32410000 36.1783365543482
32420000 27.7971080039176
32430000 26.9476819158795
32440000 19.4713981120441
32450000 25.7999213454212
32460000 28.04799034281
32470000 27.6009501433392
32480000 26.7577229234816
32490000 26.3507768729294
32500000 28.9536920501022
32510000 32.3226308221876
32520000 30.7215495942109
32530000 30.1389591011146
32540000 24.7226918738929
32550000 29.0545562086666
32560000 30.7811576163241
32570000 31.3780822449066
32580000 30.8017110933698
32590000 32.8094985927932
32600000 30.09344559179
32610000 37.1172040531333
32620000 41.4319147247356
32630000 34.0393298070998
32640000 38.4017111064063
32650000 44.9396227759326
32660000 42.8471680850071
32670000 40.475426122936
32680000 43.7835467009382
32690000 39.3969092196477
32700000 34.8679787503697
32710000 35.6038025762197
32720000 26.004305301027
32730000 23.3630368502069
32740000 32.6619658275241
32750000 31.1223166087983
32760000 34.4501344747202
32770000 37.7744952398405
32780000 40.9666232286473
32790000 34.8969279010875
32800000 41.298814989252
32810000 36.4677253605963
32820000 40.694136846917
32830000 39.6341338810251
32840000 48.2036297353233
32850000 36.40045432956
32860000 45.1679282683129
32870000 42.6507857502102
32880000 41.6067165419088
32890000 47.4419854549627
32900000 46.8849800279322
32910000 44.1343305836524
32920000 40.0626340765879
32930000 43.9701258002703
32940000 45.709898682843
32950000 38.1826158214747
32960000 37.043335837416
32970000 49.1871864064331
32980000 47.5456967453213
32990000 44.022337339576
33000000 43.6054924401071
33010000 42.8946771544878
33020000 41.8508008441257
33030000 44.589324944644
33040000 50.2802770015244
33050000 38.6451767366917
33060000 42.8284194233581
33070000 37.284973158108
33080000 38.7547798500497
33090000 35.0296562339115
33100000 40.9326804287369
33110000 41.3225361591871
33120000 38.5300170029982
33130000 35.5347302949755
33140000 35.7155097017339
33150000 34.1157783546064
33160000 39.2890465857284
33170000 37.0023204809549
33180000 33.9595479452564
33190000 38.3035641802547
33200000 35.3113374576291
33210000 38.9807760575583
33220000 42.5707109117704
33230000 47.329080775375
33240000 39.201724664451
33250000 31.8676425623177
33260000 39.6887955949207
33270000 29.8753647764227
33280000 40.3962868459488
33290000 36.0425026333709
33300000 37.2533611235356
33310000 38.9932133098544
33320000 34.0608028029092
33330000 39.7456560001412
33340000 44.1320997871559
33350000 44.5978739127473
33360000 37.1284432062141
33370000 49.1874889988642
33380000 37.8095381087413
33390000 41.5854319647307
33400000 48.3280512664544
33410000 45.9907247131509
33420000 46.0575084522005
33430000 48.9851951265432
33440000 49.4304729652307
33450000 52.6621732451234
33460000 42.547544613876
33470000 44.1760173622482
33480000 44.8134154233832
33490000 48.6039526919267
33500000 44.555470603342
33510000 43.0275976313296
33520000 45.0593427587381
33530000 47.3605686380365
33540000 46.8786942243931
33550000 40.3085567558813
33560000 46.1518631050554
33570000 47.5994812282622
33580000 45.679121189989
33590000 48.3967351573491
33600000 47.5093539108774
33610000 49.0804061558525
33620000 42.2917733845188
33630000 37.7703535606732
33640000 45.9000146946806
33650000 44.4769893998563
33660000 44.3108615966519
33670000 47.5115234926321
33680000 46.8996155006178
33690000 42.1487334258648
33700000 46.8212862508169
33710000 44.0184162133351
33720000 46.140117691627
33730000 44.2904206672172
33740000 39.1256005847713
33750000 39.5883520921227
33760000 38.6437583563543
33770000 37.9865601356341
33780000 44.6451229334178
33790000 36.9960974171309
33800000 35.4839340153741
33810000 36.4915974252862
33820000 42.4713652651337
33830000 41.8014620397992
33840000 34.1449017898234
33850000 36.2175827013784
33860000 33.6326101435435
33870000 32.0634672152611
33880000 36.7175353357559
33890000 38.8374749932744
33900000 37.2086160284866
33910000 37.2214932019935
33920000 32.97130174211
33930000 29.0082937628335
33940000 29.8065797973908
33950000 35.4926494908484
33960000 30.9294286847276
33970000 35.930954995631
33980000 35.9108044959228
33990000 41.8637421155362
34000000 36.1907701572401
34010000 40.9484996489458
34020000 36.1403502376028
34030000 37.1123386565798
34040000 33.3581326286925
34050000 36.5335217851348
34060000 38.190630142176
34070000 28.0883234856816
34080000 33.0868086877293
34090000 40.118305967003
34100000 34.3320627554308
34110000 38.7821353453434
34120000 37.3509542204255
34130000 39.1576171842549
34140000 41.3610359620462
34150000 32.2210796422568
34160000 38.3234872572187
34170000 38.1143262994923
34180000 34.8996556852629
34190000 35.2691079924886
34200000 39.4923194712975
34210000 33.0619051708532
34220000 28.4183562432966
34230000 32.8293483256566
34240000 25.78569264623
34250000 30.0754794166185
34260000 34.4938380048105
34270000 34.8873317357433
34280000 29.5428624950104
34290000 33.3164041414926
34300000 36.9424952019021
34310000 35.1157549179295
34320000 31.000538284235
34330000 31.623770343962
34340000 25.0480154676004
34350000 22.6395107902468
34360000 25.2301812798175
34370000 30.28832077065
34380000 34.576063552697
34390000 39.564676703422
34400000 44.157160031588
34410000 37.0437002832593
34420000 36.9163416045358
34430000 44.8946254173032
34440000 42.1643270213262
34450000 40.5206190040213
34460000 35.0685290116467
34470000 30.0106444949522
34480000 27.6442924764108
34490000 33.6266451198156
34500000 28.9100559747774
34510000 36.4068932737925
34520000 39.4502447028858
34530000 36.3750247865356
34540000 41.870888215777
34550000 35.6851201953968
34560000 37.5166612831208
34570000 34.9391124729469
34580000 31.3671031552142
34590000 35.8137739785813
34600000 33.8763897149013
34610000 40.8216502308539
34620000 34.3520900030961
34630000 36.7479940230605
34640000 35.1830789573339
34650000 39.8554930651309
34660000 37.0639135036699
34670000 36.7476005792855
34680000 41.6426508141442
34690000 39.552996514424
34700000 37.1950939421675
34710000 38.5962557240503
34720000 41.235069292166
34730000 37.4286663939425
34740000 43.0791847115752
34750000 35.4842569211871
34760000 31.3943262824065
34770000 31.5604397595463
34780000 37.5827072496232
34790000 37.7736742555397
34800000 38.5942783752139
34810000 38.2439324365114
34820000 40.1783555744316
34830000 48.213457932328
34840000 40.8616276386963
34850000 36.6992724516363
34860000 31.6197589457604
34870000 24.0390079340241
34880000 26.6647557476438
34890000 33.4368508176411
34900000 32.3121956621779
34910000 39.6766341092535
34920000 41.9661614163279
34930000 38.3675316776833
34940000 28.5771591653873
34950000 35.5217256413678
34960000 34.6720685502972
34970000 40.6217648086775
34980000 43.6864351653575
34990000 44.9554189866535
35000000 35.4554030065599
35010000 37.4893765685295
35020000 33.0929113232023
35030000 36.8265960643362
35040000 32.3300244563067
35050000 42.5046274167077
35060000 44.0197818653254
35070000 43.0438751999841
35080000 43.1020234403586
35090000 42.1110022698135
35100000 33.340153489037
35110000 41.7904884019634
35120000 41.6904639953049
35130000 36.9731969316048
35140000 35.2126009025434
35150000 34.131455956197
35160000 34.5462411273915
35170000 32.974310991956
35180000 35.5058266802551
35190000 32.3247204054386
35200000 36.4658313580722
35210000 32.957657671325
35220000 38.2603367944346
35230000 37.6620702495298
35240000 34.7265061056533
35250000 38.5652437211247
35260000 34.3836080007587
35270000 35.5075390609619
35280000 27.9249377661854
35290000 30.9761226526583
35300000 30.52199383215
35310000 30.5562529355715
35320000 38.02227376351
35330000 30.0872076162111
35340000 31.8848607540812
35350000 33.4493760650489
35360000 35.4724529801808
35370000 34.8165727889823
35380000 35.9812563351951
35390000 34.4202773331608
35400000 35.6096818869936
35410000 23.801023652023
35420000 27.1781182932225
35430000 33.6450472188844
35440000 33.9074452761104
35450000 37.4664597579357
35460000 32.9377301944743
35470000 38.0329120781769
35480000 39.7981456575345
35490000 42.7333161517513
35500000 44.0459472407381
35510000 47.4482170739403
35520000 41.3133217120766
35530000 39.5867524189535
35540000 39.2510324544187
35550000 30.9858742235739
35560000 34.8877062890467
35570000 38.5432586331002
35580000 28.8711635738347
35590000 22.9709446668004
35600000 22.6880917549187
35610000 26.8723335122654
35620000 27.8973754677131
35630000 29.343761674422
35640000 39.1304742760204
35650000 36.891837804868
35660000 32.6101552542304
35670000 35.6704173678049
35680000 37.671929136299
35690000 32.9617087629035
35700000 36.0176041807613
35710000 33.7147786732257
35720000 30.6261195937687
35730000 27.7889715427611
35740000 39.9407161593483
35750000 32.4384411913604
35760000 35.5626951941407
35770000 34.4896943477949
35780000 29.0126192274964
35790000 30.8246918504187
35800000 26.0312083816679
35810000 32.3884291153113
35820000 28.5164438655811
35830000 31.0387807040472
35840000 34.8829587371601
35850000 37.4369776160696
35860000 34.3886993078587
35870000 36.8384990584418
35880000 29.3520754009122
35890000 24.8644480624693
35900000 34.8673021763863
35910000 32.7672608975044
35920000 32.0296199342609
35930000 36.8416721512181
35940000 36.5585209896461
35950000 38.5154888635488
35960000 36.8698252304019
35970000 28.870902083542
35980000 30.1716831075175
35990000 30.0548918892273
36000000 26.91835198725
36010000 29.3086201737892
36020000 30.1711167392116
36030000 23.0085473421391
36040000 25.2527496645413
36050000 31.2484791733416
36060000 34.4495362345268
36070000 34.8610805123532
36080000 32.8336517983694
36090000 30.8911367566204
36100000 36.4303827998114
36110000 36.8464403425866
36120000 33.0127516431916
36130000 26.4667931814348
36140000 31.1828869973787
36150000 29.1811572435324
36160000 32.8050925198336
36170000 30.6226231619517
36180000 33.2768307403438
36190000 31.6527334147406
36200000 29.1967435546616
36210000 35.4287027419666
36220000 33.0045507897995
36230000 33.951119088165
36240000 34.0335097855552
36250000 32.5963082477584
36260000 28.9652609230181
36270000 28.5729324945914
36280000 32.3341735297697
36290000 31.3094884054385
36300000 28.8424952764889
36310000 26.9924695703883
36320000 34.0148945907727
36330000 31.4937347762628
36340000 31.3384745927784
36350000 30.0496512782292
36360000 36.848821862536
36370000 34.9815988067733
36380000 34.5596461691919
36390000 31.6085982464001
36400000 36.9918328251644
36410000 37.1679790292203
36420000 34.1161010570808
36430000 31.200119831838
36440000 29.4027738777286
36450000 28.9504027291648
36460000 35.5479663595852
36470000 35.616572941508
36480000 29.1687163141468
36490000 35.5571144788806
36500000 31.2405762312051
36510000 34.8955085451761
36520000 34.8839302362471
36530000 27.6789893969664
36540000 33.2133592458039
36550000 30.1528073948108
36560000 39.5082278689339
36570000 38.3715041596574
36580000 40.8376220637413
36590000 36.3482694366482
36600000 39.9696125565664
36610000 35.5244332200931
36620000 38.6061617552904
36630000 36.2013748837042
36640000 37.4838901079031
36650000 41.8217898418712
36660000 35.3017533695414
36670000 40.6217762108374
36680000 38.1325438853567
36690000 38.0377453930572
36700000 38.506091239805
36710000 31.5973943515553
36720000 34.1931803794959
36730000 36.9542713153971
36740000 38.4561240335888
36750000 34.0856270005333
36760000 35.233692928499
36770000 30.4250401194735
36780000 34.4062857123545
36790000 32.9302261276637
36800000 29.4657426725458
36810000 38.4069751183402
36820000 39.5835537276226
36830000 39.9882836735065
36840000 42.4621386895519
36850000 32.8534225891379
36860000 34.08914036994
36870000 37.2729569798034
36880000 36.8440490183581
36890000 36.8003291532517
36900000 38.1650533602519
36910000 41.7905025773222
36920000 40.5201095751942
36930000 39.7282464352077
36940000 40.7149435212674
36950000 42.0764432982733
36960000 45.6746264994565
36970000 48.9618212457866
36980000 40.4962855014508
36990000 41.9802745826215
37000000 37.90455339479
37010000 38.0285446779756
37020000 40.5976015498275
37030000 37.4027439781633
37040000 34.2081658792414
37050000 35.6627595544157
37060000 36.5345095105018
37070000 35.8028187252525
37080000 35.6837871933678
37090000 35.964171119679
37100000 36.2629834050353
37110000 41.9102697908663
37120000 35.9727042257105
37130000 32.9739265125367
37140000 34.1123642785221
37150000 30.9843729222125
37160000 33.197703847768
37170000 33.7321889141792
37180000 35.1182617169276
37190000 34.7167838529461
37200000 30.3033272921541
37210000 34.2652851344304
37220000 34.3883890630157
37230000 28.56317766105
37240000 34.3129300489979
37250000 32.2220291644695
37260000 40.3975636519929
37270000 33.3514647263055
37280000 36.6179168394807
37290000 36.0234571883963
37300000 35.7108135272263
37310000 34.1507698957226
37320000 34.5968031209188
37330000 37.9205464349719
37340000 41.5260391112119
37350000 38.4718452237784
37360000 39.8531930030513
37370000 43.1034805710157
37380000 37.1664811199657
37390000 45.558499264068
37400000 43.1439016586322
37410000 38.4662278540134
37420000 30.5917737947836
37430000 35.3579380630285
37440000 35.5477586892312
37450000 31.9306524138814
37460000 34.6251754179021
37470000 34.9231261679481
37480000 37.0699375806544
37490000 34.9717531898359
37500000 38.670037022001
37510000 41.8833661262265
37520000 40.0466749055829
37530000 40.1949462086052
37540000 40.1092615273271
37550000 47.878008613315
37560000 46.3573169843477
37570000 49.7935569597606
37580000 47.0974122515975
37590000 43.5013879324649
37600000 43.347470832757
37610000 41.1359925388231
37620000 40.531088506585
37630000 33.4815996199819
37640000 31.370409031633
37650000 37.9338102150572
37660000 34.9026137412153
37670000 41.0849789677561
37680000 39.8442505083661
37690000 36.5601910717568
37700000 28.3609396871458
37710000 22.7074147590782
37720000 24.3840674005615
37730000 31.5400395589674
37740000 33.9340712865999
37750000 32.8692181853243
37760000 29.0335717321104
37770000 34.448317415128
37780000 32.3723898653708
37790000 32.138115181538
37800000 39.659405040069
37810000 36.1313934008327
37820000 36.5790313425607
37830000 32.5247173377716
37840000 33.8825370503966
37850000 33.9343826368127
37860000 37.9660489655406
37870000 31.8555757400787
37880000 33.1565857363718
37890000 28.6257323371461
37900000 40.3998991526318
37910000 44.2107989909933
37920000 41.7671502754948
37930000 44.5042585283226
37940000 38.8951873569109
37950000 35.6102255463268
37960000 32.3222159612081
37970000 36.0263211731768
37980000 27.85800934818
37990000 39.8768845795898
38000000 48.3433456458595
38010000 49.6773128567842
38020000 47.8522369686625
38030000 50.5182353530276
38040000 44.6323850276277
38050000 44.2652223249536
38060000 46.9113251171735
38070000 43.3332377240332
38080000 43.1061669338132
38090000 50.2917728120868
38100000 50.9525755141896
38110000 48.429052765192
38120000 41.8713084570231
38130000 43.6883921253944
38140000 45.9910913220085
38150000 42.1856087928124
38160000 40.6388154142378
38170000 37.46158616883
38180000 33.9800856914435
38190000 37.2281653387356
38200000 34.0316227551244
38210000 35.0732405535896
38220000 31.1916423992061
38230000 41.9451627857007
38240000 47.991521958993
38250000 45.5329897803479
38260000 46.0089862121826
38270000 46.5153866384484
38280000 39.4808607736355
38290000 39.7367537297602
38300000 37.5446967729769
38310000 42.2950831979333
38320000 40.7434498999526
38330000 46.998120072459
38340000 49.2197172269698
38350000 46.6448692819681
38360000 42.1954361982882
38370000 45.8401795274384
38380000 39.6258609484599
38390000 38.8201479389367
38400000 43.145689513519
38410000 49.6522874827256
38420000 47.9180387216571
38430000 35.794203248394
38440000 38.3426560234578
38450000 47.9512225445463
38460000 45.6410635440316
38470000 44.3928425687619
38480000 51.3737677443708
38490000 40.2560690264686
38500000 40.2567924845899
38510000 48.0213766912427
38520000 46.6756007225413
38530000 47.933402278462
38540000 33.9358442194878
38550000 44.3645112339614
38560000 41.7082546059185
38570000 48.2756656264007
38580000 45.9790237310376
38590000 47.5775603080199
38600000 44.0748460003038
38610000 42.9816225935317
38620000 42.092317418197
38630000 49.5102864298302
38640000 49.1339375799072
38650000 53.4282124382048
38660000 53.9243366679756
38670000 55.6491785314308
38680000 48.9150167454823
38690000 51.5809799035588
38700000 43.7481637554947
38710000 50.9463622162431
38720000 53.2664584164252
38730000 53.420782038031
38740000 54.3829065573227
38750000 53.4144774050618
38760000 55.7123536344329
38770000 44.6648954770013
38780000 46.1836972172439
38790000 53.604481676893
38800000 56.129165692325
38810000 52.3699470011551
38820000 49.0472064679812
38830000 41.0775776147252
38840000 46.6607396857717
38850000 42.0402187530154
38860000 48.6497446968069
38870000 42.3306567508754
38880000 43.374277299663
38890000 44.3129425766942
38900000 41.1044065397078
38910000 38.8907325492408
38920000 45.3723766652081
38930000 46.330528390635
38940000 49.3168117660732
38950000 45.6175303082708
38960000 43.8331321010521
38970000 47.8356870807289
38980000 51.3015016820432
38990000 51.4843387910354
39000000 54.903273406908
39010000 52.4906456735596
39020000 55.9207788330511
39030000 47.6940364322286
39040000 53.3527672678509
39050000 49.1682223161226
39060000 56.8317695459772
39070000 53.4066415318597
39080000 52.1622093620573
39090000 54.9655852880179
39100000 53.9471507599102
39110000 53.9251966907829
39120000 55.0265421149801
39130000 60.8376871333887
39140000 57.3206388722905
39150000 59.6874492726137
39160000 63.751005088021
39170000 62.2686181945281
39180000 66.0815917791755
39190000 61.0683933574587
39200000 62.1925944319829
39210000 59.5828773349492
39220000 62.0600194518423
39230000 62.3252936726746
39240000 58.5995112198459
39250000 63.7939751648932
39260000 69.3496060533173
39270000 66.6528601066085
39280000 69.1973313354143
39290000 72.2513514608087
39300000 66.9447368521764
39310000 67.1401509629176
39320000 69.3821802423049
39330000 67.0940322733073
39340000 64.5982663227612
39350000 67.9187499138851
39360000 71.9602119753639
39370000 65.2060395074362
39380000 59.1982550814554
39390000 64.9850195155929
39400000 66.6011456473846
39410000 67.0970936764524
39420000 64.5285173266508
39430000 60.3121972556192
39440000 64.5239891249492
39450000 61.4552226403399
39460000 62.4122515472217
39470000 70.4290557866765
39480000 64.5097985653558
39490000 67.1238857887086
39500000 63.8834928527822
39510000 68.5686962827048
39520000 70.0290230469759
39530000 70.2347508456292
39540000 71.0620133469723
39550000 66.1617257120099
39560000 59.986286234091
39570000 63.731026553054
39580000 62.0390474346686
39590000 65.4638970296356
39600000 62.5184592786148
39610000 65.5255084567723
39620000 66.5014979510963
39630000 67.5888736917331
39640000 66.1719982583978
39650000 63.8659549394931
39660000 63.3283201869804
39670000 58.0571406454426
39680000 58.1022017556541
39690000 67.4046627547034
39700000 67.6038217071359
39710000 63.5722285283704
39720000 70.597275658815
39730000 71.1484892337494
39740000 64.8387180741436
39750000 67.7656234316236
39760000 66.8871672032694
39770000 66.2342347203233
39780000 67.9329135134799
39790000 75.688169844804
39800000 77.1272832851516
39810000 74.3426924886548
39820000 68.7661887146146
39830000 64.7647427921119
39840000 66.6370074287332
39850000 70.2236671126245
39860000 69.0139845215046
39870000 71.8068759069424
39880000 65.5139512974085
39890000 61.8496067708817
39900000 64.3894496859521
39910000 66.7627995988502
39920000 65.2269831878372
39930000 65.8917045692822
39940000 66.6611297450548
39950000 70.7427974412092
39960000 66.3794045416308
39970000 72.5722308447295
39980000 68.4067507099843
39990000 74.00528842355
40000000 71.6175442934936
40010000 68.4674957790417
40020000 64.3548898054317
40030000 57.1058417898302
40040000 49.9980161682282
40050000 54.6885968706376
40060000 56.7207703218643
40070000 63.5353121830888
40080000 61.3275669175712
40090000 62.2605304043822
40100000 60.9503081592214
40110000 67.3979922374098
40120000 66.6916682282379
40130000 63.9943196245625
40140000 58.5545191177027
40150000 66.1927507261714
40160000 63.5887547774161
40170000 65.4080608690133
40180000 63.1163258916675
40190000 68.4310587881858
40200000 63.6288494716377
40210000 67.9918230395328
40220000 66.7460750566036
40230000 68.5423865912455
40240000 66.9097476388755
40250000 67.6284609168054
40260000 65.2422792568466
40270000 57.4191503367706
40280000 65.7070104569606
40290000 68.5284334517618
40300000 66.7059117936922
40310000 64.8148840047375
40320000 62.9164492039417
40330000 59.282864064181
40340000 64.1534648299477
40350000 61.1351975782783
40360000 66.5520693334913
40370000 67.6777585939392
40380000 69.3996028263911
40390000 66.092382713287
40400000 67.1154770019152
40410000 65.4818001197625
40420000 67.3496151982434
40430000 70.5556104803095
40440000 67.0769171868257
40450000 65.1204278459898
40460000 63.6272483750457
40470000 68.8759969160046
40480000 71.8376991698143
40490000 68.4866977901313
40500000 69.6545099044588
40510000 63.6064981154767
40520000 66.3036249071385
40530000 66.018220661353
40540000 73.4205477790653
40550000 75.6227656353436
40560000 68.6232515743784
40570000 69.4298308369925
40580000 71.8101377772173
40590000 71.5669865103119
40600000 65.4206029014541
40610000 65.4349639545885
40620000 66.7807944516384
40630000 60.2930663383856
40640000 61.2799467198065
40650000 63.1567640773795
40660000 62.0831797167238
40670000 61.3442876719767
40680000 57.8377622213269
40690000 57.7368367452493
40700000 60.3449224886518
40710000 62.5414625483545
40720000 63.4770044277917
40730000 69.985169612524
40740000 61.5899852590375
40750000 62.1207433858879
40760000 67.4857224726903
40770000 67.5020106579621
40780000 62.4586955547934
40790000 64.3983462961099
40800000 65.0948482924092
40810000 64.5725279789858
40820000 62.2409020132025
40830000 66.4817134410714
40840000 68.3976658141411
40850000 67.870770703268
40860000 70.0015401330605
40870000 66.3281028823809
40880000 63.1595976199044
40890000 62.8938842014604
40900000 63.4683992896917
40910000 67.0343056014494
40920000 60.0987927091249
40930000 65.9295920831545
40940000 64.7397777914721
40950000 57.2884830819921
40960000 62.0302172972512
40970000 57.5734083636392
40980000 61.3279057574396
40990000 56.4535951174079
41000000 54.4311141666423
41010000 52.8123083106647
41020000 65.4106247153468
41030000 65.6187215319046
41040000 63.3885507958555
41050000 64.8592964784669
41060000 66.8930413565279
41070000 64.6688881265417
41080000 68.4510853394761
41090000 69.8629305330559
41100000 69.6837110732187
41110000 67.0064580021325
41120000 65.570838334929
41130000 67.7758436309998
41140000 70.8960809482928
41150000 69.2163740390421
41160000 68.7389299027253
41170000 73.0230494711817
41180000 70.0441064948801
41190000 74.5222259599379
41200000 80.9218170064918
41210000 77.8872005122463
41220000 76.8509856456355
41230000 75.269020673279
41240000 75.5404728424764
41250000 72.9908613124616
41260000 75.71029284198
41270000 75.7182143642314
41280000 75.682695538818
41290000 73.5331619489825
41300000 63.5984383584728
41310000 67.5443709987638
41320000 70.7641405789822
41330000 72.6887166849822
41340000 73.2993209159719
41350000 75.3857342896249
41360000 73.5189804484058
41370000 72.5241871997238
41380000 75.1402237402211
41390000 64.2184645529238
41400000 62.5833828489142
41410000 69.0004878990333
41420000 62.615036294767
41430000 67.0763872810118
41440000 66.1980652034907
41450000 72.9881511983737
41460000 71.0127022285603
41470000 73.2798651986818
41480000 73.5315530711092
41490000 68.7612227571756
41500000 72.8771642922941
41510000 75.7601966068682
41520000 74.5682065792872
41530000 66.8888434209648
41540000 68.9897996258961
41550000 64.8820576246234
41560000 64.6614200077277
41570000 61.8641094296576
41580000 51.3387191301561
41590000 61.1473518184779
41600000 62.1975618099217
41610000 70.3827959553127
41620000 73.1494160277715
41630000 71.1581918321669
41640000 69.2115882643243
41650000 63.5622217644192
41660000 60.3864200267105
41670000 68.7841311266897
41680000 58.8737699153736
41690000 68.689260025877
41700000 56.0326567878271
41710000 56.6013046176573
41720000 66.7931092766506
41730000 64.9959132172326
41740000 68.5372706903261
41750000 64.339993476337
41760000 74.114586346937
41770000 68.1633522875779
41780000 72.1325939951894
41790000 66.8877093377326
41800000 71.4667274204367
41810000 75.2481783914062
41820000 78.557598392696
41830000 75.4379830673914
41840000 69.022660234184
41850000 73.0959718460308
41860000 72.3447619629244
41870000 71.1960968733896
41880000 61.227621331112
41890000 65.0647324032838
41900000 72.0516835135501
41910000 77.0340579332789
41920000 74.1426775331739
41930000 73.2377603078089
41940000 67.6234980372428
41950000 68.090542529173
41960000 65.8470910520526
41970000 72.6587325647715
41980000 72.6439623435016
41990000 69.1589798606881
42000000 70.1382677713899
42010000 66.0269881581381
42020000 71.1077548199279
42030000 70.3196271964608
42040000 74.3163794740645
42050000 73.8031948138255
42060000 69.5921966745677
42070000 75.4146865731682
42080000 77.3896532655161
42090000 76.5027188680618
42100000 70.3015292792653
42110000 77.274535950823
42120000 76.3844584285591
42130000 68.4756878926131
42140000 61.5240801318599
42150000 70.1611055104243
42160000 69.0764341642522
42170000 70.6618762214911
42180000 65.1097016965721
42190000 71.7781892355927
42200000 73.7195128660106
42210000 67.8020234937683
42220000 69.8682707881413
42230000 67.0858681302145
42240000 67.5299039749332
42250000 62.3303154059501
42260000 65.8786059905205
42270000 64.291381566958
42280000 67.4796507150534
42290000 62.9126529150984
42300000 62.3538587323072
42310000 68.3435103323125
42320000 67.9186029858697
42330000 69.2749150521112
42340000 68.4322609382114
42350000 64.7803993092804
42360000 63.5268979940519
42370000 67.061703896799
42380000 67.5566505564748
42390000 66.3008328272923
42400000 65.2205492709759
42410000 62.7296146889411
42420000 67.8892034702087
42430000 69.8506192235148
42440000 67.5236599474491
42450000 71.7282936029615
42460000 67.3610710098709
42470000 68.8666735459313
42480000 58.4468446503279
42490000 60.0015735040923
42500000 66.5744742571811
42510000 67.3817948726002
42520000 64.9513976284013
42530000 67.8534948778612
42540000 71.0668239871388
42550000 69.8962330970357
42560000 69.6475841889304
42570000 64.5970939542868
42580000 66.1168969877452
42590000 67.3924452287759
42600000 70.5335024825173
42610000 74.711059215975
42620000 77.3763940549379
42630000 74.1675418507743
42640000 74.1685173155286
42650000 62.5020154538238
42660000 61.980570490752
42670000 62.8894586432229
42680000 63.9604109145423
42690000 65.0109195183352
42700000 67.9147257402994
42710000 65.1273438402759
42720000 59.1977109771277
42730000 63.4239612606874
42740000 58.2739987106688
42750000 55.1831410470089
42760000 63.2589819769913
42770000 62.3456136843513
42780000 63.619606455033
42790000 64.038435849695
42800000 57.6614233426413
42810000 66.8517198055219
42820000 59.2187357726866
42830000 61.4277445973495
42840000 64.3025742895749
42850000 67.9959991368335
42860000 66.702016441725
42870000 66.3023839490742
42880000 65.7555695810801
42890000 67.5141260670446
42900000 70.2818487605363
42910000 69.8005472503395
42920000 64.2954871401917
42930000 64.4400371580909
42940000 66.7315260760935
42950000 65.4748053846556
42960000 62.4564564335208
42970000 59.840530083932
42980000 57.8886467238203
42990000 64.2631766165487
43000000 67.484717462362
43010000 65.6619582211098
43020000 63.4213187167286
43030000 66.1326752744354
43040000 64.1705421398152
43050000 61.6105303708943
43060000 65.4369370854615
43070000 71.3272200912837
43080000 65.4926016726938
43090000 62.4601886584046
43100000 60.7865783027925
43110000 61.4999724411532
43120000 64.028847929519
43130000 64.7220370336721
43140000 67.9635122886992
43150000 61.9694327284183
43160000 56.0913623841956
43170000 55.7262824694778
43180000 61.9422001888976
43190000 62.2679081944323
43200000 62.9504662787393
43210000 64.1786687401841
43220000 64.7102535704253
43230000 68.8398213101481
43240000 61.7795488279189
43250000 57.5981682263284
43260000 53.5762838236145
43270000 64.3697852763181
43280000 62.8835173157034
43290000 62.7899060199936
43300000 61.7976792217576
43310000 62.3666287569992
43320000 52.9722559086999
43330000 52.7983799749673
43340000 59.5661571055086
43350000 58.6339505633297
43360000 57.2032259437906
43370000 61.7499459456105
43380000 62.3929737476423
43390000 60.4319444027419
43400000 64.6273206440329
43410000 64.5198775801656
43420000 67.791256940397
43430000 63.4345308393469
43440000 62.8371246735676
43450000 64.3899131172171
43460000 67.1761354443682
43470000 62.7814165217558
43480000 57.3179831605937
43490000 62.6260415951972
43500000 65.1757555641493
43510000 73.1827539589192
43520000 67.1197340774132
43530000 64.0448507471341
43540000 64.2919787867779
43550000 63.8571278671848
43560000 65.1837603286702
43570000 62.7977171491856
43580000 66.5473467688671
43590000 64.2246672708659
43600000 68.5195965453946
43610000 71.3798124972647
43620000 66.8971334683657
43630000 63.3433472876834
43640000 66.9406190875154
43650000 70.5031333229091
43660000 66.5063246842171
43670000 68.9789359717131
43680000 67.6684447924036
43690000 65.964001996906
43700000 61.5429985817994
43710000 61.8456833389399
43720000 62.5123571516039
43730000 59.1753587993528
43740000 60.6855540398707
43750000 62.7683188193733
43760000 66.8091336137488
43770000 60.3981833511417
43780000 65.5380827105235
43790000 64.955537252084
43800000 60.5549444132672
43810000 63.5103263121991
43820000 66.3747341524655
43830000 68.8009911773647
43840000 72.005482757564
43850000 73.5390991889993
43860000 65.9149134211281
43870000 71.6083312364335
43880000 70.813578462608
43890000 70.0734629393638
43900000 70.9084841636719
43910000 71.5604265988366
43920000 72.2152048859182
43930000 68.4383600970509
43940000 63.1715047373827
43950000 73.3042549422655
43960000 69.5384964194908
43970000 70.2261643040963
43980000 67.6453871673219
43990000 66.4981841440106
44000000 66.8642219897823
44010000 69.8273622527058
44020000 67.3867045768751
44030000 67.7678477572795
44040000 68.7247672129821
44050000 58.6151364593735
44060000 63.7090385767576
44070000 60.0737271956126
44080000 60.3995201948689
44090000 62.9399840750265
44100000 61.5949437342993
44110000 59.7029841996354
44120000 62.7154833593076
44130000 57.2408414628516
44140000 51.975316216922
44150000 54.7847637065598
44160000 54.4503498738418
44170000 59.6985444458786
44180000 59.3634666822924
44190000 60.6658551795903
44200000 60.4518893467516
44210000 59.7594397593699
44220000 60.7038195934238
44230000 67.2586433903792
44240000 64.0461966393261
44250000 63.3827320053789
44260000 61.0959783746499
44270000 65.5005088883264
44280000 61.2244007870321
44290000 63.1487337112897
44300000 64.8862053048165
44310000 61.9798056346615
44320000 66.5979679078586
44330000 65.9883285682286
44340000 60.3070297651958
44350000 66.0567180076515
44360000 69.297080533767
44370000 61.8130993199028
44380000 54.1762885753843
44390000 62.5750613418835
44400000 64.3207053463505
44410000 64.5735522654752
44420000 57.7104315972787
44430000 58.0836321471886
44440000 63.560647469978
44450000 62.4950403646765
44460000 61.7153852075822
44470000 58.5098911685244
44480000 59.5628037632289
44490000 59.8703747122987
44500000 62.0255939874372
44510000 63.7630016962624
44520000 60.5321877305757
44530000 60.1101317732313
44540000 64.4646370694562
44550000 61.1552215052542
44560000 57.7302086439917
44570000 61.8945150448465
44580000 57.2059198773865
44590000 62.2198032559805
44600000 60.3293298163551
44610000 57.817394995968
44620000 62.7290843357948
44630000 65.2880687307338
44640000 65.8276493997462
44650000 66.7249014965482
44660000 68.2446809801261
44670000 61.3681389071942
44680000 65.6839590734652
44690000 66.1081170119769
44700000 63.2597481455725
44710000 62.2997185841364
44720000 64.5977073979604
44730000 63.057808609095
44740000 64.94735562573
44750000 64.2621046666803
44760000 64.4847723412941
44770000 67.0343994341829
44780000 66.335120084238
44790000 61.923629472417
44800000 63.1116562932705
44810000 60.2560057285461
44820000 67.1014337432005
44830000 62.67408547557
44840000 65.9037387205594
44850000 68.7394213047554
44860000 67.7906715638283
44870000 63.592955853978
44880000 63.9647973910274
44890000 63.4119175487124
44900000 63.6425056519889
44910000 60.4179993264959
44920000 64.5512398826189
44930000 67.4965157614527
44940000 65.7956323210304
44950000 70.7387272404677
44960000 68.8861668928288
44970000 64.7486539677338
44980000 68.6672089722583
44990000 69.9964846413626
45000000 67.4741652363367
45010000 66.0620741323453
45020000 68.876776429081
45030000 69.4348523048606
45040000 64.4310870971785
45050000 64.8961429891107
45060000 69.3893723551549
45070000 68.2300990420848
45080000 67.3328533499304
45090000 68.7892112525624
45100000 63.1786524515022
45110000 71.9204542265294
45120000 71.7307678300559
45130000 71.5451772975176
45140000 73.1358912027363
45150000 67.355726415876
45160000 74.1581627970994
45170000 71.3554548259175
45180000 68.9066449491026
45190000 69.8940114321666
45200000 67.1150423242814
45210000 68.762057636323
45220000 67.1547205086533
45230000 69.3961414312913
45240000 61.4936670039758
45250000 63.3283589094835
45260000 63.4668985380853
45270000 65.9935400459233
45280000 62.9431873559241
45290000 68.8705198433113
45300000 71.6472830490187
45310000 77.1004085736362
45320000 72.9407712411842
45330000 71.9297197532461
45340000 70.5215071936886
45350000 73.3233599461421
45360000 65.4441685477095
45370000 72.1143843199214
45380000 65.4338620083155
45390000 70.9020571165082
45400000 72.8974705342693
45410000 75.7160197075933
45420000 78.0519403268425
45430000 74.0707972198083
45440000 72.1687727010583
45450000 72.5932371910832
45460000 72.7254971874682
45470000 73.6670392366721
45480000 65.7389692454341
45490000 70.3202369492706
45500000 72.2115334048146
45510000 71.8655444995394
45520000 76.3165353423703
45530000 78.3313156211735
45540000 70.1915279514411
45550000 75.0397115698968
45560000 73.0468688373351
45570000 75.1460209789525
45580000 74.1979204709505
45590000 71.557242034204
45600000 67.1869676100008
45610000 64.790473986588
45620000 64.3156572858625
45630000 68.2814428606341
45640000 73.1259475228231
45650000 73.0187647199502
45660000 67.5070658322111
45670000 66.1320897297978
45680000 63.6697259242588
45690000 62.4543170475614
45700000 73.1336152912576
45710000 68.919130867236
45720000 73.8294468602261
45730000 75.264665518225
45740000 77.7072429554876
45750000 73.6336739712104
45760000 79.220012175338
45770000 77.0359761151791
45780000 82.9483971325106
45790000 82.2662864937747
45800000 82.2121375557521
45810000 78.499602509358
45820000 74.6997434499857
45830000 71.0454809183987
45840000 78.6628930914915
45850000 75.9613878308519
45860000 72.4000442024768
45870000 68.6785465164816
45880000 74.59023287093
45890000 70.3382571009599
45900000 79.0559848069401
45910000 68.7727268230467
45920000 60.0282755843122
45930000 60.6954712264277
45940000 64.8413193296806
45950000 61.5223675714946
45960000 56.5349627702429
45970000 61.251690882361
45980000 62.2585056106896
45990000 58.3779158454894
46000000 57.9876136611085
46010000 61.0466762165918
46020000 61.9300554693863
46030000 61.0335700214736
46040000 60.6591470273573
46050000 70.2496007914039
46060000 68.6056770276259
46070000 64.0374055007413
46080000 64.5869324986739
46090000 63.9274314183273
46100000 65.8630394950257
46110000 66.4182245840843
46120000 71.2109626590751
46130000 71.8118182251522
46140000 70.348178705288
46150000 68.2699636953996
46160000 71.2678225018144
46170000 69.3984837787236
46180000 78.5000162954948
46190000 74.2044099753996
46200000 75.5265408076578
46210000 75.0051651395535
46220000 72.8155482416631
46230000 78.280700109847
46240000 75.0250327776727
46250000 79.6558466586455
46260000 81.1247383875644
46270000 76.4323657041382
46280000 76.6639476123525
46290000 79.4299853979288
46300000 78.0090252883318
46310000 79.7259329834748
46320000 74.1522284166488
46330000 78.6128877701757
46340000 77.0612378497967
46350000 71.6970651675123
46360000 63.0132023670184
46370000 72.1011424015812
46380000 68.4993103331766
46390000 73.2816574720108
46400000 72.6097552795325
46410000 74.2554376985233
46420000 72.7937525429131
46430000 69.1696840736001
46440000 72.3486949569649
46450000 77.5847810739248
46460000 76.5001197642713
46470000 75.4497500440394
46480000 73.7291759454893
46490000 67.1622698884472
46500000 71.4278206709405
46510000 71.2839608594531
46520000 72.9270060810248
46530000 71.2548926924885
46540000 68.6704467412204
46550000 66.3802947709422
46560000 66.0522430821258
46570000 64.8057172532748
46580000 67.5014825365877
46590000 72.0419377882056
46600000 70.5153873260215
46610000 72.4254062681208
46620000 75.0482998541351
46630000 69.5411682515255
46640000 73.1770824181831
46650000 76.1860506599367
46660000 74.867910613321
46670000 71.0499869712687
46680000 75.4344246893713
46690000 74.2648294076681
46700000 77.137439551162
46710000 78.6800462975331
46720000 71.942634041185
46730000 71.7761940347577
46740000 67.7208347530713
46750000 68.3033428644009
46760000 67.9134018776023
46770000 69.2685854975344
46780000 73.2026579681128
46790000 72.153950087962
46800000 73.4655671355424
46810000 71.4134942174337
46820000 66.9425663158847
46830000 69.3867535085733
46840000 65.7234226251576
46850000 72.6749324300046
46860000 69.2620461584722
46870000 76.0513633246938
46880000 72.8582194443553
46890000 73.0067277445622
46900000 71.4000004345589
46910000 74.1455468076241
46920000 75.81330336516
46930000 71.264308315882
46940000 76.2492651724618
46950000 79.3663427152455
46960000 76.6253851459127
46970000 73.8239950467321
46980000 81.2334444498342
46990000 77.2407596998788
47000000 78.7533583599726
47010000 79.2592632482715
47020000 74.0430463517349
47030000 80.609415868731
47040000 77.5033230994779
47050000 80.2518920033248
47060000 76.7291865310357
47070000 75.7335345177736
47080000 72.289187431252
47090000 78.7530329084318
47100000 70.8939968897458
47110000 71.7325461986938
47120000 70.6462998182969
47130000 64.0900884845742
47140000 63.54326029294
47150000 67.7635686796414
47160000 70.6746492611224
47170000 60.6416256987005
47180000 62.2302025853785
47190000 68.8586380934381
47200000 76.4814833399087
47210000 68.3898911950561
47220000 70.0805801023173
47230000 73.8093177156821
47240000 68.4663120372294
47250000 75.9365034677074
47260000 72.8296307130715
47270000 70.2189271637331
47280000 76.2345887311767
47290000 77.4052512604831
47300000 73.3246368973382
47310000 75.6426953814633
47320000 73.8369000416076
47330000 69.2411784758309
47340000 71.3038150821736
47350000 75.1806482329151
47360000 68.774135679565
47370000 65.3753549518323
47380000 70.0131542185966
47390000 69.8772566963697
47400000 76.3501233657407
47410000 75.0347656997737
47420000 70.6359263138069
47430000 71.2321136442305
47440000 75.2993545706295
47450000 73.6387369285475
47460000 71.595551860418
47470000 71.3371781996748
47480000 74.4609277735042
47490000 78.6279659883238
47500000 78.1348493145388
47510000 79.1597401125696
47520000 76.8789086256228
47530000 75.2103842627649
47540000 70.2924309385687
47550000 71.5401433595779
47560000 74.9968454615093
47570000 69.7772968965799
47580000 75.4931312781505
47590000 74.9533371368216
47600000 75.7485749992473
47610000 75.6979477294873
47620000 74.5722086189438
47630000 73.8324047734137
47640000 73.9811898804062
47650000 73.1851794133518
47660000 76.0704122779171
47670000 67.1028737058809
47680000 66.3174410654347
47690000 63.2718582423331
47700000 62.0860715470642
47710000 62.7377097103629
47720000 69.3998907766849
47730000 66.3509027979806
47740000 71.8113589068287
47750000 68.332734445578
47760000 61.981009620626
47770000 66.7463196117392
47780000 67.5217895274852
47790000 69.3208912364211
47800000 69.5858900594438
47810000 62.3633513977935
47820000 60.4183275352531
47830000 69.9535283029223
47840000 69.7079825065871
47850000 65.8662050347423
47860000 66.0207255571087
47870000 67.3939409626124
47880000 66.0171635026436
47890000 61.5473657918645
47900000 71.6325160787381
47910000 66.9254421949098
47920000 67.5953717730654
47930000 64.212434320531
47940000 65.0695625446764
47950000 71.4015934784272
47960000 64.9657378239897
47970000 73.1125233407943
47980000 72.7440671533569
47990000 63.9431924842547
48000000 64.9769682709953
48010000 62.8828136521128
48020000 64.1063812421116
48030000 65.9894941933965
48040000 64.6534737305957
48050000 66.4790996222539
48060000 70.4356902219133
48070000 62.7457054840608
48080000 66.3913486083781
48090000 61.1490133497897
48100000 58.7835169924337
48110000 58.2095881922716
48120000 63.7847546935121
48130000 60.6539024008259
48140000 60.6274311278614
48150000 63.6820724012447
48160000 67.9965462544604
48170000 67.3682639462132
48180000 66.236875623189
48190000 68.5315399996056
48200000 72.4830678857578
48210000 69.7101430889841
48220000 69.2902334068261
48230000 67.6766989772623
48240000 68.9675228794796
48250000 66.21287762831
48260000 72.8833174324525
48270000 60.0304298861053
48280000 60.7157037835777
48290000 61.5955883350871
48300000 65.6835079220221
48310000 63.074213823641
48320000 65.6036575575347
48330000 60.3393065501944
48340000 67.1612302638344
48350000 65.7957882889046
48360000 68.2930530281546
48370000 62.921079116335
48380000 67.3510408211346
48390000 65.354301477256
48400000 67.2758518082766
48410000 67.5932958691147
48420000 60.755990272214
48430000 56.1425110465702
48440000 58.0884659384432
48450000 68.5641113140416
48460000 69.5443653888763
48470000 69.3277907284559
48480000 75.3174826873873
48490000 75.313180528731
48500000 74.6200174686145
48510000 72.4248026379692
48520000 67.4782156890459
48530000 66.4525056396295
48540000 73.4509297125815
48550000 70.5917882093127
48560000 74.1878269926951
48570000 69.3396622172177
48580000 74.5408419786403
48590000 75.3277556662075
48600000 73.3334403247185
48610000 62.7971914016485
48620000 62.84193463447
48630000 64.9657667184071
48640000 61.5864279596524
48650000 61.1407087510988
48660000 58.1553504778277
48670000 56.52305068995
48680000 64.8829786343957
48690000 68.4150673855967
48700000 68.4511290754203
48710000 64.6462319383729
48720000 64.7084946458828
48730000 63.0511307131495
48740000 67.7460060847187
48750000 66.9877716277975
48760000 67.0003384349905
48770000 63.9870193331711
48780000 65.9769351345184
48790000 68.0777049691481
48800000 71.483357114304
48810000 77.7877304367714
48820000 68.6531669269131
48830000 67.4286370550927
48840000 70.4416075510185
48850000 74.7235284531721
48860000 75.3680486631222
48870000 74.4889693247741
48880000 71.061325903389
48890000 70.6126435145794
48900000 67.5003653218185
48910000 73.829073452081
48920000 66.7053927398497
48930000 66.7515114407726
48940000 59.4060191162241
48950000 65.545503267084
48960000 64.1471724291584
48970000 66.5530528627982
48980000 69.0471442941785
48990000 66.4050759370642
49000000 66.53313119668
49010000 72.6984487984262
49020000 67.9701113209625
49030000 71.5614349250844
49040000 77.1150196772752
49050000 76.9378509154503
49060000 73.9760288238603
49070000 75.2854308812661
49080000 71.7903394074111
49090000 70.825543592615
49100000 73.311683568189
49110000 77.298573793985
49120000 73.7343240606519
49130000 77.4748005101665
49140000 76.8600799363035
49150000 74.4590661743119
49160000 72.9940578492061
49170000 69.4025018750758
49180000 62.1063977556342
49190000 68.6605768406323
49200000 73.939477636929
49210000 77.5252471571031
49220000 77.3212883869188
49230000 74.1988121498527
49240000 78.7254356725214
49250000 75.1514982588138
49260000 76.2970384086178
49270000 75.5139690540916
49280000 73.8219251607898
49290000 74.495754658736
49300000 79.5257402096965
49310000 79.0344848515159
49320000 73.3881021522832
49330000 70.2572414749737
49340000 73.5965455513008
49350000 71.7666764685523
49360000 73.8461632045858
49370000 76.0409445261213
49380000 79.9005901971643
49390000 80.5884515084845
49400000 79.4140007583442
49410000 80.2800058747479
49420000 77.7432011648252
49430000 77.2909904037251
49440000 77.6543521733674
49450000 73.9748478814264
49460000 77.0023885896545
49470000 76.2585648107652
49480000 75.336804278068
49490000 74.847646731943
49500000 73.5423465269911
49510000 73.4302983155577
49520000 69.8649980114063
49530000 73.3467249368583
49540000 71.6533827006589
49550000 70.7660069925709
49560000 64.2797580856813
49570000 67.6290353186601
49580000 71.6097437937354
49590000 70.9590610869354
49600000 75.250274420442
49610000 71.5246691047439
49620000 61.9164301392312
49630000 74.5206168164396
49640000 79.8142751702227
49650000 75.2431870388123
49660000 71.7921200567025
49670000 74.2826658768199
49680000 72.045797712235
49690000 70.4187768780582
49700000 75.6733246935265
49710000 75.9788906640433
49720000 73.4222568558929
49730000 72.6371979540334
49740000 74.6461301470994
49750000 75.9395085814473
49760000 71.7994937599242
49770000 74.2433126033828
49780000 66.1415913344586
49790000 64.9894643958816
49800000 70.7931251555884
49810000 75.8761558548065
49820000 80.768800990573
49830000 75.8588571970582
49840000 77.6796093029725
49850000 74.3849787121642
49860000 80.047578477518
49870000 75.1394095793935
49880000 70.5383420779153
49890000 74.8832699607945
49900000 79.4859909521745
49910000 80.8150246040693
49920000 76.3743889165924
49930000 74.1612634858502
49940000 80.7527332443271
49950000 82.5528982960458
49960000 76.6545480089837
49970000 77.682029004126
49980000 77.2905579728425
49990000 77.0394406159591
50000000 79.4909177054188
#timestep 
50010000 76.4022907510017
50020000 81.1020203188838
50030000 77.6431711216472
50040000 79.2550818199825
50050000 84.8344943216923
50060000 82.261719648245
50070000 86.9561133025139
50080000 86.6813996486219
50090000 87.9580637263318
50100000 88.6926354166231
50110000 88.4500703324002
50120000 90.4136411296427
50130000 93.6360299107998
50140000 84.3345692793541
50150000 87.7810273756672
50160000 86.8972662725486
50170000 86.4016624640485
50180000 95.6598272268739
50190000 91.281669066472
50200000 90.3778406472051
50210000 91.1806145799721
50220000 88.4831998195301
50230000 92.5925105483138
50240000 92.4970253781729
50250000 96.792388644098
50260000 92.4884584712678
50270000 93.4131528240657
50280000 94.663055221555
50290000 89.103045416572
50300000 92.9304910738213
50310000 96.4026642683534
50320000 95.7050261107225
50330000 93.6292846378147
50340000 94.8434891631038
50350000 91.1714380234447
50360000 95.3153794743185
50370000 93.6451949124195
50380000 102.591226980722
50390000 97.3900316403431
50400000 94.149650081065
50410000 98.6847298530317
50420000 97.8187786572321
50430000 104.93266222609
50440000 100.645281221761
50450000 94.7310373033799
50460000 98.5790738575863
50470000 108.006468269352
50480000 108.094559863717
50490000 108.708172173199
50500000 114.241902578158
50510000 115.288299732565
50520000 111.835481703129
50530000 113.209233358523
50540000 114.434724113756
50550000 113.049419741544
50560000 115.013671822696
50570000 112.781372954189
50580000 107.344368419771
50590000 114.591500276258
50600000 112.373629914542
50610000 110.815280334675
50620000 109.251754405616
50630000 108.842788618355
50640000 113.806739758877
50650000 111.030233090188
50660000 105.433359845949
50670000 105.225621377827
50680000 109.3261416557
50690000 99.2154183962832
50700000 95.2917427505284
50710000 103.487187518509
50720000 99.5299501784023
50730000 106.135031351875
50740000 104.481128155444
50750000 108.817057646676
50760000 107.50164548454
50770000 103.141383813892
50780000 103.277279796643
50790000 108.739590615746
50800000 107.640711610128
50810000 99.4012717080736
50820000 97.294781971755
50830000 98.4974222751725
50840000 101.082759969774
50850000 100.417807727749
50860000 90.9996362567561
50870000 91.4212404954708
50880000 90.7598865341999
50890000 86.9512171390552
50900000 93.0376249065264
50910000 94.9004568621124
50920000 93.3928770540889
50930000 96.6939207223709
50940000 99.300635511158
50950000 93.0211752026436
50960000 95.8981707210725
50970000 101.346388653329
50980000 95.457463597274
50990000 99.3733293392829
51000000 98.6277779688923
51010000 102.144579779808
51020000 96.2722387834218
51030000 91.3224351523494
51040000 101.091455419384
51050000 93.4071000059698
51060000 100.637007621667
51070000 104.144131522616
51080000 101.734935740301
51090000 101.801456233167
51100000 100.907193271205
51110000 105.157595861097
51120000 110.051723457763
51130000 106.893824122217
51140000 108.906311702038
51150000 107.025641875556
51160000 107.990686950982
51170000 112.8463017838
51180000 109.915507854004
51190000 108.443276703727
51200000 108.364367725884
51210000 107.521012448827
51220000 112.62527761112
51230000 106.153098859749
51240000 103.689743764405
51250000 100.814038461601
51260000 101.034740181139
51270000 100.500146376638
51280000 105.183215719615
51290000 103.978388768751
51300000 101.99140472122
51310000 100.628985436792
51320000 100.353677775632
51330000 98.8689760628612
51340000 93.5646296822845
51350000 92.5297015952725
51360000 95.7152601155717
51370000 96.6091238396962
51380000 98.8487657435211
51390000 102.074092203874
51400000 106.725963990663
51410000 110.315448242196
51420000 104.494121047846
51430000 109.355540256709
51440000 108.062033407204
51450000 106.724942311766
51460000 111.179190992567
51470000 107.741236315012
51480000 105.254627513416
51490000 105.314913856188
51500000 105.129742455454
51510000 107.630272593527
51520000 104.947517101544
51530000 109.372311987854
51540000 108.090886761132
51550000 108.071469598914
51560000 110.527672992445
51570000 105.844202317164
51580000 105.746087223629
51590000 107.439172978677
51600000 109.591646893442
51610000 109.264582270209
51620000 109.705603575013
51630000 104.771574557739
51640000 100.010421480452
51650000 101.565571713262
51660000 99.5870851017805
51670000 106.18672462491
51680000 108.595756370569
51690000 106.738205217681
51700000 114.431573743206
51710000 113.628584714511
51720000 105.961587823382
51730000 112.272160157775
51740000 108.94484302921
51750000 112.248858107512
51760000 110.709099878357
51770000 114.20496351737
51780000 112.526306491136
51790000 116.12639425908
51800000 114.67603909932
51810000 118.124108200922
51820000 116.958518490483
51830000 117.485530089655
51840000 117.177872646883
51850000 116.438358009357
51860000 118.078890702779
51870000 112.667955227473
51880000 112.320503323887
51890000 111.049919565145
51900000 113.282290957337
51910000 111.131695060954
51920000 110.06614552386
51930000 110.214957399586
51940000 108.181248243621
51950000 106.764690673589
51960000 112.882368657496
51970000 107.996980804263
51980000 114.622928106492
51990000 109.876314016992
52000000 112.459982544526
52010000 115.16912678147
52020000 112.257365225949
52030000 107.54013966737
52040000 102.909758680652
52050000 99.5086859032981
52060000 100.903560460514
52070000 106.996434581712
52080000 110.573235419046
52090000 110.127173419162
52100000 114.713527350568
52110000 116.587241839338
52120000 106.522382338291
52130000 108.559151429655
52140000 115.351970623488
52150000 110.217507712092
52160000 111.939935846344
52170000 108.836651615682
52180000 110.061928749572
52190000 110.473406029244
52200000 109.16429485538
52210000 111.891093335047
52220000 107.334545162747
52230000 108.761484644714
52240000 112.821836938719
52250000 118.167245419425
52260000 113.293265715468
52270000 110.736963764957
52280000 108.171058852524
52290000 107.33767663802
52300000 115.361524107285
52310000 113.366633869894
52320000 113.637034378168
52330000 113.890350528872
52340000 115.546706334823
52350000 113.646766257892
52360000 112.400411258886
52370000 109.977931838886
52380000 111.48297445312
52390000 109.755760814981
52400000 111.349274177987
52410000 105.584995725494
52420000 106.411022849981
52430000 107.507898341633
52440000 103.405401951845
52450000 103.812347442037
52460000 103.631564587757
52470000 107.898317297512
52480000 104.918993466923
52490000 104.755937394748
52500000 101.168506192181
52510000 101.713071792491
52520000 98.4454445728912
52530000 104.633208434718
52540000 101.26620678729
52550000 99.8139345360489
52560000 105.014070300385
52570000 109.450705065418
52580000 106.897110694654
52590000 106.718542391293
52600000 110.923123054999
52610000 107.563291981957
52620000 110.464017379647
52630000 114.379664586197
52640000 113.598411295365
52650000 109.316323289596
52660000 108.847135744788
52670000 110.281670362695
52680000 109.932936179712
52690000 113.785561419632
52700000 108.020495336982
52710000 107.998632450387
52720000 111.377031184889
52730000 111.167757680605
52740000 111.879289034446
52750000 109.886776137725
52760000 107.472812840926
52770000 112.329930564048
52780000 115.589680125576
52790000 113.002683479713
52800000 114.78971464014
52810000 110.40790242816
52820000 106.547981802586
52830000 108.234742903038
52840000 105.369485540365
52850000 109.896088059639
52860000 108.503809498467
52870000 107.124335837794
52880000 110.057995512033
52890000 104.165114674457
52900000 103.73851828204
52910000 104.258530725782
52920000 102.158456952867
52930000 105.461994311265
52940000 108.772657846057
52950000 108.171131058853
52960000 112.791644604347
52970000 100.044413674987
52980000 99.1436773471661
52990000 106.60014060741
53000000 108.931612670782
53010000 110.375102720917
53020000 115.10654177795
53030000 104.964955618037
53040000 114.071093818053
53050000 113.473145257442
53060000 112.359429135031
53070000 107.035369722794
53080000 108.054677650717
53090000 113.906463068573
53100000 112.967599888409
53110000 117.652445860675
53120000 113.605407462804
53130000 108.302311984237
53140000 100.530474119249
53150000 100.452282537761
53160000 102.190463082765
53170000 94.867866454633
53180000 100.778803785428
53190000 104.672847491276
53200000 99.48664966286
53210000 102.429026737733
53220000 104.418571453367
53230000 102.062338626981
53240000 104.507191430761
53250000 103.844695405802
53260000 106.541019692253
53270000 103.103870394027
53280000 101.255760452999
53290000 100.334139551355
53300000 102.58881417263
53310000 105.215779627177
53320000 98.8975947135389
53330000 100.847576726316
53340000 101.317877461469
53350000 100.148400228478
53360000 102.072352600639
53370000 105.06191855459
53380000 101.702264562873
53390000 102.43912489454
53400000 101.542565280331
53410000 98.5556334264618
53420000 88.3841999764077
53430000 96.7069035545093
53440000 95.7128378704493
53450000 96.7031461386978
53460000 96.0680337596336
53470000 93.4676205055836
53480000 91.3514388056504
53490000 95.9411403518655
53500000 100.081287388682
53510000 93.9872371395496
53520000 97.1798715582839
53530000 103.707211445692
53540000 105.0072934971
53550000 107.768239362953
53560000 108.311173509629
53570000 109.465307265471
53580000 107.556948524285
53590000 104.848998108379
53600000 107.072532869676
53610000 108.12300037421
53620000 105.441731231037
53630000 104.594012100075
53640000 105.681969040251
53650000 100.726961230979
53660000 105.791695130012
53670000 107.135426968319
53680000 97.3782196942997
53690000 102.278423895667
53700000 98.7834469511407
53710000 91.8975624767023
53720000 90.4487095735086
53730000 78.3215793743813
53740000 90.9090741404864
53750000 90.1374235521604
53760000 91.310820355211
53770000 91.9367617574242
53780000 96.7453730309299
53790000 91.1701980931541
53800000 80.851079929857
53810000 87.1071367765115
53820000 85.9014376381524
53830000 83.5523609058584
53840000 89.3692466607152
53850000 95.9502319999348
53860000 97.5389861277371
53870000 96.0243084722683
53880000 91.0323810145863
53890000 95.0431907522751
53900000 93.266767365577
53910000 89.2412937191591
53920000 88.7591816256511
53930000 94.0527987395314
53940000 94.4672119207054
53950000 97.1659116631569
53960000 95.4096803549157
53970000 93.7347643678009
53980000 94.2790043644355
53990000 100.6320413604
54000000 94.5406960973244
54010000 97.9694566190464
54020000 99.4857492601097
54030000 95.7394717086638
54040000 96.584770978387
54050000 100.057172950637
54060000 92.4099429678777
54070000 91.0699199227049
54080000 96.6069639345434
54090000 93.1316939246636
54100000 93.2926788007777
54110000 95.1539432459051
54120000 99.2113313670072
54130000 102.208863922669
54140000 100.056980365803
54150000 105.191775547704
54160000 104.466375366467
54170000 105.010004914863
54180000 101.919868464847
54190000 105.605935616286
54200000 105.373635501091
54210000 102.981691865797
54220000 91.9155089776702
54230000 101.164829342884
54240000 108.924358651355
54250000 109.809219364942
54260000 107.940493528077
54270000 107.886355483314
54280000 103.795576008918
54290000 103.772864860175
54300000 103.391268716872
54310000 104.331727171344
54320000 105.160512998683
54330000 94.9490333943399
54340000 94.3107468849931
54350000 94.5963431193525
54360000 96.5605907377621
54370000 104.783276958629
54380000 106.76296520485
54390000 104.147239477295
54400000 108.832674993577
54410000 106.252392933472
54420000 102.403296055815
54430000 102.734523440398
54440000 106.059947826281
54450000 110.8673153989
54460000 104.673991446562
54470000 103.631317949571
54480000 100.978042289237
54490000 99.0519294276198
54500000 94.2146197021945
54510000 99.0418523671702
54520000 97.0832982819661
54530000 97.6628764442049
54540000 101.053014632376
54550000 98.8740847607694
54560000 100.997892961819
54570000 100.439084182658
54580000 97.8535312807824
54590000 98.2326063482991
54600000 96.342447239736
54610000 91.3006018177846
54620000 90.3874780491678
54630000 92.6651780172551
54640000 99.176091071946
54650000 102.550047612248
54660000 92.9702394471992
54670000 100.740231550191
54680000 92.9633480706591
54690000 90.5211655595076
54700000 94.3639252335525
54710000 91.4409595463162
54720000 90.2067614254793
54730000 92.8177051613691
54740000 101.343729089201
54750000 96.6499615615155
54760000 96.9663734260961
54770000 103.317434152617
54780000 100.30878697719
54790000 103.246577725127
54800000 100.230074578341
54810000 100.562820322019
54820000 102.50265732653
54830000 101.076056934786
54840000 104.656742644587
54850000 95.6897530053189
54860000 97.9434028231107
54870000 99.6129574837657
54880000 92.8283081544477
54890000 92.583579672469
54900000 90.9230931495387
54910000 94.5099364120458
54920000 95.1816393905768
54930000 95.4554767754321
54940000 96.3671386347035
54950000 92.3859412153728
54960000 92.3248096308063
54970000 97.482597538858
54980000 95.2313509051868
54990000 94.6935715976861
55000000 99.8521668169325
55010000 102.483845175284
55020000 99.6450459266507
55030000 97.8555505483823
55040000 98.0052301644312
55050000 89.6763409266335
55060000 92.9140112368763
55070000 92.1273764137636
55080000 91.5673622907485
55090000 90.6069830473286
55100000 93.8117658324417
55110000 90.9065004752969
55120000 92.2716102818398
55130000 90.313864597442
55140000 92.6515396676016
55150000 94.1597133196855
55160000 97.501522197404
55170000 96.400158450088
55180000 93.4672124263059
55190000 96.9199885184455
55200000 90.3524949467143
55210000 95.7953584897941
55220000 92.1549035419108
55230000 102.5022377983
55240000 101.544056643658
55250000 97.1990460336264
55260000 108.854252135569
55270000 99.5210722349829
55280000 105.943898416586
55290000 100.752085176321
55300000 99.323520662023
55310000 102.46721922861
55320000 103.090701701966
55330000 102.064708794257
55340000 105.66826615958
55350000 103.395746503523
55360000 93.4385982339394
55370000 94.4932738620942
55380000 102.391765352123
55390000 98.9752191541417
55400000 100.103778446379
55410000 99.9611953077917
55420000 102.78913400647
55430000 108.7473750502
55440000 102.073609131011
55450000 104.890228303185
55460000 106.215431090037
55470000 108.959146111111
55480000 108.094403830779
55490000 105.946032114819
55500000 100.688303269745
55510000 104.180397020092
55520000 99.8777040569674
55530000 97.0173685524702
55540000 94.1331753348907
55550000 91.2404198671824
55560000 96.848767673372
55570000 88.553500766053
55580000 88.4117215483893
55590000 88.547624191495
55600000 94.5656033944917
55610000 92.6118259606926
55620000 97.2193838216024
55630000 88.0733387172157
55640000 93.0199035812485
55650000 85.7205548095196
55660000 90.2756658817563
55670000 91.5593218237263
55680000 90.7383710096573
55690000 85.9857763997655
55700000 92.9337010180142
55710000 89.3365315514861
55720000 92.0487092916503
55730000 94.1603822469596
55740000 84.6530178767614
55750000 95.785109334791
55760000 97.2631177658328
55770000 94.322309115882
55780000 94.8340332109712
55790000 94.6410835400266
55800000 94.0244808843879
55810000 95.1698086955906
55820000 89.3674836945593
55830000 92.2209547552304
55840000 88.7767424677983
55850000 93.9048340311203
55860000 96.0214743067495
55870000 102.672077200343
55880000 101.08679303803
55890000 103.535311050561
55900000 104.92073169933
55910000 101.670281377201
55920000 104.431001746351
55930000 107.083637821123
55940000 105.10012616953
55950000 105.826829587492
55960000 106.911775701324
55970000 107.717506911138
55980000 106.679486096886
55990000 103.909033701394
56000000 105.628859874273
56010000 105.623846996015
56020000 106.29052356793
56030000 103.965827538649
56040000 106.763335642986
56050000 105.410903904644
56060000 105.024990199498
56070000 100.654542795741
56080000 103.794373266715
56090000 102.438644932073
56100000 110.480173988745
56110000 101.02536620718
56120000 104.829941037559
56130000 111.7185957338
56140000 106.158390248623
56150000 104.446522125772
56160000 101.186580808357
56170000 96.628577771202
56180000 103.778310319409
56190000 107.559752313679
56200000 105.527815001697
56210000 106.709907930824
56220000 104.618961046018
56230000 105.419631885255
56240000 101.572929981562
56250000 99.1691726809749
56260000 99.8238683499338
56270000 99.027872461251
56280000 101.134717383193
56290000 102.44343196443
56300000 102.692987861732
56310000 102.545245522893
56320000 100.028907532507
56330000 93.7581590087307
56340000 95.2763320875013
56350000 98.013526731579
56360000 97.6047285787777
56370000 98.3463472888486
56380000 99.0510720266218
56390000 95.9125718036244
56400000 99.1762607300855
56410000 99.6100801138242
56420000 109.523561999969
56430000 106.05317421756
56440000 98.8199316207653
56450000 102.892229093513
56460000 104.914407172782
56470000 103.215443940045
56480000 98.217376799691
56490000 96.0252220922773
56500000 90.6850311986588
56510000 97.5651923627204
56520000 98.3427145227542
56530000 100.193566373269
56540000 95.4825427663729
56550000 95.5795542194517
56560000 93.7579652304926
56570000 97.9076118901312
56580000 99.437323402217
56590000 102.996378436336
56600000 98.0095318469727
56610000 91.8375446820315
56620000 98.5892933677363
56630000 94.711430514253
56640000 98.9189581810015
56650000 97.7422426974356
56660000 96.3203903743309
56670000 103.117448492057
56680000 98.2545578073248
56690000 99.4247425464987
56700000 94.396781490025
56710000 96.2214010014432
56720000 98.82479139798
56730000 99.1285682297782
56740000 99.8833049073413
56750000 90.5082422614119
56760000 100.053148088829
56770000 99.7470167236788
56780000 92.9979317377135
56790000 99.0087872301063
56800000 96.5115432441279
56810000 103.305613531055
56820000 106.342517568666
56830000 107.222846361301
56840000 102.783764683259
56850000 107.999586270401
56860000 110.860858406532
56870000 105.678979884315
56880000 99.4458496491968
56890000 95.0136758919542
56900000 89.8617669493577
56910000 95.4565167515539
56920000 94.7507312041744
56930000 93.0578362334919
56940000 90.2496394280484
56950000 94.6771942522889
56960000 98.4109077423743
56970000 99.7682146994355
56980000 94.633494278178
56990000 99.3195562182659
57000000 98.3805743609139
57010000 102.63602903844
57020000 98.6117957154988
57030000 106.208708313626
57040000 108.226499740758
57050000 111.009794008956
57060000 109.996204907949
57070000 109.817897726919
57080000 109.636999090805
57090000 117.112080690812
57100000 115.783050679868
57110000 108.694526110525
57120000 110.63206643974
57130000 112.585021473515
57140000 110.754662601656
57150000 111.999466209112
57160000 114.735900495247
57170000 109.068017656595
57180000 107.742138662222
57190000 108.980405359995
57200000 112.712930486018
57210000 106.506110538927
57220000 106.844211371008
57230000 114.299229770118
57240000 112.438622796992
57250000 118.503409687546
57260000 112.374722576495
57270000 116.509941453331
57280000 112.812490604936
57290000 112.91116768834
57300000 111.845936063976
57310000 104.465550225387
57320000 109.890866881054
57330000 114.063814370783
57340000 110.287475202368
57350000 106.164481883785
57360000 108.501144980354
57370000 111.251328681677
57380000 104.733334552792
57390000 103.927038242497
57400000 106.301235792616
57410000 105.712310064165
57420000 106.945658000508
57430000 107.84666322095
57440000 106.737987413023
57450000 100.933968142206
57460000 110.678080173954
57470000 101.512679139507
57480000 105.262940482478
57490000 105.206707968775
57500000 105.817105033807
57510000 106.283492223349
57520000 105.155340320968
57530000 107.279329618073
57540000 109.545054095967
57550000 110.426509452795
57560000 105.463369224625
57570000 101.8976533067
57580000 104.439968524707
57590000 104.546118948715
57600000 105.892251479172
57610000 96.8426722931057
57620000 100.617737046103
57630000 102.31591598419
57640000 102.454233312316
57650000 101.387319714966
57660000 106.727807644242
57670000 104.2642282987
57680000 107.528014041352
57690000 105.764041174428
57700000 107.4637720056
57710000 103.523743629234
57720000 102.854813532718
57730000 108.575738317243
57740000 108.508018334055
57750000 108.131947954744
57760000 108.766158049465
57770000 106.94285155252
57780000 102.480152056378
57790000 112.183261013059
57800000 109.562465967317
57810000 106.668976651548
57820000 106.771842678564
57830000 101.316787554603
57840000 105.559779968728
57850000 108.861850424071
57860000 107.257825824063
57870000 110.331371123613
57880000 108.023390818381
57890000 106.792679285557
57900000 106.172910571378
57910000 108.016421895078
57920000 103.236446564098
57930000 103.676531056393
57940000 103.492270936849
57950000 100.01302318608
57960000 106.058341839811
57970000 104.405656792085
57980000 105.877997611851
57990000 109.332887388086
58000000 105.988036228545
58010000 106.452811892816
58020000 109.904725464891
58030000 108.841484606589
58040000 108.141307197122
58050000 108.378749954907
58060000 107.136789578656
58070000 111.492184440322
58080000 113.67835041675
58090000 114.781034146764
58100000 115.159243272453
58110000 118.05359560149
58120000 121.385498530736
58130000 117.218732129035
58140000 113.465429403776
58150000 112.944989099036
58160000 113.120379149747
58170000 113.355136595358
58180000 109.400804821616
58190000 114.656840878368
58200000 118.858286226947
58210000 115.894302317597
58220000 119.314471844423
58230000 115.791222866779
58240000 117.490537398876
58250000 115.778373130233
58260000 114.71721494725
58270000 116.623066355264
58280000 116.667214830348
58290000 113.373273087914
58300000 118.820415223607
58310000 121.210554645975
58320000 114.549996774012
58330000 112.002131457552
58340000 115.592264366867
58350000 114.352403859915
58360000 116.818080091898
58370000 116.862961938261
58380000 116.78127721932
58390000 110.448354877658
58400000 116.376373550436
58410000 107.344002265499
58420000 112.426261075141
58430000 109.908440613403
58440000 110.600919759791
58450000 108.253026169209
58460000 99.1551133213937
58470000 105.55591530862
58480000 106.611973143619
58490000 101.878470948967
58500000 99.5762425609244
58510000 102.442186835804
58520000 99.6234775296658
58530000 99.9151092196957
58540000 102.589480504005
58550000 100.65977953886
58560000 105.908535756829
58570000 107.707590682339
58580000 96.6034044687346
58590000 100.325028025316
58600000 100.132669253413
58610000 95.4368522841635
58620000 95.3002122228409
58630000 91.9888451167396
58640000 90.8885595029527
58650000 91.9926109432974
58660000 93.7421084555203
58670000 93.5875190198615
58680000 94.0579966947016
58690000 88.5757365759372
58700000 97.5580061464832
58710000 99.1625743366615
58720000 96.7478945065216
58730000 92.5912553675665
58740000 96.3641601190008
58750000 95.9521225386328
58760000 96.8269486390499
58770000 100.408484999761
58780000 93.016693276708
58790000 94.933284844868
58800000 92.0389830274829
58810000 92.963920263585
58820000 95.4800879893479
58830000 93.5666817586898
58840000 91.5482574219951
58850000 91.5998167396587
58860000 84.3977642726522
58870000 91.0864224874068
58880000 89.8630612098113
58890000 93.5625893290543
58900000 89.2814988759575
58910000 88.0043973857316
58920000 93.7681385964479
58930000 92.1949538547946
58940000 93.7907954697574
58950000 97.5990717865486
58960000 93.3970981619625
58970000 91.389132264907
58980000 95.1296747087282
58990000 87.5092995185291
59000000 93.6605558571983
59010000 90.4582593302405
59020000 92.3860891740697
59030000 90.3646999348534
59040000 87.5878560733518
59050000 86.4138895169763
59060000 98.9308425289249
59070000 97.4341690048228
59080000 97.0145389164168
59090000 91.3999397852198
59100000 78.0063305235928
59110000 85.7490892862201
59120000 86.6382960120727
59130000 83.6985678391264
59140000 89.9097051224663
59150000 84.394296013021
59160000 84.5843686052378
59170000 93.6256845859034
59180000 89.8201929431046
59190000 88.591582880863
59200000 91.4869867300494
59210000 98.7276598320232
59220000 93.322279222909
59230000 93.3188449495432
59240000 97.6849049862831
59250000 93.9733893136191
59260000 97.2534588386369
59270000 99.0305623810377
59280000 96.2032235398333
59290000 92.5349089182415
59300000 97.386214564926
59310000 95.7984454398686
59320000 98.7579472559923
59330000 100.599319389711
59340000 103.382246688162
59350000 104.361642907961
59360000 99.9709522359676
59370000 100.540304685884
59380000 108.594575990464
59390000 109.588501439045
59400000 107.131504713767
59410000 112.509737861039
59420000 110.412155281503
59430000 107.791058445922
59440000 110.292277077272
59450000 103.245517557441
59460000 103.628884803597
59470000 106.858077465955
59480000 100.221783041451
59490000 100.93823417366
59500000 106.24843825946
59510000 90.5903575233413
59520000 103.023127547969
59530000 95.6052266946705
59540000 95.9159673747937
59550000 101.053923937051
59560000 98.1952685747394
59570000 93.9068706412456
59580000 96.3391758071883
59590000 98.25492187406
59600000 96.0704067257622
59610000 97.0775611368923
59620000 93.7718493177077
59630000 92.3319812440752
59640000 92.3926124054938
59650000 96.3686663456756
59660000 96.0527255716685
59670000 94.7502754705713
59680000 89.5254010423968
59690000 94.2578076265117
59700000 97.2380142871006
59710000 95.5907119190211
59720000 97.7348235595413
59730000 98.5816896981988
59740000 103.018643350628
59750000 99.7887019627815
59760000 100.345980331916
59770000 103.015873913948
59780000 99.3101283197782
59790000 96.0406225324408
59800000 92.1667540866343
59810000 91.2725842157779
59820000 98.6839866322443
59830000 101.229072947258
59840000 108.642275862881
59850000 97.0235321281277
59860000 101.80186180727
59870000 103.495894127844
59880000 106.41318873959
59890000 105.594014072325
59900000 101.889157016876
59910000 100.361708309651
59920000 98.5469175004069
59930000 103.150961590088
59940000 105.825181144798
59950000 102.080993540385
59960000 101.90008216184
59970000 103.87890109297
59980000 101.424434333149
59990000 98.3554020216924
60000000 95.3538061706226
60010000 97.8853197630659
60020000 92.7529900165324
60030000 95.5807096522387
60040000 101.727089010379
60050000 102.545538666681
60060000 102.253992042547
60070000 101.674907939386
60080000 98.3823283756154
60090000 96.6391678348311
60100000 99.2263985826874
60110000 98.0428418780133
60120000 97.1332454685451
60130000 102.24972167806
60140000 102.330164878077
60150000 95.952681284872
60160000 101.242215266787
60170000 95.9533941776065
60180000 97.9664964389418
60190000 99.6250462748597
60200000 104.234800637012
60210000 103.973397909093
60220000 100.956073365538
60230000 104.643053815234
60240000 101.699089721528
60250000 100.359075198471
60260000 103.188452508221
60270000 102.68009957205
60280000 106.303493959259
60290000 104.699175461738
60300000 105.034954376308
60310000 105.165863913296
60320000 104.628719830492
60330000 100.10102681112
60340000 102.307299354707
60350000 107.990234006132
60360000 103.841445559851
60370000 103.827732963477
60380000 105.887681431204
60390000 108.10103277842
60400000 106.966929300714
60410000 103.747874580707
60420000 101.629730943738
60430000 99.7698598524964
60440000 99.693608883299
60450000 103.086341812063
60460000 96.9456703143992
60470000 103.962340761346
60480000 106.35859052589
60490000 104.877870172757
60500000 103.656288875839
60510000 105.603543785631
60520000 104.171970769567
60530000 104.708604797527
60540000 109.22719441241
60550000 102.441103126554
60560000 105.682572827122
60570000 106.456732610842
60580000 99.9374914117433
60590000 102.891417387745
60600000 100.518419064808
60610000 103.238915902852
60620000 100.54143687812
60630000 104.332322560063
60640000 102.355856344544
60650000 101.457970890921
60660000 98.7212584428598
60670000 105.61830449167
60680000 107.693832727918
60690000 107.082753124321
60700000 106.951279450416
60710000 106.895999812722
60720000 102.908060098455
60730000 101.239156185743
60740000 101.983331017891
60750000 100.224922084356
60760000 93.5294048412346
60770000 93.1945041487363
60780000 92.4936171559336
60790000 98.0782496508206
60800000 95.3227748008597
60810000 101.18232070483
60820000 103.315051477991
60830000 103.086399657258
60840000 106.990441568184
60850000 105.703046633008
60860000 101.332211097817
60870000 99.0557861203696
60880000 94.4782584636546
60890000 93.3610283925844
60900000 94.7302561525765
60910000 97.4115442930985
60920000 89.8300916281608
60930000 88.3541401496961
60940000 85.4764310972137
60950000 91.3006683878294
60960000 94.700565718979
60970000 97.6986949947211
60980000 94.2438636759073
60990000 95.350284879524
61000000 101.462883888494
61010000 100.953507813143
61020000 102.342608619367
61030000 93.2836526642074
61040000 99.6011086069244
61050000 97.1590820989346
61060000 101.64465748968
61070000 98.1301407025411
61080000 93.531459618589
61090000 94.1787745133139
61100000 96.7542869622753
61110000 97.4821670160959
61120000 98.7152157338695
61130000 88.9994140394601
61140000 96.9602506944582
61150000 92.5294331025141
61160000 95.657796350018
61170000 96.2639997157671
61180000 98.1041198524612
61190000 96.8680771756168
61200000 102.994704759171
61210000 99.9176139694521
61220000 96.9447720701897
61230000 93.0847513426552
61240000 98.2586356247594
61250000 104.596940700182
61260000 110.941549994436
61270000 107.1036277344
61280000 102.277359846052
61290000 91.9868741607427
61300000 98.2056460249079
61310000 98.0839570972952
61320000 103.007339216567
61330000 101.000122876173
61340000 102.694846380707
61350000 100.511484866811
61360000 97.6876487799427
61370000 97.8406631052797
61380000 97.3578330807467
61390000 95.9701818882156
61400000 100.530326745317
61410000 96.0083156340386
61420000 92.3875660607178
61430000 95.1843242073774
61440000 96.5955834381675
61450000 87.7870997306142
61460000 95.1308320209517
61470000 91.6308680147601
61480000 91.3086428846358
61490000 93.7056375809676
61500000 94.1048803296092
61510000 98.7397646158565
61520000 94.5564037308193
61530000 98.3906478120373
61540000 94.7598175629681
61550000 94.864532308326
61560000 96.1943044007761
61570000 95.6850162243283
61580000 99.0135384402998
61590000 97.371839638035
61600000 94.1865397732112
61610000 101.663943953894
61620000 97.754801444291
61630000 100.15274621261
61640000 93.2951684555264
61650000 96.8755032134719
61660000 94.3241283810283
61670000 89.4651256164768
61680000 94.2715738151106
61690000 85.1709599161379
61700000 93.9837414604527
61710000 93.7380780963184
61720000 90.5162253201779
61730000 95.8526219391878
61740000 98.7680241331199
61750000 96.8888338045596
61760000 95.6229528251656
61770000 92.0989702758126
61780000 89.2877866495213
61790000 94.6863193663025
61800000 94.4903078961105
61810000 93.0338237108666
61820000 87.8048149401558
61830000 88.2813834606632
61840000 89.3632155526805
61850000 83.4572439239894
61860000 86.2461096768007
61870000 83.6553590498387
61880000 85.9898692758924
61890000 91.0005045303269
61900000 94.2601322313225
61910000 96.126404498598
61920000 94.4759826390045
61930000 98.0350438606583
61940000 92.5585393518832
61950000 91.468808676701
61960000 96.1655376631297
61970000 98.1728265892298
61980000 97.5924732404327
61990000 97.0617218067699
62000000 94.1387726549247
62010000 89.6478203509914
62020000 93.3601346863853
62030000 90.1853799946297
62040000 88.5483469328606
62050000 91.7026852034112
62060000 93.2126793000929
62070000 83.3603518289391
62080000 89.0771593594599
62090000 92.8022750929086
62100000 97.9381646314025
62110000 95.0483430750286
62120000 96.7389888985506
62130000 90.4832892142979
62140000 98.8345530102124
62150000 98.7517838437125
62160000 99.0544835537876
62170000 96.7127804078035
62180000 85.6178207491439
62190000 86.2384258912458
62200000 87.8642215858238
62210000 84.5125828349636
62220000 89.0612140582164
62230000 90.7793530389814
62240000 89.4796809965634
62250000 86.4128693064183
62260000 87.9239465433237
62270000 85.3182148271859
62280000 89.9450839199466
62290000 90.0189964090956
62300000 91.8406731952355
62310000 86.607722549533
62320000 87.4726642166595
62330000 88.549171416264
62340000 85.0286346154402
62350000 84.5026776251858
62360000 84.2104521518848
62370000 87.341006242045
62380000 83.5142718924262
62390000 87.0742204639241
62400000 92.7319054360342
62410000 89.4173049161866
62420000 97.1924808495879
62430000 86.406238732565
62440000 92.6904115287339
62450000 88.5418942751057
62460000 90.5973062247767
62470000 93.6024413510939
62480000 86.7026322894471
62490000 97.1852963480483
62500000 99.9412848804461
62510000 94.2847144608244
62520000 90.5234208426394
62530000 88.5541751263391
62540000 89.6696528207001
62550000 93.9959911971187
62560000 95.3972238695932
62570000 94.166191078701
62580000 93.5502968835583
62590000 87.6233289044183
62600000 90.2962538839289
62610000 91.4719007280499
62620000 84.6895944192587
62630000 92.0311751503594
62640000 92.2078752046799
62650000 85.3475267258183
62660000 85.3752290996712
62670000 87.6650050161722
62680000 84.3537237618315
62690000 86.9575734075883
62700000 94.0841313860492
62710000 96.8774432933154
62720000 97.1223878036805
62730000 99.5004916748497
62740000 100.07985523345
62750000 98.1958904949329
62760000 97.0315759681829
62770000 97.9868423035288
62780000 91.9148041776767
62790000 87.57497315347
62800000 93.7936979718193
62810000 90.8947887069988
62820000 95.612969896825
62830000 92.5598875992089
62840000 91.3706731157155
62850000 95.1983957365297
62860000 94.596682506911
62870000 94.8259692254987
62880000 91.0486030835756
62890000 98.6483769945855
62900000 91.7344483828437
62910000 89.4550813421607
62920000 95.3879755407651
62930000 97.229156766263
62940000 100.080253054449
62950000 102.062238743436
62960000 101.64214974183
62970000 98.2366889317296
62980000 97.2258754567541
62990000 94.8683139452648
63000000 97.9133501735587
63010000 95.5724650886286
63020000 97.6729043908622
63030000 99.4409117700827
63040000 95.8503815072173
63050000 91.8634968768959
63060000 93.4022844259858
63070000 97.6862309806578
63080000 99.5168115609728
63090000 102.019213258272
63100000 102.801442171027
63110000 101.841025562783
63120000 103.370959799123
63130000 96.3323309839743
63140000 102.762216286224
63150000 100.143048329299
63160000 98.5976043502312
63170000 104.731490129959
63180000 91.6581109984247
63190000 95.6561381122841
63200000 96.558132978563
63210000 98.0092200786565
63220000 99.5186740103721
63230000 104.747307648755
63240000 100.797401834436
63250000 99.9611195124686
63260000 99.7532848816608
63270000 102.401906908044
63280000 101.026850924514
63290000 100.09280023865
63300000 103.167774503065
63310000 98.0881678197572
63320000 102.716171662611
63330000 105.403902733707
63340000 101.086294801904
63350000 98.6493878249404
63360000 99.2099696761599
63370000 101.098920928422
63380000 97.8303584125862
63390000 96.1236454768901
63400000 97.0948477108687
63410000 98.9430555033028
63420000 98.1477928817901
63430000 98.4941499835097
63440000 101.622369016688
63450000 105.102628067485
63460000 103.192069428799
63470000 103.97568677954
63480000 102.514840952142
63490000 103.531741483693
63500000 102.117694717359
63510000 98.8620319433682
63520000 93.0192178357867
63530000 101.891596092171
63540000 94.5510769167944
63550000 99.8223312998529
63560000 96.2608079310057
63570000 95.0618077669789
63580000 95.0741732387469
63590000 95.7961678606994
63600000 95.8460132542604
63610000 94.9321034067257
63620000 98.5746938721571
63630000 98.0649567519288
63640000 93.6376122373605
63650000 94.5955007159184
63660000 98.8049329158553
63670000 100.418650120844
63680000 96.8317704170639
63690000 101.370373540781
63700000 104.73010601491
63710000 106.012624158433
63720000 101.127003312055
63730000 105.08948796442
63740000 107.905272067878
63750000 107.34677805551
63760000 102.326782093089
63770000 101.518693404239
63780000 96.9194662888913
63790000 93.7726903087973
63800000 95.0166037455526
63810000 92.67737955043
63820000 94.0372206581491
63830000 96.851663708308
63840000 94.5216213271781
63850000 92.4396212777006
63860000 94.280002408138
63870000 91.8766508192509
63880000 93.4249566541537
63890000 101.080547807209
63900000 99.3674216702736
63910000 97.5051747930393
63920000 98.2192751154881
63930000 95.7490496687187
63940000 96.0618238997683
63950000 98.5557888477208
63960000 103.100147828123
63970000 101.10567738154
63980000 97.6935862343673
63990000 95.8553323269633
64000000 99.8601180698604
64010000 98.1277039149119
64020000 96.0857883147511
64030000 93.4900603224721
64040000 92.5631823462146
64050000 88.3019961241059
64060000 92.1669139748634
64070000 93.928997724094
64080000 91.8438018357862
64090000 90.8614428838227
64100000 97.4587698341835
64110000 91.088394550102
64120000 88.1961179325078
64130000 92.7609499388837
64140000 98.6185386347266
64150000 95.3051467193176
64160000 89.9464955051579
64170000 84.0578736721308
64180000 87.4758486258827
64190000 89.1783072417284
64200000 89.5059155865325
64210000 88.6248562853549
64220000 93.8018965064189
64230000 89.3942925346384
64240000 90.5749231338451
64250000 89.5396428258703
64260000 91.1664243446787
64270000 92.1463200107381
64280000 88.9304015980049
64290000 88.8943791962358
64300000 90.7914061827324
64310000 91.9767432976834
64320000 95.2638479891455
64330000 98.7893941643956
64340000 97.2032716690277
64350000 101.958753502617
64360000 104.307855005544
64370000 94.957647174944
64380000 97.6931306929686
64390000 97.2357536134185
64400000 96.4393632124677
64410000 95.7817991086428
64420000 98.2580578749902
64430000 91.6940187314564
64440000 94.1114457863781
64450000 93.4958362407147
64460000 91.0494228608973
64470000 98.3650014611661
64480000 98.5957678893876
64490000 100.157940773625
64500000 98.9630880859254
64510000 100.604700826503
64520000 99.7382647496747
64530000 99.7328714357801
64540000 104.964968298742
64550000 101.568170983088
64560000 104.872068391628
64570000 100.860791698226
64580000 100.955446167671
64590000 94.2734883584836
64600000 98.9414177479426
64610000 99.7054041398035
64620000 99.5829465540361
64630000 99.7322948864499
64640000 97.5147799065711
64650000 96.9013657242106
64660000 98.0881673214869
64670000 93.7078809592968
64680000 92.1718066415098
64690000 93.5576783401857
64700000 100.905323317875
64710000 99.7800222350506
64720000 103.878292670726
64730000 101.044395457103
64740000 105.575168905235
64750000 103.588881048925
64760000 108.444585470648
64770000 107.10195588482
64780000 105.251339050636
64790000 101.630489753353
64800000 108.503681743265
64810000 106.613864482305
64820000 103.177608053081
64830000 104.50697787204
64840000 105.432802926261
64850000 110.017275619809
64860000 105.420605766431
64870000 101.402291457172
64880000 105.558332737757
64890000 103.324211834707
64900000 106.469905217378
64910000 109.3776391845
64920000 107.901199955077
64930000 102.939470262168
64940000 100.708831414694
64950000 105.009636451765
64960000 106.148797494037
64970000 110.759781767492
64980000 108.479641449032
64990000 110.628362646004
65000000 101.494007046676
65010000 103.771893102066
65020000 108.34493255272
65030000 105.618277610875
65040000 101.711200188983
65050000 98.3693161989553
65060000 103.537960906239
65070000 102.240051517083
65080000 102.953106985905
65090000 97.4077201134356
65100000 100.932830792315
65110000 101.964017834033
65120000 105.40937295658
65130000 102.201066703513
65140000 97.2044590611564
65150000 99.63962311245
65160000 97.7755916362776
65170000 100.608686835206
65180000 102.334721541521
65190000 102.187509284195
65200000 102.461692514829
65210000 104.235205592223
65220000 97.7238488188004
65230000 99.3435715187555
65240000 103.970497167086
65250000 104.162015979196
65260000 107.059989824216
65270000 106.300677735457
65280000 108.789261347105
65290000 107.062214700599
65300000 107.766212541887
65310000 110.174231672863
65320000 110.325056873583
65330000 108.264099693004
65340000 107.665434794306
65350000 108.62403091895
65360000 107.264250253161
65370000 108.614207445684
65380000 103.591895029005
65390000 102.72077569225
65400000 106.29172367841
65410000 109.206005273607
65420000 111.294237015677
65430000 109.044867891149
65440000 109.157681639813
65450000 109.399717571625
65460000 111.887562461614
65470000 109.877016877036
65480000 101.576939462127
65490000 106.841970094712
65500000 107.073867319906
65510000 110.71931816639
65520000 102.725631793931
65530000 105.467441523933
65540000 107.09106575122
65550000 109.205987246338
65560000 108.981456636688
65570000 110.976250512831
65580000 113.406861676371
65590000 112.054397706988
65600000 114.104719686508
65610000 107.822774326507
65620000 111.759927725982
65630000 106.738265693275
65640000 106.646081195007
65650000 101.386867707339
65660000 105.127596022661
65670000 101.446555013586
65680000 99.9780306652114
65690000 93.7601649352452
65700000 96.4303409923236
65710000 97.2737597781824
65720000 93.1075766104838
65730000 90.6494594263792
65740000 97.5465501269993
65750000 95.6091324207176
65760000 101.408743069982
65770000 99.6392087464972
65780000 97.293764328106
65790000 97.8586405253907
65800000 94.9786844801187
65810000 92.8581558178211
65820000 96.2621672800223
65830000 97.5520369902885
65840000 94.7921131707241
65850000 91.1600084635097
65860000 94.9262007226936
65870000 94.4996857455397
65880000 101.951423948763
65890000 99.0486668603579
65900000 99.8265700725349
65910000 102.007457395635
65920000 97.782752508417
65930000 96.9348975546175
65940000 92.6322913004541
65950000 96.8052397719648
65960000 95.7322552179273
65970000 94.0889797773866
65980000 93.4693289966001
65990000 93.9117927370455
66000000 100.009610605109
66010000 100.1114374172
66020000 96.6876180121357
66030000 99.3497089189398
66040000 97.8912734470128
66050000 91.2867531544505
66060000 98.51425084817
66070000 94.9816707367092
66080000 99.51970395281
66090000 95.8496771594113
66100000 94.3221743565821
66110000 93.1500187701979
66120000 97.8875629235489
66130000 91.3581112253516
66140000 92.9208285283905
66150000 88.4008530332507
66160000 100.617775410308
66170000 102.960488172716
66180000 97.4887884414224
66190000 99.6058553090678
66200000 103.267780817513
66210000 103.507985245519
66220000 98.6211612255843
66230000 98.268408116007
66240000 100.418392782713
66250000 102.610472784353
66260000 97.2951771720686
66270000 99.7343757585522
66280000 100.872576943005
66290000 93.4827184166551
66300000 101.735724709936
66310000 91.5401837987529
66320000 86.9280750487532
66330000 92.6131950613105
66340000 89.8371475394708
66350000 90.7753747479803
66360000 99.4225760439205
66370000 101.521608375157
66380000 101.425527949782
66390000 101.904698223324
66400000 104.687823064431
66410000 101.443929816095
66420000 97.7893098412724
66430000 101.442438747579
66440000 105.380003924444
66450000 105.905201112557
66460000 108.596150402572
66470000 97.3280057087552
66480000 105.837905058597
66490000 106.016417228504
66500000 105.42591296018
66510000 103.902338303409
66520000 103.327851936056
66530000 106.626470552635
66540000 103.594559568863
66550000 105.381529852789
66560000 103.107329014542
66570000 103.235513976659
66580000 106.205562492882
66590000 98.6791562007363
66600000 94.1244876125737
66610000 94.7265002415695
66620000 98.9421964828672
66630000 92.3816698307419
66640000 93.6422593793117
66650000 96.2394346665861
66660000 99.4519799945718
66670000 104.480364595266
66680000 100.811445566073
66690000 108.907078085141
66700000 105.030618156626
66710000 107.022415724222
66720000 101.476791849198
66730000 108.722729745503
66740000 106.176412618221
66750000 104.672001926602
66760000 109.723697911091
66770000 100.269621524663
66780000 100.818137472185
66790000 100.47450020644
66800000 101.274724010699
66810000 101.686450383759
66820000 103.82202641098
66830000 100.147613396474
66840000 98.3593737411198
66850000 98.498634657736
66860000 91.1632629613498
66870000 93.0693227992404
66880000 99.1080764011989
66890000 90.3264095298268
66900000 90.6746080943167
66910000 94.7182382769884
66920000 95.7053986608956
66930000 91.4781310029319
66940000 96.5276260639409
66950000 96.8936688945473
66960000 98.2158478875329
66970000 100.58124269837
66980000 99.6061178742531
66990000 101.017305944523
67000000 103.015458692088
67010000 97.1509053925413
67020000 92.127333280671
67030000 96.5022246663174
67040000 98.4420156873244
67050000 99.4863167471649
67060000 95.1078452652238
67070000 94.9780811848431
67080000 95.2520807714352
67090000 98.797795355291
67100000 97.8722934394046
67110000 100.669764758871
67120000 98.9275486222651
67130000 105.107573435124
67140000 97.9050314716582
67150000 96.1894347952318
67160000 92.3167672052165
67170000 104.606447395278
67180000 98.8061155754269
67190000 104.1906504363
67200000 101.365535267907
67210000 96.2947278906256
67220000 98.2520087391547
67230000 94.9121547687121
67240000 97.8020337841601
67250000 92.5022379011161
67260000 90.3707538933585
67270000 94.816311813023
67280000 92.047748162999
67290000 93.9142099907979
67300000 95.4663507045498
67310000 97.4854705946038
67320000 102.659619201323
67330000 98.5298516956896
67340000 98.877264675325
67350000 98.6770465835032
67360000 105.578422974941
67370000 100.844284312221
67380000 99.9313132245751
67390000 101.961485498625
67400000 102.179507430907
67410000 103.976548530084
67420000 103.664302819292
67430000 101.201592153826
67440000 101.697315045441
67450000 99.6293619418642
67460000 101.888474771681
67470000 101.513772386592
67480000 106.281933349789
67490000 102.3980930392
67500000 99.7420687677002
67510000 98.3140083836906
67520000 102.081540588496
67530000 93.6627161604123
67540000 93.8370509495667
67550000 95.6308508088983
67560000 94.0954096186053
67570000 92.9502427748029
67580000 91.3280279605099
67590000 92.1706275122841
67600000 99.7912257085258
67610000 96.0059780105137
67620000 100.140296910623
67630000 101.908650665502
67640000 100.777033199024
67650000 102.204367173545
67660000 104.247908903939
67670000 103.750513476224
67680000 101.654469013769
67690000 103.723147652078
67700000 106.029730033562
67710000 108.134138344015
67720000 109.747963325806
67730000 109.734051267793
67740000 102.845289922958
67750000 107.326467458998
67760000 101.205317712221
67770000 103.851983173615
67780000 103.563001941874
67790000 100.123102118124
67800000 101.445235054184
67810000 105.633771261633
67820000 104.399076714673
67830000 103.674063169013
67840000 99.6039453521174
67850000 94.8098654113939
67860000 95.0228866128143
67870000 87.7808407504584
67880000 95.0879780116089
67890000 98.3229187030086
67900000 105.660452955666
67910000 97.378932432552
67920000 104.989756499327
67930000 108.196486202307
67940000 104.098944480164
67950000 100.777724077841
67960000 108.481067377016
67970000 104.110819955797
67980000 108.641303170174
67990000 109.569261857452
68000000 107.3442025666
68010000 107.202837130906
68020000 107.967258771226
68030000 108.513279925607
68040000 107.2869970476
68050000 100.657256734846
68060000 112.604208090098
68070000 113.489064656888
68080000 114.511238598424
68090000 107.503563612041
68100000 119.61709268178
68110000 117.792477638991
68120000 117.30362366369
68130000 115.705807436653
68140000 112.482750555374
68150000 110.467860561257
68160000 107.068889191154
68170000 111.117380418867
68180000 110.413865290346
68190000 115.702509312627
68200000 107.200177524102
68210000 113.088987056755
68220000 112.239494875981
68230000 109.21059935556
68240000 106.949730936609
68250000 101.324803671235
68260000 107.27514142568
68270000 107.915541078826
68280000 110.318303415064
68290000 107.546350071768
68300000 108.990300310868
68310000 109.088265164209
68320000 107.311896447708
68330000 106.787771609251
68340000 108.327219023883
68350000 109.765458153074
68360000 111.44253138886
68370000 111.038797656004
68380000 107.943455728548
68390000 107.098551505401
68400000 105.924092811234
68410000 110.961591117037
68420000 107.386110830828
68430000 110.15337560878
68440000 108.905630717568
68450000 114.311555331212
68460000 110.281889103125
68470000 109.744033964398
68480000 111.637733187561
68490000 106.30218948998
68500000 108.3312654321
68510000 109.1810953161
68520000 102.740004122776
68530000 104.437530118882
68540000 104.234377880757
68550000 104.022521468967
68560000 106.71515735694
68570000 111.120338337424
68580000 109.698082531124
68590000 112.306548963695
68600000 108.82225518621
68610000 109.935024716461
68620000 103.360758981315
68630000 108.307925884893
68640000 106.481737996325
68650000 109.537481965485
68660000 109.329396556029
68670000 109.746148634399
68680000 100.810810561393
68690000 107.845396553391
68700000 109.281635948678
68710000 110.426066703371
68720000 115.151751509744
68730000 110.04550021963
68740000 106.572620139486
68750000 101.5593689413
68760000 106.823980325127
68770000 104.167853144435
68780000 103.787331972471
68790000 100.273668629092
68800000 104.496650343724
68810000 100.871517043624
68820000 102.277640053461
68830000 99.7949487351652
68840000 98.1731442221554
68850000 103.308188146855
68860000 103.113608196225
68870000 99.0717121193156
68880000 102.235593779193
68890000 101.003574659052
68900000 105.53202872684
68910000 98.1889802783003
68920000 99.2195956375313
68930000 109.604081317194
68940000 104.815325629354
68950000 104.470982484378
68960000 100.3224329083
68970000 105.009397133372
68980000 104.659286775633
68990000 99.6692003519621
69000000 104.779198429876
69010000 104.046281496387
69020000 108.289876950171
69030000 102.772932215555
69040000 107.109334911777
69050000 103.086338683366
69060000 98.5746882389441
69070000 103.716995791132
69080000 102.978939637794
69090000 105.597985195461
69100000 107.041080911815
69110000 101.659338660169
69120000 99.0960390074706
69130000 99.7764873471848
69140000 92.4498624156607
69150000 98.6454327995921
69160000 98.6205474353397
69170000 99.1692978127086
69180000 103.320325552626
69190000 100.945659370955
69200000 87.1805713646663
69210000 100.600819251021
69220000 99.6971513030843
69230000 103.66166991547
69240000 108.138141430743
69250000 110.61117051285
69260000 104.091508921997
69270000 104.183617439843
69280000 111.234286077685
69290000 113.268292846496
69300000 114.734048579429
69310000 109.348351630266
69320000 108.178848290444
69330000 105.970153482851
69340000 105.036861282152
69350000 103.747538735113
69360000 102.897252737598
69370000 104.241108867177
69380000 102.673140480217
69390000 107.54719637374
69400000 104.748900010328
69410000 107.838180928066
69420000 111.673382016714
69430000 110.685475110859
69440000 109.937451646367
69450000 107.288190351945
69460000 108.438004723898
69470000 110.484235752197
69480000 113.028327035413
69490000 112.127477625886
69500000 111.520126642673
69510000 112.533639404517
69520000 111.875537814764
69530000 108.776271561295
69540000 107.121917941007
69550000 103.61521996013
69560000 104.607619445213
69570000 106.176116030781
69580000 105.836989482596
69590000 101.423854423188
69600000 107.904425559649
69610000 110.709820615099
69620000 114.78434575154
69630000 108.855746603452
69640000 106.982496547353
69650000 115.974594757193
69660000 110.976721036037
69670000 106.234409633309
69680000 114.069753872004
69690000 108.891006100406
69700000 105.735636382824
69710000 106.428559240903
69720000 107.714277535708
69730000 109.363963473966
69740000 113.508744194564
69750000 108.853555429325
69760000 103.830957290969
69770000 108.347940379445
69780000 109.485558749957
69790000 110.30040230741
69800000 108.00763105394
69810000 104.867468235432
69820000 111.503200096151
69830000 102.870879125956
69840000 99.9302815613934
69850000 106.46065409411
69860000 104.235536451016
69870000 101.647521656852
69880000 108.309689757259
69890000 107.52119123351
69900000 103.797507783043
69910000 99.0184594580492
69920000 98.6660844584147
69930000 107.291906399441
69940000 103.580679139096
69950000 100.66912624244
69960000 101.642201020136
69970000 103.447212121322
69980000 102.180946587969
69990000 105.52989758189
70000000 101.493431151319
70010000 105.363575778554
70020000 99.6498590213359
70030000 106.30107618235
70040000 108.60575003939
70050000 111.807678313193
70060000 111.101081680453
70070000 107.664237871731
70080000 105.717832227918
70090000 103.165552428432
70100000 96.6023250292109
70110000 96.8102677959538
70120000 104.417116630997
70130000 104.582456278768
70140000 104.056081626845
70150000 104.10982651265
70160000 92.6922745224638
70170000 103.579209278809
70180000 98.5610834442565
70190000 101.600703103589
70200000 100.669399462143
70210000 106.451739460772
70220000 100.252553674709
70230000 102.010695411354
70240000 101.742603035387
70250000 101.32527504224
70260000 105.09546779573
70270000 102.731128131673
70280000 99.8825370711602
70290000 100.795943615075
70300000 103.261754158585
70310000 102.930294126854
70320000 102.096729980694
70330000 101.962197684325
70340000 102.837651422757
70350000 109.036730192076
70360000 108.979155280239
70370000 102.499894588344
70380000 103.505381986679
70390000 105.330110087679
70400000 105.937447643315
70410000 104.521948384739
70420000 109.429796277536
70430000 106.748945640757
70440000 106.383694803891
70450000 111.04560908937
70460000 109.042921405431
70470000 105.638196469782
70480000 106.928716032943
70490000 108.051576573985
70500000 103.378227890904
70510000 102.90199958761
70520000 99.0311151129473
70530000 108.610697586875
70540000 102.561514670094
70550000 99.0654650424437
70560000 103.877708349613
70570000 106.87771005525
70580000 108.438183279315
70590000 109.409595452393
70600000 109.690234033472
70610000 109.940243732275
70620000 103.942519210802
70630000 105.793815494266
70640000 111.680608458611
70650000 108.094953572613
70660000 108.161654529994
70670000 103.427545677746
70680000 108.9177685516
70690000 106.734501348813
70700000 105.076808874836
70710000 100.91789683707
70720000 104.531563470319
70730000 102.178140825648
70740000 102.070868969429
70750000 104.888374869744
70760000 104.542679983212
70770000 102.816307499371
70780000 105.777332139846
70790000 114.445519288699
70800000 109.756227912743
70810000 106.946747255704
70820000 105.51073317146
70830000 116.365481723249
70840000 114.286077057946
70850000 113.422914917177
70860000 108.737541716995
70870000 108.317757489905
70880000 111.490578023797
70890000 110.51472988453
70900000 107.55268992968
70910000 107.898425242996
70920000 102.830621371595
70930000 105.068231125488
70940000 107.049447611548
70950000 107.124014200506
70960000 112.128956958003
70970000 110.18518833385
70980000 110.138058799859
70990000 106.562877654686
71000000 113.554761121982
71010000 116.807129216237
71020000 112.63470256264
71030000 116.069827581066
71040000 117.630051586033
71050000 117.929816300839
71060000 115.224443975066
71070000 112.420482578873
71080000 115.130356143433
71090000 111.376896393245
71100000 114.829141394911
71110000 113.652602958937
71120000 118.546191837245
71130000 118.192683525566
71140000 114.507939584456
71150000 111.151440925757
71160000 117.989864352566
71170000 109.107063717552
71180000 108.095408660108
71190000 116.676723233733
71200000 107.927710338705
71210000 110.889154471121
71220000 107.913885669602
71230000 105.139853486354
71240000 109.70148396832
71250000 110.421637338388
71260000 107.255035073639
71270000 108.180857279032
71280000 108.990164984048
71290000 104.098741041065
71300000 101.23163720911
71310000 105.233643576156
71320000 106.540156237645
71330000 103.010823676137
71340000 106.970855355907
71350000 108.452948408357
71360000 109.022936996557
71370000 108.521643532525
71380000 115.153332622929
71390000 101.531926844738
71400000 103.236336648567
71410000 94.9567983941361
71420000 97.8583619987528
71430000 103.985232340772
71440000 102.587160123984
71450000 106.639669051814
71460000 102.813533460704
71470000 101.856369484515
71480000 103.235483184579
71490000 101.25550231388
71500000 101.404592184924
71510000 99.9373174559039
71520000 97.077366806488
71530000 103.163001618385
71540000 103.857167428165
71550000 100.27145814883
71560000 102.310785395926
71570000 106.176887721499
71580000 99.3440393231126
71590000 105.740426006157
71600000 106.983513273728
71610000 103.774439713486
71620000 105.53432111417
71630000 103.441140967217
71640000 105.142768932051
71650000 103.581400811589
71660000 103.05131606866
71670000 105.469499413345
71680000 102.446989967574
71690000 103.644405959648
71700000 102.759035462574
71710000 103.268789767653
71720000 96.6467192451706
71730000 106.201582669577
71740000 99.6583373387314
71750000 101.090251459162
71760000 99.4106729311509
71770000 100.782193844104
71780000 101.453401198316
71790000 99.5138396493028
71800000 104.085220263839
71810000 100.825892704175
71820000 94.9489474878637
71830000 98.9023921354873
71840000 105.55409824696
71850000 104.266369778022
71860000 100.4485227343
71870000 97.1589744842414
71880000 98.1823599561505
71890000 94.3943596421154
71900000 94.4779178392815
71910000 87.0346843758691
71920000 89.8844052531252
71930000 90.3356479035701
71940000 86.4530124530137
71950000 88.579229802816
71960000 86.1100886346408
71970000 89.5026074793631
71980000 90.6156579445735
71990000 92.2772768514725
72000000 86.1261331507995
72010000 92.6356395903982
72020000 94.4955182705806
72030000 92.8381184198144
72040000 99.4972494633494
72050000 97.4730490881409
72060000 96.9108181384929
72070000 100.977510545579
72080000 98.6387915998399
72090000 102.067681642599
72100000 100.433781041392
72110000 96.7062881650942
72120000 95.811405471931
72130000 95.1113418494269
72140000 95.8640834236115
72150000 97.9878599734449
72160000 94.4374363404744
72170000 94.0973648774172
72180000 91.7814689032707
72190000 98.192696899499
72200000 97.7544422816005
72210000 100.297428447842
72220000 100.915464130427
72230000 98.2972026667203
72240000 101.790062727074
72250000 107.20370000909
72260000 105.18743267067
72270000 106.921093796872
72280000 102.225834818355
72290000 104.363230887267
72300000 108.195157219499
72310000 104.879524490782
72320000 102.046102885311
72330000 100.904805351064
72340000 100.450623299785
72350000 103.382534671265
72360000 95.9685008083002
72370000 100.110573448033
72380000 101.114813711368
72390000 106.049078185806
72400000 104.056781106982
72410000 106.504845113269
72420000 94.443899290421
72430000 108.754127809687
72440000 105.745892347351
72450000 101.896377254643
72460000 98.7553895657101
72470000 102.207715789163
72480000 98.8896794569136
72490000 98.4200634149639
72500000 96.5377448807121
72510000 91.6671680166108
72520000 91.9960750845573
72530000 99.8019826762495
72540000 99.5432616839516
72550000 99.9656230832576
72560000 99.6409334119055
72570000 101.335805664844
72580000 104.594240108292
72590000 107.16608330607
72600000 104.178502027315
72610000 106.102848570468
72620000 104.830227643664
72630000 108.509021272373
72640000 105.910696499637
72650000 104.985189929449
72660000 106.830040281359
72670000 110.972389296096
72680000 105.360970346005
72690000 106.204212729964
72700000 105.253690806228
72710000 104.418127442921
72720000 104.051843290206
72730000 100.837388429023
72740000 105.614266195272
72750000 104.457671375394
72760000 102.997463594011
72770000 103.814619029653
72780000 98.2340293105609
72790000 101.745216153132
72800000 101.207795471777
72810000 100.195395238098
72820000 100.156870816637
72830000 105.432372976119
72840000 104.378140548191
72850000 99.598454063727
72860000 97.5534116755708
72870000 103.997002099876
72880000 106.625846172888
72890000 100.166170768609
72900000 101.773420117988
72910000 97.071293983863
72920000 101.761542535376
72930000 105.447619965722
72940000 103.002408981667
72950000 109.452282702389
72960000 112.498768361185
72970000 106.389575709264
72980000 105.125523664473
72990000 108.79556819326
73000000 112.679854467068
73010000 108.182964511688
73020000 108.205464867481
73030000 102.340625086826
73040000 96.9546486474229
73050000 98.8297811004967
73060000 100.923206586919
73070000 97.4468511365945
73080000 91.2167914571898
73090000 90.8703570578834
73100000 103.808072051177
73110000 104.499331939949
73120000 106.460187674538
73130000 104.804148982477
73140000 104.546902483574
73150000 103.232330498922
73160000 108.70191197655
73170000 106.655340201122
73180000 103.241934391096
73190000 104.520649377683
73200000 102.576629158719
73210000 105.218738394103
73220000 109.550817620377
73230000 110.486153634851
73240000 105.952131970919
73250000 106.327460545612
73260000 106.632418593917
73270000 105.14968812918
73280000 98.9114170347921
73290000 98.2405191856119
73300000 89.1532186674436
73310000 89.5888872185731
73320000 94.9636965058
73330000 91.5267157423372
73340000 96.0459627993675
73350000 97.2149919214781
73360000 104.503982362543
73370000 101.807470041786
73380000 102.112960062512
73390000 104.98522358995
73400000 107.494135506196
73410000 112.392313663678
73420000 109.503950465072
73430000 108.700442300014
73440000 108.945613804249
73450000 107.725744249638
73460000 107.154621980033
73470000 109.634708672612
73480000 102.21174070949
73490000 109.850707721747
73500000 104.997246936682
73510000 99.5561961206123
73520000 99.9007840425258
73530000 95.2264436113363
73540000 93.6088397365073
73550000 96.7935668447698
73560000 98.1931586519189
73570000 103.785505163906
73580000 105.974166837017
73590000 101.830174215542
73600000 94.3580830743563
73610000 99.7072448278826
73620000 98.9190351592677
73630000 99.5366299207989
73640000 100.148785902128
73650000 101.058309370242
73660000 103.507682747703
73670000 105.219872955455
73680000 104.899649655725
73690000 108.055737311968
73700000 109.866661688692
73710000 112.685101870299
73720000 111.070778496769
73730000 110.727461975243
73740000 112.444836176433
73750000 105.99726868147
73760000 105.125326645242
73770000 109.262115320969
73780000 111.403989505051
73790000 105.763845244108
73800000 108.406485414263
73810000 112.159090615468
73820000 108.090836689532
73830000 111.759153664195
73840000 115.758865298142
73850000 117.621131102363
73860000 115.62817360946
73870000 117.450690981321
73880000 118.442156557136
73890000 112.693276790227
73900000 112.346127352215
73910000 116.62320139904
73920000 114.898416336419
73930000 115.720313400454
73940000 113.924496641505
73950000 110.761920857651
73960000 109.030379894005
73970000 103.897655824622
73980000 101.550393036769
73990000 111.933995759967
74000000 107.796752184755
74010000 106.607591387058
74020000 110.013669983659
74030000 112.173752503665
74040000 116.866194112615
74050000 113.492222493229
74060000 115.847536968922
74070000 115.39037970819
74080000 105.773297696034
74090000 105.774700371971
74100000 106.881980182288
74110000 104.669455745942
74120000 111.870181874679
74130000 110.971849318526
74140000 116.214201966718
74150000 112.723312721043
74160000 115.756913042209
74170000 113.968281949939
74180000 112.388555086058
74190000 105.396683928176
74200000 113.464992993626
74210000 119.779386964489
74220000 115.15765265387
74230000 110.972527687883
74240000 115.860303206724
74250000 119.563971446444
74260000 121.424974843138
74270000 118.820070673373
74280000 113.034377312833
74290000 111.244432124891
74300000 111.128553598841
74310000 110.981853929907
74320000 112.272197058686
74330000 115.81644325089
74340000 118.431967263622
74350000 116.434648161283
74360000 111.801522477345
74370000 111.183013279811
74380000 108.782695108384
74390000 106.882616922809
74400000 111.976493811514
74410000 110.797146564862
74420000 108.832231326471
74430000 112.20575154337
74440000 113.316258618202
74450000 107.727732264773
74460000 97.206413834896
74470000 102.605710498786
74480000 105.444440279847
74490000 113.280006847147
74500000 113.712713464969
74510000 108.505188151463
74520000 110.240833524676
74530000 105.128780961553
74540000 107.025283925114
74550000 104.323728827472
74560000 99.9225806503507
74570000 99.9538822163645
74580000 108.41423162016
74590000 110.439532734944
74600000 105.287559196619
74610000 103.009895419834
74620000 100.570264609859
74630000 103.516676977546
74640000 109.854898788017
74650000 109.612545249904
74660000 110.444991422258
74670000 107.859563560214
74680000 108.989502492991
74690000 112.09171258823
74700000 111.090693214217
74710000 113.348556485197
74720000 109.902960774558
74730000 101.634035090702
74740000 108.54744903885
74750000 109.850070244808
74760000 107.313775688284
74770000 109.887680099378
74780000 106.41319537567
74790000 109.792940262431
74800000 109.095493759894
74810000 110.649976304164
74820000 107.805541457583
74830000 110.945272990046
74840000 108.923683524628
74850000 110.494461877296
74860000 115.265886152752
74870000 113.399428226256
74880000 110.401485805482
74890000 115.087382653269
74900000 110.337020412556
74910000 112.863698251256
74920000 111.360414188447
74930000 113.725903850739
74940000 112.135435427473
74950000 115.956241562499
74960000 113.413771683042
74970000 110.826156402441
74980000 116.340203279843
74990000 110.082646011018
75000000 112.685031879714
75010000 108.691516370866
75020000 103.241819473807
75030000 109.094914422261
75040000 115.677636316652
75050000 116.05491725159
75060000 116.622914351242
75070000 113.876090438299
75080000 114.089291838722
75090000 113.854954060222
75100000 115.334351860421
75110000 114.432440027832
75120000 109.419904632372
75130000 113.161582005699
75140000 114.367846210018
75150000 114.437912960195
75160000 114.813015417533
75170000 108.615022861555
75180000 111.129706617043
75190000 115.446628912676
75200000 114.479989129293
75210000 115.305953719841
75220000 116.891176078572
75230000 115.930421584389
75240000 110.994895186515
75250000 117.788667193778
75260000 114.873333156507
75270000 116.342915817609
75280000 118.09636466779
75290000 123.129821876498
75300000 116.708650186584
75310000 115.562781218991
75320000 115.132154056652
75330000 116.059030121058
75340000 117.356867138087
75350000 113.530489703297
75360000 110.890487851817
75370000 109.266325364219
75380000 113.504221175425
75390000 110.215989940188
75400000 108.640271975926
75410000 111.676365277056
75420000 111.51449750898
75430000 115.951130405359
75440000 112.264452559101
75450000 108.432531885991
75460000 108.110091395031
75470000 108.094041051303
75480000 106.976158596628
75490000 106.621082975889
75500000 105.212370612974
75510000 110.249112339932
75520000 110.464465317665
75530000 105.144560210733
75540000 107.808237418716
75550000 112.978482826335
75560000 111.406355566534
75570000 111.112942075291
75580000 114.364536495745
75590000 114.37478417516
75600000 106.993030188967
75610000 104.475996000404
75620000 105.926873801901
75630000 105.256379771347
75640000 108.763251920286
75650000 95.7067030505646
75660000 99.7522368249647
75670000 103.687127623985
75680000 102.829301500803
75690000 101.421136507257
75700000 99.1923286221367
75710000 94.2511126724455
75720000 95.4587867010771
75730000 99.683164999132
75740000 99.5029218271748
75750000 99.9659231721692
75760000 101.873391928847
75770000 106.417647291609
75780000 104.171555986464
75790000 104.665110120677
75800000 102.153505449325
75810000 102.911972918144
75820000 102.450385984048
75830000 104.222675481532
75840000 102.491551224347
75850000 93.5948211022691
75860000 94.6994441977511
75870000 102.312210730155
75880000 104.118839750762
75890000 105.193453808407
75900000 101.380567556772
75910000 99.6836441319302
75920000 103.035132256584
75930000 108.24938597342
75940000 105.4672194466
75950000 98.8532510704798
75960000 92.5442304754557
75970000 97.4931438013682
75980000 94.8258962995618
75990000 99.469089773592
76000000 106.327774383077
76010000 101.19948570284
76020000 104.341758101615
76030000 106.843495494472
76040000 106.295248357319
76050000 109.265589361904
76060000 113.342459723917
76070000 107.848799773676
76080000 105.162112952192
76090000 106.043465779175
76100000 105.909031414584
76110000 110.523745272548
76120000 108.826759829602
76130000 107.86751396409
76140000 113.415548678796
76150000 104.250940849398
76160000 108.529800147503
76170000 103.492443686286
76180000 104.734621526787
76190000 106.930979220606
76200000 101.767427185194
76210000 95.579260350084
76220000 101.854369870578
76230000 102.489525953379
76240000 105.572195539163
76250000 96.5181451918127
76260000 101.446387134283
76270000 99.056087644338
76280000 100.725461247639
76290000 106.341843498215
76300000 107.695957433519
76310000 98.4363899261418
76320000 96.9244942015836
76330000 100.631199116237
76340000 101.182974535205
76350000 107.309127218099
76360000 109.343692167857
76370000 110.659185042376
76380000 108.657192030487
76390000 106.878466957414
76400000 108.95946534479
76410000 111.521797635783
76420000 108.89801531347
76430000 113.106695514826
76440000 114.129585278876
76450000 113.824831405523
76460000 112.19368066895
76470000 110.05347824825
76480000 112.496765743428
76490000 108.773241374737
76500000 107.058955281709
76510000 108.137814039007
76520000 106.801781751703
76530000 110.411511575692
76540000 112.525601761451
76550000 114.928347928966
76560000 115.789620459311
76570000 117.719182662109
76580000 114.968803537239
76590000 112.881014446154
76600000 112.131972785314
76610000 106.577653578147
76620000 112.614669245476
76630000 105.69660391709
76640000 110.017889427578
76650000 108.618588500601
76660000 106.640247403125
76670000 103.870021505036
76680000 106.298684882264
76690000 100.109835680365
76700000 99.7404819301739
76710000 95.2872341313256
76720000 106.118980536277
76730000 107.947393195829
76740000 105.86899363171
76750000 101.137898704369
76760000 102.812697770756
76770000 110.309725535236
76780000 111.701964012769
76790000 106.678186747394
76800000 106.658494355209
76810000 106.624393182561
76820000 106.149772145793
76830000 102.365250872201
76840000 106.238618853973
76850000 102.359391785968
76860000 100.506664474455
76870000 97.2390095915327
76880000 99.3994188953851
76890000 98.4858780439976
76900000 100.495271781854
76910000 97.0354317525738
76920000 98.2602366194435
76930000 95.7464009661559
76940000 89.4251272214996
76950000 92.9928154227405
76960000 96.9362981214318
76970000 98.4681749054936
76980000 98.9582385429694
76990000 91.0278877960554
77000000 91.1360118159279
77010000 90.1514375454273
77020000 92.9192384387031
77030000 91.7768619508352
77040000 96.9314147473864
77050000 96.3549716703016
77060000 87.8406539977894
77070000 82.9555776689182
77080000 91.9775120057318
77090000 94.1809643397851
77100000 99.8503417414416
77110000 97.7722314094681
77120000 98.7562855815121
77130000 100.142214687491
77140000 100.040843396531
77150000 98.4689180824508
77160000 96.6852758337842
77170000 106.104840997988
77180000 104.582734222302
77190000 105.918982286822
77200000 107.449906228232
77210000 102.611737093044
77220000 100.440592063578
77230000 104.96200418907
77240000 106.428390737632
77250000 111.038370135414
77260000 115.268483642513
77270000 116.820114269134
77280000 118.09606877313
77290000 116.589649563113
77300000 120.181335733987
77310000 120.007389209967
77320000 122.293726695437
77330000 120.909717796097
77340000 125.528608951838
77350000 119.775322375367
77360000 119.303046858591
77370000 123.396896807561
77380000 119.577538103005
77390000 125.086598783754
77400000 122.149584301849
77410000 118.019629327574
77420000 116.361034535797
77430000 119.725095013952
77440000 111.156408153467
77450000 115.515577596892
77460000 106.594243265744
77470000 109.579517629236
77480000 113.033733821546
77490000 114.47277494813
77500000 111.37687301141
77510000 102.634012008632
77520000 103.382062015607
77530000 108.601316649832
77540000 110.745081370216
77550000 114.521789112402
77560000 109.374748232435
77570000 114.517942491053
77580000 113.837552441312
77590000 110.342914771861
77600000 107.649818325287
77610000 111.725681631802
77620000 112.412858471712
77630000 102.938091300709
77640000 105.171005925021
77650000 112.317108145198
77660000 107.71999606385
77670000 115.431002945064
77680000 116.636759871261
77690000 114.410969441281
77700000 117.263148275442
77710000 112.037597828992
77720000 112.265412648405
77730000 115.859490720728
77740000 116.863324485019
77750000 116.513174593643
77760000 117.717867452924
77770000 108.670695754312
77780000 106.774536598727
77790000 103.681858671196
77800000 107.828532648156
77810000 103.115201571265
77820000 107.043011376933
77830000 106.156096934654
77840000 101.617888505837
77850000 108.048410520589
77860000 109.344331632437
77870000 103.808244361539
77880000 102.776021398436
77890000 96.4518767172277
77900000 99.3656288045939
77910000 102.111467792593
77920000 102.766303221587
77930000 103.462743914978
77940000 100.929375198523
77950000 105.404412262396
77960000 105.035184784339
77970000 106.398376279227
77980000 100.889696860925
77990000 103.426674033424
78000000 106.563965067235
78010000 106.592179452632
78020000 107.411969151087
78030000 105.266280109046
78040000 108.522050462236
78050000 106.936363353175
78060000 103.160061772098
78070000 109.176153113645
78080000 110.421735690446
78090000 107.455586407285
78100000 103.659002672945
78110000 106.42125327572
78120000 109.94585533246
78130000 107.208458815637
78140000 108.750848411528
78150000 104.492417688849
78160000 113.528194678762
78170000 113.778255141914
78180000 105.225604463486
78190000 104.4055437623
78200000 100.89200944919
78210000 96.1357366678045
78220000 105.142666236532
78230000 101.825337749854
78240000 105.43560985667
78250000 103.794018533498
78260000 107.078189314056
78270000 106.858197963505
78280000 103.498078594538
78290000 105.625776181329
78300000 105.345386179233
78310000 108.9920832079
78320000 104.162412129808
78330000 102.900861733749
78340000 105.524765163053
78350000 107.813331532143
78360000 100.706958264226
78370000 95.6851227720432
78380000 101.515127047336
78390000 102.910559918283
78400000 104.90009245352
78410000 103.407989408084
78420000 102.067658933454
78430000 106.551332151501
78440000 102.785294469002
78450000 98.135301507048
78460000 106.918796107801
78470000 106.482053957419
78480000 105.197936216063
78490000 107.943073860691
78500000 101.827917396336
78510000 103.041021096382
78520000 107.718075179315
78530000 106.132851489714
78540000 107.764862601207
78550000 106.220516016277
78560000 101.298208021018
78570000 103.446842260213
78580000 104.414037992233
78590000 104.589281985976
78600000 104.141961650194
78610000 103.388153921616
78620000 104.369628492231
78630000 103.725968402098
78640000 104.380400375169
78650000 101.9889910977
78660000 99.3722732445897
78670000 101.628510107984
78680000 97.5203247133869
78690000 92.4125899892589
78700000 93.7922090908773
78710000 98.3457137630668
78720000 97.6404071355425
78730000 94.6292848571155
78740000 100.708427788449
78750000 102.941669724152
78760000 101.641837513056
78770000 102.730007801161
78780000 104.110473582033
78790000 102.424019887294
78800000 100.87678376431
78810000 103.833945885741
78820000 99.9186869404668
78830000 99.9773993549936
78840000 98.1144380623558
78850000 97.8456963594148
78860000 99.0140573217483
78870000 98.8903697206101
78880000 106.467225226396
78890000 103.275859109448
78900000 111.558661230055
78910000 111.185580711877
78920000 110.211533144416
78930000 110.337986021594
78940000 109.192680842541
78950000 109.522994195127
78960000 111.710819153544
78970000 107.357134880224
78980000 107.003645994576
78990000 106.221175481035
79000000 110.205770659833
79010000 111.77579039424
79020000 108.209545789108
79030000 106.349064612904
79040000 106.087395440895
79050000 103.372680375552
79060000 101.154718765977
79070000 104.39246152868
79080000 100.137873437391
79090000 102.383937485375
79100000 98.0574075788742
79110000 99.7237801408871
79120000 104.380101761787
79130000 107.976923449837
79140000 110.213024877393
79150000 114.411725203616
79160000 111.759317987346
79170000 111.001084312476
79180000 115.158563220752
79190000 119.978786417208
79200000 114.647617942165
79210000 117.596319046448
79220000 111.674189681015
79230000 114.886399322763
79240000 109.394319736613
79250000 105.71947545982
79260000 113.393641592201
79270000 109.736421570272
79280000 109.098335509987
79290000 114.714169954148
79300000 115.757894187376
79310000 112.54169357862
79320000 117.040313758718
79330000 114.565949757013
79340000 114.538021705084
79350000 111.719686605187
79360000 117.508525031388
79370000 117.178293265618
79380000 113.745025777106
79390000 114.095210370746
79400000 107.689394093614
79410000 111.130298347593
79420000 106.956184068089
79430000 108.671035248036
79440000 109.762975197737
79450000 109.479486782657
79460000 109.419928021273
79470000 106.807971322526
79480000 107.10102776727
79490000 105.926436362284
79500000 109.403005380661
79510000 104.191955277183
79520000 103.48795127766
79530000 108.837676009036
79540000 104.332304640534
79550000 93.055566392403
79560000 105.08429470376
79570000 105.128752200764
79580000 109.728256029957
79590000 114.083709203408
79600000 113.819964980072
79610000 108.256048793864
79620000 105.122813505214
79630000 110.29927804076
79640000 109.382741633249
79650000 106.505074994884
79660000 109.863481912693
79670000 109.308284652837
79680000 109.064667144964
79690000 101.154598202116
79700000 110.521436278204
79710000 105.384857707935
79720000 110.004699433859
79730000 113.339520582134
79740000 108.968290680477
79750000 111.246554977511
79760000 113.263200485583
79770000 108.289235654331
79780000 108.974126336433
79790000 102.235633324449
79800000 100.313087605715
79810000 100.074851103111
79820000 101.406956389273
79830000 103.377289212068
79840000 109.722640389334
79850000 103.935840464515
79860000 110.83728903245
79870000 107.866109564183
79880000 107.356203307208
79890000 110.612212427917
79900000 109.178764545209
79910000 109.412754025211
79920000 107.175878455746
79930000 110.717729071613
79940000 110.78003779121
79950000 108.61522187037
79960000 107.96131514914
79970000 107.496386620138
79980000 101.939787983515
79990000 107.676274452451
80000000 102.582796750801
80010000 102.087063614455
80020000 104.367004544875
80030000 105.527542981296
80040000 109.516380364616
80050000 110.412519919981
80060000 107.233410686013
80070000 108.698708285651
80080000 108.289885565814
80090000 95.5199759801558
80100000 108.506882090976
80110000 107.985445923695
80120000 112.79696768034
80130000 112.542570732648
80140000 112.303946955152
80150000 113.869283679086
80160000 113.394633933024
80170000 114.434603718598
80180000 108.646351429567
80190000 109.143216399185
80200000 107.755003946901
80210000 108.871546780054
80220000 107.419875124401
80230000 107.953615530557
80240000 111.576626218309
80250000 113.148086702972
80260000 108.773376143803
80270000 110.058135269011
80280000 109.875372348873
80290000 108.549482745247
80300000 108.522801606845
80310000 105.953382259397
80320000 106.628536932388
80330000 105.745998622193
80340000 99.5586319820229
80350000 104.78270193139
80360000 108.774499074023
80370000 108.589632823997
80380000 108.990522492109
80390000 109.631413281255
80400000 105.731539813546
80410000 100.66355528802
80420000 108.649399122708
80430000 106.680371583797
80440000 99.0534070895386
80450000 99.2743464587402
80460000 102.238647093889
80470000 107.595757055373
80480000 110.648477210297
80490000 106.159662311012
80500000 104.16080410637
80510000 106.603153413095
80520000 106.914191929303
80530000 104.884618058019
80540000 110.327095863629
80550000 111.200762966145
80560000 107.641872030287
80570000 111.697352882206
80580000 110.896051603917
80590000 111.063663911296
80600000 111.884004371504
80610000 109.331339490705
80620000 108.467126315444
80630000 114.648170454961
80640000 111.869859691628
80650000 111.800246034139
80660000 107.759989897359
80670000 117.677584664469
80680000 113.590779060247
80690000 111.252242204662
80700000 105.831871228574
80710000 106.163615401729
80720000 106.531529104506
80730000 104.355405172452
80740000 106.449782706408
80750000 99.9003804090613
80760000 114.98280625717
80770000 109.946748932247
80780000 112.914311954737
80790000 111.952491588263
80800000 116.712625073496
80810000 114.359637186578
80820000 111.007503602104
80830000 111.548119915047
80840000 107.104000672923
80850000 106.470745972765
80860000 106.489505181369
80870000 111.416167251175
80880000 109.754664064735
80890000 109.035370835687
80900000 106.393245421216
80910000 105.829777480505
80920000 109.038172998448
80930000 106.486056752904
80940000 106.166875292457
80950000 104.843615328013
80960000 107.812217532682
80970000 111.026889725275
80980000 110.645190577058
80990000 108.965520057048
81000000 107.267498900467
81010000 109.120642371723
81020000 113.946045813648
81030000 117.821878852262
81040000 114.457032007287
81050000 115.525574087012
81060000 113.909845761284
81070000 112.320192178144
81080000 108.735216406859
81090000 111.640574443036
81100000 118.070762984926
81110000 115.148315004173
81120000 111.665074648853
81130000 111.015088134447
81140000 115.302031360801
81150000 110.330776275717
81160000 113.154570127877
81170000 108.063579068325
81180000 107.469735117532
81190000 104.148588815652
81200000 105.227296924855
81210000 111.311430702967
81220000 112.084768687427
81230000 111.12684947657
81240000 106.234918666118
81250000 104.842858990321
81260000 103.666471810042
81270000 102.274039051137
81280000 102.056513941825
81290000 104.316771920334
81300000 103.557559636111
81310000 107.745361103316
81320000 113.960285121372
81330000 111.193240894501
81340000 113.833780819115
81350000 104.020569664291
81360000 105.211493038307
81370000 107.698006741553
81380000 106.103113740072
81390000 111.774870222588
81400000 113.660545282368
81410000 120.152079943919
81420000 118.309374744537
81430000 119.440572676161
81440000 118.891173685339
81450000 116.204739793146
81460000 118.163969703251
81470000 117.831106354792
81480000 116.113580446425
81490000 111.713588347328
81500000 110.47807752738
81510000 114.369537243215
81520000 111.423346490056
81530000 117.682433211933
81540000 118.953319857628
81550000 118.555670882957
81560000 114.090822684452
81570000 113.558195706404
81580000 112.848081333586
81590000 113.714012746655
81600000 110.081992274746
81610000 108.888219871523
81620000 105.536998580977
81630000 111.340857117715
81640000 114.388932625989
81650000 110.353532717621
81660000 107.918456379171
81670000 110.832617117185
81680000 107.489520898861
81690000 110.371770271961
81700000 105.720017361783
81710000 105.471675903907
81720000 109.090306307204
81730000 105.944906894363
81740000 109.279788973396
81750000 106.747076581039
81760000 110.697037434147
81770000 110.809667982966
81780000 113.033297997182
81790000 108.387902766038
81800000 110.841447000467
81810000 114.824979930374
81820000 111.600171686007
81830000 113.682719387783
81840000 116.180660854683
81850000 115.570524798058
81860000 111.74832312139
81870000 111.804408013789
81880000 111.986728563807
81890000 101.951687320744
81900000 115.476810874491
81910000 116.138807964229
81920000 115.325268006535
81930000 111.305109371717
81940000 106.337166902024
81950000 106.845982975671
81960000 110.354243928374
81970000 112.692100895083
81980000 111.12534376919
81990000 113.359132198452
82000000 113.702144744712
82010000 109.666179989543
82020000 109.743103105468
82030000 100.961619624938
82040000 105.386984532389
82050000 104.233748458265
82060000 102.389704477411
82070000 103.703877808995
82080000 106.856363822515
82090000 105.675703452654
82100000 109.403745779004
82110000 107.422803956435
82120000 108.883671717512
82130000 110.741750256254
82140000 103.545277025058
82150000 106.727123748213
82160000 107.2008858514
82170000 102.865772905907
82180000 105.643969066308
82190000 106.445597821557
82200000 109.783952646192
82210000 112.944385450532
82220000 113.166740632131
82230000 112.285580427167
82240000 112.795679856601
82250000 103.010816469565
82260000 109.29589909049
82270000 112.168026393303
82280000 108.789047805962
82290000 107.930852878194
82300000 105.596884457174
82310000 107.316437619786
82320000 104.642240239721
82330000 104.029458488547
82340000 105.268980692339
82350000 105.436067383477
82360000 106.376412315024
82370000 108.291233430132
82380000 105.970707791993
82390000 104.525014483607
82400000 102.881285828914
82410000 103.146945188352
82420000 103.432735656747
82430000 106.14326429013
82440000 99.2271924704355
82450000 101.855322240788
82460000 107.776584494103
82470000 109.67240449761
82480000 107.369857795458
82490000 105.036353987627
82500000 105.895586195856
82510000 103.472800953882
82520000 102.268356570578
82530000 95.0264699187376
82540000 103.594138161634
82550000 104.499470438461
82560000 106.050007290785
82570000 104.533511356671
82580000 94.486437144291
82590000 93.5923386108434
82600000 101.982124615284
82610000 100.726465847298
82620000 106.365988947521
82630000 109.897057232364
82640000 110.046267590768
82650000 115.532773995995
82660000 115.093428136688
82670000 113.878654210648
82680000 108.559974677457
82690000 106.310508505961
82700000 111.547370800042
82710000 116.153763901707
82720000 117.020856313579
82730000 117.133092531294
82740000 113.686278885457
82750000 107.39411123185
82760000 112.964410696207
82770000 113.228495122851
82780000 111.325286673161
82790000 107.030055097564
82800000 107.987391864381
82810000 104.419337754672
82820000 110.078202594032
82830000 112.038283759362
82840000 109.107545689376
82850000 100.094547007432
82860000 103.790610843644
82870000 101.895176602324
82880000 101.762136997484
82890000 106.750564719136
82900000 105.158318053626
82910000 106.262932643966
82920000 106.42178521465
82930000 109.079752351198
82940000 108.053158550448
82950000 112.545271214963
82960000 111.685630679204
82970000 114.848395610102
82980000 109.353386551947
82990000 111.402240308347
83000000 110.720397690688
83010000 104.995533159437
83020000 108.606092873226
83030000 106.059123653946
83040000 112.165759230711
83050000 113.183925907189
83060000 108.159994928664
83070000 113.103575741818
83080000 110.549578273807
83090000 117.139470930456
83100000 111.365612482044
83110000 112.096600054502
83120000 111.260757284403
83130000 111.690324779009
83140000 115.346443905969
83150000 108.658357894102
83160000 98.8589024779906
83170000 111.964416603466
83180000 115.877886278783
83190000 110.983171146677
83200000 115.614768243931
83210000 112.247053998533
83220000 113.560518995294
83230000 110.74156060809
83240000 107.808259223062
83250000 122.838050925193
83260000 111.063791563831
83270000 109.941875959689
83280000 110.202904922129
83290000 104.782916995118
83300000 107.035182424618
83310000 91.8664887760092
83320000 97.2153130920195
83330000 101.587744657981
83340000 96.2992389604549
83350000 98.7298802565865
83360000 108.605279697783
83370000 109.752610495585
83380000 107.13895397978
83390000 110.932000296804
83400000 109.608774299907
83410000 105.899422986961
83420000 107.095376955273
83430000 106.93520961382
83440000 108.479864016623
83450000 107.267907841077
83460000 102.311584316005
83470000 102.055716037039
83480000 107.417420457218
83490000 106.93294412673
83500000 106.535657005189
83510000 104.113838973922
83520000 108.129667833824
83530000 108.194268298506
83540000 111.323384202641
83550000 111.963720669001
83560000 113.59329413042
83570000 110.163054425572
83580000 111.727795787916
83590000 114.530365385824
83600000 112.253200920722
83610000 116.163688114196
83620000 118.860855271554
83630000 118.13896886166
83640000 115.418591386802
83650000 115.6074943764
83660000 111.63691477727
83670000 113.48456756719
83680000 112.707555967029
83690000 111.625118511886
83700000 112.314725368176
83710000 107.683617106058
83720000 110.077460182881
83730000 107.004782960879
83740000 107.661144118579
83750000 108.04422581596
83760000 110.334541258051
83770000 113.874176922029
83780000 115.66902403996
83790000 115.235739379388
83800000 115.058342713376
83810000 113.37746568279
83820000 113.349797942121
83830000 113.850531514414
83840000 110.643725770612
83850000 113.152274496441
83860000 111.702582453682
83870000 104.451830472292
83880000 101.581958394138
83890000 100.236045304034
83900000 99.4548407742874
83910000 102.811269392013
83920000 101.235098640069
83930000 95.9760700306579
83940000 99.1280712228212
83950000 102.25463214692
83960000 104.91078510042
83970000 105.174609389886
83980000 105.488778869553
83990000 109.683360316722
84000000 108.725989616238
84010000 111.834979754872
84020000 107.619927086595
84030000 105.740972086292
84040000 108.91148672955
84050000 107.225633254734
84060000 108.76881940346
84070000 110.852493118604
84080000 105.291365969307
84090000 104.495523183565
84100000 104.498113539163
84110000 108.567118570957
84120000 106.406481921599
84130000 110.758038385368
84140000 108.398153731031
84150000 109.933020479294
84160000 105.329839313633
84170000 107.620551016509
84180000 103.919873171467
84190000 100.335814162906
84200000 101.967171818783
84210000 102.100967374083
84220000 108.085879775016
84230000 115.018666416105
84240000 111.789921320681
84250000 111.243854765613
84260000 113.786341112228
84270000 109.391343921595
84280000 114.382418066363
84290000 115.08289000829
84300000 111.152446485028
84310000 107.246545994756
84320000 106.250909733565
84330000 102.774956474316
84340000 105.472502230513
84350000 95.6895344988571
84360000 105.849169885666
84370000 104.556076881049
84380000 106.529492588187
84390000 106.293524324689
84400000 108.31677726239
84410000 111.194610393731
84420000 107.742916186313
84430000 106.591411878147
84440000 107.248918979099
84450000 108.705735712674
84460000 109.722877337129
84470000 109.070940637535
84480000 104.195360192911
84490000 104.400006410262
84500000 104.549420675095
84510000 102.999546798468
84520000 103.63574872669
84530000 106.173146882169
84540000 106.955437129219
84550000 105.470349219156
84560000 96.8764105503568
84570000 101.075450752238
84580000 107.674121041333
84590000 105.369608683773
84600000 104.891464061773
84610000 105.943932281578
84620000 102.594906390064
84630000 101.416445457317
84640000 98.705595071494
84650000 101.08795119239
84660000 100.987603540473
84670000 103.590702844997
84680000 102.049670405622
84690000 106.660582588793
84700000 108.793225644123
84710000 107.110234888532
84720000 105.16419477221
84730000 109.611232336497
84740000 110.392657665276
84750000 108.247499908775
84760000 110.569533883318
84770000 106.836678536451
84780000 116.278160816673
84790000 108.91222819777
84800000 106.952525759918
84810000 110.088783202942
84820000 106.531551889406
84830000 108.551210342899
84840000 112.348947409878
84850000 112.804511434139
84860000 105.630162787694
84870000 103.658949562412
84880000 104.889117407888
84890000 110.72173289354
84900000 107.416120475196
84910000 101.297514995888
84920000 102.628582498074
84930000 106.201948649139
84940000 109.136609747606
84950000 102.6347534704
84960000 107.625585887208
84970000 109.48048254481
84980000 104.975637772223
84990000 98.1842256437747
85000000 103.231290884372
85010000 105.567151964612
85020000 103.71444232273
85030000 111.662197467685
85040000 109.356603023655
85050000 108.563224473545
85060000 106.412695109719
85070000 101.961660006919
85080000 102.261637682572
85090000 100.29610484385
85100000 107.090739655249
85110000 109.169129666725
85120000 113.726985445889
85130000 109.235352468461
85140000 105.465636466985
85150000 106.974701016036
85160000 110.682672297857
85170000 111.186575330286
85180000 113.82071747784
85190000 109.237413109447
85200000 110.145836608642
85210000 109.704497885376
85220000 113.420119916211
85230000 116.570238278005
85240000 111.161063504157
85250000 103.812714700348
85260000 101.750122536431
85270000 109.334089413466
85280000 108.657708866448
85290000 107.594327381324
85300000 107.459937325617
85310000 109.263708710081
85320000 111.27542523495
85330000 105.579288421375
85340000 107.239961220471
85350000 109.368522226817
85360000 111.020928093382
85370000 111.069120411925
85380000 113.494823079569
85390000 109.177214887407
85400000 111.429722168586
85410000 112.476492915943
85420000 109.335430799872
85430000 113.470910231028
85440000 111.213822130925
85450000 108.750714803191
85460000 115.581827200246
85470000 118.527785085566
85480000 119.522942811245
85490000 115.287747995243
85500000 117.659366328887
85510000 106.057889286572
85520000 115.986591014989
85530000 114.855204135769
85540000 114.79412440759
85550000 120.782610075197
85560000 116.890347382994
85570000 121.288074728281
85580000 120.814775987335
85590000 122.045211103703
85600000 118.86698063965
85610000 115.185531580544
85620000 109.780981365979
85630000 107.258842560003
85640000 104.994532958196
85650000 112.056048969277
85660000 109.167813167879
85670000 110.533764511342
85680000 115.20686728649
85690000 109.441844905795
85700000 110.095117550502
85710000 113.790895193624
85720000 109.866020903262
85730000 108.158382928539
85740000 108.093092446203
85750000 105.408946356367
85760000 102.748524159209
85770000 94.2334760598882
85780000 97.1130412022522
85790000 98.4953083586964
85800000 99.4952272792166
85810000 104.488277065052
85820000 108.371319778576
85830000 106.537137629145
85840000 105.500513199699
85850000 108.055949115396
85860000 94.7419213417689
85870000 94.8750581949756
85880000 107.021455905409
85890000 107.047963523651
85900000 106.967398790641
85910000 109.328069663423
85920000 107.944017183783
85930000 108.567363612341
85940000 108.68835469193
85950000 107.478245377341
85960000 112.714018351415
85970000 110.880147460823
85980000 111.363805876616
85990000 106.859496963078
86000000 104.522177774819
86010000 107.215110459043
86020000 112.932858638564
86030000 110.929657304609
86040000 109.835381483304
86050000 114.838529155954
86060000 110.967378016362
86070000 108.530067289331
86080000 108.354320323956
86090000 111.969681116879
86100000 114.870015009214
86110000 106.873040066266
86120000 106.988094791927
86130000 110.332812253669
86140000 112.523188296905
86150000 105.285844474405
86160000 112.131517242785
86170000 113.359252466772
86180000 113.631929409057
86190000 116.014509742331
86200000 112.296555562205
86210000 110.358285780571
86220000 112.562859897637
86230000 112.41981229994
86240000 110.706499844893
86250000 108.764103421836
86260000 106.272016111778
86270000 102.873967105939
86280000 103.265689549165
86290000 108.177228831356
86300000 106.421732386883
86310000 105.325315066818
86320000 103.826061310295
86330000 105.564207495807
86340000 106.963722878404
86350000 102.860255939264
86360000 103.661388014454
86370000 94.3234345602814
86380000 98.2915069068675
86390000 97.9368009668028
86400000 99.5900450118266
86410000 101.510544788179
86420000 95.2323638762789
86430000 99.5851283606571
86440000 95.5655183966659
86450000 99.8190487546946
86460000 104.171841584734
86470000 102.541107526282
86480000 105.114909016651
86490000 105.933061699503
86500000 106.430317595626
86510000 102.983077302995
86520000 103.919180387976
86530000 97.6756919098281
86540000 101.407416284731
86550000 107.821729989803
86560000 110.641927232954
86570000 106.644523926508
86580000 109.54157549077
86590000 111.829341684332
86600000 107.302135840763
86610000 105.032575182261
86620000 111.332578210041
86630000 109.603530320534
86640000 114.068450820979
86650000 116.658894037254
86660000 112.160791868684
86670000 115.989287435331
86680000 115.340267784185
86690000 110.652152787256
86700000 114.713116509106
86710000 112.213571110607
86720000 115.862779390593
86730000 116.386922500477
86740000 112.667895869666
86750000 116.297100180401
86760000 115.348474368022
86770000 112.772389039165
86780000 116.609648907228
86790000 116.656274009419
86800000 107.902063328135
86810000 108.088322055344
86820000 107.629674720806
86830000 108.921745742743
86840000 103.591406858627
86850000 102.902257203587
86860000 106.842770020694
86870000 112.62393934313
86880000 109.865314702802
86890000 109.38142745492
86900000 106.681604737545
86910000 111.10657875043
86920000 115.592619316046
86930000 114.052262929894
86940000 111.302434619246
86950000 112.540165879496
86960000 112.708853368889
86970000 109.058108575327
86980000 109.75015674716
86990000 108.345719908873
87000000 110.48871224064
87010000 115.606610686228
87020000 113.309731477464
87030000 113.072491806305
87040000 111.797755939795
87050000 110.260370701956
87060000 114.501857335543
87070000 111.10306505892
87080000 107.633438246793
87090000 111.755776500568
87100000 109.39832056933
87110000 118.330733308423
87120000 119.718618399211
87130000 117.237249977278
87140000 116.156168041678
87150000 113.543341674275
87160000 118.412524421972
87170000 115.223316351714
87180000 120.514992368496
87190000 121.686745481527
87200000 117.563571740229
87210000 112.86722635923
87220000 113.786687963462
87230000 107.146312450122
87240000 115.876787628532
87250000 114.532583584304
87260000 110.880751796738
87270000 107.712171118687
87280000 106.348355128533
87290000 107.457058424859
87300000 110.66964860673
87310000 111.220161990304
87320000 113.603508267915
87330000 109.182882525759
87340000 111.12657790566
87350000 114.725123606804
87360000 114.765350423848
87370000 114.111901772816
87380000 117.9897716988
87390000 120.215700108901
87400000 122.544222961649
87410000 121.488048319871
87420000 116.091638335685
87430000 113.654941555668
87440000 111.059816507739
87450000 116.764528244603
87460000 113.395830306165
87470000 111.777533433737
87480000 111.421266036188
87490000 109.267155011134
87500000 111.370115476846
87510000 110.06556358243
87520000 109.802644893794
87530000 114.929675718946
87540000 107.366605129493
87550000 101.586843674698
87560000 106.772187581601
87570000 103.711099526254
87580000 104.922258546765
87590000 104.750498037398
87600000 106.879756112587
87610000 105.06820627624
87620000 109.340558747648
87630000 107.091407997303
87640000 99.5930550051274
87650000 101.355323304959
87660000 103.122873010427
87670000 100.736496713566
87680000 100.561340704336
87690000 104.547598188384
87700000 104.941897663954
87710000 99.5573867376585
87720000 102.435074376165
87730000 104.610825438453
87740000 107.289709523657
87750000 103.796410081989
87760000 108.764568873532
87770000 112.555805933826
87780000 109.488963031742
87790000 112.515841890678
87800000 110.35813523936
87810000 113.19028004759
87820000 113.256706433241
87830000 117.197918981707
87840000 118.751404019365
87850000 120.046002594554
87860000 116.403893422674
87870000 117.429897227449
87880000 108.048546865104
87890000 113.54573359469
87900000 113.546752733185
87910000 116.795373827795
87920000 115.782879184979
87930000 111.595849186851
87940000 109.281038008089
87950000 114.703927763882
87960000 112.651669275496
87970000 117.733190733255
87980000 111.981013444983
87990000 106.983975515553
88000000 107.433823461482
88010000 106.984462076628
88020000 107.210153035459
88030000 105.584006815972
88040000 113.884330055922
88050000 115.820932225329
88060000 108.572010569111
88070000 107.224417504348
88080000 109.713875724043
88090000 110.395561118015
88100000 114.997998751794
88110000 116.482732338422
88120000 113.961038123686
88130000 109.768632509886
88140000 115.522727447919
88150000 113.241959368582
88160000 113.965976073716
88170000 109.989973046547
88180000 110.801994576791
88190000 106.679854857292
88200000 114.302185206949
88210000 114.823667202799
88220000 109.106059496095
88230000 107.748832588342
88240000 107.133483998857
88250000 113.55055520024
88260000 111.473039007262
88270000 113.845378422843
88280000 113.481716789931
88290000 109.787942141541
88300000 109.013735065503
88310000 112.101980014833
88320000 107.611126364106
88330000 109.512785035812
88340000 114.429582070673
88350000 115.224530910722
88360000 117.523121483225
88370000 115.348697667198
88380000 116.751952292808
88390000 114.422764186951
88400000 109.902270575973
88410000 106.094161015066
88420000 114.080742405161
88430000 116.450908449676
88440000 114.023465800258
88450000 108.833110983024
88460000 104.268940415657
88470000 109.569549166405
88480000 113.588849878792
88490000 112.053694535375
88500000 108.111006239952
88510000 109.38574827264
88520000 109.103935800429
88530000 108.807434003747
88540000 114.541671048641
88550000 118.983865199914
88560000 112.172038037149
88570000 112.710162036393
88580000 115.190452656635
88590000 114.188884605263
88600000 113.587876333134
88610000 113.923724545277
88620000 113.188628935654
88630000 115.307447383279
88640000 108.844751097844
88650000 108.539049607032
88660000 114.671024136372
88670000 117.709588209807
88680000 111.955038424773
88690000 109.900447371162
88700000 106.505184980382
88710000 108.306449081968
88720000 112.245451177148
88730000 116.122745236364
88740000 114.90287723553
88750000 114.964892185713
88760000 120.363559511588
88770000 116.146647131651
88780000 114.614850314902
88790000 119.255313108362
88800000 121.789358659542
88810000 121.716319058481
88820000 119.306614810472
88830000 121.730863170401
88840000 118.624045839356
88850000 118.603870813601
88860000 122.006019394096
88870000 124.537352142178
88880000 121.064606406294
88890000 118.899734207828
88900000 118.563054738798
88910000 117.500155436668
88920000 121.536929271278
88930000 112.842371743277
88940000 119.882707130016
88950000 117.191752296799
88960000 120.156164685658
88970000 121.494316800578
88980000 116.205735617184
88990000 119.032443157085
89000000 115.793109875598
89010000 112.640961081077
89020000 116.466618798738
89030000 115.497007707457
89040000 118.317614892852
89050000 115.616780677243
89060000 118.823879855206
89070000 115.924628147346
89080000 113.236740734971
89090000 116.158779750083
89100000 115.825725036335
89110000 114.167101404241
89120000 114.794661565048
89130000 108.822424036175
89140000 106.885908931253
89150000 109.623712005628
89160000 111.658882862842
89170000 114.052165444161
89180000 111.696636325212
89190000 111.898039829153
89200000 111.627695949553
89210000 110.017424159263
89220000 105.094415431268
89230000 110.512611515881
89240000 112.099042431991
89250000 111.568051518793
89260000 114.955545092039
89270000 115.789148357437
89280000 114.637434525137
89290000 107.188242930697
89300000 113.132600152536
89310000 112.150539326653
89320000 116.082599600632
89330000 116.034743440347
89340000 115.477253997283
89350000 112.614746739048
89360000 118.288637558225
89370000 116.358481713817
89380000 113.939838877706
89390000 114.965533254161
89400000 109.487842353773
89410000 110.00821205995
89420000 105.15285361693
89430000 111.806335027083
89440000 107.02990398646
89450000 112.04560857219
89460000 113.420677197557
89470000 105.942051998577
89480000 109.351234903521
89490000 106.885270241834
89500000 107.768003295752
89510000 106.16245519028
89520000 104.878683306698
89530000 110.098030910878
89540000 106.397358944081
89550000 109.492713158704
89560000 112.001550186016
89570000 113.866183207065
89580000 110.452971804353
89590000 107.413594070797
89600000 111.347010950936
89610000 108.80899810913
89620000 108.909646248082
89630000 115.097038140035
89640000 113.772193715386
89650000 118.447112865045
89660000 116.500047785388
89670000 115.413471113892
89680000 112.237484276044
89690000 111.989896429471
89700000 107.621853460923
89710000 115.895367179467
89720000 110.850936288235
89730000 104.815424148617
89740000 104.425755440354
89750000 109.899760445897
89760000 107.928356486989
89770000 109.448606029451
89780000 115.450009824245
89790000 114.431725100581
89800000 112.739940634331
89810000 110.06439975663
89820000 109.634999493615
89830000 106.875638381434
89840000 107.26715997809
89850000 107.848787194007
89860000 105.952376140087
89870000 106.788052323586
89880000 110.170121755924
89890000 111.73610967337
89900000 115.294092342541
89910000 107.524737158165
89920000 108.639646265242
89930000 107.886140708958
89940000 108.823529823071
89950000 115.233194410128
89960000 115.352556357314
89970000 115.492221937425
89980000 114.875997585924
89990000 112.82924419998
90000000 114.864063705536
90010000 117.533546082563
90020000 115.688409997754
90030000 118.419837241835
90040000 112.658863655166
90050000 115.975291757245
90060000 114.615105251862
90070000 114.698995314212
90080000 113.583834707586
90090000 116.708449991789
90100000 114.856183109243
90110000 112.900968450784
90120000 111.548379213779
90130000 115.255929478926
90140000 113.156807684702
90150000 111.52715537996
90160000 109.238607298846
90170000 106.931331018161
90180000 106.134959892582
90190000 108.462734168971
90200000 106.96180172297
90210000 116.166516711569
90220000 111.775230539282
90230000 111.975248678875
90240000 110.585901847803
90250000 106.139825876936
90260000 104.409413721431
90270000 108.340564345646
90280000 111.634153332144
90290000 107.123268976744
90300000 113.281419235971
90310000 115.10471851236
90320000 108.924144809911
90330000 107.032928973097
90340000 110.533897374913
90350000 115.218419674171
90360000 112.033224936281
90370000 108.48959946544
90380000 107.186383533725
90390000 109.596063243787
90400000 109.237207149515
90410000 105.361312409064
90420000 109.658536990362
90430000 110.507753540198
90440000 108.627315786191
90450000 110.092879838985
90460000 108.457585578946
90470000 105.638414213945
90480000 102.142518790684
90490000 104.712882817728
90500000 99.9773200491147
90510000 105.02746871498
90520000 103.985121165833
90530000 100.643171329661
90540000 100.468120467513
90550000 103.400516241747
90560000 103.652092818005
90570000 101.839248151079
90580000 101.18878475693
90590000 97.4221529044846
90600000 97.7997347288426
90610000 101.967875135307
90620000 104.683693300721
90630000 100.078598305058
90640000 102.049003099384
90650000 104.875602677876
90660000 107.888128605544
90670000 109.012345884411
90680000 107.77538044278
90690000 112.576253876895
90700000 114.325352025979
90710000 112.218762768112
90720000 107.927348790457
90730000 102.424682708666
90740000 100.413967601589
90750000 99.5845725218376
90760000 98.3708635052385
90770000 97.9177086399084
90780000 97.9019278800239
90790000 89.293715571199
90800000 100.733792464947
90810000 101.035971966383
90820000 105.461567748558
90830000 104.084879986312
90840000 100.074682026012
90850000 101.588049579589
90860000 97.8315978539458
90870000 105.160806338773
90880000 103.590278700256
90890000 103.771178544319
90900000 98.0861827263375
90910000 99.2935673585444
90920000 103.574025210319
90930000 102.468567536581
90940000 92.7694065451192
90950000 101.228596805613
90960000 97.6267470532179
90970000 99.4617234785899
90980000 99.0092641951946
90990000 101.016976820803
91000000 98.3619031346738
91010000 100.86480381345
91020000 103.346515637227
91030000 103.246136954618
91040000 105.612827443708
91050000 104.13641813666
91060000 105.309650379909
91070000 101.825829068067
91080000 101.361441925475
91090000 102.398324413129
91100000 103.223757048364
91110000 106.263979784394
91120000 99.3479942240972
91130000 103.325825010487
91140000 108.744254911914
91150000 106.022611333641
91160000 103.888554637746
91170000 105.445113100951
91180000 102.576376726813
91190000 108.28913000925
91200000 109.385626694142
91210000 111.347100095
91220000 105.633015275151
91230000 104.87456256016
91240000 108.143236517301
91250000 101.377813784143
91260000 104.734464247916
91270000 106.984470373796
91280000 106.79071892913
91290000 104.517649474448
91300000 108.733508028821
91310000 109.056079328644
91320000 109.882353870643
91330000 110.082555882645
91340000 107.383390258689
91350000 102.654879835219
91360000 108.223296176557
91370000 107.70223315081
91380000 111.471369182971
91390000 110.690360894967
91400000 107.899823616138
91410000 104.371473120328
91420000 109.686533051569
91430000 110.347488531082
91440000 108.107363758964
91450000 107.654426540215
91460000 108.656451340316
91470000 106.008005696489
91480000 105.479072515535
91490000 106.422433154045
91500000 107.741100542317
91510000 109.357207555112
91520000 112.334360172379
91530000 107.987419506558
91540000 106.43568553463
91550000 103.935479436962
91560000 98.9714954187327
91570000 101.771786759968
91580000 109.104422490542
91590000 108.265524292012
91600000 102.911554003074
91610000 101.988798646683
91620000 102.836786434892
91630000 101.732624629724
91640000 103.350946374092
91650000 104.309875213052
91660000 109.618473224101
91670000 111.560438567708
91680000 112.546351582581
91690000 114.619706335444
91700000 108.278885817876
91710000 106.923537599958
91720000 107.937771863696
91730000 107.434906056027
91740000 106.248199697654
91750000 111.271676106353
91760000 110.958219262826
91770000 111.903589460379
91780000 106.118795793004
91790000 112.057870416332
91800000 116.837343315172
91810000 111.588454742685
91820000 111.428822208572
91830000 111.690956183122
91840000 111.414298195862
91850000 113.160650268984
91860000 109.839701753858
91870000 112.546147867363
91880000 108.637868094168
91890000 109.518057780047
91900000 112.593995518381
91910000 105.37803370004
91920000 102.89880333021
91930000 107.016801073595
91940000 107.539607985992
91950000 115.136780853547
91960000 110.789373163593
91970000 107.7323962859
91980000 111.588762163981
91990000 109.849346839674
92000000 109.733647110888
92010000 108.362542656977
92020000 113.716666043707
92030000 111.548016877237
92040000 114.705483302448
92050000 114.230515663208
92060000 115.203888328212
92070000 115.115913290948
92080000 115.389339157908
92090000 115.870868289378
92100000 112.485671690137
92110000 118.494381829033
92120000 115.012403444943
92130000 117.930420436005
92140000 116.021714905268
92150000 112.496609649326
92160000 110.586130799598
92170000 113.461334863254
92180000 111.915626443064
92190000 113.895848302155
92200000 115.964215720151
92210000 117.636050101303
92220000 114.166941716097
92230000 112.032969201813
92240000 109.402046265981
92250000 107.1991983472
92260000 107.10225267573
92270000 108.609067253659
92280000 107.954406534716
92290000 107.528897228351
92300000 106.775422547111
92310000 97.3399959791521
92320000 101.929717787083
92330000 101.976666409234
92340000 101.176208186681
92350000 104.667130514526
92360000 101.505174002875
92370000 101.70567365965
92380000 103.062477831296
92390000 104.676463912803
92400000 102.435519932549
92410000 104.397626747417
92420000 108.066594658194
92430000 101.118613157313
92440000 103.391654474862
92450000 105.253179712417
92460000 105.519536539819
92470000 107.216296319639
92480000 105.867286387629
92490000 108.704633383264
92500000 109.031012392536
92510000 108.598847578185
92520000 107.559994830732
92530000 108.363041509833
92540000 106.537520791066
92550000 108.840710760135
92560000 108.090159084313
92570000 105.387686290856
92580000 106.462340776096
92590000 103.770428982033
92600000 107.661239858587
92610000 109.372587785099
92620000 108.643373480083
92630000 109.424290892198
92640000 109.649437481875
92650000 108.784258470957
92660000 112.143065452872
92670000 113.141541870447
92680000 109.216012348026
92690000 109.868672051201
92700000 112.188243691186
92710000 108.852177092876
92720000 105.899945847891
92730000 109.32182501869
92740000 108.252905519709
92750000 105.714270291276
92760000 103.026709744362
92770000 110.664412082854
92780000 109.630353716399
92790000 111.345615675283
92800000 109.453268058536
92810000 111.109473488791
92820000 113.437954133057
92830000 115.058093905074
92840000 111.972999127111
92850000 108.948114028682
92860000 112.337251870438
92870000 111.680881051978
92880000 114.267953880407
92890000 114.832844544413
92900000 112.372463361305
92910000 108.543812751197
92920000 110.280967497713
92930000 111.722109952082
92940000 113.657039657768
92950000 111.325623040599
92960000 112.39162943634
92970000 110.568671027931
92980000 107.366195242626
92990000 108.974744595339
93000000 105.494907072801
93010000 103.608256660412
93020000 107.502433051796
93030000 109.177751522745
93040000 112.623707236557
93050000 110.550094232739
93060000 99.8583463198081
93070000 105.360431016943
93080000 106.752358402773
93090000 100.970221312013
93100000 100.402075874841
93110000 101.252224936821
93120000 100.992935911634
93130000 98.2595604305184
93140000 98.4587207447576
93150000 105.901988641693
93160000 105.95419071409
93170000 108.329079108873
93180000 108.208888470559
93190000 106.751582966004
93200000 107.630922774753
93210000 106.721590922644
93220000 106.728039803149
93230000 103.772699306066
93240000 102.894171688624
93250000 105.794764354021
93260000 107.654383946834
93270000 109.980379739506
93280000 107.696574604886
93290000 104.423674965793
93300000 104.081454782084
93310000 101.833647961821
93320000 101.119951913225
93330000 108.394395127471
93340000 107.353156865359
93350000 108.695731746345
93360000 104.0966925834
93370000 101.530726006658
93380000 103.326917240286
93390000 102.235627847802
93400000 99.5270818129652
93410000 101.194527373177
93420000 100.569681215128
93430000 105.125250122382
93440000 102.10182381426
93450000 103.297136657605
93460000 106.850651004546
93470000 108.705069183299
93480000 106.241811514944
93490000 110.242695557702
93500000 104.519458614103
93510000 109.393560281924
93520000 110.140221265728
93530000 113.072607410357
93540000 116.36740947719
93550000 115.410760999375
93560000 114.237937402891
93570000 110.113144551511
93580000 111.955514977193
93590000 110.841289908753
93600000 108.170263595203
93610000 105.675824401495
93620000 108.209280569679
93630000 109.258148949091
93640000 112.065893049138
93650000 112.85090706451
93660000 109.648295942215
93670000 110.549740807667
93680000 106.446899960089
93690000 107.404027419381
93700000 108.673176656909
93710000 112.547266617984
93720000 113.742071017952
93730000 110.937006413281
93740000 110.584952376319
93750000 106.78621344397
93760000 109.619859870012
93770000 111.075455056288
93780000 104.16928779783
93790000 102.095351984093
93800000 106.484240856601
93810000 98.4332128767668
93820000 100.304983753019
93830000 109.385775840561
93840000 113.592341931267
93850000 110.70008732188
93860000 105.621120906967
93870000 104.141036754787
93880000 109.576616868573
93890000 111.868954239481
93900000 109.169944662021
93910000 108.631477178313
93920000 111.929294333453
93930000 108.330239175226
93940000 108.015234268241
93950000 110.03661116132
93960000 110.670387560059
93970000 111.0262307111
93980000 107.670136050063
93990000 112.990232314754
94000000 114.295925255076
94010000 115.761992923265
94020000 114.800421272637
94030000 113.895642017279
94040000 110.656405199486
94050000 108.95957616643
94060000 110.191366243633
94070000 111.454185867185
94080000 112.502824194317
94090000 117.869606848016
94100000 112.038420178712
94110000 115.961457291255
94120000 112.856465433503
94130000 115.797322706778
94140000 115.400982227671
94150000 110.60774715808
94160000 106.144440106828
94170000 108.813788854526
94180000 105.065436804313
94190000 107.557944378638
94200000 104.979612140038
94210000 113.980726761034
94220000 113.642578896574
94230000 113.903262305232
94240000 112.972745262069
94250000 115.348066616475
94260000 110.967305187511
94270000 110.051081913156
94280000 106.529384927276
94290000 110.554318032842
94300000 113.260701627722
94310000 113.579149882042
94320000 108.505029843871
94330000 116.809565483022
94340000 118.96406318801
94350000 118.556690630361
94360000 118.097661432368
94370000 114.879483025766
94380000 116.742145739871
94390000 110.37036415008
94400000 113.98078570834
94410000 109.114091160704
94420000 104.105292728463
94430000 106.201676058566
94440000 106.520345183031
94450000 107.111397300646
94460000 103.672816427405
94470000 107.822261101814
94480000 112.617582705818
94490000 111.032597556036
94500000 105.383060990511
94510000 110.026627224779
94520000 110.05387493952
94530000 116.001273504471
94540000 111.687603149118
94550000 112.81000990667
94560000 106.771818629411
94570000 109.886440920352
94580000 113.110959000775
94590000 114.359010591882
94600000 111.470206488113
94610000 106.489310349928
94620000 112.001181215774
94630000 117.568814264365
94640000 114.041471646063
94650000 109.794559228781
94660000 111.03258321951
94670000 111.038433664256
94680000 113.06113677933
94690000 109.893664973413
94700000 109.530876158075
94710000 108.179936066915
94720000 112.685084966019
94730000 108.882978975731
94740000 104.759619095267
94750000 111.490358836916
94760000 105.513547777647
94770000 108.056485161981
94780000 105.956633182323
94790000 107.098176614888
94800000 110.497944447811
94810000 108.299375495194
94820000 107.318851760657
94830000 103.998966827207
94840000 103.207391897404
94850000 104.096592065401
94860000 103.319756201209
94870000 99.1003101754989
94880000 97.9347874069357
94890000 100.990782049189
94900000 102.97974224981
94910000 96.1873202156022
94920000 100.199866220987
94930000 100.158396406892
94940000 100.6972852
94950000 104.925270308283
94960000 103.336271498729
94970000 104.401559169871
94980000 107.508733642465
94990000 110.021349099994
95000000 110.718632947674
95010000 113.151740961492
95020000 111.535633616077
95030000 108.380206717804
95040000 107.762946516959
95050000 105.676313727887
95060000 106.48178040551
95070000 107.577535759393
95080000 104.925697378661
95090000 107.684082446199
95100000 112.015183540742
95110000 108.476962584243
95120000 106.363402167052
95130000 103.634858360367
95140000 101.677511501802
95150000 107.020076631811
95160000 111.120160518542
95170000 106.365540645661
95180000 105.298856014482
95190000 107.252826734778
95200000 107.918209690941
95210000 105.794604134503
95220000 104.771209030743
95230000 113.827761106729
95240000 106.671767305691
95250000 105.271438815231
95260000 110.000122883513
95270000 108.393424880376
95280000 112.237447315868
95290000 116.587471556968
95300000 116.981094786875
95310000 112.367828060725
95320000 108.135161073671
95330000 106.854479132661
95340000 110.289316098436
95350000 108.981436568336
95360000 107.592016133372
95370000 105.468980493589
95380000 109.404718758934
95390000 110.146402055876
95400000 110.266769453737
95410000 114.825043067086
95420000 116.982195744621
95430000 120.183465046562
95440000 120.886079903991
95450000 120.907719867677
95460000 122.428618101525
95470000 120.215859639428
95480000 117.440622952093
95490000 120.250563086839
95500000 119.082616927462
95510000 111.415192857535
95520000 110.47348219354
95530000 109.084989465435
95540000 110.344871101015
95550000 112.079790161347
95560000 115.564139813538
95570000 115.998418269617
95580000 119.694774931225
95590000 115.69200285668
95600000 119.026332046922
95610000 118.018938373463
95620000 117.016900483231
95630000 114.782149769091
95640000 116.172451327917
95650000 110.411384565796
95660000 113.93884575646
95670000 112.072956524975
95680000 112.342375831212
95690000 112.886260674819
95700000 114.563485868539
95710000 111.314364627921
95720000 113.259566826014
95730000 113.285768777077
95740000 111.172635647979
95750000 112.790025893115
95760000 116.164476691445
95770000 116.297292724654
95780000 115.287317935244
95790000 115.710152684421
95800000 111.944670818046
95810000 111.983682989368
95820000 113.666757854888
95830000 106.487192816486
95840000 108.759129609082
95850000 107.67671500785
95860000 115.174233740968
95870000 118.674147702387
95880000 116.041791726
95890000 116.206379078015
95900000 113.609056502553
95910000 112.444576536283
95920000 115.794627997128
95930000 110.36065215042
95940000 107.695254389585
95950000 112.560434331132
95960000 115.693651972918
95970000 109.708490235181
95980000 110.353520608447
95990000 113.661787942354
96000000 109.662267523765
96010000 115.380560338324
96020000 108.775421884623
96030000 112.141137201582
96040000 111.786751323658
96050000 111.167467997714
96060000 110.026204819746
96070000 116.573729974167
96080000 117.295448322762
96090000 111.451017950475
96100000 110.449139705945
96110000 107.0228694015
96120000 104.91289564512
96130000 106.782178365323
96140000 113.466548802082
96150000 111.652239381934
96160000 109.67571707999
96170000 111.732183332411
96180000 108.166603275341
96190000 109.671255172274
96200000 109.758944452797
96210000 104.413164151334
96220000 105.516881610909
96230000 103.611086174358
96240000 102.271754911536
96250000 101.541990535841
96260000 99.5873611351093
96270000 105.600387209846
96280000 108.184256176521
96290000 108.093079293914
96300000 110.20951515684
96310000 109.546624844384
96320000 111.399972750049
96330000 109.60274304262
96340000 110.292352632805
96350000 116.570762026489
96360000 121.283640832487
96370000 118.797094979941
96380000 119.951398836468
96390000 114.682118410503
96400000 117.69587221546
96410000 117.130901696218
96420000 111.60685583003
96430000 117.654670118952
96440000 117.412046476026
96450000 111.751708131238
96460000 114.078962437287
96470000 110.908972322945
96480000 112.95947578317
96490000 115.800554584666
96500000 112.437597221659
96510000 111.13046027831
96520000 114.820816122862
96530000 111.679985401411
96540000 115.343896664016
96550000 112.791220196396
96560000 115.495648169274
96570000 114.66902626102
96580000 114.578235178874
96590000 117.109488436003
96600000 120.574510869377
96610000 116.37938268403
96620000 115.129534501865
96630000 113.753079050073
96640000 114.357377796441
96650000 107.25446740964
96660000 108.078199829144
96670000 109.520385035324
96680000 106.176782458505
96690000 107.153531362813
96700000 106.544924028566
96710000 106.049367784438
96720000 100.873948126621
96730000 101.946836548952
96740000 108.078379749154
96750000 105.843929489337
96760000 103.215036097209
96770000 104.163556873266
96780000 110.096860459973
96790000 109.29421969055
96800000 108.335279226903
96810000 109.376511094077
96820000 109.83958383185
96830000 112.960489842952
96840000 116.210720152613
96850000 115.383432867366
96860000 115.761854543939
96870000 114.385546995233
96880000 114.553175220525
96890000 113.015619586704
96900000 112.562368338171
96910000 113.331909124391
96920000 111.113879684836
96930000 110.971503111729
96940000 111.74226508951
96950000 112.639846712187
96960000 112.646844054413
96970000 114.912429099942
96980000 115.63593454189
96990000 114.222813604998
97000000 111.856514028261
97010000 113.424175999611
97020000 111.727830743201
97030000 108.324849612975
97040000 108.132547613288
97050000 105.446113931839
97060000 107.76741803166
97070000 103.166311251861
97080000 104.373257571599
97090000 102.348236060787
97100000 108.944498942947
97110000 108.706633277599
97120000 108.549456490204
97130000 104.90489306398
97140000 104.596399988638
97150000 107.110435648187
97160000 103.88314192865
97170000 103.878186395327
97180000 108.614922568593
97190000 108.996571472866
97200000 107.948392698986
97210000 115.502367900125
97220000 111.777678611351
97230000 109.474839722231
97240000 114.874173715636
97250000 107.687280046599
97260000 111.158675662857
97270000 108.324076616792
97280000 109.066379776513
97290000 106.108888881652
97300000 108.808952278355
97310000 104.974089076822
97320000 106.961797681777
97330000 108.631798310183
97340000 114.821772782945
97350000 112.362086406754
97360000 113.269273740147
97370000 112.658622998006
97380000 113.769500386721
97390000 111.698899858637
97400000 113.589411388938
97410000 107.654278932191
97420000 111.435975274596
97430000 111.029350219956
97440000 108.011650283895
97450000 103.405423981032
97460000 107.661164267758
97470000 108.502798951365
97480000 107.415887698174
97490000 108.811241611108
97500000 114.559201679065
97510000 112.93798335281
97520000 108.021082214168
97530000 111.172701608382
97540000 113.368088719046
97550000 114.725006097314
97560000 113.701942161365
97570000 115.183501128
97580000 116.832886122971
97590000 114.204080786834
97600000 118.310055161016
97610000 117.549538580083
97620000 114.314227896195
97630000 116.631566137695
97640000 111.361909906699
97650000 115.853156367023
97660000 118.067398688278
97670000 113.80207370597
97680000 110.220657202163
97690000 113.601664924083
97700000 117.574864741519
97710000 109.938429828838
97720000 113.487758443256
97730000 113.43075686751
97740000 117.971600462979
97750000 117.04598136986
97760000 108.938019712235
97770000 113.044654646483
97780000 115.089089644391
97790000 109.719626887585
97800000 106.556362232444
97810000 109.646969353659
97820000 111.148662266793
97830000 109.272144934646
97840000 107.412149879701
97850000 102.274469089306
97860000 102.291363196076
97870000 105.021693339917
97880000 107.792955483014
97890000 110.512697679945
97900000 108.049506598683
97910000 108.309899876117
97920000 105.808137816876
97930000 106.467367205402
97940000 105.763228519334
97950000 106.110553849639
97960000 106.488544950114
97970000 109.295708938452
97980000 106.531838373039
97990000 105.850082129307
98000000 104.149401126579
98010000 107.205570184227
98020000 105.18395408189
98030000 108.318916521684
98040000 109.331946947603
98050000 110.243791223588
98060000 110.659414211469
98070000 109.262148184015
98080000 111.11207916342
98090000 108.448682966011
98100000 101.360983212123
98110000 102.622934332007
98120000 102.009407264132
98130000 103.023395905609
98140000 105.085599694386
98150000 109.162396102012
98160000 107.543609599298
98170000 103.00067862421
98180000 108.285252442691
98190000 105.941578818454
98200000 106.354697694204
98210000 110.576657166655
98220000 108.671871579685
98230000 110.764964868012
98240000 103.911945939277
98250000 108.320670844092
98260000 111.051926750561
98270000 114.380820903292
98280000 114.812182984131
98290000 115.01649666821
98300000 115.260666547044
98310000 114.44049490309
98320000 113.520596081813
98330000 112.811037681617
98340000 110.343271805765
98350000 109.463220124894
98360000 110.475837452345
98370000 108.823597695537
98380000 106.137829996161
98390000 111.439977185367
98400000 111.344783965385
98410000 102.821189252368
98420000 109.122692686317
98430000 109.54792443145
98440000 107.031050498216
98450000 109.502438733399
98460000 110.83392582212
98470000 110.373593889537
98480000 110.519066518205
98490000 116.729425683876
98500000 114.179642244945
98510000 115.055997537868
98520000 118.27668320571
98530000 119.32198687196
98540000 110.899242512575
98550000 111.219768628783
98560000 106.857439434575
98570000 110.331736170609
98580000 106.424609407676
98590000 95.4043939717637
98600000 104.286693688929
98610000 108.815829179153
98620000 110.232161254993
98630000 109.617861885383
98640000 104.59474874347
98650000 104.726534437586
98660000 98.9654223160791
98670000 95.0931843260316
98680000 96.228413051572
98690000 100.879150605217
98700000 109.491084413854
98710000 110.142760352555
98720000 104.13476948788
98730000 101.186684982498
98740000 97.9011896936704
98750000 101.277154584079
98760000 103.904968723313
98770000 97.9618569249734
98780000 100.432148127032
98790000 103.254055619119
98800000 100.36915798507
98810000 100.07592289383
98820000 100.786210286094
98830000 101.728546329069
98840000 100.610922475126
98850000 104.910282549285
98860000 101.861685141491
98870000 101.471157656491
98880000 105.811055709681
98890000 105.791615017513
98900000 107.148328361286
98910000 107.714125910049
98920000 102.42419159266
98930000 103.872255162359
98940000 113.7831712175
98950000 114.578370906487
98960000 114.906834867491
98970000 110.897857805803
98980000 106.83571251358
98990000 109.700576145512
99000000 107.955142623301
99010000 110.953853867615
99020000 109.620165694173
99030000 107.879176500104
99040000 103.296274738747
99050000 105.808479809314
99060000 107.91927590246
99070000 108.15310511593
99080000 106.4414385999
99090000 106.981906118084
99100000 107.268244550373
99110000 112.68063961888
99120000 116.670901714291
99130000 113.52472147292
99140000 110.227399276157
99150000 117.425665385251
99160000 116.576588879925
99170000 115.750448855218
99180000 115.672981546952
99190000 123.985059045242
99200000 114.154118817607
99210000 118.589278205883
99220000 118.306153681884
99230000 115.880157032493
99240000 116.340760777144
99250000 113.351567754758
99260000 117.364896369952
99270000 115.455469878084
99280000 111.076368635726
99290000 111.327484565863
99300000 110.433719700424
99310000 105.997223795101
99320000 100.673439359666
99330000 104.26870455328
99340000 100.574704197483
99350000 98.5491739696791
99360000 98.8486869235639
99370000 99.5185510312992
99380000 94.7901411432782
99390000 99.2811593658745
99400000 98.3140924920376
99410000 102.365314499506
99420000 104.956362656223
99430000 106.119780539918
99440000 101.214818566486
99450000 107.340924835505
99460000 109.378253380322
99470000 111.229132665447
99480000 111.246463364736
99490000 110.915569149346
99500000 110.837822460214
99510000 111.03915065934
99520000 112.925155870164
99530000 119.75504163506
99540000 116.722409386218
99550000 113.347081964575
99560000 114.845024547855
99570000 112.681162916839
99580000 108.376599021845
99590000 113.179831834737
99600000 109.38791128474
99610000 107.795423704672
99620000 112.177822978724
99630000 111.860694689343
99640000 110.249478799792
99650000 117.032137182463
99660000 113.249452050933
99670000 113.036560371989
99680000 113.961420651649
99690000 112.748266501246
99700000 111.415006852537
99710000 108.538719419089
99720000 109.892083827417
99730000 112.310986162881
99740000 110.816885939396
99750000 106.455245267845
99760000 109.63328683833
99770000 109.447019884375
99780000 111.744777148888
99790000 111.611261445226
99800000 110.275086801852
99810000 110.961924975141
99820000 111.903216548186
99830000 113.323736875545
99840000 113.328914494481
99850000 112.318587043203
99860000 110.328907437327
99870000 117.25928319775
99880000 116.966899994329
99890000 119.466952501049
99900000 114.715094691198
99910000 113.082179029404
99920000 112.602040626264
99930000 110.579478689994
99940000 101.778802574677
99950000 107.348315273849
99960000 102.80688003307
99970000 106.414611215502
99980000 113.262600767395
99990000 113.137084959491
100000000 119.05287599426
#timestep 
100010000 117.957614419035
100020000 114.229528070993
100030000 111.311860376082
100040000 110.963756574036
100050000 112.45203669108
100060000 107.542573099705
100070000 105.192254586091
100080000 104.578589848758
100090000 107.397700224577
100100000 103.277856059177
100110000 106.722421574499
100120000 111.390178691066
100130000 104.800400945946
100140000 111.647056844905
100150000 108.053808638606
100160000 111.494461746579
100170000 110.128378958983
100180000 109.960496665005
100190000 113.661192227992
100200000 108.195922192872
100210000 113.648612167384
100220000 107.117110416566
100230000 106.419292979771
100240000 106.818703833558
100250000 108.664394117213
100260000 107.777926351426
100270000 109.709894129076
100280000 114.205432824307
100290000 111.196839062519
100300000 113.39116475675
100310000 116.229551830498
100320000 113.117202041881
100330000 106.567759488994
100340000 101.643585971757
100350000 108.434498264617
100360000 111.978586660584
100370000 109.026892357606
100380000 110.202895666761
100390000 110.630275620345
100400000 114.964951427983
100410000 108.763411006372
100420000 106.803037312516
100430000 104.675136456515
100440000 106.954950002728
100450000 105.151007566143
100460000 105.893201007165
100470000 107.400308894517
100480000 108.513846186539
100490000 107.331963622345
100500000 106.316424355202
100510000 106.372636738969
100520000 112.776541587738
100530000 105.831136192309
100540000 103.330086555865
100550000 104.905856255261
100560000 107.836934368318
100570000 109.124508434896
100580000 110.47523542245
100590000 106.576357734193
100600000 107.123300071119
100610000 109.013885448161
100620000 108.802662228441
100630000 109.32682879136
100640000 107.918623634693
100650000 108.418665295744
100660000 108.657210558494
100670000 109.723791221486
100680000 109.745643280453
100690000 103.486578560677
100700000 100.531122253003
100710000 104.166664573066
100720000 102.543552884254
100730000 100.405174027408
100740000 97.3842547014649
100750000 99.6740988424615
100760000 96.0934862745731
100770000 98.3373686579463
100780000 107.86848685119
100790000 103.097752072743
100800000 99.6189186036669
100810000 102.614798748388
100820000 100.415982313124
100830000 103.128192017628
100840000 100.621538756212
100850000 105.762993513294
100860000 102.886317093706
100870000 102.547954608918
100880000 105.591254069534
100890000 102.053398176484
100900000 104.631749767256
100910000 102.360288865886
100920000 103.048368390778
100930000 102.758307067415
100940000 103.436416599129
100950000 103.868022953862
100960000 105.521837442591
100970000 103.747897320097
100980000 106.72959723789
100990000 107.103692599876
101000000 108.242817857129
101010000 97.6530680847774
101020000 103.786956842272
101030000 102.456057574661
101040000 109.092529795993
101050000 106.911470906413
101060000 109.14943286673
101070000 106.557885343457
101080000 114.209926163238
101090000 112.84284310471
101100000 110.386133449693
101110000 113.049520597461
101120000 108.60827459238
101130000 110.220547881904
101140000 106.68263821012
101150000 106.989635691609
101160000 105.17431266044
101170000 107.008547145557
101180000 111.222085323334
101190000 108.478135697138
101200000 103.006264090035
101210000 106.063898896072
101220000 106.0252601915
101230000 102.089257654521
101240000 104.804066564838
101250000 104.302625203087
101260000 105.637539562366
101270000 103.06652750051
101280000 107.265688407435
101290000 105.004538753259
101300000 109.375655012319
101310000 112.585810381828
101320000 108.633819246359
101330000 107.253328010546
101340000 106.929733522348
101350000 100.938986025599
101360000 96.8577079908843
101370000 102.55109937277
101380000 104.579766425333
101390000 101.001876179264
101400000 107.359107008579
101410000 108.070796486063
101420000 110.685759860907
101430000 113.176463408014
101440000 113.316638882067
101450000 112.3539577703
101460000 112.988325424561
101470000 111.18791911072
101480000 114.127076141085
101490000 111.454121580814
101500000 109.659006211357
101510000 111.450219916367
101520000 111.757953657224
101530000 112.5178819053
101540000 113.964368080245
101550000 112.065360460654
101560000 106.812230830909
101570000 108.744328216945
101580000 102.623690109719
101590000 106.507674647003
101600000 110.095694889945
101610000 114.306138265908
101620000 111.764472385065
101630000 109.260865655235
101640000 106.757058223675
101650000 106.760157583744
101660000 105.945862579553
101670000 111.0803845026
101680000 116.36664552398
101690000 114.253476465311
101700000 110.459225443559
101710000 111.507974937888
101720000 110.410287576936
101730000 105.703603280812
101740000 101.741322550367
101750000 104.221391106299
101760000 98.7403918854682
101770000 100.439284892631
101780000 108.800729220309
101790000 104.449663683493
101800000 102.765005625273
101810000 102.512808304025
101820000 104.306070344255
101830000 103.47057790974
101840000 107.718786822944
101850000 109.39789137914
101860000 109.541554305639
101870000 105.877683583177
101880000 106.367028329979
101890000 109.971676092287
101900000 107.459117217375
101910000 105.211674956507
101920000 109.77224279196
101930000 107.335768775633
101940000 111.141692627547
101950000 108.250545127437
101960000 104.897832765061
101970000 109.296141446792
101980000 106.871378996934
101990000 108.843528146712
102000000 108.105676657217
102010000 107.318326718885
102020000 112.641538909312
102030000 112.047832906789
102040000 104.241855889985
102050000 108.236008974226
102060000 107.33041183767
102070000 108.007972184725
102080000 113.55360863684
102090000 110.40832187881
102100000 112.841529111048
102110000 115.748737712081
102120000 113.425661983879
102130000 117.332562049363
102140000 115.964024868542
102150000 112.636141826953
102160000 113.151977572219
102170000 113.275160053855
102180000 115.588237258749
102190000 112.7024979545
102200000 114.655261392623
102210000 111.198961793596
102220000 109.404429768878
102230000 105.386950687486
102240000 111.325872072759
102250000 106.38394170534
102260000 107.316410628266
102270000 107.464181747602
102280000 110.784132338727
102290000 110.130926138968
102300000 116.040750075145
102310000 109.819155596148
102320000 114.35237814354
102330000 108.281891429048
102340000 111.000941812624
102350000 115.364759424706
102360000 114.659155952176
102370000 115.194407381588
102380000 117.451915450959
102390000 109.878890771471
102400000 111.493230742253
102410000 119.91962245145
102420000 116.641521594831
102430000 113.88482404828
102440000 114.871337672564
102450000 114.19179070395
102460000 107.649693178719
102470000 110.028369383036
102480000 115.342405952908
102490000 106.550999468836
102500000 113.335816671512
102510000 113.364960958433
102520000 115.742747336572
102530000 118.474846828598
102540000 112.747968206988
102550000 114.60335944255
102560000 115.994971070805
102570000 119.08068562873
102580000 117.959427064345
102590000 117.26656502315
102600000 122.34723334929
102610000 119.413804939394
102620000 116.327247861718
102630000 114.837508634652
102640000 111.34767162459
102650000 109.238586165099
102660000 108.951562110595
102670000 108.846769862709
102680000 107.291762985432
102690000 108.034418071937
102700000 107.803973269165
102710000 111.732067696687
102720000 109.449934224446
102730000 110.260954503061
102740000 104.383716679603
102750000 109.190506149467
102760000 111.316843376738
102770000 112.936522636645
102780000 112.469957296104
102790000 113.447755428524
102800000 115.805473852626
102810000 115.233120461954
102820000 112.209127891762
102830000 111.504140159277
102840000 112.171018555075
102850000 110.683651831469
102860000 114.865510080071
102870000 118.215458181613
102880000 118.833154699614
102890000 118.856087370115
102900000 116.565537834708
102910000 116.032114951243
102920000 113.806770889523
102930000 113.49315985346
102940000 113.946207118297
102950000 111.839846831804
102960000 115.713564852412
102970000 110.097308619233
102980000 105.797637868168
102990000 108.77272218924
103000000 109.904176747826
103010000 111.113673216784
103020000 110.58880762433
103030000 111.89575952905
103040000 117.074810697692
103050000 119.27899262709
103060000 117.25843034375
103070000 113.548600592294
103080000 111.351100063796
103090000 109.961452347767
103100000 114.806254709925
103110000 115.640775744
103120000 115.924772570583
103130000 110.891525472136
103140000 108.696664695273
103150000 102.221215449261
103160000 104.713813850074
103170000 107.946307068305
103180000 105.597363926426
103190000 109.664521155299
103200000 109.447653884104
103210000 108.046131630591
103220000 106.327857325279
103230000 111.553857743363
103240000 110.457895751901
103250000 109.982510052353
103260000 108.303892392995
103270000 111.039957732849
103280000 114.725577574707
103290000 111.772375505876
103300000 112.132982227086
103310000 110.161878240547
103320000 114.135880326044
103330000 109.979269573775
103340000 111.968442463526
103350000 114.936188785718
103360000 112.585972869662
103370000 114.327295710992
103380000 114.483441606344
103390000 113.689428938433
103400000 112.934754745917
103410000 112.968339335516
103420000 106.818128054794
103430000 111.927547836394
103440000 116.568650547709
103450000 111.912438784554
103460000 115.919796885743
103470000 117.017797029248
103480000 115.29663828908
103490000 108.973681271793
103500000 112.132429885074
103510000 109.450553900665
103520000 104.708378933316
103530000 107.841727525852
103540000 107.87095976109
103550000 105.902438884921
103560000 107.977839831292
103570000 108.031069950227
103580000 112.678907739256
103590000 105.283111890069
103600000 114.293567156918
103610000 111.168681127384
103620000 107.514789897538
103630000 106.725158541537
103640000 113.800798271087
103650000 111.204555732511
103660000 108.109067174557
103670000 112.176380869534
103680000 107.65075358321
103690000 108.770044395798
103700000 110.759068662547
103710000 110.163840955904
103720000 113.043639700278
103730000 111.485421699808
103740000 107.154207371567
103750000 114.152484828589
103760000 109.485569964343
103770000 107.164226269434
103780000 113.90174386543
103790000 113.190273509037
103800000 111.795514283562
103810000 108.579953998662
103820000 108.78243164843
103830000 113.589432391135
103840000 112.375864688119
103850000 108.600247906347
103860000 106.380870338762
103870000 107.997160905051
103880000 109.369524329728
103890000 112.694561049094
103900000 116.718534159278
103910000 112.94170095756
103920000 109.173945126917
103930000 106.378769034036
103940000 104.542390493859
103950000 111.421505259859
103960000 107.644325618298
103970000 106.949620606734
103980000 107.072334718079
103990000 104.337412073395
104000000 104.501411903431
104010000 105.586835984142
104020000 104.245466690796
104030000 107.712050466481
104040000 109.461247413478
104050000 109.135194290381
104060000 112.473808493602
104070000 109.048544643206
104080000 107.281401991169
104090000 107.810615423445
104100000 111.813616827617
104110000 112.974002678027
104120000 111.890848753424
104130000 113.599882424352
104140000 118.423806649657
104150000 114.318675016205
104160000 115.014159676431
104170000 112.842510573401
104180000 110.976394423138
104190000 110.076896365172
104200000 110.591429125397
104210000 105.89617981987
104220000 111.090474470708
104230000 109.246138797401
104240000 110.097976187694
104250000 113.386544378878
104260000 111.919363939054
104270000 107.106340762084
104280000 109.717471532897
104290000 107.703157127613
104300000 111.488988987182
104310000 108.710697733938
104320000 109.292328404294
104330000 110.592852704716
104340000 109.228375410981
104350000 107.36653883829
104360000 108.571391342291
104370000 112.361697294501
104380000 115.590224987703
104390000 116.454080515129
104400000 114.541131114994
104410000 112.994138466218
104420000 116.117124223926
104430000 116.852323275897
104440000 117.433655246273
104450000 114.010348696772
104460000 116.840877675094
104470000 117.725091908789
104480000 118.641248419829
104490000 117.731478312431
104500000 117.347687116341
104510000 114.27108798949
104520000 115.00799139955
104530000 118.497562542925
104540000 118.074729726318
104550000 119.524640433718
104560000 115.551314862716
104570000 115.721949928027
104580000 117.695061722769
104590000 112.240296693629
104600000 108.321812158336
104610000 118.014029134468
104620000 112.243024340483
104630000 114.919551817412
104640000 116.772257553084
104650000 111.208882887344
104660000 117.720576861485
104670000 118.133275139099
104680000 117.760926874648
104690000 116.236617853814
104700000 117.047090087397
104710000 117.546876933873
104720000 118.339688358641
104730000 116.926436862909
104740000 118.807643266621
104750000 116.518226564258
104760000 115.717111278058
104770000 112.903928430803
104780000 114.642918726845
104790000 112.116236332219
104800000 117.219601948048
104810000 114.408366556079
104820000 109.976915165436
104830000 112.262376435408
104840000 116.674285351417
104850000 112.959629912432
104860000 120.375029867014
104870000 117.278805418338
104880000 114.442578158672
104890000 118.969638343648
104900000 117.261870660062
104910000 117.870157364706
104920000 113.744338858354
104930000 118.24430344415
104940000 115.044456168956
104950000 116.281844002167
104960000 114.063969443371
104970000 111.905293903587
104980000 110.266061281213
104990000 105.758468517557
105000000 111.427914694552
105010000 109.681989319948
105020000 104.837036205998
105030000 107.806999295646
105040000 110.966230578246
105050000 118.958580257528
105060000 116.505046812894
105070000 115.355619535148
105080000 111.092012119612
105090000 113.100834063018
105100000 109.879854665649
105110000 113.859475362869
105120000 110.402255638272
105130000 112.937471095557
105140000 109.981451031024
105150000 110.314544370685
105160000 108.049927723382
105170000 106.733859750012
105180000 107.736577417728
105190000 107.789480856379
105200000 111.90066860643
105210000 107.710806293535
105220000 107.099269053103
105230000 109.405886766877
105240000 107.213294757183
105250000 109.265528498772
105260000 111.404834945911
105270000 112.124005225563
105280000 109.181605457991
105290000 108.263918349237
105300000 109.425339662676
105310000 103.786287701511
105320000 103.634192623491
105330000 106.611208542255
105340000 104.078309208749
105350000 108.84385201996
105360000 104.47817469514
105370000 102.171834442657
105380000 104.545636248151
105390000 103.608078955548
105400000 105.971431933847
105410000 108.999374644996
105420000 107.904820035836
105430000 105.466174770987
105440000 102.850203335959
105450000 104.667944334185
105460000 105.867175429881
105470000 112.09053416067
105480000 110.105447059812
105490000 112.109610886097
105500000 106.768579402292
105510000 108.318713459914
105520000 110.047187619789
105530000 110.191745517165
105540000 115.113396229613
105550000 115.291165060649
105560000 114.911025062885
105570000 115.834023764454
105580000 107.645699969714
105590000 106.764737198569
105600000 109.260066620804
105610000 115.280410207929
105620000 112.613320297394
105630000 114.342694394712
105640000 115.052183677102
105650000 115.412599404442
105660000 113.29811705909
105670000 112.209022961187
105680000 108.773524046892
105690000 112.744956748475
105700000 111.962101608942
105710000 116.753847463233
105720000 114.982864800022
105730000 114.95118284149
105740000 114.345280697896
105750000 113.39312194335
105760000 115.503460442227
105770000 114.678553907216
105780000 118.033653008944
105790000 121.295251153737
105800000 116.701810382248
105810000 114.283301534517
105820000 111.900530199486
105830000 114.783015222241
105840000 117.350291589793
105850000 116.371188096949
105860000 119.226732273843
105870000 118.778796613446
105880000 118.767189081059
105890000 116.556280517022
105900000 115.589034081154
105910000 119.689999595262
105920000 115.543214724061
105930000 107.460568607637
105940000 113.12662430479
105950000 110.012218166411
105960000 110.1642300686
105970000 107.832913133755
105980000 107.818297906439
105990000 103.314554138021
106000000 106.554552160697
106010000 110.367920400585
106020000 107.413223103513
106030000 112.286773960751
106040000 114.807640811184
106050000 112.505212112078
106060000 110.780335155405
106070000 110.078921021545
106080000 116.653738595261
106090000 119.644732951902
106100000 116.805887068906
106110000 119.557693455914
106120000 118.307133487621
106130000 114.576354139681
106140000 114.602161224716
106150000 115.34230929115
106160000 115.105448085407
106170000 116.56472032441
106180000 110.508113693812
106190000 112.743437551959
106200000 111.132700148424
106210000 113.211634040227
106220000 115.337640433827
106230000 112.204213087963
106240000 113.052119170764
106250000 115.266692238405
106260000 111.766395059857
106270000 113.725858950304
106280000 114.838946145034
106290000 115.67800197702
106300000 115.824300853926
106310000 117.713276696837
106320000 119.095295012315
106330000 114.349220397817
106340000 120.713004313991
106350000 119.472527523283
106360000 114.146978599788
106370000 114.360219871589
106380000 116.918804199421
106390000 117.71389646275
106400000 118.421212076901
106410000 116.85262071639
106420000 115.213439856838
106430000 116.772501327781
106440000 121.21521796252
106450000 121.171675318083
106460000 116.604502058966
106470000 116.378318330173
106480000 115.270589276243
106490000 112.74601022627
106500000 110.400482831264
106510000 109.530768985754
106520000 116.261389212863
106530000 119.709384599116
106540000 118.254863770045
106550000 116.174393094371
106560000 118.273337387829
106570000 122.485508003614
106580000 122.89384477681
106590000 115.723092277894
106600000 119.968393664837
106610000 119.064087591889
106620000 120.890869085802
106630000 121.2573790558
106640000 112.329469378924
106650000 115.162151211341
106660000 119.480501932562
106670000 117.797376073218
106680000 115.577116459968
106690000 115.917379133718
106700000 116.410430112125
106710000 118.756351597293
106720000 115.153717772662
106730000 112.057773519688
106740000 117.533186967077
106750000 110.225606752321
106760000 113.4981527887
106770000 114.314475158243
106780000 118.186812594073
106790000 114.734256725334
106800000 115.629538671369
106810000 118.88238932069
106820000 117.008665232113
106830000 117.213976947381
106840000 118.63934117384
106850000 121.210651014845
106860000 122.623603004018
106870000 119.856735364918
106880000 120.100248821954
106890000 118.554671262159
106900000 120.264282008754
106910000 121.935053975745
106920000 126.795935529434
106930000 119.115957444575
106940000 115.506700787143
106950000 110.813190909613
106960000 116.421542477799
106970000 114.687385727668
106980000 116.6389329094
106990000 119.115188436332
107000000 111.860042467971
107010000 115.282267516828
107020000 111.972595560609
107030000 116.487367014501
107040000 114.957114451894
107050000 116.401090324723
107060000 116.065445236984
107070000 114.9247250235
107080000 111.115268118865
107090000 118.843024620075
107100000 122.627984353813
107110000 120.858640119724
107120000 119.916679008188
107130000 120.136144520693
107140000 119.254356117486
107150000 117.44097241273
107160000 113.679118668577
107170000 115.133544067478
107180000 116.981935265931
107190000 112.299547650939
107200000 114.893948339041
107210000 114.061246383027
107220000 109.295043039444
107230000 114.960731939871
107240000 118.361271762808
107250000 118.112731553014
107260000 121.296508139538
107270000 113.170208410139
107280000 114.635975517618
107290000 112.691516855475
107300000 113.623843135385
107310000 115.645364409354
107320000 114.075241467625
107330000 117.133311633122
107340000 114.857929072781
107350000 120.070479601138
107360000 116.838577276451
107370000 113.505129881579
107380000 114.819127308213
107390000 117.922711495514
107400000 115.575817777886
107410000 117.207845624304
107420000 113.021379902589
107430000 111.705291932985
107440000 113.607650630707
107450000 113.808723980438
107460000 116.301989261804
107470000 116.082736504485
107480000 120.782567255007
107490000 118.813717373661
107500000 118.596145143398
107510000 115.022025368794
107520000 119.089764330207
107530000 118.028640307416
107540000 118.653933381062
107550000 125.52505022246
107560000 121.102108837942
107570000 118.148328451403
107580000 118.201227191038
107590000 112.684650922231
107600000 111.959842848055
107610000 113.473273359163
107620000 117.733092606707
107630000 119.596372951841
107640000 119.191153669094
107650000 118.27312963792
107660000 114.161603498235
107670000 105.661429501774
107680000 106.251274367644
107690000 104.87704604306
107700000 107.114359311243
107710000 107.642809279101
107720000 112.803468518954
107730000 108.69695082873
107740000 103.697605542768
107750000 104.529032909226
107760000 105.665746464633
107770000 110.402649207674
107780000 115.02054204377
107790000 119.51321783986
107800000 123.829374231164
107810000 124.780266671342
107820000 120.177828035459
107830000 117.232057972892
107840000 122.630986382573
107850000 123.340321600203
107860000 121.789532979128
107870000 120.459977834095
107880000 116.833363234683
107890000 119.818921017327
107900000 116.890001758569
107910000 118.387718038796
107920000 117.387713588957
107930000 115.023281721579
107940000 119.29881999841
107950000 119.78168035355
107960000 122.482680838886
107970000 124.200612988662
107980000 123.275813614637
107990000 121.990192953933
108000000 119.156596833495
108010000 110.430446786327
108020000 118.232450109274
108030000 121.724532228673
108040000 117.934355891051
108050000 117.869376207298
108060000 117.028488992978
108070000 115.748453910931
108080000 114.591048390657
108090000 114.49580110118
108100000 115.859345887558
108110000 118.014891506409
108120000 116.404639843947
108130000 119.576820471969
108140000 116.389113980416
108150000 122.169977550927
108160000 115.251838298182
108170000 121.4075970788
108180000 117.365867195949
108190000 117.15883062426
108200000 118.587441013649
108210000 117.017239220049
108220000 119.683652658267
108230000 115.43252698557
108240000 116.602965886655
108250000 119.629213372105
108260000 121.875462024985
108270000 116.997839626891
108280000 122.07272467269
108290000 116.913879151456
108300000 118.483350568
108310000 113.287845332538
108320000 115.458771406204
108330000 116.721703984667
108340000 108.687756274872
108350000 111.892981384661
108360000 110.350883841254
108370000 112.290161195813
108380000 118.861913917108
108390000 119.395141253499
108400000 120.591228848672
108410000 115.965818656129
108420000 115.692432817698
108430000 113.22827887069
108440000 117.433878156128
108450000 115.492322881194
108460000 120.969131559024
108470000 115.946385951448
108480000 114.309749341511
108490000 117.49998302008
108500000 113.636002502257
108510000 118.10425697594
108520000 118.170880801017
108530000 121.146842151625
108540000 118.362515356145
108550000 121.900868930711
108560000 122.574177948526
108570000 123.305383902526
108580000 118.827466130312
108590000 119.270837378209
108600000 117.922598044053
108610000 116.121117269903
108620000 113.204851504323
108630000 119.581630707354
108640000 114.615546143016
108650000 118.223532584991
108660000 112.786959546649
108670000 116.59422697929
108680000 119.228428365836
108690000 115.216417064496
108700000 114.837427809956
108710000 113.659022852674
108720000 116.626453663608
108730000 118.171903772014
108740000 113.974360638545
108750000 110.558903064779
108760000 106.457386388252
108770000 107.910966419675
108780000 108.799714802395
108790000 112.569875533824
108800000 117.904226576709
108810000 113.625291325753
108820000 110.696109411831
108830000 119.325333144893
108840000 116.326606036082
108850000 113.084189815796
108860000 109.010846578691
108870000 114.436694032712
108880000 111.188638881199
108890000 109.36248862807
108900000 110.644102130168
108910000 114.120063186411
108920000 111.126427153547
108930000 116.205383220514
108940000 114.602949278975
108950000 118.285599059133
108960000 121.576509730252
108970000 121.684981127215
108980000 123.713428955316
108990000 121.470746996346
109000000 118.277743041678
109010000 115.650170346583
109020000 115.876589576757
109030000 121.798670032274
109040000 119.056095579874
109050000 117.735807872691
109060000 120.674841239587
109070000 116.158575855775
109080000 117.085465275307
109090000 113.481079565646
109100000 109.629591611901
109110000 114.481490801729
109120000 112.604669911252
109130000 108.759739369624
109140000 112.170903341341
109150000 108.103976490036
109160000 109.487723098337
109170000 105.046559510109
109180000 105.257422864338
109190000 112.79040278217
109200000 113.013401137698
109210000 113.672765989142
109220000 112.185983807339
109230000 110.22107487812
109240000 111.588661229005
109250000 110.680514342943
109260000 116.701742344196
109270000 116.009736299359
109280000 114.363839568161
109290000 110.470248029933
109300000 108.239028952383
109310000 105.076231742425
109320000 110.909159636767
109330000 106.871788644618
109340000 111.220912887406
109350000 111.606914055179
109360000 110.236574161993
109370000 110.133981804891
109380000 98.0975165433014
109390000 104.942276953789
109400000 107.865819223807
109410000 106.449388188835
109420000 108.620956015596
109430000 110.107253779281
109440000 108.592012329106
109450000 111.688564692943
109460000 109.725579726178
109470000 104.815574976337
109480000 101.804679995231
109490000 102.897725838778
109500000 109.478645428518
109510000 108.815692209803
109520000 108.687815145384
109530000 105.90937830788
109540000 109.2032497687
109550000 108.558889726485
109560000 101.920414765188
109570000 111.059647027335
109580000 108.639860701409
109590000 110.491211448191
109600000 108.902276666362
109610000 110.4212843832
109620000 112.771139578914
109630000 113.072742914257
109640000 109.074548368873
109650000 109.944021829835
109660000 112.742735088005
109670000 120.810198780788
109680000 116.509747182163
109690000 119.187294358683
109700000 115.652357593618
109710000 116.430508773676
109720000 118.040299804259
109730000 107.311615605278
109740000 112.032045000953
109750000 114.429362820984
109760000 112.809427028552
109770000 119.339617172837
109780000 114.955327816384
109790000 112.897161216898
109800000 114.838407626774
109810000 114.157471611256
109820000 113.134123328176
109830000 112.001231129231
109840000 115.194694314686
109850000 113.409107856777
109860000 114.777554478214
109870000 109.176989658866
109880000 105.601403097669
109890000 112.163151411279
109900000 110.406688859465
109910000 113.418257495228
109920000 110.474290209885
109930000 111.966839504681
109940000 114.908254441297
109950000 115.525802745399
109960000 116.820999480956
109970000 118.488900188421
109980000 120.412766206158
109990000 118.861822084175
110000000 122.91017221851
110010000 118.928565038405
110020000 121.129238316145
110030000 118.301827565867
110040000 111.403190659088
110050000 111.86201806618
110060000 114.292635128332
110070000 110.388423720207
110080000 108.70066877232
110090000 114.328105013604
110100000 112.243245453921
110110000 112.023275931286
110120000 113.866392425987
110130000 110.494092086843
110140000 113.171732043824
110150000 118.032487411887
110160000 113.716760811645
110170000 111.802826139872
110180000 117.959765852133
110190000 114.932058382785
110200000 118.018579923238
110210000 121.447069511521
110220000 113.027186966724
110230000 115.212128584053
110240000 122.083002610411
110250000 120.70900090302
110260000 122.02542287319
110270000 113.757653249903
110280000 121.670994063915
110290000 115.780228795994
110300000 116.175615677712
110310000 121.22074432686
110320000 121.039937015558
110330000 118.940885336196
110340000 117.309322170771
110350000 121.994328455946
110360000 123.08823807237
110370000 120.315667145573
110380000 120.937726341903
110390000 118.351798525975
110400000 115.443636978142
110410000 120.511488305668
110420000 113.673519098172
110430000 118.563276804422
110440000 114.937805034218
110450000 113.548425080944
110460000 115.166420815433
110470000 111.811414540996
110480000 116.236459851111
110490000 115.838430885936
110500000 113.554568546168
110510000 113.235082952274
110520000 116.73445224086
110530000 111.413260609239
110540000 112.60325143808
110550000 109.698720336869
110560000 116.573140405641
110570000 116.422496310805
110580000 110.405263875037
110590000 116.180647377484
110600000 117.84253777377
110610000 119.76251594869
110620000 118.243643287505
110630000 119.451257893335
110640000 118.676765936912
110650000 115.339420172105
110660000 117.223593058613
110670000 117.304240792952
110680000 114.781522501731
110690000 116.316931657561
110700000 119.246751821084
110710000 117.708976513578
110720000 122.56440361828
110730000 119.099396697541
110740000 118.969122458844
110750000 124.396611564723
110760000 122.406170507395
110770000 127.597518298947
110780000 128.097740820336
110790000 129.106104753575
110800000 122.213466460059
110810000 119.849457336896
110820000 114.903785306875
110830000 118.246979209711
110840000 118.432622231903
110850000 119.949042592756
110860000 119.220574222347
110870000 118.27101761072
110880000 119.469137258863
110890000 121.611099032417
110900000 121.703883434652
110910000 119.791667796907
110920000 118.226053841668
110930000 114.845973384381
110940000 112.636723013148
110950000 106.885069211013
110960000 108.181176712735
110970000 108.721278769855
110980000 109.059297027908
110990000 109.249294335916
111000000 108.777198866986
111010000 110.730699715491
111020000 115.285530547017
111030000 107.11932248057
111040000 112.500734758073
111050000 110.425326514138
111060000 108.686598442713
111070000 105.868963691017
111080000 108.299522484983
111090000 109.840196252125
111100000 114.949538508992
111110000 110.369515492073
111120000 107.743124997857
111130000 111.279800250286
111140000 109.002110467588
111150000 107.144344894939
111160000 108.088873339698
111170000 110.539214504875
111180000 109.927575025681
111190000 109.886841114522
111200000 115.835313031191
111210000 117.215296322454
111220000 109.874654526432
111230000 109.484098671324
111240000 110.625521305109
111250000 107.189445860908
111260000 107.032789619478
111270000 105.563177311534
111280000 107.668343768544
111290000 110.302732452973
111300000 107.898575538396
111310000 109.714945335086
111320000 111.987922918987
111330000 111.438717014548
111340000 116.685822330329
111350000 118.085283183977
111360000 117.680121033624
111370000 115.298659955875
111380000 115.588010889126
111390000 116.925506572904
111400000 114.063972825798
111410000 113.980892188294
111420000 111.672155435721
111430000 117.241719730009
111440000 117.090903096328
111450000 121.233743401112
111460000 121.783337420113
111470000 123.745178145025
111480000 117.690483207108
111490000 121.475043956199
111500000 115.55036242967
111510000 119.493598534924
111520000 115.394981959377
111530000 118.532475655279
111540000 114.677083731719
111550000 112.100145757313
111560000 115.076342722926
111570000 118.6804265524
111580000 109.401487966617
111590000 112.17493233008
111600000 111.949469799081
111610000 110.857701774144
111620000 106.400523325859
111630000 111.745565769932
111640000 114.299469036944
111650000 113.682253740118
111660000 114.180501358825
111670000 111.918081162344
111680000 106.194412667853
111690000 114.999242742147
111700000 116.266097471971
111710000 115.88987552538
111720000 113.012575256682
111730000 114.768652801465
111740000 122.227751059597
111750000 118.171057109521
111760000 115.291046424412
111770000 114.740407893605
111780000 114.429622290514
111790000 115.432514206883
111800000 115.972355729015
111810000 120.767706337611
111820000 114.869108827113
111830000 115.987941869067
111840000 108.179142774522
111850000 109.517800245434
111860000 104.284326081079
111870000 105.989791211076
111880000 115.118325769929
111890000 116.075161772365
111900000 115.162683135407
111910000 121.169643188176
111920000 121.587198808758
111930000 116.179167060404
111940000 117.894056915569
111950000 117.521993017468
111960000 112.600531673734
111970000 114.967967996666
111980000 111.459386127707
111990000 111.568923593589
112000000 109.517924557168
112010000 114.836470868038
112020000 112.877225515397
112030000 116.254395812712
112040000 118.982256196373
112050000 118.79549070597
112060000 118.82038580693
112070000 111.740355949314
112080000 111.946823720922
112090000 113.821836788854
112100000 111.048010163597
112110000 113.763011382244
112120000 116.877132899019
112130000 116.364753254239
112140000 114.998331658388
112150000 113.396098082299
112160000 116.350875205347
112170000 116.951805986631
112180000 115.855340491883
112190000 112.042497177358
112200000 110.835661847834
112210000 113.522330077172
112220000 110.534154559508
112230000 113.550366593286
112240000 114.031859517642
112250000 111.892889561719
112260000 109.604478672797
112270000 110.133548208554
112280000 108.577377086668
112290000 110.589828973568
112300000 113.935175205171
112310000 112.83681182559
112320000 109.578740921643
112330000 112.754211489756
112340000 112.794342552227
112350000 112.734926488009
112360000 116.557212263568
112370000 118.732413023887
112380000 120.808756402302
112390000 123.25832173401
112400000 118.707685718861
112410000 121.409697760867
112420000 122.424512994968
112430000 124.013458923992
112440000 122.601462130231
112450000 121.584381269091
112460000 123.471754296167
112470000 117.668532369404
112480000 117.811365745621
112490000 117.467258371278
112500000 118.806887463442
112510000 118.407609112868
112520000 116.433780198751
112530000 114.154950676285
112540000 113.359927781257
112550000 112.935563497938
112560000 114.800870963217
112570000 116.104136360853
112580000 116.291720349029
112590000 113.031641944074
112600000 110.254354704593
112610000 113.73714222652
112620000 108.876022233259
112630000 110.762940578704
112640000 110.432130413496
112650000 113.971056971397
112660000 119.304764772716
112670000 118.623755335641
112680000 117.624988000607
112690000 117.384849048128
112700000 111.502276510323
112710000 115.853321395526
112720000 113.571832915811
112730000 113.078857724792
112740000 117.862503908838
112750000 113.820395095419
112760000 118.093494395743
112770000 115.698094328474
112780000 114.210724782537
112790000 119.106846722508
112800000 118.841780039978
112810000 119.255004371504
112820000 114.278039338304
112830000 115.552594670936
112840000 118.140808942185
112850000 120.295121083621
112860000 117.925901495873
112870000 116.473938907579
112880000 113.918111608153
112890000 117.876707384079
112900000 106.818916158153
112910000 109.044275931622
112920000 110.726172782291
112930000 112.693252400046
112940000 110.953016261057
112950000 113.966414831858
112960000 113.053007151138
112970000 110.350676748697
112980000 109.824243072401
112990000 115.656414061473
113000000 121.166073460684
113010000 117.579150818269
113020000 114.452433768005
113030000 117.649648065198
113040000 113.728233573985
113050000 118.666716351642
113060000 113.559810821922
113070000 117.048941265969
113080000 117.720879903484
113090000 115.498409659257
113100000 115.956861101955
113110000 118.749906639951
113120000 116.185253267201
113130000 115.843600002696
113140000 115.145215631198
113150000 114.258644272492
113160000 111.821517698149
113170000 110.682968978535
113180000 108.34910803144
113190000 110.831181918363
113200000 108.137032494839
113210000 108.486968449919
113220000 104.97097929439
113230000 115.087917581233
113240000 107.618061399089
113250000 109.015790989996
113260000 105.750937606628
113270000 108.441291196039
113280000 111.172720485021
113290000 109.068148644365
113300000 107.203733223211
113310000 110.980244906264
113320000 108.276420014401
113330000 116.263832185231
113340000 112.619681325104
113350000 115.647070724065
113360000 111.695582317833
113370000 110.312551230927
113380000 109.207528502895
113390000 107.494875875876
113400000 109.550757774038
113410000 109.212529301175
113420000 110.925782912688
113430000 116.983427349013
113440000 115.711130877985
113450000 112.768382902699
113460000 110.945033574246
113470000 115.862461937151
113480000 116.28742463101
113490000 118.089239144219
113500000 113.856012552897
113510000 115.279969044781
113520000 116.316803049074
113530000 115.03052624935
113540000 115.953645821241
113550000 115.697267244998
113560000 108.04539794001
113570000 114.320457329038
113580000 116.479180251743
113590000 117.794495209649
113600000 113.855673216388
113610000 111.828263072856
113620000 115.075102556018
113630000 112.847970021903
113640000 113.889629287434
113650000 117.20749462191
113660000 116.558463668018
113670000 121.821769107957
113680000 118.396241889681
113690000 112.586650539721
113700000 117.513594478382
113710000 115.07160176452
113720000 112.109439247791
113730000 113.161969231727
113740000 104.884839903712
113750000 105.233227846176
113760000 110.822445619318
113770000 112.807140807174
113780000 116.415823593228
113790000 118.138738001406
113800000 120.461066891455
113810000 116.721700059349
113820000 118.443446802293
113830000 116.265656857596
113840000 118.225620939481
113850000 118.324353940627
113860000 122.620435465146
113870000 109.584172648603
113880000 115.398972710984
113890000 118.136028471505
113900000 116.647234000228
113910000 113.754812011851
113920000 116.346113619755
113930000 115.934694540654
113940000 114.942045152744
113950000 113.090683590359
113960000 112.922410766936
113970000 108.595766888504
113980000 107.528145275012
113990000 104.909849187877
114000000 106.411431597742
114010000 108.145215076227
114020000 107.857903630506
114030000 106.506435018843
114040000 104.036837088495
114050000 109.411710857845
114060000 105.39503774758
114070000 106.956095424383
114080000 108.185226072361
114090000 107.451781989635
114100000 109.390579033779
114110000 111.732643875611
114120000 113.285814782602
114130000 110.975771573783
114140000 109.837670843601
114150000 115.150919006277
114160000 109.557236480046
114170000 115.132819039844
114180000 117.561249945172
114190000 116.443681645109
114200000 118.238346791647
114210000 118.38704683929
114220000 118.905490569002
114230000 115.587475672695
114240000 116.454809279802
114250000 116.060056385409
114260000 116.542388734925
114270000 113.726039828799
114280000 109.676292488147
114290000 110.834195344712
114300000 116.573316842849
114310000 116.851664854381
114320000 119.396380177777
114330000 116.272334178596
114340000 119.460747398183
114350000 121.755813936965
114360000 118.586159575447
114370000 117.607675656891
114380000 113.467844254276
114390000 104.695719433405
114400000 109.246634688926
114410000 112.630675071611
114420000 104.863126601212
114430000 112.724739543633
114440000 110.725624773714
114450000 114.093399804579
114460000 111.103446692279
114470000 109.123516384066
114480000 110.239147128311
114490000 111.520484002554
114500000 111.495154823818
114510000 114.870571348371
114520000 108.03796758103
114530000 113.122752473979
114540000 106.291247092583
114550000 106.745271739898
114560000 110.24174579786
114570000 108.947013180114
114580000 110.608898983882
114590000 110.684243736476
114600000 102.704706330992
114610000 104.037657751036
114620000 105.450383175125
114630000 111.577946855971
114640000 108.00590854544
114650000 106.288191867983
114660000 109.114012183329
114670000 110.445536661834
114680000 106.936294168607
114690000 106.687796911189
114700000 104.164479446493
114710000 102.01364336018
114720000 103.002904333516
114730000 101.161666605722
114740000 103.593472120342
114750000 102.968311262969
114760000 105.009972107455
114770000 101.930489476457
114780000 100.494655403192
114790000 101.119346852708
114800000 95.1422811076776
114810000 102.575148612291
114820000 103.918228533431
114830000 107.292003404452
114840000 111.484575419191
114850000 106.331321117665
114860000 110.071577516381
114870000 112.644377973327
114880000 113.334612657591
114890000 114.919287490399
114900000 113.439216001044
114910000 112.909905583337
114920000 111.266091251518
114930000 114.133207104424
114940000 110.486566010972
114950000 109.084967447063
114960000 113.089242854754
114970000 115.378761545784
114980000 116.512156268959
114990000 116.456540454522
115000000 116.264934310229
115010000 115.733230305867
115020000 115.141281959529
115030000 114.765620362871
115040000 113.785940523453
115050000 110.17137148522
115060000 107.217948693908
115070000 113.851562314956
115080000 110.684147141268
115090000 116.814194040109
115100000 117.615623786672
115110000 118.473820626219
115120000 116.882207831858
115130000 115.297903653778
115140000 114.569503395287
115150000 117.835816229492
115160000 114.65840547089
115170000 118.836604451148
115180000 117.512719768627
115190000 121.362604767929
115200000 117.863966358763
115210000 114.061171307431
115220000 116.365480227489
115230000 112.593156644664
115240000 116.44076376525
115250000 111.817479797978
115260000 118.714103093202
115270000 115.301548157152
115280000 113.038805789261
115290000 115.525390272523
115300000 114.681281993275
115310000 110.523830085331
115320000 110.218003811681
115330000 108.964190388501
115340000 110.006525323706
115350000 107.590144684972
115360000 104.021143948752
115370000 106.924569066682
115380000 109.025263751809
115390000 110.354932359667
115400000 108.172655060043
115410000 113.55650673906
115420000 112.810321923669
115430000 105.9886239117
115440000 109.846664954759
115450000 111.782323924896
115460000 105.023391057151
115470000 110.147048560638
115480000 106.505244994593
115490000 109.708049401058
115500000 114.650654046748
115510000 105.250846120331
115520000 106.194531636435
115530000 108.726556496012
115540000 108.557529002077
115550000 109.76492048916
115560000 108.11250887848
115570000 112.190009709948
115580000 112.132474539981
115590000 109.609914330177
115600000 111.845881903923
115610000 113.63101459949
115620000 114.031206131733
115630000 114.34186209727
115640000 114.972802302768
115650000 112.38586063352
115660000 112.545230057682
115670000 111.149982190247
115680000 108.973868605831
115690000 111.148370750763
115700000 108.049273071868
115710000 110.375820903518
115720000 111.719942733332
115730000 111.007556194431
115740000 110.857186871985
115750000 110.265207604038
115760000 111.527857517874
115770000 118.008518523718
115780000 110.578766313421
115790000 112.456488298376
115800000 114.777927456966
115810000 114.39913360657
115820000 115.377891110413
115830000 111.013243464828
115840000 109.959353694215
115850000 112.28252515426
115860000 107.770246146941
115870000 113.868777687375
115880000 113.492091886099
115890000 116.908869251519
115900000 113.764715012234
115910000 115.344204370711
115920000 114.593708520364
115930000 111.489765649505
115940000 113.625952521486
115950000 108.744878838019
115960000 107.589688424684
115970000 103.255470988486
115980000 103.951156315492
115990000 105.082364704248
116000000 108.947057246244
116010000 110.485281641193
116020000 110.201848592732
116030000 109.197277011163
116040000 110.798073775043
116050000 110.135948834348
116060000 112.304391838492
116070000 108.56431374412
116080000 109.546555707844
116090000 105.866614789115
116100000 105.962804663435
116110000 108.146960327553
116120000 107.707718999819
116130000 107.696599682043
116140000 109.08143062011
116150000 107.169207090982
116160000 112.403841404074
116170000 110.067421560127
116180000 112.407767414404
116190000 112.907344072757
116200000 104.487511645788
116210000 108.700639393212
116220000 112.698468677199
116230000 112.60100672776
116240000 113.248626102144
116250000 112.777194177573
116260000 116.443285552446
116270000 111.519507571979
116280000 112.707382124054
116290000 109.856235010986
116300000 99.701153949477
116310000 108.510613963297
116320000 115.452456165122
116330000 114.094040016688
116340000 112.794368348901
116350000 113.161887086008
116360000 114.462878369368
116370000 115.041395208391
116380000 114.284588663212
116390000 108.014916715161
116400000 110.097631539324
116410000 108.412533110692
116420000 109.620955390957
116430000 112.233967568046
116440000 110.013394886775
116450000 115.268065690748
116460000 109.629324687783
116470000 108.08395664835
116480000 109.743322247302
116490000 110.131462398603
116500000 99.5381076342771
116510000 105.122608787286
116520000 108.195345332384
116530000 108.075411616506
116540000 112.41816707342
116550000 110.250526328226
116560000 111.720034385166
116570000 112.300146773747
116580000 109.125152452778
116590000 113.28525258811
116600000 113.048765491019
116610000 115.839371803952
116620000 114.759324964499
116630000 111.018912469806
116640000 113.091205304214
116650000 113.844999953198
116660000 113.485185637744
116670000 115.522738597651
116680000 106.806898007549
116690000 111.764017559549
116700000 110.291328150176
116710000 105.924359248193
116720000 109.893996364691
116730000 111.052255118479
116740000 108.901583851705
116750000 109.269048204763
116760000 110.275405627763
116770000 109.389885553627
116780000 108.890384412546
116790000 108.022610556942
116800000 112.044281202119
116810000 112.526445449167
116820000 112.815515850249
116830000 113.48475134477
116840000 111.239730201921
116850000 104.886699402308
116860000 108.511351025733
116870000 110.022811417621
116880000 108.222663703126
116890000 112.121797836577
116900000 118.731173285054
116910000 119.221646406024
116920000 121.292609253114
116930000 118.06638828395
116940000 121.167421542538
116950000 117.023529122233
116960000 119.212957492596
116970000 114.416644854707
116980000 111.611185284803
116990000 115.93811424522
117000000 110.260417306152
117010000 109.009858356099
117020000 112.279997639093
117030000 110.83508689203
117040000 113.730986181973
117050000 115.501875525301
117060000 117.692495861334
117070000 119.118604621424
117080000 119.249830107163
117090000 115.466088753838
117100000 112.618921705629
117110000 114.67694041478
117120000 118.399466359315
117130000 116.118655219824
117140000 116.621700495026
117150000 115.622590824599
117160000 114.25134465718
117170000 116.885728744351
117180000 113.407131893791
117190000 114.351513887263
117200000 113.473552136001
117210000 118.422154237681
117220000 118.376745998702
117230000 123.35121375145
117240000 119.596661926041
117250000 125.520641638283
117260000 118.868016080021
117270000 119.083236197804
117280000 119.596132024039
117290000 107.634580329813
117300000 106.216891063448
117310000 108.43054157634
117320000 111.287764237111
117330000 113.88475989533
117340000 108.858190600547
117350000 110.727630971536
117360000 107.462882801396
117370000 110.238287559673
117380000 105.71340351928
117390000 108.170790320472
117400000 111.40634869101
117410000 116.567797714708
117420000 115.406842298543
117430000 112.570264473226
117440000 110.971254517898
117450000 112.395452252986
117460000 116.066407207405
117470000 116.52157332724
117480000 116.186295088527
117490000 115.408032555425
117500000 117.409115079665
117510000 121.348933023807
117520000 120.369720161543
117530000 114.943158318361
117540000 119.714643290266
117550000 120.649641901737
117560000 118.318391369882
117570000 120.438704501739
117580000 111.678013576864
117590000 116.587887097669
117600000 114.068092096955
117610000 112.610646794146
117620000 111.429013052825
117630000 110.722166993267
117640000 105.242782543796
117650000 106.636338184953
117660000 109.846275558438
117670000 105.698960178862
117680000 106.08534330678
117690000 108.775939577355
117700000 102.110098476768
117710000 103.528368098843
117720000 109.395697581083
117730000 110.043452391288
117740000 106.909200793788
117750000 107.73849723767
117760000 105.836963260082
117770000 108.067821274698
117780000 104.426625428272
117790000 115.789437495362
117800000 118.815377248143
117810000 115.638984197622
117820000 115.346639217758
117830000 108.041599362985
117840000 104.749188849209
117850000 106.603380511323
117860000 106.708940242318
117870000 108.747212194433
117880000 109.610806332999
117890000 108.107443793638
117900000 107.500239492149
117910000 105.635500301216
117920000 108.451349286233
117930000 105.852812876229
117940000 105.292336202968
117950000 111.55016130479
117960000 109.994314123684
117970000 112.121707553755
117980000 114.522432202781
117990000 113.6765329904
118000000 109.839708052849
118010000 113.521290781493
118020000 116.056763930039
118030000 111.051029080383
118040000 113.281780922112
118050000 113.729136300436
118060000 112.884909377885
118070000 113.004537776247
118080000 111.595784770408
118090000 113.873679030869
118100000 119.837843516611
118110000 118.112730856637
118120000 113.444796462145
118130000 115.65739803445
118140000 109.341287686144
118150000 107.919400186894
118160000 108.919941688798
118170000 111.652399475865
118180000 110.636260675242
118190000 110.218959519692
118200000 108.785820912581
118210000 108.542237601606
118220000 109.236042034856
118230000 107.205772213764
118240000 107.80928773012
118250000 108.878765869728
118260000 112.647597297786
118270000 113.000375948773
118280000 108.892243223673
118290000 115.141543338361
118300000 107.118822381256
118310000 108.030702114281
118320000 102.032495581503
118330000 103.247958475379
118340000 108.394096943934
118350000 113.957795044046
118360000 116.450562383748
118370000 115.66558019688
118380000 120.485907970845
118390000 114.107850607674
118400000 116.45619372668
118410000 118.025337016905
118420000 119.32272444439
118430000 115.999647067552
118440000 117.89665887418
118450000 120.305493220292
118460000 119.617765454044
118470000 122.780486343769
118480000 120.123827786093
118490000 117.337900352207
118500000 117.26298893091
118510000 116.750966987435
118520000 113.79884151064
118530000 115.508837304461
118540000 118.048718516509
118550000 121.085514825361
118560000 119.377792827275
118570000 121.768796352494
118580000 116.715438925441
118590000 116.429503066307
118600000 118.562518754653
118610000 121.816213776199
118620000 123.937012772158
118630000 122.889382622088
118640000 120.474996170865
118650000 119.580782668913
118660000 115.171175874735
118670000 120.417241538527
118680000 120.06201258485
118690000 119.457748945931
118700000 120.068765915593
118710000 121.70956050287
118720000 118.398346532164
118730000 116.252158377485
118740000 120.271582309988
118750000 115.013504318305
118760000 116.656519036259
118770000 118.747704478573
118780000 119.176878957398
118790000 120.554536505092
118800000 121.942209760628
118810000 116.050316227957
118820000 120.094692783088
118830000 120.086213642677
118840000 118.93714527128
118850000 117.077230596224
118860000 117.843912735633
118870000 114.84360428791
118880000 115.046013679328
118890000 118.671170710026
118900000 116.747171151212
118910000 111.137423258082
118920000 115.88746718739
118930000 123.420243795149
118940000 117.220170398444
118950000 115.027621143114
118960000 116.233416748019
118970000 117.053108095996
118980000 119.912081690558
118990000 116.906818265388
119000000 117.504654312659
119010000 122.792657532551
119020000 117.643855539727
119030000 114.541979986443
119040000 117.573197968899
119050000 114.457785624909
119060000 107.240181359051
119070000 113.388205761719
119080000 109.487327742186
119090000 112.72855235851
119100000 112.112544565263
119110000 110.304578319334
119120000 109.945718362422
119130000 111.810064552168
119140000 114.691010927468
119150000 111.389958789299
119160000 112.507041750134
119170000 114.458447055144
119180000 116.120449490942
119190000 113.81159408985
119200000 118.815485581232
119210000 109.600259858074
119220000 118.248795172046
119230000 115.039226221153
119240000 114.449439660637
119250000 115.578336550434
119260000 115.293901679077
119270000 114.275556654681
119280000 114.163253746115
119290000 115.365022756655
119300000 115.278803632027
119310000 114.482462035206
119320000 112.840196707234
119330000 114.538417081546
119340000 114.903269893347
119350000 109.65723205594
119360000 115.8887097531
119370000 120.464029229846
119380000 119.89181038657
119390000 116.757126334611
119400000 118.257988113797
119410000 118.04499929059
119420000 118.081203677837
119430000 115.968300977029
119440000 119.023437270123
119450000 111.365955413786
119460000 111.009352361559
119470000 108.453632393362
119480000 110.434564441704
119490000 113.724370716123
119500000 118.701094818258
119510000 113.877143111836
119520000 113.240154680766
119530000 112.182370272918
119540000 114.22108287684
119550000 117.359059600454
119560000 117.260708695552
119570000 115.130869739319
119580000 116.317424644126
119590000 116.023938958462
119600000 116.995601648724
119610000 118.859923078246
119620000 117.036297459913
119630000 115.892660925687
119640000 119.569126647766
119650000 121.678397689189
119660000 121.677372716754
119670000 116.924109721336
119680000 122.096082515863
119690000 114.556466718899
119700000 122.86983781037
119710000 120.992670452093
119720000 122.332633978295
119730000 120.599956092064
119740000 119.971385672104
119750000 120.1464521009
119760000 116.443835826611
119770000 119.550663056378
119780000 118.012035619721
119790000 117.536225355074
119800000 117.986942342516
119810000 121.197260699092
119820000 118.004254877605
119830000 118.079963232126
119840000 119.401267927437
119850000 124.647848416285
119860000 120.906423588073
119870000 123.842166472728
119880000 123.326003869385
119890000 120.246146257019
119900000 124.534475710576
119910000 126.272204668584
119920000 125.329870188411
119930000 123.177128471238
119940000 124.221320949127
119950000 124.12187251872
119960000 125.974185423455
119970000 117.576667391156
119980000 124.565093809422
119990000 124.554103372645
120000000 123.96531899549
120010000 123.739325125288
120020000 120.990351615413
120030000 120.456079119863
120040000 119.142936092074
120050000 123.70058195403
120060000 122.226357454772
120070000 117.865783759839
120080000 120.531167212278
120090000 116.90175433404
120100000 118.407935889017
120110000 120.135003755788
120120000 118.337764414766
120130000 116.553760376509
120140000 113.734601815703
120150000 120.282147871158
120160000 118.774604640917
120170000 115.946652573964
120180000 118.072523386766
120190000 118.690467136758
120200000 122.565185010663
120210000 118.385057704303
120220000 123.863283850665
120230000 120.888783316988
120240000 118.488318505344
120250000 122.693293291587
120260000 124.083627045087
120270000 120.237098980492
120280000 122.095751963973
120290000 123.900411222501
120300000 126.533995216235
120310000 129.618639115261
120320000 126.221867670285
120330000 124.466077505732
120340000 127.157327211676
120350000 121.566383860047
120360000 121.798107820329
120370000 121.302986361512
120380000 121.751236396912
120390000 124.283479516619
120400000 125.327956018148
120410000 129.293346235599
120420000 120.472744829399
120430000 121.460936233373
120440000 122.29722585945
120450000 114.390462767319
120460000 114.300012463988
120470000 119.886864268313
120480000 124.758285559126
120490000 125.218338327378
120500000 121.842391037562
120510000 125.793504294849
120520000 120.099690413244
120530000 124.254521369624
120540000 124.023563149481
120550000 120.128043021744
120560000 120.700418323592
120570000 122.678298569327
120580000 121.798101721699
120590000 123.040850357625
120600000 121.321122476107
120610000 119.22505581366
120620000 116.83958939688
120630000 115.562988819186
120640000 117.866977344366
120650000 114.052673493606
120660000 113.405616528521
120670000 118.625573019629
120680000 119.3742306628
120690000 113.209855733423
120700000 110.664589830986
120710000 114.882994103038
120720000 116.580448260235
120730000 115.340314379961
120740000 118.134581048704
120750000 117.429523441921
120760000 121.278278415026
120770000 119.061406220572
120780000 117.789036180994
120790000 125.326656397967
120800000 122.898420751268
120810000 123.130639797068
120820000 123.051689598629
120830000 122.610246959187
120840000 119.46539634626
120850000 118.843072381024
120860000 120.375556146442
120870000 118.830331804748
120880000 116.953133515313
120890000 114.186097409157
120900000 120.65181336081
120910000 121.610395634789
120920000 120.946216479759
120930000 117.10097931334
120940000 121.260413711257
120950000 120.488319409653
120960000 114.713849143794
120970000 110.616110821003
120980000 116.528033243212
120990000 114.672643245136
121000000 113.406484019071
121010000 118.959376084087
121020000 112.571547622007
121030000 116.900389639339
121040000 121.429171382884
121050000 116.303865696624
121060000 119.783896115521
121070000 116.681402444047
121080000 120.153645083824
121090000 115.208943145887
121100000 116.144502106929
121110000 118.887354628526
121120000 122.37952792751
121130000 120.429104170024
121140000 119.923488023246
121150000 121.557938138833
121160000 120.708619659007
121170000 119.367651269563
121180000 120.463865872744
121190000 122.814316308912
121200000 120.381291761241
121210000 122.558881347073
121220000 123.068891570894
121230000 117.863514398471
121240000 122.915988324624
121250000 118.481058853493
121260000 126.073689116503
121270000 124.264205310949
121280000 124.87854245067
121290000 126.66321002354
121300000 122.912223769105
121310000 120.356651700369
121320000 120.582480206497
121330000 117.936066811629
121340000 122.942756661656
121350000 125.841865976684
121360000 123.688936123828
121370000 118.943432847408
121380000 121.531561807268
121390000 118.175946014395
121400000 122.621920404507
121410000 120.613751097736
121420000 117.399145079918
121430000 122.903182468971
121440000 124.827484095626
121450000 122.298763267555
121460000 118.251380950307
121470000 120.770457739025
121480000 123.055116766401
121490000 122.521734147081
121500000 119.099768886211
121510000 121.499880577601
121520000 117.163652195413
121530000 112.015276413983
121540000 114.672789432293
121550000 116.083884054004
121560000 121.450824305745
121570000 120.611916854881
121580000 116.491733131496
121590000 118.421978492581
121600000 120.045678262132
121610000 115.444287969899
121620000 119.612254806468
121630000 119.271245239677
121640000 120.777101331012
121650000 111.987850449137
121660000 109.202465640645
121670000 120.254879001772
121680000 116.840930160776
121690000 119.716461738547
121700000 114.700352076431
121710000 118.378695190814
121720000 116.079577589903
121730000 111.107597114827
121740000 118.228400965771
121750000 114.623802391594
121760000 118.150669870827
121770000 114.7629424668
121780000 114.560140410586
121790000 119.638639553129
121800000 114.461150742293
121810000 115.44620067379
121820000 114.813561579085
121830000 114.510684500174
121840000 114.554341758491
121850000 116.148401968277
121860000 114.577427805326
121870000 113.108996210555
121880000 109.880546708867
121890000 112.661813759508
121900000 112.041015735625
121910000 107.899282693732
121920000 107.030361046444
121930000 107.826909180706
121940000 107.223896907474
121950000 101.308035227048
121960000 107.440079455682
121970000 113.481799617408
121980000 115.953184397843
121990000 116.435967091733
122000000 113.511436675738
122010000 114.453508883115
122020000 118.444590317391
122030000 115.930162159665
122040000 116.724068398087
122050000 117.075577222978
122060000 116.910188595077
122070000 117.331241311182
122080000 124.564110093755
122090000 118.587642155338
122100000 117.331883046888
122110000 115.484644172418
122120000 117.012012440517
122130000 113.928315511454
122140000 114.718221128795
122150000 116.291966422258
122160000 116.369428729756
122170000 110.810832536412
122180000 115.286810525733
122190000 119.351784554985
122200000 113.941622218614
122210000 120.131914640237
122220000 121.276414611251
122230000 119.287663053916
122240000 124.856962669728
122250000 123.622884045796
122260000 128.94013412809
122270000 123.923487918678
122280000 121.436681176732
122290000 121.960506433113
122300000 119.496412905263
122310000 113.620869925013
122320000 110.804499716049
122330000 117.0277530327
122340000 121.6160164077
122350000 115.452443936308
122360000 118.31719414161
122370000 119.804633473278
122380000 118.924808613222
122390000 118.325097298057
122400000 119.46415698591
122410000 112.468230467038
122420000 114.934282455538
122430000 112.73634977613
122440000 116.614704664036
122450000 120.709017858633
122460000 121.346940608141
122470000 116.489949698881
122480000 115.527408012711
122490000 118.502577297457
122500000 120.7907659241
122510000 119.706697937972
122520000 119.370050349127
122530000 111.998512957837
122540000 114.285011610715
122550000 118.338295717745
122560000 117.145438488184
122570000 117.53777911972
122580000 122.619778822871
122590000 115.613165630606
122600000 119.822435262054
122610000 115.397715807735
122620000 117.645738453791
122630000 112.360006106685
122640000 115.072919447953
122650000 114.45359523471
122660000 120.475856730476
122670000 115.750155710442
122680000 118.214226473061
122690000 114.22499326752
122700000 111.261968942823
122710000 120.80405276795
122720000 116.241117031933
122730000 110.658615554733
122740000 112.192883928574
122750000 113.44793257484
122760000 115.882112671019
122770000 118.051674211763
122780000 119.090115896832
122790000 118.5977679712
122800000 121.687961799539
122810000 121.830390795391
122820000 115.061561841739
122830000 109.924181957493
122840000 113.216256882824
122850000 112.844569278585
122860000 112.011715184849
122870000 115.045689693937
122880000 110.77020735377
122890000 115.594937909919
122900000 112.666517704329
122910000 116.973348117208
122920000 116.54336738488
122930000 115.607075704805
122940000 112.217580460262
122950000 112.198799100116
122960000 117.329507098996
122970000 112.813646525084
122980000 114.919959513496
122990000 114.809123124283
123000000 112.97695979142
123010000 114.479202833981
123020000 113.840233971656
123030000 115.666410698543
123040000 116.70875865955
123050000 113.059505712178
123060000 115.771596148783
123070000 113.730443010289
123080000 110.922819550268
123090000 114.283885487069
123100000 116.505186830064
123110000 118.866155365963
123120000 115.098295057268
123130000 113.825900664909
123140000 116.014627195436
123150000 116.430857922736
123160000 114.435003990699
123170000 115.301423070312
123180000 114.600248490087
123190000 113.974420376505
123200000 113.79482015183
123210000 112.632736672559
123220000 113.160280408403
123230000 110.867485094585
123240000 108.959131199186
123250000 112.766560272857
123260000 114.61747005118
123270000 115.553535844991
123280000 112.829690030631
123290000 115.883644948913
123300000 114.424523904584
123310000 115.166829937166
123320000 114.668606571922
123330000 111.170160862575
123340000 116.161268414588
123350000 111.117064246
123360000 113.591202745909
123370000 114.399206559664
123380000 114.657287256972
123390000 113.274471173534
123400000 112.564270874364
123410000 111.451146334841
123420000 112.023792174185
123430000 111.799904898595
123440000 111.18981859205
123450000 116.412699805997
123460000 115.099288329582
123470000 116.060338808065
123480000 118.756534049316
123490000 116.467755084998
123500000 117.720862614961
123510000 116.344775891865
123520000 119.03126025884
123530000 116.256229914864
123540000 115.300040784576
123550000 113.196598199854
123560000 113.553987920046
123570000 114.118097860804
123580000 111.618455547805
123590000 114.992531001063
123600000 117.686590419799
123610000 117.395154336347
123620000 120.297596949667
123630000 120.154448779692
123640000 122.259795288511
123650000 119.102865247437
123660000 124.857366488459
123670000 121.254138124368
123680000 123.524567186408
123690000 122.524593428866
123700000 117.238949598038
123710000 119.887113526637
123720000 118.997298470414
123730000 121.243011318296
123740000 121.796414854188
123750000 121.231962101244
123760000 117.529893102027
123770000 123.874949703214
123780000 119.169363305771
123790000 118.936906015316
123800000 119.309318991317
123810000 124.24389015403
123820000 123.006583854296
123830000 121.42391085108
123840000 117.057068822061
123850000 122.470037775193
123860000 120.642372196943
123870000 116.013774616542
123880000 119.542547531344
123890000 115.592206691297
123900000 120.970689625799
123910000 122.367294572354
123920000 119.247374237806
123930000 117.174142786079
123940000 118.720146293967
123950000 120.748503461358
123960000 123.087332168584
123970000 121.576343403718
123980000 121.536066960734
123990000 125.19241536406
124000000 127.913656720017
124010000 120.13143904147
124020000 115.848993029117
124030000 111.25844756331
124040000 122.431263423951
124050000 115.752098524802
124060000 119.782218390336
124070000 119.704910749603
124080000 120.742659478189
124090000 116.411397509161
124100000 118.163925916767
124110000 118.332598117406
124120000 117.305699930769
124130000 118.231361603591
124140000 117.194833480961
124150000 113.240844978724
124160000 117.810173372493
124170000 117.355180564541
124180000 119.157712778868
124190000 114.561726193258
124200000 111.92300156533
124210000 113.077610038657
124220000 116.31567296703
124230000 113.786985698837
124240000 115.783095083339
124250000 120.924176334987
124260000 122.467205725427
124270000 121.867128190184
124280000 118.523737774362
124290000 117.697081131679
124300000 122.022766796142
124310000 118.74813423356
124320000 116.440912730059
124330000 117.148559844402
124340000 115.911737262869
124350000 115.552100808643
124360000 120.867192682332
124370000 123.676756938735
124380000 123.916566978546
124390000 130.145542415426
124400000 126.740168939245
124410000 117.303195120003
124420000 119.908661257361
124430000 122.276823658807
124440000 118.461541010177
124450000 121.730617276828
124460000 117.199254818895
124470000 119.201366494088
124480000 122.5576085999
124490000 120.014573372651
124500000 124.626470608696
124510000 124.902448301224
124520000 124.154438769118
124530000 121.140107353066
124540000 116.583223578596
124550000 115.559956801346
124560000 117.841310969833
124570000 112.757138576253
124580000 110.522949040284
124590000 115.344967755866
124600000 113.933220408522
124610000 113.411188263049
124620000 112.294242875981
124630000 109.700700349095
124640000 107.235323737255
124650000 113.784584620035
124660000 113.509115685314
124670000 112.317692410052
124680000 113.482013952262
124690000 115.196476628986
124700000 116.018053632263
124710000 116.812836432622
124720000 106.583661265593
124730000 113.695801088092
124740000 111.285578095055
124750000 114.197477031293
124760000 108.813931934388
124770000 112.322300652965
124780000 110.461065004192
124790000 109.443058160121
124800000 111.607826092936
124810000 105.407141052281
124820000 110.701194638416
124830000 111.289523954985
124840000 113.261568168326
124850000 114.658431170731
124860000 116.752145379238
124870000 120.802847683306
124880000 121.15748717382
124890000 123.669502306621
124900000 122.643345101393
124910000 120.430465172367
124920000 123.555744241715
124930000 118.802305430606
124940000 122.645038869486
124950000 119.281068007924
124960000 120.524361394196
124970000 122.14068212839
124980000 117.997572837116
124990000 124.03585582763
125000000 122.917861091168
125010000 118.354229039677
125020000 116.068630025533
125030000 119.621227933533
125040000 116.408374038381
125050000 116.767609088304
125060000 116.708607583783
125070000 115.136831272309
125080000 112.043673664785
125090000 110.29462911476
125100000 112.88112949642
125110000 116.653579114739
125120000 109.509257209187
125130000 111.880751897174
125140000 112.797153738248
125150000 112.253514139107
125160000 114.91632809312
125170000 120.113840520252
125180000 120.023372351
125190000 120.221886159421
125200000 119.212814872852
125210000 119.655475009197
125220000 120.548584656328
125230000 122.185193870941
125240000 118.404300580271
125250000 119.620054994896
125260000 112.000991143151
125270000 114.288620057732
125280000 116.730360285163
125290000 116.571380060647
125300000 109.817316661226
125310000 113.600961833446
125320000 112.348302013019
125330000 114.291552126
125340000 115.080805477951
125350000 113.952851523563
125360000 111.081008070713
125370000 114.198340877701
125380000 115.417285482169
125390000 117.657982037244
125400000 115.297921774939
125410000 114.309396562398
125420000 111.944637735684
125430000 102.899861166371
125440000 108.137043913381
125450000 108.539341453135
125460000 110.10458861753
125470000 106.881936165854
125480000 105.090575603311
125490000 104.319110633372
125500000 106.926406262265
125510000 105.076617205316
125520000 100.498393935587
125530000 105.462120621019
125540000 107.556393731012
125550000 106.44903366152
125560000 106.632746313619
125570000 109.964682797623
125580000 110.756649146265
125590000 112.412173523346
125600000 112.042758011157
125610000 108.273949972684
125620000 112.997263310652
125630000 111.819643498135
125640000 109.817188564632
125650000 114.53421724146
125660000 118.389073789537
125670000 112.76391157088
125680000 106.600692019983
125690000 108.556778298962
125700000 109.649012844179
125710000 110.254330573314
125720000 114.183459285876
125730000 119.520862491077
125740000 116.946424191886
125750000 119.239099566178
125760000 121.230943177974
125770000 119.23972887419
125780000 118.152235610794
125790000 117.985050831499
125800000 117.362694430806
125810000 115.201519924757
125820000 114.492647781685
125830000 117.832280056016
125840000 108.568641368908
125850000 115.189063347333
125860000 108.74336258023
125870000 114.626989389989
125880000 114.124963519103
125890000 112.041528794164
125900000 113.597218353216
125910000 111.169223581131
125920000 113.435298107672
125930000 111.873602217203
125940000 117.188736435329
125950000 115.166859834339
125960000 112.602589854995
125970000 115.137199480129
125980000 111.599174963691
125990000 115.212292864634
126000000 112.596532535355
126010000 115.195987832905
126020000 119.20047020042
126030000 116.375349281949
126040000 120.797958783167
126050000 114.907633493886
126060000 111.17018555499
126070000 112.335300556114
126080000 111.809307754802
126090000 118.775983963733
126100000 117.925178265165
126110000 115.077494470027
126120000 114.449508866874
126130000 118.994172757186
126140000 119.883425869673
126150000 119.604944522321
126160000 118.188354440209
126170000 116.827379048141
126180000 117.022879784355
126190000 115.203670706827
126200000 118.566315108759
126210000 123.60572830373
126220000 118.955545684833
126230000 118.390690461526
126240000 120.698212136935
126250000 120.611613926943
126260000 119.309832580909
126270000 116.883199847412
126280000 115.338857332236
126290000 113.606769526248
126300000 113.516210763805
126310000 109.303759982149
126320000 109.316863345159
126330000 116.862059879336
126340000 115.517799101551
126350000 111.305320281836
126360000 111.097372173831
126370000 111.59505620674
126380000 111.183225822128
126390000 109.780846962083
126400000 103.773470279763
126410000 110.996078785226
126420000 108.153101715032
126430000 108.194957028519
126440000 108.754936907053
126450000 99.5267610280658
126460000 107.889767966046
126470000 107.890199104023
126480000 102.726522053954
126490000 109.006802060857
126500000 105.332511064566
126510000 107.904075831694
126520000 112.015120910961
126530000 112.049430399269
126540000 112.076879253308
126550000 106.267066562647
126560000 110.390209583881
126570000 113.092983798844
126580000 115.349030433633
126590000 116.342575487104
126600000 111.315789251412
126610000 114.568780252693
126620000 113.014589928659
126630000 112.185140006737
126640000 106.979323208092
126650000 112.696676072884
126660000 105.912947144129
126670000 109.358782950093
126680000 108.051481963969
126690000 108.46619564408
126700000 108.758920120683
126710000 110.239526968055
126720000 114.770890826999
126730000 113.286074183038
126740000 109.566644892013
126750000 112.373539939294
126760000 116.897843373532
126770000 118.10947521886
126780000 113.823664563714
126790000 117.507156410213
126800000 115.432734930328
126810000 112.522213488808
126820000 112.906705779435
126830000 115.020728510674
126840000 119.321206190565
126850000 116.360761300565
126860000 119.532486178101
126870000 121.055509615933
126880000 121.400210038019
126890000 120.142059520448
126900000 114.725743000359
126910000 114.774675449866
126920000 119.652124492526
126930000 120.164241992855
126940000 121.413795532107
126950000 117.601558703275
126960000 109.786775125248
126970000 112.84536003147
126980000 110.098424881995
126990000 113.671208027409
127000000 119.533386100103
127010000 115.857387027073
127020000 118.359449210777
127030000 117.115014642699
127040000 114.037850581922
127050000 119.870710330932
127060000 117.084009414581
127070000 114.287403235796
127080000 116.380825235037
127090000 117.146193741761
127100000 122.010351747841
127110000 118.636981784232
127120000 120.375467192039
127130000 119.559017890122
127140000 117.285438945236
127150000 124.529731571493
127160000 126.593009836451
127170000 119.793934227794
127180000 124.056722800183
127190000 118.60623168341
127200000 121.302499548981
127210000 122.715124202359
127220000 122.912276537619
127230000 120.352993390908
127240000 122.927982022777
127250000 115.947217470883
127260000 117.242243471345
127270000 114.468903518852
127280000 113.104541436115
127290000 118.782569207889
127300000 115.737677417782
127310000 112.87152977762
127320000 113.974757708068
127330000 117.144825610949
127340000 119.087017422579
127350000 116.314439305045
127360000 116.231149547364
127370000 117.0298404599
127380000 117.661770693649
127390000 117.840617683581
127400000 115.279989450824
127410000 116.72907034715
127420000 115.217673950019
127430000 114.553847603681
127440000 116.181370855448
127450000 116.975845529885
127460000 118.859518847655
127470000 120.753573416849
127480000 120.593450088006
127490000 118.530243431802
127500000 122.234547228018
127510000 116.615723631796
127520000 122.241314024604
127530000 115.175569277413
127540000 123.172226128663
127550000 118.643436002098
127560000 122.613496821747
127570000 117.920190628054
127580000 123.539329976468
127590000 119.731159699582
127600000 119.380018328947
127610000 117.007370650039
127620000 118.568284824929
127630000 122.234869368248
127640000 117.53886160103
127650000 121.800162077666
127660000 118.737095806618
127670000 118.182039955482
127680000 114.160051067402
127690000 112.489598915775
127700000 117.132846370569
127710000 118.071423761966
127720000 125.823719143532
127730000 126.33479125507
127740000 117.049863417453
127750000 120.138971337215
127760000 119.028690667983
127770000 117.926047897856
127780000 113.765055669805
127790000 113.98417185489
127800000 116.294904729417
127810000 114.182252613844
127820000 109.891122699637
127830000 113.3098909325
127840000 114.648950860598
127850000 115.359475421464
127860000 112.915780605656
127870000 114.358850439807
127880000 117.90073115623
127890000 112.518743043549
127900000 113.566070322615
127910000 120.843601748267
127920000 116.125707062877
127930000 115.650845804834
127940000 115.092905141298
127950000 115.954672374491
127960000 116.0121057218
127970000 117.317083199936
127980000 116.783128091945
127990000 118.107558413903
128000000 113.442661349063
128010000 105.303137290292
128020000 110.67378097311
128030000 116.974943279766
128040000 114.534322824504
128050000 110.023273998123
128060000 107.983340255238
128070000 113.681660170394
128080000 114.977880961115
128090000 114.778421812336
128100000 111.666992729538
128110000 114.425978806057
128120000 114.924152770915
128130000 116.071203180046
128140000 113.872693497702
128150000 117.114955559554
128160000 111.416834412526
128170000 115.808338090983
128180000 117.301836752749
128190000 114.969088481182
128200000 114.90451888504
128210000 109.799128717503
128220000 112.700209333876
128230000 114.807946479013
128240000 115.534433920469
128250000 118.197682716002
128260000 118.844264733633
128270000 119.127183260743
128280000 119.141270256188
128290000 113.44327366237
128300000 117.762952792677
128310000 113.948632870393
128320000 117.974759524494
128330000 114.214310413396
128340000 109.986099123088
128350000 113.698329570492
128360000 110.581673776212
128370000 110.748357471616
128380000 109.456297464092
128390000 109.398788677554
128400000 112.312239012312
128410000 114.007225173283
128420000 118.586738475064
128430000 116.648940540254
128440000 120.406442923247
128450000 117.687753525269
128460000 119.325655623047
128470000 119.899364910089
128480000 118.952184020504
128490000 116.720750342345
128500000 112.329663432621
128510000 116.614971682099
128520000 114.577587938768
128530000 112.660256586001
128540000 114.746143787464
128550000 116.193448068838
128560000 118.256118946085
128570000 112.902036543422
128580000 116.309539008922
128590000 116.104764298753
128600000 115.524548121199
128610000 112.991283101312
128620000 112.239774751016
128630000 110.067669528059
128640000 110.830827463894
128650000 110.790640902525
128660000 113.757295153613
128670000 111.271975777549
128680000 117.86017916776
128690000 116.479945175247
128700000 116.526018345507
128710000 113.30511202212
128720000 116.615491052377
128730000 114.626500824185
128740000 113.053739754094
128750000 113.981781636515
128760000 116.19715837266
128770000 117.711112501994
128780000 118.042695421067
128790000 119.293834376237
128800000 119.645364771247
128810000 115.796712010761
128820000 119.052708260112
128830000 120.893334167499
128840000 120.401691712064
128850000 120.749836728061
128860000 119.028780231035
128870000 119.359981862151
128880000 122.123899992965
128890000 118.896545449398
128900000 116.105686823145
128910000 109.615208386155
128920000 113.695137453649
128930000 115.883790064356
128940000 111.663079463497
128950000 113.048365349841
128960000 111.045336464885
128970000 113.900113758028
128980000 121.259081362257
128990000 117.921258353223
129000000 120.801647829379
129010000 119.760041173853
129020000 113.765797098919
129030000 118.042537963464
129040000 112.42376587572
129050000 115.923123536307
129060000 113.822188682789
129070000 114.397253002238
129080000 116.623404812238
129090000 114.134111079201
129100000 113.43831968352
129110000 114.033158169289
129120000 120.838772737926
129130000 121.309647817799
129140000 126.434527168442
129150000 128.301251484879
129160000 117.746171405278
129170000 125.488657625251
129180000 120.061126802691
129190000 118.585799264151
129200000 116.451377912344
129210000 115.455239411166
129220000 120.249572009228
129230000 119.34152242803
129240000 121.066538801776
129250000 120.391634356241
129260000 118.648659589817
129270000 117.863996736002
129280000 117.038415608285
129290000 116.316158891054
129300000 117.087715375933
129310000 115.507018967131
129320000 113.114165420479
129330000 107.954024675254
129340000 113.407386339162
129350000 116.313195567849
129360000 111.798945780473
129370000 109.027188277922
129380000 113.68235687552
129390000 110.477732461485
129400000 113.427609570364
129410000 113.5369160636
129420000 113.583809830018
129430000 113.661921439044
129440000 112.638763072394
129450000 114.407595131991
129460000 111.776929718849
129470000 117.530953510718
129480000 113.971563194477
129490000 119.547284620367
129500000 119.854530571323
129510000 120.336791840365
129520000 121.022597240928
129530000 118.505073857563
129540000 118.892476358422
129550000 119.510518156356
129560000 115.65866326465
129570000 117.710572895259
129580000 118.258753223071
129590000 118.833259819065
129600000 117.916393436179
129610000 117.508417505754
129620000 118.888726788464
129630000 125.031429152538
129640000 125.176151397298
129650000 125.901503252701
129660000 124.29841501065
129670000 118.443602500458
129680000 117.57550946105
129690000 119.715367228317
129700000 123.096421175611
129710000 119.897774588542
129720000 116.687348306223
129730000 120.743762467688
129740000 121.577518146345
129750000 118.845339539381
129760000 117.029874212304
129770000 114.894439409987
129780000 110.229869824794
129790000 115.358172568924
129800000 116.175373195956
129810000 116.583571240515
129820000 119.932267999657
129830000 119.13204329052
129840000 122.681391011463
129850000 122.446789199863
129860000 120.809389445758
129870000 118.286519359477
129880000 113.525477357038
129890000 110.269054485608
129900000 112.699824692827
129910000 110.721812328326
129920000 113.521617486012
129930000 112.781587034085
129940000 117.637671294774
129950000 114.638856212323
129960000 117.180550829071
129970000 111.486323858074
129980000 111.909911575956
129990000 116.615112739532
130000000 118.455781662251
130010000 116.482010323357
130020000 118.959598786461
130030000 122.689303831452
130040000 115.758428439389
130050000 111.154154139506
130060000 106.348826090051
130070000 113.345718933218
130080000 119.281816150383
130090000 123.026560845066
130100000 118.144434050166
130110000 116.600869229808
130120000 117.993177891403
130130000 122.914344476252
130140000 120.539569925501
130150000 126.713471840204
130160000 119.944676662067
130170000 121.218004047924
130180000 124.839250310214
130190000 125.074954259769
130200000 120.674915783366
130210000 119.4752669716
130220000 123.888661221724
130230000 122.747836978838
130240000 123.654987117679
130250000 125.161390743862
130260000 124.837534767824
130270000 123.289629983661
130280000 124.836825909958
130290000 120.171793005214
130300000 120.672379328554
130310000 120.845703424842
130320000 119.056923019059
130330000 117.636667287117
130340000 114.860266026561
130350000 117.495332630626
130360000 117.295377779704
130370000 114.661394265838
130380000 119.60137771428
130390000 113.828909859068
130400000 118.006374293927
130410000 113.626937517128
130420000 118.384162971418
130430000 122.500782409034
130440000 122.556983733706
130450000 120.080267686662
130460000 119.534882839041
130470000 117.648333570199
130480000 119.067985277047
130490000 111.669157893262
130500000 111.294950125121
130510000 114.067012441732
130520000 111.639561396777
130530000 109.413549591449
130540000 112.952579101802
130550000 112.072631236708
130560000 111.052916291844
130570000 112.469010867791
130580000 113.291427803226
130590000 110.018644760425
130600000 114.306787797824
130610000 109.596420285214
130620000 107.199571701932
130630000 113.292604042774
130640000 119.592677879719
130650000 121.073151224124
130660000 117.794060394402
130670000 119.124159197893
130680000 121.199360818521
130690000 121.626686943638
130700000 119.662942305617
130710000 115.125027694609
130720000 115.088353458769
130730000 111.832342771721
130740000 115.529325016022
130750000 113.889469997435
130760000 120.078000087049
130770000 117.784256662389
130780000 119.346631011735
130790000 118.855815413905
130800000 113.839179403731
130810000 115.119187764149
130820000 113.245948163389
130830000 118.004337045512
130840000 116.504489018922
130850000 117.424145503864
130860000 119.437889607152
130870000 124.287112831627
130880000 119.024347521992
130890000 119.892670359064
130900000 118.947110120366
130910000 117.523720616905
130920000 111.835195278775
130930000 113.531027546506
130940000 120.560367101087
130950000 117.66794129286
130960000 113.636741106755
130970000 112.753091601586
130980000 117.069025345518
130990000 114.146665842123
131000000 112.805203362228
131010000 111.827462859417
131020000 113.352828313215
131030000 114.725283390098
131040000 118.426034292678
131050000 119.958375301743
131060000 117.563096147663
131070000 120.68899862907
131080000 120.697257470043
131090000 120.973674834472
131100000 116.84767193276
131110000 116.573387069265
131120000 117.222361000157
131130000 119.165589622141
131140000 117.38446049283
131150000 123.817089589627
131160000 124.651925705983
131170000 119.479250247113
131180000 115.935680573601
131190000 116.31810354435
131200000 117.362874277362
131210000 119.223466364291
131220000 119.7658339655
131230000 117.840658053158
131240000 120.129739739357
131250000 122.576651169727
131260000 120.111158027187
131270000 123.980641703797
131280000 125.237340657052
131290000 124.324980207521
131300000 122.458298000187
131310000 116.830796464115
131320000 113.338928875955
131330000 120.847485689168
131340000 123.564883452329
131350000 123.602767304426
131360000 122.004616340535
131370000 122.72415718817
131380000 118.656466282528
131390000 122.81638172554
131400000 123.057029574231
131410000 124.38679786862
131420000 121.322895201606
131430000 119.999287190222
131440000 120.426652997569
131450000 118.782716803495
131460000 117.133136041095
131470000 115.476013843719
131480000 120.81692351808
131490000 116.482648406529
131500000 115.762689389689
131510000 116.689156316961
131520000 115.295377866152
131530000 116.295500567014
131540000 116.340557844807
131550000 111.53114078585
131560000 113.817629669854
131570000 112.151207903326
131580000 112.833714265456
131590000 109.12651327785
131600000 116.119489128676
131610000 115.142294465435
131620000 112.669273426877
131630000 113.786809902735
131640000 113.938323405958
131650000 110.948632774899
131660000 105.736033077921
131670000 111.556704883713
131680000 113.058985474252
131690000 118.463934592681
131700000 121.768640667532
131710000 117.973600950482
131720000 120.082050137584
131730000 123.623304623365
131740000 119.71088949204
131750000 119.242464949523
131760000 122.87020699762
131770000 125.327978879807
131780000 129.148833484004
131790000 125.923480320141
131800000 128.79293434016
131810000 127.544452350695
131820000 123.345244179213
131830000 122.42943172349
131840000 124.448170417683
131850000 123.842898309663
131860000 124.681149631785
131870000 129.660851816155
131880000 125.893182176505
131890000 125.39651296985
131900000 122.639619735634
131910000 121.658697243358
131920000 116.861053337779
131930000 119.542603835292
131940000 121.278957339787
131950000 116.992082852822
131960000 111.854945946824
131970000 110.044669275575
131980000 113.210866010457
131990000 117.715494969483
132000000 113.734960212389
132010000 115.562142157942
132020000 112.828648825012
132030000 119.566804812826
132040000 122.316379335449
132050000 116.565386352455
132060000 119.427076181012
132070000 122.26183017356
132080000 118.921955657165
132090000 125.504184464748
132100000 120.776623262221
132110000 119.761432606593
132120000 120.37616319354
132130000 119.712240779816
132140000 119.431143575927
132150000 123.901138328379
132160000 119.961504912864
132170000 119.618832417611
132180000 123.483810882244
132190000 120.657718528429
132200000 118.768342005669
132210000 118.750107464266
132220000 125.098107706862
132230000 120.949126341964
132240000 120.418977908413
132250000 122.40555375629
132260000 125.082111712754
132270000 123.673040089136
132280000 124.719508070084
132290000 123.431506042276
132300000 123.87558726956
132310000 124.914242904202
132320000 125.379279008214
132330000 119.613490452506
132340000 122.104001841173
132350000 117.346090248348
132360000 123.795053653279
132370000 118.998624690226
132380000 117.901015874882
132390000 120.676610937294
132400000 119.317303692823
132410000 118.960641167828
132420000 119.908806988092
132430000 116.932063115313
132440000 119.667465722394
132450000 111.257689832962
132460000 118.033305960754
132470000 112.480118581389
132480000 113.812404159831
132490000 118.702125641916
132500000 115.494101359243
132510000 114.3884507022
132520000 110.805635368296
132530000 111.183874437224
132540000 113.89150960608
132550000 111.293633096253
132560000 108.55575393378
132570000 113.879393427633
132580000 115.321734499515
132590000 116.836382774349
132600000 117.363147095163
132610000 118.913789979803
132620000 117.125820990421
132630000 114.950074998474
132640000 115.809846506748
132650000 115.737208684103
132660000 118.226877724157
132670000 122.968912874311
132680000 119.158534298793
132690000 120.312060191437
132700000 119.193775341977
132710000 118.729595197214
132720000 115.942086539387
132730000 118.515760188795
132740000 117.843820003028
132750000 120.052728014989
132760000 115.295439510059
132770000 116.742409661761
132780000 119.040686937108
132790000 121.837910612358
132800000 118.665511682829
132810000 121.611130521775
132820000 121.009115182841
132830000 118.468634998609
132840000 115.758155328183
132850000 115.526245285329
132860000 114.307918550492
132870000 115.86111128085
132880000 116.46339703621
132890000 114.354584166284
132900000 111.783367239886
132910000 118.806388652872
132920000 122.23852909032
132930000 111.260229884254
132940000 120.609739700436
132950000 122.340186316712
132960000 126.622327627141
132970000 125.096380005233
132980000 122.905723512807
132990000 119.075267412191
133000000 121.839089700921
133010000 114.045456327927
133020000 117.112015915635
133030000 115.967767439616
133040000 118.675754022278
133050000 122.168037059811
133060000 120.272130837996
133070000 119.356448456806
133080000 122.866397206578
133090000 125.261846232978
133100000 123.518113519479
133110000 124.408944907634
133120000 123.333137527263
133130000 121.638596023015
133140000 115.251925182652
133150000 118.201456842414
133160000 119.751510308003
133170000 121.103975487247
133180000 124.474021924428
133190000 121.405261775544
133200000 121.569342706106
133210000 122.837671164816
133220000 120.783610282781
133230000 122.898078647012
133240000 125.438711147948
133250000 119.640208464873
133260000 119.229960203575
133270000 119.375064516251
133280000 121.013033209886
133290000 122.530814029279
133300000 116.017167270669
133310000 123.307635516324
133320000 122.450283863807
133330000 116.529838223244
133340000 113.448521936684
133350000 110.06978453571
133360000 114.093308040006
133370000 117.506515481036
133380000 116.967070810533
133390000 119.966426029215
133400000 120.064565153437
133410000 115.503704608061
133420000 118.504463945127
133430000 115.06467569748
133440000 116.611328832575
133450000 118.570076738261
133460000 117.708130201434
133470000 114.914360391331
133480000 114.423226327482
133490000 115.124571746986
133500000 115.618974893232
133510000 116.134031725145
133520000 118.366464395255
133530000 119.097476292292
133540000 120.8412091129
133550000 117.739260519307
133560000 115.075424927832
133570000 114.963968913703
133580000 119.071199342901
133590000 112.085555407948
133600000 113.827512158743
133610000 112.067729591661
133620000 113.791246763678
133630000 109.568172000391
133640000 105.44302420336
133650000 106.894912143863
133660000 109.031130297507
133670000 109.332540787992
133680000 107.568089601095
133690000 108.955787966693
133700000 112.081684713399
133710000 113.509488736966
133720000 109.730822713223
133730000 112.4371699398
133740000 106.610095084338
133750000 113.340067859824
133760000 115.121508442104
133770000 117.428507721868
133780000 122.682670674941
133790000 119.904855372039
133800000 127.02346473176
133810000 122.157980684703
133820000 119.314626461117
133830000 117.927610476058
133840000 120.449952043581
133850000 114.007508466853
133860000 115.929584541819
133870000 115.579844634703
133880000 117.738743605972
133890000 115.048162067826
133900000 114.442258890033
133910000 114.403378887075
133920000 118.353472622544
133930000 119.934785802309
133940000 122.498124647569
133950000 114.581397703276
133960000 120.914533058472
133970000 117.818338992864
133980000 118.837744311928
133990000 113.180731198961
134000000 118.27997561298
134010000 119.024552191915
134020000 114.578026719417
134030000 114.852083591525
134040000 120.937959373965
134050000 119.608733920211
134060000 120.750103864479
134070000 118.780531280959
134080000 120.032528347503
134090000 117.636757590341
134100000 117.207925612111
134110000 112.42164523301
134120000 115.845189949499
134130000 116.536434228273
134140000 113.052155671115
134150000 115.537932105333
134160000 113.318926175825
134170000 117.511945365295
134180000 114.721153322814
134190000 112.768449893858
134200000 108.800208951562
134210000 114.574403673522
134220000 121.276177865014
134230000 118.200703374229
134240000 115.681851570337
134250000 121.544171551875
134260000 122.230670735525
134270000 120.122309661459
134280000 116.626935213152
134290000 122.285537996507
134300000 121.249474182035
134310000 120.115558029079
134320000 117.925468155246
134330000 121.527476998827
134340000 122.423456534767
134350000 118.420802273802
134360000 124.709885335489
134370000 122.030807275325
134380000 119.240340484746
134390000 118.950058815023
134400000 116.432298675339
134410000 119.03954600649
134420000 114.90083604264
134430000 122.435170148325
134440000 126.978093183508
134450000 122.467138849592
134460000 126.650949184012
134470000 125.49416103443
134480000 121.589300384815
134490000 121.607099270326
134500000 122.443278042104
134510000 124.100789183291
134520000 122.448456991013
134530000 121.045538210346
134540000 122.482426538214
134550000 124.201757851217
134560000 121.466039432443
134570000 119.078654631245
134580000 120.73859544375
134590000 118.941901603297
134600000 119.995642781843
134610000 116.188984458629
134620000 118.348282783537
134630000 117.591792967055
134640000 119.781366199069
134650000 122.985058736303
134660000 125.514234295256
134670000 124.922646594073
134680000 123.381386019623
134690000 124.104103323216
134700000 122.841551343229
134710000 125.837008568112
134720000 122.765188159969
134730000 120.365178243948
134740000 118.630791847233
134750000 119.348964212332
134760000 115.440758286684
134770000 112.816898383311
134780000 120.795183363772
134790000 116.404905225367
134800000 117.859200622956
134810000 120.408128316537
134820000 118.208486645167
134830000 116.225729117743
134840000 118.553758460169
134850000 114.793601873335
134860000 120.057617709521
134870000 119.175719498382
134880000 118.456464172789
134890000 118.504700251728
134900000 118.487173830083
134910000 123.822080793021
134920000 120.60771793782
134930000 121.377240486838
134940000 125.775467623857
134950000 121.934474559713
134960000 124.078782007467
134970000 127.523464473623
134980000 122.11552929672
134990000 125.466544846989
135000000 122.142400201927
135010000 121.5150595895
135020000 112.944492835282
135030000 119.058953104176
135040000 116.224781133905
135050000 112.886772769629
135060000 116.848611438549
135070000 113.237360826955
135080000 111.971242058873
135090000 111.777094487462
135100000 113.907439035633
135110000 113.366387673109
135120000 112.362587516755
135130000 115.701299161198
135140000 113.645248258447
135150000 116.969450946815
135160000 118.742914908838
135170000 116.662171753513
135180000 119.076240692333
135190000 115.965045191779
135200000 117.298545785761
135210000 111.99138639398
135220000 104.866866706097
135230000 102.420090680932
135240000 109.960577079544
135250000 108.659625429367
135260000 112.963342462567
135270000 104.893220670757
135280000 105.80898202215
135290000 107.210448481693
135300000 107.883851335408
135310000 107.905626043495
135320000 112.057629498299
135330000 112.418193139696
135340000 117.421696023676
135350000 116.001017362667
135360000 115.451665574713
135370000 115.69000816739
135380000 117.718765848828
135390000 116.976657289218
135400000 120.59942409983
135410000 119.560173535015
135420000 116.944936881126
135430000 116.384492745926
135440000 114.713442880298
135450000 119.690023250227
135460000 118.254106868235
135470000 116.304682011872
135480000 119.138745414963
135490000 119.484656359849
135500000 116.687622180985
135510000 114.498350869275
135520000 116.591831654388
135530000 114.900065985255
135540000 114.077634449495
135550000 116.642057529467
135560000 112.432203180708
135570000 109.906395185646
135580000 114.311012531339
135590000 113.607434614309
135600000 118.492328890641
135610000 117.333503249942
135620000 120.70641298632
135630000 119.984609825943
135640000 122.791798860295
135650000 122.335233707336
135660000 122.646462434452
135670000 119.888492341763
135680000 123.280585528941
135690000 122.3738199697
135700000 120.173851537792
135710000 117.244138185324
135720000 116.628093761399
135730000 111.331049722792
135740000 107.279850985278
135750000 111.573495054007
135760000 119.246182745157
135770000 115.921204166779
135780000 114.897120791282
135790000 117.436257909504
135800000 118.724986756487
135810000 116.745869586532
135820000 123.928450285576
135830000 119.756356241977
135840000 119.803119549395
135850000 114.914694981442
135860000 114.845395940589
135870000 112.883657346276
135880000 111.702280783087
135890000 111.021111103455
135900000 104.045342246105
135910000 113.184655624493
135920000 109.278602892965
135930000 110.215905652849
135940000 112.161067221536
135950000 117.223521442232
135960000 119.900949425844
135970000 111.369684280788
135980000 116.484335235119
135990000 116.996279097909
136000000 118.976891098578
136010000 122.659694251127
136020000 121.617068366525
136030000 122.596012381287
136040000 120.801774998037
136050000 122.598009346483
136060000 125.102454706913
136070000 124.519191675931
136080000 121.284536211298
136090000 122.731307487947
136100000 123.584203196594
136110000 121.644758200495
136120000 124.298617654364
136130000 124.124594710981
136140000 120.797281028604
136150000 122.11197075945
136160000 121.060903563755
136170000 122.764921020727
136180000 121.895726654778
136190000 119.355434375722
136200000 114.617734119152
136210000 118.296233695906
136220000 119.720463235023
136230000 126.451941247546
136240000 119.104737211563
136250000 120.964672250619
136260000 118.30015616736
136270000 120.069947100193
136280000 122.679102335583
136290000 120.277478474911
136300000 121.346314427984
136310000 121.762187430335
136320000 125.478628114116
136330000 122.717740470467
136340000 124.787988663632
136350000 126.995874136241
136360000 128.257688112899
136370000 125.29090265661
136380000 126.561310696686
136390000 122.160768662797
136400000 122.419016461716
136410000 115.435442482003
136420000 123.911087672404
136430000 124.98600088568
136440000 122.127891077135
136450000 125.595126189546
136460000 123.072328454512
136470000 125.37176756387
136480000 126.944609337264
136490000 122.509255592143
136500000 123.873295414743
136510000 120.899571721201
136520000 120.463635912009
136530000 115.066638379281
136540000 115.531636436875
136550000 115.887233790746
136560000 116.789806004339
136570000 114.839905326069
136580000 113.22787283401
136590000 115.542980054629
136600000 116.770033547317
136610000 115.915403767059
136620000 117.38971389459
136630000 114.31133666879
136640000 114.812535901682
136650000 112.852995552356
136660000 120.964877099123
136670000 121.991006345674
136680000 121.323812681748
136690000 123.440419384656
136700000 119.709472185247
136710000 118.636761258015
136720000 120.69992888471
136730000 118.20863264883
136740000 119.698932021247
136750000 117.045094941553
136760000 115.765633777241
136770000 112.63381166262
136780000 116.856540974313
136790000 117.883575836268
136800000 123.634242676434
136810000 119.695104513576
136820000 124.132915047409
136830000 126.37767120398
136840000 123.428233096088
136850000 122.520979313691
136860000 118.583851257276
136870000 122.452099459054
136880000 121.326125886776
136890000 120.701343828564
136900000 121.572184542371
136910000 121.866210917295
136920000 122.199533386778
136930000 120.918025703861
136940000 119.775717316106
136950000 118.437187029703
136960000 122.372485438695
136970000 119.766240770012
136980000 122.189643907576
136990000 119.996857453002
137000000 123.273773078911
137010000 121.201452513537
137020000 117.317493559043
137030000 119.115197309774
137040000 120.891043061322
137050000 117.355437488873
137060000 116.805571167139
137070000 124.735534307975
137080000 125.38065246487
137090000 119.96797711738
137100000 119.47757724026
137110000 122.079839776428
137120000 121.088520513738
137130000 118.100433611032
137140000 116.985264097334
137150000 118.851498361155
137160000 119.101346016925
137170000 117.375239069927
137180000 116.458320780304
137190000 116.459171382044
137200000 120.766658688541
137210000 124.690666583519
137220000 121.067213901278
137230000 117.01792850091
137240000 116.526932467745
137250000 122.080385698825
137260000 114.348455403315
137270000 115.778044590014
137280000 119.338144859794
137290000 113.926778264136
137300000 116.392132987806
137310000 116.356982593273
137320000 112.986439050578
137330000 109.714223255214
137340000 110.216303282922
137350000 116.694069340988
137360000 113.727473930006
137370000 112.829372684077
137380000 116.044689945949
137390000 115.859047380462
137400000 116.658833797443
137410000 110.21686812207
137420000 111.423527228702
137430000 114.47242290874
137440000 109.768910737018
137450000 108.921010082214
137460000 114.025613801357
137470000 114.023432927905
137480000 109.346556875554
137490000 108.476260428326
137500000 106.046108554818
137510000 106.575315696106
137520000 108.694915179902
137530000 112.424103026322
137540000 113.672157678217
137550000 110.263385000785
137560000 113.586306506857
137570000 113.408980340841
137580000 116.174196671724
137590000 113.639301009383
137600000 110.601177857306
137610000 117.812667543283
137620000 114.683659876755
137630000 113.699996700168
137640000 114.223475291161
137650000 116.443843518283
137660000 111.99295073164
137670000 114.214073629196
137680000 111.924984068521
137690000 114.026174631452
137700000 113.494017501552
137710000 116.606825011694
137720000 113.027562572084
137730000 114.173674946265
137740000 111.79550717506
137750000 114.397445111051
137760000 117.441464748858
137770000 119.976569625503
137780000 124.52429386427
137790000 119.672298312573
137800000 122.145754837346
137810000 118.601097011114
137820000 113.334353483601
137830000 119.356184813156
137840000 118.824971672639
137850000 121.974514494924
137860000 115.650066012808
137870000 119.199512505768
137880000 116.926008620423
137890000 115.33523874938
137900000 121.556504109619
137910000 118.760913761414
137920000 119.126460154201
137930000 118.828417132637
137940000 119.79346734248
137950000 118.475995320957
137960000 115.780814063297
137970000 118.267160415308
137980000 121.087561942678
137990000 120.574380413349
138000000 121.215506254631
138010000 120.816933914214
138020000 121.974232972335
138030000 124.993930140618
138040000 124.009255810134
138050000 119.172899814949
138060000 121.181408113649
138070000 120.288850043973
138080000 118.23597255172
138090000 116.666408626169
138100000 117.925509144929
138110000 117.907522744586
138120000 116.66557230762
138130000 121.007903195099
138140000 118.247806670469
138150000 117.342734638472
138160000 117.701985534736
138170000 118.077645008739
138180000 117.262817352484
138190000 114.102171710376
138200000 113.139187506821
138210000 109.812431920342
138220000 111.411869782338
138230000 112.637037027785
138240000 109.512302958244
138250000 104.722095478306
138260000 105.988128924954
138270000 114.53989333883
138280000 112.489165754781
138290000 112.306615791358
138300000 113.579247100136
138310000 109.500430670176
138320000 107.48050935232
138330000 109.487695337481
138340000 110.188770911982
138350000 112.73186742503
138360000 109.731491159578
138370000 105.406353302707
138380000 112.440188020087
138390000 116.794021008364
138400000 121.224856384915
138410000 121.63300188122
138420000 115.005911196559
138430000 113.88346188217
138440000 111.860093574026
138450000 116.096778391726
138460000 117.816617739517
138470000 120.176472191156
138480000 115.444842094037
138490000 115.125548234011
138500000 115.390207356569
138510000 114.995086868986
138520000 114.52772763175
138530000 111.972461901921
138540000 107.70455843242
138550000 108.170623404599
138560000 106.642913347095
138570000 107.459134902246
138580000 104.185198148922
138590000 104.994891353486
138600000 106.953677027917
138610000 105.384574937703
138620000 107.384231348324
138630000 108.986916230697
138640000 110.502685710486
138650000 106.234885853043
138660000 103.135468381146
138670000 98.7186242997525
138680000 110.08659004427
138690000 107.55585173021
138700000 110.774562232902
138710000 114.682776712944
138720000 106.281158647631
138730000 114.019153393358
138740000 111.846332440525
138750000 110.589312348839
138760000 118.024637984696
138770000 111.95597653795
138780000 110.702766395985
138790000 111.782886678163
138800000 111.853040007398
138810000 112.871479266491
138820000 112.531426642841
138830000 110.644548331058
138840000 111.368522929151
138850000 107.886016556464
138860000 102.946903452026
138870000 114.168859618219
138880000 113.971573920088
138890000 114.056240607497
138900000 118.48105385175
138910000 117.843507680654
138920000 117.079501396385
138930000 116.560671452595
138940000 116.705478345414
138950000 118.580310659351
138960000 117.206091005157
138970000 113.993832912254
138980000 117.792204187907
138990000 115.938552822398
139000000 116.390107431589
139010000 116.138874147575
139020000 114.60250281386
139030000 114.297466567291
139040000 112.84508952275
139050000 116.764501122247
139060000 113.521162991044
139070000 111.514903658209
139080000 112.506636066045
139090000 112.258947235664
139100000 109.581424162364
139110000 111.561404885951
139120000 112.736665773
139130000 112.844478823775
139140000 114.905547518682
139150000 119.709025823586
139160000 118.471879633925
139170000 117.311737477527
139180000 112.09957342741
139190000 116.798454046294
139200000 118.918643048695
139210000 117.464210841557
139220000 111.134214654049
139230000 114.636096737964
139240000 111.603296759727
139250000 107.039665757394
139260000 116.241286174968
139270000 118.618719002136
139280000 119.647373662819
139290000 116.985659252499
139300000 114.26452264839
139310000 113.776046728741
139320000 109.47919614283
139330000 110.041090245848
139340000 116.362935078869
139350000 115.191882467391
139360000 118.097910014679
139370000 117.900110962978
139380000 117.105853526745
139390000 117.439024327477
139400000 114.238461508799
139410000 116.097945829499
139420000 112.10561405114
139430000 112.881980747625
139440000 116.016782419197
139450000 111.422147207848
139460000 113.90106679987
139470000 115.152058647077
139480000 111.069054573341
139490000 112.282413034837
139500000 113.89843767813
139510000 114.146072248805
139520000 109.795489315368
139530000 105.276273814579
139540000 106.497117101514
139550000 112.726446119301
139560000 114.334063701505
139570000 113.650172994113
139580000 110.009402312365
139590000 112.99509109807
139600000 116.731257150908
139610000 116.14312560651
139620000 115.644540071728
139630000 120.056816112959
139640000 114.196106374682
139650000 114.583850277384
139660000 114.101295131701
139670000 109.627171962652
139680000 113.895399458595
139690000 115.23807626924
139700000 115.016371011996
139710000 112.321749894225
139720000 110.589951241742
139730000 108.436952782597
139740000 110.205253331091
139750000 110.19105805932
139760000 107.801270951774
139770000 108.65165908432
139780000 105.611167942699
139790000 113.389164378991
139800000 116.964685516334
139810000 117.720000311661
139820000 119.293932572377
139830000 116.417381370332
139840000 117.518802002772
139850000 115.818449970632
139860000 116.910764076108
139870000 116.030122529681
139880000 118.072875972459
139890000 112.737546314077
139900000 115.701830807891
139910000 118.746419850818
139920000 118.764651879555
139930000 113.795659856851
139940000 113.305391287372
139950000 118.841083673964
139960000 111.956760934572
139970000 114.866164188647
139980000 115.366508108048
139990000 119.586256916092
140000000 118.861775921625
140010000 116.930757015868
140020000 111.974169694448
140030000 110.51051807176
140040000 111.421297517286
140050000 110.880333896763
140060000 111.535837926488
140070000 110.786572482537
140080000 114.343288505625
140090000 114.96290345217
140100000 108.457750034215
140110000 112.041889072591
140120000 117.724430656976
140130000 115.599008001121
140140000 114.997003937818
140150000 113.142721331664
140160000 117.647077670815
140170000 116.308057985671
140180000 117.169309983466
140190000 116.557559932617
140200000 120.362264456706
140210000 123.248899317517
140220000 119.514803953171
140230000 119.658010623254
140240000 116.811687099437
140250000 118.230311057803
140260000 115.796263096686
140270000 113.623155949975
140280000 113.750463745115
140290000 118.580656009818
140300000 123.466835422121
140310000 120.194943105726
140320000 119.032025762534
140330000 115.816647953058
140340000 118.288169316444
140350000 116.838421867755
140360000 121.79983096905
140370000 118.311435898131
140380000 120.022202829238
140390000 117.978651514347
140400000 115.495175093331
140410000 117.444363877201
140420000 115.450985339044
140430000 119.059551109793
140440000 114.230702903716
140450000 115.440066350198
140460000 112.680539286965
140470000 117.802260017517
140480000 120.974319352973
140490000 120.688335934406
140500000 115.321881248285
140510000 121.024269733441
140520000 118.323816147323
140530000 121.090193762841
140540000 119.988496591244
140550000 123.956408107509
140560000 121.854358991762
140570000 124.127307886736
140580000 120.813790777386
140590000 121.602766547169
140600000 118.422176135988
140610000 114.901754884395
140620000 118.946215698089
140630000 117.463338034618
140640000 112.205054933987
140650000 114.944310761585
140660000 113.019322053965
140670000 115.332443027288
140680000 116.909072095124
140690000 115.79729208836
140700000 115.703921457709
140710000 112.481323409638
140720000 110.490433356153
140730000 111.275110994709
140740000 117.436698509245
140750000 117.07074969512
140760000 114.852141631591
140770000 112.258223796619
140780000 116.273892319512
140790000 109.222684196343
140800000 113.268788746017
140810000 113.140358028904
140820000 114.369217847404
140830000 117.607955865622
140840000 112.784152264819
140850000 116.70429443074
140860000 116.021849440446
140870000 114.039419398944
140880000 118.808745627881
140890000 122.093786436504
140900000 114.282573046714
140910000 114.318036558396
140920000 112.718475575209
140930000 114.61110468107
140940000 113.48600920557
140950000 114.074114595281
140960000 118.515429169841
140970000 120.648375127746
140980000 117.537599159223
140990000 121.771141489684
141000000 119.375376857629
141010000 120.602613606043
141020000 120.712523127828
141030000 118.461316408082
141040000 115.41677359455
141050000 118.566642171176
141060000 120.090302883624
141070000 115.471224189435
141080000 118.582483392462
141090000 119.466163094854
141100000 111.604862293606
141110000 118.122813342442
141120000 117.494324619308
141130000 118.070495136843
141140000 115.666309674946
141150000 116.135515798268
141160000 117.425831365592
141170000 114.297504451085
141180000 116.832267825766
141190000 114.124039699932
141200000 115.409554897519
141210000 119.764402370792
141220000 121.654965755886
141230000 124.118929486344
141240000 122.38323041472
141250000 121.867985890151
141260000 122.575475923184
141270000 121.690934648605
141280000 126.534999039591
141290000 125.565444096695
141300000 125.541373406341
141310000 123.779336993129
141320000 121.140194053914
141330000 120.975148912688
141340000 121.843787483844
141350000 120.596740930767
141360000 122.939018395963
141370000 122.371501852948
141380000 122.398744660141
141390000 122.518383212042
141400000 119.566879117551
141410000 117.354564000564
141420000 114.899667971916
141430000 119.428603527274
141440000 120.266709384238
141450000 119.398183708362
141460000 117.991471783407
141470000 119.252159738117
141480000 122.765750284495
141490000 119.216530049669
141500000 122.09132228125
141510000 122.394795235014
141520000 116.336282881145
141530000 115.698377674105
141540000 118.659214796971
141550000 116.388281008776
141560000 115.469239199804
141570000 121.518886578358
141580000 118.551062062471
141590000 110.188365995812
141600000 116.389000426128
141610000 116.471680579387
141620000 113.327721093979
141630000 119.360911760209
141640000 114.710235275556
141650000 118.692838674794
141660000 119.178000585006
141670000 116.753639899878
141680000 117.086582583321
141690000 121.655055981552
141700000 120.273081147057
141710000 123.60244181465
141720000 127.464491269457
141730000 122.162877945206
141740000 122.807737675556
141750000 121.29954820322
141760000 115.183753149951
141770000 111.499423671581
141780000 114.171490131646
141790000 115.904509402007
141800000 115.035710770372
141810000 113.245923466002
141820000 117.96558368882
141830000 114.696328660149
141840000 117.290691887953
141850000 116.28194012761
141860000 117.372428280024
141870000 115.936832710415
141880000 115.67095707462
141890000 119.180188919157
141900000 115.143185283516
141910000 118.0701889786
141920000 116.523145641421
141930000 115.613508868072
141940000 115.911416399747
141950000 114.515971381292
141960000 115.736292387033
141970000 113.585631023755
141980000 116.803128608652
141990000 119.78759692088
142000000 118.462515953365
142010000 115.355792711835
142020000 114.416500509959
142030000 110.310559649387
142040000 113.146948313407
142050000 111.652561138977
142060000 113.956441253033
142070000 109.455249820827
142080000 114.370672367244
142090000 117.395680829712
142100000 120.554779660871
142110000 110.592785008409
142120000 116.852015516943
142130000 118.020436300459
142140000 111.577569649754
142150000 111.550251472716
142160000 110.975909336783
142170000 112.064657156504
142180000 109.982614482392
142190000 118.421796006386
142200000 119.213827143292
142210000 119.279145068229
142220000 116.140857977659
142230000 110.648604432468
142240000 113.609819845814
142250000 114.262572663186
142260000 114.301109884638
142270000 114.916641257443
142280000 114.990461011472
142290000 115.594874018723
142300000 114.129494577723
142310000 112.849315775105
142320000 110.623424744363
142330000 110.664330454115
142340000 108.92238438365
142350000 110.26512184065
142360000 114.593343327399
142370000 115.566490854222
142380000 109.030828322029
142390000 114.089776301701
142400000 108.788437760509
142410000 107.841415552954
142420000 108.937686786006
142430000 108.405656005993
142440000 111.156673201366
142450000 111.710142074957
142460000 114.315281066698
142470000 114.910379800004
142480000 114.593749785453
142490000 116.863780756925
142500000 114.948584907243
142510000 116.457453816856
142520000 113.063017866048
142530000 113.712133037411
142540000 112.491340320408
142550000 113.871404145938
142560000 114.908091575805
142570000 114.758539405326
142580000 112.074043486943
142590000 111.842377555124
142600000 112.110503164656
142610000 111.317500517056
142620000 114.419144313336
142630000 114.009223917298
142640000 111.983384213725
142650000 115.654901126572
142660000 112.933382865776
142670000 111.045749151226
142680000 110.712803124187
142690000 116.686057699623
142700000 118.264151314816
142710000 116.398359022672
142720000 114.690927272652
142730000 117.163461592078
142740000 116.894878574561
142750000 116.302754851705
142760000 112.039938741748
142770000 108.658893130936
142780000 113.608793903561
142790000 114.054050005792
142800000 112.462959322664
142810000 114.838061320829
142820000 115.17128626867
142830000 116.173357612601
142840000 117.805068399243
142850000 111.252529091609
142860000 111.441995847214
142870000 113.227423803902
142880000 111.527659917438
142890000 112.460897175636
142900000 111.5292396602
142910000 112.251410797171
142920000 105.564917697501
142930000 106.663779374731
142940000 114.485391523191
142950000 115.889974226664
142960000 110.847259079994
142970000 114.546773223837
142980000 112.631688009231
142990000 113.148501642309
143000000 113.693184104176
143010000 110.834600020891
143020000 110.586561089503
143030000 112.556705407871
143040000 111.72138523971
143050000 113.06660728108
143060000 109.796099555318
143070000 115.873263996197
143080000 111.137734148456
143090000 110.983798666196
143100000 114.797722170502
143110000 114.665790631528
143120000 112.202251751664
143130000 110.097406111071
143140000 110.677962227833
143150000 113.809133275262
143160000 112.627376960946
143170000 112.562838336019
143180000 113.319633755166
143190000 116.980429662849
143200000 115.93244594633
143210000 110.580353066244
143220000 110.186486689864
143230000 109.715902251444
143240000 112.142149680267
143250000 110.39348637368
143260000 111.486283968936
143270000 113.412446484597
143280000 115.212863095409
143290000 117.052861157232
143300000 118.130439870504
143310000 121.959585251277
143320000 119.256014542204
143330000 122.309991592052
143340000 122.820217747542
143350000 122.456507104025
143360000 118.254046247211
143370000 121.292208207629
143380000 118.268693997198
143390000 118.174100760678
143400000 114.748206951916
143410000 114.316891093939
143420000 115.041968394723
143430000 110.039496047261
143440000 112.866304879959
143450000 114.870429114758
143460000 118.879004638042
143470000 117.16368936959
143480000 116.217356059712
143490000 117.113990081904
143500000 115.151123690363
143510000 112.301515093327
143520000 116.736670193259
143530000 117.89842884009
143540000 116.60040857676
143550000 119.361922539849
143560000 116.909737269855
143570000 116.709233147654
143580000 115.174809918451
143590000 118.728778913051
143600000 120.15735113946
143610000 116.467741793761
143620000 117.557996591934
143630000 120.276687389266
143640000 117.827518338373
143650000 115.892696974162
143660000 119.20168148915
143670000 117.546911050622
143680000 113.999434324462
143690000 114.392158257625
143700000 115.298343619484
143710000 121.092672950807
143720000 120.879386156016
143730000 119.844530730973
143740000 120.884964703968
143750000 119.209604773921
143760000 117.825101114313
143770000 118.301758175553
143780000 115.253621637522
143790000 119.368875021942
143800000 120.988922638322
143810000 124.024041352078
143820000 122.251811650727
143830000 122.382366847166
143840000 124.55301458828
143850000 119.859572369964
143860000 122.440380880228
143870000 124.222275924149
143880000 119.7083514173
143890000 119.756974688668
143900000 119.148252653696
143910000 123.206581934585
143920000 120.698292335988
143930000 118.337089061674
143940000 118.621345900973
143950000 121.865126749332
143960000 118.662439850414
143970000 119.275837304962
143980000 113.452691709174
143990000 115.952925905063
144000000 115.321237350975
144010000 114.512014611252
144020000 110.72596889684
144030000 115.774782219518
144040000 115.596913602538
144050000 114.897081608537
144060000 118.656770990095
144070000 121.889518879946
144080000 118.53698426008
144090000 116.953881383766
144100000 120.928032498169
144110000 126.319151162581
144120000 122.784369053208
144130000 119.612008359602
144140000 123.920512010299
144150000 119.750757734883
144160000 115.167201326389
144170000 115.235142056696
144180000 120.422643585728
144190000 120.537607186006
144200000 115.885991548173
144210000 113.208754171171
144220000 113.580371986872
144230000 117.484112804934
144240000 116.300632092098
144250000 107.597900245682
144260000 115.709395509465
144270000 120.05020397726
144280000 118.789069457559
144290000 119.890214439139
144300000 120.488840543725
144310000 117.550147345469
144320000 120.403527811754
144330000 120.318735595312
144340000 121.895563923065
144350000 121.484449927079
144360000 124.466048268966
144370000 118.107081867967
144380000 121.490133444873
144390000 119.882752532432
144400000 121.24151306841
144410000 118.002155826478
144420000 117.440260884862
144430000 114.997747421255
144440000 115.652595895354
144450000 118.016834457734
144460000 116.91236954526
144470000 113.183242623743
144480000 113.200504629768
144490000 112.534405098576
144500000 105.644253688746
144510000 112.807697836898
144520000 109.685672983747
144530000 112.34846914167
144540000 115.305007758501
144550000 111.805100901221
144560000 112.78372972014
144570000 117.794175579198
144580000 111.776680556032
144590000 114.315792646705
144600000 114.007246371265
144610000 117.952497319725
144620000 113.132174015901
144630000 113.475795409323
144640000 113.311404047638
144650000 110.031922972263
144660000 116.252688010543
144670000 117.702730536828
144680000 119.300834692315
144690000 122.050335007048
144700000 118.945375318921
144710000 120.215808605292
144720000 118.673057498479
144730000 116.96767520143
144740000 115.896933463139
144750000 112.897331197705
144760000 114.355788620314
144770000 118.902885458699
144780000 122.499616955855
144790000 123.107066572167
144800000 121.299680466257
144810000 122.53454941265
144820000 125.646101523381
144830000 118.999898465937
144840000 122.42708301381
144850000 116.746135128954
144860000 122.243829174109
144870000 120.132278497391
144880000 117.937809716897
144890000 118.039665692186
144900000 117.349027106196
144910000 117.987922710954
144920000 118.409867013808
144930000 118.423690750096
144940000 119.638895241874
144950000 124.07937059164
144960000 119.72722041276
144970000 120.486305365755
144980000 123.881042745969
144990000 117.638923126414
145000000 118.059761136553
145010000 120.947900653755
145020000 127.033919087339
145030000 121.263174932492
145040000 117.393875441931
145050000 114.711063674849
145060000 116.788534568422
145070000 115.01401432619
145080000 115.072631040861
145090000 121.80867831309
145100000 116.146329327968
145110000 116.496692807541
145120000 117.623832057184
145130000 116.021773782274
145140000 111.792358985501
145150000 112.529661832931
145160000 116.296106731289
145170000 112.322372672449
145180000 115.0516621187
145190000 114.594381014584
145200000 116.921478786769
145210000 115.278501692577
145220000 119.587015270235
145230000 119.25734492439
145240000 116.23001807647
145250000 118.910508616077
145260000 119.155699473075
145270000 117.54331854408
145280000 118.876429764111
145290000 114.715078994679
145300000 115.843578145973
145310000 114.580603398569
145320000 117.926342469488
145330000 113.255405329342
145340000 117.466599712727
145350000 117.170374319946
145360000 119.04021417326
145370000 115.242498450233
145380000 118.006068076706
145390000 117.508005671614
145400000 120.211276460964
145410000 117.920142321613
145420000 119.225147027944
145430000 119.341850752829
145440000 118.869399405464
145450000 118.395525178016
145460000 118.949182103185
145470000 118.292684916894
145480000 118.641429527612
145490000 120.756594445563
145500000 121.411647410624
145510000 122.511276247378
145520000 124.842957948925
145530000 126.996579829727
145540000 126.87586048573
145550000 120.263731935367
145560000 117.146841713557
145570000 118.067512287813
145580000 121.408375391526
145590000 124.337955915945
145600000 124.691263045977
145610000 122.997881375015
145620000 125.687802604556
145630000 127.935069777908
145640000 125.462731717448
145650000 123.152798613953
145660000 122.857483010724
145670000 127.00144056181
145680000 121.681310159443
145690000 128.032247075387
145700000 123.57124432861
145710000 123.014185062971
145720000 120.86318156972
145730000 121.225606385955
145740000 124.944376789815
145750000 128.072199638356
145760000 124.885620407415
145770000 121.617287636754
145780000 125.628566044447
145790000 125.284217373658
145800000 126.865727128484
145810000 123.718179442712
145820000 121.553685921163
145830000 124.499834967523
145840000 122.293909411445
145850000 120.914389023263
145860000 119.06359068785
145870000 120.164874600597
145880000 116.656690715474
145890000 120.526701826222
145900000 119.430115202955
145910000 123.513272678462
145920000 123.613343260183
145930000 124.509791049282
145940000 120.907289948706
145950000 121.392944887537
145960000 122.954044765283
145970000 124.884724398918
145980000 121.743123933687
145990000 120.820218843625
146000000 120.398712338422
146010000 116.491488253634
146020000 118.868883357353
146030000 118.081310413854
146040000 114.079547824171
146050000 118.367754072717
146060000 117.294559728508
146070000 111.218299573795
146080000 120.75346083815
146090000 119.055869839939
146100000 123.824789964609
146110000 121.494884801688
146120000 119.896554120962
146130000 118.96761318354
146140000 120.665010882979
146150000 122.518582489874
146160000 117.037998967606
146170000 114.501062055871
146180000 116.407255287118
146190000 114.849642193855
146200000 115.580468635371
146210000 110.84969384944
146220000 113.514412648917
146230000 115.089074503755
146240000 117.581208743269
146250000 121.126702910898
146260000 120.57333305254
146270000 118.522121896027
146280000 119.443161500826
146290000 122.23156300871
146300000 125.878719024031
146310000 118.537825044287
146320000 121.023546426834
146330000 123.056914357276
146340000 117.47461685454
146350000 118.234137479664
146360000 120.438042479759
146370000 115.631539953959
146380000 117.229530210701
146390000 115.729934659654
146400000 118.341375574071
146410000 116.073573810152
146420000 112.11361379567
146430000 110.188344541996
146440000 110.288285317242
146450000 110.549697635964
146460000 111.259532022608
146470000 114.171679495756
146480000 113.097493948001
146490000 112.299405016736
146500000 115.33749001563
146510000 112.910042567703
146520000 115.643305864372
146530000 115.820847814221
146540000 115.600296993511
146550000 118.885272504392
146560000 121.948229213042
146570000 117.815578184705
146580000 122.243971240785
146590000 122.600532397493
146600000 120.685840521556
146610000 116.258932942284
146620000 114.902857340022
146630000 110.951813240482
146640000 111.411435776682
146650000 112.361285593416
146660000 114.475708611965
146670000 111.18218410326
146680000 110.293896814427
146690000 114.153125501995
146700000 114.549339932343
146710000 116.984188896832
146720000 115.479408349761
146730000 113.435680725854
146740000 116.148552452623
146750000 120.322296106074
146760000 119.84872663247
146770000 118.285120838221
146780000 115.09604804697
146790000 119.682836183568
146800000 116.976372719544
146810000 115.213672756325
146820000 112.741318627127
146830000 118.466851883376
146840000 122.181810874928
146850000 118.773134130352
146860000 114.004303814773
146870000 118.237749088452
146880000 116.542358798951
146890000 117.80335785933
146900000 114.176725966517
146910000 119.254308374935
146920000 118.530584217452
146930000 119.534050693578
146940000 117.158752405362
146950000 117.004351487921
146960000 118.237524012328
146970000 113.36496398124
146980000 116.55106937699
146990000 115.9085844776
147000000 115.41762591636
147010000 120.963272789864
147020000 120.939797282931
147030000 122.692427584394
147040000 120.709343971115
147050000 121.340617037287
147060000 119.198351131631
147070000 122.521291585071
147080000 122.730254218806
147090000 122.61650169247
147100000 121.165145587466
147110000 124.110961303145
147120000 123.162550438573
147130000 120.204105382127
147140000 118.700332404776
147150000 117.732466255237
147160000 119.786032026891
147170000 120.167274157636
147180000 121.489718815771
147190000 124.317968278864
147200000 118.758659549475
147210000 120.706616527251
147220000 119.954740667581
147230000 120.520802486797
147240000 116.631883854951
147250000 114.383475857512
147260000 117.042509264259
147270000 121.930412638598
147280000 117.709869817089
147290000 123.282932012378
147300000 124.40327843892
147310000 121.086038130824
147320000 122.043337586372
147330000 122.793152776015
147340000 124.826046515833
147350000 123.253589598394
147360000 126.251545141664
147370000 122.023484562182
147380000 120.001079045806
147390000 123.496710700885
147400000 120.774699447807
147410000 116.552422179235
147420000 114.428935040136
147430000 110.670879338387
147440000 111.638019687507
147450000 114.355426975557
147460000 114.316271222666
147470000 116.343306721047
147480000 114.751309085472
147490000 116.496663396158
147500000 117.958589547919
147510000 118.150350635549
147520000 119.935439886549
147530000 123.545438670277
147540000 119.303237486287
147550000 116.391492931021
147560000 115.78902948558
147570000 113.171536857806
147580000 117.672631394326
147590000 120.012697400752
147600000 119.388084373918
147610000 117.403949189842
147620000 115.93458043072
147630000 114.895008229313
147640000 117.903510865279
147650000 118.672108242829
147660000 116.789467480458
147670000 114.820648572771
147680000 121.312487513315
147690000 116.916080782311
147700000 122.128082406118
147710000 122.932450371582
147720000 125.79783230873
147730000 128.661767090055
147740000 124.06491073784
147750000 121.123283565975
147760000 125.306044822778
147770000 124.368725780186
147780000 123.587006914977
147790000 124.833722194679
147800000 120.032884145357
147810000 128.380155731912
147820000 127.262426409194
147830000 124.667490922762
147840000 123.157460372207
147850000 125.044254299571
147860000 122.694378836945
147870000 118.348401606084
147880000 117.536430945908
147890000 116.099981962103
147900000 120.826110904721
147910000 121.004584535084
147920000 120.717901464354
147930000 120.569016922408
147940000 122.586517119936
147950000 120.863485568238
147960000 120.471612806016
147970000 120.759151035482
147980000 116.744495899837
147990000 120.871631793255
148000000 125.259962946024
148010000 121.138686971668
148020000 123.326690565436
148030000 122.988269616591
148040000 118.086523226252
148050000 117.587359095274
148060000 115.412836799803
148070000 118.309130895339
148080000 120.870900390419
148090000 120.437822212936
148100000 121.248849256732
148110000 120.433794967247
148120000 119.621528430705
148130000 118.70979348456
148140000 122.110979946907
148150000 124.871662723444
148160000 120.075248194974
148170000 118.587280460043
148180000 114.096997816448
148190000 114.825347119573
148200000 116.71011148154
148210000 118.662487339323
148220000 120.901731115133
148230000 114.367822895119
148240000 112.733514021613
148250000 116.858049409542
148260000 114.175599855949
148270000 112.157417170356
148280000 121.099704206089
148290000 115.321169078699
148300000 115.999063589899
148310000 118.687228567858
148320000 118.24937902522
148330000 119.864616858076
148340000 117.736364329568
148350000 117.38101741111
148360000 117.695154792293
148370000 117.01329190142
148380000 119.256924762919
148390000 118.81025353718
148400000 115.15721473768
148410000 120.262463220065
148420000 121.452645045658
148430000 119.081106738987
148440000 116.505118971211
148450000 120.893570755966
148460000 120.629955822068
148470000 121.40910777561
148480000 120.083290914993
148490000 119.35912730038
148500000 120.716677771926
148510000 117.272990693115
148520000 118.814226973238
148530000 119.859962714815
148540000 116.511083196913
148550000 117.751552620538
148560000 122.733108288256
148570000 121.505354142169
148580000 121.343043849668
148590000 120.034806995511
148600000 123.979424707733
148610000 118.875737329478
148620000 122.472187369023
148630000 127.023704782393
148640000 124.898783420867
148650000 124.258245572558
148660000 121.748806956654
148670000 119.298239880708
148680000 118.158355442444
148690000 122.52301288792
148700000 121.7532465694
148710000 126.06234873201
148720000 127.194346972145
148730000 121.857796635509
148740000 120.538561250351
148750000 119.835581149537
148760000 120.962362786289
148770000 117.735874325228
148780000 119.557469570428
148790000 116.696439748871
148800000 116.529846957718
148810000 122.265424851623
148820000 123.79796980493
148830000 125.154092497612
148840000 128.92058275606
148850000 122.392600068429
148860000 125.278635309943
148870000 122.942475173272
148880000 120.436131930556
148890000 117.970001414204
148900000 119.587766321071
148910000 120.537413706884
148920000 123.274921854094
148930000 124.236671760245
148940000 122.957883311082
148950000 121.054188515029
148960000 117.042859276291
148970000 112.9596037692
148980000 116.289194907053
148990000 119.480534933869
149000000 112.351164695424
149010000 121.418649881531
149020000 118.597071148455
149030000 121.311830142991
149040000 115.093338855087
149050000 118.074804998017
149060000 119.897543669249
149070000 123.885896037067
149080000 117.725060848065
149090000 118.097523075198
149100000 115.574322377968
149110000 125.007500296616
149120000 122.531355063695
149130000 123.18806989835
149140000 123.26756379041
149150000 123.984600110306
149160000 119.290448357554
149170000 122.349102295321
149180000 127.1530688882
149190000 128.113332918266
149200000 128.850833715998
149210000 124.002695747041
149220000 126.095413243423
149230000 124.399918239556
149240000 120.89490320915
149250000 117.861939235035
149260000 119.001064265782
149270000 124.749465686865
149280000 124.128205515294
149290000 124.39587026154
149300000 125.414488575352
149310000 124.434762178884
149320000 123.351168253241
149330000 119.652381563374
149340000 124.893245365508
149350000 119.520739953928
149360000 124.164970747671
149370000 123.842500819411
149380000 124.884378148931
149390000 119.358477868936
149400000 119.770363305198
149410000 122.548987474218
149420000 126.079147555034
149430000 124.655970710277
149440000 122.955300327301
149450000 122.308689943236
149460000 126.088860697987
149470000 123.409214465803
149480000 121.478447933959
149490000 124.72344476329
149500000 122.882926034023
149510000 122.895320212969
149520000 120.125621110347
149530000 115.275044427654
149540000 111.979545786645
149550000 115.197015513186
149560000 111.514941044188
149570000 112.010543987947
149580000 110.939253677237
149590000 114.248505080395
149600000 115.71094011575
149610000 118.608748729779
149620000 118.940596475327
149630000 120.772948313283
149640000 117.15990303744
149650000 114.696861299738
149660000 116.387524852478
149670000 114.011640060698
149680000 116.35252294484
149690000 116.660302818641
149700000 113.996819997931
149710000 112.520876979308
149720000 114.073931970013
149730000 117.36948552509
149740000 116.147161487149
149750000 112.187536337934
149760000 108.38845344509
149770000 108.794077473884
149780000 110.799018772625
149790000 111.0178055334
149800000 109.381690728745
149810000 112.001543130623
149820000 114.530414165445
149830000 114.754625147049
149840000 118.649398572954
149850000 116.420505717766
149860000 114.686373423825
149870000 112.736801318683
149880000 110.134476359216
149890000 112.127867989913
149900000 114.312531842746
149910000 116.864794597708
149920000 116.781296048778
149930000 114.582391017024
149940000 122.561621052447
149950000 121.931474698988
149960000 120.748188652979
149970000 116.992418051596
149980000 117.111375854122
149990000 118.522068918469
150000000 120.10645030858
#timestep 
150010000 116.849925609682
150020000 122.120037685021
150030000 121.800325484276
150040000 112.952054599957
150050000 117.399360792673
150060000 118.752932840323
150070000 120.585582858793
150080000 119.864293003776
150090000 118.417849668311
150100000 118.066111325824
150110000 120.060210688876
150120000 116.329020895074
150130000 111.595101325782
150140000 113.423741795537
150150000 112.963323380533
150160000 118.705829353712
150170000 114.279615113427
150180000 113.886214698824
150190000 115.23774252073
150200000 116.39389011335
150210000 117.869790147871
150220000 122.75560507733
150230000 119.727971327281
150240000 125.162945212432
150250000 121.432857154379
150260000 126.236358492459
150270000 124.12259190956
150280000 124.844622361331
150290000 123.987521370951
150300000 122.403922986311
150310000 124.841348328168
150320000 122.09529302685
150330000 125.787072295424
150340000 119.61408432925
150350000 121.506238340815
150360000 117.182048460074
150370000 113.445704401516
150380000 117.928519919273
150390000 116.24837494028
150400000 117.739829180581
150410000 116.719766678778
150420000 112.253022248845
150430000 112.028981281267
150440000 117.813927998274
150450000 119.588648661242
150460000 111.191011191547
150470000 115.423114051806
150480000 114.425555536264
150490000 116.720547465635
150500000 117.782541736469
150510000 110.180635051985
150520000 112.684802788015
150530000 117.569866472141
150540000 120.768751514231
150550000 115.631124496305
150560000 113.757215178793
150570000 119.060376842794
150580000 117.685231932587
150590000 112.225835211302
150600000 113.485144739761
150610000 114.423850906932
150620000 114.569331563161
150630000 116.802713670289
150640000 116.601498106028
150650000 120.893922006179
150660000 119.620278147142
150670000 121.704738868322
150680000 119.655296859437
150690000 125.244869079875
150700000 125.697175084077
150710000 126.597881553177
150720000 124.984246109654
150730000 125.746848539505
150740000 122.994276672156
150750000 122.108949852105
150760000 119.086975464765
150770000 116.088200278599
150780000 115.173810703272
150790000 114.43535822626
150800000 118.841451394097
150810000 115.655187986615
150820000 116.73899841143
150830000 119.66315307084
150840000 119.462892478628
150850000 120.857837911893
150860000 119.440920998047
150870000 119.509244571618
150880000 121.621598596682
150890000 119.984632313018
150900000 119.282332877786
150910000 117.844333601543
150920000 114.219211250602
150930000 109.958990629653
150940000 112.46418431845
150950000 115.882883798179
150960000 118.894323392398
150970000 114.484802632855
150980000 112.706037139825
150990000 110.523715455518
151000000 112.991479022945
151010000 119.087238935347
151020000 120.043649851225
151030000 118.625687090625
151040000 116.542958809232
151050000 116.519672006841
151060000 113.399467846422
151070000 113.025886961476
151080000 110.070115991708
151090000 114.316100723168
151100000 115.421769312119
151110000 115.156065938899
151120000 116.841146424501
151130000 114.695840486766
151140000 115.607594518388
151150000 115.617783007
151160000 113.627602731262
151170000 113.666610836982
151180000 111.829010792082
151190000 112.617284969595
151200000 113.513431310611
151210000 117.042718602827
151220000 116.37992960009
151230000 118.755528580646
151240000 122.693006499384
151250000 120.53136875024
151260000 126.000061114304
151270000 124.031517610771
151280000 123.142996583008
151290000 122.4635754217
151300000 120.185042298056
151310000 115.140667186104
151320000 115.554931121575
151330000 118.019163836556
151340000 121.874989665953
151350000 116.857415350542
151360000 116.569262851016
151370000 117.167152670255
151380000 118.642839387857
151390000 119.789368991679
151400000 118.092860022826
151410000 117.139912254758
151420000 115.587104890655
151430000 113.953901910583
151440000 112.451036476332
151450000 108.885215494346
151460000 110.448055514826
151470000 111.436526155596
151480000 111.338299891446
151490000 114.119176374952
151500000 116.271481843109
151510000 113.269479404278
151520000 117.644770906205
151530000 117.068754783697
151540000 119.341277101521
151550000 120.635388585873
151560000 119.116878403459
151570000 115.539300854083
151580000 117.627854868548
151590000 114.080578093996
151600000 113.259052155605
151610000 118.12518442483
151620000 113.340381919523
151630000 113.049436783419
151640000 116.767660083952
151650000 117.567577137884
151660000 119.593121765033
151670000 119.832263820309
151680000 114.958515098412
151690000 113.693597386138
151700000 117.567078864002
151710000 120.200527483461
151720000 125.134329271473
151730000 124.566733669293
151740000 121.195521966898
151750000 118.928900835516
151760000 116.59080076295
151770000 114.121915168577
151780000 113.870891471135
151790000 115.057446736674
151800000 112.681962818709
151810000 114.091937009214
151820000 114.754479564334
151830000 116.718441349575
151840000 113.881448557621
151850000 115.588543967423
151860000 116.094489461989
151870000 119.184827179932
151880000 116.348710763027
151890000 114.12738520506
151900000 117.028918066008
151910000 117.284905514472
151920000 116.261713177061
151930000 115.333443423831
151940000 113.481370354452
151950000 117.385604013063
151960000 113.648280529362
151970000 113.936161092807
151980000 110.420970360847
151990000 114.656219494967
152000000 115.397172482993
152010000 117.756579989124
152020000 118.775221230525
152030000 120.972389784719
152040000 124.490160258012
152050000 121.044864628541
152060000 122.397623589144
152070000 118.049435394614
152080000 121.096182185512
152090000 123.326335949734
152100000 119.30616279307
152110000 119.844361316399
152120000 120.008497259221
152130000 120.067527058601
152140000 121.202771739396
152150000 119.241771438388
152160000 118.376785664924
152170000 120.756386004966
152180000 117.315553745872
152190000 114.605513133919
152200000 114.876729517622
152210000 118.439225615924
152220000 111.432561742518
152230000 115.747198818374
152240000 111.814128428826
152250000 114.167525880541
152260000 114.508156404224
152270000 117.181385196232
152280000 119.5086017218
152290000 118.74989137748
152300000 115.917780907583
152310000 116.520133698285
152320000 114.473512847003
152330000 119.385749191992
152340000 120.318254974589
152350000 123.538004848462
152360000 123.074681625051
152370000 119.058529634455
152380000 118.874349076672
152390000 120.019501868214
152400000 122.221944168475
152410000 122.279636530655
152420000 123.314214912389
152430000 118.39993474169
152440000 123.267042729483
152450000 123.111853532195
152460000 122.223323721315
152470000 119.027436922792
152480000 120.333136544698
152490000 117.1262381953
152500000 120.484524408321
152510000 118.979879662088
152520000 116.292546300011
152530000 120.252978333443
152540000 119.635360382957
152550000 115.305344666769
152560000 116.475601502329
152570000 117.786611761613
152580000 116.123331896198
152590000 113.793630513574
152600000 116.851735091781
152610000 115.263668779185
152620000 118.677270358231
152630000 117.051835756924
152640000 121.155716792974
152650000 122.406174571858
152660000 119.012120338563
152670000 119.314987257495
152680000 117.370005007795
152690000 120.868727344598
152700000 114.166828682127
152710000 117.861292983832
152720000 116.128873061009
152730000 120.853533196493
152740000 119.120071781558
152750000 119.288824346416
152760000 116.07777849116
152770000 113.966925209099
152780000 118.630970458995
152790000 121.21312533115
152800000 125.123835201081
152810000 125.591488569991
152820000 120.406397383427
152830000 123.301255644836
152840000 126.833121894296
152850000 123.699728589093
152860000 125.440828034291
[truncated: 395,707 more chars]
