# Supplementary material for: Directional translocation resistance of Zika xrRNA
Source: Nat Commun. 2020 Jul 27;11:3749. doi: 10.1038/s41467-020-17508-7 (PMC7385498; doi:10.1038/s41467-020-17508-7)
Supplement: Supplementary file 4 — Source Data [file 41467_2020_17508_MOESM4_ESM.zip › Source_Data_Figures/Fig2B/stretching-rate_r0-T300K/r_16_Ree_parallel.dat]

10000 18.5653274784095
20000 23.5476155533478
30000 20.835994265327
40000 17.5486882148826
50000 17.4367327082332
60000 23.4268209203943
70000 14.4199624334411
80000 17.4096104033482
90000 18.4982371766535
100000 18.8920913990751
110000 19.548239616306
120000 20.728028962575
130000 18.3944502288543
140000 18.5440864409594
150000 13.8293752082618
160000 16.122599235665
170000 14.1106755726262
180000 18.5950535178478
190000 16.6431057979107
200000 15.0933058031308
210000 15.7010180845376
220000 22.4255169456379
230000 15.5524924004992
240000 12.5686753316043
250000 13.0366729854799
260000 10.7990950941129
270000 11.6865750799241
280000 18.9028719051464
290000 16.8108647825669
300000 11.610718700531
310000 10.544332318837
320000 10.5202831991699
330000 8.65041106761174
340000 11.4342939648931
350000 19.8891701179015
360000 16.2597478810828
370000 8.04204197578309
380000 5.96901761463039
390000 3.44510566639281
400000 1.88216020467752
410000 11.2758532429468
420000 8.48321399230298
430000 12.8124613909396
440000 8.43683448231639
450000 6.43382904181982
460000 14.3609955858336
470000 10.1973256229545
480000 16.713810495649
490000 13.2734662045704
500000 7.93511952037824
510000 5.57329056426414
520000 7.93864117336835
530000 11.3726925757629
540000 3.54214684999528
550000 11.7255111309012
560000 6.42261241813873
570000 5.33547312360565
580000 1.2749252081307
590000 0.0452594359146588
600000 1.13943649885857
610000 4.60542797480582
620000 5.2382981434821
630000 1.97261359218453
640000 3.01353168670636
650000 5.32905897013723
660000 7.96104224762939
670000 3.26442657061773
680000 5.11471026696154
690000 0.790913802589898
700000 0.296200283641213
710000 8.89094925569037
720000 2.82073612533816
730000 2.09993089779493
740000 0.856636130929758
750000 6.24950502693025
760000 9.78081256525536
770000 7.39819120922414
780000 3.06048306520125
790000 2.94578586291323
800000 1.63897037932446
810000 1.22408379512666
820000 3.06604158151026
830000 1.91113680515144
840000 6.48870837846056
850000 0.883954996579632
860000 6.45528347330605
870000 6.71305402092031
880000 3.37536607908839
890000 7.07409094965897
900000 9.07492119219819
910000 6.06981477332403
920000 7.08467049491645
930000 6.01312359014923
940000 2.87177967580743
950000 4.66058668850877
960000 6.77101694078073
970000 6.09412342045999
980000 8.9460180783928
990000 11.9575896516571
1000000 11.5688064581349
1010000 0.122270440939531
1020000 0.172612918889342
1030000 7.41568931948609
1040000 4.53792478090378
1050000 2.50288077377536
1060000 0.867728260326317
1070000 1.31497863758437
1080000 3.29363115726517
1090000 6.50318005613326
1100000 6.80020314994795
1110000 6.62629174637021
1120000 3.86747004531884
1130000 7.12950434462164
1140000 6.01203405690046
1150000 3.51210983796415
1160000 6.37229179186954
1170000 7.53935434785575
1180000 6.41286318481457
1190000 3.73022205819774
1200000 6.49119241726487
1210000 6.83593115359065
1220000 2.28502635089257
1230000 2.19175164485421
1240000 1.25114895742371
1250000 2.12451991982596
1260000 10.9131862104351
1270000 12.3669895467534
1280000 5.32696178251166
1290000 3.66762809066574
1300000 5.84297909315808
1310000 13.7394025006312
1320000 5.78413830314287
1330000 7.56898010839228
1340000 4.15787875361588
1350000 1.85561077901525
1360000 1.18555968569615
1370000 1.61881149771159
1380000 1.53844112092031
1390000 1.60839085075264
1400000 3.76616566745503
1410000 1.58737353262165
1420000 0.214868749048662
1430000 6.90381074837239
1440000 4.38584654009327
1450000 2.88326612658693
1460000 1.36081428661902
1470000 1.43126649572218
1480000 2.00851120680045
1490000 0.0531651315473596
1500000 0.230248233803309
1510000 2.96478961983712
1520000 8.41161190047416
1530000 4.04548763600013
1540000 5.42177233556055
1550000 6.1914906255945
1560000 3.65232802199864
1570000 4.33440823974234
1580000 4.83798907871744
1590000 6.30855888214876
1600000 6.78450008623798
1610000 2.59712670501648
1620000 3.1364112559765
1630000 2.27111535355203
1640000 0.531248776230314
1650000 6.36375952357571
1660000 2.40399106989827
1670000 0.00192136361471285
1680000 8.66006278612815
1690000 4.4727964697978
1700000 9.27526596320087
1710000 17.2140179257719
1720000 6.31389383946123
1730000 5.34491692609839
1740000 6.35030952069735
1750000 6.35967885304387
1760000 5.61944663049672
1770000 5.89947347028789
1780000 13.3132213671751
1790000 8.19162289311032
1800000 0.0699481164803046
1810000 2.86623390022004
1820000 2.14433009875597
1830000 2.03137943140433
1840000 6.28668815828729
1850000 3.65152278887422
1860000 2.21497149580335
1870000 5.91327709723771
1880000 6.73317760909674
1890000 3.79514484629721
1900000 1.30562406530299
1910000 0.161242302528137
1920000 1.27446321393438
1930000 7.10809597091014
1940000 2.22269711993994
1950000 1.41946063259775
1960000 3.09176979880993
1970000 5.22610620074698
1980000 0.432616241606411
1990000 7.40239447012794
2000000 3.45651564043527
2010000 3.38168577449727
2020000 3.48528196326816
2030000 4.06432945914099
2040000 0.850856465726395
2050000 7.28841822373869
2060000 6.06395654096764
2070000 2.69675015105992
2080000 0.161427260695802
2090000 3.48605549558971
2100000 4.92210994538897
2110000 1.169635391599
2120000 0.838351567461416
2130000 0.990140690831367
2140000 2.36588252565758
2150000 3.31658849852556
2160000 1.26731976655287
2170000 4.09143734225739
2180000 0.344120699216774
2190000 1.41799745824784
2200000 2.1959430140289
2210000 3.46326286119455
2220000 6.34377102170788
2230000 4.93559957146158
2240000 12.093666717464
2250000 11.331393105581
2260000 9.27760380833035
2270000 2.39421410457061
2280000 1.63218484199399
2290000 1.76584284162635
2300000 7.04366575412189
2310000 0.252410848754948
2320000 5.12470204022463
2330000 0.570357475279025
2340000 1.15931480097458
2350000 0.266181545012273
2360000 3.23523229296171
2370000 2.0144717403856
2380000 0.0753617492982812
2390000 2.3230565992568
2400000 9.34405540740624
2410000 9.12910463601628
2420000 11.3061973749582
2430000 13.8714501394863
2440000 10.3150507461645
2450000 11.3914972226962
2460000 10.6394636682002
2470000 17.7783585647621
2480000 15.5084234180164
2490000 14.4095658713089
2500000 14.9607142842741
2510000 16.6900313963589
2520000 14.830668161639
2530000 12.2272329627001
2540000 15.9230355127905
2550000 6.48088759470943
2560000 13.7348744113711
2570000 7.90126998628068
2580000 11.0496137327958
2590000 3.80674467233712
2600000 7.31746832683922
2610000 11.355189226289
2620000 7.48001366613698
2630000 2.89120533867424
2640000 1.24929847872409
2650000 8.02294768046193
2660000 8.13578068892372
2670000 13.7483597906078
2680000 8.99590841992193
2690000 1.22934232222212
2700000 5.47091677405729
2710000 0.628554313721963
2720000 7.20530555329032
2730000 4.97511514780149
2740000 1.01137395203557
2750000 5.29194929390559
2760000 8.61816030819807
2770000 4.19037846302439
2780000 6.56296185097455
2790000 9.70700413872532
2800000 4.18930155967655
2810000 2.43928418028645
2820000 2.31369039913409
2830000 9.45515089402721
2840000 4.25075465097689
2850000 5.80893072678725
2860000 3.88285585191488
2870000 9.05017347164409
2880000 13.6932042273698
2890000 15.7811644867367
2900000 12.4832329026574
2910000 5.85729672289739
2920000 0.785025088988164
2930000 8.33834796622955
2940000 5.65329476500841
2950000 5.20396475195616
2960000 11.984021258947
2970000 15.3056959456941
2980000 16.5399770418764
2990000 14.831099518662
3000000 15.5267969075679
3010000 12.4782451619604
3020000 15.5635733899807
3030000 15.2301442743528
3040000 12.1601736176339
3050000 1.71618991182095
3060000 0.173211924518114
3070000 3.31375192517271
3080000 1.65071121554485
3090000 1.19671572735433
3100000 4.20035676568796
3110000 1.59335915323135
3120000 4.00908307583308
3130000 3.50349968656286
3140000 4.52010744866288
3150000 8.62805702143993
3160000 7.4842285776034
3170000 7.76867420007301
3180000 3.3042866715511
3190000 9.7835844521137
3200000 7.31158329727566
3210000 11.9964105092401
3220000 12.6371235635973
3230000 4.55105162975474
3240000 1.04057892619556
3250000 1.21677365629523
3260000 11.1947092785628
3270000 9.52381090340663
3280000 9.61122922566057
3290000 8.34376452797449
3300000 16.8361674706164
3310000 5.7264007538098
3320000 3.78208673061187
3330000 8.88990409133419
3340000 10.9546333710203
3350000 12.0224795831557
3360000 5.16551619040848
3370000 6.21804259947896
3380000 6.21320686866034
3390000 12.0417882150309
3400000 11.3336961771083
3410000 8.49301797899903
3420000 11.4556084660192
3430000 13.5395635608932
3440000 12.7468008443416
3450000 13.949432057372
3460000 16.1664240655806
3470000 17.8016004559066
3480000 11.8820126388568
3490000 12.9522729655945
3500000 11.9855401580575
3510000 11.4338261406417
3520000 12.5125408141406
3530000 8.6301400407595
3540000 10.629839379958
3550000 10.1666699796223
3560000 13.0219703945314
3570000 10.5432739773077
3580000 12.5847571472929
3590000 5.23197971052559
3600000 8.58413493906232
3610000 8.42212237126654
3620000 11.54956184664
3630000 12.9009483923592
3640000 3.75730409369515
3650000 6.81502628319322
3660000 4.46067106292986
3670000 5.04300555131886
3680000 2.25853974308745
3690000 11.5828357215343
3700000 13.3363462910518
3710000 6.11397301319437
3720000 3.82181086728184
3730000 6.85146343730827
3740000 4.77594990267613
3750000 1.56820597512598
3760000 3.79783179081863
3770000 7.37629050145642
3780000 6.99464806456575
3790000 8.87510549800032
3800000 6.78316286864248
3810000 11.6208187885127
3820000 8.80068101333836
3830000 5.1737079342725
3840000 6.47828422354252
3850000 10.4247280949778
3860000 8.36302699946873
3870000 2.523741881479
3880000 10.2726426014736
3890000 13.4451164479576
3900000 15.0069340472239
3910000 11.937732231111
3920000 17.4176668144675
3930000 11.5208338291922
3940000 11.1358294318291
3950000 5.18048357086576
3960000 3.18439345466919
3970000 9.66415650827321
3980000 9.89643085341351
3990000 9.77195550780613
4000000 16.0720551532735
4010000 13.9151619120362
4020000 16.1780823166565
4030000 14.2018507161785
4040000 10.1261840955783
4050000 14.9567254789621
4060000 10.3125311345462
4070000 6.24989718729154
4080000 4.61750858473476
4090000 4.56723040307025
4100000 7.32768031964605
4110000 5.68236926287949
4120000 8.09611400923177
4130000 9.71245358031973
4140000 7.26081139675131
4150000 4.072574693268
4160000 7.57817408125976
4170000 5.7921594937356
4180000 7.24263512231971
4190000 3.20528701925741
4200000 6.48953850606091
4210000 1.20430438326724
4220000 8.94431332752515
4230000 9.86162244923827
4240000 7.67654265986658
4250000 11.7206444466963
4260000 6.94955977850623
4270000 10.4646635198164
4280000 13.0744015460551
4290000 0.698197412132231
4300000 3.27775874489424
4310000 4.49220724906928
4320000 0.724860001250306
4330000 7.17412190980167
4340000 4.68273812488059
4350000 10.5952502881245
4360000 7.08480200064156
4370000 5.8359323437673
4380000 8.4590028650166
4390000 1.46690964526772
4400000 7.49538051772589
4410000 6.52317093425341
4420000 2.18396076688236
4430000 8.60959898302502
4440000 4.37149923160246
4450000 2.50905189856411
4460000 1.26045925852065
4470000 8.52679223468834
4480000 7.63696060632708
4490000 5.60486209759529
4500000 9.04892290862801
4510000 3.41057876396331
4520000 3.37338926038223
4530000 2.82741092330002
4540000 3.19855749776445
4550000 0.771279657267712
4560000 0.462103385077739
4570000 3.01281626105754
4580000 2.85200645264263
4590000 2.66042450801064
4600000 2.24916026757023
4610000 7.60189567428205
4620000 0.0715342822175558
4630000 2.92396166949783
4640000 0.505362618627998
4650000 1.55923452111625
4660000 2.47825737567945
4670000 5.89770518419363
4680000 6.76286966330099
4690000 6.49163062500008
4700000 8.01938030142929
4710000 1.39645668012463
4720000 8.42129841960303
4730000 4.35159459697377
4740000 0.839948818235484
4750000 1.34482384284922
4760000 4.32855898227496
4770000 2.77484305047096
4780000 0.101263844300945
4790000 4.97090535160186
4800000 4.65804937353312
4810000 6.87273398641383
4820000 1.67417846842341
4830000 0.78706694946186
4840000 4.96110847006793
4850000 6.74580830496359
4860000 1.49798586645761
4870000 6.27038313498372
4880000 8.89412035228742
4890000 11.9852603888991
4900000 4.79825266211566
4910000 10.6844267991513
4920000 4.44823071528793
4930000 0.557884479998904
4940000 3.50365594312933
4950000 3.09321842171522
4960000 2.06835752220633
4970000 1.83131070103315
4980000 3.27736631340781
4990000 3.57746472361583
5000000 5.42963685650244
5010000 2.56927765368249
5020000 4.01551141417849
5030000 2.50392180672287
5040000 2.7394792547355
5050000 7.34004952615874
5060000 6.70889484152883
5070000 1.68729691118102
5080000 7.41374942644177
5090000 0.197944479508635
5100000 4.00503651911959
5110000 7.61042424122923
5120000 8.44271480385942
5130000 7.90533025319621
5140000 4.50442648812594
5150000 0.934810669452531
5160000 4.40880569571527
5170000 1.40258369244901
5180000 0.278005240615641
5190000 1.21350593254908
5200000 0.264016459150184
5210000 3.81500994803463
5220000 0.564352690616658
5230000 0.644198155447498
5240000 4.31845795640641
5250000 8.61576619650407
5260000 7.72296961000677
5270000 7.75591877762685
5280000 8.78243480816883
5290000 8.63330255486431
5300000 6.83112848654969
5310000 8.82149292619033
5320000 6.10337004442766
5330000 5.91666924519478
5340000 4.34782076345897
5350000 1.4992167674161
5360000 3.91855543749034
5370000 6.32436808666273
5380000 4.56534380067546
5390000 0.0939650296845116
5400000 2.33094804376589
5410000 4.7524817601373
5420000 12.2136564554274
5430000 11.714796551359
5440000 12.7576118366488
5450000 9.09072198127535
5460000 5.93725272337656
5470000 2.08612093661884
5480000 0.816866039305523
5490000 0.555268773428168
5500000 2.99055915757378
5510000 5.48627892238159
5520000 3.37753315855377
5530000 4.46187117993605
5540000 3.00723867088817
5550000 5.28628601433996
5560000 4.70906745341705
5570000 0.127263273560516
5580000 7.92237734584671
5590000 4.83271070189375
5600000 3.44378897038655
5610000 2.39192214628088
5620000 0.34778615987193
5630000 4.90429926209538
5640000 0.162336376981557
5650000 1.41203859335724
5660000 1.06686626598815
5670000 0.503595128304369
5680000 6.47149542000284
5690000 0.895822916910674
5700000 4.93058839655163
5710000 1.84810034168618
5720000 2.52073801784519
5730000 2.43586346665643
5740000 2.7181966162936
5750000 0.887304086358768
5760000 2.38539580105845
5770000 0.818431746811939
5780000 0.935044842863817
5790000 4.55194448689673
5800000 4.49452517074735
5810000 5.05768701881499
5820000 3.92854479482963
5830000 2.17018428316442
5840000 5.94743681856471
5850000 0.831183880717845
5860000 4.85328941826521
5870000 4.97782406601618
5880000 2.35164483394192
5890000 1.29619591916122
5900000 5.41251469335356
5910000 5.14990462813552
5920000 0.547747201696211
5930000 1.50195689453983
5940000 6.42227607849526
5950000 7.29427218595782
5960000 1.1120197182853
5970000 3.2786041764939
5980000 0.13474951656292
5990000 1.91113755419536
6000000 2.17480840845525
6010000 4.15774636915279
6020000 1.28772926031093
6030000 2.17902760079858
6040000 7.84049361409109
6050000 5.28530785677106
6060000 5.91047861436698
6070000 8.57966883153063
6080000 8.80203273725817
6090000 7.3657338629182
6100000 4.40202981708063
6110000 9.31163602834584
6120000 12.4217125064919
6130000 11.8412863618435
6140000 7.52556567994998
6150000 6.41682811468678
6160000 0.695782818832754
6170000 3.44254803371825
6180000 3.86590119946277
6190000 0.105314391915385
6200000 2.8620543048076
6210000 1.81515728423733
6220000 1.36922247674426
6230000 3.04433819999173
6240000 0.22182741006111
6250000 0.641001949469512
6260000 4.12683364621432
6270000 0.409661504105543
6280000 1.55349223758935
6290000 3.25997544202812
6300000 4.08920021035721
6310000 1.5281829869952
6320000 3.62844182102435
6330000 3.02019368208329
6340000 5.79087551841707
6350000 4.54870765969537
6360000 6.38724675647512
6370000 3.51350334303493
6380000 1.02208833534701
6390000 2.61396455775571
6400000 5.64352011539847
6410000 0.248007108532931
6420000 7.37038135618093
6430000 3.81103756337541
6440000 1.0188449648756
6450000 4.65749376766729
6460000 7.28968556489156
6470000 2.16909091368984
6480000 6.03822704309334
6490000 1.46008969056368
6500000 0.830646578068411
6510000 0.360840658901679
6520000 0.356422729069948
6530000 8.33246451105072
6540000 11.1544537423542
6550000 13.2268423833103
6560000 12.7171715479363
6570000 14.601264339052
6580000 11.9755991362912
6590000 11.8141700493611
6600000 17.6203827949666
6610000 17.6099295951405
6620000 21.046892767434
6630000 21.0296573191458
6640000 15.4823005713221
6650000 17.3090903872437
6660000 10.0439779446179
6670000 14.3777777836075
6680000 11.3726119370702
6690000 8.96066376360704
6700000 13.1262192672809
6710000 14.2501390549601
6720000 8.29678838243211
6730000 8.59449266778887
6740000 11.2106859252039
6750000 13.4659983732519
6760000 7.48825914255775
6770000 8.57402057502333
6780000 6.42569020268854
6790000 3.56968403449832
6800000 8.56703833736861
6810000 10.2680111336892
6820000 12.5963225439126
6830000 10.8385608185303
6840000 7.32770419997098
6850000 12.6140689518072
6860000 9.23333243909622
6870000 7.94360018435168
6880000 4.60532940416687
6890000 1.27494998252843
6900000 1.49590396659789
6910000 2.47372986550766
6920000 2.13566303366827
6930000 3.94946633218217
6940000 0.514376159178312
6950000 3.84874917054492
6960000 2.07454331408371
6970000 9.07614066696561
6980000 4.87994504840134
6990000 0.874686801918244
7000000 3.68095205028334
7010000 7.32649684887781
7020000 5.12078839409389
7030000 4.03930870563926
7040000 2.10792030133581
7050000 0.522045292982455
7060000 0.987604331328498
7070000 4.31062274572326
7080000 1.07335428405645
7090000 6.83683013731371
7100000 4.88929530706736
7110000 0.773347766827953
7120000 0.0628641232353289
7130000 4.27728228448063
7140000 3.33501122156895
7150000 6.04495913449495
7160000 9.1458720861944
7170000 3.02510897456784
7180000 11.4183596019265
7190000 6.44184498165231
7200000 12.0676602135008
7210000 6.03045702777439
7220000 10.2787519616653
7230000 11.3026406067615
7240000 10.5155014878616
7250000 8.87499263561347
7260000 13.5938564600661
7270000 10.4842045179378
7280000 11.9266957526506
7290000 8.52885854183438
7300000 5.76069422664858
7310000 12.3220269999597
7320000 9.65405498767353
7330000 10.9258731860205
7340000 3.03742714314194
7350000 5.31138017426753
7360000 4.47488947538739
7370000 5.12147152080956
7380000 3.31685432196639
7390000 4.95102837114894
7400000 2.31063460368694
7410000 8.28515239950934
7420000 4.35702383616177
7430000 5.12062221384036
7440000 7.64204912803854
7450000 2.10576829788891
7460000 4.71005662578909
7470000 12.3550404134253
7480000 10.6349274746378
7490000 8.51060934822266
7500000 4.53611774018242
7510000 5.84994137258536
7520000 0.915068879566434
7530000 1.57479141410244
7540000 8.39375082749348
7550000 5.2697728862729
7560000 1.39106305076285
7570000 4.82197918545864
7580000 5.90322101786273
7590000 6.22581013832752
7600000 5.89108677079344
7610000 3.93223149706444
7620000 2.77054982112111
7630000 5.21078300533088
7640000 8.69809611070309
7650000 0.334620135057889
7660000 3.78303061295037
7670000 0.47321933340163
7680000 4.8985029102937
7690000 5.0866532268152
7700000 2.31743106136929
7710000 5.21999306358481
7720000 2.93684392078893
7730000 5.91377756167373
7740000 6.35676780585021
7750000 4.00474174768289
7760000 4.37613801230833
7770000 1.03200552017137
7780000 3.56143504013551
7790000 2.11690745786052
7800000 2.59196910335874
7810000 1.06376258261321
7820000 6.53698230969474
7830000 2.83281087847064
7840000 7.53433279669423
7850000 2.17159849083663
7860000 6.88784067767375
7870000 0.432441524572823
7880000 2.02964206203831
7890000 6.36291323133923
7900000 8.219661302031
7910000 3.79290777793011
7920000 2.8122736241416
7930000 5.39393314948126
7940000 1.73212007356096
7950000 2.04453390579465
7960000 1.82925247609649
7970000 2.25266795429553
7980000 8.30225996577025
7990000 3.34650453401298
8000000 1.096919922768
8010000 9.01720958603437
8020000 10.271883184605
8030000 4.26611733309647
8040000 4.00938025090034
8050000 0.396608597182137
8060000 2.88744365366784
8070000 12.4415178197776
8080000 15.5392548694388
8090000 10.1476230971375
8100000 12.5318703761785
8110000 20.591758521797
8120000 18.7527106677755
8130000 17.5473266840689
8140000 16.555737667688
8150000 23.7894080298994
8160000 7.74213741367242
8170000 8.21866610685771
8180000 8.29145633269957
8190000 7.99747847280588
8200000 16.0723980716859
8210000 13.7147774868645
8220000 13.1318397905402
8230000 12.4526529188016
8240000 7.00121049310656
8250000 5.00665918117807
8260000 3.86845743459725
8270000 6.83700219465442
8280000 10.3934241306375
8290000 13.5184644389918
8300000 13.3363590860163
8310000 13.472795232148
8320000 13.5256670100889
8330000 6.05693524257049
8340000 11.6729103232209
8350000 10.4561219981691
8360000 9.77227704205268
8370000 3.67335480382042
8380000 1.77811809281877
8390000 3.29591521284766
8400000 4.85436769202187
8410000 14.563370187839
8420000 9.61790416454835
8430000 7.19795610625243
8440000 10.9220280680231
8450000 15.8229732677168
8460000 19.0278387841498
8470000 11.9808375515954
8480000 18.9673044625442
8490000 15.1573369331763
8500000 17.6909018283625
8510000 16.8463752931518
8520000 8.8688471773292
8530000 10.3362817278066
8540000 2.05084093036402
8550000 2.8585723226937
8560000 1.97463163419275
8570000 4.56206688033274
8580000 10.446350222524
8590000 10.9701684803943
8600000 12.7189187566501
8610000 11.143521890196
8620000 9.63091546258721
8630000 7.86714070595588
8640000 4.1778621786226
8650000 0.447577027183456
8660000 3.11475466927402
8670000 1.24162143825367
8680000 3.42548866963227
8690000 5.19382468795442
8700000 8.66722478483291
8710000 0.0770098288115832
8720000 3.20891809475313
8730000 1.55428412628476
8740000 5.65710704145124
8750000 4.29658335013454
8760000 4.53437567391074
8770000 1.54649499299819
8780000 0.660277537085562
8790000 2.57017778240794
8800000 2.40526280119508
8810000 1.60314794942531
8820000 1.7919439772644
8830000 2.25314662141199
8840000 2.73321541123676
8850000 0.480820537819113
8860000 1.68716301247252
8870000 6.33009912232905
8880000 0.222084076087015
8890000 0.889357651533032
8900000 5.12310484765317
8910000 3.04951054849829
8920000 4.28837985031993
8930000 6.51129215938772
8940000 1.50568881100412
8950000 6.94963580207332
8960000 1.9283549277078
8970000 6.65510208593929
8980000 0.93856757491028
8990000 3.78489292574363
9000000 2.31899101094041
9010000 1.62769560511782
9020000 5.90353854852935
9030000 1.86410313986005
9040000 2.80585204532917
9050000 4.79852853140954
9060000 0.329296547734202
9070000 0.0596414996522867
9080000 1.79672639881852
9090000 2.92872440025451
9100000 3.07546182050703
9110000 0.334503872999903
9120000 1.20451604434487
9130000 2.32411929199168
9140000 1.86758076866113
9150000 3.21761576130967
9160000 0.0508345472827045
9170000 0.704537660564824
9180000 3.18355665313936
9190000 3.78298357232876
9200000 0.754846106542857
9210000 0.817305340749897
9220000 3.51809572080373
9230000 1.48751932503421
9240000 2.50187474578672
9250000 4.9749573641414
9260000 4.5721702564436
9270000 1.39011668158241
9280000 0.984631396124826
9290000 0.0702910219947057
9300000 2.91937441353724
9310000 0.148919615575949
9320000 3.79236173646041
9330000 0.0121575209515754
9340000 2.62169300053336
9350000 0.155395486896566
9360000 3.9241193462542
9370000 3.95092461079258
9380000 4.28213491743207
9390000 2.2997980244287
9400000 2.25023116942606
9410000 1.4616909293278
9420000 8.66941731537463
9430000 5.9066605942071
9440000 7.66745436232043
9450000 1.51462488195648
9460000 9.59227177572046
9470000 10.9034622267678
9480000 10.259176974905
9490000 6.7388827616503
9500000 5.37613902821374
9510000 12.2682592577414
9520000 6.80921774762129
9530000 8.80221520442336
9540000 8.7933107045742
9550000 8.04056498252538
9560000 14.4151045036834
9570000 14.6292690298819
9580000 11.2137761405547
9590000 17.8499374718808
9600000 15.1720084502885
9610000 16.8434087628395
9620000 6.65010485601817
9630000 9.03691571632157
9640000 5.44091048815449
9650000 8.30364905400938
9660000 4.26600161704158
9670000 8.6220239951478
9680000 6.44310025175855
9690000 5.53762597018482
9700000 4.19353178381181
9710000 0.622955831426509
9720000 0.608283602203471
9730000 3.38312274235795
9740000 1.38808110839739
9750000 2.65735714230044
9760000 0.854774168302072
9770000 0.803913528640578
9780000 6.71069730538579
9790000 0.227298615861969
9800000 2.6659555233806
9810000 3.16981912595077
9820000 1.65833936043339
9830000 2.40264589999606
9840000 0.110562237735337
9850000 0.876572073384523
9860000 7.2984371375274
9870000 4.69626741973133
9880000 4.56572411075524
9890000 8.57324427057387
9900000 4.48937463774092
9910000 11.5339642118311
9920000 9.38116472738648
9930000 0.266717614305435
9940000 1.47436016617615
9950000 8.07253329244747
9960000 5.7989147836837
9970000 2.06560143162625
9980000 1.84734646923317
9990000 0.487179468632348
10000000 1.47006514582961
10010000 4.75759277189258
10020000 3.69903050373682
10030000 5.90672313690095
10040000 3.77749408774542
10050000 3.61641767285386
10060000 3.34583915276227
10070000 0.540446757256859
10080000 8.06228890499818
10090000 8.53354639155458
10100000 4.59692006710031
10110000 3.84372505515387
10120000 2.55464196305246
10130000 7.85473612963034
10140000 0.655230772973425
10150000 1.72246622660657
10160000 2.38006864138026
10170000 4.63113907897394
10180000 3.97425540881216
10190000 0.544306621161752
10200000 0.810501617308205
10210000 2.32883933300315
10220000 3.96375061503534
10230000 0.71101799735527
10240000 1.65190084058099
10250000 5.65643755426777
10260000 0.74456226097027
10270000 0.0931865436033945
10280000 6.9709728572164
10290000 3.94503845315415
10300000 0.023364931604192
10310000 1.38057078791604
10320000 1.12941319093034
10330000 6.04317740404184
10340000 3.50945442095241
10350000 5.13403570677059
10360000 3.81265653251779
10370000 5.27596018337584
10380000 3.00049097751042
10390000 2.97879574865789
10400000 3.80984754303705
10410000 0.643856388473694
10420000 0.507167082893943
10430000 3.9544465799508
10440000 3.85283235423589
10450000 0.351521776766219
10460000 6.44882189501851
10470000 6.2180977840294
10480000 2.02154562679868
10490000 4.34867005815113
10500000 2.77148935924725
10510000 3.64986891771321
10520000 6.3915161423177
10530000 5.17490688299586
10540000 6.89384960952572
10550000 4.90459163830491
10560000 1.31974731206867
10570000 2.81098660928109
10580000 8.40998870184234
10590000 11.0284086286445
10600000 1.45494228003719
10610000 2.64669770952463
10620000 5.09972667897665
10630000 4.37688858132634
10640000 4.15024170488061
10650000 7.80760273460061
10660000 1.03002513701904
10670000 7.45016999493532
10680000 12.9879785486527
10690000 12.0184733312831
10700000 12.4566994770756
10710000 12.2551798947192
10720000 18.0171815132448
10730000 11.4303019900523
10740000 9.73605685259065
10750000 12.6403508538922
10760000 14.5107933264939
10770000 11.8739470532736
10780000 12.9356894398838
10790000 11.6372682168804
10800000 16.9857009910609
10810000 14.0112443010109
10820000 19.6944649306046
10830000 21.1580473412651
10840000 19.5144972972607
10850000 12.050993383869
10860000 13.1044627768392
10870000 11.8666851218318
10880000 9.84961294389035
10890000 8.39801119249586
10900000 11.278094768505
10910000 10.9647421544506
10920000 12.1837136931979
10930000 6.68276813100005
10940000 7.32277439062796
10950000 8.27807632998423
10960000 9.70422829372473
10970000 9.0794727436093
10980000 12.4987785422502
10990000 18.0069891008393
11000000 15.9791098321816
11010000 8.31900948115134
11020000 11.7475036819161
11030000 21.1058698211085
11040000 18.4045774332934
11050000 23.3535689579959
11060000 27.0488710657391
11070000 20.9919014682794
11080000 22.4977418160545
11090000 27.7648832211125
11100000 28.857450745051
11110000 29.3439188222266
11120000 23.3625880586344
11130000 18.3827225194021
11140000 20.8169293861711
11150000 29.5031918645388
11160000 21.7719502991219
11170000 20.8379612521095
11180000 14.9655767384204
11190000 15.3430916418573
11200000 17.6920185339966
11210000 22.0073438026128
11220000 19.0903779914654
11230000 19.4398229900674
11240000 14.5802465012428
11250000 10.9344838659046
11260000 18.5233539137134
11270000 14.8101373779363
11280000 21.8950857793737
11290000 22.2527955101596
11300000 21.3479038402714
11310000 20.7352177071284
11320000 20.582121101997
11330000 19.6591662454491
11340000 18.8390749518994
11350000 16.6321204631943
11360000 13.802251405423
11370000 17.3184694203512
11380000 16.4138684345813
11390000 15.0994308709304
11400000 6.29039950108842
11410000 6.86771581943492
11420000 6.12830923119122
11430000 10.2699761999022
11440000 12.7531398086544
11450000 6.17419243431857
11460000 5.89947254170909
11470000 6.44582426401621
11480000 7.2462212261326
11490000 6.99118007693176
11500000 5.66389082464804
11510000 3.56028416341746
11520000 9.75123379209458
11530000 16.2321042123381
11540000 19.3976404850139
11550000 18.4844535656066
11560000 17.6962550755677
11570000 15.0608562927032
11580000 13.3214165907504
11590000 10.664754707918
11600000 9.28828874033348
11610000 9.99649027503614
11620000 8.94009839662448
11630000 10.8073192025282
11640000 11.8956428325736
11650000 12.1804576311737
11660000 12.2182224586683
11670000 9.09739181304877
11680000 6.2660087683492
11690000 4.8811547158233
11700000 4.65938639410223
11710000 2.02631893828612
11720000 10.6417176770348
11730000 8.49855319776503
11740000 3.1460616604403
11750000 5.32835543118171
11760000 9.51206833694584
11770000 14.3065665999807
11780000 16.5226634444322
11790000 5.90458744052853
11800000 10.6187250643442
11810000 10.4334207332544
11820000 8.71395175075969
11830000 16.6231855664875
11840000 7.63958530711972
11850000 12.0168956493611
11860000 16.2052023498675
11870000 11.63326005586
11880000 7.96934746121497
11890000 9.0260771597263
11900000 10.146752302547
11910000 10.692737126783
11920000 13.097487689989
11930000 7.16359880517138
11940000 10.5815056849317
11950000 10.9676642373454
11960000 13.9795511285102
11970000 13.0395427987374
11980000 12.0036756515814
11990000 17.98967287456
12000000 8.85590685899177
12010000 10.1518340007672
12020000 11.6031786526336
12030000 5.06433122961408
12040000 0.839846709355243
12050000 6.13648902875536
12060000 3.02616703543129
12070000 2.80055357637252
12080000 8.45545453825849
12090000 11.8146858901697
12100000 13.4315097692304
12110000 18.8505303906783
12120000 15.3053973229011
12130000 13.9210561792681
12140000 17.3582375225814
12150000 11.7128895543928
12160000 11.37162190584
12170000 6.30354936041368
12180000 5.6567515273664
12190000 13.5634666180169
12200000 7.56980756174494
12210000 6.76436443025142
12220000 10.8082138361868
12230000 11.4772270514208
12240000 8.05595520707703
12250000 13.5263817109887
12260000 6.43578387269798
12270000 13.7692968962016
12280000 16.6538946753057
12290000 14.4375471696998
12300000 9.46354098540627
12310000 18.0668994626789
12320000 14.0801418402291
12330000 16.2355128361316
12340000 21.82253218459
12350000 18.062870086079
12360000 18.5496094567409
12370000 18.2233202145915
12380000 25.5943838336918
12390000 28.8486237519132
12400000 27.432380353041
12410000 18.4417204341743
12420000 17.5063115108185
12430000 20.5402146337368
12440000 23.1403615338133
12450000 21.7529455143566
12460000 18.7496812132526
12470000 23.6375505039585
12480000 22.1606180481804
12490000 22.7778836243894
12500000 28.2815140498633
12510000 24.5011798836016
12520000 27.8614215748781
12530000 21.1718748295132
12540000 26.5645778100369
12550000 27.0011762176161
12560000 29.7490382482638
12570000 29.7617047826978
12580000 23.6885603340971
12590000 27.2877325852064
12600000 18.966441912583
12610000 20.6138994836253
12620000 18.109475558808
12630000 20.909917858039
12640000 20.2860734983927
12650000 21.7089599086917
12660000 16.547008676814
12670000 13.7712100500509
12680000 13.9214282336447
12690000 16.5657869486976
12700000 24.645023700162
12710000 14.5360155947039
12720000 13.6005264329482
12730000 18.2502903369241
12740000 15.5223876258409
12750000 15.6989740302898
12760000 11.3591088649457
12770000 18.8808309906912
12780000 15.4380156325062
12790000 18.3496770045015
12800000 23.0705435909461
12810000 26.0448802638459
12820000 27.1273334915512
12830000 23.7519275746353
12840000 30.5148951922425
12850000 33.2217232175196
12860000 29.5004264815715
12870000 29.7134696285577
12880000 28.8396181338647
12890000 29.569200674974
12900000 27.2968057995168
12910000 22.2426205378493
12920000 23.7458247936635
12930000 19.883715744274
12940000 18.5264806966749
12950000 19.5506650440627
12960000 18.8680229320004
12970000 16.0317975970293
12980000 13.3131182569662
12990000 16.536677308886
13000000 16.6554753295402
13010000 17.6323272577212
13020000 22.9156233068035
13030000 22.7100129805559
13040000 19.9632576550914
13050000 18.0124270797571
13060000 11.4124270969212
13070000 3.53049680992376
13080000 7.31411287900528
13090000 5.99627891842124
13100000 8.44475504030697
13110000 2.8779950704083
13120000 7.70009674478047
13130000 3.12856693302865
13140000 2.99737223324314
13150000 3.73252326521731
13160000 0.60980165223873
13170000 0.684396878284701
13180000 5.58631463981516
13190000 0.0246846430181336
13200000 5.61523143191846
13210000 1.4682755893769
13220000 11.4088594648531
13230000 9.00978501046791
13240000 14.6795730467549
13250000 15.3196380210438
13260000 7.58743038271859
13270000 11.3552335572929
13280000 5.27545058196381
13290000 17.4383522206167
13300000 5.14798973606133
13310000 5.5095009946798
13320000 10.1333533110696
13330000 10.8189951794556
13340000 8.06491724949348
13350000 8.26590715927432
13360000 7.0037595128785
13370000 8.50379642868074
13380000 4.68900395511258
13390000 15.8215640606483
13400000 16.7496418150887
13410000 20.6307012993816
13420000 9.95328711270736
13430000 18.5390240686261
13440000 23.0774726773814
13450000 18.6925573705402
13460000 17.1204262136238
13470000 16.5668279197245
13480000 18.216417586668
13490000 13.0441362712314
13500000 9.88362529086504
13510000 13.895375854199
13520000 18.9349737303833
13530000 15.493257018594
13540000 17.9207050967074
13550000 20.0866836069698
13560000 16.2258179202306
13570000 15.9354029591521
13580000 17.7756346491471
13590000 13.9533620483968
13600000 12.5743284462845
13610000 14.7902148041715
13620000 16.5700150579312
13630000 12.0373667320171
13640000 10.8366671869899
13650000 9.14053714361927
13660000 14.9501055247371
13670000 13.3190665742779
13680000 12.0758558673819
13690000 11.7872781892307
13700000 12.0231393521312
13710000 18.0131744727977
13720000 21.1763307760436
13730000 26.6680922849054
13740000 23.2343257307152
13750000 20.5046029240038
13760000 27.8601809193719
13770000 31.6713506462428
13780000 27.8321839326238
13790000 26.2982948275786
13800000 26.6196005645943
13810000 28.6201509479129
13820000 24.204259825817
13830000 26.571912860595
13840000 25.6835801471597
13850000 26.1389874668372
13860000 26.7647056028223
13870000 26.0310230593773
13880000 27.5187263115945
13890000 26.9243593068282
13900000 25.1474781999717
13910000 31.0166741395767
13920000 26.9673281183285
13930000 31.6670440685605
13940000 32.4686423142889
13950000 28.5867998880661
13960000 29.9936525968733
13970000 26.925194426191
13980000 25.7390804039994
13990000 26.8699316359304
14000000 19.1629304072098
14010000 24.9412122183022
14020000 27.4783709356665
14030000 22.9562901641967
14040000 23.25496718524
14050000 25.41089823162
14060000 23.851857558563
14070000 20.8539708592631
14080000 24.5579872940053
14090000 23.245543037227
14100000 20.1501569536917
14110000 18.166027574619
14120000 21.6274742704813
14130000 25.3948202320564
14140000 22.7762078556293
14150000 23.0357318141352
14160000 19.270570900434
14170000 29.0641265515176
14180000 34.2760251847766
14190000 29.9319823585395
14200000 29.0848418863935
14210000 28.0157734901941
14220000 34.1514889692456
14230000 34.1842138647502
14240000 39.3551835365122
14250000 34.5479879010335
14260000 30.2569727041856
14270000 31.1887084107117
14280000 24.0628356465217
14290000 27.8116992105774
14300000 26.1967020176299
14310000 25.1045466209613
14320000 27.3046322417775
14330000 25.7408116988111
14340000 24.1750505815153
14350000 24.7885497447418
14360000 29.04024218936
14370000 26.928235042452
14380000 24.157169376375
14390000 25.4606688440513
14400000 23.4804968580212
14410000 25.0671230000258
14420000 14.1053052486123
14430000 19.9624333087788
14440000 16.3039312850856
14450000 9.4889794449528
14460000 16.7303475709207
14470000 19.9325613647254
14480000 20.014148660617
14490000 12.1916306557916
14500000 10.2794391786531
14510000 8.71736804784354
14520000 16.4454812981354
14530000 17.1559574317661
14540000 11.2119315426273
14550000 15.5085145433253
14560000 17.1027861550118
14570000 14.1032564610487
14580000 12.7841191520324
14590000 16.5225833080945
14600000 12.6362382118276
14610000 21.9540852624548
14620000 18.1748991147046
14630000 22.7036589544675
14640000 30.0637199061553
14650000 26.8452495076976
14660000 22.3329976915317
14670000 25.710657064631
14680000 26.9975762935394
14690000 22.7652004139286
14700000 24.0591261105155
14710000 24.2735720479178
14720000 25.4813069126572
14730000 22.3277951943143
14740000 15.6513861313298
14750000 24.5534692615706
14760000 19.0305320883054
14770000 17.5568486395292
14780000 18.1104274424455
14790000 15.2722914700124
14800000 18.2693265347672
14810000 22.3144442459453
14820000 22.9021243702852
14830000 28.2970622294231
14840000 25.249403133252
14850000 24.7469305597579
14860000 18.831966470338
14870000 18.5748077884432
14880000 15.7804987885084
14890000 25.904430799936
14900000 28.0091270424921
14910000 20.5747539351825
14920000 19.7665700755476
14930000 26.1532485705861
14940000 28.6449040614112
14950000 27.5664037133337
14960000 23.9606260160323
14970000 21.65401048431
14980000 18.4151715067147
14990000 16.9133661088021
15000000 21.7337885636525
15010000 20.9964499029475
15020000 15.2958333615164
15030000 14.6084073239844
15040000 14.8549158001391
15050000 16.0619720168707
15060000 17.9898157532976
15070000 22.8690715468281
15080000 22.5904738537065
15090000 10.2512834170087
15100000 16.1295376144387
15110000 19.747474955471
15120000 21.1835942430972
15130000 19.243463573177
15140000 20.8658957370288
15150000 19.881056878444
15160000 20.851890564495
15170000 20.8242150693272
15180000 18.543368570143
15190000 21.5541787943259
15200000 16.2826784244075
15210000 26.7600075224717
15220000 18.2913636244434
15230000 18.8792929571478
15240000 17.2456925241547
15250000 21.6983154390833
15260000 18.6253867336367
15270000 23.5276060451296
15280000 15.1155854245715
15290000 21.1378954748261
15300000 21.9221812649938
15310000 26.8211796732522
15320000 20.2196367047204
15330000 16.9411734328164
15340000 22.0947852805799
15350000 19.5492096530947
15360000 28.0895069435693
15370000 29.1009345488531
15380000 30.5069323521401
15390000 33.9375512550513
15400000 30.8171225415265
15410000 32.248723654448
15420000 32.862841982296
15430000 23.9201598283108
15440000 25.0526293103979
15450000 23.4703376635674
15460000 31.4289770379685
15470000 31.773867014608
15480000 28.1527615910472
15490000 29.6824097553829
15500000 29.7875864136356
15510000 28.5754933237906
15520000 31.4248368582516
15530000 29.4593024076717
15540000 25.4571954015373
15550000 19.9998438531226
15560000 23.3643232209031
15570000 25.7261251644039
15580000 21.5576816061921
15590000 20.7548507583449
15600000 18.8549952919274
15610000 19.1586961248444
15620000 19.5232453103241
15630000 25.2585159040073
15640000 22.7345833172246
15650000 22.8785233269939
15660000 14.2685446414967
15670000 22.660239572307
15680000 15.7936626370584
15690000 18.3127118926744
15700000 15.8954573721721
15710000 11.6713482458174
15720000 12.7066808182115
15730000 12.8465221286471
15740000 19.1041718317301
15750000 19.8455110037054
15760000 20.9715089058477
15770000 19.5493182199052
15780000 18.9317261882971
15790000 18.582971045903
15800000 18.8513951738143
15810000 14.5275236285473
15820000 14.9203975826831
15830000 14.630214377177
15840000 22.6355106000349
15850000 20.9264977358563
15860000 20.3286275791878
15870000 19.7600783708263
15880000 19.9766604043161
15890000 25.4973991300319
15900000 27.5809016575486
15910000 26.3556663058152
15920000 21.693333037662
15930000 21.8185199848819
15940000 24.1002703217765
15950000 19.9472223570809
15960000 22.529075335085
15970000 21.4570025735985
15980000 12.6733846169107
15990000 16.1744219332179
16000000 18.5262803189035
16010000 19.0919475652613
16020000 18.8957493416341
16030000 18.4348844645446
16040000 21.9135821526041
16050000 19.9835008119931
16060000 24.6907424421158
16070000 25.9029681431285
16080000 22.8858985853668
16090000 23.0542180210498
16100000 24.8086158570009
16110000 26.2916311418742
16120000 22.6049421318867
16130000 17.5699184257756
16140000 21.1865206314318
16150000 22.0257838548926
16160000 20.2629153871104
16170000 23.7584040333892
16180000 22.0353449464261
16190000 18.7005892901399
16200000 20.8849837764733
16210000 18.4548874288046
16220000 18.3837637041948
16230000 13.9008674768435
16240000 14.4011467701027
16250000 20.9216344239914
16260000 15.3323578384018
16270000 17.9825376776173
16280000 16.1907557927419
16290000 12.0824763863067
16300000 12.5694194147108
16310000 23.9590495544705
16320000 25.4477572238102
16330000 25.0978116391614
16340000 27.2086061594404
16350000 27.1593313068787
16360000 26.3061279445039
16370000 30.7106361052723
16380000 24.7913954516806
16390000 19.6258595940448
16400000 25.8936036715228
16410000 29.7278398874074
16420000 25.1485238735083
16430000 18.4882593516336
16440000 21.0466594036059
16450000 27.7170045756467
16460000 28.0875558043834
16470000 27.5421593040822
16480000 19.0776533639997
16490000 20.8740294663931
16500000 16.9568779339609
16510000 24.822013713438
16520000 21.1741408487802
16530000 15.010719797745
16540000 17.6969134484461
16550000 20.3233948234521
16560000 25.8668010297202
16570000 22.5293124656703
16580000 22.4456029710093
16590000 20.8230828973346
16600000 24.453719096427
16610000 23.3369132347254
16620000 26.0978351512159
16630000 29.4146709399936
16640000 23.7619132218578
16650000 25.0495578910571
16660000 25.7761374110111
16670000 23.6748176906177
16680000 22.85500927342
16690000 23.2352245748888
16700000 27.3583100710756
16710000 24.4749542742275
16720000 18.9933573752315
16730000 23.8684051394092
16740000 20.5013752273768
16750000 24.4336506445854
16760000 23.7977222051434
16770000 24.5238474179692
16780000 27.5240893770824
16790000 25.2077971803586
16800000 31.8964721466365
16810000 29.3661219297024
16820000 28.4594159631376
16830000 27.1090200412995
16840000 33.0709161181342
16850000 26.8709355806594
16860000 24.6297429712336
16870000 16.4148571704262
16880000 16.291673840149
16890000 21.2972608107468
16900000 17.4523649537541
16910000 20.0960218335857
16920000 21.2503658887625
16930000 29.2541020146843
16940000 28.9555306871581
16950000 24.7159951611139
16960000 25.3243030555492
16970000 30.3393626099883
16980000 35.0745564058613
16990000 30.9494478410249
17000000 30.9341677867858
17010000 34.9114787860426
17020000 31.0684013411947
17030000 32.8258058301646
17040000 32.3759643218213
17050000 30.360541223539
17060000 24.5908754237271
17070000 24.8829684161828
17080000 23.1523641989218
17090000 25.9128375216416
17100000 26.3587604325546
17110000 29.6447799034699
17120000 35.4156585958261
17130000 34.4964099648027
17140000 33.0275261029661
17150000 28.3350148425654
17160000 25.142056907289
17170000 29.1270827762521
17180000 31.4464394175193
17190000 36.7265927014269
17200000 30.7909398539962
17210000 34.7775686303619
17220000 32.8751303584974
17230000 28.2455866471381
17240000 28.1002799681339
17250000 29.2427058863075
17260000 28.8044438291946
17270000 20.5139801646613
17280000 29.1014310974119
17290000 28.0223421733286
17300000 28.3931666102757
17310000 25.405643249652
17320000 29.0227150532687
17330000 30.3274910540356
17340000 27.6928058743733
17350000 24.3494494418866
17360000 31.4192196802433
17370000 32.554228819486
17380000 29.6624996104024
17390000 32.3730000100389
17400000 27.9637708183379
17410000 31.0812868592366
17420000 31.1152158984566
17430000 34.7088625317936
17440000 28.3194694230653
17450000 30.3233118872991
17460000 33.6759848698866
17470000 34.9332545497724
17480000 31.6744906132852
17490000 39.6710008111791
17500000 33.3386315430926
17510000 36.1913291203069
17520000 27.0418157089255
17530000 23.3409018944116
17540000 24.2960836970726
17550000 25.2516920829966
17560000 34.116121670691
17570000 36.3365482624194
17580000 37.3761854285272
17590000 30.423121457199
17600000 34.3885176355096
17610000 27.4800895628267
17620000 26.5584617742466
17630000 25.7815538090566
17640000 30.0803891774044
17650000 20.3783981034065
17660000 20.9043362768538
17670000 25.9223346248072
17680000 22.0993155983258
17690000 19.7669159658471
17700000 18.5551783529892
17710000 17.1211513685507
17720000 26.445201464125
17730000 25.7157382534365
17740000 24.9760667945505
17750000 18.5937247156957
17760000 19.7180431975762
17770000 19.7941258864043
17780000 20.8809778851178
17790000 19.3091221054711
17800000 23.4204929328207
17810000 16.7927211168297
17820000 16.3776717965588
17830000 20.5206369035515
17840000 19.5770166299171
17850000 17.8753077587754
17860000 15.2799523300438
17870000 15.819349077765
17880000 20.3863400149271
17890000 22.7561482004128
17900000 17.4811496197328
17910000 15.5159397986906
17920000 21.4156928902219
17930000 22.3644523489006
17940000 24.2113222032226
17950000 33.1275428201417
17960000 32.2593784977935
17970000 39.9735662677693
17980000 32.9523848296191
17990000 26.3881708028276
18000000 20.4904955815104
18010000 25.5472104442337
18020000 20.1394239761515
18030000 25.0654561802098
18040000 21.9093850618917
18050000 22.5596448229396
18060000 23.167423960139
18070000 31.3415069585555
18080000 25.8913285911484
18090000 30.7478600847898
18100000 21.6140846239983
18110000 24.0563693141593
18120000 21.6589700035834
18130000 21.541192541486
18140000 18.7762255827293
18150000 19.8024150177922
18160000 17.6609911875215
18170000 23.7491605340855
18180000 29.9432952103464
18190000 26.2583816641709
18200000 21.3685810817856
18210000 24.3151664628498
18220000 17.3767774389845
18230000 20.5186054647756
18240000 22.5174277879061
18250000 27.4513069911996
18260000 27.8750033680328
18270000 23.0829717294777
18280000 26.7127930630486
18290000 25.8691119429604
18300000 24.2675621880915
18310000 28.1882355424831
18320000 24.6588562381733
18330000 29.440091636012
18340000 25.6832964644533
18350000 27.7618399887221
18360000 28.4663793035295
18370000 26.2864272097452
18380000 32.7790945498814
18390000 23.5721433279604
18400000 30.4347609563231
18410000 30.5580835542922
18420000 25.1506851779078
18430000 23.2443408570999
18440000 26.5935299644368
18450000 28.0404125822033
18460000 31.1887687175674
18470000 40.7986823462029
18480000 30.580065479154
18490000 28.6873091694143
18500000 26.5386507562923
18510000 35.0286313180904
18520000 27.0137231254115
18530000 31.907519068592
18540000 29.4599829158493
18550000 28.8177272639181
18560000 26.439446569255
18570000 31.4424989487669
18580000 27.8530255924875
18590000 27.4760887111759
18600000 24.8440419063785
18610000 30.2244959680635
18620000 23.5050662575036
18630000 25.45621586883
18640000 26.1878082236807
18650000 28.3308892031488
18660000 34.5382849719217
18670000 34.2656215723106
18680000 33.549749217605
18690000 36.5087198379931
18700000 32.425674788752
18710000 27.0922745917923
18720000 35.2428171551272
18730000 34.9173733154431
18740000 28.8937711071356
18750000 31.6767225350995
18760000 29.0655387879462
18770000 30.8702561651187
18780000 34.0187687588299
18790000 28.3347455542328
18800000 32.1181052638746
18810000 29.2566363801317
18820000 22.7292498841518
18830000 31.2938510538185
18840000 28.5678410820273
18850000 28.2279614096109
18860000 27.9188041928253
18870000 35.5520243362761
18880000 23.293556096769
18890000 27.385857952404
18900000 20.7629592386536
18910000 21.7010193682393
18920000 22.6560982775042
18930000 20.7138075948432
18940000 28.0452592408765
18950000 32.9766552924474
18960000 36.7218449791091
18970000 26.8003863571843
18980000 28.7434159668836
18990000 30.5202647952228
19000000 33.6915104265141
19010000 32.6904720361213
19020000 30.3728882314264
19030000 29.1832788514171
19040000 27.3044534007113
19050000 27.7282933684805
19060000 27.1894559477624
19070000 33.6139731966128
19080000 33.6081658392501
19090000 31.3265387704516
19100000 32.7067218795869
19110000 29.7516461127289
19120000 29.444679470522
19130000 29.3772855671237
19140000 27.6122748140342
19150000 28.004792792904
19160000 27.8854720947195
19170000 33.177923051575
19180000 29.3497110750278
19190000 25.0625104622727
19200000 22.4933309082243
19210000 25.9872593414599
19220000 24.036085572585
19230000 24.8172718936639
19240000 26.068755347932
19250000 31.4774505948931
19260000 24.4610118076376
19270000 31.0862006387227
19280000 29.9810259477125
19290000 28.2209022547535
19300000 22.8172512820684
19310000 25.2245697645348
19320000 26.3840771356543
19330000 29.4230849365095
19340000 24.3021785775784
19350000 32.8489530814402
19360000 30.7657248541192
19370000 33.0235247941619
19380000 30.0998784285869
19390000 25.1772666908106
19400000 24.6095064910346
19410000 31.1438109756433
19420000 31.8372812007371
19430000 26.3867228643707
19440000 34.8464858305291
19450000 29.2367321345616
19460000 33.2470752863673
19470000 36.4573600388968
19480000 30.4580529479521
19490000 26.472411448923
19500000 24.1108914523989
19510000 21.9373517813843
19520000 25.1350178655603
19530000 31.1311809914699
19540000 30.7943145020088
19550000 25.7989846075868
19560000 23.8807966536987
19570000 25.1856526400388
19580000 26.9227746119829
19590000 25.3478467668507
19600000 29.9514008681569
19610000 29.8342717082336
19620000 34.6143255516336
19630000 31.8641502036447
19640000 35.1920562757678
19650000 32.192725358386
19660000 35.5536583065157
19670000 34.6428746004133
19680000 29.3162925316755
19690000 25.0824269456244
19700000 27.2265641725409
19710000 32.7467941643901
19720000 30.1052358366913
19730000 29.2948723906849
19740000 26.4206956115505
19750000 29.6109996125151
19760000 33.1093302696813
19770000 31.8609507021723
19780000 30.459408733326
19790000 31.8211898039266
19800000 30.0177196665533
19810000 25.5568321041334
19820000 24.7929876884402
19830000 35.6200029852607
19840000 30.4291790857005
19850000 37.2473886762648
19860000 30.3948092658388
19870000 25.2030521813509
19880000 24.3017387017588
19890000 26.1833299091317
19900000 25.582036603747
19910000 23.7421989261367
19920000 23.5975456115303
19930000 29.796098349545
19940000 27.3425727055375
19950000 27.795391415988
19960000 34.3607666846403
19970000 37.8146081634222
19980000 38.9704905944995
19990000 43.7859070766474
20000000 42.5994734977068
20010000 29.7096254544237
20020000 37.1768953612219
20030000 25.8850621978613
20040000 24.5203085007876
20050000 25.6336519899913
20060000 19.5559958831922
20070000 18.8185500928878
20080000 17.6975339075728
20090000 22.8333142355799
20100000 21.9512902026433
20110000 25.4352138487237
20120000 22.2441346825068
20130000 28.3729604923493
20140000 26.5829929344151
20150000 30.4998088959947
20160000 23.8103285749445
20170000 24.4488892823354
20180000 27.5698312423081
20190000 22.7814605581999
20200000 25.8025963899211
20210000 30.064282169728
20220000 23.686228910378
20230000 24.746172501439
20240000 19.1080024627511
20250000 26.8054201465857
20260000 30.9648419198588
20270000 22.2626207487316
20280000 23.8258740219771
20290000 25.4791408650397
20300000 18.9665742216112
20310000 27.4185002427432
20320000 23.5607168721103
20330000 24.7665295226903
20340000 22.8559625364231
20350000 22.088879770269
20360000 27.4270860264362
20370000 29.9759294495793
20380000 28.5145232138169
20390000 32.743326283941
20400000 34.2576746944555
20410000 28.9188654025808
20420000 26.0915949499308
20430000 23.2617933132203
20440000 24.9176653112667
20450000 24.0476805413819
20460000 27.5364434199699
20470000 31.208595257813
20480000 33.3126598483135
20490000 34.4887029475917
20500000 33.9455268954885
20510000 32.7148726742099
20520000 35.4747129770674
20530000 36.1742831180716
20540000 36.2658490000447
20550000 45.8155631577869
20560000 37.6304502626313
20570000 37.6443147392324
20580000 29.8646489878655
20590000 34.9559679658515
20600000 33.5394522317837
20610000 28.1001324803581
20620000 27.9659875542572
20630000 26.1241233997644
20640000 23.4114318130572
20650000 21.9732886726782
20660000 23.8230754567761
20670000 20.7735750989032
20680000 22.3075655293242
20690000 22.0407336740608
20700000 26.3557084964206
20710000 30.9356815857831
20720000 25.2610462074127
20730000 24.4255324973136
20740000 20.7470698698769
20750000 26.5074847803439
20760000 23.6674400590369
20770000 25.9452908067018
20780000 30.7116067373053
20790000 33.3252565360999
20800000 29.4727320882589
20810000 26.9950008043917
20820000 29.2978378450064
20830000 37.2442314162744
20840000 40.8209758849591
20850000 35.9773482964541
20860000 34.6322926961748
20870000 33.0863682021549
20880000 26.417736410122
20890000 21.0559177018959
20900000 25.6479520068479
20910000 29.0137190621754
20920000 32.4973131627127
20930000 29.08587893263
20940000 37.6816327288678
20950000 39.8727111102292
20960000 36.3591654534399
20970000 30.7960274519761
20980000 38.5839303923271
20990000 32.2303076514984
21000000 30.8792339543371
21010000 37.8865902990649
21020000 33.6292210232694
21030000 28.5655821724122
21040000 25.6332149347011
21050000 30.2413518460033
21060000 28.9655174676818
21070000 36.4952671341989
21080000 30.8711191272861
21090000 31.9168546179857
21100000 38.966546847845
21110000 37.8790621412206
21120000 32.6734201186236
21130000 27.6225815044773
21140000 34.4126036471171
21150000 41.4783490746524
21160000 39.9489119341991
21170000 38.5013437983885
21180000 31.8178923640015
21190000 37.2475757610375
21200000 38.1671751871302
21210000 37.7579204383998
21220000 32.2442122182143
21230000 29.2404091490412
21240000 36.8875463199594
21250000 41.8173622097818
21260000 37.191240514974
21270000 38.9868659925525
21280000 40.4239208897627
21290000 44.3385779186084
21300000 37.8535726372711
21310000 46.556361547895
21320000 46.5859186500385
21330000 44.4039132373824
21340000 44.3311455179258
21350000 41.147750873715
21360000 38.5353838955776
21370000 43.978147532615
21380000 46.5900399943111
21390000 37.3006178150643
21400000 40.0896619107128
21410000 42.4590200388286
21420000 41.5500295696231
21430000 40.6030535557375
21440000 39.3670493610219
21450000 39.8950947127022
21460000 41.1014455712548
21470000 43.7787402866363
21480000 40.1293107137699
21490000 37.1289993262569
21500000 32.4749841233195
21510000 35.4260058596594
21520000 35.5327817303044
21530000 37.2029193699587
21540000 39.0769872736846
21550000 30.6997096217706
21560000 34.1464645837123
21570000 38.5390264511315
21580000 45.2555902066429
21590000 42.3926966957347
21600000 39.5187162529829
21610000 45.528896202516
21620000 43.9830475454918
21630000 41.1357334582733
21640000 36.9057786939156
21650000 38.2486134936076
21660000 43.1754805974874
21670000 45.8639946218705
21680000 46.5025002513657
21690000 42.5078486213852
21700000 43.6980168502942
21710000 43.4329992816723
21720000 38.566931717333
21730000 41.8161986069343
21740000 38.9345674303163
21750000 39.673846021636
21760000 39.1276308320885
21770000 39.9530877403435
21780000 47.981628745123
21790000 53.0290202196863
21800000 45.3592603438573
21810000 42.9228056945643
21820000 42.6082234808732
21830000 37.3843267632953
21840000 39.5985845362892
21850000 35.6400184790943
21860000 29.5647895182074
21870000 36.3800151416981
21880000 35.3062585115435
21890000 45.6064964331228
21900000 42.3782861723157
21910000 46.7618145959894
21920000 41.0959472741659
21930000 35.4860514756335
21940000 37.8375229342225
21950000 45.3614799732891
21960000 36.6437063835299
21970000 35.4015095722098
21980000 39.3543268467321
21990000 44.3717138470897
22000000 44.7541831504689
22010000 42.4500709375486
22020000 40.2425958051899
22030000 39.7447335467631
22040000 34.1507593995387
22050000 33.9014378245895
22060000 30.0039949353571
22070000 27.7907191200285
22080000 32.7560848661038
22090000 32.0390692176618
22100000 28.7513751234567
22110000 31.7627598321353
22120000 27.1623718689124
22130000 30.3669565687289
22140000 29.9905074258582
22150000 30.945136211042
22160000 29.5488190246089
22170000 33.3252347068935
22180000 39.3759511131943
22190000 32.4512975016311
22200000 40.8354384382334
22210000 38.6961728428994
22220000 40.434394807429
22230000 37.100532274464
22240000 40.5052312738745
22250000 38.65663258414
22260000 45.0326450462246
22270000 40.9296482531496
22280000 37.9770104845857
22290000 40.193185677355
22300000 40.5609197347011
22310000 38.079714899805
22320000 30.1652080420866
22330000 35.7414853081884
22340000 31.9999998932444
22350000 27.9699029478645
22360000 29.3101457271962
22370000 35.5389633679994
22380000 33.2293227945379
22390000 30.3750546035296
22400000 36.0154419675357
22410000 30.2932196175939
22420000 26.3324706384394
22430000 31.7235936040133
22440000 30.3936983892791
22450000 40.0976757935911
22460000 38.3992677502966
22470000 28.967633244915
22480000 30.7695274324837
22490000 28.0829603905385
22500000 33.4917207966897
22510000 39.3787985020088
22520000 35.5938751990831
22530000 41.8017234880188
22540000 34.8898649014357
22550000 35.6357682970677
22560000 30.0140558890362
22570000 32.9976339549539
22580000 35.2637839416137
22590000 33.9703727667884
22600000 38.0690021206116
22610000 32.7130975020668
22620000 29.5468883840658
22630000 38.5075259840592
22640000 31.9416958452011
22650000 34.1387163377834
22660000 29.306945172832
22670000 34.9669103557604
22680000 32.0054732761978
22690000 39.5887499342498
22700000 33.9317874244589
22710000 35.2384508020148
22720000 41.4661695554832
22730000 33.9197906976864
22740000 32.8779337541609
22750000 32.4666088599253
22760000 32.1329835300269
22770000 35.6010925656058
22780000 37.4242273845838
22790000 31.9354225729791
22800000 36.9102377333678
22810000 34.6295565856908
22820000 35.3477120689295
22830000 36.3485259481691
22840000 37.1339239089124
22850000 27.7940015894446
22860000 35.941256073723
22870000 36.3138285284516
22880000 40.3294279466385
22890000 42.4884632115266
22900000 43.3199187442971
22910000 43.8389929368238
22920000 46.4086214913214
22930000 45.8754424810064
22940000 42.6912203033559
22950000 44.9888302711243
22960000 40.6285357027418
22970000 42.4404796634965
22980000 43.5683107877589
22990000 44.4817906747563
23000000 49.975156876024
23010000 48.5385302093658
23020000 45.9529001852637
23030000 43.2912166991868
23040000 42.9374724018148
23050000 37.6740521711697
23060000 38.4481184543218
23070000 39.7636121372246
23080000 41.5713898522389
23090000 42.3065246044605
23100000 36.1770417404294
23110000 36.0909233184072
23120000 31.8716266652409
23130000 33.6816429584943
23140000 30.6658867737581
23150000 30.7004002318247
23160000 30.5442983478687
23170000 30.7091092353523
23180000 30.3354703876065
23190000 36.0274490755704
23200000 33.2633918868138
23210000 34.2464529987799
23220000 30.0712870803653
23230000 26.3544000352611
23240000 35.3617234462918
23250000 33.2134878005577
23260000 36.3692445092627
23270000 34.9246808918831
23280000 35.072329938467
23290000 34.0794187015853
23300000 36.7367995993214
23310000 35.5059086252832
23320000 33.4628790980453
23330000 26.4348252788593
23340000 34.2897889233332
23350000 36.1538136625828
23360000 37.4053177384242
23370000 36.8080293482374
23380000 43.027604581953
23390000 41.3456884225794
23400000 40.0732252584437
23410000 43.4830642548944
23420000 34.9090401246361
23430000 41.8767408478855
23440000 40.836760592072
23450000 43.9566717839181
23460000 36.0354767092951
23470000 39.340448536324
23480000 37.8702892573872
23490000 45.2577387999853
23500000 35.8007090944274
23510000 34.3802318605002
23520000 32.7191320813905
23530000 34.386813084571
23540000 34.9970432684186
23550000 38.7602361352017
23560000 38.9028153376377
23570000 30.3098335836894
23580000 30.4279436118768
23590000 29.3826633154189
23600000 36.2551098012475
23610000 31.8116788541112
23620000 35.9312809391232
23630000 25.6042907757964
23640000 28.5997079372685
23650000 34.3113043127544
23660000 35.5976495632796
23670000 34.1966384213915
23680000 36.3115346580735
23690000 29.8582611232006
23700000 16.0349488838282
23710000 26.7833437064826
23720000 32.3454078370629
23730000 39.6587864517009
23740000 34.9502070098659
23750000 42.910255346436
23760000 38.0830215544963
23770000 38.6486454379231
23780000 41.9053703155975
23790000 44.1948007705895
23800000 36.2281593833796
23810000 39.6401775473874
23820000 43.457245294156
23830000 38.5219274085406
23840000 43.15280926468
23850000 41.3631607810958
23860000 35.8119597174541
23870000 39.4086175391186
23880000 30.2109305284438
23890000 34.240293485648
23900000 34.3432970254343
23910000 34.4593296900123
23920000 34.3888115355816
23930000 37.0674751933393
23940000 39.5604404974724
23950000 41.3661056468665
23960000 43.121200985049
23970000 46.831172905275
23980000 42.288056919964
23990000 38.6884900430407
24000000 40.0313018784521
24010000 40.5185738505364
24020000 45.5340478353717
24030000 47.0815732461708
24040000 41.758929432698
24050000 44.1106685699341
24060000 44.7707038656845
24070000 42.6498756493497
24080000 43.1712141991854
24090000 40.125232298576
24100000 39.4741381679284
24110000 48.0761539786371
24120000 44.1128714878993
24130000 43.1909691005583
24140000 50.3267340762094
24150000 46.7154534638753
24160000 49.3512967510972
24170000 46.0391251694302
24180000 42.7307614686102
24190000 34.6039151351548
24200000 45.1605790563985
24210000 44.6636055271364
24220000 45.7931095336804
24230000 44.7313685732055
24240000 45.0288669008815
24250000 48.3824329906407
24260000 45.5560279875419
24270000 44.7343156883184
24280000 42.6024482447409
24290000 41.4870003404451
24300000 44.4374025566717
24310000 41.0790809758188
24320000 38.034634554547
24330000 44.3708982961806
24340000 40.6274754589456
24350000 39.2149397286449
24360000 44.5483966911889
24370000 49.4737368837829
24380000 44.293304093929
24390000 46.0944509585615
24400000 47.4782861220078
24410000 50.199345170567
24420000 51.8683752978232
24430000 42.1735408261041
24440000 43.3772456102145
24450000 51.6955842430288
24460000 52.4396655524231
24470000 47.342039281128
24480000 52.2812467313531
24490000 51.9599560668628
24500000 41.5501455676251
24510000 44.7033974277585
24520000 54.7935190868207
24530000 55.9772518625796
24540000 53.7635747454681
24550000 54.2361411402897
24560000 51.9951110466577
24570000 54.8432643920303
24580000 48.0445871607991
24590000 55.5798528807034
24600000 54.1404523333309
24610000 51.3175311549
24620000 53.8013531570439
24630000 52.1172738917041
24640000 48.0155321382313
24650000 48.5988776324229
24660000 55.0807135647557
24670000 56.3045473952191
24680000 55.6514051703329
24690000 56.2032015752695
24700000 50.9277548534156
24710000 56.5134728815317
24720000 56.993797473249
24730000 59.024072553415
24740000 56.0424519197732
24750000 61.6970866785194
24760000 58.4831185513019
24770000 55.8313232474813
24780000 61.1306930605526
24790000 58.5641486751909
24800000 54.703399244001
24810000 43.5620706438713
24820000 43.2181989107986
24830000 50.2933465508722
24840000 54.9872143133687
24850000 59.3094291669573
24860000 54.2005020947329
24870000 53.1711048069406
24880000 55.3016585594589
24890000 50.0735472622393
24900000 56.4613388004092
24910000 49.7140248381958
24920000 56.6130461599901
24930000 54.7073037732266
24940000 56.9879237257746
24950000 55.1707053411775
24960000 57.4452563046956
24970000 50.6483445769148
24980000 56.8613986517936
24990000 52.2418228309207
25000000 60.6156536999472
25010000 61.8694784912003
25020000 68.7533298150753
25030000 63.6802920874018
25040000 71.3690046314197
25050000 67.4759169751416
25060000 64.0076505136688
25070000 69.9456870153181
25080000 73.5250523559648
25090000 72.3277630072721
25100000 67.3243095964782
25110000 68.3856445042521
25120000 68.8728727436439
25130000 68.3160169231361
25140000 65.303733553515
25150000 68.1679804236765
25160000 65.8362058533187
25170000 60.5188841873631
25180000 68.7074852156242
25190000 62.2690005725153
25200000 67.0394550081001
25210000 66.9803659792902
25220000 60.38037109546
25230000 65.7531939381219
25240000 62.3839492110471
25250000 66.5061947564026
25260000 64.2236787990882
25270000 65.9356848903015
25280000 65.7132951674657
25290000 62.9649009165655
25300000 62.7847870732523
25310000 66.1512624885552
25320000 65.2227210135945
25330000 65.3963329380501
25340000 66.2126387231885
25350000 55.7681079038809
25360000 57.3188938750494
25370000 65.4885914156504
25380000 53.672649931978
25390000 64.4267198139209
25400000 68.7768580624155
25410000 65.0924412920757
25420000 61.1774191001017
25430000 72.3606304723435
25440000 69.355169933818
25450000 68.7310285719201
25460000 63.5615968001361
25470000 64.598290893205
25480000 67.0049981636233
25490000 64.4581133586894
25500000 58.6643512129056
25510000 57.6813344534862
25520000 63.4159505897902
25530000 66.6892226467122
25540000 66.6575644354951
25550000 64.8840881281486
25560000 58.780739551402
25570000 60.770263648283
25580000 62.7972882695395
25590000 63.7996722973429
25600000 61.8551129503632
25610000 66.1683903843065
25620000 67.1047614556708
25630000 64.6724050959702
25640000 60.768064795629
25650000 58.693130172288
25660000 60.2739028194791
25670000 62.4925592266377
25680000 57.8249048657473
25690000 60.1687382880844
25700000 61.5188565007396
25710000 65.4679232190946
25720000 67.7540628884078
25730000 68.845796952849
25740000 64.8258210395392
25750000 61.0297811837764
25760000 54.2973176382357
25770000 62.7466587849808
25780000 57.7252044409655
25790000 50.854441477408
25800000 54.8864962577589
25810000 50.9393584130944
25820000 52.5438976686644
25830000 53.3890736234801
25840000 58.9026564043144
25850000 54.3571529591746
25860000 63.0465637123816
25870000 69.0252559830788
25880000 65.605381875177
25890000 65.866763825489
25900000 66.3788099977809
25910000 65.2482690611868
25920000 66.1370587002133
25930000 66.7072762632496
25940000 65.5371569448732
25950000 65.5729857143381
25960000 67.1372509976375
25970000 66.8099530933275
25980000 73.1241109643269
25990000 68.0853964310835
26000000 70.9243458657895
26010000 72.0674445259351
26020000 69.5212699566824
26030000 65.3519811116312
26040000 65.8154337866399
26050000 66.2792338728807
26060000 66.3081635877327
26070000 70.9672342460765
26080000 72.7230390820376
26090000 70.7273835383026
26100000 73.6631115070109
26110000 72.3028615053005
26120000 67.0717491694622
26130000 72.3617407031495
26140000 71.8082742878325
26150000 70.9454192780058
26160000 72.8650073607869
26170000 65.8589407644021
26180000 65.6133444900971
26190000 67.1677904117962
26200000 65.5102657265088
26210000 67.084002623028
26220000 63.8602359525781
26230000 53.9011529284613
26240000 64.3630470786782
26250000 67.9537879875157
26260000 68.2362722128293
26270000 69.1832140864468
26280000 69.9116749444159
26290000 72.3219070959668
26300000 67.7214388685111
26310000 65.6281716762826
26320000 66.6992498780029
26330000 64.6549611536085
26340000 70.1738294985184
26350000 69.4282424568249
26360000 70.9533600607781
26370000 66.114897148261
26380000 67.1344771469801
26390000 61.1948243077195
26400000 58.3818694453015
26410000 58.4884381535366
26420000 63.8714314070657
26430000 60.3624228992094
26440000 67.4521834345893
26450000 62.332503818875
26460000 60.1863691435626
26470000 60.5941979906311
26480000 71.9750295118591
26490000 71.4073897054446
26500000 67.5461575797382
26510000 62.4338588127055
26520000 64.4783346175532
26530000 61.6916851733312
26540000 70.3149434262496
26550000 72.7256733115113
26560000 76.8148892776654
26570000 65.8681319210026
26580000 62.2065092159004
26590000 67.8542103013095
26600000 67.1346849692046
26610000 71.6806537926652
26620000 68.2984051496578
26630000 73.5558100711236
26640000 67.7341217379396
26650000 66.1094461852362
26660000 67.0476838229881
26670000 60.9887333006486
26680000 67.9642782693479
26690000 67.210074393489
26700000 61.0648282289127
26710000 64.4943823048094
26720000 70.0939160156536
26730000 63.1676832055873
26740000 60.8837744299061
26750000 65.285844850878
26760000 68.1104437783363
26770000 61.7992567910615
26780000 60.7667013175222
26790000 57.8798496111689
26800000 65.299548530964
26810000 61.2981172248218
26820000 58.6775128224044
26830000 55.8797299638464
26840000 59.488696515093
26850000 55.6125420714193
26860000 59.2375848145639
26870000 59.9211050229506
26880000 65.7828849171823
26890000 61.476295347258
26900000 56.1025689257024
26910000 61.5455510232518
26920000 67.363655708155
26930000 63.5483851148285
26940000 55.1445325574901
26950000 61.7741422512595
26960000 61.7255991521959
26970000 63.8201703852671
26980000 51.1534946178469
26990000 49.3517412939105
27000000 53.7104330923001
27010000 55.2579528382527
27020000 56.5145688374323
27030000 64.5103232146839
27040000 62.6502766539934
27050000 60.8464050583435
27060000 63.537108534572
27070000 61.5573323497693
27080000 66.6184922954808
27090000 64.3680934827754
27100000 61.3842352755673
27110000 59.5832899583798
27120000 62.5382120035375
27130000 62.6706306882737
27140000 65.4294861001203
27150000 64.343135283559
27160000 62.301587830311
27170000 63.6017642114621
27180000 67.9628806800415
27190000 66.0903338644603
27200000 72.0818234070784
27210000 72.3984939616547
27220000 75.3743119219675
27230000 72.2416919333134
27240000 66.1265559372786
27250000 66.3231166089108
27260000 63.4847783891535
27270000 65.9611620697655
27280000 70.076742543763
27290000 67.5184951700351
27300000 63.6252654509622
27310000 60.8307415353695
27320000 55.3429968001341
27330000 62.7130574157737
27340000 56.7946740923167
27350000 58.085174191279
27360000 57.530801544614
27370000 55.6302265339653
27380000 56.693974975632
27390000 59.4930817314542
27400000 63.5620500415458
27410000 64.8793256356022
27420000 65.917447285869
27430000 64.9535894866282
27440000 63.3923964999192
27450000 61.1088455223853
27460000 57.7666363689597
27470000 54.0793158725767
27480000 56.729298184083
27490000 55.1706159792554
27500000 51.8681997185118
27510000 53.0610026877079
27520000 56.2192019891035
27530000 56.4446067104601
27540000 56.7387274212775
27550000 58.4461211756401
27560000 55.1410746004847
27570000 54.4716928302098
27580000 48.0919884466115
27590000 49.6455246131523
27600000 58.8760111765376
27610000 60.4449017752963
27620000 51.7076766315408
27630000 56.5948265814532
27640000 50.194378739857
27650000 45.0487058304466
27660000 49.0561789636757
27670000 53.6552983936468
27680000 51.2119808122454
27690000 51.5866062534731
27700000 48.3297816547459
27710000 53.5277413028267
27720000 54.3725321206559
27730000 56.2907708868298
27740000 60.9755338482004
27750000 53.7016410819799
27760000 56.1117177780769
27770000 58.4190417871458
27780000 59.054268106251
27790000 59.6406504424379
27800000 54.5648250427279
27810000 54.1805238523254
27820000 53.052009159072
27830000 55.0099986175895
27840000 53.9271694189244
27850000 47.1853139855151
27860000 48.1897337964007
27870000 54.8412160926935
27880000 52.6571307632271
27890000 56.415638837343
27900000 54.3388807656309
27910000 51.6536616025144
27920000 50.8783402189352
27930000 53.6901597472493
27940000 51.173783656871
27950000 55.9661312743944
27960000 49.6909604465677
27970000 48.8710845902861
27980000 44.28350837275
27990000 49.0038116983308
28000000 48.5090960961389
28010000 44.1465611264743
28020000 41.8392325252552
28030000 42.8319301167568
28040000 46.8953009790222
28050000 52.963344904629
28060000 51.6986820467081
28070000 50.6110398558671
28080000 50.8071073867909
28090000 53.6337147340422
28100000 57.2773658821042
28110000 58.0924422299906
28120000 56.8361535298215
28130000 52.0626088467519
28140000 54.1584927862516
28150000 55.5592760806322
28160000 53.3841396648397
28170000 50.0836010559396
28180000 56.4480464021674
28190000 57.6927548692768
28200000 54.2111280962681
28210000 58.2764065926756
28220000 56.525840012148
28230000 51.401425146458
28240000 52.058937265104
28250000 50.1664096689094
28260000 50.946212010484
28270000 47.5947984894709
28280000 53.4789967285848
28290000 55.702536974469
28300000 54.0547867932964
28310000 54.5477231597672
28320000 48.9556382231576
28330000 46.9402711558224
28340000 50.7795850567306
28350000 45.3992156784314
28360000 53.8249335561269
28370000 54.4040882849881
28380000 54.3194542546921
28390000 59.5973059085451
28400000 59.5535789918731
28410000 59.0331135137668
28420000 57.0237403351223
28430000 50.5984302549129
28440000 53.8750437076887
28450000 57.0502842375495
28460000 58.2748609292364
28470000 60.6405679962576
28480000 59.332421160547
28490000 55.3103293858163
28500000 51.5816099460375
28510000 52.5616963374049
28520000 55.6698209531551
28530000 56.4633600836669
28540000 53.5756681718151
28550000 52.7143214732448
28560000 58.9593858962164
28570000 54.8116480477664
28580000 50.1189927012002
28590000 52.5703177090047
28600000 57.2690490951172
28610000 55.2136348121527
28620000 52.4562740174422
28630000 51.2640042022603
28640000 52.0775657344675
28650000 58.148934786492
28660000 46.9611257683673
28670000 51.6435714990164
28680000 53.8994478618795
28690000 49.7454104545825
28700000 53.829326286372
28710000 57.1533432014208
28720000 49.9854687775683
28730000 47.6103804114823
28740000 45.1285922166956
28750000 49.673468503118
28760000 47.0764491762808
28770000 49.4977682343203
28780000 45.1635158686516
28790000 50.3261003733014
28800000 54.557770899482
28810000 54.4252923182611
28820000 50.0109188429297
28830000 58.746150181739
28840000 51.3199381489717
28850000 52.2150152813744
28860000 56.6547415753062
28870000 60.7002448114886
28880000 53.1762364516208
28890000 55.8880232740822
28900000 56.4519869681564
28910000 57.0989169599637
28920000 62.8891159131072
28930000 58.6739874311954
28940000 60.301453507744
28950000 69.2160055202252
28960000 61.0235374809714
28970000 61.5481625294313
28980000 61.2690212015202
28990000 62.6942879244001
29000000 64.063078535237
29010000 65.1143908534883
29020000 62.6247871231545
29030000 65.2254345105335
29040000 64.6996620511622
29050000 59.8531786171277
29060000 57.2597207088899
29070000 67.5595954523454
29080000 64.2867759205305
29090000 66.9397570375286
29100000 64.4091905619129
29110000 62.1951196202351
29120000 62.2997288718148
29130000 67.4268452865313
29140000 63.8101963826178
29150000 63.5327146710316
29160000 62.1718856773231
29170000 58.0730754405633
29180000 57.6440056502431
29190000 62.6863961131757
29200000 58.1935064536336
29210000 59.9312474534478
29220000 59.7782861217005
29230000 70.9476027462013
29240000 67.5120152426758
29250000 70.5006978427016
29260000 61.9236293469415
29270000 63.6955076896902
29280000 61.3246998058756
29290000 54.6418592311335
29300000 59.5358144454963
29310000 57.6247643143122
29320000 56.9385042287681
29330000 52.7124664259756
29340000 58.0872373561098
29350000 58.5613301818049
29360000 56.6017011341242
29370000 54.0040032213439
29380000 53.3231121753725
29390000 54.9385067438621
29400000 50.8754578775887
29410000 54.6178866517672
29420000 56.8991891545475
29430000 62.3205217853666
29440000 55.3562356820383
29450000 61.7239391730948
29460000 62.5455292511346
29470000 63.3472799591506
29480000 55.8183975410794
29490000 58.3249896240785
29500000 49.8946231085416
29510000 58.3489752297298
29520000 58.2010955853168
29530000 58.7856141143678
29540000 59.7301837927869
29550000 62.0160621901879
29560000 55.7105455889535
29570000 59.3702599437743
29580000 57.2505450957838
29590000 58.1579178872217
29600000 59.5531165133534
29610000 51.1150536722307
29620000 57.5488520789866
29630000 60.8216064324254
29640000 65.1092435028643
29650000 66.6819014324591
29660000 67.2532067176927
29670000 59.6304273462855
29680000 65.0597794819159
29690000 62.833023280729
29700000 56.7783079057519
29710000 60.499510306477
29720000 65.6828239781859
29730000 63.6864631059597
29740000 65.4222309900322
29750000 62.017438712246
29760000 64.0720973649895
29770000 63.2197954234894
29780000 62.2687152781199
29790000 63.3110011621068
29800000 64.4869593941575
29810000 59.2127917041951
29820000 66.085530702723
29830000 64.944218130087
29840000 59.3146224454119
29850000 59.4869255793562
29860000 55.9636765505456
29870000 53.3289304661935
29880000 56.7577125592998
29890000 61.3167344916149
29900000 68.1453550291953
29910000 63.705237390973
29920000 65.7459410297727
29930000 62.0531460433563
29940000 65.7871352505823
29950000 62.8440470737459
29960000 60.0470375543053
29970000 64.7522344541419
29980000 59.260213325725
29990000 62.0282913190864
30000000 69.8120723915006
30010000 67.9253565121986
30020000 69.4618022843874
30030000 61.5222341049612
30040000 58.3049208460532
30050000 57.3558939038917
30060000 57.8314288910098
30070000 59.510145972325
30080000 65.3409411012054
30090000 60.8004104276516
30100000 56.9076241204702
30110000 62.6973026761929
30120000 62.7089858100721
30130000 61.7365375309778
30140000 67.5482878295882
30150000 63.6579263804169
30160000 62.0174961237991
30170000 64.852839158465
30180000 61.8227092303002
30190000 61.2742205157455
30200000 55.5592539674914
30210000 57.881642960522
30220000 62.9177484559951
30230000 61.3737017926852
30240000 62.7095822696187
30250000 60.1393743527549
30260000 58.1335452012105
30270000 57.8423256153119
30280000 61.0282576143431
30290000 60.948272788087
30300000 57.845562027285
30310000 59.9141968286828
30320000 56.6711929104329
30330000 58.1084878866557
30340000 57.5722461052204
30350000 60.2633610548319
30360000 63.0835513929258
30370000 64.939566865495
30380000 53.4158375473831
30390000 56.6498260881737
30400000 61.97113296029
30410000 54.7525841753274
30420000 53.4478631326293
30430000 55.1398814008808
30440000 55.4325463405158
30450000 59.387239883817
30460000 53.9028761331135
30470000 53.1757355150916
30480000 53.4112128394611
30490000 48.4409945552127
30500000 48.9576349172224
30510000 55.0062562976925
30520000 55.4734896835148
30530000 57.416902476486
30540000 59.4002801635598
30550000 57.3955271082839
30560000 58.2010417039034
30570000 51.0403258161935
30580000 48.062419975328
30590000 48.5899751911296
30600000 52.3982740433705
30610000 60.6752885985439
30620000 59.6052932684291
30630000 52.683327403829
30640000 57.5260271443129
30650000 54.7815599822473
30660000 54.0755036456397
30670000 53.3108148375507
30680000 62.270298051975
30690000 57.2966118021766
30700000 51.2704450407382
30710000 55.5447349012597
30720000 60.6527379549712
30730000 64.8545812483576
30740000 59.4168627587829
30750000 54.3049742359848
30760000 67.0418163108669
30770000 68.4873222508813
30780000 69.2394009843674
30790000 63.7010624147139
30800000 54.1117441040634
30810000 56.7931462439
30820000 56.5078436341378
30830000 58.843675436953
30840000 61.1679312023826
30850000 58.9915190605396
30860000 51.2507061760988
30870000 56.8769553931421
30880000 62.2708275692728
30890000 60.6319100990754
30900000 65.7437294422762
30910000 65.6653711281654
30920000 63.6379687529292
30930000 67.774387722788
30940000 66.5116310842487
30950000 63.6529762806046
30960000 59.0977619243291
30970000 57.4736795740797
30980000 65.4239078173014
30990000 60.5815347982818
31000000 61.3864123719009
31010000 60.6144853358765
31020000 62.088299746427
31030000 61.8494074840922
31040000 64.8196070739729
31050000 63.2024649045028
31060000 71.6347848855218
31070000 68.1787475820923
31080000 67.3963030261566
31090000 57.6272273433579
31100000 61.32140586873
31110000 60.7204314895907
31120000 53.8543821737467
31130000 57.7574813654892
31140000 64.1467135331125
31150000 60.7468107186023
31160000 66.3614970616383
31170000 64.6583796118407
31180000 60.2740575857808
31190000 55.067267477284
31200000 69.4312932841502
31210000 63.9719082097872
31220000 63.7430736362255
31230000 68.0004760789328
31240000 66.4736410957926
31250000 64.2087131867048
31260000 65.3396781853921
31270000 67.3811191882747
31280000 63.8826936015676
31290000 68.6993960501084
31300000 59.450995446579
31310000 59.4564258746562
31320000 62.9028730462306
31330000 56.2180874527746
31340000 60.3437988486582
31350000 61.1181938531416
31360000 57.0040170812484
31370000 67.8595243292732
31380000 64.6770301757991
31390000 68.9768373089506
31400000 63.8965944829603
31410000 57.6488548701499
31420000 63.5592582419367
31430000 64.978471364795
31440000 67.1359119608018
31450000 58.6706554750273
31460000 64.222099506652
31470000 61.9825314074422
31480000 66.5121082010867
31490000 65.5873917217935
31500000 62.8267349546652
31510000 58.0091656595816
31520000 57.5715596602435
31530000 56.2914543907363
31540000 56.7554183863648
31550000 52.1542835372621
31560000 57.0391834083922
31570000 59.1473464129608
31580000 60.7900284336385
31590000 60.6794335001939
31600000 63.1507814837227
31610000 64.7510116744004
31620000 66.8140760674183
31630000 66.8694781240435
31640000 63.7510595509282
31650000 68.3123404784478
31660000 64.7806255878204
31670000 63.2230355579067
31680000 64.4582848683156
31690000 65.1089876717788
31700000 63.5853198115094
31710000 69.1930313915706
31720000 63.1976284565154
31730000 64.5465449474883
31740000 61.7128261297813
31750000 63.2061946737784
31760000 66.028728042513
31770000 62.9644013647455
31780000 58.640759473007
31790000 60.3577462649384
31800000 62.5495341570331
31810000 61.8828032831748
31820000 55.9127913241596
31830000 59.2331985892331
31840000 57.927495308194
31850000 59.7882133360944
31860000 57.0753129888618
31870000 55.9351307360375
31880000 62.01620684089
31890000 58.826472878317
31900000 56.459217076419
31910000 63.0029558061665
31920000 51.7058310469453
31930000 57.1564792505347
31940000 55.4770216728381
31950000 56.8265186440958
31960000 58.5599409555306
31970000 55.7690770377015
31980000 59.5619104677763
31990000 63.2353409405316
32000000 55.0938279858975
32010000 51.0225961153965
32020000 55.6092011873599
32030000 58.1333836088909
32040000 61.5416714180247
32050000 65.4474091867275
32060000 61.891291381824
32070000 63.8214426156567
32080000 57.0713928562986
32090000 59.1205909971299
32100000 65.9788603706351
32110000 66.3209817531514
32120000 65.0916526006835
32130000 64.2910591528894
32140000 69.1309088050668
32150000 70.6112024360597
32160000 67.6550412043958
32170000 62.0025124885699
32180000 61.967413707597
32190000 66.0700033781313
32200000 68.2811909403154
32210000 65.5064567475634
32220000 51.6260795519623
32230000 51.388243320109
32240000 55.7365836846308
32250000 64.9948852530096
32260000 68.676828570245
32270000 57.4237439656098
32280000 59.8476844327989
32290000 52.2833443856179
32300000 51.4981755951933
32310000 61.6089239374729
32320000 60.0501864824962
32330000 61.2192133235527
32340000 59.6765246265985
32350000 59.668778894954
32360000 54.8945655071831
32370000 59.9000791282696
32380000 62.1853687341946
32390000 57.4535246968448
32400000 65.6748388522436
32410000 58.1115818463455
32420000 55.3640789186748
32430000 63.7055532551328
32440000 63.8359478542328
32450000 63.6821535182014
32460000 66.4547122008322
32470000 65.2347945225659
32480000 66.0099967015774
32490000 59.7235008278786
32500000 67.7515644756051
32510000 64.7184209224736
32520000 66.3153513440672
32530000 68.5940617071152
32540000 73.2736423876728
32550000 66.3277700520724
32560000 71.3386183963342
32570000 68.1429457415347
32580000 71.6663637624195
32590000 67.8346214344558
32600000 72.5704304171624
32610000 62.3713267236312
32620000 60.2588265681713
32630000 65.1858454204473
32640000 62.1150001384546
32650000 65.8461532733756
32660000 66.5741664274456
32670000 67.5216768487705
32680000 68.127383936062
32690000 65.6243709233977
32700000 65.8081715307291
32710000 67.5892531623474
32720000 64.9624578857984
32730000 65.77661300284
32740000 53.7643186867932
32750000 58.1881826485369
32760000 60.2185141512051
32770000 69.2475011725769
32780000 69.2309685799606
32790000 64.9741529537743
32800000 58.9196821967279
32810000 59.1458108710897
32820000 58.1876821400513
32830000 54.0952980735553
32840000 55.5913555288332
32850000 53.7746295789779
32860000 57.1478263030431
32870000 48.9740697618536
32880000 54.160944873725
32890000 58.0069716016388
32900000 54.2539789393586
32910000 51.3153403291579
32920000 47.1724566684848
32930000 49.7927540206867
32940000 49.0407470130205
32950000 44.2490994948261
32960000 33.7486922609295
32970000 41.9681868276842
32980000 42.9133753809497
32990000 47.0236988127068
33000000 41.1155905816849
33010000 39.3053431602664
33020000 39.5490209358206
33030000 42.7450987930868
33040000 41.3762689459928
33050000 36.4913083751202
33060000 42.2268824147063
33070000 38.7418343055608
33080000 41.4753248016397
33090000 35.4674598909573
33100000 39.5052893562224
33110000 34.4142661094531
33120000 37.4007339547657
33130000 42.6196354321918
33140000 35.2577878233834
33150000 36.0940363549787
33160000 38.2736054621246
33170000 40.0351549280815
33180000 40.4299119722123
33190000 36.0306003672699
33200000 40.0475279212109
33210000 42.6254601545606
33220000 38.8807532354814
33230000 35.3126548180122
33240000 45.3455978058396
33250000 42.9781628895514
33260000 42.9900325489384
33270000 47.1480218362316
33280000 42.5549243682297
33290000 38.3937016469778
33300000 39.3107213083808
33310000 43.2266549390977
33320000 36.7770796100267
33330000 42.1176300658826
33340000 31.0840189618177
33350000 35.9449824634346
33360000 39.6248883165313
33370000 47.2368798697777
33380000 46.9199156069537
33390000 44.7543674551133
33400000 43.9056864279385
33410000 43.6964465308032
33420000 48.4899007929122
33430000 46.8436896741878
33440000 44.244689530373
33450000 42.3984701710036
33460000 41.9862554630931
33470000 36.4077263507374
33480000 35.1674283258742
33490000 34.2920289033833
33500000 37.2630533213283
33510000 39.6605955250633
33520000 38.7332500500156
33530000 43.684042468009
33540000 41.6204780202742
33550000 34.6951845798262
33560000 41.3644033252853
33570000 38.8334110377083
33580000 43.4595442631542
33590000 40.05012669827
33600000 40.9562308018706
33610000 39.4240693945843
33620000 40.490096722037
33630000 43.5819281571717
33640000 43.4710284875218
33650000 48.1648426186187
33660000 45.1155031908953
33670000 47.5441385484651
33680000 42.8317276178973
33690000 49.2123407029872
33700000 49.5609599727409
33710000 45.8416527703723
33720000 46.1819745520276
33730000 37.5280246015866
33740000 42.1526652811409
33750000 35.2761516560005
33760000 39.21037540477
33770000 37.8233920349014
33780000 43.1212116046091
33790000 34.0076550810336
33800000 39.0775599501189
33810000 37.049873650222
33820000 35.2053573220122
33830000 38.6886976258011
33840000 31.295217152135
33850000 27.2456528493573
33860000 28.491553858494
33870000 34.4831472203635
33880000 33.3945871923203
33890000 43.2287280868429
33900000 37.0933770539092
33910000 43.6133255198611
33920000 48.5179799504635
33930000 38.186321841707
33940000 37.7205592435514
33950000 39.3370146607767
33960000 40.7915924011097
33970000 47.3788678597622
33980000 40.1478170683169
33990000 34.172542611936
34000000 34.7855575673024
34010000 30.6045949459458
34020000 33.2547921704617
34030000 29.3150547481191
34040000 31.9884151184499
34050000 31.4951554524455
34060000 30.9696090244296
34070000 35.2687477328066
34080000 22.4774970617921
34090000 30.3364147268335
34100000 30.171606573907
34110000 31.7518497554608
34120000 40.7958609652514
34130000 34.3022186936696
34140000 30.8613854545145
34150000 31.9141644202073
34160000 37.002829510801
34170000 33.0569578536367
34180000 36.6549486009907
34190000 41.6077279561825
34200000 36.8998780241197
34210000 37.5955287412317
34220000 38.0859356999406
34230000 29.405435848307
34240000 39.7669047898124
34250000 44.8738815758443
34260000 37.8988280001765
34270000 36.4060337130206
34280000 37.7841253603737
34290000 38.2493879723496
34300000 39.7895363432378
34310000 42.8064094720262
34320000 39.2003508489332
34330000 40.6894025165486
34340000 37.5106661691073
34350000 36.9339786802516
34360000 39.4784784820923
34370000 38.288673102289
34380000 34.8155335090204
34390000 35.9897130724883
34400000 29.464606524492
34410000 22.4791914784253
34420000 24.8500293127918
34430000 36.7496662548926
34440000 40.9564841972456
34450000 46.1510091666711
34460000 36.8738931405685
34470000 33.5861382694742
34480000 28.6373445538912
34490000 30.9180785696153
34500000 26.1742653837103
34510000 31.2125556481346
34520000 29.9870679193951
34530000 31.0329038442314
34540000 23.3016955535219
34550000 34.9093564315097
34560000 31.5233176259773
34570000 36.0997342152039
34580000 37.9095717520789
34590000 42.7636633949713
34600000 38.4720205361442
34610000 34.0776911531273
34620000 44.5084558129759
34630000 35.3564803074307
34640000 44.2195871767764
34650000 37.0588974627132
34660000 33.6767381370697
34670000 38.7256407470874
34680000 32.7929474271095
34690000 40.7248290470948
34700000 42.0393445637378
34710000 38.1476414545683
34720000 38.9650875775774
34730000 32.4035967531057
34740000 36.2844465719562
34750000 33.6898649255238
34760000 29.6690117912012
34770000 38.6096453592306
34780000 42.8701737480757
34790000 44.1190749857701
34800000 42.6995340725904
34810000 40.4725197456833
34820000 32.8436756166805
34830000 31.970944593224
34840000 34.1394006509557
34850000 29.4727092415112
34860000 28.4589382512674
34870000 33.5236512365727
34880000 28.087815755666
34890000 27.9877187808744
34900000 34.9953030211086
34910000 34.0900686000878
34920000 29.8240082069889
34930000 30.136820293432
34940000 28.1266648759948
34950000 29.3485171437929
34960000 37.0422632457518
34970000 39.093609988116
34980000 41.1635906902463
34990000 36.4426467097259
35000000 33.1789759819468
35010000 29.4054633796927
35020000 28.16000910378
35030000 29.60901852989
35040000 30.7889476501841
35050000 29.8327053129424
35060000 35.5654456455442
35070000 39.9728459868767
35080000 37.0580960641244
35090000 40.9081920884893
35100000 37.2053014549626
35110000 35.858278445234
35120000 43.761610476578
35130000 45.4664346401494
35140000 42.747882563903
35150000 42.5507881725697
35160000 45.2028493458107
35170000 44.405905515273
35180000 44.8993402233859
35190000 44.7684903850453
35200000 41.1524030347439
35210000 41.0171032819097
35220000 33.6790212920541
35230000 45.4541018627544
35240000 45.3668239817677
35250000 48.0568353464486
35260000 44.5865080804848
35270000 48.1036082370618
35280000 44.5243202928589
35290000 46.1828644444127
35300000 50.1844207111371
35310000 45.2792935603939
35320000 43.8554052095646
35330000 44.9504370268643
35340000 45.5404877540029
35350000 45.2386337405797
35360000 39.4074567677596
35370000 36.7432415077118
35380000 50.6806958990965
35390000 39.8717880353312
35400000 35.0306773602406
35410000 35.0159585190229
35420000 37.8583588188224
35430000 44.822924912645
35440000 37.8320771374572
35450000 38.8000629976054
35460000 37.5805772671616
35470000 36.8187826322225
35480000 44.137271152694
35490000 41.4032102516423
35500000 40.5111922204139
35510000 39.269416276077
35520000 46.1752114318273
35530000 47.9925219667833
35540000 47.7334526777462
35550000 44.3651579804659
35560000 40.5537822957314
35570000 41.1161313660543
35580000 42.1807254494794
35590000 42.8529594538361
35600000 42.2405447804269
35610000 44.5487902666835
35620000 41.0248119693134
35630000 45.6531375615097
35640000 52.9630645611714
35650000 52.4031687593115
35660000 54.0726138703887
35670000 54.9979897911539
35680000 51.7484666522402
35690000 56.8982950996482
35700000 54.5637423320975
35710000 52.3410267483698
35720000 60.0675904592205
35730000 54.6726742366126
35740000 55.2901537937691
35750000 50.7321465469078
35760000 44.4163042872298
35770000 44.4008455978236
35780000 45.4290638943121
35790000 47.3977229516494
35800000 40.8494732838674
35810000 40.3859392749592
35820000 45.4336550901982
35830000 52.7515582178851
35840000 55.5631909108119
35850000 53.9553605573401
35860000 52.5784224908987
35870000 55.1368858925663
35880000 49.3746885774487
35890000 53.8794523446354
35900000 53.8908177863466
35910000 52.8986184010902
35920000 44.4775119420521
35930000 49.7788077293048
35940000 49.1898415790657
35950000 50.8853380375603
35960000 48.2463853631812
35970000 40.6594148117304
35980000 42.4387062500459
35990000 40.7843989476964
36000000 42.5123169953906
36010000 48.9908818111302
36020000 47.8271199875871
36030000 46.0451637997596
36040000 41.1717522566129
36050000 33.6659454764416
36060000 42.0169666379637
36070000 43.4724382246536
36080000 39.4693427456781
36090000 38.6468871718
36100000 39.3939133215399
36110000 48.391410559859
36120000 48.3467516768539
36130000 43.450488478272
36140000 38.5451703931111
36150000 44.0770031976106
36160000 40.4576190170337
36170000 39.4629561225133
36180000 47.3636625092786
36190000 44.147178209351
36200000 42.1920026751596
36210000 41.4244122638052
36220000 40.8529605771183
36230000 39.0638821052323
36240000 43.2808202440726
36250000 40.7062289574714
36260000 39.2642531848258
36270000 37.0593321627661
36280000 36.9259078422617
36290000 42.8668387822753
36300000 46.0782749718593
36310000 47.3054815000664
36320000 47.629189384478
36330000 47.6346438480485
36340000 49.5492718880386
36350000 40.2913754461429
36360000 35.1179034334477
36370000 42.5869842716801
36380000 43.3648510112827
36390000 49.3123252746121
36400000 45.3920032968439
36410000 48.0054646664661
36420000 51.8129531679884
36430000 40.6646370604907
36440000 37.0101884642403
36450000 41.0507695262065
36460000 47.1454550453717
36470000 45.7937451325734
36480000 46.0919191331698
36490000 50.4050479957473
36500000 43.9470860599449
36510000 46.132883206535
36520000 35.9395509790858
36530000 31.720558571436
36540000 36.2107080464235
36550000 40.3954846280922
36560000 36.8108373381561
36570000 34.6247608539074
36580000 43.5248681717447
36590000 43.1677268011904
36600000 41.8208367439937
36610000 44.1410468466102
36620000 43.0254994726494
36630000 38.4824460888021
36640000 44.9860070549066
36650000 43.1519108623068
36660000 35.1321258541315
36670000 36.6633858322477
36680000 32.5023029590556
36690000 34.1851498818811
36700000 26.3075265512856
36710000 29.8835267585546
36720000 33.605733372203
36730000 31.382707700623
36740000 38.2755172558026
36750000 32.3639388343175
36760000 38.6955631365977
36770000 38.197364432769
36780000 41.5396716330163
36790000 39.6067209465828
36800000 36.5789514258001
36810000 39.5862901660094
36820000 32.942162456871
36830000 30.0070230484643
36840000 32.9281505792275
36850000 32.2895005097606
36860000 31.8126901137195
36870000 29.5005686560795
36880000 34.1756732227674
36890000 42.7514853153718
36900000 31.9655009925343
36910000 33.2611117348277
36920000 36.7580935320676
36930000 36.3675506271159
36940000 35.9107639943409
36950000 33.304641396851
36960000 40.2084640728499
36970000 37.8706149450358
36980000 33.1411093089266
36990000 33.7413934063869
37000000 33.6948459328937
37010000 33.8049308173261
37020000 38.2803322750389
37030000 37.3191144593637
37040000 33.7729004146636
37050000 29.1625128144786
37060000 30.5217638861786
37070000 34.6953699599446
37080000 33.7507921704756
37090000 36.0839959274614
37100000 27.9521549840401
37110000 26.5333293272097
37120000 30.2271582061614
37130000 29.4641295703317
37140000 29.8627290195042
37150000 31.2327699443586
37160000 31.6659382931436
37170000 30.4217803004649
37180000 29.9888102845119
37190000 27.834237319429
37200000 27.1973263422719
37210000 31.9776285623652
37220000 27.3239189263155
37230000 30.3557965382346
37240000 31.9394319406931
37250000 26.0497833766287
37260000 27.6617405270472
37270000 24.8466488397302
37280000 24.8095270854557
37290000 31.4176303888832
37300000 31.4819826132003
37310000 23.3533016602541
37320000 26.6148128551624
37330000 34.6337607009824
37340000 32.8703641093683
37350000 34.7013542056566
37360000 29.4912894405799
37370000 28.3611591232834
37380000 27.308518737311
37390000 28.5467132008221
37400000 28.5853017263664
37410000 38.2888667302483
37420000 33.9402763956517
37430000 31.731825725288
37440000 33.764828590608
37450000 34.473428586823
37460000 40.5754963625213
37470000 42.1629381820563
37480000 35.1500751288099
37490000 38.0091704944883
37500000 41.4894530163435
37510000 37.3270953075618
37520000 32.8121071807373
37530000 27.6571467676492
37540000 29.2744214421606
37550000 33.8586741072981
37560000 30.7657508529884
37570000 38.0996339249965
37580000 35.1086915618708
37590000 34.6005674066356
37600000 32.6819485046719
37610000 32.5078752841618
37620000 29.6140976823449
37630000 27.4817577583248
37640000 26.0960654884971
37650000 28.1698315197696
37660000 36.9007656765684
37670000 33.8895107378908
37680000 28.9743962108154
37690000 25.3776786717257
37700000 21.8507384212974
37710000 22.8318580703644
37720000 29.6718328221037
37730000 24.692759133872
37740000 16.5788826767082
37750000 25.2878156604543
37760000 25.4107781145582
37770000 22.3364662048348
37780000 31.5497767633113
37790000 33.3957986537427
37800000 29.8044190136875
37810000 23.5394402688764
37820000 19.0329967116556
37830000 23.7671467671285
37840000 16.49513182494
37850000 22.1739125924371
37860000 20.4587164796644
37870000 27.93490629116
37880000 29.1368052606446
37890000 27.81568395437
37900000 33.7014645716082
37910000 32.1585339865771
37920000 31.0613580008368
37930000 28.6532998225612
37940000 27.8463683988908
37950000 24.3965279926899
37960000 34.1172318538565
37970000 32.5083430389348
37980000 32.5987536402133
37990000 34.5260388862422
38000000 33.0452606568323
38010000 33.6644060575741
38020000 33.9546670146116
38030000 28.1188628096999
38040000 27.0171975364627
38050000 30.5214967710228
38060000 28.7773786306445
38070000 26.5056722861033
38080000 24.0932333205176
38090000 26.7521146044852
38100000 27.4746868020787
38110000 31.9336335301545
38120000 29.5945919282717
38130000 30.6135821130971
38140000 33.6580841554184
38150000 27.8359133910989
38160000 24.9668436442068
38170000 21.5598784615827
38180000 27.700267823734
38190000 24.5287939447666
38200000 25.5407626880858
38210000 28.5560600224335
38220000 21.4007451250009
38230000 27.3109521867498
38240000 24.9489733018926
38250000 29.2118083306564
38260000 23.9983252375948
38270000 25.7633333681601
38280000 22.9896329250692
38290000 26.9567641369912
38300000 26.3172061034938
38310000 26.5222046682645
38320000 30.6023848991308
38330000 27.3094805641535
38340000 32.8389379018538
38350000 31.907199738631
38360000 33.6989780554542
38370000 33.812548785878
38380000 28.8807086347614
38390000 23.3609255242076
38400000 26.443101754093
38410000 24.4179226537833
38420000 33.6662782389034
38430000 27.6818804731886
38440000 27.3999072282138
38450000 27.5470594742309
38460000 29.6914799216671
38470000 36.2025731014557
38480000 27.3464713074932
38490000 30.3346124173968
38500000 33.1758357566713
38510000 34.1903406056377
38520000 32.9316375803755
38530000 31.6080746327257
38540000 28.5516673423105
38550000 26.7286991657845
38560000 29.8774166703182
38570000 33.1679850454134
38580000 34.1781778119496
38590000 23.3586706443429
38600000 27.1972585940429
38610000 23.6870598460293
38620000 21.1225388456999
38630000 21.840811385322
38640000 20.2483553288099
38650000 18.4404232119331
38660000 20.0955856306466
38670000 21.0575658254099
38680000 25.9190694487033
38690000 25.1845431474418
38700000 29.1441215994468
38710000 32.2057718698081
38720000 32.9581981726151
38730000 27.7778969308005
38740000 25.6042317031601
38750000 25.5996854300064
38760000 28.6719606777325
38770000 36.70791807804
38780000 32.3245337415213
38790000 30.2141832404301
38800000 27.5842538857601
38810000 30.7830877582007
38820000 26.5856396054765
38830000 18.5504694408971
38840000 18.3655312255297
38850000 23.9615433095998
38860000 22.9793313520194
38870000 29.0803049741695
38880000 30.8656722304156
38890000 30.3080139199387
38900000 29.0516512023514
38910000 39.431615789679
38920000 30.8334063198869
38930000 29.869370638603
38940000 20.2328818105126
38950000 27.4571774324353
38960000 33.1393189458367
38970000 27.2379613737103
38980000 36.7285038009765
38990000 37.2804862223897
39000000 39.5204455471478
39010000 35.2774961487953
39020000 31.5805177505941
39030000 36.6466155436215
39040000 44.3829390307264
39050000 43.5888193143157
39060000 37.4860548820976
39070000 38.9116162429887
39080000 39.0702633444914
39090000 36.7658841805151
39100000 34.737863448389
39110000 33.0641862687928
39120000 31.955052942233
39130000 38.5667549312835
39140000 33.0440679883005
39150000 32.1880239758809
39160000 23.8547399072448
39170000 27.4268211186674
39180000 25.2684181409292
39190000 30.293782936993
39200000 26.6991797586012
39210000 30.8417333433318
39220000 26.8442092982119
39230000 28.8982706925719
39240000 31.0939784373133
39250000 15.2320995273467
39260000 20.6441453474183
39270000 15.0457613432624
39280000 23.0579546220734
39290000 26.5557238206149
39300000 31.4866005281468
39310000 26.4626221784056
39320000 29.8971072145628
39330000 26.8068172262222
39340000 22.9010961623638
39350000 25.6698046203901
39360000 20.2038019016156
39370000 28.0279991151318
39380000 27.2997226247795
39390000 23.2047663496139
39400000 24.6625466305048
39410000 23.0368926521684
39420000 21.8342525653736
39430000 18.9689423967998
39440000 21.3781708858158
39450000 17.1789346098252
39460000 20.9100657613333
39470000 28.4364901430154
39480000 26.6788373702707
39490000 26.1379288979751
39500000 26.956929621091
39510000 24.1200978594872
39520000 27.1887022648574
39530000 28.7075909086697
39540000 26.5381851055533
39550000 31.5550408210902
39560000 31.9181245954039
39570000 35.4600718992901
39580000 34.0593280916137
39590000 33.7670792417163
39600000 25.8734449776209
39610000 21.6740855217472
39620000 29.7234289218936
39630000 22.0438740329491
39640000 21.3595634846354
39650000 28.6563505040565
39660000 31.8742800029476
39670000 23.7532537155655
39680000 29.9982516557553
39690000 25.7058817776513
39700000 16.5072798503608
39710000 18.7058098025782
39720000 20.9710704781005
39730000 27.0350728488608
39740000 27.1889661345519
39750000 27.376809416655
39760000 29.403022341665
39770000 30.5430239320298
39780000 32.9483478406202
39790000 33.4200271669
39800000 23.3443116471029
39810000 25.7720603050172
39820000 21.5080832612775
39830000 26.0391926696727
39840000 24.2248274606636
39850000 23.2573634137752
39860000 18.2481729104595
39870000 19.4964689466281
39880000 23.9643118174101
39890000 20.8841122167003
39900000 24.076485775017
39910000 18.79094844569
39920000 16.4184168560204
39930000 21.9922748862526
39940000 14.1210158710913
39950000 22.4633264213798
39960000 23.6217744055358
39970000 19.5155742707076
39980000 23.5894773565105
39990000 29.0653179615626
40000000 27.1142979384966
40010000 26.9315979328842
40020000 21.9437865447838
40030000 20.7980885212115
40040000 25.9557365209872
40050000 16.0753470326821
40060000 28.7345628221632
40070000 26.0831232064692
40080000 24.5262335102269
40090000 17.1464733276681
40100000 15.3099172135397
40110000 16.7362035641515
40120000 19.5234362818742
40130000 18.188037519646
40140000 16.6041601870251
40150000 19.3648109893757
40160000 14.8684206026079
40170000 10.9911279851823
40180000 11.8767881259451
40190000 16.6014146964623
40200000 14.0396558683013
40210000 17.649922036414
40220000 12.913367379676
40230000 5.61151078362434
40240000 8.82186550506003
40250000 14.9947385163323
40260000 20.6956177403209
40270000 25.0150833365328
40280000 19.0815907597699
40290000 19.3674991529698
40300000 19.9254970685882
40310000 17.4698593854243
40320000 23.3193849735747
40330000 32.8670327205152
40340000 30.4423636717992
40350000 22.987222964964
40360000 31.2735628147692
40370000 26.9430235513559
40380000 22.9697180341493
40390000 22.3376572787733
40400000 25.0022867880527
40410000 27.1197201290652
40420000 22.8358916603357
40430000 29.7512622579108
40440000 26.2650026755671
40450000 18.2912084185662
40460000 23.9026749148641
40470000 33.7886252213168
40480000 33.7147677738918
40490000 36.1811402285038
40500000 33.7918238574271
40510000 30.8970140116973
40520000 25.8752837339954
40530000 21.1074128112822
40540000 22.9616808781317
40550000 17.1992188336757
40560000 19.4717749897862
40570000 23.9994745212011
40580000 27.259245116513
40590000 26.1260675519393
40600000 17.0492927371915
40610000 25.275800220649
40620000 26.0897237067716
40630000 24.9530442151564
40640000 25.6130740050354
40650000 33.0887816342199
40660000 28.9673161748022
40670000 22.4656787287619
40680000 27.6200541020345
40690000 32.3927886195946
40700000 34.2813390883128
40710000 31.2304029668684
40720000 28.9463486181987
40730000 28.451944533943
40740000 31.8439017628325
40750000 25.9490911273675
40760000 30.4931152483351
40770000 31.5200615784753
40780000 23.9777189922758
40790000 24.8051154965327
40800000 29.4872891515566
40810000 19.7371316882637
40820000 23.2907062824964
40830000 24.7940000234032
40840000 29.7784789089682
40850000 27.7034704664574
40860000 30.8809407824551
40870000 26.7372354801836
40880000 33.9476146930233
40890000 34.2191448990043
40900000 28.7047077352219
40910000 31.5700853877107
40920000 24.8916881603248
40930000 24.4676074493746
40940000 28.8802132775157
40950000 23.1096479312407
40960000 29.4414344227761
40970000 19.8950604708891
40980000 29.4201476820109
40990000 28.0550770430658
41000000 29.1156999168586
41010000 23.7454258270052
41020000 22.9805720694835
41030000 22.3540578866009
41040000 25.3189170456585
41050000 29.4264574795203
41060000 23.9387250033157
41070000 24.0825651401022
41080000 21.8424634363597
41090000 24.2506164208627
41100000 20.8330368286933
41110000 23.6580001940746
41120000 24.775978781843
41130000 26.8565303308176
41140000 20.1151857672062
41150000 26.3018054822815
41160000 24.5642844264081
41170000 26.4911860412092
41180000 22.40534863425
41190000 28.0326981491343
41200000 24.4341056376264
41210000 25.7454210483937
41220000 22.3641171832262
41230000 23.0913101343392
41240000 19.3144336388773
41250000 19.8771334788644
41260000 25.250282103241
41270000 28.7943277018601
41280000 30.852272283136
41290000 28.787256218314
41300000 24.481559828835
41310000 24.8807880387624
41320000 24.9543789338972
41330000 27.7750306990238
41340000 29.9443751056585
41350000 31.8790514628792
41360000 32.9471337600096
41370000 32.438853096386
41380000 33.9090099509635
41390000 27.4645159378398
41400000 28.6878857642244
41410000 30.9202026043305
41420000 28.0609497264591
41430000 30.0543723848773
41440000 27.2164858284999
41450000 28.12813127014
41460000 24.3172994087648
41470000 26.6566005958935
41480000 18.4718102717594
41490000 21.0483271316115
41500000 18.2889090906002
41510000 19.6179162884061
41520000 26.0169343682471
41530000 24.5310478645353
41540000 23.263094849435
41550000 22.0886319834255
41560000 21.6584482973757
41570000 22.4041807539588
41580000 18.4563759077544
41590000 19.5387147350853
41600000 16.9149294788782
41610000 20.887761889932
41620000 26.9207337549486
41630000 21.7180421271885
41640000 23.0215693454629
41650000 20.5840166083299
41660000 26.1788480311404
41670000 25.814435420876
41680000 33.7224288884588
41690000 27.7209606466423
41700000 27.1745787228962
41710000 25.4255255728317
41720000 25.356489635001
41730000 28.2535473220177
41740000 23.019069720637
41750000 26.7849875776283
41760000 23.363114700838
41770000 17.0798158145702
41780000 19.4256002399206
41790000 26.0437370116064
41800000 23.6113772710655
41810000 27.5560451594981
41820000 26.1893807923848
41830000 26.3046580129119
41840000 23.2997971248245
41850000 15.9977086587307
41860000 22.0862722358766
41870000 20.7987396056207
41880000 26.6894964403248
41890000 29.0678918551114
41900000 24.1007282456778
41910000 29.7876024057131
41920000 20.9255208346145
41930000 25.2907115513657
41940000 28.5303055098938
41950000 28.2619438567676
41960000 26.3816437460223
41970000 26.7204966340607
41980000 29.4410906194252
41990000 32.4087452053726
42000000 33.6564436699769
42010000 28.4729823379996
42020000 26.2564052041301
42030000 23.3600976021905
42040000 29.5108095163594
42050000 24.2793917487235
42060000 32.6387565962665
42070000 28.6443041972342
42080000 26.6668833375755
42090000 31.8648295703783
42100000 31.2156634839827
42110000 29.7897350918996
42120000 31.4275099927746
42130000 31.1070727875564
42140000 28.8153546457218
42150000 31.2052497521706
42160000 31.6272463433139
42170000 31.6267790480889
42180000 33.3557203787475
42190000 28.9804994298774
42200000 34.6917159283141
42210000 31.4578090087811
42220000 27.6910886071461
42230000 32.444515083831
42240000 28.9569201411849
42250000 37.0550200917195
42260000 40.8324928643388
42270000 40.8045650025368
42280000 37.107361895171
42290000 31.2051004449416
42300000 36.2649014354962
42310000 32.5920624343785
42320000 29.5059918857554
42330000 18.9324043322549
42340000 25.0237814525786
42350000 26.8776706039684
42360000 27.8291862840677
42370000 23.5020047619861
42380000 21.0614503656337
42390000 27.0355489152943
42400000 24.4418388596961
42410000 27.1519897630699
42420000 25.0035949455555
42430000 25.7801086267642
42440000 27.440744881294
42450000 27.8462368668425
42460000 30.7308115948831
42470000 31.1855371515767
42480000 36.1455887623105
42490000 31.7098265949373
42500000 32.4240035824697
42510000 33.9493020241375
42520000 38.595385976623
42530000 37.38386852322
42540000 32.5966229272449
42550000 31.5326436668588
42560000 31.2138059798987
42570000 32.6876748339035
42580000 32.3020372262954
42590000 34.5430899267151
42600000 31.9324402783347
42610000 28.6853025136468
42620000 29.7327896395922
42630000 31.816649430738
42640000 30.5224070360977
42650000 24.2442115807474
42660000 30.9566692959621
42670000 32.7900768738173
42680000 40.7841802814841
42690000 28.1709705158523
42700000 30.59844799065
42710000 42.1334999105499
42720000 36.3524363347615
42730000 40.3679934083137
42740000 45.5701565840765
42750000 44.0709408398697
42760000 39.3743469826869
42770000 37.9128498097498
42780000 37.8248762738098
42790000 34.3135986934717
42800000 31.195031746011
42810000 30.0377913866458
42820000 31.254899126806
42830000 23.2857756686893
42840000 36.040590736586
42850000 36.6743693119695
42860000 41.4235794713751
42870000 37.4976207150909
42880000 33.3448596044299
42890000 34.157689150995
42900000 38.8700371407468
42910000 23.8556940136169
42920000 29.7194525242905
42930000 37.9726213093426
42940000 34.7012035004799
42950000 36.9889772346103
42960000 31.2658099040298
42970000 27.1071697687837
42980000 24.2918339546336
42990000 30.4883617938935
43000000 28.2859243575386
43010000 29.1237212457278
43020000 27.1563292955873
43030000 30.5273902975178
43040000 33.8377242317283
43050000 40.9268282058226
43060000 37.6787054516848
43070000 26.9632242372986
43080000 29.7241614540995
43090000 35.5099798175275
43100000 36.9443935978336
43110000 31.4311332018368
43120000 36.5936479763952
43130000 32.5918943329474
43140000 35.0351758105695
43150000 32.6746428496715
43160000 37.3250753874934
43170000 41.6119636465272
43180000 41.8648998586185
43190000 38.8523424619076
43200000 36.5029909556695
43210000 38.4302204899539
43220000 32.958618072739
43230000 26.1529566482987
43240000 23.8851332449658
43250000 26.0325680620302
43260000 24.1768367867991
43270000 27.5134111943996
43280000 30.5588358811824
43290000 28.9516029673877
43300000 26.8278705825994
43310000 27.3180432251136
43320000 30.4153882596051
43330000 27.3046304186233
43340000 28.2736075182515
43350000 26.0451782827125
43360000 27.0584042149117
43370000 27.0010037937784
43380000 24.4869910357723
43390000 26.5372573847661
43400000 26.2403162137493
43410000 26.6165457497157
43420000 24.4101331213535
43430000 17.1659806171428
43440000 26.1095535329454
43450000 22.9019707798586
43460000 22.42560018897
43470000 25.7089103336508
43480000 30.5094118767242
43490000 27.8559519757446
43500000 29.9958968074034
43510000 30.9885963312185
43520000 28.9182978926107
43530000 27.3170843162002
43540000 27.5415639209272
43550000 24.4466309895907
43560000 31.8183316520262
43570000 32.9329639630599
43580000 30.5063990361288
43590000 31.0522166807644
43600000 26.9950297012111
43610000 33.8478190728048
43620000 26.7958984375465
43630000 34.2508311768611
43640000 35.6151417094262
43650000 31.3567463335056
43660000 37.1950815788758
43670000 32.5376755619944
43680000 40.8878388845529
43690000 38.9865683911939
43700000 35.5943566633158
43710000 33.427321329475
43720000 37.0021769200652
43730000 38.2991942324204
43740000 36.4217859855413
43750000 35.205445716603
43760000 32.4814595821226
43770000 34.3960247132579
43780000 36.1750626413832
43790000 28.0639331261835
43800000 30.9690508641132
43810000 31.2471079180959
43820000 29.3438264209069
43830000 33.2304250798579
43840000 34.7367940667264
43850000 27.1297659714907
43860000 25.0193011621083
43870000 29.2481957756757
43880000 30.9008659324322
43890000 31.0486898059828
43900000 25.9732723356286
43910000 24.0945973154079
43920000 22.0092372337048
43930000 25.7861374184007
43940000 30.1075079931769
43950000 24.9173774117934
43960000 22.2362902256252
43970000 27.4004595955024
43980000 26.5214131430812
43990000 29.6910649789415
44000000 30.1823803208898
44010000 38.0097341086712
44020000 33.1739943460831
44030000 37.0062255970165
44040000 35.9598272955458
44050000 37.205427791217
44060000 37.5188121587123
44070000 33.1703982086293
44080000 35.685386436007
44090000 38.3765748940401
44100000 39.3118714158751
44110000 43.4525647300911
44120000 38.2931659965061
44130000 36.7859124741923
44140000 37.1183531150949
44150000 43.3032387132184
44160000 38.1156200867671
44170000 36.7634628014352
44180000 36.3582411277786
44190000 34.2427437677287
44200000 33.5564569381887
44210000 29.0467122192085
44220000 32.1747385856702
44230000 29.8465263634254
44240000 36.6310319349202
44250000 38.4873947320295
44260000 42.0585616506148
44270000 39.5712407655671
44280000 38.4323946435657
44290000 38.411101458201
44300000 43.0525152662241
44310000 34.5152732724171
44320000 37.8689770889356
44330000 38.1081306478629
44340000 33.3521205161111
44350000 28.9884300045518
44360000 24.7343509754137
44370000 23.6091238787988
44380000 26.0844129883924
44390000 28.4674420003048
44400000 33.2349532111423
44410000 30.3011820331794
44420000 29.6780145309196
44430000 28.0004270527033
44440000 33.0902722348357
44450000 33.7532242984565
44460000 44.260257871645
44470000 41.6912336613434
44480000 33.6270577019616
44490000 33.3660768599595
44500000 35.7363989862042
44510000 30.5234272944697
44520000 27.7851009404458
44530000 28.3691397845314
44540000 36.077244465009
44550000 28.0394260331909
44560000 30.1378713057078
44570000 38.5516749303322
44580000 35.5179526914745
44590000 32.8298480586899
44600000 34.9526018815009
44610000 43.5145476133964
44620000 40.1467225849887
44630000 37.900632950352
44640000 37.7802680312539
44650000 37.2871527770133
44660000 32.2095229235167
44670000 32.0567017704651
44680000 35.1814789332095
44690000 30.5786528366308
44700000 27.2966133817841
44710000 30.2200907728545
44720000 31.4324001461885
44730000 34.4636758381686
44740000 26.5983620772274
44750000 30.3833954066785
44760000 29.7227177634556
44770000 30.3112675760778
44780000 28.5633616881241
44790000 32.1879648673431
44800000 29.7505996745958
44810000 29.1616763575356
44820000 29.7950498449936
44830000 27.5472015320773
44840000 29.1288433988093
44850000 22.5197129887059
44860000 20.7818778115175
44870000 24.3589478211428
44880000 24.4527792095502
44890000 26.052214457728
44900000 37.0227347298263
44910000 30.2428685712908
44920000 30.8040950728887
44930000 24.6811674661039
44940000 22.0522617190953
44950000 20.5677758372997
44960000 28.5006703724343
44970000 34.0147916850685
44980000 36.1807995613219
44990000 37.8065684548188
45000000 39.4184745098505
45010000 41.5972750995341
45020000 43.64050682013
45030000 44.7203306089098
45040000 47.3390040586403
45050000 43.4192761669932
45060000 40.3212235305849
45070000 36.296546373231
45080000 37.8077160218221
45090000 36.0245123006883
45100000 37.9854004816931
45110000 39.648357441395
45120000 35.4810026772074
45130000 37.018940664641
45140000 37.2655412987939
45150000 36.7688223767307
45160000 37.4615957723772
45170000 39.0282989745021
45180000 35.5802740971287
45190000 36.466314596346
45200000 30.8548674977553
45210000 35.8500158806715
45220000 40.6067650790416
45230000 37.8959011170047
45240000 28.9565089344429
45250000 36.6674261966834
45260000 38.1424389838065
45270000 46.2299133767089
45280000 44.3925733107932
45290000 45.2829252975206
45300000 41.4943040629902
45310000 41.6019461494657
45320000 41.284024722931
45330000 44.1588955590706
45340000 43.5139536910819
45350000 49.6149852571302
45360000 44.0988701450267
45370000 47.2111053537489
45380000 47.3880292984488
45390000 51.153615519542
45400000 50.9452399014776
45410000 49.839155460699
45420000 49.8241322215181
45430000 46.0469996126778
45440000 45.7233620554407
45450000 45.663903833199
45460000 46.1320476377124
45470000 41.9097572862881
45480000 39.2569305493327
45490000 39.3232192572654
45500000 38.8121833773016
45510000 40.4168953562864
45520000 40.8300109805984
45530000 46.2556028400529
45540000 41.1013373669117
45550000 41.5541806665489
45560000 47.2154747665462
45570000 45.2128949315772
45580000 45.039602053131
45590000 42.1636804239433
45600000 44.7083353510236
45610000 38.7646720851878
45620000 37.2874663059393
45630000 37.8681084673315
45640000 37.3826598799149
45650000 34.3192075597526
45660000 32.2697326463024
45670000 36.1959669622665
45680000 38.6998088353237
45690000 38.9393825691022
45700000 39.8951042148142
45710000 37.5016378898891
45720000 31.5298755999839
45730000 37.5572665563462
45740000 39.7203385012124
45750000 42.7349108936565
45760000 42.5385507283741
45770000 41.3416307231796
45780000 40.848198130689
45790000 34.6384335342415
45800000 38.3422408048675
45810000 41.0388513520332
45820000 37.1401793824767
45830000 37.7642799539176
45840000 37.7808943060893
45850000 41.3593955547605
45860000 44.8336410822543
45870000 48.8269915359352
45880000 49.1442004893774
45890000 48.9370179223827
45900000 46.280303832342
45910000 46.039197049884
45920000 43.6047921963187
45930000 45.8450913397664
45940000 47.9697267311576
45950000 51.2688104203924
45960000 48.773262443608
45970000 37.8565179467039
45980000 36.0212556641208
45990000 42.9092548886973
46000000 44.1895358524359
46010000 48.3763109408478
46020000 48.3515326637512
46030000 46.7947440418155
46040000 45.5971839624196
46050000 47.0054237570329
46060000 45.158279590482
46070000 51.6999973244648
46080000 49.179429169616
46090000 52.4843553665426
46100000 46.4800063397148
46110000 38.5507864494899
46120000 40.677809961918
46130000 35.1906989609867
46140000 34.1128117264427
46150000 41.7926765282667
46160000 43.657871244661
46170000 45.8942935229693
46180000 47.7234883344616
46190000 49.1337404183671
46200000 53.3384184168702
46210000 50.871505809168
46220000 51.5299676275108
46230000 46.8410192499927
46240000 40.399110296613
46250000 43.2796199408149
46260000 39.8355575399754
46270000 44.0069075204198
46280000 39.3924742690375
46290000 35.217808505967
46300000 35.211197532331
46310000 39.7784971691358
46320000 42.1023581872327
46330000 40.2375599411277
46340000 33.3517776490463
46350000 36.5362328761636
46360000 42.6373264232678
46370000 41.6529487846744
46380000 35.9972390171629
46390000 38.8823938199617
46400000 42.12490995974
46410000 42.7550221773636
46420000 46.0669754281947
46430000 41.4772344431424
46440000 43.045215858029
46450000 45.242857295229
46460000 41.8370225333555
46470000 35.5168788769925
46480000 39.7945846205524
46490000 38.4757582668901
46500000 37.0986753237539
46510000 33.9025206663109
46520000 41.5040029961916
46530000 39.2190011554661
46540000 37.9293205244877
46550000 39.1964797978717
46560000 32.2412757612179
46570000 32.891416717881
46580000 36.0911182165154
46590000 39.6952356230009
46600000 32.4155871362367
46610000 33.2877178031514
46620000 32.1635633136494
46630000 36.8773608019851
46640000 31.6921379782643
46650000 38.5625623067435
46660000 37.0268522597373
46670000 34.3653649726904
46680000 35.3205680901405
46690000 39.0445926719001
46700000 37.9205396063718
46710000 31.577073810499
46720000 32.2315283538542
46730000 38.2314890724731
46740000 45.3991749463574
46750000 41.1811571357304
46760000 42.7963437896551
46770000 41.9974298363462
46780000 45.9712228893432
46790000 44.7295767493407
46800000 37.4776653025574
46810000 39.0152135753265
46820000 38.1800324038803
46830000 41.1233291481712
46840000 38.5771448524026
46850000 43.2926973575846
46860000 41.3764444574577
46870000 39.9475505937346
46880000 35.9608163379521
46890000 34.3645281503308
46900000 33.9455844846406
46910000 32.8559151495905
46920000 38.2139417881281
46930000 39.1088504546705
46940000 36.6679380546543
46950000 37.4615079722624
46960000 30.300199391611
46970000 34.6597837379089
46980000 37.3660046652262
46990000 36.972556373684
47000000 36.1306135862919
47010000 40.855653315975
47020000 43.2963548513719
47030000 45.3513226842073
47040000 43.9856726391204
47050000 44.8034119838528
47060000 34.851875472057
47070000 35.5114372545392
47080000 35.5550204488046
47090000 35.0280138111152
47100000 38.4081196648062
47110000 36.6746572154283
47120000 37.1603901558771
47130000 31.5653802856467
47140000 34.752994841699
47150000 38.2262880627426
47160000 40.5703761528666
47170000 35.7890145797555
47180000 37.8900665228348
47190000 38.3019547716187
47200000 39.3719845876044
47210000 34.5145866686244
47220000 33.9934246605619
47230000 35.5586773592184
47240000 37.040606339731
47250000 40.759609872816
47260000 35.9246320977824
47270000 45.2065214914653
47280000 40.6826716225662
47290000 39.3785524463335
47300000 36.5165476448635
47310000 42.2933974004171
47320000 46.182102007685
47330000 43.7752739281636
47340000 42.5420189386801
47350000 42.4595776032795
47360000 42.62731174802
47370000 42.6329395603923
47380000 37.6478372108886
47390000 33.9487794585088
47400000 36.8081768950291
47410000 36.294030776815
47420000 35.5234795665314
47430000 32.0156948244943
47440000 37.8471427711647
47450000 33.722809984542
47460000 31.6337634484289
47470000 37.2927859331798
47480000 40.3463440272452
47490000 24.5103787214414
47500000 36.1514272270663
47510000 40.1633055188099
47520000 38.9211247206691
47530000 42.8565720105594
47540000 43.3004037976016
47550000 44.1798682778006
47560000 32.2157115962833
47570000 34.5645363726065
47580000 34.0142201399535
47590000 32.0365993443567
47600000 34.4636500308079
47610000 30.7251255009151
47620000 34.2229156051844
47630000 36.9227379582175
47640000 36.6411391379138
47650000 39.5222067328095
47660000 36.6384798001927
47670000 30.0480826992448
47680000 29.6723094052894
47690000 37.3848352596336
47700000 35.8502869313562
47710000 34.0953720028668
47720000 28.7835080962315
47730000 32.299286987621
47740000 33.0498032136103
47750000 40.1555930019595
47760000 31.0354588858493
47770000 33.2735238883972
47780000 27.8175089905398
47790000 28.2122198786603
47800000 24.5342779091295
47810000 26.4454338349576
47820000 23.723080902714
47830000 23.0420746265021
47840000 25.5535228452781
47850000 27.5292871483536
47860000 26.8295764735603
47870000 35.2922239751944
47880000 33.3131908103347
47890000 29.9025268938881
47900000 32.3200813238217
47910000 27.4156485427794
47920000 28.6240294125363
47930000 35.781026701111
47940000 32.078801393448
47950000 33.428904282642
47960000 35.1458818680631
47970000 39.1346401047807
47980000 38.2833672572513
47990000 36.9626155209405
48000000 38.9486755800076
48010000 37.6723055997457
48020000 38.4217567112317
48030000 37.9156478771051
48040000 37.0308381599212
48050000 39.7078490654742
48060000 33.8691090691181
48070000 38.2811494462377
48080000 40.9285652935912
48090000 36.2989449933285
48100000 38.9860761740047
48110000 32.6522410725675
48120000 35.5384687389022
48130000 33.2821765961128
48140000 33.7800866552243
48150000 40.8777884953266
48160000 45.1714934823443
48170000 38.1619779611129
48180000 42.6629861453978
48190000 32.1524942083936
48200000 30.1893174520522
48210000 32.0442793698713
48220000 33.6910955610699
48230000 34.8171498859778
48240000 27.8624723800247
48250000 30.9209835665137
48260000 33.0312131120301
48270000 36.2246785005314
48280000 37.4584372552197
48290000 40.4286185329472
48300000 34.0743369248126
48310000 30.7979594739397
48320000 33.0974515839639
48330000 28.971848972568
48340000 34.5675814145748
48350000 38.1927472101008
48360000 34.3475864760326
48370000 32.0278996990269
48380000 37.3223060185164
48390000 26.3173401456856
48400000 21.0579054608095
48410000 28.3304782833839
48420000 33.156318622645
48430000 33.5769645472286
48440000 29.7183266102302
48450000 32.0740475658072
48460000 33.7329893137904
48470000 33.684297966905
48480000 30.7729234231289
48490000 32.1268181658834
48500000 35.3693724550609
48510000 33.0713486612859
48520000 27.2226969265922
48530000 20.722473539402
48540000 27.5142801264144
48550000 18.5272565544989
48560000 23.8509851899414
48570000 29.9053689972907
48580000 31.0264582588675
48590000 27.5558961745137
48600000 24.3646632451578
48610000 28.3449990358788
48620000 29.240910806314
48630000 27.5904846959799
48640000 28.4136679562661
48650000 26.9023723198696
48660000 29.4167917103185
48670000 31.6752402540492
48680000 23.7784274338118
48690000 23.3552123567149
48700000 29.3133018136517
48710000 27.32249175318
48720000 32.2135027576686
48730000 31.126890789192
48740000 29.9900330420294
48750000 26.1001834666147
48760000 27.3314164198642
48770000 26.5845324356825
48780000 27.9618882300049
48790000 25.4114086191752
48800000 29.3873799089328
48810000 34.9858260668198
48820000 37.580223949053
48830000 34.1757811700938
48840000 31.637097042739
48850000 28.2468462439347
48860000 34.7363067543066
48870000 38.674315916514
48880000 34.9335803069781
48890000 35.7417055357724
48900000 28.1321597751885
48910000 31.3384416754457
48920000 27.2643054133395
48930000 26.7898922854656
48940000 26.2590144896571
48950000 23.5492207861291
48960000 25.377302636707
48970000 20.4998253712021
48980000 22.7510534683672
48990000 25.9573661299864
49000000 28.3688948991447
49010000 23.3612259627128
49020000 32.030719767561
49030000 31.6689810846271
49040000 34.5631443139807
49050000 28.9194652107329
49060000 33.0363642160047
49070000 27.2684027463378
49080000 27.3483864304813
49090000 27.5461600743445
49100000 25.3800858445562
49110000 25.6712669092106
49120000 27.7537349558106
49130000 28.6373889083638
49140000 21.933797343052
49150000 27.3497829374918
49160000 31.831655567073
49170000 30.6916298327332
49180000 25.6151041718122
49190000 27.9586415218494
49200000 27.8388724707023
49210000 34.6989309291579
49220000 32.7605336098009
49230000 27.6837438041678
49240000 23.8547184719188
49250000 29.1719043410158
49260000 30.4029607905167
49270000 34.4885641618617
49280000 33.0814401879347
49290000 27.4966851896224
49300000 37.057906067125
49310000 30.439922728764
49320000 36.4711244269531
49330000 37.5926058213331
49340000 29.6026006230545
49350000 34.1436164897412
49360000 33.4768581198466
49370000 33.9394561898291
49380000 38.3408998646111
49390000 39.110204358827
49400000 37.6733363010337
49410000 35.8300610287837
49420000 37.6523499077308
49430000 35.8985062981992
49440000 37.3680436776982
49450000 35.7452925220287
49460000 34.9724464526923
49470000 34.3166849239801
49480000 39.2958836501237
49490000 34.5852335713042
49500000 33.8676645912686
49510000 41.4638833806081
49520000 37.2915715749941
49530000 36.4251905337293
49540000 27.336789176543
49550000 36.978215466601
49560000 37.2866624888097
49570000 42.0407520723228
49580000 36.049741114796
49590000 37.937262957061
49600000 39.5549885694775
49610000 32.5487423469785
49620000 28.935503046848
49630000 22.0296050561104
49640000 32.8348801792085
49650000 36.5008453198975
49660000 28.4268216203918
49670000 33.6211607965769
49680000 35.3149274028432
49690000 37.4240091718361
49700000 42.4651882192352
49710000 30.1907638398971
49720000 37.0730034157957
49730000 37.6122076003707
49740000 35.4776956624282
49750000 36.0154278354894
49760000 32.9036658005926
49770000 30.3171526152179
49780000 29.6402302115391
49790000 36.2540031870695
49800000 37.3319315110832
49810000 23.1635528298071
49820000 27.3688235663354
49830000 28.4907107221283
49840000 22.9517643651153
49850000 29.9179439092049
49860000 29.8226873916798
49870000 26.8821929545957
49880000 24.5944917245507
49890000 33.0348008070293
49900000 33.1830592550526
49910000 34.395580264805
49920000 38.1516326050376
49930000 40.0307168521583
49940000 38.4216526619988
49950000 44.4232399733182
49960000 42.842814564377
49970000 39.3050652029704
49980000 40.2339448859105
49990000 40.3335197166193
50000000 39.4820868768952
#timestep 
50010000 40.165882339878
50020000 44.0216862347082
50030000 42.9517564682291
50040000 41.0324387179407
50050000 41.8803170879615
50060000 40.9360037107779
50070000 38.260498661625
50080000 40.3447712539166
50090000 38.873020300491
50100000 34.8958867339032
50110000 37.1825031976105
50120000 29.2891394526557
50130000 33.3104476587411
50140000 33.7209806414868
50150000 34.6491388407591
50160000 33.5824501296476
50170000 35.9575457558158
50180000 36.2559322925684
50190000 29.6128053413463
50200000 30.8759305040963
50210000 27.8640706109409
50220000 35.5198351185719
50230000 32.1003170902086
50240000 36.0276151741007
50250000 36.3015982269641
50260000 36.8146715477765
50270000 29.4417257664351
50280000 28.3525526748766
50290000 35.2060401482873
50300000 31.8347563122363
50310000 28.7859339571552
50320000 24.9995334702226
50330000 28.4362409745238
50340000 32.0019729190019
50350000 31.6227009906945
50360000 30.4088487705747
50370000 30.6503039118768
50380000 26.2962533985395
50390000 27.6494198600271
50400000 37.0943899001854
50410000 34.4901628122165
50420000 35.9315368390733
50430000 38.4951496670249
50440000 40.3849678621638
50450000 36.2293516115593
50460000 41.1662291509344
50470000 45.744962886803
50480000 40.3783221824083
50490000 47.5647730479632
50500000 46.3546832845954
50510000 43.9955705867578
50520000 47.8665754469882
50530000 41.9917282345531
50540000 37.8293859949428
50550000 40.0422833943955
50560000 39.5229491506757
50570000 34.2086565255253
50580000 32.4023198350241
50590000 35.9147889208202
50600000 38.1979953023742
50610000 37.5448526858243
50620000 40.4525129403734
50630000 38.6737910200113
50640000 45.3723664758684
50650000 42.8922361665721
50660000 44.2659986953787
50670000 47.6458406544467
50680000 45.044202069885
50690000 40.0423734647696
50700000 39.1210513975698
50710000 36.9677780314288
50720000 32.3030579941474
50730000 27.4008803635711
50740000 26.3578483891699
50750000 33.7967653616358
50760000 29.5316025169964
50770000 27.5878333567194
50780000 30.8584996423517
50790000 31.2203891623233
50800000 31.8407981962989
50810000 36.5011669182319
50820000 21.8061482933777
50830000 23.0378351232022
50840000 25.4220369556787
50850000 21.3315304583562
50860000 22.4259080245676
50870000 28.9832123903123
50880000 30.2670478974692
50890000 32.1265078985227
50900000 28.9182224903754
50910000 31.9665796300062
50920000 32.5560221478939
50930000 28.453248318185
50940000 33.5274604842572
50950000 34.3752678871721
50960000 32.9769965460699
50970000 41.2778929771751
50980000 40.2583137918486
50990000 34.6437366506556
51000000 35.0529551265568
51010000 41.4297376544382
51020000 41.451390521249
51030000 36.8173827600118
51040000 36.724978501912
51050000 39.6137358612168
51060000 38.1108301038734
51070000 40.8172593898161
51080000 33.4364639020378
51090000 33.1501600531442
51100000 35.6330609259293
51110000 45.3510948893416
51120000 49.0494136069332
51130000 44.8350980351031
51140000 48.824041721027
51150000 48.8666018611628
51160000 48.3678254547839
51170000 45.1103356740211
51180000 44.6507746847846
51190000 50.0699794961409
51200000 51.2060293092073
51210000 51.6204757543825
51220000 53.2922330120897
51230000 57.7331729630013
51240000 59.8439087146689
51250000 53.2495160882879
51260000 53.9913908986139
51270000 52.165726721155
51280000 59.0960536453708
51290000 54.6218555125474
51300000 53.8814897859015
51310000 52.3270237603311
51320000 56.2504192578425
51330000 62.2116163617926
51340000 59.7771847905281
51350000 55.6845527590102
51360000 51.7449745805335
51370000 53.3489766017967
51380000 60.8946252598284
51390000 59.6874168149666
51400000 57.2049767965612
51410000 59.1155358718617
51420000 54.6401996071746
51430000 57.3533241700994
51440000 57.3142483588733
51450000 52.0623698942451
51460000 57.114622656523
51470000 57.9288134844243
51480000 54.1672018274103
51490000 59.0353766454958
51500000 55.636813429783
51510000 56.8695867773842
51520000 52.3776627067784
51530000 49.8379188271867
51540000 46.3382203358876
51550000 41.8951929230411
51560000 47.0807054073351
51570000 39.8995308482288
51580000 42.0328361909224
51590000 39.4676636202554
51600000 38.5745927219719
51610000 40.2691008946617
51620000 45.6030300523812
51630000 47.6106019929782
51640000 43.9498610480675
51650000 40.5456397117846
51660000 48.9062898029979
51670000 45.5932198485431
51680000 40.4022852623084
51690000 36.9742043402157
51700000 37.767751704232
51710000 40.8976662956024
51720000 44.5905827576037
51730000 38.6908418365417
51740000 34.411281480129
51750000 24.790576853526
51760000 32.5211154103215
51770000 42.0374806953293
51780000 39.4851148501217
51790000 29.5952952548997
51800000 32.0719640542604
51810000 31.4711436292591
51820000 40.969668731165
51830000 42.7632657090259
51840000 37.0501882001941
51850000 41.6390494464436
51860000 37.6840274305981
51870000 33.7454536219492
51880000 34.1099483321183
51890000 31.9509060298425
51900000 34.386018897837
51910000 41.4343809362304
51920000 35.404148017502
51930000 36.2920873705725
51940000 34.0324212491681
51950000 37.2955671080512
51960000 37.795572015494
51970000 40.6763157265722
51980000 41.1192563929243
51990000 41.1368859469926
52000000 38.7971683395735
52010000 39.2434106502059
52020000 35.4752041962155
52030000 31.0916102555919
52040000 37.8370340514028
52050000 39.0049982524445
52060000 36.2021006228396
52070000 39.5746648916764
52080000 32.8083941746711
52090000 35.8811185668039
52100000 40.2380204213509
52110000 34.9404519606653
52120000 37.8708839271784
52130000 33.8299495456488
52140000 37.8329629323409
52150000 33.1146608721164
52160000 25.5300942008122
52170000 41.3027707822923
52180000 40.8962298125177
52190000 44.7712635844547
52200000 40.1268307883475
52210000 42.7831399505567
52220000 44.0839347555853
52230000 33.6300597978557
52240000 33.5569632829603
52250000 37.0237400292251
52260000 39.6260351199403
52270000 37.2668242003341
52280000 42.7427834419731
52290000 44.679244617482
52300000 42.4802893172769
52310000 42.790947372505
52320000 40.6682373952262
52330000 37.2705213738653
52340000 37.4357259525281
52350000 39.2419770040552
52360000 35.5587392924999
52370000 33.0704270911467
52380000 43.9387640749555
52390000 44.6643597885025
52400000 42.7299734631963
52410000 45.612012501395
52420000 43.0080630999622
52430000 40.8761214419971
52440000 39.9122141475297
52450000 46.6413891356337
52460000 42.7283025747723
52470000 49.1388848364953
52480000 43.9702052042658
52490000 40.3834796210356
52500000 44.0052315513656
52510000 44.5820314279806
52520000 40.0877183500767
52530000 36.0454784663374
52540000 42.0097569943667
52550000 43.1868899887203
52560000 40.4113363494674
52570000 38.1458548572268
52580000 43.5472118599335
52590000 42.8380410064208
52600000 37.6241580660769
52610000 38.0504417386038
52620000 43.4564443071357
52630000 46.6015241861072
52640000 47.5554975664177
52650000 48.5460305398146
52660000 42.464983598707
52670000 47.7002198225651
52680000 45.4019102553343
52690000 42.7602845021622
52700000 41.4257914912013
52710000 44.3735240545754
52720000 47.5942046521071
52730000 43.1084456637619
52740000 43.424671242718
52750000 51.8944338383087
52760000 50.9700917908816
52770000 40.9848512601653
52780000 49.8851356041248
52790000 46.2047719215659
52800000 45.5163653576758
52810000 46.2316096136495
52820000 43.3114714512139
52830000 43.6330519829711
52840000 45.5073864956533
52850000 43.5485648571207
52860000 39.5863301341432
52870000 39.6988270700324
52880000 38.4029272218082
52890000 41.6645927652552
52900000 35.2150064842779
52910000 33.6465340631903
52920000 37.6581026084489
52930000 40.1300675476232
52940000 35.0934313409398
52950000 33.8405387774757
52960000 31.2077005712808
52970000 31.6238300686348
52980000 38.8107242578225
52990000 35.6544055864587
53000000 39.5425281715229
53010000 43.6291115511719
53020000 37.8375605381755
53030000 42.5324598794309
53040000 44.0207192344078
53050000 43.1655282835854
53060000 40.3126413390813
53070000 38.176487078677
53080000 34.5981037241374
53090000 40.2034976539762
53100000 37.5694397416547
53110000 34.5529073787715
53120000 37.4454080849857
53130000 35.7810517830432
53140000 38.1833711410861
53150000 38.4601280704255
53160000 42.2195961903851
53170000 43.9384396375822
53180000 44.2656638743101
53190000 47.4195637157836
53200000 32.2556657751027
53210000 43.3732041727131
53220000 42.1753171643657
53230000 39.5742857365922
53240000 36.5154901583979
53250000 40.5695083242445
53260000 40.2863092898055
53270000 44.654096112116
53280000 40.7457379036131
53290000 38.0353510581403
53300000 39.1676773772601
53310000 40.7721881955052
53320000 39.7813174041321
53330000 40.8277897033525
53340000 42.6854884966683
53350000 39.9621463712822
53360000 37.718859015987
53370000 28.3331752619371
53380000 32.9816116052668
53390000 35.2513574180907
53400000 33.4179141852748
53410000 37.3456589104088
53420000 32.2475736878242
53430000 39.2471796988639
53440000 43.6040414803655
53450000 40.9884671870338
53460000 31.9286870730976
53470000 39.205514432508
53480000 38.6092043161385
53490000 37.9036425781736
53500000 37.4003684418839
53510000 37.6210057760168
53520000 38.0806206362893
53530000 36.9549061264821
53540000 30.4216547097397
53550000 37.6671817726942
53560000 39.1926387716241
53570000 38.9509163355181
53580000 41.4120120109228
53590000 43.0865428306081
53600000 42.4482637669415
53610000 36.7933616379036
53620000 29.2913127365636
53630000 28.1948646419158
53640000 30.685520852959
53650000 32.3446528910656
53660000 29.3683269482021
53670000 27.846264914729
53680000 26.534793619375
53690000 23.9816873183398
53700000 26.1640641531886
53710000 26.6493797632795
53720000 27.4478033126105
53730000 21.50179394911
53740000 23.1472896561742
53750000 33.0981745313761
53760000 32.6928114762877
53770000 35.0442163106887
53780000 34.3179983538527
53790000 32.1793850158352
53800000 35.208537291221
53810000 31.2335155152814
53820000 29.2308653817749
53830000 26.3126458296278
53840000 38.5502881264293
53850000 41.0567913809634
53860000 36.9874821168846
53870000 35.0546768082174
53880000 34.3584448997019
53890000 34.4725214474741
53900000 33.5448545417267
53910000 33.3281390218934
53920000 34.8743416036984
53930000 33.4830546577693
53940000 33.1979266346966
53950000 36.095489582342
53960000 31.1863476911244
53970000 30.8415498048173
53980000 22.994858929312
53990000 21.8012132307547
54000000 26.271988540979
54010000 24.1510168379521
54020000 27.0228265843884
54030000 24.7795876167369
54040000 23.9555074365892
54050000 26.8429388241545
54060000 24.5885749451559
54070000 27.2498201626219
54080000 27.8060408255411
54090000 31.8815039555963
54100000 32.8792051954332
54110000 30.4937749029683
54120000 32.8078318357786
54130000 36.5084636262244
54140000 38.6019972282689
54150000 42.7271884524845
54160000 38.6565670098278
54170000 40.7862673431975
54180000 35.4002064488732
54190000 34.9545858408442
54200000 32.5819269133187
54210000 29.647433481604
54220000 32.0865979649026
54230000 28.7859208830702
54240000 22.3119757534848
54250000 30.9268402379542
54260000 37.5719658166135
54270000 31.3273617693658
54280000 36.1778387058697
54290000 34.6802183568075
54300000 39.1828725660991
54310000 41.771285118899
54320000 35.3386020797932
54330000 34.2182059136192
54340000 34.3053195907073
54350000 35.5235544049011
54360000 33.2266779793284
54370000 43.781343469502
54380000 43.6563692242248
54390000 48.4398451063145
54400000 43.1736811060819
54410000 41.3674264702449
54420000 44.4058393554631
54430000 37.5943490312094
54440000 32.627209105672
54450000 30.3358945682528
54460000 36.7722127388952
54470000 38.3465554958302
54480000 43.8242106136581
54490000 47.663028562523
54500000 41.5526950692175
54510000 44.1476594461492
54520000 46.6566837937485
54530000 41.6206295052413
54540000 40.0585089868798
54550000 42.4587417013909
54560000 43.288017154801
54570000 46.9181982188322
54580000 44.2347652333193
54590000 44.6319561363244
54600000 46.9699654159297
54610000 49.5285774133798
54620000 51.6631060115704
54630000 49.9403586270216
54640000 58.1060263454946
54650000 59.6426786661574
54660000 58.4496482884146
54670000 51.5170679394938
54680000 58.5541613806527
54690000 55.2040466054177
54700000 55.2829395638963
54710000 53.6757257765307
54720000 54.7065185149923
54730000 50.8095933803736
54740000 48.3459222782846
54750000 49.585230080806
54760000 46.2028347536486
54770000 45.1121902149497
54780000 39.0405497076512
54790000 43.2042989366274
54800000 48.1761591629297
54810000 52.8407548252843
54820000 51.6576102708604
54830000 52.1961324666946
54840000 56.6601742675788
54850000 56.2967588509862
54860000 59.8613091564418
54870000 60.9444696246786
54880000 61.543882141125
54890000 60.4948140886037
54900000 61.4807672586436
54910000 63.6543849292977
54920000 63.435263900413
54930000 65.2248380929872
54940000 65.7544849217264
54950000 66.158619324756
54960000 65.1342015861537
54970000 64.5162021002146
54980000 67.4057536083691
54990000 57.4335016102497
55000000 56.7657210647968
55010000 66.0660243313292
55020000 63.4580398225325
55030000 57.6880386099106
55040000 68.0181838120414
55050000 65.2312869894313
55060000 67.7095046572364
55070000 66.4598524505761
55080000 72.7348670053876
55090000 72.1829902866668
55100000 71.274264500683
55110000 70.9769473045186
55120000 66.5870833383835
55130000 68.573703282243
55140000 74.5552765613392
55150000 70.1428618624333
55160000 69.8137699780974
55170000 69.0462719377333
55180000 70.0545376797071
55190000 69.8876042275282
55200000 71.4193143607875
55210000 72.7928509629737
55220000 73.9347349524094
55230000 73.6086072852973
55240000 70.2861518297219
55250000 69.760407700956
55260000 63.2787980800625
55270000 63.2078780425646
55280000 64.0463591566061
55290000 65.554164343307
55300000 66.658777127682
55310000 65.667211332549
55320000 63.2618318648467
55330000 67.998873411446
55340000 69.8801770461313
55350000 70.8716730942069
55360000 68.8436553439037
55370000 71.8807079263623
55380000 66.4826499331498
55390000 65.1771370371809
55400000 65.6659899928425
55410000 65.5493839336181
55420000 66.4744434743362
55430000 74.8186006432932
55440000 72.7836185708666
55450000 72.8633618263138
55460000 69.0791661245948
55470000 67.3325604415348
55480000 67.7736595947471
55490000 60.7854134438285
55500000 65.3239911240786
55510000 62.3896172626915
55520000 66.164836303388
55530000 60.8191918956576
55540000 66.5251870883603
55550000 68.9112134966461
55560000 70.7222201082297
55570000 69.3100471183603
55580000 71.4632721417382
55590000 73.2422303041935
55600000 72.6140944932505
55610000 74.9869346207822
55620000 71.491752898687
55630000 68.6384926916745
55640000 65.2933529224363
55650000 66.7800936121092
55660000 70.8106679840302
55670000 72.3622245222243
55680000 65.77868450886
55690000 67.7504420122694
55700000 71.1191926279718
55710000 72.1388590599962
55720000 74.1603557008971
55730000 71.3818234304194
55740000 71.5209721016592
55750000 69.1115873193235
55760000 66.917918935501
55770000 71.3039833897375
55780000 64.7898071560693
55790000 65.7109671341536
55800000 68.3420370452853
55810000 64.555677738348
55820000 61.1467197063661
55830000 62.8061492857214
55840000 65.0354967987024
55850000 74.2163415586261
55860000 71.4473085594213
55870000 73.8217829339023
55880000 69.3845681579221
55890000 64.6160296357975
55900000 66.2660136898252
55910000 67.7571736709813
55920000 72.0658061622909
55930000 67.0561790398372
55940000 72.0386602442258
55950000 66.3191155719047
55960000 69.0625046558604
55970000 62.2232219088205
55980000 61.6801290921469
55990000 60.9898579300614
56000000 67.6684891534632
56010000 66.4143970948642
56020000 61.2936995737099
56030000 59.3197690844779
56040000 59.3011419237723
56050000 55.3795426246413
56060000 59.731424148304
56070000 59.0184150923719
56080000 65.3165961490238
56090000 63.621053098835
56100000 66.0684216820676
56110000 67.1245808184468
56120000 65.2049325256768
56130000 65.0707622939904
56140000 62.3568522496093
56150000 68.4103454773065
56160000 69.386570855798
56170000 72.3895287342982
56180000 69.6715246002725
56190000 69.5941124420125
56200000 69.2548602587061
56210000 69.273514020547
56220000 70.2609937239632
56230000 70.8704056563499
56240000 71.476274142009
56250000 73.173607996328
56260000 72.7079857156365
56270000 70.7919873151872
56280000 71.8424952469202
56290000 68.4012817369648
56300000 67.511263848738
56310000 65.4903654194766
56320000 62.3527707467365
56330000 70.501230897427
56340000 65.5152021825793
56350000 63.8855867669218
56360000 64.4059427347779
56370000 64.4656303496002
56380000 67.5893156621403
56390000 64.6023998237436
56400000 63.6701688785464
56410000 58.2321974768615
56420000 66.4274249538751
56430000 66.8496062327021
56440000 59.743907653738
56450000 58.6409940670125
56460000 62.5303361679329
56470000 60.7399908857239
56480000 63.7106209095555
56490000 64.1383657666755
56500000 64.3440822991472
56510000 65.7778883595666
56520000 64.4224862565553
56530000 63.3647801747846
56540000 58.61449303604
56550000 58.130510407774
56560000 66.0963123446101
56570000 64.469046467616
56580000 64.1575809345889
56590000 67.5586986016415
56600000 67.1737492590079
56610000 62.2343941026164
56620000 68.4083977607931
56630000 67.5051591929064
56640000 65.4860213552164
56650000 66.5653305835492
56660000 69.1484895400635
56670000 67.0143438546092
56680000 71.621778858605
56690000 74.9896711819837
56700000 73.7103246496036
56710000 66.3316224430317
56720000 74.9561795121806
56730000 74.6940299491818
56740000 75.5050059001371
56750000 72.949718764427
56760000 77.2791515919565
56770000 76.0303429478711
56780000 75.8695563692243
56790000 81.0858346176349
56800000 79.4821872698652
56810000 71.9237164781439
56820000 77.8380940899512
56830000 76.0924286296579
56840000 73.7342678327358
56850000 67.2975987662361
56860000 70.765911212858
56870000 70.208037433501
56880000 69.6586055519068
56890000 71.1927251840832
56900000 71.7666944195729
56910000 71.1737342982784
56920000 68.4596404984064
56930000 77.1517185118769
56940000 78.0690572818353
56950000 70.8073975275032
56960000 72.5351883392125
56970000 75.5309761617643
56980000 77.3591110575838
56990000 77.4547311346117
57000000 77.0807994936366
57010000 71.147922268908
57020000 76.6283885626611
57030000 78.1805997970908
57040000 78.7253837424543
57050000 78.5055799072172
57060000 73.4280402070656
57070000 74.7474175860812
57080000 69.536543090439
57090000 73.4773085624302
57100000 71.4219859416606
57110000 77.0844862257197
57120000 77.9572049505759
57130000 76.7178726712636
57140000 74.0324861925436
57150000 74.5337521187577
57160000 73.6393194448435
57170000 73.4243944636239
57180000 74.5384661345013
57190000 75.1792047603483
57200000 75.2425594115205
57210000 65.489985089426
57220000 75.6434892659534
57230000 76.6764077571002
57240000 74.4478500949066
57250000 69.5628976684184
57260000 74.3229149731895
57270000 71.3261772222901
57280000 77.0652590795988
57290000 74.4036580308477
57300000 73.5955136048677
57310000 68.9971359382909
57320000 66.6960540271161
57330000 69.4635851394727
57340000 68.0595692839963
57350000 71.6833547344382
57360000 72.8897319670727
57370000 74.5821009238603
57380000 72.2546451172286
57390000 72.6458383972121
57400000 73.3404664104627
57410000 73.5699539406996
57420000 70.2106675618235
57430000 68.4970209430861
57440000 67.841171306658
57450000 72.7242778029996
57460000 70.1468599894339
57470000 70.2143763197005
57480000 67.0534971903896
57490000 60.6126847889607
57500000 57.0076305402663
57510000 61.9029105179168
57520000 70.615916902097
57530000 70.7579519499838
57540000 72.3495845809751
57550000 70.6450284166669
57560000 68.6093209632468
57570000 69.3222242725242
57580000 72.3425204248281
57590000 71.9017070844321
57600000 70.3553436978463
57610000 72.5921211032158
57620000 70.2484024253192
57630000 73.3685052065313
57640000 64.8976381812567
57650000 70.7514712012022
57660000 67.9254509097868
57670000 63.5405517375087
57680000 65.7489061513189
57690000 71.3233931673595
57700000 73.7569439803968
57710000 67.5103795623775
57720000 67.3296409054966
57730000 67.2091542866464
57740000 76.6551240573027
57750000 69.603720874255
57760000 74.2231737994408
57770000 78.8814574842108
57780000 73.5462623262611
57790000 72.0052830799315
57800000 69.4664342675632
57810000 73.9478751078926
57820000 72.0409422265533
57830000 77.2323198205488
57840000 70.2512637852264
57850000 74.2301579871428
57860000 76.0377873090094
57870000 66.8910184224561
57880000 68.3922789698414
57890000 70.2045303528412
57900000 71.4549417719234
57910000 70.6273644616766
57920000 68.5354954704337
57930000 67.9596575111529
57940000 63.7255248333462
57950000 67.6468482668059
57960000 64.0035674472653
57970000 68.9995768975773
57980000 66.9679617982255
57990000 64.4195690784052
58000000 67.6152300052355
58010000 68.5320975422989
58020000 63.6544621139227
58030000 65.0237373964629
58040000 62.9874279803402
58050000 67.3416165560166
58060000 66.1564624985689
58070000 61.520201992004
58080000 61.8242681140982
58090000 60.0525891117366
58100000 63.4364408532873
58110000 57.9030136663099
58120000 56.2704789841484
58130000 60.4743765156751
58140000 61.7746185399374
58150000 63.7159600655154
58160000 65.9792682875944
58170000 65.5614456995593
58180000 65.2795142356346
58190000 70.213851757902
58200000 71.3180124692902
58210000 74.0795684014271
58220000 73.7428535937016
58230000 70.366412677268
58240000 74.6778109277015
58250000 67.8453066892791
58260000 67.004060015558
58270000 71.0289040533231
58280000 68.8980226626949
58290000 72.4586153362901
58300000 67.6183143512485
58310000 71.510713136778
58320000 76.0511426416665
58330000 71.0917818143738
58340000 76.9151384562205
58350000 69.3396776446207
58360000 71.1243217965173
58370000 72.7028013594982
58380000 78.6768804930992
58390000 78.2457148062268
58400000 75.8877019770651
58410000 74.1800162671892
58420000 76.8583733728312
58430000 71.4527020468261
58440000 70.1047210633036
58450000 72.4459054298456
58460000 73.0604731080685
58470000 73.0115521475663
58480000 73.1278119387175
58490000 75.2307293782813
58500000 70.660340454288
58510000 67.1036041981214
58520000 71.5058330306816
58530000 71.1934109901625
58540000 65.8920665050333
58550000 69.7151384327196
58560000 73.0234220382738
58570000 75.6599325273771
58580000 73.6879454841052
58590000 72.4576280376797
58600000 70.630821239058
58610000 76.7272254912079
58620000 76.9485514656381
58630000 78.9204936797246
58640000 80.6905661268772
58650000 78.564705710377
58660000 82.1826920856215
58670000 74.8884713060353
58680000 75.899847392375
58690000 68.2177756164865
58700000 72.5503723566729
58710000 69.2516711302949
58720000 73.6576057803528
58730000 76.1222693245471
58740000 74.4786850645915
58750000 75.4760105383169
58760000 67.4082640597936
58770000 66.6133885227165
58780000 75.0270474063607
58790000 71.0980665708234
58800000 70.0503131187858
58810000 71.6108053882152
58820000 71.0758206709557
58830000 64.0097949703029
58840000 66.837324422678
58850000 63.086413293785
58860000 62.2295530432504
58870000 60.9775410987066
58880000 61.3985511453805
58890000 56.5153540574362
58900000 53.7998623574077
58910000 63.2969669571928
58920000 61.79831723482
58930000 62.1525865992812
58940000 59.2346332192533
58950000 63.8716033482161
58960000 61.525498867579
58970000 63.0059401568718
58980000 59.5324940556091
58990000 64.0853245636101
59000000 65.9382736707057
59010000 69.4969858308979
59020000 67.4288422681865
59030000 69.000233607764
59040000 71.030981883778
59050000 74.6974023605318
59060000 75.3914432846615
59070000 70.500582872429
59080000 72.4362759489596
59090000 71.2426299728099
59100000 68.1483777973202
59110000 68.4557209852914
59120000 62.1764345737037
59130000 65.7669197553905
59140000 69.6422740255226
59150000 70.7361976320627
59160000 66.927351624308
59170000 69.8190892712423
59180000 65.1947109621757
59190000 67.8491578442669
59200000 61.9525470601285
59210000 68.2541960714734
59220000 62.620479097436
59230000 60.8215383297552
59240000 61.927897287354
59250000 60.8557588837388
59260000 64.0889605814061
59270000 55.8649601218442
59280000 63.8254854841161
59290000 61.1187610770814
59300000 60.0554264014112
59310000 63.3430806012351
59320000 64.0878506153803
59330000 68.2823973815056
59340000 69.4820265174409
59350000 67.470270526297
59360000 66.1481967052001
59370000 71.7177196344326
59380000 70.7469056308301
59390000 65.3624056439204
59400000 66.7965610155653
59410000 64.5455212667467
59420000 69.2676289774734
59430000 71.6032066962008
59440000 72.6078482757623
59450000 66.7069395633391
59460000 64.680207225077
59470000 67.6854014030903
59480000 60.7480697574737
59490000 63.1598617965711
59500000 63.7451895547593
59510000 68.1883062526604
59520000 61.1774596697626
59530000 63.6226903399574
59540000 65.7691124940202
59550000 64.9902557539967
59560000 71.3599572047245
59570000 65.0065454977882
59580000 68.3928581508925
59590000 73.414976004457
59600000 75.2460218637963
59610000 72.3345899544882
59620000 72.2708809234894
59630000 72.2270564211306
59640000 67.5729931118198
59650000 67.6157438431986
59660000 70.0645589635192
59670000 73.5446931732486
59680000 77.510142293972
59690000 69.772473453201
59700000 73.7763464459826
59710000 77.9586906077491
59720000 75.2512541773128
59730000 76.2460237685081
59740000 77.6283656742677
59750000 74.1879733537151
59760000 74.1830949188382
59770000 76.1700103233646
59780000 72.9765087202526
59790000 78.4352313157102
59800000 75.3363071678092
59810000 74.7779013040528
59820000 67.9488304464816
59830000 71.6344035418527
59840000 66.6045229395494
59850000 67.8851924426593
59860000 76.3488825531794
59870000 70.7076266003575
59880000 66.2642274813534
59890000 70.5540494705664
59900000 66.8591559621274
59910000 72.8033846818837
59920000 74.5974132619073
59930000 74.8691761774901
59940000 68.0666522717707
59950000 67.7991578824474
59960000 69.5215166241888
59970000 68.3769119499033
59980000 67.986211356095
59990000 77.1705474655047
60000000 67.0678568152288
60010000 69.1344659601622
60020000 68.7077197977919
60030000 72.5527273889377
60040000 76.233335074716
60050000 74.1070092082444
60060000 76.3248938818458
60070000 73.6155303961738
60080000 73.6200445888563
60090000 76.1294965892129
60100000 68.1660444442193
60110000 69.2794049188307
60120000 69.560863753215
60130000 69.1290709162723
60140000 69.7915230370055
60150000 68.923200599087
60160000 75.1021919456201
60170000 78.4608934545511
60180000 76.5490573168995
60190000 73.4383041803361
60200000 74.0848825008185
60210000 81.4813213672287
60220000 77.7708240206383
60230000 79.9924652689985
60240000 78.54782346996
60250000 76.3262818592011
60260000 78.6651076592372
60270000 80.5934909400078
60280000 81.8176737738074
60290000 78.1443516328347
60300000 76.2897090891213
60310000 74.4304061418241
60320000 83.2645878009295
60330000 86.2703191522652
60340000 81.2880617352268
60350000 80.3189255691616
60360000 85.5616783640733
60370000 88.8122792451386
60380000 86.3098919135425
60390000 91.0967058994903
60400000 91.1157293335472
60410000 90.5377510453242
60420000 93.1738841103174
60430000 95.7125740221317
60440000 97.1982757112073
60450000 95.5397306856692
60460000 93.7448987655712
60470000 95.5278434345049
60480000 100.023074601079
60490000 96.3577970221293
60500000 90.1720438922135
60510000 89.3438209002496
60520000 93.9668125257061
60530000 89.5435688466075
60540000 89.2361074311271
60550000 93.7336227439246
60560000 91.3443412626047
60570000 100.511105494383
60580000 101.421582465295
60590000 95.2302851367353
60600000 95.3356486663021
60610000 91.3012992489433
60620000 94.5413583144415
60630000 100.112959818758
60640000 98.6256078474718
60650000 101.772451950769
60660000 99.8960484034364
60670000 99.6253713966303
60680000 101.719387989969
60690000 101.278870244333
60700000 102.871676598253
60710000 104.914686913637
60720000 106.658462988421
60730000 106.275513940128
60740000 107.130098237842
60750000 106.453823952325
60760000 109.321055002879
60770000 109.762415279827
60780000 106.228543201648
60790000 106.025383526915
60800000 99.4717114219335
60810000 97.827786516508
60820000 99.6867410732692
60830000 102.771981970907
60840000 107.031698274395
60850000 102.91551227892
60860000 100.277315983472
60870000 101.283230188623
60880000 101.014231942645
60890000 99.159430230723
60900000 101.801944304065
60910000 100.21793585084
60920000 98.0030148473385
60930000 100.810960816003
60940000 98.062170830886
60950000 108.367991363274
60960000 108.268348504108
60970000 104.015932990516
60980000 110.919393888823
60990000 109.935876231242
61000000 107.916329760872
61010000 113.657507563077
61020000 109.034384996518
61030000 109.11953891604
61040000 112.668291079523
61050000 112.289187631157
61060000 110.761067234576
61070000 110.552376595815
61080000 106.96489491332
61090000 111.01156300001
61100000 106.179758366555
61110000 113.000590766857
61120000 114.612141360542
61130000 111.119085355416
61140000 103.578031324949
61150000 108.549900078863
61160000 103.357917485034
61170000 107.405825873573
61180000 108.646114531768
61190000 104.424729784794
61200000 106.149198278182
61210000 106.976553127373
61220000 103.576322299035
61230000 106.28802838892
61240000 100.559717346625
61250000 104.282470008737
61260000 99.8218756115955
61270000 95.3476733725844
61280000 93.3017973855159
61290000 86.9817679569963
61300000 92.3011132626313
61310000 94.2017363971021
61320000 102.071218465619
61330000 95.0916302020312
61340000 96.3161504691073
61350000 96.3982452782946
61360000 93.3474836001151
61370000 93.9010810628331
61380000 93.4273312881833
61390000 97.1815002159529
61400000 98.4931712031952
61410000 98.8866741729644
61420000 92.6962306294053
61430000 91.8484252582635
61440000 91.5288327992959
61450000 90.6325033959494
61460000 95.1715795727972
61470000 96.5604657818999
61480000 97.3937596631167
61490000 99.6224183153699
61500000 100.51479499543
61510000 100.374532356489
61520000 98.4617693284642
61530000 99.2445631241099
61540000 100.007318951798
61550000 100.624338789084
61560000 100.33543012123
61570000 97.6538362260087
61580000 101.061336755341
61590000 98.4284202303881
61600000 102.85377394965
61610000 100.091307581457
61620000 97.1051704779223
61630000 95.2773471166597
61640000 98.0931146065914
61650000 104.347836890156
61660000 103.6687449184
61670000 104.733679191736
61680000 93.2946211120484
61690000 98.7957921049425
61700000 99.8140256466078
61710000 98.1153595412643
61720000 106.276536122914
61730000 107.598810598246
61740000 104.079830687863
61750000 104.207974568668
61760000 98.7063360292986
61770000 96.9912782500573
61780000 102.494591382983
61790000 108.997575063623
61800000 110.114223222952
61810000 105.532432550922
61820000 110.955331182406
61830000 113.548062817819
61840000 106.853569930907
61850000 110.11939195169
61860000 106.102272280095
61870000 111.407566220233
61880000 102.400980981773
61890000 102.798251131486
61900000 104.059914834024
61910000 102.809946560177
61920000 103.950003649238
61930000 98.0650568264838
61940000 104.0817932296
61950000 100.196443277884
61960000 101.939545690503
61970000 101.902505123633
61980000 107.068617016996
61990000 104.064441592834
62000000 103.992161971788
62010000 106.530931923759
62020000 108.056478089443
62030000 103.577426967559
62040000 107.851364046579
62050000 109.352101998876
62060000 105.446642271115
62070000 111.120025842108
62080000 102.780614562079
62090000 106.043761214223
62100000 111.474370905055
62110000 112.577102977186
62120000 105.918435178676
62130000 106.247295754537
62140000 111.357356244136
62150000 109.73800270184
62160000 111.076912259828
62170000 106.919356076807
62180000 109.228167251058
62190000 105.623717300809
62200000 106.684374766974
62210000 106.247962803659
62220000 111.653654103352
62230000 105.389211432341
62240000 103.625913044706
62250000 107.616767649073
62260000 106.213930074236
62270000 102.462860332575
62280000 106.314010272537
62290000 107.354296391107
62300000 111.255301903515
62310000 105.234252408808
62320000 92.1449913762348
62330000 109.670489025522
62340000 110.229384225629
62350000 109.050057277258
62360000 104.78884100221
62370000 104.957458617858
62380000 106.377057152066
62390000 109.566095117434
62400000 103.345191726039
62410000 109.56884866676
62420000 112.616890635392
62430000 111.151878194071
62440000 106.828286723146
62450000 103.517727240513
62460000 107.711608844338
62470000 102.329505483073
62480000 101.784249382918
62490000 100.018978246569
62500000 102.495078546458
62510000 93.756022282465
62520000 100.299893543758
62530000 102.017727512032
62540000 97.9638980174911
62550000 104.500548520803
62560000 105.954843872437
62570000 106.085126712823
62580000 106.151066775106
62590000 105.878196599472
62600000 102.674114551731
62610000 106.180871945813
62620000 102.804100283996
62630000 103.944520424823
62640000 104.025620640766
62650000 97.8693305659407
62660000 93.7931439867016
62670000 95.7433726227312
62680000 98.1906772762476
62690000 89.0648984405611
62700000 92.6226642029458
62710000 93.3000854198247
62720000 91.7815127178484
62730000 93.1012010035769
62740000 99.720335239277
62750000 101.687853216938
62760000 91.0244436805893
62770000 88.9296575883495
62780000 88.5321672546536
62790000 87.7087376414474
62800000 94.6961461020113
62810000 92.9544780825011
62820000 95.3918942554836
62830000 84.814427074301
62840000 95.0084706457763
62850000 97.6305939988815
62860000 95.4356099080783
62870000 91.426845928809
62880000 91.519782305796
62890000 96.3286149045154
62900000 101.114181076817
62910000 100.513390401563
62920000 103.744468352944
62930000 99.9254951447921
62940000 97.8244816088416
62950000 94.5318281975786
62960000 98.1395868749043
62970000 105.704869911827
62980000 106.542183466233
62990000 103.002949413871
63000000 100.026219884019
63010000 95.4693030740357
63020000 94.8787847514519
63030000 91.555401634217
63040000 104.028984167802
63050000 107.094111962756
63060000 106.142169051487
63070000 108.170076659009
63080000 109.287785613143
63090000 112.144872168302
63100000 112.822078365006
63110000 112.65508083546
63120000 108.654260206816
63130000 107.144426694248
63140000 108.696528335772
63150000 106.062030213572
63160000 105.659381473241
63170000 105.081461088586
63180000 104.481874635426
63190000 103.754708998019
63200000 104.228636783213
63210000 108.747001682442
63220000 103.240062460946
63230000 102.076490282723
63240000 99.4704631440372
63250000 105.989327328205
63260000 106.987487108619
63270000 110.103659533795
63280000 99.5705220223469
63290000 99.6581698436798
63300000 98.0853794289966
63310000 101.492584625924
63320000 100.474299958622
63330000 101.109324709197
63340000 100.775745257339
63350000 94.9948185157664
63360000 93.1069863506967
63370000 100.287873822175
63380000 98.2862573178083
63390000 105.179141077409
63400000 100.861254658355
63410000 104.533855007269
63420000 102.129819684713
63430000 97.757637448562
63440000 101.631342340966
63450000 105.711136590462
63460000 105.684972877496
63470000 105.887539149529
63480000 101.495708261494
63490000 104.690634606839
63500000 105.533800314363
63510000 105.309734206142
63520000 106.108948683753
63530000 97.4894031781269
63540000 103.031713935371
63550000 101.566493815033
63560000 102.179621512654
63570000 103.63369622305
63580000 104.184625837625
63590000 97.2123359031305
63600000 102.537342154279
63610000 103.892912091347
63620000 104.937700985208
63630000 104.330013049895
63640000 104.200273084452
63650000 108.745118665412
63660000 106.071358350159
63670000 104.649916046086
63680000 100.842202325577
63690000 106.954442034522
63700000 107.435594537051
63710000 106.787186926363
63720000 107.581486278162
63730000 113.617639473113
63740000 108.030360156939
63750000 110.552577552146
63760000 113.302409692888
63770000 112.121788957051
63780000 115.648341731178
63790000 117.40603731231
63800000 108.727899508574
63810000 103.163291847927
63820000 97.4439777445093
63830000 99.4216092955819
63840000 103.207841920721
63850000 106.50172356556
63860000 107.818787987766
63870000 105.173830891236
63880000 110.088276794093
63890000 108.092359079579
63900000 107.033888554154
63910000 103.540754786875
63920000 102.780286168191
63930000 103.082488625295
63940000 105.033168436699
63950000 107.408237807181
63960000 110.222016705798
63970000 112.471857356109
63980000 108.224241672479
63990000 99.5354473907954
64000000 110.07096340537
64010000 108.308445909035
64020000 107.365213802694
64030000 105.553167212511
64040000 109.310118386115
64050000 106.87540344194
64060000 96.9540297447856
64070000 101.396458127039
64080000 94.0571493808023
64090000 93.2199421257505
64100000 97.5215903613515
64110000 103.191632795689
64120000 103.785155347193
64130000 103.669365508535
64140000 103.391702333073
64150000 107.396695865931
64160000 110.518745768047
64170000 105.716412291462
64180000 105.869007880076
64190000 104.422430392491
64200000 107.880369277901
64210000 102.668604232877
64220000 101.033015378442
64230000 102.179761346217
64240000 98.8248444647014
64250000 101.901953056239
64260000 108.148571780736
64270000 110.776978639439
64280000 107.922974100853
64290000 112.673248827253
64300000 111.940419570288
64310000 109.344401848273
64320000 114.091246102079
64330000 113.965382528566
64340000 115.613613063496
64350000 116.590248849194
64360000 115.075345218283
64370000 116.4962306166
64380000 115.423040306513
64390000 112.01071931821
64400000 112.690550191256
64410000 110.488645000999
64420000 111.979237006939
64430000 114.026591322893
64440000 113.461027206134
64450000 109.123104320105
64460000 111.87783520403
64470000 108.390832309195
64480000 108.48341018573
64490000 103.983763928775
64500000 111.07857518167
64510000 109.525361688653
64520000 106.083952610872
64530000 106.025523194048
64540000 100.847098315311
64550000 101.394515118153
64560000 105.384975034612
64570000 104.364059430412
64580000 104.570824085414
64590000 105.998884383308
64600000 107.622686608611
64610000 106.395666060954
64620000 101.901875714803
64630000 101.321396828609
64640000 104.223719866107
64650000 105.025039934405
64660000 99.8204083972204
64670000 99.0190954988885
64680000 100.38680239505
64690000 100.553877389503
64700000 100.152509622171
64710000 92.2770752279613
64720000 96.1843691008094
64730000 105.313830642671
64740000 101.693116111522
64750000 99.8422413869039
64760000 103.629446832391
64770000 104.447871626392
64780000 105.28247183071
64790000 101.865830324669
64800000 104.607041020985
64810000 102.660482173097
64820000 105.435939437069
64830000 102.958390526823
64840000 109.601650581156
64850000 106.686251441067
64860000 112.007541222472
64870000 109.99682023121
64880000 104.491445174693
64890000 104.218286366267
64900000 104.323167223321
64910000 102.507381179816
64920000 90.4549267128946
64930000 104.946326547209
64940000 103.361307124993
64950000 94.3217532831581
64960000 96.7277180516236
64970000 91.971718573111
64980000 91.9256541801635
64990000 91.4506128400753
65000000 83.4240725987831
65010000 91.277191061785
65020000 91.5962199496823
65030000 91.8521725534707
65040000 85.4515077549459
65050000 91.2751666162065
65060000 93.0302211419269
65070000 93.5595142645693
65080000 92.9421478471741
65090000 92.0607235823189
65100000 92.7099554752914
65110000 93.3637539409035
65120000 87.6337041088071
65130000 83.0939134095038
65140000 84.0964823859727
65150000 81.675588758686
65160000 88.3366738355497
65170000 88.926629466609
65180000 83.8492824352907
65190000 86.6839695562128
65200000 86.1337830494992
65210000 84.7179323230419
65220000 82.9193849107772
65230000 88.5793062272775
65240000 81.8505917611477
65250000 85.5987884698424
65260000 78.2875777090792
65270000 85.1774589587417
65280000 82.7434571470438
65290000 84.1224145683034
65300000 83.059799496965
65310000 83.9135722231583
65320000 87.5025760756706
65330000 89.3101200786264
65340000 84.4810899912536
65350000 85.3167987042305
65360000 77.6516958544681
65370000 81.4585751666743
65380000 77.8234114190861
65390000 75.9254840108136
65400000 83.7869572638803
65410000 86.3692687588593
65420000 90.3665668738493
65430000 86.9126913079228
65440000 85.0498577066526
65450000 81.6171955656905
65460000 87.7199872768829
65470000 88.7719964114039
65480000 88.683883572505
65490000 85.3761217619741
65500000 81.0633972448848
65510000 94.281279458523
65520000 88.4297615070529
65530000 92.0231630922301
65540000 90.132253432877
65550000 90.0464026660298
65560000 91.302064616697
65570000 91.8730887292193
65580000 90.2873799011093
65590000 85.439563944229
65600000 84.6204550277258
65610000 83.1275674778401
65620000 80.1670979638556
65630000 85.9915957748436
65640000 78.9882990526545
65650000 72.7142448753326
65660000 78.6847459814416
65670000 77.9984974749626
65680000 83.0098724688997
65690000 85.6382686603612
65700000 88.2000897067064
65710000 82.0610599160187
65720000 87.7907476817908
65730000 88.8739540772391
65740000 86.6917765533
65750000 93.7889433464653
65760000 91.0267997413849
65770000 94.8718647092927
65780000 88.0513548649743
65790000 88.6932818040561
65800000 90.529903322077
65810000 90.9719870492097
65820000 90.9756947112469
65830000 87.4883296018466
65840000 91.8248579401612
65850000 86.4754475083748
65860000 92.3543961032858
65870000 97.3616296255456
65880000 100.974266073349
65890000 100.370780435251
65900000 99.1077077364872
65910000 99.5962565438796
65920000 104.683728632021
65930000 109.443451314066
65940000 106.935229441436
65950000 110.1409351565
65960000 108.111065622196
65970000 109.982961258095
65980000 109.827230631927
65990000 111.382074674079
66000000 109.820018531041
66010000 106.986371714642
66020000 103.301619495111
66030000 105.217834062756
66040000 105.26936239765
66050000 107.115499682913
66060000 100.444326628299
66070000 100.724740540118
66080000 98.7129859720231
66090000 100.307037502807
66100000 103.640246500103
66110000 105.048915364315
66120000 101.500093819561
66130000 101.32153800829
66140000 102.564097469667
66150000 102.262941537523
66160000 103.270092253942
66170000 103.506120597689
66180000 101.926651191107
66190000 105.683287753704
66200000 103.620892970009
66210000 105.270710688655
66220000 104.571697409967
66230000 106.037821828084
66240000 103.877649859491
66250000 104.838357234837
66260000 109.179806326372
66270000 99.6613055325608
66280000 99.2157341186364
66290000 107.11875194881
66300000 112.226993908038
66310000 112.413323665504
66320000 105.552312929724
66330000 111.875267315256
66340000 109.109025466938
66350000 110.363568733558
66360000 108.166121041659
66370000 107.445497543038
66380000 107.059886705456
66390000 103.587484559427
66400000 103.987739052975
66410000 107.371170663012
66420000 102.550072258778
66430000 102.310774905326
66440000 107.329377116629
66450000 104.425293361043
66460000 108.476439898872
66470000 105.683027150703
66480000 105.715779608568
66490000 101.949219424024
66500000 101.484973382026
66510000 94.2479270964661
66520000 92.3327451059221
66530000 95.8953671457131
66540000 95.6098980533741
66550000 97.4097511653203
66560000 91.5638310853304
66570000 91.5444529999515
66580000 89.3128852541088
66590000 93.1359403540328
66600000 96.3210489693647
66610000 97.7273761159323
66620000 93.2515394707384
66630000 92.2170178471798
66640000 95.2275709223142
66650000 102.225898392515
66660000 100.441432512993
66670000 99.2490963437987
66680000 101.009561269687
66690000 102.292508376512
66700000 103.733116529288
66710000 107.939429896613
66720000 105.113109292088
66730000 107.418119510428
66740000 107.174230603414
66750000 106.740466060419
66760000 112.27003885521
66770000 109.864928780851
66780000 104.508372450968
66790000 104.18258421357
66800000 100.562362572098
66810000 97.1285376022137
66820000 95.1749166864756
66830000 98.9550775406769
66840000 100.719154844158
66850000 105.197914821206
66860000 103.68950793724
66870000 103.177910430527
66880000 105.183916874706
66890000 101.336583365635
66900000 101.381836954888
66910000 104.918525145494
66920000 106.905365335245
66930000 101.425137577238
66940000 102.840754733212
66950000 100.415256600756
66960000 101.597351103118
66970000 98.9381287472252
66980000 92.2541976152731
66990000 100.173004789527
67000000 103.928933481846
67010000 98.3259625736126
67020000 100.378008997891
67030000 97.8844930302117
67040000 91.1853534232945
67050000 92.6415651510904
67060000 94.3738889566926
67070000 96.3893099562025
67080000 93.05758092927
67090000 95.9017002811103
67100000 91.8863635335513
67110000 90.2927023472885
67120000 90.1616166107772
67130000 97.8038616393052
67140000 92.1106752338941
67150000 90.5722920873825
67160000 93.7688488484799
67170000 91.3827263867016
67180000 95.3454037097962
67190000 93.9566433894155
67200000 91.6247469056717
67210000 92.0303911339483
67220000 93.7453643711406
67230000 94.2184320801819
67240000 98.0075652481107
67250000 96.8410899060429
67260000 94.3126113609701
67270000 92.6504853005803
67280000 95.2459011466472
67290000 94.8438791328056
67300000 93.1323662775516
67310000 94.3937913166214
67320000 95.8941779219635
67330000 93.9918374881809
67340000 94.8372833004317
67350000 96.9143024867452
67360000 98.7924914043768
67370000 94.6233331215813
67380000 88.7752669378668
67390000 96.9892609989933
67400000 101.96355431819
67410000 102.115530379044
67420000 97.8516954496041
67430000 96.5913715113166
67440000 101.884154187648
67450000 101.226031420037
67460000 101.820650102938
67470000 98.8090394334328
67480000 98.8806506791338
67490000 97.6695580006664
67500000 102.096270225613
67510000 108.176685881159
67520000 101.348850146456
67530000 99.1768536816916
67540000 100.47690121525
67550000 99.2355774554132
67560000 96.0075478060887
67570000 104.375839987775
67580000 104.565729220965
67590000 97.9567176563161
67600000 101.368508584067
67610000 98.9284766065406
67620000 103.180233204476
67630000 95.3758952906958
67640000 105.754662147959
67650000 106.328887805982
67660000 102.352876595297
67670000 98.4358086391542
67680000 100.853853331842
67690000 100.53543877131
67700000 104.495368887793
67710000 113.684633941203
67720000 111.148917422566
67730000 112.758455700858
67740000 105.396759094934
67750000 105.453457994405
67760000 107.023424072799
67770000 103.781508084551
67780000 101.346913671992
67790000 103.553141081085
67800000 104.742670770729
67810000 104.467290998635
67820000 103.098975881554
67830000 98.430577039274
67840000 103.412793468404
67850000 105.685883126472
67860000 107.978915916188
67870000 106.66615724198
67880000 108.728320951268
67890000 107.483537175896
67900000 103.575226453173
67910000 109.503202617446
67920000 105.951012739252
67930000 106.775785685904
67940000 109.435434350811
67950000 107.540330167702
67960000 107.455589480478
67970000 111.141658347623
67980000 111.419704546346
67990000 114.972267783379
68000000 116.300760638237
68010000 117.360682231016
68020000 112.952056595064
68030000 109.729709757468
68040000 110.870330881716
68050000 115.406548820133
68060000 113.576079079201
68070000 111.666513899771
68080000 110.281889051693
68090000 114.431157866949
68100000 110.919999853265
68110000 110.361951986626
68120000 110.093036592476
68130000 105.477165562779
68140000 105.849212003215
68150000 110.604454788318
68160000 103.819949057068
68170000 107.192518520832
68180000 98.0709274352691
68190000 103.699418439497
68200000 105.385582917135
68210000 108.458422376005
68220000 104.967878931208
68230000 105.049623393086
68240000 107.125760695033
68250000 115.413667687479
68260000 118.296448103016
68270000 114.012581647813
68280000 114.762329722572
68290000 113.222801176355
68300000 113.214317981753
68310000 114.662211555955
68320000 110.556692866812
68330000 111.883270434161
68340000 113.386026236974
68350000 113.259254998214
68360000 112.470456823782
68370000 114.211053778751
68380000 114.894010006047
68390000 115.057294885782
68400000 113.950880011016
68410000 113.666253901601
68420000 109.579136597338
68430000 107.351971765735
68440000 110.746868677186
68450000 104.745391382745
68460000 105.301519328237
68470000 109.663979495876
68480000 107.83108802564
68490000 116.168180621292
68500000 108.224645048382
68510000 106.191560158498
68520000 107.932503671668
68530000 105.246108912273
68540000 106.725261457562
68550000 111.738029663165
68560000 109.774239272168
68570000 109.984847886815
68580000 103.337510579337
68590000 99.5612285257668
68600000 103.083833760235
68610000 108.300946514288
68620000 105.062414240959
68630000 102.432883069755
68640000 100.158061120589
68650000 94.7504379841382
68660000 104.452817102539
68670000 105.165234342358
68680000 106.712855401499
68690000 110.302479529426
68700000 108.712600065524
68710000 107.475556443568
68720000 106.507921063254
68730000 102.579971580431
68740000 102.495963210178
68750000 102.511368717403
68760000 105.040926331096
68770000 101.682247276045
68780000 97.9309362523676
68790000 95.2587619534256
68800000 103.234169635361
68810000 100.174736280473
68820000 103.455708723532
68830000 107.249216511313
68840000 107.478689307898
68850000 107.098201528325
68860000 107.234941032218
68870000 109.664134553673
68880000 109.730634066436
68890000 106.03548037289
68900000 109.657616757787
68910000 111.285043651979
68920000 109.822240439265
68930000 114.443529736854
68940000 117.21343157159
68950000 109.949376766105
68960000 111.888879410882
68970000 114.171961893094
68980000 111.958510928643
68990000 107.928808206928
69000000 108.811618204809
69010000 112.713265920681
69020000 112.332536028409
69030000 115.920870557643
69040000 110.126604452707
69050000 111.558904839513
69060000 108.572777182582
69070000 111.561762641679
69080000 113.406046415992
69090000 101.083800655056
69100000 102.293077190375
69110000 105.619939527215
69120000 109.152029064491
69130000 112.002288661575
69140000 106.606931762762
69150000 107.835806504029
69160000 115.988176171778
69170000 112.146950970666
69180000 106.602340150392
69190000 107.724018133602
69200000 108.222737118278
69210000 107.378478576495
69220000 106.776497944367
69230000 106.661062687385
69240000 103.486232837316
69250000 103.96586970397
69260000 106.165554095683
69270000 102.150529730416
69280000 103.861805755083
69290000 107.279140696638
69300000 104.083396677196
69310000 104.84548521364
69320000 107.905660938396
69330000 105.25113078242
69340000 104.365452356959
69350000 110.81391941348
69360000 105.764308410053
69370000 108.117769343553
69380000 110.560852308541
69390000 111.638493320704
69400000 105.531156576081
69410000 106.78368393113
69420000 104.420746075011
69430000 98.6744789235
69440000 108.182340261468
69450000 107.809623352333
69460000 112.760005409226
69470000 112.007137381269
69480000 100.066604411328
69490000 99.6232583995721
69500000 107.074652523032
69510000 108.812386750585
69520000 108.002210571732
69530000 110.811615658299
69540000 108.693023981786
69550000 107.459702733706
69560000 108.75243281826
69570000 110.302208603082
69580000 106.288232988288
69590000 113.976080863961
69600000 105.398195752097
69610000 102.321680323886
69620000 113.645120833471
69630000 108.283188324809
69640000 107.692714723971
69650000 108.210902367997
69660000 107.210148618196
69670000 108.422364422648
69680000 98.9754473396741
69690000 107.026217655733
69700000 113.067969626981
69710000 114.047135492388
69720000 107.971302398748
69730000 110.083805704168
69740000 113.240015392468
69750000 113.832934802143
69760000 114.365778317899
69770000 113.080815104254
69780000 112.933618063279
69790000 113.989113660704
69800000 119.476255020128
69810000 117.019996385405
69820000 116.106594703474
69830000 114.633573045436
69840000 117.924835577375
69850000 112.575322664683
69860000 108.812543247433
69870000 106.263570525248
69880000 111.516774365539
69890000 105.592724370489
69900000 105.150565602149
69910000 111.342076967656
69920000 106.117998766523
69930000 103.256135502469
69940000 110.507230125781
69950000 108.718676507502
69960000 106.798089258465
69970000 104.74839779951
69980000 110.10681481177
69990000 103.351663004995
70000000 99.3140653169442
70010000 99.51814918122
70020000 94.8120852008147
70030000 103.885097501708
70040000 102.876147971692
70050000 99.2411275228205
70060000 102.983222885266
70070000 103.190346400895
70080000 103.266493734691
70090000 105.91927752918
70100000 104.914168029654
70110000 101.458381725977
70120000 104.411731384068
70130000 100.610374957314
70140000 103.202219222707
70150000 102.244236989902
70160000 102.573565573401
70170000 102.924730072257
70180000 101.941609357257
70190000 102.226239421358
70200000 105.861864424963
70210000 104.362206432161
70220000 102.909970290369
70230000 111.100882708485
70240000 113.773729909542
70250000 111.871838361244
70260000 105.875991969239
70270000 105.908273260831
70280000 111.588827346812
70290000 116.768745393242
70300000 118.059984807379
70310000 117.381803074256
70320000 118.35132400554
70330000 115.505847070705
70340000 115.492618302399
70350000 110.711621470313
70360000 114.765401379334
70370000 112.348027814053
70380000 111.893750166313
70390000 107.201099095212
70400000 104.55002030231
70410000 106.720997352026
70420000 102.167816802716
70430000 106.282626051972
70440000 100.910231461955
70450000 103.613541828073
70460000 101.408351197162
70470000 108.602609732652
70480000 110.202475474112
70490000 107.636698949194
70500000 106.268575142092
70510000 106.907948864001
70520000 103.816487757935
70530000 102.642306587644
70540000 102.514758976503
70550000 112.983450196687
70560000 111.800933450805
70570000 112.24114437131
70580000 107.744631039713
70590000 104.219882209711
70600000 104.306525582877
70610000 107.108910320838
70620000 114.863742885073
70630000 111.642508012761
70640000 107.954601830895
70650000 108.696308343455
70660000 111.117112474301
70670000 108.093209800715
70680000 105.0697950181
70690000 102.116116126943
70700000 108.048412767453
70710000 104.777203776424
70720000 107.273765121452
70730000 106.323175298078
70740000 106.610075690239
70750000 100.61259142067
70760000 105.219280703938
70770000 109.868121826332
70780000 108.790711078633
70790000 100.357077946454
70800000 100.313079671984
70810000 111.599408156312
70820000 105.493733399277
70830000 108.458264094534
70840000 101.554951088933
70850000 101.717361018662
70860000 103.657625836932
70870000 100.536209204515
70880000 100.957234469984
70890000 108.618460450642
70900000 107.112501027336
70910000 103.98670117659
70920000 108.032279076444
70930000 111.708630785686
70940000 110.447396624897
70950000 111.643283135793
70960000 107.301907348837
70970000 110.835238439645
70980000 110.846663761836
70990000 111.594227224483
71000000 109.317392257224
71010000 110.747518681079
71020000 108.182096922993
71030000 108.481400110351
71040000 107.631401525219
71050000 108.999486994446
71060000 111.361100197429
71070000 107.464874333989
71080000 108.846079181507
71090000 111.668018779466
71100000 106.471421933511
71110000 110.345540356996
71120000 111.827215489788
71130000 111.981076784576
71140000 105.678740286767
71150000 110.836750406649
71160000 109.297888748642
71170000 107.32036326829
71180000 101.496264729333
71190000 101.992864567439
71200000 101.023450129542
71210000 106.133818890476
71220000 101.15340472827
71230000 102.683510961491
71240000 104.820127063447
71250000 103.786516450637
71260000 107.871803524687
71270000 102.283481019049
71280000 100.416921294584
71290000 96.9180078204726
71300000 103.717655082595
71310000 107.09193741496
71320000 109.8968326698
71330000 98.1208276312668
71340000 103.821996894469
71350000 107.26512898138
71360000 105.224886093879
71370000 99.6144269139761
71380000 108.033057532016
71390000 105.802251317418
71400000 108.807158643495
71410000 109.305505834167
71420000 111.165963960301
71430000 109.617333167212
71440000 110.258796456588
71450000 106.02638929013
71460000 104.388210712642
71470000 101.507322611166
71480000 109.962280514131
71490000 103.585156323071
71500000 111.434146002927
71510000 117.562097858914
71520000 113.781785298071
71530000 115.073769549046
71540000 110.951927046922
71550000 110.886176347708
71560000 106.503424097522
71570000 111.864562347019
71580000 109.993161652722
71590000 105.182241223121
71600000 111.641341267086
71610000 105.692919940031
71620000 107.558166828139
71630000 105.508068735666
71640000 102.758428603609
71650000 105.445822419475
71660000 102.180248765138
71670000 99.8379500488052
71680000 99.3543917355415
71690000 100.000038827814
71700000 104.441231005025
71710000 98.5087126710896
71720000 97.0405033480542
71730000 95.5079763300836
71740000 96.3751831188319
71750000 98.8907059793863
71760000 99.0125129449538
71770000 98.439605433273
71780000 99.386475489793
71790000 109.127049312113
71800000 110.417450972346
71810000 109.745690832059
71820000 107.638003503983
71830000 104.84319837503
71840000 105.599568582707
71850000 108.022936776346
71860000 108.632584949268
71870000 103.626194695756
71880000 104.68908237285
71890000 111.319371407027
71900000 106.442977595847
71910000 105.650266304785
71920000 105.790575593828
71930000 109.603401529678
71940000 108.490191806313
71950000 106.014338438524
71960000 105.792323234378
71970000 100.942756661363
71980000 104.977574680666
71990000 106.106930669422
72000000 102.131140142466
72010000 104.982716382328
72020000 102.650222421421
72030000 95.4992245665147
72040000 100.655705065834
72050000 102.749333268392
72060000 105.992733514465
72070000 108.065995572993
72080000 107.680086328096
72090000 109.700882902707
72100000 111.746080942718
72110000 108.65439133245
72120000 111.084790444935
72130000 113.303691669832
72140000 115.023362621154
72150000 114.054193266141
72160000 117.828994024179
72170000 119.961602211013
72180000 114.712611895172
72190000 108.1318828081
72200000 103.735627704815
72210000 108.657836654922
72220000 110.785112655967
72230000 104.35663036843
72240000 104.236858217507
72250000 103.992054485988
72260000 101.10610642321
72270000 102.606104499697
72280000 102.275114345508
72290000 103.933517097896
72300000 101.353092249704
72310000 106.698223277327
72320000 111.664609489558
72330000 108.722056344975
72340000 104.710505114488
72350000 101.587728475908
72360000 103.936064303472
72370000 106.548473532373
72380000 102.460397249061
72390000 103.772430426482
72400000 100.994514354279
72410000 102.79009538131
72420000 105.998330198483
72430000 103.944789137812
72440000 110.949837697735
72450000 108.671551314252
72460000 106.316742386181
72470000 110.934951756308
72480000 111.817313071175
72490000 102.223796699803
72500000 100.406023737365
72510000 105.469418529558
72520000 101.532914868578
72530000 101.946379685499
72540000 102.9580568159
72550000 106.750620722253
72560000 108.090803245745
72570000 113.338518371087
72580000 108.021384194528
72590000 108.438401714776
72600000 107.745827757559
72610000 106.858994606614
72620000 105.949516610829
72630000 109.798394889701
72640000 110.819847457948
72650000 112.266550037232
72660000 111.273049755488
72670000 105.66882345139
72680000 101.393971911389
72690000 110.263300404021
72700000 110.461409078218
72710000 104.803026530543
72720000 108.544635917486
72730000 113.349850534189
72740000 107.732864065907
72750000 108.401462853396
72760000 107.116694322785
72770000 111.049692547575
72780000 107.486987594545
72790000 109.287750897777
72800000 108.648829897233
72810000 110.746775790447
72820000 108.30035175223
72830000 110.53811996555
72840000 102.135513567423
72850000 104.147930027407
72860000 105.157769801432
72870000 104.181190622971
72880000 104.178782085047
72890000 106.566546802966
72900000 108.663477904955
72910000 103.027602488744
72920000 104.980014063166
72930000 102.119938150307
72940000 99.2536145161162
72950000 96.2935440192551
72960000 93.8088647767391
72970000 89.5961683703914
72980000 92.1474770956842
72990000 91.543756019004
73000000 93.7414072503773
73010000 98.0300130011466
73020000 99.3100037113857
73030000 103.83928596807
73040000 99.0289892979783
73050000 100.914167549106
73060000 100.445487713344
73070000 101.607391172625
73080000 105.835180891965
73090000 107.148021936644
73100000 106.74472667564
73110000 104.400860934689
73120000 109.191692483787
73130000 109.64841108952
73140000 102.198173092812
73150000 108.619755921482
73160000 109.68914574388
73170000 105.291696287671
73180000 113.033272438304
73190000 112.206895576332
73200000 108.80139161545
73210000 113.694541888264
73220000 112.290189743702
73230000 117.301838854232
73240000 113.842768625284
73250000 110.696206049796
73260000 108.033580617913
73270000 110.850878914732
73280000 111.593288007032
73290000 107.094276143685
73300000 106.797682432132
73310000 113.002573239829
73320000 110.640476912274
73330000 109.218708679793
73340000 110.722160286117
73350000 111.214097340803
73360000 105.900843370263
73370000 102.008869691104
73380000 100.679289465639
73390000 101.480159589616
73400000 104.545838294234
73410000 103.013735138906
73420000 100.05604606547
73430000 101.89723343571
73440000 102.618310557427
73450000 101.379143435862
73460000 97.1051410190387
73470000 95.8998146194903
73480000 105.037948983835
73490000 105.900894686236
73500000 104.880653129906
73510000 103.833131304013
73520000 106.374862218072
73530000 105.40029458498
73540000 108.674644496418
73550000 112.08036089652
73560000 109.140334956336
73570000 112.69570944942
73580000 113.256524965694
73590000 112.828418255426
73600000 108.627370489318
73610000 112.702718505828
73620000 107.151222256875
73630000 102.440238799362
73640000 100.820879347704
73650000 97.1761843586059
73660000 105.613819181917
73670000 106.708995426482
73680000 107.856353589154
73690000 107.013457985506
73700000 103.952634045255
73710000 99.8055130601902
73720000 100.251745188578
73730000 106.339459279875
73740000 101.933513441046
73750000 102.910347820618
73760000 105.37195079081
73770000 106.758790972754
73780000 104.56983961649
73790000 100.376358236924
73800000 104.308746877447
73810000 101.130971425485
73820000 107.846861734216
73830000 105.064753036812
73840000 106.895394088553
73850000 110.307159880962
73860000 105.955400081948
73870000 105.208816333953
73880000 104.55429625015
73890000 100.968729641888
73900000 101.702794385167
73910000 98.094624267903
73920000 96.5624140572862
73930000 96.0105644205825
73940000 97.7979403342218
73950000 103.046557193823
73960000 110.19929283435
73970000 108.344342627857
73980000 103.370661204061
73990000 107.450315035635
74000000 107.645066930128
74010000 111.546321903288
74020000 111.140388356335
74030000 114.894963504162
74040000 115.332898257477
74050000 115.633929361205
74060000 117.679478395893
74070000 117.885908100748
74080000 114.859219534436
74090000 110.357624606043
74100000 112.217369182083
74110000 108.604604376467
74120000 106.762804018694
74130000 110.76401677881
74140000 110.01054462052
74150000 107.627521641849
74160000 114.141316508169
74170000 109.773784580774
74180000 112.506259069014
74190000 106.819809158504
74200000 106.841310649731
74210000 112.814905440694
74220000 108.741914517248
74230000 107.110671749046
74240000 107.833014190109
74250000 112.915647968694
74260000 113.345456810121
74270000 106.380747473465
74280000 108.025624487081
74290000 107.571161115815
74300000 102.5771562382
74310000 111.873037667005
74320000 106.351107565016
74330000 101.984949798405
74340000 107.093917633435
74350000 114.701291768284
74360000 119.309584646049
74370000 117.584085035516
74380000 117.293332666403
74390000 107.845131261381
74400000 103.745864900325
74410000 97.1501682490799
74420000 102.811794031326
74430000 108.039106564397
74440000 105.482044668654
74450000 109.68088835739
74460000 104.047799814117
74470000 106.214587692736
74480000 101.963691498086
74490000 100.716457061369
74500000 106.26051322694
74510000 101.224035018934
74520000 104.244262956562
74530000 106.603441086295
74540000 106.052203557197
74550000 104.741502916772
74560000 99.0808580857809
74570000 105.600123554985
74580000 113.885680099558
74590000 111.426361769123
74600000 109.32759886587
74610000 111.592913531342
74620000 111.409433427675
74630000 104.299950195443
74640000 104.888922079227
74650000 104.761549119936
74660000 103.532141580226
74670000 115.41492624865
74680000 109.915379503391
74690000 109.747329400744
74700000 109.725493500324
74710000 110.600942447866
74720000 111.051951129372
74730000 102.910663872736
74740000 105.88989211421
74750000 111.052145774114
74760000 98.8425321059567
74770000 103.86904601244
74780000 113.126537144015
74790000 116.396912700084
74800000 113.610819893252
74810000 116.413576874993
74820000 112.759767902354
74830000 114.317971842982
74840000 116.098739755968
74850000 115.228038605307
74860000 114.202457463056
74870000 121.655580430388
74880000 114.075165095656
74890000 112.304293228539
74900000 114.079530536275
74910000 117.472015746692
74920000 116.238682198207
74930000 109.663402080285
74940000 108.231338529505
74950000 110.850757306851
74960000 105.25852047344
74970000 109.526713119618
74980000 107.271631495938
74990000 107.761157238753
75000000 108.216858432652
75010000 106.189369746926
75020000 111.458723637495
75030000 110.067351210534
75040000 111.40232450354
75050000 109.660587786654
75060000 104.355525238319
75070000 109.211873696986
75080000 106.509473697994
75090000 106.663323703557
75100000 105.705735949562
75110000 106.260199845856
75120000 103.372609927741
75130000 107.421301165808
75140000 105.638065472106
75150000 106.34355690643
75160000 107.195855504112
75170000 102.693719552202
75180000 104.945621526577
75190000 101.318202821772
75200000 110.865937984629
75210000 105.542478597191
75220000 105.870923147014
75230000 109.066225164183
75240000 109.628148721251
75250000 110.125632261687
75260000 107.414524499371
75270000 112.880751091057
75280000 113.837468124944
75290000 115.913880724333
75300000 110.290276518191
75310000 109.474698233841
75320000 110.904949694424
75330000 115.2614552619
75340000 109.106382824203
75350000 109.021032545119
75360000 103.408222240105
75370000 106.61278792975
75380000 107.262853697789
75390000 108.363158710799
75400000 108.988107473795
75410000 110.192423020791
75420000 113.158326598786
75430000 113.261862395159
75440000 104.075640304959
75450000 106.968328958344
75460000 107.42678181634
75470000 109.482474535651
75480000 110.651105991928
75490000 114.207472713793
75500000 109.439557559686
75510000 105.133957933153
75520000 110.115124933064
75530000 112.471242913016
75540000 111.246401987393
75550000 113.363296104439
75560000 107.627292716007
75570000 107.997039528161
75580000 103.299088855925
75590000 107.896102710125
75600000 106.797541884866
75610000 108.117747634912
75620000 115.497646375011
75630000 108.045634039291
75640000 114.500932378498
75650000 110.470792424249
75660000 108.251624063978
75670000 113.165270776012
75680000 108.263107423303
75690000 114.639912911458
75700000 114.094862851901
75710000 108.976772761139
75720000 109.334137120075
75730000 113.796628054532
75740000 114.532032832615
75750000 110.522387312896
75760000 105.217066285292
75770000 102.717953879869
75780000 103.264940457415
75790000 104.105161382271
75800000 107.676142347289
75810000 105.052089358589
75820000 109.485272284377
75830000 106.430898126564
75840000 105.290443971916
75850000 104.177699024404
75860000 107.486416370409
75870000 108.10678416601
75880000 104.967510206138
75890000 103.884648000844
75900000 98.4736583559342
75910000 102.664961361736
75920000 109.774685284206
75930000 112.493047294679
75940000 112.964402366191
75950000 111.970701937395
75960000 108.866500772837
75970000 117.626874258041
75980000 112.299478904427
75990000 109.014696807399
76000000 108.491749769325
76010000 97.1259970679481
76020000 103.580282112263
76030000 98.8645902340101
76040000 101.60556740801
76050000 102.188749926919
76060000 105.702817797125
76070000 109.271211048719
76080000 104.122762308865
76090000 105.699269158098
76100000 109.589965935583
76110000 110.530356838893
76120000 100.301963588641
76130000 100.607884750185
76140000 109.514765020414
76150000 107.409101282723
76160000 111.868558926091
76170000 106.567017788453
76180000 106.014517522519
76190000 108.333252063549
76200000 109.470405616238
76210000 111.058442050773
76220000 107.162846367815
76230000 112.632016169444
76240000 107.855317869959
76250000 108.996036387611
76260000 103.550531709148
76270000 105.094170492907
76280000 108.956241761316
76290000 99.9668551438622
76300000 103.127541548069
76310000 105.451857565048
76320000 101.320801728871
76330000 102.098307424418
76340000 110.943059335809
76350000 107.182655354566
76360000 105.930621994245
76370000 108.372846890272
76380000 106.24149870892
76390000 109.543799402103
76400000 109.942154901355
76410000 108.647970241657
76420000 107.894106756368
76430000 103.281238373186
76440000 107.507236209202
76450000 112.720836865053
76460000 108.616258378764
76470000 110.287652030999
76480000 108.97853886498
76490000 104.739521063185
76500000 108.556119878828
76510000 106.384531554524
76520000 108.837615637392
76530000 108.460248890853
76540000 108.623114907964
76550000 107.997013490134
76560000 110.554239183281
76570000 105.96162671812
76580000 116.106021791925
76590000 111.134625348985
76600000 114.642746772404
76610000 109.790805994288
76620000 111.220601555051
76630000 109.00818647766
76640000 110.996426764195
76650000 106.890323269602
76660000 105.195566137591
76670000 110.343846209176
76680000 110.977451006542
76690000 115.843417533372
76700000 111.330955864839
76710000 112.263192096765
76720000 105.337563331783
76730000 108.834598010529
76740000 105.534152117777
76750000 113.24618152203
76760000 113.125555382252
76770000 106.770060573078
76780000 109.301694182266
76790000 105.427915925829
76800000 110.535565688598
76810000 108.584686420736
76820000 106.753948046964
76830000 108.904928015249
76840000 108.974118549455
76850000 108.848527278475
76860000 105.747633818822
76870000 108.473031879166
76880000 96.7230204147328
76890000 107.043175727918
76900000 110.966522015247
76910000 112.384106925266
76920000 111.913110284721
76930000 107.385121394106
76940000 107.649394478849
76950000 110.329520996947
76960000 112.447599635703
76970000 113.313891831351
76980000 110.574299031955
76990000 113.895256893623
77000000 111.545172600149
77010000 110.48778291136
77020000 111.209483215235
77030000 107.759687539976
77040000 108.033730705863
77050000 104.770342114787
77060000 109.937819335329
77070000 111.800812786381
77080000 108.696857019384
77090000 105.230551541512
77100000 109.28906227314
77110000 110.839304301419
77120000 114.087743832905
77130000 114.627295576737
77140000 107.960312544566
77150000 110.565138063225
77160000 111.640492716578
77170000 110.45961133227
77180000 109.342500370548
77190000 108.609541528619
77200000 113.582585443383
77210000 110.635610090033
77220000 112.880419905079
77230000 116.118880639307
77240000 113.512530433218
77250000 106.712670752981
77260000 105.582199270967
77270000 105.19025137679
77280000 108.633202702005
77290000 110.154174091742
77300000 103.372022085583
77310000 108.278546554031
77320000 105.762952272701
77330000 103.685129309595
77340000 106.050192242504
77350000 102.050744427086
77360000 103.623730504104
77370000 100.644402235964
77380000 110.327193332447
77390000 103.648330849911
77400000 112.585712279608
77410000 114.442451100998
77420000 111.927486226413
77430000 112.301762815957
77440000 109.946289458593
77450000 112.340438691648
77460000 112.593176417161
77470000 112.979476068852
77480000 112.872459746281
77490000 113.076974719086
77500000 114.607999038402
77510000 108.977276726374
77520000 101.122382493903
77530000 110.08184929391
77540000 118.044672655404
77550000 118.347157244174
77560000 114.209463504195
77570000 115.895166150365
77580000 112.071305575952
77590000 112.946280052578
77600000 113.996481561062
77610000 114.336411087214
77620000 115.710043040678
77630000 111.601167895119
77640000 109.460048797735
77650000 108.983914576629
77660000 110.243435023221
77670000 112.399773931934
77680000 113.275373669234
77690000 113.333296718251
77700000 114.994885150836
77710000 111.271355112758
77720000 115.566842936632
77730000 107.78946938356
77740000 107.679109113165
77750000 101.891163802369
77760000 100.251039561408
77770000 105.269441024852
77780000 101.848423504314
77790000 108.933236565696
77800000 107.183580702265
77810000 110.109962980897
77820000 109.384803319161
77830000 110.303088089887
77840000 112.806499383696
77850000 106.655930138218
77860000 112.689803707932
77870000 111.127929587514
77880000 113.067478841522
77890000 108.781408058129
77900000 108.82512037737
77910000 110.582014622261
77920000 108.867785186502
77930000 106.398460994949
77940000 110.18836225823
77950000 107.587275428752
77960000 102.677525612284
77970000 99.9296630999292
77980000 100.652480702924
77990000 98.718535263442
78000000 101.850936438666
78010000 105.25527621516
78020000 106.15531198689
78030000 104.562875533725
78040000 111.24451426344
78050000 107.860157736715
78060000 108.223543827819
78070000 105.51599039205
78080000 105.452049893353
78090000 108.998352119989
78100000 109.664617275852
78110000 108.237911174585
78120000 106.182838059173
78130000 105.80929691253
78140000 102.631131680237
78150000 108.244017561461
78160000 110.865433707466
78170000 108.656114802959
78180000 106.838841896015
78190000 105.776110484329
78200000 103.993379445228
78210000 96.5350642991342
78220000 98.6824839346509
78230000 102.926973806429
78240000 100.981219072283
78250000 104.684273652525
78260000 101.261264041139
78270000 104.440392960719
78280000 99.6645054600307
78290000 99.5202995976773
78300000 100.843341177721
78310000 102.745802459155
78320000 102.884950411733
78330000 97.6766537312533
78340000 101.349836810473
78350000 100.622077582738
78360000 99.320996944679
78370000 100.389526872758
78380000 101.594660747404
78390000 97.0247647246952
78400000 96.7141357733581
78410000 91.9562649455924
78420000 92.0579504772203
78430000 98.2584470994672
78440000 94.3822406476178
78450000 96.30949749008
78460000 99.4873442759331
78470000 101.823768805094
78480000 105.849945520519
78490000 101.02230057551
78500000 99.4292055942613
78510000 101.998752721409
78520000 104.458052494239
78530000 105.85380033125
78540000 112.458103488578
78550000 104.852909223151
78560000 107.383605560927
78570000 104.372113324413
78580000 104.379823095728
78590000 99.1484614111844
78600000 97.4061619988743
78610000 99.7197379465835
78620000 107.566387143382
78630000 102.121118764503
78640000 104.723496962843
78650000 104.79389577422
78660000 106.428275934412
78670000 107.160368695144
78680000 105.521579966972
78690000 102.844734023926
78700000 104.912622883401
78710000 106.343138154458
78720000 105.325360996953
78730000 98.8240897654107
78740000 104.132955236832
78750000 111.547218788373
78760000 108.378137614181
78770000 110.246603332018
78780000 107.812168268723
78790000 107.98642628651
78800000 100.878582325262
78810000 98.9635743740456
78820000 106.683248299554
78830000 112.551789566526
78840000 114.363063208505
78850000 112.277428585381
78860000 116.186398142964
78870000 118.511847299501
78880000 119.298242457638
78890000 113.47793208706
78900000 113.881545566239
78910000 111.090400248308
78920000 107.240962893758
78930000 108.638947014429
78940000 111.97574053847
78950000 108.629509660968
78960000 113.421821138122
78970000 113.257548163349
78980000 107.175496127305
78990000 98.4066027116194
79000000 95.6858543216414
79010000 92.8270963200803
79020000 97.9454970538229
79030000 93.9048234040068
79040000 94.4369552650439
79050000 106.010004030093
79060000 109.141110632191
79070000 103.547956591903
79080000 104.064669040254
79090000 103.391931425383
79100000 100.198950618432
79110000 104.633002964751
79120000 105.625536019193
79130000 106.076341108818
79140000 108.086782632911
79150000 107.28309020614
79160000 106.345512264716
79170000 107.803881938712
79180000 108.442102017628
79190000 108.658867264497
79200000 108.174719409133
79210000 110.64805349694
79220000 114.085082279017
79230000 114.489035379253
79240000 105.662288197145
79250000 97.853053289975
79260000 102.947183757097
79270000 100.403153258362
79280000 103.982460853803
79290000 105.606247533805
79300000 110.790819068948
79310000 102.483696068464
79320000 104.398752617037
79330000 105.088491185342
79340000 102.32099522009
79350000 106.393501607635
79360000 105.33269376604
79370000 107.628134282879
79380000 108.322109160414
79390000 105.221822932326
79400000 106.635755285855
79410000 107.34509995843
79420000 100.307047569452
79430000 107.268242389483
79440000 109.967605757801
79450000 112.554432402003
79460000 107.410431442776
79470000 108.692945674763
79480000 113.781535052075
79490000 112.94058751815
79500000 109.110519964354
79510000 106.821199475974
79520000 104.463801232259
79530000 103.71954984853
79540000 107.066449971621
79550000 106.076493493818
79560000 105.055168895119
79570000 104.203548499119
79580000 105.761106726742
79590000 101.404115917191
79600000 103.286752662043
79610000 107.030712466023
79620000 107.659309407481
79630000 103.99634270157
79640000 109.922062990455
79650000 111.445527399967
79660000 111.971716444156
79670000 111.354845419107
79680000 109.811468504303
79690000 109.645615471291
79700000 107.886570512004
79710000 105.638188316431
79720000 102.973584323075
79730000 106.780922922339
79740000 103.980070477819
79750000 106.068111253261
79760000 106.506869339688
79770000 106.170548861695
79780000 104.748976676264
79790000 102.259349081829
79800000 107.426735950151
79810000 107.357189251204
79820000 101.957820505741
79830000 103.430864725286
79840000 115.104815885081
79850000 113.030867044147
79860000 110.224549358899
79870000 112.895956040901
79880000 108.943898675008
79890000 106.185519263577
79900000 101.242108374842
79910000 106.682924259152
79920000 106.576222055355
79930000 108.906163087238
79940000 103.409941624828
79950000 108.303521083048
79960000 109.52814890027
79970000 113.391520226148
79980000 107.704874042325
79990000 107.440838077493
80000000 105.37342443096
80010000 108.536176146866
80020000 108.982928497611
80030000 105.9751647401
80040000 110.000123916947
80050000 110.291636826519
80060000 106.094672275553
80070000 107.544354802317
80080000 107.704571389342
80090000 106.432590320569
80100000 107.001390118478
80110000 108.559556763332
80120000 108.025516743211
80130000 107.329816742882
80140000 111.047895800815
80150000 107.583800715673
80160000 114.348652113754
80170000 109.024976552826
80180000 105.023057571441
80190000 100.281707402342
80200000 105.343944128665
80210000 110.016990722649
80220000 109.920796381382
80230000 108.165011082618
80240000 107.532321886445
80250000 112.648949660783
80260000 114.575164322802
80270000 109.478115563342
80280000 109.221657649282
80290000 111.818937983303
80300000 108.323299314359
80310000 108.113184582576
80320000 107.810077286679
80330000 104.778102599491
80340000 107.975703588316
80350000 110.4232275905
80360000 116.330592638297
80370000 111.044059593537
80380000 111.244602099842
80390000 110.091900618688
80400000 110.320664921972
80410000 109.644720579681
80420000 107.207946689131
80430000 108.5850177794
80440000 115.906223714171
80450000 110.255092993329
80460000 115.624785810441
80470000 110.77472481432
80480000 109.172655381037
80490000 113.258808916986
80500000 108.974810185154
80510000 105.944786858218
80520000 107.505269760581
80530000 109.519052752988
80540000 108.994272711991
80550000 116.860558309705
80560000 108.621815744042
80570000 114.836508835531
80580000 111.966656878164
80590000 112.010321015007
80600000 107.960241447468
80610000 111.257434539996
80620000 106.285228242944
80630000 109.678420385611
80640000 110.756895898173
80650000 114.229177720901
80660000 114.857027059125
80670000 108.355614947365
80680000 115.741354266781
80690000 117.03425239629
80700000 110.82250634173
80710000 110.451187878518
80720000 109.621543257267
80730000 110.175115848734
80740000 107.525324467612
80750000 106.912200334302
80760000 108.09413514271
80770000 115.134684364431
80780000 115.381713414578
80790000 113.11666758868
80800000 113.003488751403
80810000 115.230595120566
80820000 112.258325031259
80830000 104.532309340197
80840000 108.305342510435
80850000 112.598555220738
80860000 110.834028774623
80870000 112.64071141513
80880000 109.059566741809
80890000 110.275879801151
80900000 106.686618824574
80910000 105.874727971443
80920000 110.950939598889
80930000 111.075281843032
80940000 107.502343048741
80950000 112.830857878924
80960000 115.874176148722
80970000 114.606088762389
80980000 115.684919045711
80990000 112.792392351236
81000000 112.978233469024
81010000 115.090704857621
81020000 111.472921783932
81030000 105.939436256861
81040000 108.076314960374
81050000 108.197838548183
81060000 112.927985428871
81070000 108.579021848419
81080000 108.074242149848
81090000 109.313934888577
81100000 113.696854750933
81110000 112.60465024341
81120000 112.557416020163
81130000 113.589916435604
81140000 113.823962607983
81150000 109.477916221725
81160000 111.853083057185
81170000 118.046177884528
81180000 118.504886865058
81190000 119.689955526375
81200000 117.791674382194
81210000 113.108603171421
81220000 114.316131127199
81230000 115.542682671845
81240000 117.662759942572
81250000 113.653456238478
81260000 113.994111497288
81270000 113.583972546196
81280000 114.557776263729
81290000 116.538025249972
81300000 116.69833404123
81310000 112.979930251225
81320000 113.339883864003
81330000 113.473899927365
81340000 110.319604409694
81350000 108.810044792367
81360000 104.513771964957
81370000 109.509106873959
81380000 110.82320542406
81390000 115.761241217493
81400000 108.502864418679
81410000 114.239713944734
81420000 109.521227337769
81430000 105.257225438484
81440000 108.098327998655
81450000 107.198136180674
81460000 114.992569574449
81470000 116.964743770399
81480000 109.618304297851
81490000 109.599248576316
81500000 112.411881864532
81510000 121.915675803802
81520000 116.671555374788
81530000 119.409677272526
81540000 121.95679867485
81550000 117.212882855493
81560000 113.314992698085
81570000 113.371255677469
81580000 109.535603332053
81590000 110.693635683117
81600000 122.322543844151
81610000 118.142253623399
81620000 112.827336020849
81630000 115.158085310049
81640000 115.322609051164
81650000 113.403517113693
81660000 114.788550292427
81670000 115.367234261098
81680000 109.494974841013
81690000 115.785155371296
81700000 114.985936802301
81710000 115.797888959242
81720000 119.727731373091
81730000 114.711101072306
81740000 109.305706350149
81750000 109.085150935667
81760000 106.912465503662
81770000 114.344433639284
81780000 109.408365296885
81790000 108.456027095714
81800000 108.89495481799
81810000 106.206368770686
81820000 107.207851808706
81830000 108.072228537495
81840000 111.648576276329
81850000 108.079227998476
81860000 109.57382853441
81870000 107.82622893777
81880000 112.649749220886
81890000 110.915347127527
81900000 105.704150822509
81910000 109.791653335653
81920000 113.668998162313
81930000 109.539020072767
81940000 109.382004451956
81950000 108.162003656075
81960000 110.300718144841
81970000 106.144319710255
81980000 106.26071715673
81990000 107.519366053442
82000000 106.424676779089
82010000 108.36332829006
82020000 112.178398098283
82030000 113.606744072193
82040000 113.030029622344
82050000 114.579185585785
82060000 120.568481791236
82070000 113.692272841027
82080000 105.939667982697
82090000 109.002002595391
82100000 104.889408410913
82110000 103.371794640297
82120000 103.930306617944
82130000 104.967772821474
82140000 97.446628544829
82150000 103.968551843668
82160000 109.230963667727
82170000 109.0167565067
82180000 110.766528821757
82190000 114.872957721094
82200000 112.408950519703
82210000 111.454624908676
82220000 109.307888270355
82230000 116.737997568775
82240000 112.898691429808
82250000 113.602926698927
82260000 112.793260727423
82270000 110.86664087177
82280000 104.899703373689
82290000 103.57234641314
82300000 114.770247554806
82310000 110.025361981833
82320000 108.638014620772
82330000 115.951142972787
82340000 114.736861094417
82350000 111.167097859678
82360000 115.623274267182
82370000 111.010051771086
82380000 113.496519262902
82390000 110.028301010434
82400000 113.190721716295
82410000 112.135291427326
82420000 110.442820395008
82430000 110.845221809457
82440000 112.159589907345
82450000 109.040043052879
82460000 110.453785617657
82470000 110.07309226252
82480000 111.710864320487
82490000 111.515365723354
82500000 106.177787046691
82510000 105.700754319023
82520000 103.712276018242
82530000 111.281361767323
82540000 110.023596280796
82550000 108.69998421017
82560000 110.895013259035
82570000 113.76481907954
82580000 114.807602771994
82590000 116.343448648463
82600000 113.57047140005
82610000 116.863226849155
82620000 114.587956049928
82630000 109.217704050937
82640000 112.52501752354
82650000 108.408672441911
82660000 110.835638799535
82670000 112.73110139099
82680000 109.490252346398
82690000 113.852661379858
82700000 109.013330418285
82710000 113.801089858974
82720000 116.454266164032
82730000 114.910620138262
82740000 115.953387878058
82750000 106.872292593442
82760000 117.25365702051
82770000 114.743765196787
82780000 116.789470572446
82790000 119.84917543194
82800000 116.77476633956
82810000 110.809613269187
82820000 108.927936254628
82830000 111.163090631649
82840000 108.808470878202
82850000 110.114228205965
82860000 109.959432829123
82870000 107.301769364699
82880000 106.601507907401
82890000 106.637504186668
82900000 106.733658530662
82910000 107.223677096185
82920000 111.782461597382
82930000 110.988831173823
82940000 106.092402889861
82950000 105.322512171377
82960000 101.28591118357
82970000 99.6498079206956
82980000 100.205798248009
82990000 106.167769433258
83000000 106.117935679078
83010000 109.227481249393
83020000 109.004250735091
83030000 103.753204097265
83040000 111.407912805221
83050000 115.069448515959
83060000 103.644523615295
83070000 107.355962871863
83080000 104.0345554329
83090000 107.090161388828
83100000 103.154148746314
83110000 108.789089135668
83120000 107.968876791706
83130000 104.431862259504
83140000 108.792852875318
83150000 107.078467238349
83160000 107.737270063441
83170000 107.938936387141
83180000 104.612249164329
83190000 110.336429909258
83200000 108.53541401361
83210000 106.845314031431
83220000 105.04074924137
83230000 113.730871171119
83240000 116.633433499032
83250000 112.395105767178
83260000 108.747427909983
83270000 111.497933604809
83280000 112.122565595228
83290000 110.660121185969
83300000 104.362533439344
83310000 110.3197888495
83320000 106.184070049201
83330000 107.431036634203
83340000 108.684419539125
83350000 109.586920736412
83360000 112.198240275515
83370000 114.724583370523
83380000 110.318437439027
83390000 113.943626971709
83400000 111.114545205529
83410000 112.167469326921
83420000 110.931307515984
83430000 102.522978583346
83440000 110.239775516146
83450000 113.344206721441
83460000 112.932337980751
83470000 111.056839579772
83480000 106.038947791424
83490000 105.155308213955
83500000 106.585601331087
83510000 108.184666438047
83520000 108.960176413029
83530000 102.180689914645
83540000 94.1867666601628
83550000 105.211650340952
83560000 107.692442943907
83570000 110.171875047247
83580000 114.001228869327
83590000 119.033453776943
83600000 111.051539326768
83610000 111.612443566106
83620000 113.542283623761
83630000 115.327537764759
83640000 108.898907634205
83650000 115.462531414433
83660000 114.793260075293
83670000 107.892435102122
83680000 110.195752451098
83690000 107.879084716355
83700000 110.394758111896
83710000 110.83216091019
83720000 110.730333883917
83730000 113.974351215355
83740000 118.165551831088
83750000 113.02562247672
83760000 110.722328153901
83770000 110.007321918042
83780000 105.279580803807
83790000 109.000659077988
83800000 110.13688533146
83810000 115.265023967716
83820000 114.020037487273
83830000 115.593371941187
83840000 114.441529727553
83850000 119.052817951195
83860000 118.002027610954
83870000 116.980601854397
83880000 118.931468573449
83890000 114.736997722116
83900000 115.224633078465
83910000 116.673776218874
83920000 114.935904398883
83930000 112.848422157039
83940000 110.832772681452
83950000 115.946490657251
83960000 117.033513334913
83970000 114.287698169308
83980000 117.375507392714
83990000 118.246279753573
84000000 114.593433829912
84010000 112.949166956714
84020000 116.438052770211
84030000 113.079379319219
84040000 112.413726592725
84050000 117.041435286193
84060000 114.720569307372
84070000 114.272988031381
84080000 119.456111205487
84090000 120.740584119645
84100000 117.877129828525
84110000 112.058158372266
84120000 110.511211650727
84130000 115.568563333711
84140000 113.851613072106
84150000 117.814317713675
84160000 116.892267302839
84170000 119.29212692672
84180000 118.617011487685
84190000 122.508468324767
84200000 115.55144470194
84210000 116.335446677622
84220000 115.543982742779
84230000 116.276780744959
84240000 116.026225225787
84250000 116.244304903283
84260000 123.047261196435
84270000 118.657052999593
84280000 116.522152140684
84290000 119.335505676279
84300000 122.540337940902
84310000 115.63398026129
84320000 110.647599597779
84330000 109.87720070705
84340000 107.038014484569
84350000 111.822812682303
84360000 112.671010536123
84370000 111.366896384179
84380000 115.916822950402
84390000 113.323488972696
84400000 110.917010711107
84410000 110.234781095067
84420000 108.458337400135
84430000 116.199851210756
84440000 108.37031887845
84450000 114.351412700345
84460000 114.441168798473
84470000 117.033482382286
84480000 112.120319908926
84490000 113.577154809669
84500000 120.643841131614
84510000 115.251973281889
84520000 113.289014738239
84530000 112.824761476293
84540000 111.467311139479
84550000 111.967699213174
84560000 109.156531968529
84570000 108.150002653187
84580000 108.885661250886
84590000 115.180078133853
84600000 112.705580683145
84610000 114.015625760486
84620000 113.129981433514
84630000 115.680732470794
84640000 111.093313689029
84650000 114.029499110677
84660000 113.369110810183
84670000 114.197851053179
84680000 113.089348497302
84690000 114.72231054211
84700000 116.745473429059
84710000 115.104566091494
84720000 113.621575172925
84730000 107.361456654434
84740000 108.9947118666
84750000 109.709899901899
84760000 113.579740936819
84770000 111.031068684464
84780000 113.537985904645
84790000 110.651974328201
84800000 112.856821997047
84810000 110.572372067361
84820000 110.78237743499
84830000 106.303960448829
84840000 108.091709820785
84850000 108.02996228804
84860000 108.632964517048
84870000 102.475312696333
84880000 104.349696486143
84890000 104.420957114643
84900000 103.343641301308
84910000 109.089387029351
84920000 111.039964690174
84930000 108.069555388513
84940000 112.505508229607
84950000 112.111382522632
84960000 114.367238334622
84970000 117.62550942212
84980000 118.959342260318
84990000 113.552673250798
85000000 114.682420005742
85010000 115.82477238973
85020000 112.89870627301
85030000 113.244266767465
85040000 114.750183354064
85050000 114.842713313721
85060000 110.454797164063
85070000 118.154424261097
85080000 112.041328302909
85090000 113.480176885338
85100000 117.761296462663
85110000 117.377504274981
85120000 111.411825711111
85130000 117.353289346457
85140000 114.56893999971
85150000 112.094597097767
85160000 111.033739466632
85170000 115.1459808373
85180000 115.575444028619
85190000 116.14425390565
85200000 112.204534961547
85210000 119.079223150514
85220000 117.952443007812
85230000 118.667373279016
85240000 117.1085579338
85250000 116.862546972461
85260000 110.018518154501
85270000 110.136537280344
85280000 119.140147937488
85290000 117.026441505598
85300000 114.181375731123
85310000 114.166803687869
85320000 109.084151463905
85330000 118.04724131047
85340000 113.719434107694
85350000 114.447790804285
85360000 114.430914644734
85370000 115.090863346285
85380000 116.959375411669
85390000 112.822140962962
85400000 114.833887009319
85410000 109.616271762826
85420000 106.827930202148
85430000 103.890628981968
85440000 106.85757528756
85450000 109.283931845558
85460000 109.015286238484
85470000 102.567899213869
85480000 115.400508031535
85490000 111.145383404436
85500000 111.042964313125
85510000 114.547664236209
85520000 108.810887285018
85530000 111.790969450196
85540000 106.421852963157
85550000 107.929729927622
85560000 106.983063267602
85570000 104.460790511139
85580000 98.6145964167025
85590000 104.432732475976
85600000 104.199564767272
85610000 102.186062584289
85620000 104.303975458012
85630000 104.456764910638
85640000 102.15223510196
85650000 104.216439930438
85660000 104.607777393996
85670000 108.262940966591
85680000 107.744588561422
85690000 108.906176209592
85700000 106.225759166701
85710000 109.505428890481
85720000 112.947768242678
85730000 115.093008496068
85740000 118.01380809452
85750000 120.705187913108
85760000 113.4534927029
85770000 109.341157027249
85780000 116.200642485364
85790000 120.433729776787
85800000 119.366040598807
85810000 117.354954865947
85820000 117.638189424168
85830000 114.133908761527
85840000 118.029129843155
85850000 111.502029003621
85860000 119.728833633465
85870000 117.573230829823
85880000 118.339641672198
85890000 119.039381849132
85900000 115.170272237478
85910000 120.06682350226
85920000 118.697210491061
85930000 117.835678326612
85940000 114.745666350969
85950000 115.943806366283
85960000 114.336939718054
85970000 117.515719864524
85980000 115.433817052051
85990000 112.260868527129
86000000 113.073647337591
86010000 112.203743766357
86020000 117.666140310503
86030000 116.766163224197
86040000 122.833202993852
86050000 125.157456307479
86060000 120.548373288609
86070000 124.974539725789
86080000 125.756070076355
86090000 121.66096478697
86100000 121.019592294323
86110000 118.193512755182
86120000 118.080368425345
86130000 114.079442532809
86140000 115.024820916336
86150000 116.274125714557
86160000 116.609732780937
86170000 116.717224173909
86180000 117.776318280289
86190000 115.571807735923
86200000 118.853118302784
86210000 117.505483209288
86220000 118.994090326385
86230000 119.556182046524
86240000 118.284617017398
86250000 116.000669545311
86260000 111.233509092767
86270000 115.798912415199
86280000 113.47244594353
86290000 116.522174904094
86300000 118.179052499295
86310000 122.094297351646
86320000 119.16197845867
86330000 118.533465529034
86340000 115.959410268276
86350000 110.061765251162
86360000 114.563151236654
86370000 108.966265352729
86380000 108.803873979566
86390000 110.401835094925
86400000 101.765194730608
86410000 107.627588502663
86420000 105.318158447563
86430000 107.841600729033
86440000 108.615812586314
86450000 106.914721172627
86460000 105.905221255248
86470000 105.904822426866
86480000 107.681580203968
86490000 108.849691442658
86500000 104.836693310684
86510000 102.463323675158
86520000 106.873285851374
86530000 104.062301588655
86540000 106.435002560609
86550000 104.474809194684
86560000 112.286774404786
86570000 110.775252149847
86580000 111.872415724552
86590000 112.40506826908
86600000 114.237956843754
86610000 112.700817407844
86620000 108.293255803376
86630000 104.600662311728
86640000 106.303424074708
86650000 111.096355200991
86660000 112.707754743601
86670000 113.211626091738
86680000 106.842255309534
86690000 108.590041066649
86700000 105.531710015371
86710000 103.609823737325
86720000 107.811696773229
86730000 109.47793343378
86740000 109.196208681513
86750000 105.480976180206
86760000 112.921246580113
86770000 109.530387569438
86780000 112.806089515629
86790000 112.211327371363
86800000 106.596742436687
86810000 104.176664162621
86820000 104.90989920231
86830000 105.384423354544
86840000 106.483732792757
86850000 108.201692387431
86860000 104.899484657231
86870000 107.965857150417
86880000 109.486601498684
86890000 107.301272148268
86900000 105.227038555121
86910000 106.976933597518
86920000 114.815652274111
86930000 111.091438637444
86940000 108.611439337385
86950000 107.774762493153
86960000 108.850287063094
86970000 111.8527120554
86980000 113.034946576617
86990000 107.276030548587
87000000 110.658264065198
87010000 111.447082123941
87020000 111.679635584972
87030000 113.720790225924
87040000 112.400167893833
87050000 110.980393134318
87060000 106.515859991055
87070000 109.321293855522
87080000 112.087584357624
87090000 112.433834376604
87100000 112.143879482893
87110000 112.002948208907
87120000 110.731636076783
87130000 110.466782791886
87140000 109.829718162215
87150000 110.145449051036
87160000 115.65218859966
87170000 113.404601200309
87180000 115.246602681508
87190000 117.840181136988
87200000 118.930063928114
87210000 111.969849114666
87220000 115.329958442205
87230000 109.611533953752
87240000 104.300003771495
87250000 112.750307954506
87260000 111.993534509136
87270000 109.182457706897
87280000 108.452364602805
87290000 109.340906301816
87300000 109.466225285481
87310000 108.22492226242
87320000 111.740714539293
87330000 107.915232246171
87340000 115.830903902785
87350000 111.245453788896
87360000 107.436645086588
87370000 115.98353703692
87380000 118.975387250757
87390000 119.535428550555
87400000 116.313640126161
87410000 115.735546407837
87420000 119.419535733877
87430000 118.647455770838
87440000 114.488373384884
87450000 114.054615157755
87460000 113.076806040131
87470000 114.259203593429
87480000 115.787606530544
87490000 114.812314223581
87500000 121.02133368263
87510000 120.351240334966
87520000 118.944922781702
87530000 123.535747725025
87540000 119.273268840432
87550000 116.775458030566
87560000 120.312985727695
87570000 120.797599721272
87580000 119.429585067317
87590000 117.165307215012
87600000 118.905449911704
87610000 111.385512851748
87620000 108.854855887807
87630000 108.444720206323
87640000 111.006639170538
87650000 107.60979021952
87660000 109.289555681123
87670000 109.04389177284
87680000 111.905979989115
87690000 108.836991489726
87700000 107.47460731022
87710000 109.293427418932
87720000 109.821435611197
87730000 110.582498502784
87740000 112.048250302124
87750000 109.282932154823
87760000 111.360444994682
87770000 111.712527197891
87780000 111.165520561641
87790000 107.958379618232
87800000 106.952183156605
87810000 107.271133321277
87820000 109.017123581671
87830000 113.246355270937
87840000 108.614358913533
87850000 108.212786954888
87860000 106.622399958452
87870000 108.121974214552
87880000 112.160113601641
87890000 111.199842879185
87900000 114.062431320546
87910000 114.341436847828
87920000 114.880439874508
87930000 116.286915431967
87940000 111.142835453573
87950000 109.79364409996
87960000 112.934786516451
87970000 115.562457850131
87980000 115.166052281448
87990000 117.091215606526
88000000 115.833920764178
88010000 112.266276042841
88020000 111.328856952468
88030000 114.175863121504
88040000 116.352111530565
88050000 112.132094387843
88060000 114.861201509959
88070000 121.120767499635
88080000 120.350723596162
88090000 111.306466085463
88100000 110.752001671777
88110000 107.951049111801
88120000 114.606576334267
88130000 115.917199872155
88140000 111.413540193695
88150000 112.905087095702
88160000 107.712159294473
88170000 111.841716819108
88180000 109.854542899998
88190000 112.118431671318
88200000 113.826393472513
88210000 114.968059027267
88220000 111.259190642162
88230000 116.813664626587
88240000 113.005244582044
88250000 114.833833124143
88260000 115.799504578293
88270000 111.299675037837
88280000 112.377560910271
88290000 111.355664382541
88300000 111.698103329342
88310000 111.86720180502
88320000 112.455513467002
88330000 112.921777431639
88340000 114.621589023373
88350000 116.69316065347
88360000 118.81701514834
88370000 115.022259270798
88380000 114.861310658711
88390000 118.298741820576
88400000 117.637146598037
88410000 114.614781955187
88420000 109.54560287274
88430000 111.243556823698
88440000 112.005617784664
88450000 119.746780769591
88460000 116.730059192113
88470000 116.487103597365
88480000 115.640487543774
88490000 113.045629020037
88500000 113.173566909132
88510000 110.65559157515
88520000 113.229579939914
88530000 111.414473782347
88540000 114.658384146908
88550000 112.342070659004
88560000 115.21757609966
88570000 112.880146273138
88580000 113.971775812382
88590000 115.283008698113
88600000 118.420854979318
88610000 123.43335705511
88620000 116.91735967801
88630000 119.270648341577
88640000 116.223223124549
88650000 117.099766534228
88660000 115.425630661734
88670000 118.778173970362
88680000 115.119418652343
88690000 120.142126703662
88700000 114.858517528148
88710000 115.236464669021
88720000 108.837516958895
88730000 108.856112154968
88740000 103.647804776677
88750000 105.42715844059
88760000 109.773701781801
88770000 113.489920124446
88780000 112.272981396535
88790000 112.848631863415
88800000 110.642934013668
88810000 112.014267703046
88820000 112.894662568181
88830000 110.364763261194
88840000 102.372893150091
88850000 107.547134251798
88860000 103.487816720357
88870000 108.741328914344
88880000 107.94567961288
88890000 102.394159793113
88900000 103.132538773361
88910000 105.598797470828
88920000 107.716877041443
88930000 109.453048564378
88940000 108.509557938523
88950000 104.996966219625
88960000 106.971372984076
88970000 107.664340327956
88980000 110.196802135707
88990000 110.059031041889
89000000 113.732117664711
89010000 113.32729656437
89020000 112.928488494151
89030000 115.152976397786
89040000 116.759568835889
89050000 113.65828322414
89060000 115.464668876926
89070000 116.203551145515
89080000 119.427910220885
89090000 117.252435725978
89100000 115.90427290612
89110000 109.964144116917
89120000 107.269560029733
89130000 106.789252153797
89140000 104.737859234468
89150000 107.034162940731
89160000 112.385292370144
89170000 108.235631662425
89180000 114.370339482292
89190000 111.953984949136
89200000 103.943436422167
89210000 104.580298633898
89220000 108.776203207066
89230000 110.705090440019
89240000 109.160639934575
89250000 105.713636205325
89260000 110.449420190835
89270000 107.482372705026
89280000 107.745251997709
89290000 107.973032082737
89300000 109.679229702969
89310000 110.814209841775
89320000 114.720157006032
89330000 110.226599570212
89340000 114.009957623502
89350000 110.845198412836
89360000 109.399193630212
89370000 112.706753886562
89380000 106.768788333561
89390000 111.748114689839
89400000 109.774308202145
89410000 112.086319422304
89420000 112.24884161826
89430000 114.662883430571
89440000 114.051959291145
89450000 109.96444840822
89460000 115.157307730127
89470000 112.851570341548
89480000 110.873078911839
89490000 114.867637300626
89500000 117.865251690676
89510000 115.778301316103
89520000 109.603314118598
89530000 113.864208112988
89540000 114.314167738745
89550000 112.827636225471
89560000 108.178069677424
89570000 109.229283740253
89580000 107.491880747606
89590000 113.675302630427
89600000 116.977981631221
89610000 116.363526455107
89620000 116.822122287032
89630000 115.961580795596
89640000 108.380342257745
89650000 107.254963014347
89660000 107.821016519426
89670000 112.539013861523
89680000 115.162855847581
89690000 114.249200946902
89700000 110.82126759883
89710000 106.488443120361
89720000 113.236094570584
89730000 110.142583105519
89740000 113.047460597908
89750000 114.281125623341
89760000 113.583709646993
89770000 113.992463730327
89780000 110.657918203611
89790000 108.196126670116
89800000 110.520499366906
89810000 110.271547689001
89820000 110.723882663564
89830000 111.002029298196
89840000 108.687791251419
89850000 111.318221206538
89860000 110.013501928072
89870000 110.871381103588
89880000 113.992702555739
89890000 113.787254630136
89900000 117.960983039852
89910000 117.424296644645
89920000 109.686081844034
89930000 113.865180486105
89940000 114.057067918902
89950000 117.349857291856
89960000 117.893753048839
89970000 120.273531998708
89980000 120.67437852924
89990000 118.635698675005
90000000 116.170286842497
90010000 116.474676216699
90020000 112.299610605476
90030000 108.96494895977
90040000 115.351347788693
90050000 121.168831595885
90060000 113.394771304025
90070000 106.865410224181
90080000 105.536025960759
90090000 112.716222895157
90100000 110.406842201765
90110000 115.325358896654
90120000 113.237643551076
90130000 109.695970900286
90140000 111.094204051339
90150000 111.164735707683
90160000 109.961368890336
90170000 103.069426348958
90180000 106.396426855787
90190000 108.044044398798
90200000 106.838704526719
90210000 112.277831703182
90220000 116.685627357427
90230000 113.64111068649
90240000 114.244246986691
90250000 111.904389310637
90260000 112.610728097234
90270000 107.468577109339
90280000 105.791889692162
90290000 103.105675460774
90300000 103.697284533345
90310000 103.849157116585
90320000 105.895852088274
90330000 104.69031193833
90340000 104.436872459632
90350000 102.177847381204
90360000 98.6166165247707
90370000 100.640498545392
90380000 101.869373475389
90390000 103.193961594448
90400000 105.200716486441
90410000 102.179321690752
90420000 98.0895429839314
90430000 101.20685637534
90440000 97.6804044906481
90450000 102.84298265128
90460000 103.054953594203
90470000 104.096033380157
90480000 99.0378766086412
90490000 96.3187404123857
90500000 102.022894048408
90510000 100.613154276008
90520000 99.0512994615204
90530000 106.168012644858
90540000 106.467266027216
90550000 100.992056185795
90560000 104.555698575773
90570000 98.1943293780431
90580000 101.010665214586
90590000 104.93957409507
90600000 102.265458134001
90610000 103.28502290313
90620000 109.805612007608
90630000 108.924860516725
90640000 107.273018604497
90650000 110.40038960988
90660000 108.077079003418
90670000 109.254086028791
90680000 108.39425380113
90690000 106.888502756085
90700000 112.626844132604
90710000 111.244655728039
90720000 109.633109361911
90730000 109.594858929903
90740000 109.859571588359
90750000 110.345560572258
90760000 111.728076874573
90770000 115.418989103403
90780000 116.255222406466
90790000 118.988658156394
90800000 114.856341035035
90810000 112.197783482763
90820000 116.221921032772
90830000 120.248780050206
90840000 123.78713087343
90850000 115.926444656423
90860000 109.229623494049
90870000 112.514507715178
90880000 113.112586531391
90890000 114.035950147434
90900000 110.570460814808
90910000 108.493738385286
90920000 108.952153212884
90930000 108.199128322964
90940000 113.613431405987
90950000 113.013751117198
90960000 114.035943178244
90970000 113.280081859125
90980000 112.475010411279
90990000 117.029567452957
91000000 114.452932736522
91010000 113.937241195058
91020000 117.611443914611
91030000 119.216938393496
91040000 118.776841059646
91050000 116.727408555747
91060000 114.627614240887
91070000 113.149809316619
91080000 114.508555599751
91090000 116.504721275946
91100000 114.533460187979
91110000 113.362632895496
91120000 112.039759940206
91130000 115.617575169415
91140000 115.120454985173
91150000 112.051590623437
91160000 110.896198419365
91170000 110.628921045458
91180000 108.977357464434
91190000 107.649148781736
91200000 113.161641638704
91210000 108.427146609118
91220000 109.276370761361
91230000 118.031948930514
91240000 119.436407044473
91250000 112.871881837416
91260000 116.42997369886
91270000 118.997793988357
91280000 117.976847477945
91290000 121.89838629911
91300000 120.866016818179
91310000 118.417594168242
91320000 117.790641573254
91330000 114.428328678353
91340000 113.356649921008
91350000 116.608946375319
91360000 107.194260322926
91370000 109.578555811785
91380000 111.510178752477
91390000 115.118517952133
91400000 115.339819118055
91410000 109.869160562165
91420000 106.589865877995
91430000 107.817770049211
91440000 105.916436086048
91450000 108.141290110296
91460000 109.172016732643
91470000 112.552336910016
91480000 110.562620961458
91490000 110.81340200785
91500000 110.363317300098
91510000 109.855853603526
91520000 101.600708054141
91530000 108.228585570471
91540000 105.680348823292
91550000 111.30780969289
91560000 109.763981617803
91570000 109.302168233502
91580000 112.08296851912
91590000 113.384564016664
91600000 109.289644096895
91610000 112.235493783759
91620000 116.976950563936
91630000 115.115957609931
91640000 111.875597081643
91650000 116.253385093435
91660000 112.555602995376
91670000 111.832150575535
91680000 113.432465680944
91690000 120.540460437498
91700000 112.117573025618
91710000 110.023480853428
91720000 107.789987878817
91730000 107.91298781819
91740000 110.739312913052
91750000 110.379351642396
91760000 107.870742549554
91770000 100.039560840839
91780000 105.080173656355
91790000 106.592295784905
91800000 112.689521693148
91810000 114.268128341215
91820000 116.105745873165
91830000 112.595716214615
91840000 111.750613799267
91850000 115.585794671494
91860000 117.944528566516
91870000 118.599982763304
91880000 118.60165368142
91890000 119.075211555453
91900000 123.283898038703
91910000 120.109945161651
91920000 120.375095106248
91930000 119.486614895538
91940000 113.527744460411
91950000 114.242930144082
91960000 114.934034155561
91970000 114.423919112683
91980000 118.291787877818
91990000 116.117354348246
92000000 112.61077670807
92010000 116.369257753545
92020000 114.752404067694
92030000 116.463861715762
92040000 111.43770929302
92050000 111.394535058175
92060000 107.719696729354
92070000 110.960579666107
92080000 108.775623052649
92090000 116.411716409536
92100000 116.597909371313
92110000 122.079505064222
92120000 120.354146327449
92130000 119.379912728937
92140000 119.553362687789
92150000 115.29022013382
92160000 113.908078834513
92170000 109.80703220279
92180000 117.201683327971
92190000 114.412469802952
92200000 111.339176360732
92210000 112.133223482228
92220000 108.038557756912
92230000 109.811648830478
92240000 110.611652402693
92250000 110.426673376315
92260000 117.545329563533
92270000 114.341105020785
92280000 112.975130910484
92290000 113.894088331554
92300000 119.076867271101
92310000 117.643542929236
92320000 115.246812042871
92330000 113.748817073956
92340000 114.708672482043
92350000 113.522907630554
92360000 120.216299801817
92370000 119.020479572021
92380000 117.247640478766
92390000 115.60668779087
92400000 110.636020371807
92410000 111.399445834747
92420000 118.412137762201
92430000 113.200242586654
92440000 112.005505846445
92450000 111.985933848575
92460000 110.271405531713
92470000 118.390227938038
92480000 115.274458319835
92490000 114.402737692398
92500000 115.952226261019
92510000 114.356396104735
92520000 112.840293840284
92530000 106.87675742775
92540000 111.732905878388
92550000 115.607379723687
92560000 114.963504887521
92570000 108.739069360656
92580000 113.250807930826
92590000 113.43531855533
92600000 112.277359025375
92610000 113.092895780887
92620000 114.240047132828
92630000 112.492009407488
92640000 109.879416762444
92650000 113.102803217535
92660000 115.62746757668
92670000 113.187618204313
92680000 113.383205362056
92690000 112.044470596933
92700000 113.642172364887
92710000 112.747361352502
92720000 111.851062654101
92730000 110.132218745285
92740000 111.282695608177
92750000 106.440814400801
92760000 111.929983018289
92770000 108.2083530227
92780000 109.903454288551
92790000 110.400140166166
92800000 111.09412618749
92810000 111.997104984733
92820000 108.040389823805
92830000 111.591869472629
92840000 113.445292994663
92850000 107.773319137561
92860000 104.683491015713
92870000 101.817814664757
92880000 101.631627112076
92890000 102.351746134374
92900000 103.439950774735
92910000 104.706950743799
92920000 106.105425587288
92930000 103.533741376484
92940000 104.959230141424
92950000 101.456378565935
92960000 101.385351085226
92970000 105.12917169736
92980000 103.454270692388
92990000 100.221267116214
93000000 108.802586425201
93010000 111.139175305386
93020000 110.478603503369
93030000 110.801022710922
93040000 112.218378256478
93050000 115.907255017649
93060000 111.234181621688
93070000 112.293715161892
93080000 113.892139008386
93090000 109.737508801342
93100000 108.916461607368
93110000 110.809957529073
93120000 113.55963100364
93130000 111.827472564789
93140000 115.423057394427
93150000 113.825509854635
93160000 106.101028987265
93170000 111.508082037591
93180000 112.5281340085
93190000 116.075247777901
93200000 115.729010250657
93210000 117.834019524265
93220000 109.574698922865
93230000 107.153555238055
93240000 106.546342993151
93250000 108.594648562571
93260000 105.613459647252
93270000 95.8214740458699
93280000 101.187398448891
93290000 102.449480522822
93300000 98.8243620178142
93310000 97.3540160120125
93320000 96.9358953563267
93330000 104.916402604615
93340000 103.215718213274
93350000 107.720645476879
93360000 104.730311913609
93370000 106.146109193908
93380000 103.610069161151
93390000 103.675986863443
93400000 104.018569648426
93410000 102.033913919802
93420000 106.264637188469
93430000 102.558975092269
93440000 96.5278887959039
93450000 101.421819657366
93460000 108.998303856991
93470000 108.637141326778
93480000 110.095564518511
93490000 109.336077317822
93500000 109.577208989166
93510000 109.025012281695
93520000 107.763213844889
93530000 109.424224522544
93540000 107.271617168923
93550000 109.091729879342
93560000 109.761277070777
93570000 112.135473739121
93580000 106.929544073521
93590000 107.780517579578
93600000 108.9627012464
93610000 104.176681491497
93620000 104.931180430809
93630000 106.961088179055
93640000 104.415813360356
93650000 104.011001350643
93660000 108.971989324498
93670000 104.889470088508
93680000 105.498451986266
93690000 99.4284172590296
93700000 101.43284538
93710000 108.195224886688
93720000 106.675414629173
93730000 105.167068227532
93740000 103.386724612205
93750000 101.808912008735
93760000 105.245309299445
93770000 107.607577571874
93780000 106.699089253795
93790000 107.731964179871
93800000 106.564169310771
93810000 109.703154762363
93820000 107.53234482149
93830000 108.70165162792
93840000 102.93984762307
93850000 102.54588175934
93860000 104.6524480897
93870000 106.106328554424
93880000 107.089233539125
93890000 107.946134997463
93900000 107.994807089915
93910000 109.244823693284
93920000 105.426235182407
93930000 103.992651131425
93940000 108.119914365985
93950000 105.208716292644
93960000 104.798826964383
93970000 113.684863118615
93980000 115.952465727525
93990000 114.339632751578
94000000 118.439489604422
94010000 111.958192982076
94020000 109.494885526317
94030000 114.944123878919
94040000 110.288144345809
94050000 110.099226827797
94060000 114.42149175092
94070000 114.139800314749
94080000 111.366095231734
94090000 106.446071398829
94100000 110.869714064493
94110000 112.390824114476
94120000 115.685129299409
94130000 115.522831723647
94140000 114.683341638102
94150000 113.47536046663
94160000 112.292154790727
94170000 114.036071161478
94180000 115.157544747395
94190000 111.179050966625
94200000 111.435237532225
94210000 115.243363343143
94220000 109.931964993603
94230000 118.054363844829
94240000 111.662845956966
94250000 114.168124754131
94260000 110.37512234543
94270000 116.119074305055
94280000 117.443623561747
94290000 115.372037855644
94300000 115.077825889249
94310000 112.548718659662
94320000 113.076522633103
94330000 114.33590050613
94340000 109.926385469816
94350000 113.444114937572
94360000 108.294283271661
94370000 112.506588064824
94380000 113.736604477566
94390000 114.306862919331
94400000 113.276572182802
94410000 112.983440424948
94420000 110.11991926823
94430000 108.067570399617
94440000 113.247099941153
94450000 119.786517053921
94460000 117.092612116306
94470000 114.49512396933
94480000 112.127824706172
94490000 108.578126909038
94500000 112.223874049392
94510000 110.457208300081
94520000 107.609304340498
94530000 110.843673282832
94540000 109.952898880048
94550000 111.205471079539
94560000 108.813456140854
94570000 113.549845318166
94580000 108.058085899239
94590000 111.446353002853
94600000 104.443726682801
94610000 108.1802697155
94620000 102.987140712993
94630000 110.153029807631
94640000 109.008846407561
94650000 109.91429214907
94660000 110.101052009645
94670000 108.995721811552
94680000 111.829326123256
94690000 108.099475197426
94700000 110.319658805126
94710000 113.811674397543
94720000 112.720941252703
94730000 115.295874710623
94740000 113.347498784979
94750000 113.334276602595
94760000 109.253528890415
94770000 106.683711615149
94780000 104.032191551707
94790000 103.0724838769
94800000 104.791246965794
94810000 97.0987589683249
94820000 106.196619146853
94830000 107.272948735478
94840000 108.022481742746
94850000 113.024673341681
94860000 111.165552298737
94870000 112.777614543303
94880000 112.95113834119
94890000 108.325836585321
94900000 109.339916220585
94910000 108.082927521931
94920000 109.664604510906
94930000 110.133327325072
94940000 106.006006401026
94950000 107.540504120207
94960000 110.190925323869
94970000 113.390885206225
94980000 114.05929025387
94990000 112.777840072539
95000000 110.83019373399
95010000 107.258386445864
95020000 105.764042261706
95030000 100.076568833353
95040000 106.114668490348
95050000 104.939444833163
95060000 105.633485070989
95070000 105.606613173708
95080000 108.619561542063
95090000 111.470552924535
95100000 106.624050944265
95110000 104.381398710366
95120000 107.291960884773
95130000 105.182266234915
95140000 103.308217221849
95150000 108.278130771089
95160000 108.874494980899
95170000 107.959423336985
95180000 107.790138389339
95190000 112.180551467823
95200000 105.047564986401
95210000 105.901747125749
95220000 110.050017337196
95230000 111.572189083366
95240000 116.400396813975
95250000 115.860733154379
95260000 120.598017059287
95270000 115.881843402218
95280000 117.844580862493
95290000 118.99920925087
95300000 121.587355890612
95310000 124.136200165814
95320000 119.950489432519
95330000 112.05744277031
95340000 110.965653079608
95350000 112.051358580619
95360000 115.755770923068
95370000 116.049386372732
95380000 110.119954327855
95390000 109.886873412128
95400000 108.301560077004
95410000 109.473367985948
95420000 111.209844683117
95430000 113.468187752268
95440000 114.192156044471
95450000 118.696674606143
95460000 120.924191606853
95470000 117.33868983607
95480000 109.313383148122
95490000 115.534965514689
95500000 118.880712813861
95510000 121.172023974954
95520000 119.372313738299
95530000 113.472045740367
95540000 121.77314052156
95550000 117.714728443095
95560000 112.236964459536
95570000 116.097905730984
95580000 119.084919083202
95590000 122.164891867398
95600000 118.615501923734
95610000 125.186096325166
95620000 124.57449236933
95630000 123.966741711439
95640000 124.843078034981
95650000 121.001045851386
95660000 118.688423339812
95670000 115.032862267049
95680000 112.852471584731
95690000 117.418690523578
95700000 108.926484429768
95710000 109.301943582242
95720000 111.149292465584
95730000 103.66214623717
95740000 111.741895948904
95750000 107.955944358166
95760000 108.73725483878
95770000 110.926490673047
95780000 112.070360948988
95790000 115.466092742126
95800000 108.380255083798
95810000 111.169969789035
95820000 111.58948174537
95830000 108.812978464952
95840000 109.015215936874
95850000 105.699881012185
95860000 111.607834449572
95870000 107.262833048282
95880000 108.883262826959
95890000 112.665652559082
95900000 108.66270002582
95910000 112.013928980413
95920000 115.645226173969
95930000 117.279769364223
95940000 117.299968470842
95950000 115.869525412754
95960000 114.98917402254
95970000 114.965277708497
95980000 116.208324624742
95990000 117.236400529919
96000000 117.470559050377
96010000 116.621558980426
96020000 121.735979530241
96030000 122.339959925443
96040000 121.977382220312
96050000 118.494638788424
96060000 122.621403690612
96070000 120.137413675296
96080000 114.964690255355
96090000 118.663582218102
96100000 118.620029722985
96110000 113.980091016575
96120000 115.630654979143
96130000 107.613435676076
96140000 111.629871418712
96150000 112.946179981197
96160000 113.209793354024
96170000 110.675028144909
96180000 115.099218373413
96190000 115.267542274272
96200000 107.971241356193
96210000 109.361884026536
96220000 108.657777443133
96230000 107.735877270375
96240000 102.827340370098
96250000 102.801453664761
96260000 104.883946361741
96270000 103.877406089568
96280000 103.99252643326
96290000 107.905337736682
96300000 105.793808754791
96310000 107.822627958165
96320000 110.629715024068
96330000 110.985755717741
96340000 107.115092651785
96350000 110.987357452591
96360000 112.301685140146
96370000 110.592019673464
96380000 109.883901449834
96390000 107.109739788152
96400000 111.199999244619
96410000 109.993447589507
96420000 114.108761555762
96430000 114.294700701984
96440000 114.523788736942
96450000 113.149368108923
96460000 106.497409896116
96470000 111.643585364243
96480000 109.861516509584
96490000 110.878076827172
96500000 114.097831653312
96510000 113.956383889828
96520000 111.974288307108
96530000 114.492922256276
96540000 117.326384195521
96550000 115.750452262994
96560000 117.166371194988
96570000 115.636108541169
96580000 119.545259146144
96590000 118.478058064264
96600000 111.71186646109
96610000 104.764139609815
96620000 109.606104493551
96630000 112.873137351437
96640000 117.520173635587
96650000 117.59250699749
96660000 112.928056487003
96670000 113.428930392425
96680000 114.064023773147
96690000 115.641802961698
96700000 111.272401976704
96710000 115.44725248822
96720000 113.867180048314
96730000 116.334013218418
96740000 119.309880592241
96750000 110.143928943721
96760000 113.443413606208
96770000 112.094083910067
96780000 111.96481902026
96790000 115.293981889295
96800000 119.505798224083
96810000 116.042209365529
96820000 115.526477398967
96830000 109.537356149148
96840000 115.150562223015
96850000 118.927284287943
96860000 120.943148303685
96870000 117.346133172504
96880000 116.675001062657
96890000 116.530530219177
96900000 119.197800188574
96910000 119.183568328558
96920000 116.764466433051
96930000 112.850807428748
96940000 114.292373691183
96950000 114.550235476085
96960000 116.557215833825
96970000 115.345804476931
96980000 115.753296029683
96990000 114.621168521003
97000000 118.25963174526
97010000 115.314023194378
97020000 117.81114928929
97030000 117.86638181229
97040000 115.510231210041
97050000 114.997915096351
97060000 114.478624259241
97070000 118.003118795104
97080000 111.346169754315
97090000 116.607922217772
97100000 119.801694701226
97110000 113.622045452523
97120000 113.575556732288
97130000 115.240403666429
97140000 118.593832872173
97150000 119.05737499026
97160000 117.660679618334
97170000 120.905007535862
97180000 118.401658178538
97190000 116.89709460651
97200000 115.11367679964
97210000 115.226831529891
97220000 115.169459478255
97230000 114.758963350115
97240000 111.488968332627
97250000 114.650439945651
97260000 114.892812788876
97270000 110.67414031709
97280000 110.420537244086
97290000 108.639319451998
97300000 119.749949189888
97310000 112.439019286957
97320000 112.422920264096
97330000 108.916013899119
97340000 111.40320158381
97350000 107.476226076324
97360000 112.273139635602
97370000 113.919964406788
97380000 112.801969369463
97390000 113.786405955963
97400000 112.783514104935
97410000 112.986962275
97420000 118.683193975596
97430000 120.294097996436
97440000 113.655415204432
97450000 113.238857160611
97460000 110.225822166217
97470000 110.597500773627
97480000 107.378798440475
97490000 108.510956128236
97500000 108.161705023378
97510000 103.939607026871
97520000 111.153420709103
97530000 104.631121912121
97540000 112.354696784357
97550000 113.438822638657
97560000 114.361950499531
97570000 116.238606033885
97580000 114.632012846439
97590000 112.636418320718
97600000 115.276673368661
97610000 120.304337565587
97620000 115.733135101395
97630000 115.358953116461
97640000 111.245420765189
97650000 111.988594630835
97660000 113.887012487813
97670000 112.308639886281
97680000 111.762612154023
97690000 115.506044705262
97700000 107.090085768558
97710000 110.133420826642
97720000 106.859201189021
97730000 106.789121691476
97740000 104.50613249434
97750000 106.656099063171
97760000 104.726178697157
97770000 105.416255255602
97780000 103.954234550152
97790000 105.12943113059
97800000 106.834957958272
97810000 104.237758255878
97820000 114.235412545482
97830000 112.961602926055
97840000 113.904670255804
97850000 113.121250236551
97860000 114.400651630251
97870000 114.194988491352
97880000 117.131948175718
97890000 115.062107061804
97900000 117.932032127738
97910000 110.878614207713
97920000 110.254760087229
97930000 114.802092793397
97940000 112.180034609872
97950000 106.632907539323
97960000 109.166008404797
97970000 115.449688014407
97980000 117.122255438037
97990000 121.63004575417
98000000 117.546740727135
98010000 117.832484814923
98020000 120.746577595116
98030000 118.56012851412
98040000 115.633471056905
98050000 113.10854169418
98060000 107.86775982847
98070000 106.181383022614
98080000 108.089092862919
98090000 109.484965343861
98100000 109.004734112102
98110000 110.333091565357
98120000 108.397448236491
98130000 106.606775320397
98140000 110.210651809992
98150000 112.200904669786
98160000 116.19519201951
98170000 117.947856638741
98180000 115.965744769421
98190000 118.572665732823
98200000 116.420766955003
98210000 119.193074231601
98220000 116.47143802644
98230000 117.065205342644
98240000 119.869999037519
98250000 115.855017254689
98260000 116.370570847203
98270000 116.70073220501
98280000 118.491264086585
98290000 116.901435246134
98300000 116.159633200556
98310000 112.91708543405
98320000 114.975101588377
98330000 111.531551847306
98340000 111.877437807959
98350000 112.576057877146
98360000 110.967172827852
98370000 112.340571133361
98380000 111.886558927675
98390000 110.996104595146
98400000 111.199367511897
98410000 110.165525181363
98420000 108.823896855593
98430000 110.84163436178
98440000 113.64030635342
98450000 114.435956450616
98460000 119.169560518025
98470000 115.446437417478
98480000 114.044173046525
98490000 111.541980820623
98500000 115.242487923978
98510000 115.366405103919
98520000 116.185227792274
98530000 114.458698566052
98540000 110.52229525941
98550000 109.68581481124
98560000 111.974322444909
98570000 114.490244377122
98580000 116.497936517303
98590000 115.86764644674
98600000 112.126819241007
98610000 111.905727857575
98620000 105.602063507415
98630000 113.260134914506
98640000 110.590512850604
98650000 109.793681912941
98660000 110.050121392064
98670000 111.149514792516
98680000 110.685677696576
98690000 108.684841981835
98700000 114.942735487151
98710000 114.552032704324
98720000 114.270420310142
98730000 111.011395366185
98740000 105.125434161179
98750000 108.645564146129
98760000 104.007331031362
98770000 111.654422883847
98780000 112.565432336739
98790000 112.847748150181
98800000 112.476056532361
98810000 113.023542077253
98820000 112.649514680737
98830000 116.862503049855
98840000 123.899833157363
98850000 122.209303845576
98860000 120.275521604175
98870000 121.778358451431
98880000 116.086132538089
98890000 116.406480087415
98900000 117.862768526613
98910000 118.048360184395
98920000 112.43105518776
98930000 117.698221569622
98940000 117.788181234402
98950000 118.992956472602
98960000 117.107079677784
98970000 117.244356607552
98980000 115.917035939887
98990000 117.675752199275
99000000 110.148546219805
99010000 113.808973634237
99020000 111.160091382887
99030000 114.258535887376
99040000 115.11984770456
99050000 110.690617899807
99060000 114.198775697257
99070000 114.631592135122
99080000 117.666435126623
99090000 118.172247607716
99100000 121.284245654465
99110000 115.056115395644
99120000 115.252759831131
99130000 111.387087548917
99140000 111.229812416515
99150000 113.684851098382
99160000 113.111798664905
99170000 114.093419177513
99180000 115.156357572923
99190000 110.101263279373
99200000 112.701514196025
99210000 112.179234612789
99220000 108.204232441184
99230000 109.843169974806
99240000 102.301586661611
99250000 106.642810370541
99260000 105.222684113857
99270000 99.1494016552786
99280000 102.517023858081
99290000 106.042848905713
99300000 110.909376418098
99310000 109.186434988075
99320000 111.425542946043
99330000 116.071441479513
99340000 113.820277042528
99350000 112.702610513683
99360000 108.891222997343
99370000 108.029589533902
99380000 105.900267303487
99390000 102.344989932638
99400000 103.488772750043
99410000 103.716079965722
99420000 105.42112058869
99430000 98.5847365389878
99440000 104.789992289144
99450000 103.506441385303
99460000 105.43432778728
99470000 108.134920142398
99480000 109.242088927985
99490000 110.021226899245
99500000 108.074799186159
99510000 103.703667284367
99520000 107.731720935289
99530000 108.41244686494
99540000 98.5561508814694
99550000 99.6440414591131
99560000 99.8620473824409
99570000 106.05150938901
99580000 103.330107782253
99590000 104.22217143259
99600000 108.049218315479
99610000 107.968694637764
99620000 105.0242056294
99630000 105.413273243887
99640000 103.655546013231
99650000 107.137442370572
99660000 111.653496503717
99670000 114.083999253919
99680000 113.615222195543
99690000 108.280297518119
99700000 113.766638964118
99710000 112.604006132522
99720000 106.267876989056
99730000 108.93180575541
99740000 104.671259429594
99750000 112.962927280353
99760000 104.039400685757
99770000 107.952314392556
99780000 112.566533094956
99790000 107.770125252339
99800000 109.452498851888
99810000 110.518547217641
99820000 116.884423945321
99830000 123.106834776972
99840000 126.711773302936
99850000 122.230994010761
99860000 121.012061096569
99870000 120.048524908475
99880000 118.501677985749
99890000 119.677536132206
99900000 119.007390167089
99910000 120.662319352343
99920000 122.631228017048
99930000 118.530220717564
99940000 115.275938676489
99950000 117.873627215056
99960000 114.508181111165
99970000 112.938219794898
99980000 113.103533314342
99990000 114.641438548232
100000000 111.584996702508
#timestep 
100010000 113.57955826829
100020000 114.920858445161
100030000 112.282882796676
100040000 112.47238530092
100050000 108.224263176088
100060000 105.108463774853
100070000 103.949325869972
100080000 105.970269731399
100090000 104.283909278807
100100000 106.873982371942
100110000 110.708187724483
100120000 108.185013469065
100130000 107.845790097459
100140000 113.968688416905
100150000 114.531402222007
100160000 114.016144179601
100170000 113.564324667986
100180000 118.599771493524
100190000 116.40333539181
100200000 116.350140299639
100210000 112.291437324426
100220000 113.58737028
100230000 111.421010921823
100240000 111.720728321096
100250000 113.632844395253
100260000 109.251962448943
100270000 109.00283661959
100280000 110.227222436718
100290000 111.149330554972
100300000 109.05802394666
100310000 105.527509184201
100320000 106.163311147469
100330000 106.138435018764
100340000 111.835198962621
100350000 110.532011157298
100360000 110.074909389105
100370000 108.871556312923
100380000 110.898926874889
100390000 107.903218914407
100400000 107.797136808694
100410000 107.524256614927
100420000 111.00250984551
100430000 108.336743594007
100440000 107.734653781409
100450000 107.886964167785
100460000 101.465935877142
100470000 104.237427133923
100480000 100.765990158673
100490000 102.2024663702
100500000 106.131912794118
100510000 107.54792630257
100520000 114.26321534804
100530000 117.327649016872
100540000 114.645282092537
100550000 111.170728588897
100560000 112.233681416663
100570000 111.060814115112
100580000 108.0214757253
100590000 108.306170548704
100600000 109.420884950958
100610000 106.619965824153
100620000 109.306069470114
100630000 109.387805455067
100640000 108.443006332766
100650000 104.31607272244
100660000 102.85803097085
100670000 98.6910999167825
100680000 96.3560856919393
100690000 94.4627839779221
100700000 99.0870628665028
100710000 102.002884470609
100720000 101.800320676575
100730000 102.605873472325
100740000 102.122742977605
100750000 111.484622631416
100760000 105.626309641885
100770000 107.925085415736
100780000 101.914854346621
100790000 105.503040245598
100800000 107.9301962001
100810000 106.0124586797
100820000 96.534738324227
100830000 104.859307317487
100840000 104.356183003625
100850000 105.608495454196
100860000 102.502491853096
100870000 98.0292902775885
100880000 108.812875045789
100890000 107.339668698823
100900000 104.562274947404
100910000 100.400251692508
100920000 99.7610910371541
100930000 105.679661553441
100940000 107.758152900502
100950000 104.837037391181
100960000 110.628935834092
100970000 112.418323168536
100980000 104.68958890206
100990000 98.3772952392408
101000000 99.8447450953597
101010000 95.2936892530068
101020000 103.072847686264
101030000 105.755051796151
101040000 102.312103874246
101050000 103.397073798987
101060000 107.413899843467
101070000 105.52924747137
101080000 106.758319265069
101090000 103.982206542179
101100000 107.657177441337
101110000 104.538385197057
101120000 109.173234975278
101130000 103.399604079263
101140000 103.07709580089
101150000 98.2047294033313
101160000 100.261215613168
101170000 102.391913516647
101180000 107.705541690355
101190000 104.447229335818
101200000 102.601216415809
101210000 105.182682691491
101220000 98.280706599743
101230000 91.3138642670027
101240000 102.235797403952
101250000 102.530188946181
101260000 105.18170303766
101270000 106.011681065994
101280000 110.887950297593
101290000 105.160923341585
101300000 108.149217634009
101310000 106.809976501778
101320000 108.765108598544
101330000 107.061464580923
101340000 108.412957148614
101350000 110.401629244236
101360000 110.826475310675
101370000 113.14776005586
101380000 116.036892490796
101390000 116.62859269476
101400000 113.740535071007
101410000 112.267838029833
101420000 112.601511422245
101430000 116.350292845932
101440000 113.192699814068
101450000 112.513863426556
101460000 113.094490037573
101470000 111.734513080941
101480000 109.657236931594
101490000 109.837347029176
101500000 105.770757093008
101510000 114.601957683344
101520000 112.54422721572
101530000 114.60798666312
101540000 111.733200712585
101550000 113.469113339443
101560000 107.211070834032
101570000 105.081910126754
101580000 110.876516098289
101590000 100.449479971812
101600000 103.284840999735
101610000 100.350094765283
101620000 103.605215830761
101630000 113.233277386232
101640000 111.834629323138
101650000 112.70824856341
101660000 112.350317424666
101670000 109.713614017314
101680000 107.863016958655
101690000 114.497765127361
101700000 112.170349316004
101710000 112.153720569607
101720000 107.452202462592
101730000 109.662950225292
101740000 107.819431430901
101750000 103.488911391812
101760000 103.622858020167
101770000 100.661047430223
101780000 102.31860619317
101790000 98.6864700171296
101800000 99.0293524390457
101810000 91.3122706081036
101820000 97.9599402960017
101830000 105.54687762006
101840000 100.369910015928
101850000 98.7317024612288
101860000 101.300733807379
101870000 103.470757226653
101880000 106.618869229782
101890000 102.053858703146
101900000 104.86387682893
101910000 104.053157346498
101920000 102.472751707598
101930000 104.52993963684
101940000 110.520060255312
101950000 110.552393034271
101960000 115.073825179455
101970000 115.324962623457
101980000 110.900662357909
101990000 109.663073754629
102000000 106.033525958094
102010000 107.628392039443
102020000 106.340943516159
102030000 105.652211842722
102040000 105.822062279041
102050000 104.902261437865
102060000 103.996226277811
102070000 111.001862617688
102080000 113.582321735047
102090000 107.011450331128
102100000 108.939272458062
102110000 107.644386995791
102120000 99.5035472407498
102130000 108.215814014367
102140000 105.659989620066
102150000 103.22326216841
102160000 104.340305968719
102170000 109.484961023618
102180000 104.619947260679
102190000 106.090951700911
102200000 107.263443474916
102210000 108.383589670647
102220000 108.27020811992
102230000 113.85864900856
102240000 116.564254660782
102250000 113.575870128876
102260000 117.157626703033
102270000 116.784067395973
102280000 114.89452375887
102290000 113.496898644578
102300000 112.567395862106
102310000 110.292274375242
102320000 110.870524319303
102330000 108.592573896859
102340000 117.049005869614
102350000 117.273347488134
102360000 114.381360906883
102370000 115.186121407825
102380000 112.098955226643
102390000 111.045480586855
102400000 111.965702990766
102410000 114.763359091784
102420000 110.185489114709
102430000 119.464317562281
102440000 116.41648875597
102450000 119.532755961487
102460000 116.824933717932
102470000 119.451392649279
102480000 122.554075373201
102490000 122.198867991378
102500000 121.343799884697
102510000 113.495995488448
102520000 118.196598638589
102530000 115.346554926726
102540000 115.073003098553
102550000 118.962274487334
102560000 120.905680070489
102570000 114.493392744768
102580000 116.600992823325
102590000 120.416214089706
102600000 116.007255828158
102610000 114.521104960608
102620000 110.918710782171
102630000 114.112994596214
102640000 112.430225993195
102650000 114.305342475228
102660000 110.78358314806
102670000 109.500841637005
102680000 110.745135018466
102690000 108.659122233499
102700000 112.527083617325
102710000 109.787297762833
102720000 108.400728478186
102730000 112.337517497316
102740000 116.786593957431
102750000 115.223539083876
102760000 115.225474749376
102770000 113.263611773823
102780000 117.498520334793
102790000 115.474739027446
102800000 117.128013413724
102810000 111.519259741936
102820000 114.374596541589
102830000 115.606952482054
102840000 110.392674086282
102850000 112.644963858303
102860000 114.869885507057
102870000 114.825219848425
102880000 111.63889021009
102890000 108.484593054475
102900000 112.157665422519
102910000 109.101834510042
102920000 110.785320668592
102930000 105.638579684753
102940000 111.709197986938
102950000 109.04473985255
102960000 104.683223249886
102970000 105.946136975684
102980000 109.519243476543
102990000 111.113541864558
103000000 111.695615311678
103010000 115.860865255412
103020000 119.592063780074
103030000 116.424429753514
103040000 112.823599591698
103050000 113.356671308598
103060000 115.323547069959
103070000 117.211416200324
103080000 120.530884566862
103090000 115.671112921885
103100000 114.577779974044
103110000 112.55376490029
103120000 113.415809139496
103130000 112.319709347505
103140000 112.832486458175
103150000 114.613032323626
103160000 115.248615394882
103170000 116.959970130392
103180000 114.046940632086
103190000 115.636652090498
103200000 111.048615601784
103210000 115.289510358377
103220000 111.688681807357
103230000 112.465752279469
103240000 112.748188145931
103250000 110.80286783225
103260000 106.671208696147
103270000 107.396837657786
103280000 107.305445774018
103290000 110.706368032545
103300000 108.860424946033
103310000 111.803474430004
103320000 109.552392078582
103330000 115.930169224617
103340000 119.903089447447
103350000 118.822020844565
103360000 117.336218383862
103370000 116.603687809719
103380000 116.264983192227
103390000 115.915414268873
103400000 120.030444549028
103410000 117.161336011932
103420000 115.131770879076
103430000 111.825798643109
103440000 117.291225961273
103450000 117.343663647611
103460000 120.153935276478
103470000 123.281849082946
103480000 115.847476298932
103490000 116.960834532741
103500000 118.703132973286
103510000 116.413927452928
103520000 120.779961348214
103530000 121.321895517847
103540000 114.000357265007
103550000 116.078377217826
103560000 115.299774433092
103570000 117.770292693958
103580000 115.805702321281
103590000 112.774783213669
103600000 114.622517823441
103610000 114.439252091781
103620000 113.867904648947
103630000 111.506131201191
103640000 114.131779818905
103650000 114.324658692754
103660000 114.933728918375
103670000 115.104595798268
103680000 114.484671619227
103690000 108.637756944746
103700000 114.386728167875
103710000 112.961254362712
103720000 111.864905919539
103730000 114.166863954541
103740000 117.223293541074
103750000 119.67218354708
103760000 117.489194684867
103770000 120.495999827484
103780000 118.934540263832
103790000 116.860520353736
103800000 115.993325313565
103810000 120.340037168459
103820000 117.199911512949
103830000 120.868436840537
103840000 119.863820089395
103850000 118.507057060034
103860000 120.496771671589
103870000 119.568727237118
103880000 120.547043068802
103890000 116.289816470879
103900000 117.410039244446
103910000 120.269008202319
103920000 121.360596505254
103930000 121.251206056216
103940000 121.205150686182
103950000 116.010731179211
103960000 117.725301103348
103970000 110.194202787079
103980000 117.19010714217
103990000 117.993182587915
104000000 115.665991312703
104010000 120.689545530941
104020000 114.407118472221
104030000 117.928429727207
104040000 119.103551690857
104050000 118.287207217772
104060000 114.906001436949
104070000 110.106962913121
104080000 112.91498412947
104090000 113.02111557484
104100000 108.222224641212
104110000 110.788673482212
104120000 114.382313052635
104130000 112.020982887532
104140000 112.112165040479
104150000 116.499070444907
104160000 120.037779784831
104170000 120.974035730999
104180000 119.235078653812
104190000 121.62137420122
104200000 124.542992621096
104210000 118.243049970803
104220000 115.756941689282
104230000 116.543335604155
104240000 108.932473687508
104250000 112.938175775806
104260000 108.849761485136
104270000 109.214082052416
104280000 108.394709964672
104290000 105.803334449448
104300000 104.236524960693
104310000 103.271638069114
104320000 108.02182253107
104330000 107.664604377583
104340000 111.839624933597
104350000 113.708126778738
104360000 115.738613332856
104370000 120.034779016032
104380000 120.776619790592
104390000 122.356593164296
104400000 115.604480033362
104410000 110.610338738314
104420000 111.330920009883
104430000 114.815523064845
104440000 117.569084106315
104450000 114.124802488565
104460000 118.864626507548
104470000 117.980594734394
104480000 118.238612073447
104490000 117.842718311324
104500000 113.668379911903
104510000 114.225987411715
104520000 113.00413023066
104530000 115.430814821915
104540000 116.172885939302
104550000 117.540554488147
104560000 105.366601379987
104570000 110.613640588921
104580000 112.455631273592
104590000 106.283790205852
104600000 105.852214502141
104610000 103.355867201445
104620000 97.8068268664591
104630000 101.342402653611
104640000 101.722809361661
104650000 103.67423710659
104660000 108.9334140294
104670000 108.080130871039
104680000 106.050018595287
104690000 110.178679047606
104700000 109.511453259964
104710000 109.126609277885
104720000 106.866893781023
104730000 108.471616705513
104740000 104.055029134013
104750000 98.2442674175337
104760000 105.053562045489
104770000 104.143910623593
104780000 106.418247629021
104790000 106.034604492418
104800000 111.862078568009
104810000 108.411681985815
104820000 98.5849938989758
104830000 102.203405142909
104840000 105.849812215656
104850000 103.85198918012
104860000 103.024263229164
104870000 100.811153663779
104880000 101.71693942872
104890000 100.117863397161
104900000 102.566063674196
104910000 105.090048404966
104920000 99.684484343429
104930000 103.161608953962
104940000 105.121701230667
104950000 103.681389091232
104960000 102.021398191808
104970000 98.2132154513486
104980000 98.3031053441478
104990000 104.988803028835
105000000 105.246359575063
105010000 104.95389942174
105020000 101.167828962458
105030000 103.677692925348
105040000 99.699952632691
105050000 99.8487435521917
105060000 105.58453525148
105070000 104.114557695967
105080000 101.201121669568
105090000 102.442086440048
105100000 100.841636868795
105110000 101.856781240111
105120000 102.244012540664
105130000 96.825514512038
105140000 101.070523382668
105150000 105.465072948501
105160000 106.867267995413
105170000 107.595090222791
105180000 103.849616472041
105190000 101.656911852319
105200000 107.351348911981
105210000 110.189935277177
105220000 110.646824015138
105230000 111.852389299511
105240000 112.769257842532
105250000 113.466846594988
105260000 116.017980116233
105270000 116.42710343999
105280000 114.774951257044
105290000 111.944235832576
105300000 115.40909807964
105310000 115.787034319209
105320000 115.749222691
105330000 116.808517208676
105340000 113.82876074859
105350000 115.670417833852
105360000 112.5135330578
105370000 115.541907713666
105380000 110.882471645304
105390000 114.431970163598
105400000 116.59131981453
105410000 113.580671134825
105420000 117.372727041363
105430000 118.853871119577
105440000 112.033847995031
105450000 114.408631820015
105460000 116.734996189163
105470000 116.979565162383
105480000 116.6393798853
105490000 118.165365206867
105500000 112.969109501865
105510000 116.505655213967
105520000 117.92350017811
105530000 116.591304158465
105540000 120.931591396229
105550000 120.354792071188
105560000 111.16436804106
105570000 113.623551056845
105580000 117.980033668548
105590000 118.14820380565
105600000 113.091173084657
105610000 113.935010051614
105620000 115.158255740625
105630000 115.826314336239
105640000 116.347026669202
105650000 116.52089701602
105660000 119.042072386415
105670000 116.126789097104
105680000 114.852292979774
105690000 116.055506262217
105700000 112.285926853774
105710000 114.326884526687
105720000 116.951991959412
105730000 118.56237287603
105740000 117.911225291197
105750000 124.833035209012
105760000 117.57581065514
105770000 115.060157875385
105780000 122.489247591858
105790000 117.183638759081
105800000 119.740704010037
105810000 120.133077836657
105820000 114.360748967552
105830000 116.23201322939
105840000 110.757340601079
105850000 112.134255149315
105860000 112.051228013861
105870000 112.698056834617
105880000 113.968122645033
105890000 119.769229241648
105900000 118.502595060466
105910000 123.52057004896
105920000 123.694538023247
105930000 122.517621536343
105940000 121.269838790195
105950000 117.621828846719
105960000 114.041968306953
105970000 114.648369451132
105980000 112.857088153862
105990000 113.61563679137
106000000 116.610117987479
106010000 113.376616497465
106020000 116.202274298901
106030000 113.66656623216
106040000 112.128982621425
106050000 110.789098122116
106060000 110.952125808012
106070000 114.855003933347
106080000 114.1761749808
106090000 117.183496530348
106100000 115.271787804345
106110000 115.933134923819
106120000 115.302640905341
106130000 108.6721401849
106140000 109.216781986686
106150000 110.316705329006
106160000 113.834036780647
106170000 109.066163527512
106180000 114.725724550711
106190000 114.556312629422
106200000 112.13813516167
106210000 111.962714365498
106220000 113.477666008113
106230000 117.592445643427
106240000 119.306466896945
106250000 114.477966737206
106260000 116.514157946033
106270000 120.166790282579
106280000 120.017619873861
106290000 118.538576100965
106300000 117.213135153862
106310000 115.883275273206
106320000 119.607810950094
106330000 111.989941497433
106340000 106.066688921669
106350000 113.324413808354
106360000 120.540721670935
106370000 118.188975790837
106380000 119.089539365346
106390000 116.501986370751
106400000 114.87704539339
106410000 121.819884186547
106420000 123.537820129193
106430000 117.505178827235
106440000 115.977898952092
106450000 119.605084263895
106460000 120.893407192366
106470000 118.442085636886
106480000 117.496713239943
106490000 114.727932454862
106500000 116.606903415296
106510000 118.103423727084
106520000 120.989105623438
106530000 119.182840905751
106540000 118.458372650635
106550000 112.643031482227
106560000 111.462003335368
106570000 112.905494642289
106580000 114.228061774576
106590000 110.852246198321
106600000 108.340488976758
106610000 105.478310525872
106620000 107.460771377774
106630000 112.754799949564
106640000 114.071653143248
106650000 119.322996348939
106660000 113.815427837738
106670000 117.082156835854
106680000 123.756680610401
106690000 125.78497889754
106700000 125.055711456919
106710000 122.04261900822
106720000 121.454409583749
106730000 119.516799559107
106740000 118.352522876225
106750000 117.680048458169
106760000 112.397863073124
106770000 113.110936529401
106780000 109.771845962706
106790000 109.733186703745
106800000 112.416317728778
106810000 112.800528993663
106820000 118.727934783297
106830000 115.762851828506
106840000 116.816780013731
106850000 111.698059124444
106860000 113.614206460731
106870000 114.838260415835
106880000 114.642259150871
106890000 116.431860791389
106900000 113.170361450186
106910000 116.446795998486
106920000 116.828954756872
106930000 113.146091909441
106940000 109.037680266432
106950000 110.897586053558
106960000 114.450607343329
106970000 114.74204554112
106980000 111.756556977753
106990000 107.44120126433
107000000 106.413251937836
107010000 106.667460957479
107020000 104.243566772637
107030000 109.566213049087
107040000 110.540754704988
107050000 107.991729948157
107060000 106.311862610706
107070000 105.25597727238
107080000 108.012396885213
107090000 100.719987191072
107100000 100.671144667967
107110000 105.765460763426
107120000 104.831549990927
107130000 99.2007416682464
107140000 102.281873216261
107150000 105.722650257306
107160000 107.659816835596
107170000 102.959837718063
107180000 108.860316153695
107190000 102.371552488817
107200000 104.836521270406
107210000 103.861497991679
107220000 102.900004924783
107230000 112.315437507039
107240000 111.14062747218
107250000 107.996993490611
107260000 108.918333187294
107270000 115.354164561567
107280000 115.308161079339
107290000 114.920908091827
107300000 116.183382569688
107310000 116.62951668224
107320000 114.240346023762
107330000 116.596404005744
107340000 116.488033759062
107350000 114.881823803551
107360000 114.832400772352
107370000 112.20526823897
107380000 119.026679400086
107390000 118.494503416849
107400000 116.831712382244
107410000 120.174471282869
107420000 121.865296300164
107430000 121.666576842622
107440000 119.321022495659
107450000 117.843217471374
107460000 117.828693260116
107470000 118.3885265094
107480000 116.193847628353
107490000 116.313298569911
107500000 117.526264028462
107510000 113.217761845127
107520000 116.221905141099
107530000 113.613168927383
107540000 116.488680966859
107550000 119.188747962078
107560000 119.228310770909
107570000 119.477418403053
107580000 113.599393070132
107590000 115.787510528844
107600000 116.601471788745
107610000 110.702596268975
107620000 116.186855280427
107630000 119.718740250624
107640000 118.212198916768
107650000 119.211883297893
107660000 120.927746095132
107670000 116.586431878997
107680000 115.860701524052
107690000 116.892052322566
107700000 117.51050453896
107710000 106.698539168705
107720000 114.186907751815
107730000 113.482547893003
107740000 114.730066635465
107750000 115.745820424369
107760000 114.01077350575
107770000 110.693110512162
107780000 110.661471586437
107790000 112.208766523648
107800000 115.093815231791
107810000 115.223718376095
107820000 112.540660356957
107830000 114.893869972431
107840000 108.74896207018
107850000 109.569624566891
107860000 112.406650800016
107870000 110.385665107707
107880000 111.592964342856
107890000 108.796351511245
107900000 105.114314506461
107910000 109.632146728961
107920000 106.111771366908
107930000 108.064322792517
107940000 109.520390888676
107950000 107.791641178021
107960000 112.881053005385
107970000 112.619964505703
107980000 107.047574644039
107990000 104.912704217814
108000000 106.746605940782
108010000 107.636376894436
108020000 112.973726816386
108030000 112.600795369776
108040000 110.697214252528
108050000 104.228736571916
108060000 105.107877186323
108070000 108.900859208921
108080000 108.286765693294
108090000 107.334499170965
108100000 110.009248102984
108110000 109.002414569107
108120000 107.406584372798
108130000 111.406525659555
108140000 107.802532569905
108150000 105.510286696755
108160000 106.146486751227
108170000 101.542814380067
108180000 105.546339603852
108190000 109.75131292585
108200000 110.378208018784
108210000 113.421828915846
108220000 118.294617151624
108230000 110.104158390711
108240000 114.795846860484
108250000 116.165221425765
108260000 117.81353000822
108270000 113.345712216446
108280000 119.986818190555
108290000 119.863650084979
108300000 119.031010436967
108310000 117.581009055859
108320000 117.176690075044
108330000 113.601878406135
108340000 115.245785360615
108350000 112.672759052075
108360000 112.874620614689
108370000 111.556315119867
108380000 111.531471931573
108390000 115.961910671317
108400000 115.593634708156
108410000 114.909528130283
108420000 114.262813475664
108430000 113.867664586326
108440000 110.214937759093
108450000 107.936103275166
108460000 113.531726737434
108470000 114.118072535179
108480000 108.712765456493
108490000 106.977564339594
108500000 112.241934958617
108510000 105.13378408189
108520000 107.867674560847
108530000 112.174588176535
108540000 113.672583031186
108550000 119.322624424709
108560000 117.718380074548
108570000 114.067307587627
108580000 110.141002372325
108590000 109.867166071618
108600000 111.091416859595
108610000 112.634455770894
108620000 110.002851607254
108630000 106.272548288595
108640000 112.016951042275
108650000 111.880923093874
108660000 113.155724944058
108670000 110.646415692986
108680000 104.204969308373
108690000 107.699293676914
108700000 105.868748667527
108710000 112.442176138642
108720000 109.335001802114
108730000 114.612229407486
108740000 113.201356789216
108750000 112.336903624642
108760000 103.405431701319
108770000 115.159532069503
108780000 110.779580301977
108790000 111.365160355073
108800000 109.713287675845
108810000 109.743016141055
108820000 110.833539118227
108830000 103.507355906681
108840000 110.682238133512
108850000 109.416423852445
108860000 108.209365509232
108870000 109.466534727351
108880000 107.305072077315
108890000 108.075031718443
108900000 111.45717256802
108910000 110.917384412415
108920000 110.802851647871
108930000 115.529187112652
108940000 119.26635252151
108950000 111.855104140164
108960000 114.605975228911
108970000 115.607636637978
108980000 115.756950169045
108990000 110.988798992099
109000000 119.828690666196
109010000 118.684027451411
109020000 115.066947757074
109030000 119.433226768438
109040000 121.382811911401
109050000 119.694076413946
109060000 119.659950324549
109070000 121.236164869978
109080000 114.948066935624
109090000 117.694152779535
109100000 120.550716329969
109110000 117.719180406225
109120000 116.047431846678
109130000 120.182576448528
109140000 118.182783171859
109150000 116.991566248008
109160000 118.69621634274
109170000 114.415715852503
109180000 120.58488070694
109190000 122.088534599532
109200000 117.733994750706
109210000 111.921740178743
109220000 116.647505562809
109230000 116.969057002589
109240000 116.773736172671
109250000 114.529137863517
109260000 113.902965377708
109270000 115.513584686563
109280000 116.371041893094
109290000 114.268157597776
109300000 108.72623904504
109310000 113.804072823294
109320000 113.229232157975
109330000 113.704838175432
109340000 112.782005801117
109350000 108.383893231833
109360000 108.220619145347
109370000 110.896861491184
109380000 110.322212490729
109390000 107.770159061063
109400000 110.802667728059
109410000 111.128936369912
109420000 105.667827787239
109430000 104.729957345759
109440000 110.430658931347
109450000 110.961453787557
109460000 110.875877285806
109470000 112.989392437022
109480000 109.853146900608
109490000 109.214882626467
109500000 108.34506289473
109510000 108.465761525203
109520000 108.61458783122
109530000 98.4558520242965
109540000 104.759894114843
109550000 103.334028378738
109560000 99.1044609763712
109570000 102.918858060029
109580000 106.983974099
109590000 107.650874358558
109600000 109.665234223723
109610000 111.046431559651
109620000 111.683053285125
109630000 110.165574288713
109640000 111.997250923705
109650000 112.706693901885
109660000 110.689796639865
109670000 113.366596416876
109680000 117.973487533861
109690000 114.355685407648
109700000 115.41731192607
109710000 116.127578202474
109720000 111.60142081224
109730000 107.166334630615
109740000 112.209736122915
109750000 115.0278228535
109760000 105.961631184437
109770000 111.505680567106
109780000 117.208218107906
109790000 115.532239531613
109800000 111.064902297247
109810000 116.502921587651
109820000 114.458921033555
109830000 112.355435237907
109840000 108.128856379274
109850000 109.156925212313
109860000 114.511473321317
109870000 111.726821966784
109880000 112.562116608773
109890000 110.907167997577
109900000 111.719321290805
109910000 110.689583312562
109920000 115.297783528589
109930000 108.705290222577
109940000 109.124262851442
109950000 108.020156435681
109960000 106.445487811163
109970000 104.966795451131
109980000 106.69593252695
109990000 109.346514018023
110000000 107.46646805053
110010000 110.314943001989
110020000 106.475514609905
110030000 107.635337488068
110040000 111.766443856265
110050000 114.437050813607
110060000 112.217579943602
110070000 113.500500142085
110080000 112.009582800875
110090000 112.383213645593
110100000 115.359428480981
110110000 112.642316517992
110120000 112.184840420528
110130000 116.090167642593
110140000 115.782673322627
110150000 113.01802281712
110160000 114.891401176907
110170000 112.149843660742
110180000 115.110812364835
110190000 115.500902629644
110200000 114.830050192599
110210000 113.362736775513
110220000 113.925948831678
110230000 112.75003824944
110240000 108.806858556493
110250000 108.895609760692
110260000 113.46006545035
110270000 112.176874946202
110280000 111.148912829577
110290000 113.031430480127
110300000 119.325948273769
110310000 114.635112538151
110320000 115.953955384485
110330000 117.333112655399
110340000 114.05827432298
110350000 110.928748395961
110360000 104.965372507218
110370000 112.238673062727
110380000 115.640420382676
110390000 109.191357773466
110400000 111.014141450384
110410000 114.792814783898
110420000 113.048239271261
110430000 112.232641744818
110440000 106.909443313568
110450000 108.537623451048
110460000 110.69485031232
110470000 111.027304627514
110480000 112.333283758211
110490000 115.60443367574
110500000 114.027106411858
110510000 109.781403686116
110520000 111.186450294327
110530000 111.849333043022
110540000 107.44592420571
110550000 103.432347319161
110560000 103.32034862672
110570000 105.568275406669
110580000 101.439235043509
110590000 106.80905431429
110600000 105.426751221991
110610000 106.330869976316
110620000 104.449826621392
110630000 104.65109887307
110640000 103.678015950611
110650000 103.506347421661
110660000 107.662168229778
110670000 110.804757804921
110680000 110.043921042727
110690000 109.015511806246
110700000 112.313374045086
110710000 114.13002306557
110720000 113.078980200475
110730000 109.085967146768
110740000 111.322897475233
110750000 113.718742577294
110760000 111.57692281822
110770000 114.360145622033
110780000 114.443849433307
110790000 117.062648832753
110800000 114.091134247104
110810000 114.355803680007
110820000 116.698533257433
110830000 118.388559694178
110840000 114.439561118553
110850000 114.194981074071
110860000 108.504665146254
110870000 108.289026892452
110880000 110.543876114325
110890000 107.781593871531
110900000 103.982376910117
110910000 109.066278652948
110920000 108.707217913185
110930000 108.661584632158
110940000 112.14752606788
110950000 111.541560947976
110960000 112.910150251908
110970000 108.844673867483
110980000 113.076514547176
110990000 113.176113791271
111000000 106.854906730411
111010000 110.892356193778
111020000 109.569471222567
111030000 108.446479019014
111040000 111.487727907297
111050000 111.697732205347
111060000 115.676936558157
111070000 113.694952416337
111080000 114.440187984622
111090000 113.95642716817
111100000 118.310057083346
111110000 116.283182915596
111120000 112.841315531847
111130000 114.080355358373
111140000 116.746957623974
111150000 113.385672833775
111160000 115.661113996248
111170000 116.01454992285
111180000 114.63870186804
111190000 112.165950819715
111200000 113.837712921767
111210000 115.632778282955
111220000 112.78515273979
111230000 107.414135667133
111240000 107.317508783918
111250000 105.3246488274
111260000 105.81343087424
111270000 102.268452948258
111280000 103.973510712184
111290000 104.629438795453
111300000 104.205521606179
111310000 102.967602663943
111320000 104.602786711605
111330000 105.616625378506
111340000 109.889076324797
111350000 110.019462981592
111360000 111.857624265797
111370000 114.812079036283
111380000 110.407252484215
111390000 109.926405639418
111400000 113.997824569248
111410000 108.859186883462
111420000 118.511282866151
111430000 116.422934985869
111440000 118.116576292423
111450000 115.552182912222
111460000 122.292456877776
111470000 118.865854957198
111480000 121.020028711676
111490000 119.335283535609
111500000 116.64050224226
111510000 112.723017519668
111520000 112.679049580809
111530000 109.323536924678
111540000 115.080074519784
111550000 101.648231257027
111560000 111.38664863227
111570000 115.254355568778
111580000 113.293648258947
111590000 116.113038886194
111600000 121.259243855189
111610000 116.668228157497
111620000 117.706197390923
111630000 120.416520563774
111640000 120.936496289159
111650000 123.072273275527
111660000 123.991826051487
111670000 122.762983171786
111680000 120.071056961795
111690000 122.489415245282
111700000 122.993870152216
111710000 119.8360947194
111720000 119.908722503635
111730000 124.686094700648
111740000 124.455693967959
111750000 122.898799998693
111760000 124.582824698922
111770000 124.582807768205
111780000 120.263674851129
111790000 121.249559726802
111800000 122.783166438191
111810000 126.982353408142
111820000 126.044729124587
111830000 122.726317648273
111840000 119.915002432106
111850000 121.192727585804
111860000 122.716129814419
111870000 125.387176678239
111880000 122.090145455275
111890000 123.258697390099
111900000 118.152328002494
111910000 122.190837633912
111920000 122.510856482814
111930000 123.138146145094
111940000 121.373830435002
111950000 122.957273132366
111960000 122.416118931709
111970000 116.583027190276
111980000 113.311124348975
111990000 119.395778767184
112000000 117.028758694555
112010000 116.855354032433
112020000 120.981143441368
112030000 117.230072762992
112040000 121.091105478403
112050000 121.867512141513
112060000 122.358038221647
112070000 118.004720000198
112080000 114.174322318167
112090000 118.986345082832
112100000 119.133786476833
112110000 115.58515997707
112120000 114.934275183721
112130000 119.410231170342
112140000 115.592255855229
112150000 118.918549060202
112160000 122.213637281363
112170000 121.943037083607
112180000 119.036419192159
112190000 114.031501159473
112200000 118.585353652608
112210000 113.71225234132
112220000 118.422408742113
112230000 109.277754292061
112240000 114.461513250465
112250000 117.568569265066
112260000 119.888861151249
112270000 118.368360682077
112280000 118.545289697577
112290000 113.821639331319
112300000 112.16897470857
112310000 116.710577924219
112320000 115.986912811726
112330000 113.653615826727
112340000 118.539385269635
112350000 112.846176336303
112360000 114.86079037619
112370000 117.607252945292
112380000 121.29605030819
112390000 117.166439200187
112400000 119.793273133521
112410000 118.301658529542
112420000 117.957102746211
112430000 119.065728279979
112440000 112.041565606452
112450000 120.791819103415
112460000 118.830511141461
112470000 117.511965639117
112480000 113.979032915653
112490000 115.363226254376
112500000 116.061090446137
112510000 109.692549038727
112520000 114.43207476543
112530000 114.13353984337
112540000 113.405998974398
112550000 115.40439505251
112560000 115.724358369368
112570000 117.532424565635
112580000 119.081749404746
112590000 119.369219959158
112600000 116.67857033721
112610000 113.963475458858
112620000 109.2110827639
112630000 110.511626278053
112640000 112.359592007836
112650000 111.361205268447
112660000 111.989961504117
112670000 110.59581883073
112680000 110.118815865731
112690000 112.883745723132
112700000 112.800760907265
112710000 112.670005375305
112720000 119.004472179865
112730000 109.234326041997
112740000 114.885757519675
112750000 117.634600375942
112760000 117.011680000984
112770000 120.266338161132
112780000 115.123920022748
112790000 110.746681956915
112800000 119.320208862845
112810000 108.948848329385
112820000 118.480082039499
112830000 113.843806744271
112840000 119.779297834642
112850000 113.516607449146
112860000 114.194591909843
112870000 114.409467273589
112880000 113.111890820523
112890000 117.791133791845
112900000 121.463676745511
112910000 122.11882710816
112920000 122.518413487123
112930000 122.101500982182
112940000 120.577297795197
112950000 118.803232804165
112960000 120.960015759049
112970000 123.426897713488
112980000 119.516367287616
112990000 121.7065556349
113000000 121.291834777074
113010000 118.764336055103
113020000 115.130457696389
113030000 113.486088187963
113040000 116.739660280226
113050000 112.759237449184
113060000 111.354188213316
113070000 112.404465784598
113080000 117.319696069313
113090000 117.759977434645
113100000 116.729790774469
113110000 119.050351509489
113120000 116.667236174826
113130000 117.804436025985
113140000 118.206403608196
113150000 116.863362079005
113160000 118.020968889172
113170000 119.427097620378
113180000 114.073191844508
113190000 116.589915766591
113200000 114.937891384396
113210000 115.770043725821
113220000 116.473843995675
113230000 111.273147431184
113240000 115.91525254804
113250000 113.707394223127
113260000 115.22427177574
113270000 117.982614882306
113280000 114.755472720644
113290000 114.294126343825
113300000 117.097345596351
113310000 116.719512416372
113320000 115.482029196876
113330000 116.864820926855
113340000 110.958421732468
113350000 113.114397284475
113360000 111.560381321815
113370000 118.531907067896
113380000 115.072559357196
113390000 116.974707433863
113400000 117.699082387487
113410000 118.420260084033
113420000 120.941761587006
113430000 117.890977541501
113440000 112.946470239271
113450000 104.496973266917
113460000 113.288228314172
113470000 118.978730115548
113480000 117.287523692826
113490000 116.081612555644
113500000 115.923259130022
113510000 118.53586971361
113520000 115.792707118923
113530000 117.468821783712
113540000 120.523460904409
113550000 119.57418223454
113560000 117.26613281363
113570000 109.928541350565
113580000 111.926762440944
113590000 112.332995994741
113600000 113.781130703671
113610000 115.300561770913
113620000 110.104620033997
113630000 113.815868001853
113640000 109.705985338277
113650000 113.843645428997
113660000 109.570995877685
113670000 107.310306890032
113680000 109.110451333496
113690000 107.076777484071
113700000 112.954887411803
113710000 109.567601604245
113720000 111.413814678359
113730000 110.22772606679
113740000 115.356035255334
113750000 113.532545196992
113760000 110.237248802418
113770000 110.845426998315
113780000 113.579724423874
113790000 113.926253029046
113800000 114.15182689863
113810000 113.000205519168
113820000 115.500182776637
113830000 114.065488194825
113840000 111.725692872909
113850000 112.553179702613
113860000 108.777501093605
113870000 109.672626423313
113880000 113.53674844956
113890000 114.140989622614
113900000 111.153150562765
113910000 111.37833952319
113920000 110.34357921745
113930000 108.512523733406
113940000 109.146733905306
113950000 113.949583842639
113960000 112.60737187088
113970000 112.774206191007
113980000 108.81454651495
113990000 108.07823538685
114000000 116.869346936294
114010000 118.603511995517
114020000 117.551263993887
114030000 117.573956174887
114040000 119.404424340671
114050000 119.109787291331
114060000 117.054843392152
114070000 114.379453880397
114080000 116.050004169896
114090000 114.059517006958
114100000 113.594072046286
114110000 116.008169511889
114120000 120.804221430821
114130000 119.101867117924
114140000 119.63177070892
114150000 122.091591085525
114160000 123.940548146212
114170000 118.082237139355
114180000 117.715150588067
114190000 120.873200834478
114200000 122.56629664745
114210000 118.695349886665
114220000 119.374326987106
114230000 117.969161989857
114240000 110.150239823099
114250000 116.592316638521
114260000 111.168583489338
114270000 115.030358416619
114280000 112.442996464593
114290000 113.687372562111
114300000 116.898316210722
114310000 117.435412227643
114320000 120.816879558859
114330000 120.325654110427
114340000 115.982935796409
114350000 114.733047875785
114360000 118.498915454884
114370000 114.860239765429
114380000 114.385148784063
114390000 117.277785619174
114400000 114.368532333561
114410000 115.720952774756
114420000 116.668673443752
114430000 117.360914967605
114440000 118.612015035433
114450000 117.74247572482
114460000 118.051830775361
114470000 117.40217684278
114480000 119.196438812896
114490000 119.545880150659
114500000 116.197986195979
114510000 116.358720972001
114520000 115.044643008915
114530000 113.617280418272
114540000 111.566994831281
114550000 113.444460756061
114560000 117.145627775745
114570000 112.333336328705
114580000 107.920694611633
114590000 109.578260828905
114600000 112.01655552655
114610000 115.662270926147
114620000 116.106093751887
114630000 118.163278267426
114640000 117.555205833551
114650000 121.211627371248
114660000 121.56949999537
114670000 120.741540742925
114680000 121.823070653199
114690000 115.05269328673
114700000 115.599265425163
114710000 116.777709850399
114720000 117.523039143795
114730000 112.592005779445
114740000 119.11633958311
114750000 118.347534366663
114760000 119.965298135849
114770000 119.422066376575
114780000 123.974548544921
114790000 120.47368867882
114800000 123.86280432975
114810000 120.354418236192
114820000 115.547274551994
114830000 115.369148494057
114840000 113.497227786266
114850000 118.69914134552
114860000 114.614400631664
114870000 114.006567137701
114880000 116.337720286182
114890000 114.510416983971
114900000 112.950174454989
114910000 105.493960910911
114920000 110.094372529197
114930000 107.653917126552
114940000 117.31723937915
114950000 111.874937186845
114960000 113.07470493224
114970000 108.603190382705
114980000 106.561303333096
114990000 110.90050887277
115000000 110.380485534564
115010000 110.758047127308
115020000 111.266022360523
115030000 108.363724199233
115040000 110.963019161148
115050000 106.759671477472
115060000 107.460651307697
115070000 107.964365872453
115080000 109.880734412886
115090000 101.299145562578
115100000 111.014238178284
115110000 107.682140235947
115120000 116.316952231213
115130000 120.258653149866
115140000 117.968014372681
115150000 118.090974730421
115160000 120.227423755762
115170000 121.003766834833
115180000 119.62922375603
115190000 118.257898063189
115200000 115.003852262786
115210000 113.976506861251
115220000 119.324713204804
115230000 120.451671749615
115240000 119.196799713461
115250000 122.89213595903
115260000 119.973827627251
115270000 121.9504326559
115280000 123.275139727103
115290000 123.201120713715
115300000 115.642304294442
115310000 117.045619291149
115320000 118.113735286578
115330000 118.465325849231
115340000 118.258133399853
115350000 120.299475557291
115360000 121.429766786602
115370000 121.929870111314
115380000 120.323995916686
115390000 121.978559381219
115400000 120.176283204113
115410000 123.814636786225
115420000 125.60385045134
115430000 123.247917864199
115440000 118.517892470938
115450000 118.549094241526
115460000 118.464775567942
115470000 118.906556016926
115480000 117.745692540876
115490000 115.780256487208
115500000 116.681396635655
115510000 119.628745035021
115520000 119.034712095088
115530000 120.278063646618
115540000 121.824783374774
115550000 118.688070647106
115560000 119.607329473548
115570000 123.987127707624
115580000 121.241390761384
115590000 121.830452282362
115600000 122.416116946323
115610000 117.507906411487
115620000 122.062727106591
115630000 116.02021218636
115640000 114.644229916551
115650000 113.789034049637
115660000 114.456762892029
115670000 113.152393986997
115680000 115.441995933573
115690000 105.634985926991
115700000 115.090004092081
115710000 114.711365188869
115720000 114.670542391225
115730000 116.191082372879
115740000 122.010321265866
115750000 119.072797149785
115760000 115.836846964602
115770000 114.407580154078
115780000 114.254404958884
115790000 110.666721376802
115800000 110.973472082475
115810000 111.05264753572
115820000 109.394049428543
115830000 114.971054834841
115840000 117.574858926542
115850000 116.379738243921
115860000 116.808714088783
115870000 120.398637861996
115880000 122.142208286902
115890000 114.875870123752
115900000 110.879878574948
115910000 107.716532064089
115920000 106.90801495144
115930000 111.163958733712
115940000 112.531440449768
115950000 114.670605016062
115960000 112.855198944104
115970000 111.755769319404
115980000 110.827704113614
115990000 113.650650708607
116000000 115.404969469983
116010000 108.814069243236
116020000 109.99413024175
116030000 113.76905422226
116040000 111.311318055075
116050000 115.381470496208
116060000 117.37130731998
116070000 114.070650725066
116080000 119.382747210097
116090000 122.336577808642
116100000 118.079108521516
116110000 119.437957044931
116120000 120.417913520788
116130000 125.388920275898
116140000 124.043636709298
116150000 120.750027064314
116160000 122.803071502319
116170000 121.866246470444
116180000 115.384409337401
116190000 122.236894604119
116200000 115.388026672801
116210000 116.459191462452
116220000 117.847174665176
116230000 119.12335881877
116240000 114.464186971553
116250000 119.058087466177
116260000 121.584704566443
116270000 118.984450414575
116280000 119.376928536397
116290000 112.959481915458
116300000 114.934803273314
116310000 115.256538335799
116320000 114.341992210158
116330000 112.62540030844
116340000 110.537979097406
116350000 117.943957104158
116360000 121.02323279248
116370000 118.703879368524
116380000 120.542336661623
116390000 118.783525954546
116400000 117.575977318172
116410000 119.417800615883
116420000 118.49659589509
116430000 114.805496727489
116440000 110.829621871624
116450000 112.245881287571
116460000 116.149114620517
116470000 110.445410356414
116480000 109.635237621024
116490000 110.690163695631
116500000 115.922083255731
116510000 114.698824698847
116520000 115.250801679442
116530000 113.844136072429
116540000 116.899729436266
116550000 119.612532314426
116560000 119.60891429242
116570000 115.738950263886
116580000 114.098031438569
116590000 110.222203233062
116600000 108.009074703173
116610000 111.514868494443
116620000 107.710765775254
116630000 106.829999276302
116640000 109.328655328936
116650000 112.37581360385
116660000 115.010910772275
116670000 110.727388688352
116680000 101.946271070271
116690000 108.252385115045
116700000 108.159181729564
116710000 109.921020510703
116720000 109.154929564321
116730000 104.02137326006
116740000 109.970853693959
116750000 113.154928156582
116760000 113.062348030721
116770000 107.27277295031
116780000 108.552614584548
116790000 111.364150877558
116800000 114.986880975746
116810000 114.503202796095
116820000 115.998566745675
116830000 117.005184783232
116840000 114.979832045184
116850000 115.058025397595
116860000 111.126276212268
116870000 114.419157336916
116880000 114.827765139708
116890000 116.451737715831
116900000 114.2891266439
116910000 118.72745760058
116920000 118.654451102234
116930000 113.975095002902
116940000 118.424510994615
116950000 112.040522163044
116960000 119.027457180798
116970000 116.225573886022
116980000 114.208577092518
116990000 111.590725934268
117000000 113.697761974344
117010000 113.862910161363
117020000 110.785226426275
117030000 110.830192464283
117040000 111.5656912715
117050000 112.424379746626
117060000 113.848046454861
117070000 113.487067507817
117080000 111.873058548731
117090000 114.618060376004
117100000 114.308287482029
117110000 118.375735064719
117120000 121.984375572719
117130000 117.166286503296
117140000 116.827960514916
117150000 112.381959237595
117160000 117.130038679786
117170000 116.919069163806
117180000 116.823603652335
117190000 117.361610070841
117200000 115.211823635049
117210000 109.714657339946
117220000 112.806019416783
117230000 108.171269451632
117240000 116.907529394527
117250000 112.972576142563
117260000 117.929185860875
117270000 114.899487925084
117280000 114.29955710978
117290000 110.856893343548
117300000 112.968238147829
117310000 109.889490258086
117320000 101.887431957133
117330000 106.060039606259
117340000 108.702168965164
117350000 111.434551373706
117360000 105.603895064275
117370000 110.884448547638
117380000 109.599554643967
117390000 111.068074561044
117400000 109.656798714734
117410000 116.09306421848
117420000 118.116531563963
117430000 113.065093450631
117440000 118.282179867504
117450000 113.625757220226
117460000 115.186822818976
117470000 112.294354289698
117480000 117.856681051004
117490000 113.791541817902
117500000 111.453431476131
117510000 114.772805096897
117520000 107.637403677839
117530000 112.131191717653
117540000 113.572923333486
117550000 108.574487772923
117560000 111.044402074367
117570000 108.088050067582
117580000 107.841346251421
117590000 112.956675130199
117600000 113.153053961401
117610000 114.107258136273
117620000 118.957734001444
117630000 118.866662207214
117640000 112.967679427497
117650000 116.322947007607
117660000 117.87108052587
117670000 116.920894162408
117680000 117.013633473762
117690000 119.187950146047
117700000 114.636920262589
117710000 111.046132944542
117720000 117.525247279707
117730000 116.83418708776
117740000 116.829114535663
117750000 120.502018974797
117760000 120.144480897209
117770000 116.273439203604
117780000 114.575188781873
117790000 112.74366046093
117800000 109.494203202593
117810000 108.260724817191
117820000 111.412134329994
117830000 110.217836727048
117840000 110.85633752177
117850000 109.851042128611
117860000 111.362579712807
117870000 110.890831629376
117880000 112.731882167585
117890000 112.431810388887
117900000 117.382052820245
117910000 116.447139855645
117920000 122.038791846239
117930000 115.941690189603
117940000 120.136224095062
117950000 113.893430686645
117960000 110.481459164718
117970000 110.417660048387
117980000 109.553143965417
117990000 112.199688728747
118000000 106.839035152908
118010000 110.037384350943
118020000 110.715591741401
118030000 110.269556696487
118040000 114.783322851196
118050000 117.975262880009
118060000 120.59259768538
118070000 118.377728636141
118080000 120.055709715585
118090000 117.014749985437
118100000 114.959346908495
118110000 114.208536203869
118120000 112.637384593163
118130000 111.220796658399
118140000 106.796175154464
118150000 105.966059602677
118160000 109.343114252693
118170000 110.173739656926
118180000 108.647097137507
118190000 108.896142035706
118200000 112.228792525825
118210000 114.218578753964
118220000 110.063403038284
118230000 112.878022342312
118240000 106.407467128021
118250000 111.610232407124
118260000 112.829910956761
118270000 108.763390627054
118280000 109.791825461089
118290000 107.109993918685
118300000 110.255597663896
118310000 110.359738346451
118320000 108.43702080331
118330000 112.926594631218
118340000 112.128804112268
118350000 110.823010943711
118360000 109.081655004415
118370000 106.934845062444
118380000 107.376098001951
118390000 110.135483331986
118400000 110.353971872496
118410000 110.852326296851
118420000 105.694531371759
118430000 102.284191974258
118440000 103.993896299559
118450000 99.748941975006
118460000 103.37404906781
118470000 101.152873207611
118480000 101.678811981069
118490000 106.932456836088
118500000 100.222391865883
118510000 96.8761164170778
118520000 95.2832642153859
118530000 101.575792389492
118540000 98.0770630786508
118550000 99.373531340764
118560000 100.223968873723
118570000 101.886446256642
118580000 104.912833655978
118590000 104.408263029107
118600000 108.302564591019
118610000 106.948215855393
118620000 103.248159101988
118630000 107.773435605924
118640000 110.228283670738
118650000 106.343975989985
118660000 110.918603727496
118670000 107.165083596177
118680000 111.377077606472
118690000 111.161892267178
118700000 105.8752901765
118710000 99.0961466672047
118720000 107.986765031258
118730000 105.092925195894
118740000 108.941061831382
118750000 106.216658633695
118760000 107.969154458876
118770000 108.652016362632
118780000 102.840890995617
118790000 109.410428717425
118800000 104.951642230218
118810000 107.19857646279
118820000 106.797668755531
118830000 110.809321674037
118840000 113.024875726234
118850000 111.325201256033
118860000 111.193809699919
118870000 109.883128657987
118880000 107.206345054629
118890000 107.340381841424
118900000 112.339479799969
118910000 117.213959841436
118920000 113.064875131965
118930000 112.593267552189
118940000 115.233237135038
118950000 115.471479220752
118960000 114.970673368245
118970000 118.621913074036
118980000 120.873365056076
118990000 119.189777917873
119000000 117.779134366391
119010000 119.108033653715
119020000 118.887552606172
119030000 121.541298110293
119040000 116.180505337252
119050000 119.961630835756
119060000 113.340134217734
119070000 114.881529425143
119080000 115.100742847823
119090000 120.119952927669
119100000 121.416064799568
119110000 121.149369066495
119120000 117.938297467898
119130000 121.335998080667
119140000 118.840062303668
119150000 120.628310974051
119160000 122.770430249367
119170000 118.351795986101
119180000 116.696035389932
119190000 119.943740530645
119200000 114.717176423645
119210000 116.344272087233
119220000 114.372992096716
119230000 115.221805449259
119240000 116.067144225555
119250000 116.053729127675
119260000 119.4240226794
119270000 120.760614903742
119280000 118.865867889625
119290000 118.893261476297
119300000 123.787202005286
119310000 120.426301000485
119320000 120.476134131647
119330000 119.326702363466
119340000 110.983006092007
119350000 111.886902607228
119360000 112.930031207006
119370000 114.384368766725
119380000 113.502306042182
119390000 116.063213258313
119400000 115.219774765254
119410000 121.972084661962
119420000 119.45486883441
119430000 120.387422636284
119440000 115.303220306
119450000 117.600702798179
119460000 117.107207582746
119470000 118.040924725546
119480000 117.739446913386
119490000 117.094508157194
119500000 117.459978904046
119510000 122.811166909421
119520000 117.39298725083
119530000 119.534374920102
119540000 120.930450764612
119550000 118.629140639648
119560000 114.777677321204
119570000 117.485394158279
119580000 117.91901463688
119590000 118.293805008436
119600000 118.872584581188
119610000 119.926513587746
119620000 115.493566915965
119630000 120.523116878105
119640000 121.694200518599
119650000 120.805259159772
119660000 116.512773544325
119670000 119.057911274082
119680000 117.21171480775
119690000 117.415077126936
119700000 111.907442574989
119710000 106.871627166344
119720000 111.248422524544
119730000 105.228418034852
119740000 110.44808954727
119750000 110.915683368742
119760000 108.681748870837
119770000 111.319459784102
119780000 112.711225761185
119790000 116.870140680917
119800000 117.738869740264
119810000 113.696481176585
119820000 117.902532550505
119830000 118.062441302716
119840000 114.331929097597
119850000 110.970733812877
119860000 113.651771766777
119870000 114.288451167409
119880000 116.696849842489
119890000 113.633723930323
119900000 116.656399944539
119910000 118.883637422073
119920000 119.024231817063
119930000 121.192861242886
119940000 120.558710356987
119950000 120.07577211058
119960000 113.711270380362
119970000 115.244852705994
119980000 117.324644356032
119990000 118.774076009979
120000000 118.882857360071
120010000 124.620383000298
120020000 121.558319527119
120030000 122.962593641923
120040000 119.222120641858
120050000 123.681004734891
120060000 118.666012451809
120070000 116.325991494352
120080000 120.290000914287
120090000 113.570220523886
120100000 114.173979660001
120110000 114.56858312744
120120000 111.295336445518
120130000 111.323748539251
120140000 107.492564496041
120150000 107.751537408845
120160000 110.815722488046
120170000 116.450629931937
120180000 116.227012515194
120190000 116.659158905962
120200000 116.011829022382
120210000 112.480622404079
120220000 116.274376811616
120230000 120.486449279386
120240000 119.729134578422
120250000 116.790324630691
120260000 120.24479641961
120270000 117.631688336991
120280000 114.922068784167
120290000 112.874826166782
120300000 117.734412449877
120310000 120.992285912227
120320000 120.724224416367
120330000 114.897028392536
120340000 119.041587873147
120350000 116.00096684867
120360000 121.934068642282
120370000 120.409711498926
120380000 118.897715502309
120390000 118.30579363637
120400000 118.272201649348
120410000 116.895599732086
120420000 115.107131634133
120430000 115.325252253879
120440000 120.051788828492
120450000 112.617331776687
120460000 111.979944658694
120470000 112.301553739208
120480000 111.026126110017
120490000 110.464203048814
120500000 109.780413546701
120510000 109.992120936244
120520000 110.255013270226
120530000 113.51038427489
120540000 111.024329816216
120550000 113.965832010741
120560000 116.816560402749
120570000 112.352410456111
120580000 113.45984225193
120590000 114.440179958403
120600000 119.552348358107
120610000 115.417304582386
120620000 113.864772491344
120630000 112.505243439422
120640000 110.561600811902
120650000 117.65543195675
120660000 117.66974290376
120670000 112.661746079435
120680000 109.629216637734
120690000 116.553716862409
120700000 111.208500482235
120710000 111.871766601155
120720000 110.856761004617
120730000 112.994090245365
120740000 116.584204245623
120750000 117.252655429534
120760000 116.757012878414
120770000 113.06884194432
120780000 113.497368473514
120790000 114.608163162255
120800000 114.263223992634
120810000 114.163460569591
120820000 108.86524106664
120830000 114.082992866374
120840000 114.262922640239
120850000 114.563122712844
120860000 111.368776059065
120870000 104.12079318626
120880000 115.590687962114
120890000 110.602109931278
120900000 109.895928604355
120910000 112.768459806569
120920000 111.990519916117
120930000 109.263200435642
120940000 112.008099475497
120950000 115.562224441568
120960000 114.828543840227
120970000 117.082745179204
120980000 118.460723158603
120990000 118.475832580257
121000000 116.118147432234
121010000 116.74925245439
121020000 119.350377311253
121030000 118.659120994752
121040000 119.368328120305
121050000 119.928711178701
121060000 116.843646512061
121070000 116.619769060008
121080000 119.367548055781
121090000 120.766284131021
121100000 120.159234585724
121110000 117.943523791862
121120000 120.730389330046
121130000 123.801227715564
121140000 119.607742434781
121150000 119.612345284467
121160000 120.157772872187
121170000 116.472259628211
121180000 114.92811440142
121190000 117.77580509195
121200000 117.729888048597
121210000 124.375481413199
121220000 121.341857437689
121230000 124.079518077819
121240000 121.94458419109
121250000 119.38887120713
121260000 123.038678227247
121270000 122.407638677887
121280000 122.342105413188
121290000 120.751602620547
121300000 122.639831140318
121310000 118.118373054767
121320000 120.383619222073
121330000 116.458420631776
121340000 118.635538620592
121350000 119.710571252256
121360000 118.739541663659
121370000 117.338580910454
121380000 120.829739954244
121390000 124.482011892425
121400000 116.071579295207
121410000 113.866305165993
121420000 116.487399572802
121430000 117.559274675383
121440000 119.685327408019
121450000 123.324699605882
121460000 125.202745664295
121470000 123.206198673966
121480000 117.969480589494
121490000 123.234591691419
121500000 121.505485407805
121510000 121.493358870592
121520000 116.870731966466
121530000 117.819225693292
121540000 118.94549028887
121550000 117.425267917402
121560000 119.945145761556
121570000 116.025085863574
121580000 117.824602297188
121590000 118.431492723386
121600000 117.807841121191
121610000 114.429474811251
121620000 115.616459388034
121630000 112.880246278794
121640000 111.915181680666
121650000 111.84523934844
121660000 113.930252547799
121670000 113.912361400199
121680000 118.090406664093
121690000 117.18470379719
121700000 115.533196537863
121710000 112.027970832039
121720000 110.360870281415
121730000 112.981825817094
121740000 116.156625722719
121750000 118.769360540128
121760000 121.130550169042
121770000 120.485229976529
121780000 120.034706493704
121790000 124.355946128367
121800000 124.161985884127
121810000 126.177928769255
121820000 126.474797786411
121830000 120.876878154469
121840000 120.658918918372
121850000 119.731358896604
121860000 117.428377506948
121870000 118.209183153639
121880000 116.170360393544
121890000 115.648120690709
121900000 118.105856018815
121910000 115.210752879193
121920000 111.566823211583
121930000 116.36840188132
121940000 119.318224600521
121950000 121.017664627734
121960000 119.327125302099
121970000 116.440173794768
121980000 115.128545162493
121990000 109.246936912648
122000000 115.288110280674
122010000 114.148769296614
122020000 117.620805336633
122030000 119.145391590163
122040000 117.3591820125
122050000 118.960469764052
122060000 117.08107182993
122070000 113.90298514285
122080000 116.028429262352
122090000 123.383778334956
122100000 122.243364496166
122110000 117.574560752527
122120000 113.859249270255
122130000 114.480220473979
122140000 114.438199164114
122150000 110.710968125544
122160000 119.009895401705
122170000 121.290698433119
122180000 116.924201503544
122190000 118.737267339732
122200000 119.810838191076
122210000 121.122078322337
122220000 117.806806798231
122230000 115.38211893797
122240000 115.337632789732
122250000 116.75029959501
122260000 120.104153894463
122270000 114.37913366156
122280000 116.003852395993
122290000 115.933921386811
122300000 117.361218016857
122310000 112.172906192937
122320000 114.651995998376
122330000 117.789020042427
122340000 114.873822800551
122350000 114.783968633629
122360000 113.844832580442
122370000 114.088140002528
122380000 114.395618568133
122390000 112.302676194741
122400000 114.362666941629
122410000 112.267488562989
122420000 114.557649951201
122430000 118.294621611611
122440000 114.220705799599
122450000 116.522782932419
122460000 114.720344675054
122470000 114.258046289883
122480000 115.853609264461
122490000 112.04214230045
122500000 117.652517822237
122510000 115.685279124254
122520000 112.363411470329
122530000 111.671727010377
122540000 110.943979856417
122550000 108.517201690825
122560000 110.021812652204
122570000 111.211056114719
122580000 115.861772638944
122590000 112.394264775215
122600000 113.077062735295
122610000 112.892678542833
122620000 118.26034175188
122630000 117.08218561029
122640000 118.961154705471
122650000 114.076682378356
122660000 111.097792666013
122670000 113.492414851057
122680000 113.444232314228
122690000 119.284328353342
122700000 115.358122961575
122710000 114.355783907137
122720000 122.294706989801
122730000 117.507358854229
122740000 119.511281325997
122750000 116.258292746717
122760000 117.668582954839
122770000 112.531976374712
122780000 114.211490332114
122790000 116.770975523245
122800000 112.714325635988
122810000 115.729143975208
122820000 115.452649793738
122830000 117.012311771048
122840000 122.184023968183
122850000 125.330800317978
122860000 120.513683431431
122870000 122.121971006378
122880000 120.234833690193
122890000 118.554811080599
122900000 119.665155551532
122910000 120.5868041851
122920000 113.695798458886
122930000 115.062495691375
122940000 114.068121142641
122950000 120.155886890479
122960000 119.64244102511
122970000 121.258226290766
122980000 118.623859350181
122990000 118.834661509399
123000000 118.201827102202
123010000 119.023934516733
123020000 122.541965910018
123030000 121.96992158002
123040000 122.084853453328
123050000 124.262242541845
123060000 120.696438299636
123070000 119.513030366074
123080000 116.893238172076
123090000 121.907978637334
123100000 122.770404993181
123110000 120.564690539605
123120000 117.11829092903
123130000 119.22993893139
123140000 114.556114583488
123150000 116.16956818231
123160000 116.487757802614
123170000 118.778465699941
123180000 115.286437256524
123190000 116.016469695138
123200000 113.953524521357
123210000 112.768467778753
123220000 117.890622078302
123230000 117.703010029198
123240000 118.981161190487
123250000 117.065384700997
123260000 121.911706908563
123270000 118.975589491231
123280000 121.314929491143
123290000 118.996648691426
123300000 117.637105275015
123310000 119.158721393161
123320000 116.421801537361
123330000 110.941471262229
123340000 111.822327674275
123350000 116.440309335391
123360000 115.778013081284
123370000 117.940408874906
123380000 118.988228401581
123390000 119.566872700653
123400000 119.407232943333
123410000 115.940610249565
123420000 109.846163647612
123430000 119.26175600794
123440000 117.149287997829
123450000 120.370155002037
123460000 120.749160403829
123470000 122.290627512786
123480000 124.312576484971
123490000 123.302146326682
123500000 121.963448765147
123510000 120.843143688935
123520000 119.776937251048
123530000 121.30025330601
123540000 121.732105869603
123550000 120.149842349168
123560000 117.204679234149
123570000 117.076506395952
123580000 120.292149769795
123590000 119.968576820979
123600000 118.626695458987
123610000 117.170423025656
123620000 114.830852926001
123630000 120.650686701496
123640000 115.282020527255
123650000 111.514513725538
123660000 112.901317713301
123670000 113.622576412874
123680000 118.487325174944
123690000 111.564334312664
123700000 115.372497006274
123710000 115.45455730515
123720000 114.221326702521
123730000 114.801934430638
123740000 113.753195311849
123750000 111.869568957636
123760000 119.718464478582
123770000 116.203254352585
123780000 110.970083217765
123790000 104.908416714442
123800000 111.866715988456
123810000 111.714791722474
123820000 115.895916507805
123830000 119.564308034785
123840000 115.583389179221
123850000 115.729330232851
123860000 119.896882893642
123870000 113.817183849993
123880000 112.855852100756
123890000 117.177053529981
123900000 116.003201181566
123910000 116.923595971654
123920000 119.018435704316
123930000 118.188397284364
123940000 120.039518356704
123950000 118.772021418175
123960000 121.917744112145
123970000 121.486910942515
123980000 118.597620798997
123990000 114.041618466781
124000000 122.035576545548
124010000 115.510156128846
124020000 118.289713708145
124030000 121.33316563722
124040000 117.624966109117
124050000 115.355416374785
124060000 115.945642504655
124070000 114.27128017055
124080000 114.946756910435
124090000 116.681304604249
124100000 116.982942601161
124110000 115.419474493113
124120000 118.165511818275
124130000 118.529945335805
124140000 121.948418034629
124150000 119.0043620207
124160000 121.756018799812
124170000 116.12430107171
124180000 116.299492802831
124190000 115.720624162017
124200000 117.639012211392
124210000 111.608989235667
124220000 119.267487126918
124230000 118.167692566881
124240000 121.836539781343
124250000 121.98691584301
124260000 119.235147744614
124270000 123.395099561391
124280000 113.573482248955
124290000 114.081033528104
124300000 118.861960346957
124310000 114.671649252787
124320000 110.24772380039
124330000 118.227476683315
124340000 118.250774413282
124350000 114.214963399741
124360000 117.470390342006
124370000 113.584452131717
124380000 118.676098413316
124390000 117.333216778113
124400000 117.622400846522
124410000 117.745483208859
124420000 122.757951988688
124430000 123.616580464646
124440000 124.543233397003
124450000 124.921810843382
124460000 119.63777525555
124470000 125.487626310767
124480000 123.649375379864
124490000 118.175191362349
124500000 116.326815529756
124510000 116.177300667814
124520000 120.788725545885
124530000 119.379616574378
124540000 120.760144377571
124550000 121.999556869059
124560000 120.799133196633
124570000 122.235971412837
124580000 115.786269980493
124590000 116.508352481283
124600000 115.573875022497
124610000 118.686315748929
124620000 116.880875361799
124630000 121.027107047026
124640000 121.066334686085
124650000 116.785110768243
124660000 119.516453058412
124670000 117.964903072549
124680000 114.912033415672
124690000 115.605980015213
124700000 114.041699624161
124710000 117.101783639793
124720000 112.663645014078
124730000 120.629664111567
124740000 118.516015367531
124750000 118.253374541726
124760000 116.39837499784
124770000 116.241187026449
124780000 116.777067668234
124790000 116.923236600602
124800000 115.153547226609
124810000 116.797139530495
124820000 118.794200274463
124830000 118.09517810727
124840000 118.404781843129
124850000 115.130937660068
124860000 112.582120839782
124870000 118.121770535041
124880000 123.54226576758
124890000 121.611820238562
124900000 121.848474820481
124910000 116.763526688742
124920000 120.372931692949
124930000 117.524255094205
124940000 115.961455050085
124950000 120.550098023258
124960000 114.217739300985
124970000 118.361489026468
124980000 114.898563169769
124990000 115.152878917107
125000000 116.282780471303
125010000 107.937091208002
125020000 111.906465734446
125030000 109.862694465745
125040000 112.053086879252
125050000 112.502692157626
125060000 112.68681974541
125070000 109.795582429469
125080000 113.513520118072
125090000 109.75077063087
125100000 112.900123892114
125110000 113.088431154104
125120000 106.645759800706
125130000 108.531332431834
125140000 111.477990416647
125150000 113.900558299187
125160000 113.319733406011
125170000 113.791448694094
125180000 116.013086941361
125190000 112.477683140934
125200000 114.911450233296
125210000 113.58453242568
125220000 110.365439404642
125230000 110.112888355304
125240000 107.557930977212
125250000 108.711490663966
125260000 110.73398098078
125270000 112.187081541803
125280000 109.422378703171
125290000 109.0221197491
125300000 111.278690889634
125310000 111.23572909479
125320000 110.605885030832
125330000 106.476079317066
125340000 109.335287162743
125350000 112.661035825337
125360000 113.140747845635
125370000 113.313194654386
125380000 112.435069793704
125390000 113.360317258497
125400000 114.417996237067
125410000 117.952300802339
125420000 119.651586736101
125430000 115.985114535946
125440000 118.696697675761
125450000 120.944186956601
125460000 117.778060811185
125470000 120.266490276784
125480000 117.535013651251
125490000 116.087910237824
125500000 122.516056754473
125510000 117.015320906405
125520000 115.003994364909
125530000 119.74351908553
125540000 119.455713891473
125550000 123.838018391846
125560000 125.561248053742
125570000 124.618284844031
125580000 123.167808209441
125590000 121.264641359845
125600000 126.689743283318
125610000 121.489197744667
125620000 122.859833135581
125630000 120.394007159568
125640000 118.818000058043
125650000 118.682367018524
125660000 114.477061931524
125670000 117.190575373319
125680000 119.676512562494
125690000 115.185288274783
125700000 121.340964770325
125710000 117.835213203414
125720000 119.957664956265
125730000 119.365102856775
125740000 122.428657355877
125750000 118.179686546486
125760000 118.451680305227
125770000 121.504449430972
125780000 117.297996174155
125790000 118.605141895996
125800000 115.225858109993
125810000 119.995537610757
125820000 119.092877576187
125830000 119.417575455121
125840000 114.212110131593
125850000 115.708745940643
125860000 113.190547749494
125870000 112.162971831751
125880000 115.455561696255
125890000 109.76747127098
125900000 114.971015157774
125910000 110.848066364464
125920000 112.90026253051
125930000 113.883250875408
125940000 115.540656531013
125950000 107.549974978843
125960000 111.875466116448
125970000 116.626961164749
125980000 116.784621520896
125990000 113.795895572289
126000000 113.225496184079
126010000 117.871542648574
126020000 115.784253105809
126030000 117.22222785204
126040000 121.679243826981
126050000 116.9318325985
126060000 121.235874981158
126070000 120.071785717554
126080000 118.134384985892
126090000 122.833425529326
126100000 120.108465952676
126110000 119.768367690247
126120000 120.532510091215
126130000 112.060320481153
126140000 112.903695239224
126150000 117.040885372818
126160000 112.809053827801
126170000 115.926657017909
126180000 114.593501989523
126190000 118.339745856017
126200000 120.606075296992
126210000 117.314040904231
126220000 118.683918157451
126230000 120.220846306565
126240000 113.681483338874
126250000 120.620609648422
126260000 122.866076096008
126270000 123.227238581361
126280000 122.652482976529
126290000 123.421827479364
126300000 121.703135186928
126310000 120.237286570983
126320000 119.443523267168
126330000 121.637046050154
126340000 119.465847804342
126350000 123.523892410612
126360000 118.71668700292
126370000 119.252415482684
126380000 117.516143830551
126390000 117.571139635324
126400000 118.233060797229
126410000 118.004946350948
126420000 118.012839161183
126430000 114.938730604722
126440000 115.545767109349
126450000 109.894007972308
126460000 109.777166333829
126470000 110.128646483668
126480000 114.370923860893
126490000 114.952833795943
126500000 112.552498731765
126510000 112.995193906338
126520000 109.696435505541
126530000 114.903011217993
126540000 118.132437036981
126550000 118.832257919097
126560000 115.132394750417
126570000 113.793283206659
126580000 115.44063487311
126590000 117.573236398225
126600000 111.415688547681
126610000 111.388896507469
126620000 112.74394489911
126630000 119.505005340821
126640000 116.586450533672
126650000 113.141815258491
126660000 114.026774564586
126670000 114.329956824407
126680000 118.517287352215
126690000 114.663853331286
126700000 111.207095247505
126710000 114.984234502412
126720000 114.467630071431
126730000 118.879801619109
126740000 119.660704996987
126750000 120.191956039916
126760000 118.411916257844
126770000 115.431772209768
126780000 115.98094618385
126790000 119.348223933767
126800000 119.262971654895
126810000 120.185930134925
126820000 119.808629279905
126830000 114.780148579199
126840000 115.181068587308
126850000 111.667418293892
126860000 113.126166801667
126870000 114.007874825492
126880000 114.39527580417
126890000 114.21048260473
126900000 109.090707883571
126910000 112.010632547203
126920000 113.0017940224
126930000 110.22098105212
126940000 107.122503142026
126950000 101.162569663106
126960000 102.526106007828
126970000 104.948904598056
126980000 107.926403595958
126990000 107.622547421942
127000000 108.212397042622
127010000 109.055034149188
127020000 113.187960399014
127030000 110.841832599195
127040000 112.754075860096
127050000 116.38149360582
127060000 116.805519707388
127070000 116.618604439583
127080000 111.718925431148
127090000 112.758868692922
127100000 113.570126009776
127110000 113.884513284592
127120000 114.0388174977
127130000 117.527807439808
127140000 116.821588702167
127150000 111.452552688135
127160000 108.384209070254
127170000 115.272800336323
127180000 115.099805838039
127190000 110.117551509719
127200000 112.233857929109
127210000 118.53844415055
127220000 120.599542858069
127230000 115.972309442908
127240000 118.767064707329
127250000 117.278213456407
127260000 117.274482782115
127270000 112.957452763137
127280000 117.401865356905
127290000 109.411079931901
127300000 112.880077661956
127310000 115.614973041461
127320000 109.074369977415
127330000 112.321015534079
127340000 119.406939165053
127350000 118.287892629988
127360000 120.650541002336
127370000 116.68231660699
127380000 117.754364799961
127390000 112.410868475827
127400000 117.640324440329
127410000 118.517278208441
127420000 116.951250787625
127430000 115.735625018804
127440000 117.283671135647
127450000 114.683148590268
127460000 114.607293255008
127470000 113.794758152214
127480000 116.926232961736
127490000 115.739771249475
127500000 116.393398316561
127510000 120.707541105456
127520000 119.687836176109
127530000 118.121260607669
127540000 119.62067933167
127550000 118.524169024979
127560000 108.759308968343
127570000 115.780045836324
127580000 118.137647268127
127590000 118.281574945885
127600000 118.557088251573
127610000 120.249966209253
127620000 124.570052432666
127630000 117.420138026558
127640000 118.402241766474
127650000 116.319314587225
127660000 114.701719209182
127670000 115.609736998555
127680000 113.395674586397
127690000 117.373727558704
127700000 116.355887560472
127710000 116.23927738496
127720000 113.074107143642
127730000 112.460170926177
127740000 111.571407106339
127750000 112.46940830025
127760000 115.432043260946
127770000 114.925565659487
127780000 111.669681890381
127790000 114.295753004379
127800000 114.127819549801
127810000 111.354749720389
127820000 108.755191797362
127830000 111.370041419483
127840000 109.956331174814
127850000 110.093871935037
127860000 110.348406482206
127870000 110.7992468906
127880000 109.032697339586
127890000 108.654333849886
127900000 111.726540120077
127910000 107.430008939721
127920000 108.719499708053
127930000 108.412064390002
127940000 109.925326840391
127950000 110.119175428851
127960000 112.418042398476
127970000 111.856212985886
127980000 107.02015230569
127990000 109.043709124095
128000000 116.182929888543
128010000 114.238951747337
128020000 114.95523223556
128030000 109.565156821973
128040000 109.925169119103
128050000 113.78320128027
128060000 115.386478820544
128070000 115.640834970596
128080000 108.966504811936
128090000 114.744364189188
128100000 108.870716077753
128110000 116.114222047713
128120000 119.332610899756
128130000 116.88695080276
128140000 114.317392164014
128150000 115.892303669546
128160000 117.431461163766
128170000 117.859488759788
128180000 115.62537256708
128190000 113.98795396364
128200000 112.414901237741
128210000 111.926416281047
128220000 114.42588778235
128230000 112.070982302338
128240000 113.626305984408
128250000 113.066149980305
128260000 111.311013165372
128270000 115.536209524075
128280000 108.98631424204
128290000 109.090803625075
128300000 111.439924266811
128310000 109.695440967321
128320000 109.614325348659
128330000 109.680790130864
128340000 110.81033830524
128350000 113.69045499366
128360000 112.574877012923
128370000 115.095818955775
128380000 113.847537166005
128390000 112.981740512969
128400000 115.070442520409
128410000 113.727102583776
128420000 118.417807603519
128430000 117.192640100126
128440000 114.495919554458
128450000 112.750402152717
128460000 114.832127614277
128470000 112.459745891723
128480000 111.030461135674
128490000 109.560035748504
128500000 112.034471347504
128510000 112.779800206482
128520000 112.394797387662
128530000 103.630797860889
128540000 105.344428363773
128550000 108.627539860696
128560000 107.848827025226
128570000 104.565581406957
128580000 105.190079213537
128590000 104.046959099382
128600000 103.627515865831
128610000 103.152068600135
128620000 102.434279515559
128630000 105.157565752824
128640000 103.989179011451
128650000 106.718141899696
128660000 108.949851915049
128670000 108.607460753249
128680000 107.24931316398
128690000 110.069927439988
128700000 110.117077504153
128710000 117.188098832631
128720000 118.70296425353
128730000 117.975896556136
128740000 114.234322438785
128750000 115.087648402284
128760000 113.571945614254
128770000 114.443699097281
128780000 118.856403051772
128790000 110.995172810912
128800000 113.686174003367
128810000 109.295529436565
128820000 108.900603644836
128830000 111.452571995383
128840000 118.540973621719
128850000 115.576333155579
128860000 116.94186500031
128870000 113.709283432262
128880000 113.843129316869
128890000 111.985372654827
128900000 117.381722549299
128910000 114.361825488725
128920000 114.787592952123
128930000 112.688055719229
128940000 114.992432925314
128950000 116.854892302502
128960000 117.247001746881
128970000 112.858127003645
128980000 115.838983647317
128990000 116.401549523738
129000000 116.63880420752
129010000 113.851380936507
129020000 115.007486653299
129030000 118.219803466844
129040000 119.327182005184
129050000 115.247216895299
129060000 114.785264543355
129070000 117.625615191915
129080000 115.736187352855
129090000 113.632281192848
129100000 115.626693858135
129110000 113.206742960382
129120000 117.99725158227
129130000 113.637912641326
129140000 111.753306272946
129150000 116.153519562231
129160000 120.710772374359
129170000 119.320375179582
129180000 114.740209343056
129190000 113.924495781251
129200000 110.481874156649
129210000 108.274461336922
129220000 112.683005806954
129230000 115.609110840604
129240000 120.398046409282
129250000 113.252209353884
129260000 119.156646725841
129270000 111.030937837766
129280000 109.939657946244
129290000 113.468064908917
129300000 112.86910439274
129310000 115.662697569967
129320000 115.295486868219
129330000 115.676991546907
129340000 117.914246175385
129350000 116.750125320259
129360000 118.822885735994
129370000 123.033014509476
129380000 120.318417609897
129390000 118.8071354266
129400000 119.015155674825
129410000 122.909767141968
129420000 119.920491586329
129430000 117.121515124196
129440000 111.507730297693
129450000 113.576964174808
129460000 122.866291050142
129470000 114.892143738137
129480000 120.252400163625
129490000 121.005912589401
129500000 116.173415290494
129510000 123.436147264472
129520000 125.592712803387
129530000 122.312463976393
129540000 114.311953773263
129550000 118.966121268569
129560000 122.351006393477
129570000 122.036826828859
129580000 120.441299551545
129590000 124.037854579102
129600000 125.335589989459
129610000 122.855852354056
129620000 120.04192747553
129630000 117.430894811645
129640000 116.344288552216
129650000 110.139501716576
129660000 113.985055132144
129670000 113.364018252767
129680000 116.502562172623
129690000 111.36135009794
129700000 115.002380638051
129710000 114.279043864843
129720000 113.227724926198
129730000 113.649207291703
129740000 115.848270153991
129750000 114.547991790633
129760000 114.699104680954
129770000 115.14882744324
129780000 116.784160858594
129790000 112.120055224261
129800000 106.374156652959
129810000 104.632926939819
129820000 107.665341725117
129830000 108.668592845875
129840000 113.58833803317
129850000 113.77302171674
129860000 114.217436017981
129870000 113.978816938987
129880000 109.703411108009
129890000 110.475567392276
129900000 110.69756394351
129910000 106.495814648362
129920000 109.689193558609
129930000 109.861513545907
129940000 107.460992318028
129950000 109.76535192075
129960000 110.957571642241
129970000 114.204160682302
129980000 114.292391454125
129990000 117.975615967527
130000000 114.661277272652
130010000 113.483913561699
130020000 108.689031238457
130030000 111.73196543148
130040000 118.779027781087
130050000 117.01847838044
130060000 116.172517022959
130070000 112.218871548889
130080000 112.602590209256
130090000 113.590554174585
130100000 107.849704200441
130110000 116.418857063628
130120000 119.293300865397
130130000 114.480441472094
130140000 118.313419408267
130150000 119.032436844536
130160000 118.610052436767
130170000 122.104624396386
130180000 111.912982237809
130190000 114.070785912177
130200000 108.975286536497
130210000 107.224450194304
130220000 107.622434604671
130230000 109.36220663403
130240000 105.380380655272
130250000 113.277992805505
130260000 109.138207485339
130270000 117.675531961002
130280000 110.697930647826
130290000 103.41601638416
130300000 104.451748247881
130310000 107.153709057577
130320000 108.399864073088
130330000 106.287821669928
130340000 111.671498487715
130350000 115.536698356982
130360000 115.191025503819
130370000 111.770150793668
130380000 112.143354138779
130390000 113.010240545846
130400000 115.788336532595
130410000 116.202472912554
130420000 116.300248627985
130430000 116.315374079564
130440000 115.138833485463
130450000 113.419452189524
130460000 111.769546912227
130470000 111.202676307218
130480000 106.933569820032
130490000 107.207391093957
130500000 104.530668788591
130510000 105.386761583631
130520000 107.742387615575
130530000 112.608234298359
130540000 113.909954258028
130550000 117.115577042291
130560000 115.889788934112
130570000 112.680746675569
130580000 116.372259243053
130590000 116.69127476037
130600000 113.018012185157
130610000 116.522775680887
130620000 112.056635761185
130630000 114.670136579714
130640000 112.525506285116
130650000 118.568336111865
130660000 117.623797261331
130670000 116.347041222917
130680000 111.383937890767
130690000 109.96913340905
130700000 114.668576103688
130710000 113.968001953774
130720000 114.275512882407
130730000 114.986002398979
130740000 117.326664585974
130750000 117.627612563869
130760000 117.516330499641
130770000 115.435005417661
130780000 116.211089899741
130790000 115.821064106407
130800000 115.610032478904
130810000 113.577718915602
130820000 116.663000556426
130830000 117.847205533751
130840000 116.799142921941
130850000 118.64601082374
130860000 119.66583098052
130870000 120.301914172115
130880000 122.908955900741
130890000 119.435775867707
130900000 116.512265776219
130910000 114.900215222428
130920000 117.964844285729
130930000 116.952795857674
130940000 118.678818541948
130950000 116.811998675799
130960000 119.029400305668
130970000 119.928313545332
130980000 119.859644447925
130990000 119.436361786187
131000000 122.195484331615
131010000 116.683161675232
131020000 117.848210352638
131030000 117.2527480772
131040000 112.457564842939
131050000 119.05376209234
131060000 117.76215383992
131070000 118.906763916432
131080000 115.527090423065
131090000 118.415443426398
131100000 119.717670895611
131110000 119.74947519297
131120000 118.595637123772
131130000 121.923722092876
131140000 121.580448812235
131150000 122.940583345054
131160000 125.086835486135
131170000 122.97262495007
131180000 121.95865712479
131190000 125.159710254747
131200000 124.573657349846
131210000 127.658800255281
131220000 124.157303963242
131230000 124.690544994073
131240000 122.166013764221
131250000 121.269454165545
131260000 125.972004979658
131270000 121.419423757014
131280000 121.26535465602
131290000 122.726883552673
131300000 115.38481631004
131310000 115.093180702973
131320000 123.484552601042
131330000 119.774661841431
131340000 123.797338640842
131350000 122.622939077834
131360000 124.533994890059
131370000 117.543111207459
131380000 119.744472627274
131390000 116.507586142305
131400000 116.976029255095
131410000 119.445986497437
131420000 123.910921835256
131430000 123.658525460143
131440000 123.579152306882
131450000 116.673739839731
131460000 118.670977957051
131470000 122.677821941706
131480000 114.66909766993
131490000 117.069671706187
131500000 122.086825558614
131510000 120.819917139889
131520000 117.132161009954
131530000 117.394431130128
131540000 121.118070596087
131550000 121.236206937931
131560000 120.674695358782
131570000 119.327242686772
131580000 115.123488292737
131590000 114.987268252332
131600000 114.510937703702
131610000 112.028917265271
131620000 114.525186801857
131630000 114.820416515098
131640000 114.699403638759
131650000 116.564408629041
131660000 113.712752174546
131670000 119.782680492411
131680000 121.813569028152
131690000 117.193044572816
131700000 114.885109300066
131710000 119.803041166017
131720000 117.075741953195
131730000 121.854122737281
131740000 121.089911244614
131750000 120.341871286261
131760000 119.361859339233
131770000 116.466981661778
131780000 120.768512064789
131790000 119.318672784841
131800000 117.842871481966
131810000 120.736899304829
131820000 114.740053061782
131830000 114.943661372219
131840000 117.046777931414
131850000 115.797725549004
131860000 112.102118593227
131870000 117.890717179065
131880000 119.811396252566
131890000 115.713726691298
131900000 117.740424043363
131910000 118.713345318745
131920000 122.17966121709
131930000 121.805949709603
131940000 118.845903904801
131950000 117.376509182427
131960000 121.721810038183
131970000 119.554731750319
131980000 121.954775469583
131990000 120.923385720095
132000000 115.615523604536
132010000 114.146341940685
132020000 114.587203254095
132030000 114.036248539015
132040000 121.1805497377
132050000 115.229466885054
132060000 117.139519338254
132070000 115.763538797534
132080000 116.600374966385
132090000 112.978865003149
132100000 117.489886110959
132110000 118.102780926146
132120000 115.042451603948
132130000 117.324997195506
132140000 115.198451760925
132150000 116.013346384247
132160000 116.909954686598
132170000 111.536078783178
132180000 111.017804290178
132190000 108.711348965664
132200000 108.595439849125
132210000 111.867431138485
132220000 108.955385709724
132230000 116.388398727442
132240000 116.800027115491
132250000 118.669504518053
132260000 116.376995921029
132270000 120.872232872672
132280000 120.867230866019
132290000 115.572665216841
132300000 121.767014765523
132310000 119.209085201574
132320000 118.206395382746
132330000 114.693804197533
132340000 118.376242805252
132350000 114.600348903111
132360000 113.558258337019
132370000 111.945919466602
132380000 114.258222705565
132390000 108.632237899263
132400000 111.555001501752
132410000 110.491431338856
132420000 114.347325627955
132430000 113.27596541328
132440000 112.88444742499
132450000 113.317484378066
132460000 115.97746184516
132470000 119.416868715089
132480000 108.06738015198
132490000 113.586564261922
132500000 112.108107953382
132510000 112.09630908686
132520000 116.252656867416
132530000 115.320798125524
132540000 112.697175362309
132550000 114.864156042107
132560000 117.342544186138
132570000 117.697687811007
132580000 118.72782520627
132590000 115.92558537094
132600000 114.66705390771
132610000 117.434126228661
132620000 115.226935914991
132630000 115.235929614314
132640000 110.11347834779
132650000 112.132854130334
132660000 115.277757805505
132670000 111.71151481007
132680000 118.521505151603
132690000 113.541941869504
132700000 112.724097004733
132710000 110.25800159934
132720000 110.624504553189
132730000 113.612581270157
132740000 119.481689123625
132750000 115.521374578185
132760000 111.343170444383
132770000 114.601368565074
132780000 116.013220894361
132790000 114.339111348228
132800000 111.744715182853
132810000 110.043622572124
132820000 109.517011396937
132830000 114.47756843542
132840000 116.769631985221
132850000 118.206936392853
132860000 116.568697673005
132870000 122.073577355882
132880000 119.380079233335
132890000 118.280310693163
132900000 122.560910138336
132910000 121.16735221288
132920000 114.378428945116
132930000 123.967499814323
132940000 120.531792157318
132950000 124.63713829209
132960000 122.863804237982
132970000 123.361984021658
132980000 124.712675889152
132990000 117.392327069769
133000000 116.784753263871
133010000 117.357567040711
133020000 117.183057012634
133030000 117.817040205722
133040000 123.912750769177
133050000 115.450098215271
133060000 120.883484202069
133070000 123.165810647112
133080000 120.571924422865
133090000 121.563704425639
133100000 117.883034738302
133110000 121.609033142381
133120000 122.902623067738
133130000 122.309262482331
133140000 120.110216377375
133150000 119.839514984015
133160000 119.992810559742
133170000 120.963903623149
133180000 121.304224569849
133190000 122.376725580787
133200000 120.866425037941
133210000 118.781285170165
133220000 120.978993333153
133230000 121.200843316769
133240000 123.367893690584
133250000 124.022958461226
133260000 123.365354520248
133270000 123.467130448984
133280000 123.564454996475
133290000 121.582654910329
133300000 117.620905884377
133310000 122.626721329512
133320000 119.859074690475
133330000 120.3210504659
133340000 117.827597104276
133350000 121.220726033915
133360000 116.949616140213
133370000 117.792496569692
133380000 116.294603129019
133390000 110.038655731794
133400000 116.430977151711
133410000 114.693612990104
133420000 116.356366476962
133430000 118.903000992035
133440000 118.412746008306
133450000 119.208904739156
133460000 114.731041515143
133470000 117.873469217234
133480000 118.370647055341
133490000 117.666326752712
133500000 113.979355931433
133510000 110.261397559074
133520000 113.138439829275
133530000 116.808246578006
133540000 113.365582673075
133550000 114.810366255156
133560000 113.568932291152
133570000 115.000500281373
133580000 111.129998678376
133590000 111.677557060462
133600000 110.382111835025
133610000 104.794916578149
133620000 103.146864637315
133630000 105.744359063042
133640000 109.505248790064
133650000 112.523984575753
133660000 112.285924323564
133670000 114.63138062471
133680000 109.819688887096
133690000 106.164267774317
133700000 104.337584421726
133710000 107.993411385026
133720000 108.046643281729
133730000 111.583854650944
133740000 114.217083924377
133750000 115.568271050641
133760000 114.219180214954
133770000 114.307775239273
133780000 115.435738085089
133790000 116.178799559493
133800000 115.910706186465
133810000 119.61322889489
133820000 115.769804177862
133830000 115.644349557451
133840000 117.615632206289
133850000 111.726272926334
133860000 114.747918113346
133870000 114.885052108315
133880000 113.864598983411
133890000 115.812973688873
133900000 113.938434659304
133910000 120.800025914949
133920000 123.913720208948
133930000 122.699189775763
133940000 119.524061562137
133950000 122.602536767875
133960000 117.955894219619
133970000 119.328621152125
133980000 117.414484700375
133990000 118.899732659771
134000000 121.226282414415
134010000 118.983388552348
134020000 116.865378265002
134030000 120.414944783993
134040000 117.856024453621
134050000 115.267714075654
134060000 117.364605611247
134070000 118.69136058652
134080000 120.951683883311
134090000 120.528068491512
134100000 119.461116538992
134110000 114.22804017428
134120000 116.539506062063
134130000 120.705064472957
134140000 120.903037837185
134150000 125.146668888576
134160000 119.537762936269
134170000 119.831568581291
134180000 116.833967608844
134190000 117.288702008586
134200000 114.075271579437
134210000 118.244266182689
134220000 119.326799047209
134230000 120.427543171582
134240000 115.36725233406
134250000 115.992233083936
134260000 121.314803555129
134270000 119.201216969287
134280000 117.698441061113
134290000 114.653809846069
134300000 115.00926978329
134310000 116.855090130024
134320000 113.201607843616
134330000 114.29078519388
134340000 119.173399041827
134350000 118.141802177653
134360000 110.733046757955
134370000 114.294268166962
134380000 110.83617494876
134390000 113.581266532489
134400000 116.846689947478
134410000 115.826780562525
134420000 119.544739965084
134430000 120.64583330555
134440000 117.510676991018
134450000 117.164890755719
134460000 118.355666206896
134470000 116.956615808048
134480000 115.427114198836
134490000 114.855634298557
134500000 116.820302450688
134510000 115.684905420967
134520000 118.399539107777
134530000 120.01653385193
134540000 119.058341085108
134550000 115.499966499141
134560000 115.355696893
134570000 117.488688062734
134580000 117.70769571178
134590000 116.501006819138
134600000 118.020078273595
134610000 110.845952643287
134620000 111.087923195059
134630000 117.398123019802
134640000 109.174535993755
134650000 110.331680996043
134660000 112.370178268503
134670000 115.156154556151
134680000 118.783600242776
134690000 116.892517646849
134700000 120.096499447261
134710000 120.362174996075
134720000 116.3924499592
134730000 113.310232767933
134740000 113.63336450383
134750000 117.647117119078
134760000 118.312287294535
134770000 118.665320199252
134780000 118.855195542848
134790000 115.536835672045
134800000 111.223033551415
134810000 113.419547070616
134820000 118.414819167251
134830000 118.422466601553
134840000 118.867931313545
134850000 115.626416271391
134860000 117.492343294144
134870000 115.633100911057
134880000 120.767880881862
134890000 120.976661885305
134900000 122.594656741058
134910000 120.20681721637
134920000 118.00545183713
134930000 117.411963444968
134940000 117.414259500157
134950000 115.86622390969
134960000 120.016897203923
134970000 127.973255870215
134980000 124.028185683865
134990000 121.936312080655
135000000 120.286653208987
135010000 121.085352379487
135020000 124.755834261881
135030000 126.280995014953
135040000 123.181499438615
135050000 119.71199893691
135060000 120.88100443954
135070000 118.58414321377
135080000 117.91353073916
135090000 117.992651357645
135100000 118.000764587189
135110000 119.460389806653
135120000 118.097166192306
135130000 114.255874945179
135140000 119.392823080401
135150000 118.423803245285
135160000 119.384568678064
135170000 117.067718450488
135180000 117.878496107195
135190000 122.143762871201
135200000 118.463333836296
135210000 121.559695209147
135220000 117.659768882459
135230000 121.236930235443
135240000 116.603127165376
135250000 118.287156519848
135260000 118.576217998402
135270000 120.942256516966
135280000 118.184229781579
135290000 116.157984562973
135300000 113.764380853603
135310000 115.604771862634
135320000 116.328493549968
135330000 115.225500206872
135340000 115.943191656197
135350000 114.383705250772
135360000 114.561169744535
135370000 110.774818292084
135380000 110.473322685283
135390000 114.928301741466
135400000 115.581160822413
135410000 115.273234893287
135420000 112.644340345777
135430000 118.148273950507
135440000 116.585057200952
135450000 120.497849182164
135460000 120.760811376346
135470000 122.415590342931
135480000 117.023226596528
135490000 114.654915218016
135500000 120.026608955981
135510000 120.862493136463
135520000 121.198076796523
135530000 119.550716423776
135540000 115.342802317605
135550000 115.26896209302
135560000 111.593121316846
135570000 115.059443560993
135580000 117.3022350425
135590000 116.630731333989
135600000 117.737999903745
135610000 117.445161046782
135620000 118.765811947622
135630000 117.672304656304
135640000 114.347286722504
135650000 115.316623905008
135660000 119.76329495402
135670000 117.752129674637
135680000 120.455994507129
135690000 117.143270334742
135700000 119.052126744616
135710000 117.839264063648
135720000 115.790295465421
135730000 113.559676509973
135740000 108.611823083952
135750000 115.894709309087
135760000 110.570193720447
135770000 112.33115964421
135780000 115.589670337471
135790000 110.211721638911
135800000 115.042945696715
135810000 110.798271386795
135820000 116.161088899417
135830000 118.038932170241
135840000 117.928939826746
135850000 120.60666882705
135860000 118.211939877492
135870000 116.308188251454
135880000 111.852841922603
135890000 113.219403225708
135900000 113.117697530917
135910000 114.410233302788
135920000 112.124943844146
135930000 111.910206747964
135940000 119.327795877154
135950000 115.510358253825
135960000 116.258981499939
135970000 115.177037301183
135980000 114.785135986984
135990000 115.25385303536
136000000 114.670617324369
136010000 115.297450250017
136020000 115.287266632907
136030000 117.906297776502
136040000 117.629932228066
136050000 117.7046269766
136060000 112.887995881933
136070000 114.819924053806
136080000 116.130961270903
136090000 116.117449220729
136100000 111.803224114433
136110000 111.183321910239
136120000 116.02430042285
136130000 115.789232628067
136140000 111.778079808109
136150000 115.725788402855
136160000 115.318433989872
136170000 115.847799194556
136180000 118.432510317749
136190000 111.511480785459
136200000 116.429215240386
136210000 114.571213134483
136220000 111.306324903255
136230000 106.857110337154
136240000 111.062540322756
136250000 108.725540675103
136260000 115.599109243136
136270000 113.452469172221
136280000 115.713652911988
136290000 116.736837962277
136300000 115.658176743118
136310000 113.100256452082
136320000 112.943729669498
136330000 112.054134686817
136340000 112.150861793017
136350000 114.149602696827
136360000 115.518075020802
136370000 117.594863913135
136380000 112.129802831456
136390000 110.230718436532
136400000 112.702082366811
136410000 111.587700879622
136420000 116.335679916408
136430000 111.028234590465
136440000 113.079105048036
136450000 117.497655444954
136460000 117.899518028794
136470000 118.849895368073
136480000 118.882908410657
136490000 119.845416415448
136500000 117.064501920923
136510000 116.712042278194
136520000 121.653637842548
136530000 121.892803893394
136540000 123.715733625106
136550000 124.577077260716
136560000 122.847335581559
136570000 121.204324227341
136580000 123.286415854557
136590000 117.159027895149
136600000 121.978828970579
136610000 118.30307736076
136620000 120.097671414617
136630000 116.047024092348
136640000 119.978871477978
136650000 118.502829668665
136660000 115.257600932702
136670000 112.177286442935
136680000 115.896436031846
136690000 116.59280199995
136700000 113.473751355219
136710000 121.523659589305
136720000 116.464056912162
136730000 116.504465040646
136740000 115.243280936463
136750000 104.97177975683
136760000 112.785977371733
136770000 116.135749300885
136780000 116.243276655348
136790000 117.967764876451
136800000 120.954145367949
136810000 116.851300798703
136820000 118.785685456016
136830000 113.756757719276
136840000 116.014363549863
136850000 111.785692070449
136860000 119.364231656056
136870000 121.308536917595
136880000 118.751487025611
136890000 120.435469021846
136900000 121.627627741227
136910000 116.798960618205
136920000 118.893667552907
136930000 123.741975746701
136940000 122.3336929029
136950000 120.318521875732
136960000 123.719879217049
136970000 122.761689647858
136980000 121.205824367291
136990000 122.927256355848
137000000 122.926278603086
137010000 119.040634221053
137020000 120.618089700791
137030000 118.185809615129
137040000 120.643449940102
137050000 124.388715355151
137060000 123.414714658152
137070000 123.638909395479
137080000 120.933509296833
137090000 125.474316765252
137100000 123.169511622613
137110000 121.949340533671
137120000 123.268031617883
137130000 123.542321987333
137140000 123.147849229006
137150000 118.085714007872
137160000 120.823060096599
137170000 121.679452184327
137180000 120.880694457925
137190000 119.388812493926
137200000 121.908896219095
137210000 118.99671445343
137220000 119.101090794566
137230000 121.515191469916
137240000 118.453589307793
137250000 119.813740780287
137260000 118.440319387579
137270000 120.01944340409
137280000 119.496144633204
137290000 119.61194006226
137300000 118.822220943544
137310000 116.463270015895
137320000 116.725969066772
137330000 116.272913389293
137340000 115.724059449739
137350000 112.168079769224
137360000 114.491587860123
137370000 116.218103405293
137380000 119.284529428158
137390000 115.192604344397
137400000 112.814521682273
137410000 112.059775953365
137420000 115.189476545015
137430000 114.459571180308
137440000 117.63354647021
137450000 113.454399524675
137460000 113.476931129411
137470000 117.004186264353
137480000 117.11940751941
137490000 118.099449510297
137500000 116.224486945528
137510000 115.130281433932
137520000 117.032775240797
137530000 116.755558088408
137540000 122.70108029317
137550000 121.269363368361
137560000 123.382692753518
137570000 118.317952823714
137580000 124.42399872598
137590000 124.546563840351
137600000 126.159588528172
137610000 122.899763495375
137620000 124.854425203637
137630000 125.807345304216
137640000 122.937268818698
137650000 118.943975129134
137660000 120.764029563103
137670000 121.097908869702
137680000 113.865722341254
137690000 119.666969207469
137700000 120.337600333812
137710000 118.159528342278
137720000 122.795377327062
137730000 121.238439931461
137740000 117.147614185045
137750000 115.818015129934
137760000 118.362301468579
137770000 113.168101075849
137780000 121.471275018848
137790000 121.217417414685
137800000 121.47556398769
137810000 121.388019756965
137820000 122.31932236017
137830000 121.943247251141
137840000 120.615969412109
137850000 122.034541987608
137860000 117.913317239776
137870000 117.518129616481
137880000 117.1396067859
137890000 114.382235580971
137900000 115.425528886841
137910000 114.422861855625
137920000 113.631104833908
137930000 115.692063368944
137940000 116.675454758929
137950000 117.043300298083
137960000 116.044894593761
137970000 118.280549563305
137980000 113.986257907416
137990000 118.832836944007
138000000 112.862891894351
138010000 119.344601963052
138020000 115.071846572859
138030000 117.438208220882
138040000 117.245383169227
138050000 116.17505651971
138060000 119.871668256095
138070000 119.61702629638
138080000 119.5172403445
138090000 115.763746710057
138100000 116.767154207182
138110000 118.246832199656
138120000 116.811729481307
138130000 112.304725864689
138140000 117.300275661177
138150000 116.180999533754
138160000 118.91398150814
138170000 117.787848539857
138180000 123.786716066606
138190000 122.465377419642
138200000 123.502935986435
138210000 120.375826321976
138220000 119.876457803915
138230000 120.866652219912
138240000 122.225369107801
138250000 123.603281998602
138260000 120.72385497589
138270000 121.356959868907
138280000 123.108031296112
138290000 123.52751283591
138300000 120.579375114053
138310000 120.709296491278
138320000 120.251070521925
138330000 119.926899595965
138340000 117.594006761576
138350000 118.958565588638
138360000 117.869385237453
138370000 116.451110966776
138380000 120.662207178229
138390000 120.490230157025
138400000 119.746200084288
138410000 119.141342877127
138420000 117.571864872656
138430000 119.684561184723
138440000 117.27976604683
138450000 119.137932990943
138460000 119.455302824921
138470000 115.54353068246
138480000 113.478242997918
138490000 116.062859688536
138500000 114.362132336491
138510000 113.737983878519
138520000 115.935750322823
138530000 116.528951777102
138540000 112.804812645397
138550000 113.097924484007
138560000 113.486623052898
138570000 116.65496233534
138580000 115.308386274797
138590000 116.80223654571
138600000 117.239937667154
138610000 116.374337143491
138620000 116.219468754109
138630000 120.990467327841
138640000 121.326190141684
138650000 121.22821757588
138660000 123.973745901456
138670000 122.127213650153
138680000 123.288304031746
138690000 118.063443559835
138700000 120.450227708659
138710000 116.837055583783
138720000 117.718894140296
138730000 117.292094860186
138740000 118.810990867395
138750000 121.70984275754
138760000 119.929398002194
138770000 119.433865366569
138780000 119.713607024249
138790000 122.939049007289
138800000 124.445997725882
138810000 124.984953903296
138820000 127.266133572455
138830000 126.064336809397
138840000 125.669198293046
138850000 127.162481570079
138860000 124.348716551427
138870000 122.163840822754
138880000 121.446839250633
138890000 119.758326449879
138900000 125.598295537638
138910000 126.075702409705
138920000 121.645962132699
138930000 121.975312559747
138940000 122.26944416914
138950000 118.391868769818
138960000 121.876743505144
138970000 118.152694484985
138980000 117.698691641662
138990000 119.906675939507
139000000 118.318900212752
139010000 116.145657046995
139020000 111.837287468395
139030000 114.507672633476
139040000 116.884066605551
139050000 110.798488687439
139060000 112.172563917133
139070000 110.461147024942
139080000 114.263210891781
139090000 116.795971036317
139100000 115.582490699813
139110000 115.462223694038
139120000 119.133681156488
139130000 119.344793691716
139140000 118.988542642821
139150000 115.655292687524
139160000 118.011943838753
139170000 120.647408230113
139180000 114.095036945704
139190000 114.338511602443
139200000 114.306352200055
139210000 116.306771698746
139220000 117.387699770938
139230000 117.083146798161
139240000 121.527497338951
139250000 121.846976924031
139260000 124.933401301226
139270000 123.065035132378
139280000 120.208881315654
139290000 123.147890260088
139300000 122.317258425041
139310000 118.859131579269
139320000 118.594073308375
139330000 120.515787028978
139340000 118.362475486678
139350000 119.612346391315
139360000 119.418559955245
139370000 118.397153733548
139380000 114.17643424708
139390000 118.432255389824
139400000 116.788063846231
139410000 118.654227845974
139420000 113.002568902548
139430000 112.876042072812
139440000 114.838098559007
139450000 118.117697545616
139460000 120.964822171599
139470000 121.239929136188
139480000 117.557902459634
139490000 118.188083954277
139500000 112.645520826647
139510000 115.809743911546
139520000 116.779654438521
139530000 115.294460415625
139540000 122.864091581962
139550000 124.40912480724
139560000 118.966322902587
139570000 122.119177129913
139580000 117.527659623663
139590000 111.049228589528
139600000 112.922475601177
139610000 115.079586734027
139620000 112.790588988169
139630000 113.949878799141
139640000 112.122712398528
139650000 111.980969754477
139660000 112.961005981664
139670000 117.702776327925
139680000 117.530055278501
139690000 120.643723188305
139700000 113.049857971188
139710000 112.391582018573
139720000 113.707945258314
139730000 117.279386013263
139740000 113.207481800686
139750000 113.93739879905
139760000 117.395040563406
139770000 116.645488876913
139780000 113.453350454552
139790000 114.573763786293
139800000 117.424514656714
139810000 114.524062021395
139820000 116.777078883729
139830000 119.01767044175
139840000 122.192979349666
139850000 120.270639265962
139860000 116.807008578336
139870000 114.572828808005
139880000 114.129213073605
139890000 116.481254141633
139900000 115.921955569271
139910000 117.274008796962
139920000 118.056886757123
139930000 115.593921036161
139940000 111.418524798632
139950000 111.047546067169
139960000 114.063130007537
139970000 110.260242893245
139980000 112.863853994377
139990000 112.019089063207
140000000 106.870139721288
140010000 112.790656194328
140020000 113.459616558307
140030000 113.116958971086
140040000 111.479774510393
140050000 113.663438466373
140060000 114.846595472857
140070000 116.407162335028
140080000 116.381172579977
140090000 119.411005518038
140100000 116.298601113149
140110000 115.390741835958
140120000 113.409315859468
140130000 115.518728632632
140140000 116.62980732656
140150000 118.182752059718
140160000 115.044895341969
140170000 113.821499797718
140180000 114.450115088558
140190000 115.341325638848
140200000 120.404077625614
140210000 120.030306068055
140220000 117.039148547212
140230000 121.293464368647
140240000 117.995976086595
140250000 117.288438039584
140260000 117.625779105098
140270000 123.910077504981
140280000 121.173078508612
140290000 117.625317564145
140300000 120.766400080175
140310000 121.980161394597
140320000 121.564392451936
140330000 118.640873938879
140340000 122.607927084109
140350000 122.175098629108
140360000 118.342471054453
140370000 117.778699418597
140380000 110.482375956856
140390000 113.717531260481
140400000 111.608181649049
140410000 113.005771595933
140420000 113.56494905738
140430000 113.978387934089
140440000 115.251047729821
140450000 114.480148649461
140460000 111.335746724468
140470000 110.199145101285
140480000 113.696346213943
140490000 108.77238597469
140500000 113.720149098783
140510000 112.179680235382
140520000 113.483756335313
140530000 113.518310014907
140540000 114.320503366915
140550000 116.947776540731
140560000 113.969283314455
140570000 115.780805693039
140580000 114.846127106257
140590000 111.07383277531
140600000 112.350738183143
140610000 115.234375009305
140620000 114.659399150389
140630000 115.620985094433
140640000 120.741213183577
140650000 119.171787374312
140660000 115.742609908137
140670000 117.236946245087
140680000 112.305569542306
140690000 113.666135221438
140700000 114.668681808543
140710000 115.923610633988
140720000 112.027279074787
140730000 112.971816514346
140740000 114.435246869112
140750000 114.514189934001
140760000 112.485240139464
140770000 108.332289563251
140780000 109.891209468014
140790000 109.566798404206
140800000 108.681024916056
140810000 109.878424416167
140820000 102.81803193614
140830000 105.033598649736
140840000 108.194694937671
140850000 108.662811889698
140860000 109.572872637533
140870000 110.751339640095
140880000 105.854439531047
140890000 107.78601497845
140900000 109.325550612701
140910000 110.855633116959
140920000 107.953265057018
140930000 105.364432926311
140940000 108.107698624198
140950000 102.410726065356
140960000 108.792835496675
140970000 106.575984099991
140980000 105.964789597825
140990000 105.424487228533
141000000 113.780730069458
141010000 116.24743861906
141020000 113.860552720941
141030000 114.576311117673
141040000 115.90437141136
141050000 118.130539444076
141060000 114.15820923507
141070000 113.600607212394
141080000 110.150675515869
141090000 111.936754126946
141100000 116.210468735936
141110000 115.08028745719
141120000 114.485208187336
141130000 117.271489711154
141140000 120.311406133547
141150000 120.536413735293
141160000 123.201168428614
141170000 121.351761853271
141180000 115.618087837123
141190000 114.483563865987
141200000 116.162811941167
141210000 119.150661276792
141220000 119.518653912445
141230000 121.460017574667
141240000 116.92048835726
141250000 123.161085477342
141260000 123.233139448831
141270000 123.849949338719
141280000 125.720954390955
141290000 126.61996785496
141300000 123.150515734118
141310000 118.39136015974
141320000 120.208471663604
141330000 112.352531960586
141340000 112.833077150829
141350000 115.843863442465
141360000 120.689671702832
141370000 114.8546801893
141380000 120.658728492362
141390000 117.902313419555
141400000 120.96561691028
141410000 117.79609286498
141420000 119.148946634904
141430000 119.732221062866
141440000 118.887453550832
141450000 123.071740032702
141460000 116.261728962626
141470000 116.447771783725
141480000 119.578163204999
141490000 120.699876478684
141500000 118.291204647955
141510000 117.371682845386
141520000 117.325990326279
141530000 119.889159110549
141540000 116.644279064226
141550000 115.624448311759
141560000 116.139569493494
141570000 114.223288987353
141580000 116.313117659415
141590000 120.208942297577
141600000 120.656188570367
141610000 120.168938808017
141620000 123.1957512428
141630000 120.873319885553
141640000 121.122086440638
141650000 120.606471879237
141660000 120.97164477395
141670000 121.823568280357
141680000 120.667246726163
141690000 122.200005272455
141700000 115.765015027518
141710000 121.537881384455
141720000 119.418147460106
141730000 119.38848700365
141740000 117.433867407939
141750000 118.702382761893
141760000 122.901316720596
141770000 119.209722769583
141780000 115.789159868076
141790000 114.392860246019
141800000 120.289082134289
141810000 117.01525870917
141820000 120.236827155433
141830000 120.468953023605
141840000 125.329595185423
141850000 123.484578059887
141860000 123.30195876398
141870000 121.689556325182
141880000 121.892562908042
141890000 119.76529209899
141900000 119.350014768618
141910000 121.311567990172
141920000 118.410470530262
141930000 118.198290562284
141940000 119.234530382153
141950000 110.990189288828
141960000 113.588190859653
141970000 120.441861579683
141980000 113.645470648155
141990000 111.463360464002
142000000 116.274765298106
142010000 116.566520745935
142020000 114.342395155058
142030000 117.320748702902
142040000 118.13600502618
142050000 118.65759567046
142060000 122.863246554528
142070000 120.529913102719
142080000 122.132922185967
142090000 116.41868756498
142100000 118.749423321868
142110000 117.849647846272
142120000 115.290452258311
142130000 111.337775201987
142140000 114.159911898048
142150000 117.027997508595
142160000 115.490087009626
142170000 116.136295161305
142180000 109.916338603404
142190000 112.426523212006
142200000 118.528146788515
142210000 117.307383926594
142220000 117.781165867283
142230000 123.418560983401
142240000 121.857939817946
142250000 120.58682864441
142260000 118.997441537041
142270000 124.391589440199
142280000 123.790909017488
142290000 128.168413138901
142300000 124.955782433984
142310000 126.863405449741
142320000 124.865623544619
142330000 123.358982867201
142340000 121.428197045418
142350000 121.5968692093
142360000 120.092653832398
142370000 121.353336493818
142380000 117.183374528399
142390000 115.273590681876
142400000 114.763102740518
142410000 119.206372668111
142420000 122.025817702452
142430000 125.202295910747
142440000 122.625510232264
142450000 124.1312390638
142460000 115.550439588369
142470000 121.590037104685
142480000 117.778777783466
142490000 119.96978283835
142500000 119.237284282355
142510000 116.802038391663
142520000 119.499541228011
142530000 117.923799706724
142540000 114.662669969376
142550000 111.989186989971
142560000 117.385456741761
142570000 109.996961408769
142580000 102.738101922549
142590000 109.490993082356
142600000 113.918182621642
142610000 110.33215069054
142620000 109.144639303505
142630000 106.612421853269
142640000 109.058794621623
142650000 112.200296488176
142660000 113.257271799775
142670000 113.637430568117
142680000 114.266525292236
142690000 116.893328828063
142700000 114.849243163673
142710000 114.225602240781
142720000 113.408789626692
142730000 110.777387745672
142740000 114.916176823585
142750000 115.014392678438
142760000 115.898987062529
142770000 118.40703860838
142780000 114.045186841089
142790000 112.112042414581
142800000 112.55357999853
142810000 116.820045705103
142820000 120.225292192295
142830000 123.06845756602
142840000 123.378765321831
142850000 121.379919684023
142860000 119.779868304039
142870000 124.592267054023
142880000 120.948921522202
142890000 118.62241620766
142900000 121.358451048317
142910000 120.067036878576
142920000 124.220778814991
142930000 125.574585958821
142940000 125.85641148592
142950000 125.992676780375
142960000 122.173699622877
142970000 120.530746717689
142980000 122.729184264211
142990000 119.111911886629
143000000 121.818322397593
143010000 124.082818245703
143020000 123.915166574605
143030000 124.244913774237
143040000 126.10160333248
143050000 124.999664913398
143060000 121.422062926868
143070000 124.952109153758
143080000 123.2085529426
143090000 118.671482455464
143100000 115.086475032795
143110000 120.102646443893
143120000 124.307225097352
143130000 121.06046106013
143140000 120.759997701723
143150000 119.73254696045
143160000 121.943829809731
143170000 121.212245392142
143180000 123.369678369197
143190000 115.769805960041
143200000 118.332681925845
143210000 121.597593051787
143220000 119.805865458746
143230000 120.735985206603
143240000 120.170122673427
143250000 120.497557566722
143260000 123.774002881076
143270000 122.489489297841
143280000 121.224966589355
143290000 122.5865124842
143300000 123.039182250522
143310000 119.0577118749
143320000 119.347952096523
143330000 126.230286889734
143340000 122.591350949149
143350000 124.353755458835
143360000 118.687703208651
143370000 112.76941276021
143380000 115.241926425423
143390000 118.804581245699
143400000 114.269859512654
143410000 116.390402981937
143420000 119.318559143407
143430000 117.888167027013
143440000 112.590673229517
143450000 115.343520305919
143460000 115.629094949169
143470000 116.215866199285
143480000 119.736385718448
143490000 120.633234624326
143500000 117.223124641983
143510000 115.608568440905
143520000 121.383798933968
143530000 119.653705390088
143540000 118.344158680623
143550000 115.339396741864
143560000 119.398610985751
143570000 119.601683213082
143580000 118.844394354819
143590000 116.118239002494
143600000 114.459241514315
143610000 115.308936531569
143620000 118.27952020515
143630000 117.093999693529
143640000 119.187991763528
143650000 120.02844802208
143660000 120.268405042278
143670000 119.769910375481
143680000 120.137995364299
143690000 120.91767997532
143700000 121.487400437304
143710000 118.470844866594
143720000 125.315863393548
143730000 121.547507557841
143740000 123.138862542637
143750000 127.686923864141
143760000 128.918316126007
143770000 125.022685753503
143780000 121.674807689747
143790000 121.241498938011
143800000 112.069325120085
143810000 118.768763897398
143820000 120.106711930963
143830000 121.156120882344
143840000 116.013640970102
143850000 119.487005870701
143860000 120.035308897127
143870000 124.055251083318
143880000 121.950625339704
143890000 122.590183414292
143900000 122.78585036479
143910000 120.183093729647
143920000 117.947960678216
143930000 117.531943103386
143940000 118.143504484234
143950000 121.27940195829
143960000 117.278162431809
143970000 116.797025852368
143980000 114.970913290835
143990000 115.010210051117
144000000 112.472524084912
144010000 109.124474988092
144020000 107.619286925112
144030000 106.57770906986
144040000 110.53438237831
144050000 116.752144395391
144060000 117.87297225607
144070000 113.797828748144
144080000 116.118594103663
144090000 120.803972002631
144100000 118.330561318484
144110000 120.162807650246
144120000 117.456782144514
144130000 115.99489429458
144140000 115.657895555553
144150000 117.143877050578
144160000 112.72638651274
144170000 114.169766211624
144180000 110.55783886049
144190000 110.633673112433
144200000 118.45721785628
144210000 115.725873951803
144220000 121.162067895721
144230000 118.597055792976
144240000 119.336003831242
144250000 118.181118331161
144260000 122.909029368662
144270000 124.014231130738
144280000 126.022762741368
144290000 125.787149592665
144300000 118.597067072209
144310000 119.6363366658
144320000 112.163328485543
144330000 118.934431941256
144340000 119.207351598623
144350000 119.083183846102
144360000 118.77090142553
144370000 117.258134217753
144380000 112.283910472518
144390000 110.38709228569
144400000 112.054982721022
144410000 114.102920196827
144420000 113.2298113208
144430000 117.566853489287
144440000 118.763095553915
144450000 114.371297518548
144460000 115.465568939639
144470000 115.125393158229
144480000 119.065808160083
144490000 114.365662619259
144500000 116.827546686723
144510000 119.065659569785
144520000 118.235631078355
144530000 121.971105911211
144540000 122.506829832476
144550000 122.566884006927
144560000 122.21589699677
144570000 116.590106228988
144580000 118.491975588472
144590000 117.601195279243
144600000 117.097083457606
144610000 116.444270077616
144620000 119.929383062065
144630000 121.108144085202
144640000 124.319103038883
144650000 124.441370013221
144660000 124.869050894356
144670000 117.761369221258
144680000 110.631289618035
144690000 110.968612774636
144700000 113.414724675849
144710000 111.49485934231
144720000 118.075530478763
144730000 117.092255888454
144740000 117.379111486364
144750000 114.092788261656
144760000 107.104950431142
144770000 107.387081558726
144780000 112.944327984926
144790000 116.510387191027
144800000 117.72572048942
144810000 114.948504025333
144820000 115.975674396686
144830000 115.178287174221
144840000 116.030683652271
144850000 114.191336789547
144860000 112.094243866364
144870000 114.351694864943
144880000 112.97433336075
144890000 112.490703691378
144900000 112.334706327565
144910000 112.963926605007
144920000 113.777627177643
144930000 114.386631083453
144940000 117.429344990823
144950000 116.778905487147
144960000 106.798841704333
144970000 112.130645852897
144980000 113.813947582247
144990000 118.346050908472
145000000 119.394625205944
145010000 115.995413677034
145020000 106.021848719173
145030000 109.740992445701
145040000 113.07109969579
145050000 116.967524074712
145060000 117.48753187087
145070000 117.471665605932
145080000 113.347902185452
145090000 116.907489403205
145100000 118.899498493456
145110000 121.919109627096
145120000 122.305168120714
145130000 125.341319866758
145140000 119.438900283159
145150000 124.313035613657
145160000 123.669247879064
145170000 122.279534614049
145180000 121.171240664596
145190000 121.443820414485
145200000 120.04546874888
145210000 114.613762021436
145220000 117.80029133167
145230000 120.791622097493
145240000 126.891650374385
145250000 121.252261519005
145260000 122.562039627462
145270000 121.776402680312
145280000 122.145771682912
145290000 123.065182984153
145300000 123.126229679206
145310000 117.907563176919
145320000 121.471366818392
145330000 123.550848682935
145340000 118.055731216698
145350000 115.949533617467
145360000 118.81813655439
145370000 116.168759106723
145380000 118.639628482011
145390000 118.392436293063
145400000 116.014142694605
145410000 118.447094787975
145420000 118.465453748155
145430000 120.154557001288
145440000 120.82760777576
145450000 117.472767675379
145460000 119.426534992915
145470000 117.166076993415
145480000 118.756518978533
145490000 120.776733102011
145500000 120.499962467877
145510000 119.684737940997
145520000 118.56777269628
145530000 123.882898376854
145540000 122.655880080933
145550000 120.364312157854
145560000 119.166306520799
145570000 117.238201459192
145580000 117.44280451957
145590000 119.619899484464
145600000 115.078026569571
145610000 117.994115312197
145620000 128.85224949428
145630000 125.672821316007
145640000 124.574975852643
145650000 120.40398222323
145660000 119.382080396316
145670000 112.483286104294
145680000 116.276555337772
145690000 111.662235117492
145700000 111.673828543103
145710000 117.377952968196
145720000 118.13224022606
145730000 117.842798028994
145740000 119.613279623477
145750000 118.522830665467
145760000 119.41654048337
145770000 119.951025422284
145780000 125.115641086449
145790000 120.504330273796
145800000 120.814224408004
145810000 120.272081437369
145820000 116.646894994344
145830000 119.97612095152
145840000 121.907272267559
145850000 118.33104437434
145860000 125.12068848617
145870000 117.416596192665
145880000 120.542509791929
145890000 116.798656789315
145900000 118.919320179447
145910000 117.955443904227
145920000 114.141637174947
145930000 116.802887040778
145940000 121.79857158618
145950000 119.180031821734
145960000 117.658965764311
145970000 120.277095130015
145980000 118.640089392105
145990000 123.272690534434
146000000 120.030350198503
146010000 117.759132050589
146020000 119.385309930736
146030000 116.324496445762
146040000 116.736570353901
146050000 116.16798404065
146060000 115.984640384208
146070000 116.642889548514
146080000 115.306643083777
146090000 118.565163822521
146100000 121.228657130749
146110000 119.676970206583
146120000 117.206723835022
146130000 118.897969170182
146140000 121.126023894006
146150000 115.132983813113
146160000 117.047264702592
146170000 116.800334734334
146180000 121.106688035455
146190000 121.174356671626
146200000 117.617581477982
146210000 118.823069259121
146220000 116.973119652611
146230000 116.087564898874
146240000 119.189877079387
146250000 123.772741207352
146260000 117.606652582556
146270000 117.144446988563
146280000 117.473026934895
146290000 117.882780320201
146300000 120.631853057297
146310000 114.759442293681
146320000 111.697919434351
146330000 114.733579695072
146340000 113.327245829954
146350000 115.945087559932
146360000 118.302341505342
146370000 114.413949819177
146380000 115.426858493714
146390000 118.22798294547
146400000 119.274285914927
146410000 122.075886991266
146420000 114.572641662126
146430000 109.34317406228
146440000 114.072268632428
146450000 114.069261498624
146460000 114.729890410106
146470000 120.072000893283
146480000 119.395321033192
146490000 120.422828020725
146500000 122.748735633795
146510000 124.875988927129
146520000 120.524025046258
146530000 118.6289361712
146540000 119.150402267225
146550000 118.165746416359
146560000 116.815563213397
146570000 116.543149385153
146580000 115.209291973318
146590000 113.480875168293
146600000 118.065309315835
146610000 115.907004206986
146620000 122.43017802052
146630000 120.040903487322
146640000 110.360098312048
146650000 118.832527865186
146660000 117.692395329919
146670000 117.732195892518
146680000 114.316081224853
146690000 120.261911604013
146700000 121.603183478597
146710000 117.936659487378
146720000 117.274017911342
146730000 114.68582626808
146740000 122.465149495296
146750000 122.3611531716
146760000 123.48028776795
146770000 119.412177721648
146780000 114.708193895013
146790000 119.993098520009
146800000 118.240089046426
146810000 119.021808620643
146820000 117.877168573558
146830000 113.330786435607
146840000 114.968256433885
146850000 108.667479544468
146860000 109.865840263145
146870000 110.417868708065
146880000 117.495222309613
146890000 118.879173161177
146900000 116.464608712207
146910000 117.937253902545
146920000 119.690769813063
146930000 119.874909922715
146940000 117.467010414887
146950000 119.196365953468
146960000 120.877079503703
146970000 120.215066031683
146980000 117.525147672082
146990000 119.357318427043
147000000 120.04358015628
147010000 121.041249119485
147020000 117.057948996176
147030000 121.715551402947
147040000 114.895115919891
147050000 117.012967797267
147060000 117.666002062167
147070000 113.522446699572
147080000 117.383137267455
147090000 120.187301953869
147100000 118.43853114718
147110000 118.543456845502
147120000 117.106552283172
147130000 114.600313035606
147140000 119.848793847836
147150000 116.824725781914
147160000 115.452843745205
147170000 115.832931104556
147180000 115.189954822261
147190000 113.733637726752
147200000 114.149061667825
147210000 115.044427278729
147220000 114.754647420528
147230000 106.760199103708
147240000 114.981695646145
147250000 111.394558885268
147260000 118.81261426197
147270000 117.682701939808
147280000 111.535863085474
147290000 115.903290276869
147300000 109.957090400846
147310000 110.760958879712
147320000 115.367779001045
147330000 117.087311551099
147340000 115.482217995775
147350000 118.450041878665
147360000 117.586386746267
147370000 123.432808101096
147380000 124.703743624487
147390000 118.922420367506
147400000 121.797713401169
147410000 121.520031634612
147420000 121.032716241937
147430000 121.293169423208
147440000 122.138485798685
147450000 128.374688058123
147460000 123.190196576732
147470000 117.779261726925
147480000 125.940059621994
147490000 126.451612803799
147500000 123.621128010202
147510000 118.813993245005
147520000 120.246968075266
147530000 122.856154983484
147540000 122.500427200975
147550000 119.300980473782
147560000 122.472299795316
147570000 118.763171295266
147580000 113.727404978239
147590000 118.537391096763
147600000 118.275890480196
147610000 117.324670046131
147620000 115.027728528964
147630000 116.485873899406
147640000 115.031621161248
147650000 117.026362731053
147660000 115.574722173587
147670000 115.410269196659
147680000 119.889042420148
147690000 117.92430052885
147700000 117.59919305889
147710000 118.984189333505
147720000 118.354423855706
147730000 117.930793332589
147740000 122.078550179341
147750000 117.286656263364
147760000 118.90221421829
147770000 120.122352332276
147780000 115.872278553514
147790000 121.492744844977
147800000 118.752339017518
147810000 120.055204483985
147820000 122.429754505905
147830000 121.142897516129
147840000 123.634685495743
147850000 123.885568703755
147860000 125.677138268756
147870000 121.058913701658
147880000 128.560181281864
147890000 126.784342367925
147900000 122.045829602983
147910000 124.578081089157
147920000 125.596373416482
147930000 121.469592900737
147940000 123.723247187647
147950000 122.499330369781
147960000 127.982392909096
147970000 124.043328413282
147980000 120.762232302916
147990000 123.676710891201
148000000 123.570813154209
148010000 128.303241909746
148020000 127.506867946903
148030000 124.415952086025
148040000 125.723739542986
148050000 125.936792111973
148060000 123.516303263916
148070000 129.75610666389
148080000 125.143836567011
148090000 119.646716162534
148100000 122.844971504706
148110000 116.098641653302
148120000 119.1741993019
148130000 121.530735663743
148140000 121.551425485557
148150000 125.072455515106
148160000 117.320914933496
148170000 117.248199011113
148180000 119.022180707922
148190000 115.921370840362
148200000 114.174409708622
148210000 115.87547165592
148220000 117.683356769358
148230000 120.55123645213
148240000 119.786812609083
148250000 122.673645268518
148260000 113.48906993835
148270000 117.82971053413
148280000 116.248057647309
148290000 114.083919847298
148300000 119.506652304233
148310000 117.85857637503
148320000 118.004777371168
148330000 116.467964325566
148340000 121.694977810447
148350000 117.605866284323
148360000 118.264490389472
148370000 115.477813929016
148380000 116.368700934753
148390000 116.37447809474
148400000 117.497752314166
148410000 120.403088649766
148420000 122.416513863392
148430000 119.242352310794
148440000 118.007183178374
148450000 122.937573033135
148460000 118.189883973552
148470000 118.274842087044
148480000 114.736288036889
148490000 113.985467875554
148500000 117.909924509233
148510000 117.527403226447
148520000 117.10642598485
148530000 117.556756502237
148540000 117.662675011078
148550000 118.151187345401
148560000 118.036911579105
148570000 120.50860561542
148580000 122.287165738993
148590000 119.933945239864
148600000 119.023448318071
148610000 123.329216662061
148620000 117.320337493102
148630000 114.774295185359
148640000 116.880353007102
148650000 118.116774122448
148660000 118.626613622832
148670000 121.750424271842
148680000 122.184863402551
148690000 125.898906132482
148700000 125.890769253555
148710000 124.133898700518
148720000 123.800159197719
148730000 125.496671481655
148740000 121.540808191021
148750000 122.241304713246
148760000 122.576822045074
148770000 120.697987156653
148780000 120.343082631278
148790000 117.321814068607
148800000 122.530912811264
148810000 122.441976164224
148820000 126.475691812564
148830000 128.762536497184
148840000 127.356981999448
148850000 125.521655809545
148860000 125.839453521462
148870000 127.13943412182
148880000 126.490544368758
148890000 124.896096270679
148900000 120.098260837582
148910000 120.84834650168
148920000 119.029155619478
148930000 124.617276775376
148940000 116.314133154413
148950000 116.071221790587
148960000 119.613493709303
148970000 116.874564044434
148980000 115.641887981481
148990000 118.497433598747
149000000 118.449359623471
149010000 120.797557386412
149020000 122.836143461169
149030000 125.567170506579
149040000 128.300483369575
149050000 126.937119230501
149060000 125.669299675778
149070000 121.971554987119
149080000 124.456019140473
149090000 127.429066444483
149100000 125.716623530014
149110000 123.609501489929
149120000 124.763152536639
149130000 122.168050064121
149140000 121.620711490511
149150000 120.354757810431
149160000 119.746280273691
149170000 123.857983241059
149180000 120.440291867631
149190000 120.887900559014
149200000 116.320326800745
149210000 113.844995316828
149220000 118.444966783429
149230000 118.436693170066
149240000 124.665939646155
149250000 122.828641656131
149260000 119.473305128258
149270000 120.625147546268
149280000 119.341568074269
149290000 112.689240013073
149300000 115.096375545279
149310000 118.504263730213
149320000 120.155915457662
149330000 121.110737016137
149340000 120.421878894118
149350000 119.795014529125
149360000 119.267420247597
149370000 119.53780802774
149380000 122.080719104909
149390000 125.343451208642
149400000 123.793217573121
149410000 122.871947632638
149420000 127.829317583132
149430000 121.730447033091
149440000 122.486433267305
149450000 121.255047907226
149460000 122.020324029915
149470000 120.750301669922
149480000 123.139914680409
149490000 122.453371277137
149500000 123.054943254139
149510000 123.628820862392
149520000 123.520453063515
149530000 127.318052031142
149540000 122.922899230344
149550000 121.439588438518
149560000 121.607132619326
149570000 116.555285827675
149580000 121.818983445229
149590000 120.746292434343
149600000 117.70737154493
149610000 120.172408683348
149620000 126.627181134838
149630000 127.981515943995
149640000 121.09081494262
149650000 119.758770820182
149660000 121.326002739464
149670000 125.386224826267
149680000 126.42096968748
149690000 128.044323170583
149700000 123.799544780263
149710000 121.350914897594
149720000 125.111099209181
149730000 121.346031330371
149740000 121.701285050593
149750000 119.789804752854
149760000 120.536852622057
149770000 117.983276334648
149780000 121.274858527741
149790000 123.763691791112
149800000 122.409360649561
149810000 121.120821483004
149820000 124.926370115695
149830000 120.669193494052
149840000 119.777501949695
149850000 118.539446860335
149860000 117.276895773034
149870000 118.360597592035
149880000 119.928612930424
149890000 120.157413268228
149900000 115.254316267368
149910000 120.635753169874
149920000 120.162670223859
149930000 121.705064801141
149940000 121.033688937635
149950000 121.562658606591
149960000 121.683104049145
149970000 123.88194723192
149980000 125.012450346374
149990000 124.382225105567
150000000 119.631060214122
#timestep 
150010000 119.985418717025
150020000 121.373853209491
150030000 123.501085672317
150040000 124.480465340898
150050000 121.510732208932
150060000 124.272437016048
150070000 120.728988983832
150080000 116.758137235179
150090000 124.081615040138
150100000 124.306881936568
150110000 125.463334275869
150120000 120.172863509013
150130000 118.945069859136
150140000 121.876239266028
150150000 121.340106835059
150160000 117.551132459719
150170000 113.713295697045
150180000 116.145693310992
150190000 117.611265291361
150200000 115.566031375933
150210000 110.236535154137
150220000 117.530216962501
150230000 112.16316208836
150240000 112.881164287315
150250000 114.046241783932
150260000 117.299519878768
150270000 118.150299162418
150280000 117.938152825295
150290000 118.55190422843
150300000 123.960538738287
150310000 122.16397940114
150320000 121.814698127553
150330000 115.559893502878
150340000 123.893377266729
150350000 126.041698144991
150360000 128.293029460496
150370000 126.786503342243
150380000 126.528342930871
150390000 127.099990854032
150400000 123.707832685302
150410000 127.951614571261
150420000 123.264211987635
150430000 128.849251629229
150440000 127.429509044043
150450000 124.704334163754
150460000 127.637660082112
150470000 128.239833055622
150480000 130.468579230224
150490000 130.941457099412
150500000 132.206213078423
150510000 123.409201221099
150520000 125.685738746076
150530000 126.96256667107
150540000 126.768501122961
150550000 121.791673358223
150560000 124.07132740196
150570000 122.040547383536
150580000 122.033211678758
150590000 120.02847456833
150600000 123.115853861856
150610000 125.640299945428
150620000 122.692846162645
150630000 124.679727078285
150640000 125.163175553095
150650000 115.236404451054
150660000 121.337978053154
150670000 119.894041134013
150680000 128.189811391179
150690000 128.851641151847
150700000 123.973651645439
150710000 126.199169630495
150720000 124.641808981075
150730000 126.525223405902
150740000 123.875672880624
150750000 121.256388816942
150760000 125.351698837839
150770000 124.176129895453
150780000 120.49546353446
150790000 120.903040481475
150800000 116.066911475221
150810000 117.211869233033
150820000 116.562232976024
150830000 113.612584541545
150840000 117.412429567618
150850000 119.099559778096
150860000 116.971167145151
150870000 117.371270096516
150880000 116.848640991875
150890000 114.48836172568
150900000 112.857404342229
150910000 115.862232044457
150920000 115.042486307769
150930000 118.096698633284
150940000 117.576874284025
150950000 114.637015087094
150960000 117.907488318213
150970000 119.047063288018
150980000 118.603385843993
150990000 121.273358924403
151000000 120.289177267095
151010000 119.384455794048
151020000 122.900881159388
151030000 118.534738902294
151040000 122.479174470878
151050000 123.00000390181
151060000 123.673820414825
151070000 121.881992801691
151080000 126.777643936127
151090000 125.33838474202
151100000 121.998493376057
151110000 116.162095504923
151120000 118.756216671933
151130000 118.298382311438
151140000 117.393679124492
151150000 122.932889410428
151160000 122.598728681982
151170000 122.129489732053
151180000 126.421206957045
151190000 125.891763612144
151200000 125.281801924807
151210000 126.438112907927
151220000 125.225122795866
151230000 125.849530994337
151240000 124.602151426959
151250000 123.760610189862
151260000 122.549855764336
151270000 120.323456796124
151280000 119.997305109849
151290000 116.088376170872
151300000 117.433760164276
151310000 121.909186150726
151320000 119.77721330246
151330000 119.637110174572
151340000 116.359259587711
151350000 123.127241575487
151360000 120.912541638836
151370000 121.798731093327
151380000 121.512816740404
151390000 123.265973731622
151400000 122.760372065377
151410000 122.930521390726
151420000 124.462335511809
151430000 126.908236004361
151440000 122.537932456554
151450000 125.422084988415
151460000 123.594744735959
151470000 123.87310369264
151480000 121.952546984888
151490000 119.347866038897
151500000 120.189196269864
151510000 121.619698921533
151520000 120.542821386505
151530000 123.775274026925
151540000 122.713490428136
151550000 126.282495810057
151560000 125.985242128178
151570000 124.144781360949
151580000 125.776150918695
151590000 122.147786116048
151600000 123.918314768268
151610000 125.52900121037
151620000 125.815765268657
151630000 126.536234039191
151640000 129.76356397852
151650000 130.002882832634
151660000 125.685384987829
151670000 123.722669802563
151680000 126.784259946303
151690000 125.4497034939
151700000 128.447665790738
151710000 127.078156785726
151720000 123.19017398097
151730000 124.942710385431
151740000 123.141875664705
151750000 125.014651463196
151760000 120.903074172617
151770000 124.882233996004
151780000 120.494263420041
151790000 122.792944880753
151800000 122.820934271662
151810000 125.985159759326
151820000 122.118938243063
151830000 120.755581586413
151840000 124.077550420876
151850000 124.847987704487
151860000 126.679119351054
151870000 125.280514297384
151880000 128.994563408482
151890000 125.142899694482
151900000 124.974756617863
151910000 129.08645167894
151920000 126.540937863792
151930000 122.434829399643
151940000 124.626997827048
151950000 122.697155551553
151960000 120.445618003823
151970000 124.677087201782
151980000 124.487616727018
151990000 129.43393092305
152000000 127.496001212301
152010000 125.303370077826
152020000 129.313459902437
152030000 127.617583763986
152040000 128.18644105318
152050000 127.652563051593
152060000 128.681190234896
152070000 129.889640284194
152080000 127.11064115219
152090000 127.462726145368
152100000 127.067021116939
152110000 123.569223991421
152120000 125.400817062425
152130000 125.791487022942
152140000 125.107298514005
152150000 125.179924723249
152160000 122.797836536641
152170000 118.18175286548
152180000 121.172458350381
152190000 119.896641834268
152200000 122.530866023453
152210000 129.597389257716
152220000 128.621911831506
152230000 127.355678703947
152240000 129.087893729122
152250000 128.834872445075
152260000 121.433454064847
152270000 124.423805949658
152280000 123.232251099456
152290000 125.696058836277
152300000 126.463274693409
152310000 123.236585285129
152320000 122.282335103911
152330000 124.064352694133
152340000 120.245429199303
152350000 124.335714165153
152360000 126.077955897225
152370000 121.669602969382
152380000 122.550857110715
152390000 122.221414043275
152400000 120.225698198191
152410000 126.669382186549
152420000 125.486705182871
152430000 122.476481558929
152440000 124.38150078211
152450000 124.648025262277
152460000 121.347230264299
152470000 119.661147094298
152480000 121.639185682335
152490000 120.504732657281
152500000 117.453713064679
152510000 122.326771177884
152520000 119.16378453362
152530000 118.06259590656
152540000 123.814306177971
152550000 123.606760305412
152560000 120.916741278764
152570000 119.242797000793
152580000 127.479088879823
152590000 122.583387908115
152600000 125.969831246893
152610000 122.207374877194
152620000 122.003341170428
152630000 123.068060040066
152640000 123.104309931183
152650000 122.817178942826
152660000 116.328226281131
152670000 123.618007387202
152680000 122.493519319812
152690000 122.949902134741
152700000 123.150661235366
152710000 122.930119815746
152720000 124.252112848572
152730000 120.196402883002
152740000 124.16757959673
152750000 121.234473036694
152760000 118.144538676105
152770000 116.942831865006
152780000 122.842138582684
152790000 121.959961291804
152800000 123.765058940314
152810000 127.394916090083
152820000 129.200206158191
[truncated: 261,330 more chars]
