# Supplementary material for: Directional translocation resistance of Zika xrRNA
Source: Nat Commun. 2020 Jul 27;11:3749. doi: 10.1038/s41467-020-17508-7 (PMC7385498; doi:10.1038/s41467-020-17508-7)
Supplement: Supplementary file 4 — Source Data [file 41467_2020_17508_MOESM4_ESM.zip › Source_Data_Figures/Fig2B/5'translocation-rate_r0-T300K/r_17_translocated_portion.dat]

# Trajectory file ../../zika_rna/03_translocation_by_force_ramping/TP_END1/rate1x/t95/r_17/dump_t95_Rramped.lammpstrj
# time  length_translocated_portion
         0    2
     10000    3
     20000    3
     30000    3
     40000    2
     50000    2
     60000    2
     70000    2
     80000    3
     90000    4
    100000    3
    110000    3
    120000    3
    130000    3
    140000    3
    150000    3
    160000    2
    170000    3
    180000    2
    190000    3
    200000    4
    210000    4
    220000    3
    230000    2
    240000    3
    250000    2
    260000    4
    270000    5
    280000    4
    290000    2
    300000    3
    310000    3
    320000    3
    330000    3
    340000    4
    350000    6
    360000    3
    370000    3
    380000    3
    390000    2
    400000    3
    410000    3
    420000    4
    430000    2
    440000    3
    450000    2
    460000    3
    470000    3
    480000    3
    490000    3
    500000    3
    510000    3
    520000    3
    530000    4
    540000    3
    550000    4
    560000    4
    570000    3
    580000    3
    590000    3
    600000    3
    610000    3
    620000    3
    630000    2
    640000    3
    650000    2
    660000    4
    670000    3
    680000    3
    690000    3
    700000    2
    710000    3
    720000    3
    730000    4
    740000    3
    750000    4
    760000    3
    770000    3
    780000    4
    790000    3
    800000    4
    810000    3
    820000    4
    830000    2
    840000    3
    850000    3
    860000    3
    870000    3
    880000    2
    890000    2
    900000    4
    910000    2
    920000    3
    930000    3
    940000    3
    950000    3
    960000    3
    970000    3
    980000    3
    990000    2
   1000000    3
   1010000    3
   1020000    3
   1030000    3
   1040000    3
   1050000    4
   1060000    2
   1070000    3
   1080000    2
   1090000    3
   1100000    3
   1110000    3
   1120000    3
   1130000    2
   1140000    4
   1150000    2
   1160000    2
   1170000    3
   1180000    3
   1190000    3
   1200000    2
   1210000    2
   1220000    3
   1230000    3
   1240000    3
   1250000    2
   1260000    1
   1270000    3
   1280000    2
   1290000    4
   1300000    3
   1310000    3
   1320000    3
   1330000    3
   1340000    3
   1350000    3
   1360000    2
   1370000    3
   1380000    4
   1390000    3
   1400000    2
   1410000    2
   1420000    3
   1430000    2
   1440000    2
   1450000    3
   1460000    3
   1470000    4
   1480000    2
   1490000    2
   1500000    3
   1510000    3
   1520000    3
   1530000    3
   1540000    3
   1550000    2
   1560000    3
   1570000    4
   1580000    3
   1590000    3
   1600000    2
   1610000    4
   1620000    2
   1630000    3
   1640000    2
   1650000    2
   1660000    3
   1670000    4
   1680000    2
   1690000    2
   1700000    2
   1710000    3
   1720000    2
   1730000    2
   1740000    3
   1750000    3
   1760000    3
   1770000    3
   1780000    3
   1790000    3
   1800000    3
   1810000    3
   1820000    3
   1830000    3
   1840000    3
   1850000    3
   1860000    3
   1870000    3
   1880000    2
   1890000    3
   1900000    3
   1910000    2
   1920000    3
   1930000    3
   1940000    3
   1950000    2
   1960000    3
   1970000    3
   1980000    2
   1990000    3
   2000000    3
   2010000    3
   2020000    3
   2030000    3
   2040000    3
   2050000    3
   2060000    5
   2070000    3
   2080000    3
   2090000    3
   2100000    3
   2110000    3
   2120000    5
   2130000    3
   2140000    2
   2150000    2
   2160000    3
   2170000    3
   2180000    3
   2190000    3
   2200000    3
   2210000    4
   2220000    3
   2230000    2
   2240000    3
   2250000    2
   2260000    4
   2270000    2
   2280000    3
   2290000    3
   2300000    1
   2310000    3
   2320000    3
   2330000    3
   2340000    3
   2350000    3
   2360000    3
   2370000    3
   2380000    3
   2390000    3
   2400000    4
   2410000    2
   2420000    3
   2430000    2
   2440000    3
   2450000    2
   2460000    3
   2470000    2
   2480000    4
   2490000    3
   2500000    3
   2510000    4
   2520000    3
   2530000    4
   2540000    4
   2550000    3
   2560000    4
   2570000    3
   2580000    3
   2590000   10
   2600000   15
   2610000   12
   2620000   14
   2630000   12
   2640000   11
   2650000   15
   2660000   10
   2670000   10
   2680000   14
   2690000    9
   2700000    4
   2710000    3
   2720000    3
   2730000    3
   2740000    3
   2750000    4
   2760000    3
   2770000    3
   2780000    4
   2790000    4
   2800000    2
   2810000    4
   2820000    4
   2830000    2
   2840000    3
   2850000    3
   2860000    4
   2870000    3
   2880000    5
   2890000    3
   2900000    2
   2910000    3
   2920000    3
   2930000    4
   2940000    3
   2950000    2
   2960000    2
   2970000    3
   2980000    3
   2990000    3
   3000000    2
   3010000    4
   3020000    4
   3030000    5
   3040000    5
   3050000    6
   3060000    5
   3070000    4
   3080000    3
   3090000    4
   3100000    2
   3110000    4
   3120000    3
   3130000    5
   3140000    4
   3150000    3
   3160000    3
   3170000    3
   3180000    3
   3190000    2
   3200000   11
   3210000    3
   3220000    3
   3230000    7
   3240000    3
   3250000    2
   3260000    2
   3270000    3
   3280000    5
   3290000    3
   3300000    3
   3310000    5
   3320000    3
   3330000    3
   3340000    6
   3350000    2
   3360000    3
   3370000    2
   3380000    3
   3390000    3
   3400000    3
   3410000    3
   3420000    3
   3430000    3
   3440000    3
   3450000    3
   3460000    3
   3470000    3
   3480000    3
   3490000    3
   3500000    3
   3510000    3
   3520000    3
   3530000    3
   3540000    3
   3550000    3
   3560000    3
   3570000    4
   3580000    3
   3590000    4
   3600000    3
   3610000    2
   3620000    4
   3630000    3
   3640000    3
   3650000    3
   3660000    3
   3670000    3
   3680000    3
   3690000    4
   3700000    3
   3710000    2
   3720000    3
   3730000    3
   3740000    5
   3750000    3
   3760000    3
   3770000    3
   3780000    3
   3790000    3
   3800000    3
   3810000    3
   3820000    3
   3830000    4
   3840000    4
   3850000    4
   3860000    3
   3870000    2
   3880000    3
   3890000    3
   3900000    3
   3910000    4
   3920000    1
   3930000    3
   3940000    3
   3950000    4
   3960000    3
   3970000    4
   3980000    3
   3990000    3
   4000000    3
   4010000    3
   4020000    3
   4030000    3
   4040000    4
   4050000    4
   4060000    4
   4070000    3
   4080000    3
   4090000    3
   4100000    6
   4110000   12
   4120000   10
   4130000   12
   4140000    3
   4150000    3
   4160000    3
   4170000    3
   4180000    4
   4190000    4
   4200000    3
   4210000    2
   4220000    3
   4230000    4
   4240000    3
   4250000    3
   4260000    4
   4270000   13
   4280000   14
   4290000   13
   4300000   14
   4310000   12
   4320000   13
   4330000    2
   4340000    2
   4350000    3
   4360000    5
   4370000    2
   4380000    4
   4390000    2
   4400000    3
   4410000    3
   4420000    2
   4430000    5
   4440000    3
   4450000    3
   4460000    4
   4470000    3
   4480000    3
   4490000    3
   4500000    3
   4510000    4
   4520000    2
   4530000    4
   4540000    3
   4550000    3
   4560000    3
   4570000    3
   4580000    2
   4590000    3
   4600000    3
   4610000    2
   4620000    3
   4630000    2
   4640000    3
   4650000    3
   4660000    3
   4670000    3
   4680000    2
   4690000    3
   4700000    2
   4710000    3
   4720000    2
   4730000    2
   4740000    4
   4750000    3
   4760000    3
   4770000    3
   4780000    4
   4790000    3
   4800000    7
   4810000    2
   4820000    4
   4830000    4
   4840000    2
   4850000    3
   4860000    3
   4870000    4
   4880000    5
   4890000    3
   4900000    2
   4910000    3
   4920000    3
   4930000    3
   4940000    4
   4950000    3
   4960000    4
   4970000    2
   4980000    3
   4990000    2
   5000000    3
   5010000    4
   5020000    3
   5030000    3
   5040000    3
   5050000    3
   5060000    3
   5070000    9
   5080000    3
   5090000    3
   5100000    2
   5110000    3
   5120000    3
   5130000    3
   5140000    2
   5150000    2
   5160000    2
   5170000    2
   5180000    4
   5190000    3
   5200000    3
   5210000    3
   5220000    2
   5230000    5
   5240000    4
   5250000    5
   5260000    3
   5270000    3
   5280000    2
   5290000    3
   5300000    3
   5310000    5
   5320000    5
   5330000    4
   5340000    3
   5350000    4
   5360000    4
   5370000    2
   5380000    5
   5390000    3
   5400000    3
   5410000    3
   5420000    3
   5430000    3
   5440000    3
   5450000    3
   5460000    4
   5470000    2
   5480000    3
   5490000    5
   5500000    3
   5510000    3
   5520000    4
   5530000    4
   5540000    3
   5550000    3
   5560000    3
   5570000    3
   5580000    2
   5590000    3
   5600000    2
   5610000    4
   5620000   16
   5630000   12
   5640000    2
   5650000    3
   5660000    8
   5670000    4
   5680000    3
   5690000    3
   5700000    3
   5710000    3
   5720000    2
   5730000    2
   5740000    3
   5750000    2
   5760000    3
   5770000    4
   5780000    3
   5790000    3
   5800000    3
   5810000    3
   5820000    3
   5830000    4
   5840000    2
   5850000    3
   5860000    2
   5870000    2
   5880000    4
   5890000    2
   5900000    3
   5910000    4
   5920000    4
   5930000    3
   5940000    3
   5950000    3
   5960000    3
   5970000    3
   5980000    2
   5990000    3
   6000000    3
   6010000    3
   6020000    3
   6030000    4
   6040000    3
   6050000    3
   6060000    3
   6070000    2
   6080000    2
   6090000    3
   6100000    5
   6110000    3
   6120000    3
   6130000    6
   6140000    4
   6150000    3
   6160000    3
   6170000    3
   6180000    2
   6190000    4
   6200000    3
   6210000    3
   6220000    3
   6230000    3
   6240000    4
   6250000    3
   6260000    3
   6270000    4
   6280000    5
   6290000    3
   6300000    3
   6310000    3
   6320000    3
   6330000    3
   6340000    4
   6350000    4
   6360000    3
   6370000    3
   6380000    4
   6390000    3
   6400000    2
   6410000    5
   6420000    3
   6430000    3
   6440000    3
   6450000    3
   6460000    3
   6470000    3
   6480000    2
   6490000    2
   6500000    3
   6510000    4
   6520000    3
   6530000    5
   6540000    6
   6550000    4
   6560000    4
   6570000    3
   6580000    3
   6590000    2
   6600000    3
   6610000    2
   6620000    2
   6630000    4
   6640000    2
   6650000    3
   6660000    3
   6670000    4
   6680000    3
   6690000   14
   6700000   11
   6710000    3
   6720000    1
   6730000    3
   6740000   11
   6750000    7
   6760000    2
   6770000    3
   6780000    2
   6790000    3
   6800000    3
   6810000    3
   6820000    3
   6830000    3
   6840000    3
   6850000    3
   6860000    3
   6870000    2
   6880000    3
   6890000    3
   6900000    2
   6910000    4
   6920000    2
   6930000    3
   6940000    3
   6950000    1
   6960000    3
   6970000    3
   6980000    4
   6990000    3
   7000000    3
   7010000    2
   7020000    2
   7030000    3
   7040000    2
   7050000    2
   7060000    3
   7070000    3
   7080000    3
   7090000    3
   7100000    3
   7110000    4
   7120000    3
   7130000    2
   7140000    3
   7150000    2
   7160000    3
   7170000    3
   7180000    3
   7190000    4
   7200000    3
   7210000    3
   7220000    3
   7230000    5
   7240000    2
   7250000    3
   7260000    2
   7270000    3
   7280000    3
   7290000    3
   7300000    3
   7310000    2
   7320000    3
   7330000    3
   7340000    3
   7350000    7
   7360000    5
   7370000    2
   7380000    3
   7390000    2
   7400000    3
   7410000    3
   7420000    3
   7430000    3
   7440000    3
   7450000    3
   7460000    3
   7470000    3
   7480000    3
   7490000    3
   7500000    3
   7510000    3
   7520000    3
   7530000    3
   7540000    2
   7550000    2
   7560000    3
   7570000    2
   7580000    3
   7590000    2
   7600000    2
   7610000    3
   7620000    3
   7630000    3
   7640000    2
   7650000    4
   7660000    6
   7670000    6
   7680000    3
   7690000    3
   7700000    4
   7710000    3
   7720000    3
   7730000    3
   7740000    3
   7750000    3
   7760000    4
   7770000    4
   7780000    3
   7790000    3
   7800000    3
   7810000    2
   7820000    4
   7830000    3
   7840000    3
   7850000    3
   7860000    3
   7870000    2
   7880000    3
   7890000    3
   7900000    3
   7910000    3
   7920000    4
   7930000    3
   7940000    4
   7950000    3
   7960000    3
   7970000    2
   7980000    3
   7990000    3
   8000000    3
   8010000    4
   8020000    2
   8030000    3
   8040000    5
   8050000    3
   8060000    2
   8070000    3
   8080000    2
   8090000    3
   8100000    2
   8110000   11
   8120000    6
   8130000   10
   8140000    4
   8150000    2
   8160000    4
   8170000    2
   8180000    4
   8190000    3
   8200000    2
   8210000    3
   8220000    2
   8230000    3
   8240000    4
   8250000    4
   8260000    3
   8270000    3
   8280000    3
   8290000    3
   8300000    3
   8310000    2
   8320000    2
   8330000    3
   8340000    3
   8350000    3
   8360000    2
   8370000    3
   8380000    4
   8390000    4
   8400000    3
   8410000    3
   8420000    3
   8430000    4
   8440000    3
   8450000    3
   8460000    2
   8470000    4
   8480000    6
   8490000    5
   8500000    3
   8510000    3
   8520000    4
   8530000    3
   8540000    3
   8550000    4
   8560000    3
   8570000    3
   8580000    1
   8590000    2
   8600000    2
   8610000    3
   8620000    3
   8630000    2
   8640000    3
   8650000   13
   8660000   11
   8670000   13
   8680000   12
   8690000   14
   8700000    3
   8710000    3
   8720000    2
   8730000    3
   8740000    2
   8750000    2
   8760000    3
   8770000    3
   8780000    3
   8790000    3
   8800000    2
   8810000    3
   8820000    3
   8830000    2
   8840000    3
   8850000    2
   8860000    3
   8870000    5
   8880000    2
   8890000    2
   8900000    3
   8910000    3
   8920000    3
   8930000    3
   8940000    5
   8950000    4
   8960000    2
   8970000    2
   8980000    3
   8990000    3
   9000000    3
   9010000    3
   9020000    3
   9030000    3
   9040000    3
   9050000    3
   9060000    3
   9070000    2
   9080000    3
   9090000    2
   9100000    3
   9110000    3
   9120000    3
   9130000    2
   9140000    2
   9150000    2
   9160000    3
   9170000    3
   9180000    4
   9190000    3
   9200000    3
   9210000    3
   9220000    3
   9230000    2
   9240000    3
   9250000    3
   9260000    3
   9270000    2
   9280000    3
   9290000    2
   9300000    2
   9310000    2
   9320000    3
   9330000    2
   9340000    3
   9350000    2
   9360000    2
   9370000    4
   9380000    2
   9390000    2
   9400000    3
   9410000    3
   9420000    2
   9430000    3
   9440000    2
   9450000    1
   9460000    2
   9470000    3
   9480000    3
   9490000    3
   9500000    2
   9510000    3
   9520000    4
   9530000    3
   9540000    3
   9550000    2
   9560000    2
   9570000    3
   9580000    4
   9590000    3
   9600000    2
   9610000    3
   9620000    3
   9630000   14
   9640000    8
   9650000    2
   9660000    3
   9670000    2
   9680000    3
   9690000    4
   9700000    3
   9710000    3
   9720000    3
   9730000    3
   9740000    4
   9750000    4
   9760000    2
   9770000    4
   9780000    3
   9790000    3
   9800000    3
   9810000    8
   9820000   12
   9830000   15
   9840000   14
   9850000   10
   9860000   16
   9870000    4
   9880000    2
   9890000    3
   9900000    3
   9910000    4
   9920000    3
   9930000    2
   9940000    3
   9950000    3
   9960000    3
   9970000    2
   9980000    2
   9990000    4
  10000000    3
  10010000    3
  10020000    4
  10030000    3
  10040000    2
  10050000    3
  10060000    2
  10070000    3
  10080000    2
  10090000    3
  10100000    3
  10110000    3
  10120000    3
  10130000    2
  10140000    1
  10150000    3
  10160000    3
  10170000    4
  10180000    4
  10190000    2
  10200000    3
  10210000    2
  10220000    3
  10230000    2
  10240000    4
  10250000    2
  10260000    3
  10270000    3
  10280000    5
  10290000    2
  10300000    4
  10310000    3
  10320000    2
  10330000    3
  10340000    3
  10350000    3
  10360000    3
  10370000    3
  10380000    3
  10390000    2
  10400000    2
  10410000    2
  10420000    3
  10430000    3
  10440000    2
  10450000    3
  10460000    3
  10470000    2
  10480000    3
  10490000    2
  10500000    3
  10510000    3
  10520000    3
  10530000    3
  10540000    3
  10550000    2
  10560000    2
  10570000    3
  10580000    2
  10590000    3
  10600000    3
  10610000    3
  10620000    3
  10630000    3
  10640000    3
  10650000    4
  10660000    2
  10670000    3
  10680000    3
  10690000    2
  10700000    2
  10710000    2
  10720000    3
  10730000    2
  10740000    2
  10750000    4
  10760000    3
  10770000    2
  10780000    4
  10790000    3
  10800000    3
  10810000    3
  10820000    2
  10830000    3
  10840000    2
  10850000    3
  10860000    3
  10870000    4
  10880000    4
  10890000    3
  10900000    4
  10910000    3
  10920000    3
  10930000    3
  10940000    2
  10950000    3
  10960000    4
  10970000    6
  10980000    3
  10990000    4
  11000000    5
  11010000    3
  11020000    3
  11030000    3
  11040000    3
  11050000    3
  11060000    3
  11070000    2
  11080000    4
  11090000    3
  11100000    2
  11110000    3
  11120000    3
  11130000    3
  11140000    3
  11150000    3
  11160000    3
  11170000    3
  11180000    3
  11190000    3
  11200000    3
  11210000    5
  11220000    4
  11230000    3
  11240000    3
  11250000    2
  11260000    3
  11270000    2
  11280000    4
  11290000    3
  11300000    3
  11310000    3
  11320000    2
  11330000    3
  11340000    2
  11350000    2
  11360000    3
  11370000    3
  11380000    4
  11390000    2
  11400000    2
  11410000    9
  11420000    2
  11430000    3
  11440000    2
  11450000    2
  11460000    3
  11470000    4
  11480000    5
  11490000    3
  11500000    3
  11510000    3
  11520000    3
  11530000    3
  11540000    3
  11550000    4
  11560000    3
  11570000    1
  11580000    3
  11590000    3
  11600000    2
  11610000    3
  11620000    3
  11630000    3
  11640000    2
  11650000    3
  11660000    4
  11670000    3
  11680000    2
  11690000    3
  11700000    3
  11710000    3
  11720000    2
  11730000    3
  11740000    4
  11750000    3
  11760000    3
  11770000    2
  11780000    2
  11790000    3
  11800000    2
  11810000    2
  11820000    3
  11830000    3
  11840000    3
  11850000    2
  11860000    2
  11870000    4
  11880000    3
  11890000    2
  11900000    2
  11910000    3
  11920000    3
  11930000    4
  11940000    4
  11950000    3
  11960000    3
  11970000    3
  11980000    2
  11990000    3
  12000000    2
  12010000    2
  12020000    3
  12030000    4
  12040000    3
  12050000    4
  12060000    2
  12070000    3
  12080000    2
  12090000    3
  12100000    3
  12110000    2
  12120000    3
  12130000   11
  12140000    3
  12150000    3
  12160000    3
  12170000    2
  12180000    3
  12190000    1
  12200000    3
  12210000    3
  12220000    4
  12230000    3
  12240000    4
  12250000    2
  12260000    3
  12270000    7
  12280000    3
  12290000    5
  12300000    4
  12310000    4
  12320000    4
  12330000    5
  12340000    4
  12350000    3
  12360000    3
  12370000    3
  12380000    2
  12390000    3
  12400000    2
  12410000    3
  12420000    3
  12430000    3
  12440000    4
  12450000    3
  12460000    3
  12470000    2
  12480000    3
  12490000    3
  12500000    3
  12510000    3
  12520000    3
  12530000    3
  12540000    3
  12550000    3
  12560000    3
  12570000    3
  12580000    3
  12590000    5
  12600000    4
  12610000    2
  12620000    4
  12630000    3
  12640000    3
  12650000    2
  12660000    3
  12670000    2
  12680000    3
  12690000    3
  12700000    3
  12710000    4
  12720000    3
  12730000    3
  12740000    3
  12750000    2
  12760000    2
  12770000    2
  12780000    3
  12790000    3
  12800000    2
  12810000    3
  12820000    2
  12830000    4
  12840000    2
  12850000    3
  12860000    2
  12870000    3
  12880000    2
  12890000    2
  12900000    3
  12910000    4
  12920000    3
  12930000    2
  12940000    3
  12950000    2
  12960000    3
  12970000    3
  12980000    2
  12990000    3
  13000000    4
  13010000    3
  13020000    3
  13030000    2
  13040000    2
  13050000    3
  13060000    2
  13070000    3
  13080000    3
  13090000    3
  13100000    2
  13110000    3
  13120000    3
  13130000    4
  13140000    3
  13150000    3
  13160000    3
  13170000    3
  13180000    3
  13190000    3
  13200000    4
  13210000    3
  13220000    3
  13230000    3
  13240000    3
  13250000    2
  13260000    5
  13270000    5
  13280000    3
  13290000    2
  13300000    3
  13310000    2
  13320000    4
  13330000    3
  13340000    2
  13350000    3
  13360000    2
  13370000    3
  13380000    3
  13390000    3
  13400000    3
  13410000    2
  13420000    3
  13430000    2
  13440000    3
  13450000    3
  13460000    3
  13470000    3
  13480000    3
  13490000    3
  13500000    3
  13510000    3
  13520000    3
  13530000    3
  13540000    3
  13550000    2
  13560000    4
  13570000    3
  13580000    2
  13590000    3
  13600000    3
  13610000    3
  13620000    3
  13630000    3
  13640000    3
  13650000    3
  13660000    2
  13670000    3
  13680000    3
  13690000    4
  13700000    2
  13710000    3
  13720000    3
  13730000    3
  13740000    3
  13750000    3
  13760000    4
  13770000    3
  13780000    1
  13790000    3
  13800000    3
  13810000    3
  13820000    3
  13830000    3
  13840000    3
  13850000    3
  13860000    2
  13870000    2
  13880000    3
  13890000    3
  13900000    4
  13910000    3
  13920000    3
  13930000    3
  13940000    3
  13950000    3
  13960000    2
  13970000    3
  13980000    2
  13990000    3
  14000000    2
  14010000    3
  14020000    2
  14030000    3
  14040000    3
  14050000    3
  14060000    3
  14070000    3
  14080000    3
  14090000    3
  14100000    2
  14110000    4
  14120000    2
  14130000    3
  14140000    2
  14150000    4
  14160000    2
  14170000    3
  14180000    2
  14190000    3
  14200000    4
  14210000    2
  14220000    2
  14230000    4
  14240000    2
  14250000    3
  14260000    2
  14270000    3
  14280000    2
  14290000    3
  14300000    3
  14310000    3
  14320000    3
  14330000    4
  14340000    3
  14350000    3
  14360000    3
  14370000    3
  14380000    3
  14390000    3
  14400000    4
  14410000    4
  14420000    4
  14430000    2
  14440000    4
  14450000    3
  14460000    3
  14470000    2
  14480000    3
  14490000    3
  14500000    3
  14510000   10
  14520000   13
  14530000   16
  14540000    4
  14550000    3
  14560000    3
  14570000    3
  14580000    3
  14590000    4
  14600000    3
  14610000    3
  14620000    3
  14630000    4
  14640000    3
  14650000    3
  14660000    3
  14670000    4
  14680000    3
  14690000    4
  14700000    3
  14710000    2
  14720000    5
  14730000    3
  14740000    3
  14750000    1
  14760000    4
  14770000    3
  14780000    2
  14790000    3
  14800000    2
  14810000    4
  14820000    2
  14830000    2
  14840000    3
  14850000    3
  14860000    3
  14870000    3
  14880000    3
  14890000    3
  14900000    3
  14910000    3
  14920000    3
  14930000    3
  14940000    3
  14950000    3
  14960000    3
  14970000    2
  14980000    3
  14990000    3
  15000000    3
  15010000    4
  15020000    3
  15030000    3
  15040000    3
  15050000    3
  15060000    3
  15070000    3
  15080000    2
  15090000    2
  15100000    2
  15110000    5
  15120000    4
  15130000    3
  15140000    3
  15150000    3
  15160000    3
  15170000    2
  15180000    4
  15190000    3
  15200000    3
  15210000    4
  15220000    3
  15230000    3
  15240000    5
  15250000    2
  15260000    4
  15270000    2
  15280000    2
  15290000    3
  15300000    3
  15310000    3
  15320000    3
  15330000    3
  15340000    2
  15350000    2
  15360000    3
  15370000    3
  15380000    2
  15390000    3
  15400000    3
  15410000    3
  15420000    3
  15430000    2
  15440000    3
  15450000    4
  15460000    2
  15470000    2
  15480000    3
  15490000    3
  15500000    4
  15510000    3
  15520000    3
  15530000    4
  15540000    2
  15550000    2
  15560000    2
  15570000    3
  15580000    3
  15590000    3
  15600000    3
  15610000    3
  15620000    3
  15630000    3
  15640000    3
  15650000    3
  15660000    2
  15670000    4
  15680000    4
  15690000    3
  15700000    5
  15710000    3
  15720000    2
  15730000    3
  15740000    3
  15750000    5
  15760000    4
  15770000    3
  15780000    3
  15790000    2
  15800000    3
  15810000    3
  15820000    4
  15830000    2
  15840000    3
  15850000    3
  15860000    4
  15870000    4
  15880000    2
  15890000    2
  15900000    3
  15910000    3
  15920000    2
  15930000    4
  15940000    2
  15950000    3
  15960000    3
  15970000    3
  15980000    3
  15990000    3
  16000000    3
  16010000    4
  16020000    2
  16030000    3
  16040000    3
  16050000    3
  16060000    4
  16070000    3
  16080000    4
  16090000    3
  16100000    3
  16110000    3
  16120000    3
  16130000    4
  16140000    3
  16150000    4
  16160000    4
  16170000    4
  16180000    3
  16190000    3
  16200000    3
  16210000    5
  16220000    2
  16230000    3
  16240000    2
  16250000    2
  16260000    3
  16270000    3
  16280000    3
  16290000    3
  16300000    9
  16310000    4
  16320000    3
  16330000    4
  16340000    2
  16350000    2
  16360000    3
  16370000    3
  16380000    3
  16390000   11
  16400000    9
  16410000    2
  16420000    1
  16430000    2
  16440000    3
  16450000    4
  16460000    3
  16470000    3
  16480000    4
  16490000    2
  16500000    3
  16510000    3
  16520000    4
  16530000   12
  16540000    9
  16550000   14
  16560000    9
  16570000    9
  16580000    3
  16590000    2
  16600000    2
  16610000    2
  16620000    3
  16630000    2
  16640000    5
  16650000    3
  16660000    3
  16670000    3
  16680000    3
  16690000    3
  16700000    3
  16710000    3
  16720000    3
  16730000    3
  16740000    3
  16750000    7
  16760000    6
  16770000    2
  16780000    2
  16790000    3
  16800000    3
  16810000    4
  16820000    3
  16830000    4
  16840000    3
  16850000    3
  16860000    3
  16870000    4
  16880000    3
  16890000    3
  16900000    4
  16910000    3
  16920000    3
  16930000    3
  16940000    6
  16950000    3
  16960000    4
  16970000    3
  16980000    3
  16990000    3
  17000000    3
  17010000    3
  17020000    3
  17030000    3
  17040000    2
  17050000    4
  17060000    3
  17070000    2
  17080000    3
  17090000    2
  17100000    2
  17110000    2
  17120000    2
  17130000    3
  17140000    3
  17150000    2
  17160000    2
  17170000    3
  17180000    3
  17190000    2
  17200000    2
  17210000    2
  17220000    3
  17230000    3
  17240000    3
  17250000    3
  17260000    3
  17270000    3
  17280000    3
  17290000    3
  17300000    2
  17310000    3
  17320000    3
  17330000    2
  17340000    2
  17350000    4
  17360000    3
  17370000    4
  17380000    3
  17390000    4
  17400000    2
  17410000    3
  17420000    3
  17430000    2
  17440000    3
  17450000    3
  17460000    2
  17470000    3
  17480000    4
  17490000    4
  17500000    3
  17510000    3
  17520000    2
  17530000    3
  17540000    3
  17550000    3
  17560000    2
  17570000    4
  17580000   13
  17590000    9
  17600000    7
  17610000    3
  17620000    3
  17630000    3
  17640000    3
  17650000    2
  17660000    3
  17670000    3
  17680000    2
  17690000    2
  17700000    2
  17710000    3
  17720000    3
  17730000    3
  17740000    4
  17750000    2
  17760000    4
  17770000    3
  17780000    2
  17790000    4
  17800000    3
  17810000    2
  17820000    3
  17830000    3
  17840000    2
  17850000    3
  17860000    3
  17870000    3
  17880000    2
  17890000    3
  17900000    3
  17910000    3
  17920000    3
  17930000    2
  17940000    2
  17950000    3
  17960000    3
  17970000    2
  17980000    3
  17990000    3
  18000000    3
  18010000    4
  18020000    5
  18030000    3
  18040000    3
  18050000    2
  18060000    3
  18070000    3
  18080000    4
  18090000    4
  18100000    3
  18110000    4
  18120000    3
  18130000    3
  18140000    2
  18150000    4
  18160000    4
  18170000    3
  18180000    2
  18190000    3
  18200000    3
  18210000    4
  18220000    3
  18230000    3
  18240000    2
  18250000    4
  18260000    4
  18270000    7
  18280000    3
  18290000    3
  18300000    2
  18310000    2
  18320000    3
  18330000    2
  18340000    3
  18350000    3
  18360000    2
  18370000    6
  18380000    3
  18390000    3
  18400000    3
  18410000    2
  18420000    3
  18430000    3
  18440000    2
  18450000    3
  18460000    2
  18470000    3
  18480000    3
  18490000    3
  18500000    3
  18510000    3
  18520000    3
  18530000    3
  18540000    2
  18550000    3
  18560000    2
  18570000    3
  18580000    3
  18590000    3
  18600000    2
  18610000    5
  18620000    2
  18630000    3
  18640000    3
  18650000    3
  18660000    3
  18670000    3
  18680000    4
  18690000    3
  18700000    5
  18710000    4
  18720000    3
  18730000    3
  18740000    4
  18750000    3
  18760000    3
  18770000    3
  18780000    3
  18790000    3
  18800000    3
  18810000    3
  18820000    2
  18830000    2
  18840000    4
  18850000    3
  18860000    3
  18870000    3
  18880000    3
  18890000    3
  18900000    3
  18910000    4
  18920000    2
  18930000    3
  18940000    3
  18950000    4
  18960000    2
  18970000    4
  18980000    5
  18990000    4
  19000000    4
  19010000    3
  19020000    2
  19030000    3
  19040000    3
  19050000    4
  19060000    3
  19070000    3
  19080000    2
  19090000    3
  19100000    3
  19110000    3
  19120000    3
  19130000    3
  19140000    2
  19150000    2
  19160000    2
  19170000    3
  19180000    3
  19190000    3
  19200000    3
  19210000    3
  19220000    3
  19230000    3
  19240000    2
  19250000    3
  19260000    3
  19270000    3
  19280000    3
  19290000    3
  19300000    5
  19310000    3
  19320000    3
  19330000    3
  19340000    3
  19350000    3
  19360000    3
  19370000    3
  19380000    4
  19390000    3
  19400000    3
  19410000    2
  19420000    3
  19430000    3
  19440000    3
  19450000    3
  19460000    3
  19470000    4
  19480000    3
  19490000    3
  19500000    2
  19510000    3
  19520000    3
  19530000    3
  19540000    2
  19550000    3
  19560000    3
  19570000    3
  19580000    3
  19590000    3
  19600000    3
  19610000    3
  19620000    3
  19630000    3
  19640000    3
  19650000    3
  19660000    3
  19670000    2
  19680000    3
  19690000    4
  19700000    4
  19710000    2
  19720000    7
  19730000    3
  19740000    3
  19750000    3
  19760000    3
  19770000    2
  19780000    4
  19790000    4
  19800000    2
  19810000    3
  19820000    3
  19830000    3
  19840000    3
  19850000    2
  19860000    4
  19870000    4
  19880000    3
  19890000    3
  19900000    4
  19910000    4
  19920000    4
  19930000    2
  19940000    3
  19950000    3
  19960000    4
  19970000    2
  19980000    3
  19990000    3
  20000000    3
  20010000    3
  20020000    4
  20030000    5
  20040000    3
  20050000    3
  20060000    3
  20070000    2
  20080000    3
  20090000    2
  20100000    2
  20110000    3
  20120000    3
  20130000    2
  20140000    2
  20150000    2
  20160000    3
  20170000    4
  20180000    2
  20190000    2
  20200000    2
  20210000    4
  20220000    3
  20230000    3
  20240000    3
  20250000    4
  20260000    4
  20270000    4
  20280000    4
  20290000    5
  20300000    5
  20310000    5
  20320000    6
  20330000    7
  20340000    8
  20350000    6
  20360000    7
  20370000    5
  20380000    8
  20390000    9
  20400000    7
  20410000    7
  20420000    3
  20430000    5
  20440000    5
  20450000    3
  20460000    4
  20470000    3
  20480000    3
  20490000    3
  20500000    4
  20510000    3
  20520000    4
  20530000    3
  20540000    4
  20550000    3
  20560000    3
  20570000    3
  20580000    2
  20590000    3
  20600000    5
  20610000    6
  20620000    2
  20630000    3
  20640000    3
  20650000    3
  20660000    3
  20670000    4
  20680000    2
  20690000    4
  20700000    3
  20710000    4
  20720000    2
  20730000    4
  20740000    3
  20750000    3
  20760000    3
  20770000    3
  20780000    4
  20790000    3
  20800000    3
  20810000    6
  20820000    4
  20830000    2
  20840000    2
  20850000    1
  20860000    4
  20870000    3
  20880000    3
  20890000    3
  20900000    3
  20910000    2
  20920000    2
  20930000    3
  20940000    3
  20950000    2
  20960000    2
  20970000    4
  20980000    2
  20990000    3
  21000000    2
  21010000    3
  21020000    3
  21030000    3
  21040000    3
  21050000    3
  21060000    3
  21070000    3
  21080000    3
  21090000    2
  21100000    2
  21110000    3
  21120000    3
  21130000    3
  21140000    3
  21150000    3
  21160000    3
  21170000    4
  21180000    3
  21190000    2
  21200000    3
  21210000    3
  21220000    2
  21230000    3
  21240000    3
  21250000    2
  21260000    3
  21270000    3
  21280000    2
  21290000    3
  21300000    3
  21310000    3
  21320000    7
  21330000    3
  21340000    3
  21350000    3
  21360000    3
  21370000    3
  21380000    4
  21390000    5
  21400000    3
  21410000    3
  21420000    2
  21430000    8
  21440000    4
  21450000   10
  21460000    3
  21470000    5
  21480000    4
  21490000    4
  21500000    3
  21510000    4
  21520000    3
  21530000    8
  21540000    5
  21550000    3
  21560000    3
  21570000    3
  21580000    3
  21590000    3
  21600000    2
  21610000   12
  21620000    3
  21630000   13
  21640000   15
  21650000    3
  21660000    7
  21670000    3
  21680000    3
  21690000    3
  21700000    2
  21710000    3
  21720000    3
  21730000   11
  21740000    3
  21750000    2
  21760000    5
  21770000    4
  21780000    3
  21790000    3
  21800000    3
  21810000    3
  21820000    3
  21830000    3
  21840000    3
  21850000    4
  21860000    3
  21870000    3
  21880000    3
  21890000    3
  21900000    3
  21910000    4
  21920000    3
  21930000    2
  21940000    4
  21950000    4
  21960000    3
  21970000    3
  21980000    3
  21990000    4
  22000000    5
  22010000    3
  22020000    5
  22030000    4
  22040000   11
  22050000    4
  22060000    3
  22070000    3
  22080000    3
  22090000    4
  22100000    3
  22110000    4
  22120000    5
  22130000    2
  22140000    3
  22150000    3
  22160000    3
  22170000    2
  22180000    3
  22190000    3
  22200000    3
  22210000    8
  22220000    3
  22230000    5
  22240000    3
  22250000    3
  22260000    2
  22270000    4
  22280000    3
  22290000    3
  22300000    3
  22310000    3
  22320000    3
  22330000    3
  22340000    2
  22350000    4
  22360000    3
  22370000    3
  22380000    3
  22390000    3
  22400000    4
  22410000    2
  22420000    3
  22430000    4
  22440000   12
  22450000    7
  22460000   13
  22470000   19
  22480000   15
  22490000   15
  22500000   11
  22510000   14
  22520000   22
  22530000   17
  22540000   11
  22550000   10
  22560000   17
  22570000   22
  22580000   21
  22590000   21
  22600000    8
  22610000    3
  22620000    3
  22630000    3
  22640000    5
  22650000    3
  22660000    3
  22670000    4
  22680000    3
  22690000    3
  22700000    2
  22710000    2
  22720000    3
  22730000    3
  22740000    3
  22750000    3
  22760000    2
  22770000    3
  22780000    2
  22790000    3
  22800000    3
  22810000    3
  22820000    2
  22830000    3
  22840000    3
  22850000    3
  22860000    3
  22870000    3
  22880000    3
  22890000    3
  22900000    3
  22910000    3
  22920000    4
  22930000    3
  22940000    1
  22950000    2
  22960000    4
  22970000    3
  22980000    3
  22990000    3
  23000000    3
  23010000    2
  23020000   10
  23030000    4
  23040000    2
  23050000    3
  23060000    3
  23070000    3
  23080000    3
  23090000    2
  23100000    3
  23110000    3
  23120000    3
  23130000    3
  23140000    3
  23150000    3
  23160000    3
  23170000    3
  23180000    3
  23190000    3
  23200000    3
  23210000    2
  23220000    3
  23230000    3
  23240000    4
  23250000    7
  23260000    3
  23270000    4
  23280000    5
  23290000    3
  23300000    4
  23310000    3
  23320000    3
  23330000    3
  23340000    4
  23350000    4
  23360000    2
  23370000    3
  23380000    2
  23390000    3
  23400000    3
  23410000    3
  23420000    2
  23430000    3
  23440000    2
  23450000    2
  23460000    2
  23470000    3
  23480000    3
  23490000    4
  23500000    3
  23510000    3
  23520000    3
  23530000    3
  23540000    4
  23550000    4
  23560000    2
  23570000    3
  23580000    3
  23590000    3
  23600000    3
  23610000    3
  23620000    3
  23630000    4
  23640000    3
  23650000    3
  23660000    5
  23670000    3
  23680000    3
  23690000    2
  23700000    2
  23710000    3
  23720000    3
  23730000    1
  23740000    3
  23750000    3
  23760000    2
  23770000    3
  23780000    2
  23790000    4
  23800000    5
  23810000    3
  23820000    4
  23830000    3
  23840000    3
  23850000    2
  23860000    3
  23870000    2
  23880000    3
  23890000    2
  23900000    4
  23910000    3
  23920000    2
  23930000    3
  23940000    3
  23950000    3
  23960000    2
  23970000    2
  23980000    2
  23990000    2
  24000000    3
  24010000    3
  24020000    3
  24030000    4
  24040000    3
  24050000    2
  24060000    4
  24070000    4
  24080000    4
  24090000    4
  24100000    2
  24110000    3
  24120000    3
  24130000    2
  24140000    5
  24150000    3
  24160000    4
  24170000    3
  24180000    2
  24190000    3
  24200000    2
  24210000    3
  24220000    3
  24230000    2
  24240000    3
  24250000    3
  24260000    3
  24270000    2
  24280000    3
  24290000    3
  24300000    5
  24310000    3
  24320000    3
  24330000    3
  24340000    3
  24350000    3
  24360000    3
  24370000    3
  24380000    3
  24390000    3
  24400000   19
  24410000    4
  24420000    3
  24430000    3
  24440000    3
  24450000    4
  24460000    3
  24470000    3
  24480000    3
  24490000    3
  24500000    3
  24510000    2
  24520000    4
  24530000    3
  24540000    3
  24550000    2
  24560000    3
  24570000    2
  24580000    4
  24590000    3
  24600000    2
  24610000    3
  24620000    3
  24630000    2
  24640000    4
  24650000    3
  24660000    3
  24670000    3
  24680000    2
  24690000    4
  24700000    3
  24710000    4
  24720000    3
  24730000    3
  24740000    4
  24750000    3
  24760000    3
  24770000    3
  24780000    3
  24790000    3
  24800000    3
  24810000    3
  24820000    2
  24830000    4
  24840000    4
  24850000    3
  24860000    2
  24870000    8
  24880000    6
  24890000    4
  24900000    3
  24910000    2
  24920000    4
  24930000    5
  24940000    4
  24950000    4
  24960000    3
  24970000    3
  24980000    3
  24990000    3
  25000000    3
  25010000    2
  25020000    3
  25030000    3
  25040000    4
  25050000    3
  25060000    2
  25070000    4
  25080000    5
  25090000    2
  25100000    1
  25110000    2
  25120000    2
  25130000    3
  25140000    3
  25150000    2
  25160000    4
  25170000    4
  25180000    4
  25190000    2
  25200000    3
  25210000    3
  25220000    2
  25230000    4
  25240000    3
  25250000    5
  25260000    3
  25270000    3
  25280000    3
  25290000    3
  25300000    2
  25310000    4
  25320000    5
  25330000    3
  25340000    3
  25350000    4
  25360000    3
  25370000    3
  25380000    4
  25390000    3
  25400000    3
  25410000    2
  25420000    4
  25430000    3
  25440000    3
  25450000    3
  25460000    3
  25470000   10
  25480000    3
  25490000    2
  25500000    3
  25510000    5
  25520000    3
  25530000    4
  25540000    2
  25550000    3
  25560000    2
  25570000    3
  25580000    2
  25590000    2
  25600000    3
  25610000    3
  25620000    3
  25630000    3
  25640000    2
  25650000    3
  25660000    3
  25670000    3
  25680000    2
  25690000    4
  25700000    3
  25710000    2
  25720000    3
  25730000    3
  25740000    4
  25750000    3
  25760000    2
  25770000    3
  25780000    2
  25790000    3
  25800000    3
  25810000    3
  25820000    2
  25830000    3
  25840000    3
  25850000    3
  25860000    3
  25870000    4
  25880000    3
  25890000    3
  25900000    2
  25910000    4
  25920000    2
  25930000    2
  25940000    4
  25950000    2
  25960000    2
  25970000    2
  25980000    2
  25990000    2
  26000000    3
  26010000    3
  26020000    2
  26030000    1
  26040000    3
  26050000    4
  26060000    3
  26070000    3
  26080000    2
  26090000    3
  26100000    2
  26110000    3
  26120000    2
  26130000    3
  26140000    5
  26150000    3
  26160000    4
  26170000    4
  26180000    5
  26190000    4
  26200000    2
  26210000    3
  26220000    3
  26230000    3
  26240000    3
  26250000    5
  26260000    2
  26270000    4
  26280000    2
  26290000    3
  26300000    2
  26310000    3
  26320000    3
  26330000    2
  26340000    3
  26350000    3
  26360000    4
  26370000    2
  26380000    2
  26390000    5
  26400000    3
  26410000    3
  26420000    2
  26430000    2
  26440000    2
  26450000    3
  26460000    2
  26470000    4
  26480000    3
  26490000    4
  26500000    3
  26510000    2
  26520000    5
  26530000    4
  26540000    6
  26550000    3
  26560000    3
  26570000    4
  26580000    3
  26590000    2
  26600000    3
  26610000    4
  26620000    5
  26630000    4
  26640000    3
  26650000    2
  26660000    2
  26670000    3
  26680000    3
  26690000    3
  26700000    2
  26710000    2
  26720000    2
  26730000    3
  26740000    4
  26750000    2
  26760000    3
  26770000    4
  26780000    3
  26790000    4
  26800000    7
  26810000   10
  26820000    8
  26830000   15
  26840000    3
  26850000    2
  26860000    3
  26870000    3
  26880000    2
  26890000    2
  26900000    3
  26910000    2
  26920000    3
  26930000    2
  26940000    3
  26950000    3
  26960000    2
  26970000    2
  26980000    3
  26990000    2
  27000000    2
  27010000    4
  27020000    2
  27030000    4
  27040000    3
  27050000    4
  27060000    3
  27070000    3
  27080000    2
  27090000    2
  27100000    3
  27110000    4
  27120000    4
  27130000    3
  27140000    3
  27150000    4
  27160000    3
  27170000    2
  27180000    3
  27190000    4
  27200000    5
  27210000    3
  27220000    2
  27230000    3
  27240000    3
  27250000    2
  27260000    3
  27270000    3
  27280000    4
  27290000    2
  27300000    3
  27310000    3
  27320000    7
  27330000    4
  27340000    3
  27350000    3
  27360000    2
  27370000    4
  27380000    5
  27390000    4
  27400000    4
  27410000    3
  27420000    3
  27430000    2
  27440000    5
  27450000    4
  27460000    8
  27470000    5
  27480000    4
  27490000    5
  27500000    3
  27510000    3
  27520000    3
  27530000    3
  27540000    3
  27550000    2
  27560000    3
  27570000    2
  27580000    2
  27590000    3
  27600000    3
  27610000    2
  27620000   12
  27630000    4
  27640000    4
  27650000    2
  27660000    5
  27670000    2
  27680000    3
  27690000    3
  27700000    3
  27710000    4
  27720000    4
  27730000    3
  27740000    3
  27750000    3
  27760000    4
  27770000    4
  27780000    3
  27790000    4
  27800000    2
  27810000    2
  27820000    3
  27830000    3
  27840000    1
  27850000    4
  27860000    3
  27870000    2
  27880000    3
  27890000    3
  27900000    4
  27910000    3
  27920000    3
  27930000    3
  27940000    3
  27950000    4
  27960000    4
  27970000    3
  27980000    3
  27990000    3
  28000000    4
  28010000    4
  28020000    3
  28030000    4
  28040000    5
  28050000    5
  28060000    4
  28070000    7
  28080000    3
  28090000    3
  28100000    3
  28110000    2
  28120000    4
  28130000    5
  28140000    3
  28150000    3
  28160000    3
  28170000    2
  28180000    2
  28190000    4
  28200000    3
  28210000    3
  28220000    2
  28230000    2
  28240000    3
  28250000    3
  28260000    4
  28270000    3
  28280000    2
  28290000    4
  28300000    3
  28310000    4
  28320000    3
  28330000    5
  28340000    5
  28350000    5
  28360000    2
  28370000    4
  28380000    4
  28390000    3
  28400000    4
  28410000    4
  28420000    3
  28430000    3
  28440000    3
  28450000    3
  28460000    2
  28470000    3
  28480000    3
  28490000    3
  28500000    3
  28510000    2
  28520000    3
  28530000    4
  28540000    2
  28550000    3
  28560000    4
  28570000    3
  28580000    5
  28590000    4
  28600000   12
  28610000   14
  28620000   14
  28630000    2
  28640000    4
  28650000    4
  28660000    3
  28670000    2
  28680000    3
  28690000    2
  28700000    2
  28710000    2
  28720000    3
  28730000    4
  28740000    3
  28750000    2
  28760000    3
  28770000    3
  28780000    2
  28790000    2
  28800000    3
  28810000    3
  28820000    4
  28830000    3
  28840000    3
  28850000    3
  28860000    4
  28870000    2
  28880000    5
  28890000    3
  28900000    3
  28910000    5
  28920000    3
  28930000    3
  28940000    3
  28950000    3
  28960000    4
  28970000    3
  28980000    3
  28990000    5
  29000000    3
  29010000    4
  29020000    4
  29030000    4
  29040000    4
  29050000    4
  29060000    3
  29070000    3
  29080000    3
  29090000    2
  29100000    1
  29110000    2
  29120000    3
  29130000    3
  29140000    4
  29150000    3
  29160000    3
  29170000    3
  29180000    3
  29190000    3
  29200000    2
  29210000    3
  29220000    2
  29230000    2
  29240000    3
  29250000    3
  29260000    3
  29270000    3
  29280000    5
  29290000    3
  29300000    3
  29310000    3
  29320000    3
  29330000    3
  29340000    4
  29350000    3
  29360000    3
  29370000    3
  29380000    3
  29390000    2
  29400000    3
  29410000    3
  29420000    3
  29430000    3
  29440000    2
  29450000    2
  29460000    3
  29470000    3
  29480000    2
  29490000    3
  29500000    6
  29510000    5
  29520000    6
  29530000   17
  29540000   17
  29550000    5
  29560000    3
  29570000    4
  29580000    3
  29590000    3
  29600000    5
  29610000    2
  29620000    3
  29630000    5
  29640000    3
  29650000    3
  29660000    3
  29670000    3
  29680000    4
  29690000    7
  29700000    3
  29710000    3
  29720000    3
  29730000    3
  29740000    4
  29750000    3
  29760000    3
  29770000    3
  29780000    3
  29790000    2
  29800000    3
  29810000    3
  29820000    3
  29830000    4
  29840000    3
  29850000    3
  29860000    3
  29870000    3
  29880000    3
  29890000    4
  29900000    3
  29910000    2
  29920000    3
  29930000    3
  29940000    2
  29950000    2
  29960000    3
  29970000    3
  29980000    3
  29990000    3
  30000000    3
  30010000    2
  30020000    2
  30030000    3
  30040000    3
  30050000    3
  30060000    2
  30070000    3
  30080000    3
  30090000    3
  30100000    3
  30110000    1
  30120000    4
  30130000    3
  30140000    2
  30150000    3
  30160000    3
  30170000    3
  30180000    3
  30190000    4
  30200000    3
  30210000    2
  30220000    3
  30230000    3
  30240000    2
  30250000    3
  30260000    3
  30270000    3
  30280000    4
  30290000    4
  30300000    3
  30310000    4
  30320000    4
  30330000    2
  30340000    2
  30350000    3
  30360000    3
  30370000    3
  30380000    3
  30390000    3
  30400000    2
  30410000    4
  30420000    3
  30430000    3
  30440000    2
  30450000    3
  30460000    3
  30470000    5
  30480000    4
  30490000    3
  30500000    3
  30510000    3
  30520000    3
  30530000    8
  30540000    8
  30550000   11
  30560000   12
  30570000    3
  30580000    2
  30590000    2
  30600000    3
  30610000    2
  30620000    3
  30630000    3
  30640000    4
  30650000    3
  30660000    3
  30670000    5
  30680000    3
  30690000    2
  30700000    3
  30710000    3
  30720000    3
  30730000    4
  30740000    4
  30750000    4
  30760000    3
  30770000    2
  30780000    2
  30790000    5
  30800000    2
  30810000    3
  30820000    4
  30830000    3
  30840000    2
  30850000    3
  30860000    4
  30870000    3
  30880000    3
  30890000    3
  30900000    2
  30910000    3
  30920000    2
  30930000    3
  30940000    2
  30950000    3
  30960000    3
  30970000    3
  30980000    3
  30990000    3
  31000000    3
  31010000    3
  31020000    3
  31030000    3
  31040000    3
  31050000    3
  31060000    4
  31070000    3
  31080000    3
  31090000    2
  31100000    3
  31110000    2
  31120000    2
  31130000    3
  31140000    3
  31150000    6
  31160000    3
  31170000    3
  31180000    3
  31190000    3
  31200000    4
  31210000    4
  31220000    4
  31230000    3
  31240000    3
  31250000    5
  31260000    3
  31270000    4
  31280000    3
  31290000    3
  31300000    3
  31310000    4
  31320000    3
  31330000    3
  31340000    4
  31350000    3
  31360000    3
  31370000    4
  31380000    5
  31390000    3
  31400000    4
  31410000    5
  31420000    3
  31430000    3
  31440000    2
  31450000    8
  31460000   14
  31470000   15
  31480000   12
  31490000    4
  31500000    4
  31510000    3
  31520000    3
  31530000    2
  31540000    3
  31550000    5
  31560000    3
  31570000    4
  31580000    3
  31590000    4
  31600000    3
  31610000    3
  31620000    3
  31630000    3
  31640000    3
  31650000    2
  31660000    2
  31670000    3
  31680000    3
  31690000    4
  31700000    3
  31710000    4
  31720000    2
  31730000    3
  31740000    3
  31750000    3
  31760000    3
  31770000    3
  31780000    2
  31790000    3
  31800000    3
  31810000    3
  31820000    3
  31830000    3
  31840000    3
  31850000    3
  31860000    4
  31870000    3
  31880000    3
  31890000    3
  31900000    3
  31910000    3
  31920000    3
  31930000    4
  31940000    3
  31950000    4
  31960000    4
  31970000    4
  31980000    2
  31990000    3
  32000000    3
  32010000    3
  32020000    2
  32030000    3
  32040000    4
  32050000    3
  32060000    2
  32070000    3
  32080000    3
  32090000    4
  32100000    2
  32110000    3
  32120000    3
  32130000    3
  32140000    4
  32150000    3
  32160000    3
  32170000    3
  32180000    3
  32190000    3
  32200000    2
  32210000    3
  32220000    4
  32230000    3
  32240000    3
  32250000    3
  32260000    3
  32270000    3
  32280000    3
  32290000    4
  32300000    4
  32310000    4
  32320000    3
  32330000    4
  32340000    2
  32350000    3
  32360000    4
  32370000    4
  32380000    2
  32390000    4
  32400000    2
  32410000    3
  32420000    2
  32430000    3
  32440000    4
  32450000    4
  32460000    3
  32470000    3
  32480000    3
  32490000    3
  32500000    3
  32510000    2
  32520000    3
  32530000    3
  32540000    2
  32550000    3
  32560000    3
  32570000    3
  32580000    3
  32590000    3
  32600000    3
  32610000    3
  32620000    3
  32630000    3
  32640000    2
  32650000    4
  32660000    3
  32670000    5
  32680000    5
  32690000    3
  32700000    3
  32710000    4
  32720000    3
  32730000    4
  32740000    3
  32750000    3
  32760000    5
  32770000    5
  32780000    3
  32790000    4
  32800000    4
  32810000    1
  32820000    3
  32830000    4
  32840000    3
  32850000    5
  32860000    3
  32870000    3
  32880000    4
  32890000    2
  32900000    2
  32910000    3
  32920000    3
  32930000    2
  32940000    3
  32950000    5
  32960000    4
  32970000    3
  32980000    3
  32990000    4
  33000000    6
  33010000    3
  33020000    4
  33030000    3
  33040000    4
  33050000    3
  33060000    3
  33070000    4
  33080000    6
  33090000    9
  33100000   14
  33110000   12
  33120000   16
  33130000   14
  33140000   14
  33150000   12
  33160000   14
  33170000   15
  33180000   15
  33190000   13
  33200000   12
  33210000   15
  33220000   17
  33230000   11
  33240000    7
  33250000    3
  33260000    2
  33270000    3
  33280000    3
  33290000    2
  33300000    3
  33310000    3
  33320000    3
  33330000    2
  33340000    3
  33350000    3
  33360000    3
  33370000    5
  33380000    3
  33390000    3
  33400000    2
  33410000    3
  33420000    3
  33430000    5
  33440000    5
  33450000    3
  33460000    4
  33470000    2
  33480000    4
  33490000    3
  33500000    3
  33510000    2
  33520000    3
  33530000    5
  33540000    3
  33550000    3
  33560000    2
  33570000    4
  33580000    2
  33590000    3
  33600000    3
  33610000    3
  33620000    2
  33630000    4
  33640000    7
  33650000    6
  33660000    4
  33670000    3
  33680000    3
  33690000    3
  33700000    4
  33710000    3
  33720000    3
  33730000    1
  33740000    5
  33750000    3
  33760000    3
  33770000    1
  33780000    3
  33790000    4
  33800000    4
  33810000    2
  33820000    3
  33830000    5
  33840000    3
  33850000    3
  33860000    3
  33870000    3
  33880000    4
  33890000    2
  33900000    3
  33910000    2
  33920000    4
  33930000    4
  33940000    3
  33950000    4
  33960000    3
  33970000    4
  33980000    4
  33990000    4
  34000000    3
  34010000    3
  34020000    2
  34030000    3
  34040000    3
  34050000    3
  34060000    3
  34070000    3
  34080000    5
  34090000    2
  34100000    7
  34110000    4
  34120000    2
  34130000   10
  34140000   11
  34150000    2
  34160000    3
  34170000    3
  34180000    3
  34190000    3
  34200000    3
  34210000    4
  34220000    4
  34230000    2
  34240000    3
  34250000    3
  34260000   15
  34270000    3
  34280000    3
  34290000    4
  34300000    3
  34310000    3
  34320000    3
  34330000    4
  34340000    3
  34350000    4
  34360000    3
  34370000    4
  34380000    4
  34390000    3
  34400000    3
  34410000    3
  34420000    3
  34430000    3
  34440000    3
  34450000    2
  34460000    3
  34470000    4
  34480000    3
  34490000    4
  34500000    4
  34510000    4
  34520000    3
  34530000    3
  34540000    4
  34550000    2
  34560000    3
  34570000    3
  34580000    3
  34590000    2
  34600000    4
  34610000    3
  34620000    2
  34630000    3
  34640000    2
  34650000    4
  34660000    3
  34670000    3
  34680000    4
  34690000    3
  34700000    3
  34710000    3
  34720000    4
  34730000    3
  34740000    3
  34750000    3
  34760000    2
  34770000    3
  34780000    3
  34790000    3
  34800000    3
  34810000    3
  34820000    3
  34830000    3
  34840000    3
  34850000    3
  34860000    3
  34870000    4
  34880000    3
  34890000    3
  34900000    3
  34910000    3
  34920000    4
  34930000    4
  34940000    5
  34950000    2
  34960000    3
  34970000    4
  34980000    4
  34990000    2
  35000000    4
  35010000    3
  35020000    3
  35030000    4
  35040000    3
  35050000    3
  35060000    4
  35070000    2
  35080000    3
  35090000    2
  35100000    2
  35110000    2
  35120000    3
  35130000    3
  35140000    2
  35150000    3
  35160000    3
  35170000    3
  35180000    3
  35190000    3
  35200000    3
  35210000    3
  35220000    3
  35230000    2
  35240000    3
  35250000    3
  35260000    3
  35270000    2
  35280000    3
  35290000    3
  35300000    2
  35310000    4
  35320000   10
  35330000    3
  35340000    2
  35350000    4
  35360000    3
  35370000    3
  35380000    3
  35390000    3
  35400000    3
  35410000    3
  35420000    3
  35430000    4
  35440000    3
  35450000    2
  35460000    3
  35470000    3
  35480000    4
  35490000    3
  35500000    3
  35510000    3
  35520000    3
  35530000    3
  35540000    3
  35550000    2
  35560000   12
  35570000    3
  35580000    2
  35590000    3
  35600000    3
  35610000    4
  35620000    2
  35630000    3
  35640000    3
  35650000    3
  35660000    3
  35670000    4
  35680000    2
  35690000    3
  35700000    3
  35710000    3
  35720000    3
  35730000    3
  35740000    4
  35750000    2
  35760000    5
  35770000    3
  35780000    3
  35790000    3
  35800000    4
  35810000    3
  35820000    2
  35830000    2
  35840000    4
  35850000    5
  35860000    4
  35870000    3
  35880000    3
  35890000    2
  35900000    4
  35910000   18
  35920000   19
  35930000   16
  35940000   18
  35950000   11
  35960000    5
  35970000    3
  35980000    3
  35990000    4
  36000000    4
  36010000    3
  36020000    4
  36030000    4
  36040000    2
  36050000    4
  36060000    2
  36070000    5
  36080000    3
  36090000    2
  36100000    3
  36110000    4
  36120000    4
  36130000    4
  36140000    4
  36150000    5
  36160000    3
  36170000    3
  36180000    5
  36190000    4
  36200000    3
  36210000    2
  36220000    3
  36230000    3
  36240000    3
  36250000    3
  36260000    2
  36270000    2
  36280000    5
  36290000    3
  36300000    4
  36310000    4
  36320000    3
  36330000    3
  36340000    3
  36350000    4
  36360000    4
  36370000    3
  36380000    3
  36390000    2
  36400000    3
  36410000    4
  36420000    2
  36430000    3
  36440000    3
  36450000    3
  36460000    3
  36470000    4
  36480000    3
  36490000    3
  36500000    3
  36510000    3
  36520000    3
  36530000    4
  36540000    4
  36550000    3
  36560000   15
  36570000   12
  36580000   13
  36590000   17
  36600000   13
  36610000    8
  36620000   13
  36630000   13
  36640000   14
  36650000   12
  36660000   11
  36670000   11
  36680000    4
  36690000   17
  36700000   19
  36710000   19
  36720000   15
  36730000   18
  36740000    5
  36750000    4
  36760000    2
  36770000    3
  36780000    3
  36790000    3
  36800000    3
  36810000    2
  36820000    3
  36830000    9
  36840000    4
  36850000    3
  36860000   10
  36870000    3
  36880000    2
  36890000    4
  36900000    4
  36910000    4
  36920000    4
  36930000    3
  36940000    3
  36950000    4
  36960000    4
  36970000    3
  36980000    4
  36990000    4
  37000000    3
  37010000    4
  37020000    2
  37030000    4
  37040000    2
  37050000    3
  37060000    3
  37070000    3
  37080000    4
  37090000    3
  37100000    3
  37110000    3
  37120000    3
  37130000    2
  37140000    3
  37150000    3
  37160000    2
  37170000    3
  37180000    3
  37190000    2
  37200000    3
  37210000    2
  37220000    3
  37230000    3
  37240000    4
  37250000    3
  37260000    3
  37270000    3
  37280000    4
  37290000    3
  37300000    2
  37310000    2
  37320000    3
  37330000    3
  37340000    3
  37350000    3
  37360000    4
  37370000    3
  37380000    3
  37390000    3
  37400000    3
  37410000    4
  37420000    2
  37430000    4
  37440000    5
  37450000    3
  37460000    3
  37470000    4
  37480000    3
  37490000    3
  37500000    3
  37510000    3
  37520000    2
  37530000    3
  37540000    7
  37550000    4
  37560000    3
  37570000    4
  37580000    3
  37590000    3
  37600000    3
  37610000    3
  37620000    2
  37630000    3
  37640000    3
  37650000    4
  37660000    2
  37670000    3
  37680000    4
  37690000    3
  37700000    3
  37710000    2
  37720000    3
  37730000    4
  37740000    3
  37750000    3
  37760000    3
  37770000    3
  37780000    3
  37790000    3
  37800000    4
  37810000    3
  37820000    2
  37830000    3
  37840000    3
  37850000    3
  37860000    3
  37870000    2
  37880000    3
  37890000    3
  37900000    3
  37910000    2
  37920000    2
  37930000    4
  37940000    3
  37950000    3
  37960000    3
  37970000    2
  37980000    3
  37990000    5
  38000000    5
  38010000    4
  38020000    5
  38030000    4
  38040000    3
  38050000    2
  38060000    4
  38070000    3
  38080000    5
  38090000    4
  38100000    3
  38110000    9
  38120000   14
  38130000   12
  38140000   10
  38150000    4
  38160000    3
  38170000    2
  38180000    3
  38190000    2
  38200000    3
  38210000    3
  38220000    3
  38230000    3
  38240000    4
  38250000    3
  38260000    3
  38270000    4
  38280000    4
  38290000    3
  38300000    3
  38310000    4
  38320000    2
  38330000    3
  38340000    2
  38350000    3
  38360000    2
  38370000    3
  38380000    3
  38390000    3
  38400000    2
  38410000    2
  38420000    4
  38430000    3
  38440000    5
  38450000    3
  38460000    3
  38470000    3
  38480000    3
  38490000    3
  38500000    3
  38510000    3
  38520000    5
  38530000    3
  38540000    3
  38550000    3
  38560000   10
  38570000    2
  38580000    4
  38590000    3
  38600000    3
  38610000    3
  38620000    3
  38630000    1
  38640000    4
  38650000    3
  38660000    3
  38670000    2
  38680000    3
  38690000    3
  38700000    3
  38710000    5
  38720000    2
  38730000    4
  38740000    3
  38750000    3
  38760000    3
  38770000    3
  38780000    3
  38790000    4
  38800000    2
  38810000    9
  38820000    3
  38830000    3
  38840000    3
  38850000    3
  38860000    4
  38870000    2
  38880000    2
  38890000    3
  38900000    3
  38910000    2
  38920000    3
  38930000    3
  38940000    3
  38950000    3
  38960000    2
  38970000    2
  38980000    3
  38990000    3
  39000000    3
  39010000    3
  39020000    5
  39030000    3
  39040000    9
  39050000    3
  39060000    3
  39070000    3
  39080000    2
  39090000    3
  39100000    4
  39110000    3
  39120000    3
  39130000    3
  39140000    4
  39150000    3
  39160000    3
  39170000    3
  39180000    3
  39190000    3
  39200000    4
  39210000    4
  39220000    2
  39230000    3
  39240000    4
  39250000    2
  39260000    2
  39270000    3
  39280000    4
  39290000    3
  39300000    4
  39310000    3
  39320000    4
  39330000    2
  39340000    3
  39350000    7
  39360000    4
  39370000    3
  39380000    3
  39390000    3
  39400000    5
  39410000    2
  39420000   16
  39430000    4
  39440000    4
  39450000    3
  39460000    4
  39470000    4
  39480000    3
  39490000    3
  39500000    3
  39510000    3
  39520000    5
  39530000    4
  39540000    3
  39550000    3
  39560000    4
  39570000    5
  39580000    3
  39590000    3
  39600000    2
  39610000    3
  39620000    4
  39630000    4
  39640000    3
  39650000    3
  39660000    4
  39670000    5
  39680000    3
  39690000    4
  39700000    2
  39710000    3
  39720000    3
  39730000    2
  39740000    3
  39750000    3
  39760000    3
  39770000    4
  39780000    3
  39790000    3
  39800000    3
  39810000    3
  39820000    3
  39830000    2
  39840000    3
  39850000    3
  39860000    4
  39870000    4
  39880000    3
  39890000   14
  39900000    8
  39910000    3
  39920000    5
  39930000    4
  39940000    2
  39950000    3
  39960000    2
  39970000    3
  39980000    3
  39990000    4
  40000000    2
  40010000    3
  40020000    3
  40030000    2
  40040000    5
  40050000    3
  40060000    3
  40070000    3
  40080000    3
  40090000    2
  40100000    3
  40110000    2
  40120000    3
  40130000    3
  40140000    2
  40150000    3
  40160000    3
  40170000    3
  40180000    3
  40190000    2
  40200000    3
  40210000    3
  40220000    3
  40230000    3
  40240000    3
  40250000    2
  40260000    3
  40270000    3
  40280000    2
  40290000    3
  40300000    3
  40310000    2
  40320000    3
  40330000    2
  40340000    2
  40350000    3
  40360000    3
  40370000    3
  40380000    3
  40390000    3
  40400000    3
  40410000    3
  40420000    3
  40430000    3
  40440000    3
  40450000    3
  40460000    3
  40470000    2
  40480000    2
  40490000    2
  40500000    4
  40510000    5
  40520000    2
  40530000    3
  40540000    6
  40550000   14
  40560000   15
  40570000   12
  40580000    8
  40590000    3
  40600000    3
  40610000    3
  40620000    2
  40630000    4
  40640000    3
  40650000   10
  40660000   16
  40670000   18
  40680000    3
  40690000    4
  40700000    3
  40710000    2
  40720000    4
  40730000    3
  40740000    4
  40750000    3
  40760000    3
  40770000    4
  40780000    3
  40790000    5
  40800000    3
  40810000    3
  40820000    4
  40830000    2
  40840000    3
  40850000    4
  40860000    4
  40870000    3
  40880000    4
  40890000    5
  40900000    4
  40910000    5
  40920000    4
  40930000    3
  40940000    2
  40950000    3
  40960000    3
  40970000    3
  40980000    3
  40990000    3
  41000000    3
  41010000    3
  41020000    3
  41030000    4
  41040000    4
  41050000    3
  41060000    3
  41070000    3
  41080000    4
  41090000    3
  41100000    4
  41110000    2
  41120000    4
  41130000    3
  41140000    5
  41150000    2
  41160000    2
  41170000    5
  41180000    3
  41190000    3
  41200000    3
  41210000    4
  41220000    5
  41230000    3
  41240000    4
  41250000    8
  41260000    3
  41270000    6
  41280000    5
  41290000   17
  41300000   13
  41310000    3
  41320000    4
  41330000    2
  41340000    3
  41350000    2
  41360000    9
  41370000    4
  41380000    3
  41390000    5
  41400000    4
  41410000    2
  41420000    3
  41430000    3
  41440000    3
  41450000    3
  41460000    3
  41470000    4
  41480000    4
  41490000    3
  41500000    3
  41510000    3
  41520000    3
  41530000    3
  41540000    2
  41550000    3
  41560000    3
  41570000    4
  41580000    2
  41590000    3
  41600000    4
  41610000    4
  41620000    2
  41630000    2
  41640000    5
  41650000    5
  41660000    3
  41670000    3
  41680000    4
  41690000    3
  41700000    4
  41710000    3
  41720000    3
  41730000    3
  41740000    4
  41750000    6
  41760000    4
  41770000    5
  41780000    4
  41790000    4
  41800000    3
  41810000    3
  41820000    4
  41830000    5
  41840000    4
  41850000    4
  41860000    2
  41870000    4
  41880000    2
  41890000    2
  41900000    3
  41910000    3
  41920000    2
  41930000    3
  41940000    5
  41950000    3
  41960000    3
  41970000    3
  41980000    4
  41990000    4
  42000000    4
  42010000    3
  42020000    3
  42030000    3
  42040000    4
  42050000    4
  42060000    3
  42070000    3
  42080000    3
  42090000    2
  42100000    4
  42110000    3
  42120000    3
  42130000    4
  42140000    4
  42150000    3
  42160000    4
  42170000    3
  42180000    2
  42190000    3
  42200000    3
  42210000    2
  42220000    3
  42230000    3
  42240000    3
  42250000    3
  42260000    2
  42270000    4
  42280000    4
  42290000    4
  42300000    3
  42310000    4
  42320000    4
  42330000    2
  42340000    9
  42350000    3
  42360000    4
  42370000    3
  42380000    4
  42390000    5
  42400000    3
  42410000    3
  42420000    4
  42430000    3
  42440000    3
  42450000    5
  42460000    2
  42470000    4
  42480000   14
  42490000    4
  42500000    7
  42510000    7
  42520000    6
  42530000    4
  42540000    5
  42550000    6
  42560000    5
  42570000    3
  42580000    3
  42590000    2
  42600000    5
  42610000    4
  42620000    5
  42630000    2
  42640000    4
  42650000    4
  42660000    4
  42670000    3
  42680000    5
  42690000    4
  42700000    3
  42710000    5
  42720000    4
  42730000   11
  42740000   11
  42750000    4
  42760000    3
  42770000    4
  42780000    4
  42790000    3
  42800000    4
  42810000    4
  42820000    6
  42830000    9
  42840000    4
  42850000    3
  42860000    2
  42870000    2
  42880000    1
  42890000    3
  42900000    2
  42910000    4
  42920000    3
  42930000    4
  42940000    3
  42950000    2
  42960000    3
  42970000    2
  42980000    5
  42990000    3
  43000000    3
  43010000    3
  43020000    9
  43030000    4
  43040000    2
  43050000    3
  43060000    3
  43070000    3
  43080000    3
  43090000    5
  43100000   19
  43110000   13
  43120000   17
  43130000    3
  43140000    3
  43150000    3
  43160000    2
  43170000    2
  43180000    2
  43190000    3
  43200000    3
  43210000    3
  43220000    2
  43230000    3
  43240000    3
  43250000    3
  43260000    3
  43270000    3
  43280000    3
  43290000    3
  43300000    2
  43310000    3
  43320000    3
  43330000    3
  43340000    2
  43350000    2
  43360000    3
  43370000    3
  43380000    2
  43390000    3
  43400000    3
  43410000    2
  43420000    2
  43430000    2
  43440000    2
  43450000    3
  43460000    3
  43470000    3
  43480000    3
  43490000    3
  43500000    3
  43510000    4
  43520000    3
  43530000    4
  43540000    5
  43550000    3
  43560000    5
  43570000    4
  43580000    3
  43590000    4
  43600000    2
  43610000    3
  43620000    3
  43630000    3
  43640000    3
  43650000    3
  43660000    3
  43670000    4
  43680000    3
  43690000    4
  43700000    2
  43710000    3
  43720000    3
  43730000    3
  43740000    4
  43750000    3
  43760000    3
  43770000    2
  43780000    3
  43790000    3
  43800000    4
  43810000    8
  43820000    3
  43830000    3
  43840000    4
  43850000    3
  43860000    3
  43870000    3
  43880000    3
  43890000    3
  43900000    4
  43910000    2
  43920000    3
  43930000    3
  43940000    2
  43950000    3
  43960000    2
  43970000    3
  43980000    3
  43990000    3
  44000000    6
  44010000    2
  44020000    5
  44030000    3
  44040000    4
  44050000    3
  44060000    2
  44070000    3
  44080000    3
  44090000    3
  44100000    4
  44110000    3
  44120000    3
  44130000    2
  44140000    3
  44150000    3
  44160000    3
  44170000    3
  44180000    4
  44190000    3
  44200000    3
  44210000    2
  44220000    3
  44230000    5
  44240000    3
  44250000    3
  44260000    3
  44270000    4
  44280000    2
  44290000    2
  44300000    2
  44310000    3
  44320000    3
  44330000    3
  44340000    3
  44350000    3
  44360000    2
  44370000    2
  44380000    3
  44390000    3
  44400000    3
  44410000    3
  44420000    3
  44430000    2
  44440000    4
  44450000    3
  44460000    3
  44470000    3
  44480000    2
  44490000    4
  44500000    3
  44510000    3
  44520000    3
  44530000    4
  44540000    3
  44550000    4
  44560000    3
  44570000    3
  44580000    5
  44590000    7
  44600000    4
  44610000    4
  44620000    3
  44630000    4
  44640000    4
  44650000    4
  44660000    3
  44670000    4
  44680000    2
  44690000    2
  44700000    3
  44710000    3
  44720000    7
  44730000   12
  44740000    4
  44750000    3
  44760000    5
  44770000    4
  44780000    4
  44790000    5
  44800000    3
  44810000    3
  44820000    3
  44830000    3
  44840000    3
  44850000    5
  44860000    4
  44870000    3
  44880000    2
  44890000    5
  44900000    4
  44910000    2
  44920000    2
  44930000    5
  44940000    7
  44950000    3
  44960000    3
  44970000    4
  44980000    4
  44990000    5
  45000000    4
  45010000    5
  45020000    4
  45030000    3
  45040000    3
  45050000    3
  45060000    3
  45070000    7
  45080000   19
  45090000    3
  45100000    3
  45110000    3
  45120000    2
  45130000    3
  45140000    3
  45150000   12
  45160000    3
  45170000    3
  45180000    3
  45190000    2
  45200000    2
  45210000    4
  45220000    4
  45230000    4
  45240000    2
  45250000    3
  45260000    3
  45270000    5
  45280000    2
  45290000    3
  45300000    3
  45310000    6
  45320000    7
  45330000    3
  45340000    5
  45350000    3
  45360000    4
  45370000    4
  45380000    5
  45390000    3
  45400000    2
  45410000    3
  45420000    3
  45430000    2
  45440000    3
  45450000    5
  45460000    3
  45470000    3
  45480000    2
  45490000    4
  45500000    3
  45510000    3
  45520000    3
  45530000    2
  45540000    2
  45550000    2
  45560000    2
  45570000    3
  45580000    3
  45590000    3
  45600000    3
  45610000    3
  45620000    3
  45630000    3
  45640000    3
  45650000    2
  45660000    4
  45670000    3
  45680000    3
  45690000    3
  45700000    3
  45710000    3
  45720000    2
  45730000    3
  45740000    2
  45750000    3
  45760000    3
  45770000    3
  45780000    3
  45790000    3
  45800000    2
  45810000    3
  45820000    3
  45830000    4
  45840000    3
  45850000    3
  45860000    3
  45870000    3
  45880000    4
  45890000    3
  45900000    4
  45910000    3
  45920000    3
  45930000    5
  45940000    5
  45950000    3
  45960000    5
  45970000    4
  45980000    3
  45990000    4
  46000000    3
  46010000    2
  46020000    5
  46030000    2
  46040000    4
  46050000    3
  46060000    7
  46070000    4
  46080000    3
  46090000    3
  46100000    5
  46110000    3
  46120000    4
  46130000    3
  46140000    3
  46150000    4
  46160000    3
  46170000    3
  46180000    8
  46190000    6
  46200000    6
  46210000    3
  46220000    3
  46230000    3
  46240000    3
  46250000    3
  46260000    3
  46270000    4
  46280000    3
  46290000    6
  46300000    4
  46310000   13
  46320000   16
  46330000   17
  46340000    4
  46350000    3
  46360000    5
  46370000    3
  46380000    5
  46390000    3
  46400000    5
  46410000    5
  46420000    3
  46430000    5
  46440000    4
  46450000    2
  46460000    3
  46470000   12
  46480000    5
  46490000    7
  46500000    4
  46510000    5
  46520000   19
  46530000   13
  46540000   22
  46550000   18
  46560000    7
  46570000   13
  46580000    4
  46590000    3
  46600000    2
  46610000    6
  46620000    3
  46630000    3
  46640000    2
  46650000    4
  46660000    3
  46670000    2
  46680000    3
  46690000    3
  46700000    4
  46710000    3
  46720000    4
  46730000    3
  46740000    2
  46750000    3
  46760000    3
  46770000    3
  46780000    3
  46790000    4
  46800000    4
  46810000    4
  46820000    3
  46830000    2
  46840000    3
  46850000    3
  46860000    3
  46870000    9
  46880000    2
  46890000    3
  46900000    2
  46910000    3
  46920000    2
  46930000    2
  46940000    3
  46950000    3
  46960000    4
  46970000    4
  46980000    4
  46990000    7
  47000000    7
  47010000   21
  47020000   23
  47030000   14
  47040000    4
  47050000    3
  47060000    3
  47070000    3
  47080000    2
  47090000    4
  47100000    3
  47110000    4
  47120000    4
  47130000    4
  47140000    2
  47150000    2
  47160000    3
  47170000    3
  47180000    3
  47190000    3
  47200000    4
  47210000    2
  47220000    3
  47230000    3
  47240000    4
  47250000    2
  47260000    2
  47270000    2
  47280000    3
  47290000    3
  47300000    3
  47310000    2
  47320000    3
  47330000    3
  47340000    3
  47350000    2
  47360000    3
  47370000    3
  47380000    3
  47390000    4
  47400000    3
  47410000    4
  47420000    4
  47430000    2
  47440000    4
  47450000    3
  47460000    3
  47470000    4
  47480000    5
  47490000    4
  47500000    3
  47510000    3
  47520000    4
  47530000    2
  47540000    2
  47550000    3
  47560000    4
  47570000    3
  47580000    3
  47590000    6
  47600000    4
  47610000    3
  47620000    2
  47630000    3
  47640000    5
  47650000    6
  47660000    3
  47670000    2
  47680000    4
  47690000    4
  47700000    4
  47710000    3
  47720000    4
  47730000    5
  47740000    5
  47750000    7
  47760000    5
  47770000    4
  47780000    4
  47790000    3
  47800000    3
  47810000    4
  47820000    2
  47830000    3
  47840000    4
  47850000    5
  47860000    4
  47870000    3
  47880000    2
  47890000    4
  47900000    3
  47910000    2
  47920000    3
  47930000    3
  47940000    5
  47950000    3
  47960000    3
  47970000    3
  47980000    5
  47990000    5
  48000000    5
  48010000    3
  48020000    5
  48030000    4
  48040000    5
  48050000    3
  48060000    3
  48070000    3
  48080000    3
  48090000    4
  48100000    3
  48110000    3
  48120000    4
  48130000    3
  48140000    4
  48150000    4
  48160000    4
  48170000    3
  48180000    4
  48190000    3
  48200000    2
  48210000    3
  48220000    3
  48230000    4
  48240000    4
  48250000    6
  48260000    3
  48270000    3
  48280000    4
  48290000    2
  48300000    3
  48310000    3
  48320000    3
  48330000    4
  48340000    3
  48350000    4
  48360000    3
  48370000    3
  48380000    4
  48390000    3
  48400000    4
  48410000    3
  48420000    5
  48430000    5
  48440000    3
  48450000    3
  48460000    5
  48470000    3
  48480000    3
  48490000    4
  48500000    4
  48510000    2
  48520000    3
  48530000    4
  48540000    7
  48550000    2
  48560000    3
  48570000    2
  48580000    3
  48590000    3
  48600000    3
  48610000    3
  48620000    2
  48630000    2
  48640000    3
  48650000    2
  48660000    3
  48670000    4
  48680000    2
  48690000    3
  48700000    3
  48710000    3
  48720000    5
  48730000    3
  48740000    5
  48750000    5
  48760000    3
  48770000    6
  48780000    3
  48790000    3
  48800000    2
  48810000    3
  48820000    2
  48830000    3
  48840000    3
  48850000    4
  48860000    3
  48870000    2
  48880000    3
  48890000    4
  48900000    4
  48910000    3
  48920000    3
  48930000    3
  48940000    4
  48950000    3
  48960000    4
  48970000    4
  48980000    3
  48990000    3
  49000000    4
  49010000    2
  49020000    3
  49030000    2
  49040000    3
  49050000    3
  49060000    4
  49070000    8
  49080000    2
  49090000    4
  49100000    4
  49110000    3
  49120000    4
  49130000    4
  49140000    3
  49150000    3
  49160000    4
  49170000    4
  49180000    4
  49190000    3
  49200000    2
  49210000    4
  49220000    4
  49230000    2
  49240000    3
  49250000    4
  49260000    3
  49270000    3
  49280000    3
  49290000    4
  49300000    4
  49310000    3
  49320000    5
  49330000    4
  49340000    3
  49350000    3
  49360000    3
  49370000    3
  49380000    5
  49390000    4
  49400000    5
  49410000    8
  49420000    6
  49430000    4
  49440000    4
  49450000    5
  49460000    3
  49470000    3
  49480000    3
  49490000    3
  49500000    2
  49510000    2
  49520000    3
  49530000    2
  49540000    3
  49550000    3
  49560000    3
  49570000    3
  49580000    4
  49590000    4
  49600000    5
  49610000    3
  49620000    4
  49630000    4
  49640000    2
  49650000    3
  49660000    4
  49670000    2
  49680000    4
  49690000    3
  49700000    3
  49710000    3
  49720000    3
  49730000    3
  49740000    3
  49750000    3
  49760000    4
  49770000    4
  49780000    3
  49790000    4
  49800000    3
  49810000    3
  49820000    4
  49830000    3
  49840000    3
  49850000    3
  49860000    4
  49870000    5
  49880000    4
  49890000    4
  49900000    4
  49910000    4
  49920000    3
  49930000    3
  49940000    3
  49950000    3
  49960000    3
  49970000    3
  49980000   10
  49990000    3
  50000000    3
  50000000    3
  50010000    4
  50020000    4
  50030000    2
  50040000    4
  50050000    3
  50060000    4
  50070000    3
  50080000    5
  50090000    9
  50100000   10
  50110000   15
  50120000   18
  50130000   14
  50140000   19
  50150000   22
  50160000   22
  50170000   17
  50180000   19
  50190000    4
  50200000   21
  50210000   19
  50220000    5
  50230000    7
  50240000    3
  50250000    2
  50260000    4
  50270000    3
  50280000    4
  50290000    5
  50300000    5
  50310000   11
  50320000    5
  50330000    4
  50340000    3
  50350000    5
  50360000    6
  50370000    4
  50380000    3
  50390000    6
  50400000    3
  50410000    4
  50420000    5
  50430000    5
  50440000    5
  50450000    3
  50460000    4
  50470000    3
  50480000    3
  50490000    3
  50500000    3
  50510000    3
  50520000    3
  50530000    4
  50540000    3
  50550000    2
  50560000    4
  50570000    3
  50580000    2
  50590000    4
  50600000    3
  50610000    2
  50620000    5
  50630000    5
  50640000    2
  50650000    3
  50660000    3
  50670000    4
  50680000    3
  50690000    3
  50700000    3
  50710000    4
  50720000    4
  50730000    3
  50740000    3
  50750000    2
  50760000    3
  50770000    3
  50780000    3
  50790000    4
  50800000    3
  50810000    2
  50820000    3
  50830000    4
  50840000    3
  50850000    3
  50860000    4
  50870000    1
  50880000    4
  50890000    3
  50900000    1
  50910000    3
  50920000    3
  50930000    4
  50940000    3
  50950000    4
  50960000   10
  50970000    3
  50980000   15
  50990000   12
  51000000   11
  51010000    6
  51020000    2
  51030000    3
  51040000    3
  51050000    3
  51060000    2
  51070000    3
  51080000    1
  51090000    3
  51100000    3
  51110000    3
  51120000    3
  51130000    3
  51140000    3
  51150000    2
  51160000    3
  51170000    4
  51180000    4
  51190000    5
  51200000    4
  51210000    4
  51220000    3
  51230000    5
  51240000    3
  51250000    3
  51260000    3
  51270000    2
  51280000    5
  51290000    5
  51300000    4
  51310000    3
  51320000    2
  51330000    4
  51340000    5
  51350000    3
  51360000    3
  51370000    3
  51380000    3
  51390000    3
  51400000    4
  51410000    3
  51420000    4
  51430000    3
  51440000    3
  51450000    4
  51460000    4
  51470000    2
  51480000    4
  51490000    3
  51500000    3
  51510000    3
  51520000    3
  51530000    4
  51540000    3
  51550000    3
  51560000    2
  51570000    4
  51580000    3
  51590000    3
  51600000    4
  51610000    3
  51620000    4
  51630000    2
  51640000    3
  51650000    3
  51660000    4
  51670000    3
  51680000    4
  51690000    4
  51700000    4
  51710000    3
  51720000    3
  51730000    2
  51740000    3
  51750000    3
  51760000    4
  51770000    4
  51780000    3
  51790000    3
  51800000    3
  51810000    3
  51820000    3
  51830000    4
  51840000    3
  51850000    2
  51860000    3
  51870000    3
  51880000    3
  51890000    5
  51900000    4
  51910000    2
  51920000    3
  51930000    2
  51940000    2
  51950000    4
  51960000    2
  51970000    3
  51980000    3
  51990000    2
  52000000    5
  52010000    2
  52020000    4
  52030000    4
  52040000    2
  52050000    5
  52060000    2
  52070000    3
  52080000    5
  52090000    3
  52100000    3
  52110000    3
  52120000    3
  52130000    4
  52140000    3
  52150000    3
  52160000    2
  52170000    3
  52180000    3
  52190000    1
  52200000    3
  52210000    4
  52220000    4
  52230000    2
  52240000    3
  52250000    3
  52260000    3
  52270000    3
  52280000    4
  52290000    2
  52300000    2
  52310000    2
  52320000    2
  52330000    3
  52340000    2
  52350000    4
  52360000    4
  52370000    3
  52380000    3
  52390000    4
  52400000    3
  52410000    3
  52420000    3
  52430000    3
  52440000    3
  52450000    2
  52460000    3
  52470000    3
  52480000    3
  52490000    3
  52500000    3
  52510000    4
  52520000    3
  52530000    3
  52540000    2
  52550000    3
  52560000    3
  52570000    3
  52580000    3
  52590000    3
  52600000    3
  52610000    4
  52620000    2
  52630000    2
  52640000    4
  52650000    3
  52660000    2
  52670000    4
  52680000    3
  52690000    2
  52700000    2
  52710000    2
  52720000    2
  52730000    4
  52740000    3
  52750000    2
  52760000    3
  52770000    2
  52780000    2
  52790000    3
  52800000    2
  52810000    2
  52820000    3
  52830000    3
  52840000    3
  52850000    3
  52860000    4
  52870000    4
  52880000    4
  52890000    4
  52900000    5
  52910000    4
  52920000    3
  52930000    3
  52940000    3
  52950000    4
  52960000    4
  52970000    3
  52980000    8
  52990000    5
  53000000    3
  53010000    4
  53020000    3
  53030000    4
  53040000    4
  53050000    2
  53060000    3
  53070000    3
  53080000    4
  53090000    5
  53100000    3
  53110000    3
  53120000    4
  53130000    3
  53140000    4
  53150000    3
  53160000    2
  53170000    3
  53180000    3
  53190000    2
  53200000    3
  53210000    3
  53220000    3
  53230000    3
  53240000    2
  53250000    3
  53260000    3
  53270000    3
  53280000    2
  53290000    2
  53300000    2
  53310000    2
  53320000    3
  53330000    3
  53340000    3
  53350000    3
  53360000    4
  53370000    2
  53380000    3
  53390000    3
  53400000    4
  53410000    3
  53420000    2
  53430000    3
  53440000    3
  53450000    3
  53460000    3
  53470000    3
  53480000    3
  53490000    3
  53500000    3
  53510000    3
  53520000    3
  53530000    3
  53540000    2
  53550000    2
  53560000    3
  53570000    2
  53580000    3
  53590000    3
  53600000    4
  53610000    4
  53620000    3
  53630000    4
  53640000    2
  53650000    2
  53660000    2
  53670000    2
  53680000    3
  53690000    3
  53700000    2
  53710000    3
  53720000    4
  53730000    4
  53740000    4
  53750000    3
  53760000    2
  53770000    4
  53780000    3
  53790000    4
  53800000    2
  53810000    2
  53820000    4
  53830000    2
  53840000    3
  53850000    3
  53860000    3
  53870000    3
  53880000    3
  53890000    4
  53900000    8
  53910000   13
  53920000   12
  53930000   13
  53940000   11
  53950000   16
  53960000   13
  53970000   17
  53980000   14
  53990000   13
  54000000    8
  54010000    4
  54020000    4
  54030000    6
  54040000    4
  54050000    2
  54060000   10
  54070000   12
  54080000    4
  54090000   12
  54100000    4
  54110000    3
  54120000    4
  54130000    5
  54140000    4
  54150000    3
  54160000    3
  54170000    4
  54180000    3
  54190000    4
  54200000    2
  54210000    4
  54220000    3
  54230000    2
  54240000    2
  54250000    2
  54260000    2
  54270000    3
  54280000    2
  54290000    3
  54300000    3
  54310000    4
  54320000    4
  54330000    3
  54340000    4
  54350000    3
  54360000    2
  54370000    4
  54380000    5
  54390000    3
  54400000    3
  54410000    3
  54420000    3
  54430000    2
  54440000    3
  54450000    3
  54460000    3
  54470000    4
  54480000    4
  54490000    3
  54500000    4
  54510000    4
  54520000    4
  54530000    3
  54540000    2
  54550000    3
  54560000    4
  54570000    2
  54580000    3
  54590000    2
  54600000    3
  54610000    4
  54620000    2
  54630000    3
  54640000    3
  54650000    3
  54660000    3
  54670000    4
  54680000    2
  54690000    4
  54700000    2
  54710000    3
  54720000    3
  54730000    3
  54740000    4
  54750000    2
  54760000    4
  54770000    4
  54780000    3
  54790000    5
  54800000    5
  54810000    3
  54820000    2
  54830000    3
  54840000    2
  54850000    3
  54860000    3
  54870000    2
  54880000    3
  54890000    3
  54900000    3
  54910000    4
  54920000    3
  54930000    3
  54940000    2
  54950000    2
  54960000    4
  54970000    3
  54980000    3
  54990000    2
  55000000    3
  55010000    2
  55020000    3
  55030000    4
  55040000    3
  55050000    3
  55060000    3
  55070000    3
  55080000    3
  55090000    3
  55100000    2
  55110000    3
  55120000    2
  55130000    3
  55140000    3
  55150000    3
  55160000    3
  55170000    4
  55180000    3
  55190000    3
  55200000    3
  55210000    2
  55220000    2
  55230000    3
  55240000    3
  55250000    3
  55260000    3
  55270000    3
  55280000    2
  55290000    3
  55300000    3
  55310000    3
  55320000    3
  55330000    3
  55340000    3
  55350000    3
  55360000    3
  55370000    3
  55380000    2
  55390000    4
  55400000    3
  55410000    3
  55420000    2
  55430000    3
  55440000    3
  55450000    3
  55460000    2
  55470000    3
  55480000    3
  55490000    2
  55500000    3
  55510000    3
  55520000    3
  55530000    3
  55540000    2
  55550000    2
  55560000    2
  55570000    3
  55580000    3
  55590000    4
  55600000    6
  55610000    2
  55620000    2
  55630000    3
  55640000    3
  55650000    4
  55660000    3
  55670000    4
  55680000    4
  55690000    2
  55700000    4
  55710000    2
  55720000    3
  55730000    2
  55740000    4
  55750000    4
  55760000    2
  55770000    3
  55780000    3
  55790000    2
  55800000    3
  55810000    3
  55820000    2
  55830000    4
  55840000    2
  55850000    3
  55860000    3
  55870000    2
  55880000    3
  55890000    3
  55900000    2
  55910000    3
  55920000    3
  55930000    3
  55940000    3
  55950000    4
  55960000    2
  55970000    3
  55980000    3
  55990000    7
  56000000    2
  56010000    3
  56020000    2
  56030000    3
  56040000    3
  56050000    4
  56060000    2
  56070000    3
  56080000    2
  56090000    2
  56100000    2
  56110000    3
  56120000    3
  56130000    4
  56140000    3
  56150000    5
  56160000    3
  56170000    3
  56180000    4
  56190000    4
  56200000    2
  56210000    2
  56220000    3
  56230000    3
  56240000    4
  56250000    4
  56260000    3
  56270000    3
  56280000    2
  56290000    3
  56300000    3
  56310000    7
  56320000    3
  56330000    3
  56340000    2
  56350000    3
  56360000    2
  56370000    4
  56380000    3
  56390000    4
  56400000    3
  56410000    3
  56420000    2
  56430000    2
  56440000    3
  56450000    3
  56460000    2
  56470000    5
  56480000    3
  56490000    3
  56500000    3
  56510000    3
  56520000    2
  56530000    3
  56540000    3
  56550000    4
  56560000    3
  56570000    3
  56580000    3
  56590000    3
  56600000    3
  56610000    3
  56620000    3
  56630000    4
  56640000    3
  56650000    2
  56660000    4
  56670000    2
  56680000    3
  56690000    3
  56700000    3
  56710000    1
  56720000    3
  56730000    4
  56740000    4
  56750000    3
  56760000    3
  56770000    4
  56780000    4
  56790000    4
  56800000    2
  56810000    3
  56820000    2
  56830000    2
  56840000    3
  56850000    3
  56860000    3
  56870000    3
  56880000    2
  56890000    4
  56900000    3
  56910000    2
  56920000    3
  56930000    6
  56940000    5
  56950000    4
  56960000    3
  56970000   11
  56980000   12
  56990000   14
  57000000    4
  57010000    3
  57020000    3
  57030000    3
  57040000    4
  57050000    3
  57060000    3
  57070000    3
  57080000    3
  57090000    3
  57100000    3
  57110000    3
  57120000    4
  57130000   14
  57140000    4
  57150000    3
  57160000    3
  57170000    4
  57180000    2
  57190000    4
  57200000    2
  57210000    3
  57220000    3
  57230000    3
  57240000    4
  57250000    2
  57260000    4
  57270000    3
  57280000    3
  57290000    2
  57300000    3
  57310000    3
  57320000    2
  57330000    4
  57340000    3
  57350000    2
  57360000    4
  57370000    3
  57380000    4
  57390000    2
  57400000    2
  57410000    2
  57420000    2
  57430000    4
  57440000    4
  57450000    4
  57460000    3
  57470000    2
  57480000    3
  57490000    3
  57500000    2
  57510000    3
  57520000    3
  57530000    3
  57540000    3
  57550000    5
  57560000    4
  57570000    3
  57580000    3
  57590000    3
  57600000    3
  57610000    3
  57620000    3
  57630000    4
  57640000    3
  57650000    3
  57660000    3
  57670000    2
  57680000    3
  57690000    9
  57700000    2
  57710000    3
  57720000    2
  57730000    4
  57740000    2
  57750000    3
  57760000    4
  57770000    3
  57780000    3
  57790000    3
  57800000    2
  57810000    4
  57820000    3
  57830000    3
  57840000    3
  57850000    3
  57860000    4
  57870000    2
  57880000    2
  57890000    3
  57900000    2
  57910000    2
  57920000    2
  57930000    3
  57940000    2
  57950000    1
  57960000    2
  57970000    4
  57980000    3
  57990000    3
  58000000    3
  58010000    3
  58020000    2
  58030000    2
  58040000    3
  58050000    3
  58060000    3
  58070000    2
  58080000    3
  58090000    3
  58100000    2
  58110000    4
  58120000    2
  58130000    4
  58140000    3
  58150000    3
  58160000    3
  58170000    3
  58180000    4
  58190000    3
  58200000    4
  58210000    3
  58220000    3
  58230000    2
  58240000    3
  58250000    2
  58260000    3
  58270000   15
  58280000    4
  58290000    3
  58300000    2
  58310000    3
  58320000    4
  58330000    3
  58340000    3
  58350000    3
  58360000    4
  58370000    4
  58380000    3
  58390000    4
  58400000    4
  58410000    3
  58420000    3
  58430000    4
  58440000    3
  58450000    2
  58460000    3
  58470000    3
  58480000    5
  58490000    3
  58500000    2
  58510000    4
  58520000    3
  58530000    2
  58540000    2
  58550000    2
  58560000    4
  58570000    3
  58580000    3
  58590000    2
  58600000    2
  58610000    4
  58620000    4
  58630000    3
  58640000    2
  58650000    3
  58660000    3
  58670000    3
  58680000    3
  58690000    3
  58700000    3
  58710000    3
  58720000    3
  58730000    3
  58740000    2
  58750000    3
  58760000    2
  58770000    2
  58780000    3
  58790000    3
  58800000    3
  58810000    4
  58820000    4
  58830000    2
  58840000    3
  58850000    4
  58860000    4
  58870000    3
  58880000    2
  58890000    2
  58900000    3
  58910000    2
  58920000    3
  58930000    3
  58940000    3
  58950000    4
  58960000    3
  58970000    4
  58980000    4
  58990000    5
  59000000    3
  59010000    3
  59020000    5
  59030000    4
  59040000    4
  59050000    3
  59060000    3
  59070000    3
  59080000    7
  59090000    3
  59100000    3
  59110000    3
  59120000    3
  59130000    3
  59140000    5
  59150000    4
  59160000    3
  59170000    3
  59180000    3
  59190000    2
  59200000    4
  59210000    2
  59220000    4
  59230000    3
  59240000    3
  59250000    3
  59260000    3
  59270000    5
  59280000    3
  59290000    2
  59300000    5
  59310000    3
  59320000    3
  59330000    4
  59340000    7
  59350000    5
  59360000    8
  59370000    4
  59380000    5
  59390000    3
  59400000    3
  59410000    5
  59420000    5
  59430000    3
  59440000    3
  59450000    4
  59460000    5
  59470000    3
  59480000    3
  59490000    5
  59500000    2
  59510000    4
  59520000    2
  59530000    7
  59540000    5
  59550000    4
  59560000    3
  59570000    3
  59580000    4
  59590000    4
  59600000    5
  59610000    4
  59620000    3
  59630000    5
  59640000    5
  59650000    7
  59660000    8
  59670000    5
  59680000    5
  59690000    3
  59700000    4
  59710000    5
  59720000    3
  59730000    5
  59740000    3
  59750000    5
  59760000    5
  59770000    5
  59780000    3
  59790000    5
  59800000    4
  59810000    5
  59820000    8
  59830000   20
  59840000   17
  59850000   19
  59860000   13
  59870000   20
  59880000   19
  59890000    5
  59900000    8
  59910000    4
  59920000   14
  59930000   20
  59940000   19
  59950000   22
  59960000   12
  59970000   19
  59980000   17
  59990000    4
  60000000    3
  60010000    4
  60020000    4
  60030000    6
  60040000    4
  60050000    3
  60060000    3
  60070000    3
  60080000    3
  60090000    3
  60100000    2
  60110000    3
  60120000    3
  60130000    3
  60140000    3
  60150000    2
  60160000    3
  60170000    3
  60180000    3
  60190000    4
  60200000    5
  60210000    3
  60220000    5
  60230000    2
  60240000    3
  60250000    3
  60260000    2
  60270000    3
  60280000    2
  60290000    3
  60300000    3
  60310000    2
  60320000    3
  60330000    5
  60340000    2
  60350000    4
  60360000    3
  60370000    4
  60380000    3
  60390000    3
  60400000    2
  60410000    3
  60420000    3
  60430000    3
  60440000    2
  60450000    2
  60460000    2
  60470000    2
  60480000    4
  60490000    2
  60500000    4
  60510000    4
  60520000    2
  60530000    2
  60540000    3
  60550000    3
  60560000    3
  60570000    3
  60580000    5
  60590000    3
  60600000    3
  60610000    3
  60620000    2
  60630000    3
  60640000    3
  60650000    3
  60660000    2
  60670000    3
  60680000    4
  60690000    4
  60700000    4
  60710000    5
  60720000    4
  60730000    3
  60740000    4
  60750000    3
  60760000   14
  60770000    3
  60780000    3
  60790000    7
  60800000    4
  60810000    5
  60820000    5
  60830000    4
  60840000    4
  60850000    4
  60860000    4
  60870000    5
  60880000    3
  60890000    3
  60900000    3
  60910000    4
  60920000    5
  60930000    4
  60940000   12
  60950000   19
  60960000   22
  60970000   17
  60980000   19
  60990000   19
  61000000   22
  61010000   19
  61020000   19
  61030000   17
  61040000   21
  61050000   21
  61060000   13
  61070000   19
  61080000   15
  61090000   17
  61100000   13
  61110000    6
  61120000    3
  61130000    3
  61140000    3
  61150000    2
  61160000    3
  61170000    2
  61180000    3
  61190000    4
  61200000    3
  61210000    3
  61220000    3
  61230000    3
  61240000    3
  61250000    3
  61260000    3
  61270000    3
  61280000    5
  61290000    4
  61300000    4
  61310000    4
  61320000    5
  61330000    4
  61340000    4
  61350000    3
  61360000    4
  61370000    4
  61380000    3
  61390000    3
  61400000    3
  61410000    2
  61420000    7
  61430000   12
  61440000   14
  61450000   12
  61460000   15
  61470000   15
  61480000   15
  61490000    8
  61500000    3
  61510000    4
  61520000    3
  61530000    7
  61540000    3
  61550000    3
  61560000    3
  61570000    4
  61580000    3
  61590000    3
  61600000    4
  61610000    3
  61620000    3
  61630000    7
  61640000    3
  61650000    3
  61660000    5
  61670000    3
  61680000    4
  61690000    3
  61700000    3
  61710000    4
  61720000    2
  61730000    4
  61740000    3
  61750000    3
  61760000    3
  61770000    3
  61780000    3
  61790000    4
  61800000    4
  61810000    4
  61820000    2
  61830000    3
  61840000    3
  61850000    4
  61860000    3
  61870000    3
  61880000    4
  61890000    5
  61900000    2
  61910000    3
  61920000    2
  61930000    3
  61940000    3
  61950000    4
  61960000    4
  61970000    3
  61980000    3
  61990000    5
  62000000    5
  62010000    3
  62020000    3
  62030000    3
  62040000    3
  62050000    3
  62060000    3
  62070000    3
  62080000    2
  62090000    3
  62100000    3
  62110000    2
  62120000    3
  62130000    5
  62140000    3
  62150000    4
  62160000    2
  62170000    4
  62180000    3
  62190000    3
  62200000    4
  62210000    4
  62220000    2
  62230000    2
  62240000    3
  62250000    3
  62260000    3
  62270000    9
  62280000   12
  62290000   14
  62300000    8
  62310000    6
  62320000    4
  62330000    3
  62340000    3
  62350000    2
  62360000    3
  62370000    3
  62380000    3
  62390000    3
  62400000    3
  62410000    3
  62420000    3
  62430000    3
  62440000    4
  62450000    3
  62460000    4
  62470000    4
  62480000    4
  62490000    3
  62500000    4
  62510000    3
  62520000    4
  62530000    3
  62540000    3
  62550000    3
  62560000    2
  62570000    4
  62580000    3
  62590000    4
  62600000    3
  62610000    3
  62620000    3
  62630000    4
  62640000    5
  62650000    5
  62660000    3
  62670000    3
  62680000    4
  62690000    3
  62700000    2
  62710000    3
  62720000    3
  62730000    4
  62740000    2
  62750000    3
  62760000    3
  62770000    3
  62780000    2
  62790000    3
  62800000    3
  62810000    3
  62820000    4
  62830000    4
  62840000    2
  62850000    3
  62860000    3
  62870000    3
  62880000    3
  62890000    3
  62900000    4
  62910000    3
  62920000    3
  62930000    3
  62940000    3
  62950000    3
  62960000    2
  62970000    4
  62980000    3
  62990000   16
  63000000   11
  63010000   16
  63020000    9
  63030000   16
  63040000   11
  63050000    9
  63060000   12
  63070000   13
  63080000   12
  63090000    4
  63100000    3
  63110000    3
  63120000    2
  63130000    3
  63140000    3
  63150000    3
  63160000    3
  63170000    2
  63180000    3
  63190000    3
  63200000    4
  63210000    3
  63220000    7
  63230000    4
  63240000    3
  63250000    3
  63260000    3
  63270000    3
  63280000    3
  63290000    3
  63300000    3
  63310000    3
  63320000    3
  63330000    2
  63340000    2
  63350000    4
  63360000    3
  63370000    3
  63380000    2
  63390000    4
  63400000    3
  63410000    4
  63420000    5
  63430000    4
  63440000    3
  63450000    2
  63460000    2
  63470000    4
  63480000    3
  63490000    3
  63500000    3
  63510000    4
  63520000    4
  63530000    3
  63540000    3
  63550000    3
  63560000    3
  63570000    3
  63580000    3
  63590000    3
  63600000    4
  63610000    2
  63620000    3
  63630000    4
  63640000    4
  63650000    3
  63660000    4
  63670000    3
  63680000    3
  63690000    3
  63700000    2
  63710000    3
  63720000    4
  63730000    3
  63740000    2
  63750000    4
  63760000    3
  63770000    3
  63780000    3
  63790000    3
  63800000    2
  63810000    3
  63820000    3
  63830000    3
  63840000    3
  63850000    4
  63860000    2
  63870000    3
  63880000    3
  63890000    4
  63900000    3
  63910000    2
  63920000    3
  63930000    3
  63940000    3
  63950000    2
  63960000    2
  63970000    4
  63980000    3
  63990000    3
  64000000    3
  64010000    3
  64020000    3
  64030000    3
  64040000    3
  64050000    3
  64060000    5
  64070000    2
  64080000    2
  64090000    3
  64100000    3
  64110000    3
  64120000    3
  64130000    3
  64140000    3
  64150000    3
  64160000    2
  64170000    3
  64180000    3
  64190000    3
  64200000    3
  64210000    2
  64220000    3
  64230000    4
  64240000    3
  64250000    3
  64260000    5
  64270000    3
  64280000    4
  64290000    3
  64300000    3
  64310000    4
  64320000    3
  64330000    4
  64340000    4
  64350000    2
  64360000    2
  64370000    3
  64380000    3
  64390000    3
  64400000    2
  64410000    2
  64420000    2
  64430000    3
  64440000    2
  64450000    2
  64460000    4
  64470000    2
  64480000    3
  64490000    3
  64500000    3
  64510000    3
  64520000    4
  64530000    2
  64540000    4
  64550000    2
  64560000    3
  64570000    3
  64580000    5
  64590000    3
  64600000    3
  64610000    4
  64620000    3
  64630000    3
  64640000    2
  64650000    3
  64660000    3
  64670000    8
  64680000    3
  64690000    3
  64700000    5
  64710000    6
  64720000    4
  64730000    3
  64740000    4
  64750000    3
  64760000    3
  64770000    3
  64780000    3
  64790000    4
  64800000    2
  64810000    4
  64820000    3
  64830000   12
  64840000    3
  64850000    4
  64860000    3
  64870000    6
  64880000    3
  64890000    4
  64900000    3
  64910000    2
  64920000    3
  64930000    4
  64940000   13
  64950000    3
  64960000    1
  64970000    4
  64980000    3
  64990000    3
  65000000    2
  65010000    4
  65020000    3
  65030000    3
  65040000    4
  65050000    4
  65060000    3
  65070000    4
  65080000    4
  65090000    3
  65100000    4
  65110000    3
  65120000    3
  65130000    3
  65140000    3
  65150000    3
  65160000    3
  65170000    3
  65180000    2
  65190000    3
  65200000    2
  65210000    3
  65220000    3
  65230000    3
  65240000    2
  65250000    3
  65260000    4
  65270000    3
  65280000    5
  65290000    3
  65300000    5
  65310000    2
  65320000    3
  65330000    3
  65340000    9
  65350000    4
  65360000    2
  65370000    4
  65380000    3
  65390000    3
  65400000    2
  65410000    3
  65420000    3
  65430000    4
  65440000    2
  65450000    4
  65460000    4
  65470000    5
  65480000    4
  65490000    3
  65500000    3
  65510000    3
  65520000    3
  65530000    3
  65540000    3
  65550000    5
  65560000    4
  65570000    4
  65580000    4
  65590000    3
  65600000    3
  65610000    2
  65620000    2
  65630000    5
  65640000   10
  65650000   16
  65660000   11
  65670000   17
  65680000   15
  65690000   18
  65700000   14
  65710000   15
  65720000    5
  65730000   15
  65740000   12
  65750000   15
  65760000   19
  65770000   18
  65780000   14
  65790000   21
  65800000   16
  65810000   20
  65820000   20
  65830000   13
  65840000   10
  65850000   15
  65860000    3
  65870000    3
  65880000    3
  65890000    3
  65900000    5
  65910000    3
  65920000    3
  65930000    5
  65940000    4
  65950000    6
  65960000    3
  65970000    3
  65980000    3
  65990000    4
  66000000    2
  66010000    3
  66020000    2
  66030000    4
  66040000    3
  66050000    2
  66060000    2
  66070000    2
  66080000    3
  66090000    3
  66100000    4
  66110000    3
  66120000    3
  66130000    3
  66140000    3
  66150000    3
  66160000   12
  66170000    2
  66180000    3
  66190000    2
  66200000    3
  66210000    3
  66220000    3
  66230000    5
  66240000    3
  66250000    3
  66260000    3
  66270000    3
  66280000    2
  66290000    5
  66300000    3
  66310000    3
  66320000    3
  66330000    3
  66340000    3
  66350000    6
  66360000    3
  66370000    2
  66380000    3
  66390000    3
  66400000    2
  66410000    3
  66420000    3
  66430000    4
  66440000    3
  66450000    3
  66460000    3
  66470000    3
  66480000    3
  66490000    5
  66500000    1
  66510000    3
  66520000    3
  66530000    4
  66540000    3
  66550000    2
  66560000    3
  66570000    4
  66580000    3
  66590000   11
  66600000    5
  66610000    3
  66620000    2
  66630000    5
  66640000    4
  66650000    4
  66660000    3
  66670000    6
  66680000    4
  66690000    6
  66700000    3
  66710000    3
  66720000    4
  66730000    2
  66740000    3
  66750000    4
  66760000    3
  66770000    5
  66780000    4
  66790000    4
  66800000    3
  66810000    3
  66820000    3
  66830000    3
  66840000    4
  66850000    3
  66860000    2
  66870000    3
  66880000    3
  66890000    2
  66900000    2
  66910000    2
  66920000    3
  66930000    3
  66940000    3
  66950000    4
  66960000    4
  66970000    2
  66980000    3
  66990000    5
  67000000    4
  67010000    4
  67020000    4
  67030000    5
  67040000    3
  67050000    3
  67060000    3
  67070000    3
  67080000    5
  67090000    3
  67100000    5
  67110000    3
  67120000    3
  67130000    2
  67140000    4
  67150000    3
  67160000    3
  67170000    2
  67180000    2
  67190000    3
  67200000    3
  67210000    3
  67220000    5
  67230000    3
  67240000    4
  67250000    4
  67260000    5
  67270000    4
  67280000    4
  67290000    4
  67300000    4
  67310000    3
  67320000    3
  67330000    3
  67340000    5
  67350000    4
  67360000    3
  67370000    4
  67380000    5
  67390000    6
  67400000    3
  67410000    3
  67420000    4
  67430000    3
  67440000    3
  67450000    6
  67460000    4
  67470000    9
  67480000   12
  67490000   12
  67500000    2
  67510000    3
  67520000    2
  67530000    4
  67540000    3
  67550000    4
  67560000    3
  67570000    3
  67580000    3
  67590000    3
  67600000    3
  67610000    4
  67620000    3
  67630000    3
  67640000    3
  67650000    2
  67660000    4
  67670000    4
  67680000    3
  67690000    2
  67700000    4
  67710000    3
  67720000    3
  67730000    3
  67740000    3
  67750000    4
  67760000    3
  67770000    2
  67780000    2
  67790000    3
  67800000    3
  67810000    3
  67820000    2
  67830000    3
  67840000    2
  67850000    3
  67860000    3
  67870000    3
  67880000    5
  67890000    4
  67900000    4
  67910000    4
  67920000    4
  67930000    5
  67940000    7
  67950000    4
  67960000    4
  67970000    5
  67980000    3
  67990000    3
  68000000    4
  68010000    5
  68020000    3
  68030000    4
  68040000    4
  68050000    5
  68060000    3
  68070000    3
  68080000    2
  68090000   13
  68100000    7
  68110000    3
  68120000    2
  68130000    4
  68140000    4
  68150000    5
  68160000    4
  68170000    4
  68180000    5
  68190000    5
  68200000    5
  68210000    5
  68220000    3
  68230000    3
  68240000    3
  68250000    5
  68260000    4
  68270000    3
  68280000    3
  68290000    2
  68300000    3
  68310000    2
  68320000    2
  68330000    6
  68340000    3
  68350000    3
  68360000    4
  68370000    4
  68380000   10
  68390000    4
  68400000    3
  68410000    4
  68420000    4
  68430000    3
  68440000    2
  68450000    3
  68460000    5
  68470000    4
  68480000    4
  68490000    4
  68500000    3
  68510000    5
  68520000    3
  68530000    4
  68540000    4
  68550000    3
  68560000    3
  68570000    3
  68580000    4
  68590000    3
  68600000    2
  68610000    3
  68620000    3
  68630000    3
  68640000    2
  68650000    2
  68660000    3
  68670000    3
  68680000    4
  68690000    4
  68700000    3
  68710000    2
  68720000    3
  68730000    4
  68740000    3
  68750000    4
  68760000    4
  68770000    4
  68780000    5
  68790000    3
  68800000    2
  68810000    4
  68820000    4
  68830000    4
  68840000    3
  68850000    3
  68860000    4
  68870000    4
  68880000    3
  68890000    4
  68900000    2
  68910000    2
  68920000    5
  68930000    3
  68940000    3
  68950000    2
  68960000    3
  68970000    2
  68980000    3
  68990000    3
  69000000    3
  69010000    2
  69020000    3
  69030000    3
  69040000    4
  69050000    3
  69060000    2
  69070000    2
  69080000    3
  69090000    2
  69100000    4
  69110000    2
  69120000    4
  69130000    3
  69140000    3
  69150000    2
  69160000    4
  69170000    3
  69180000    4
  69190000    4
  69200000    4
  69210000    6
  69220000    3
  69230000    2
  69240000    3
  69250000    1
  69260000    7
  69270000    3
  69280000    2
  69290000    3
  69300000    3
  69310000    3
  69320000    5
  69330000    4
  69340000    5
  69350000    3
  69360000    4
  69370000    2
  69380000    4
  69390000    7
  69400000    3
  69410000    3
  69420000    2
  69430000    3
  69440000    3
  69450000    2
  69460000    2
  69470000    3
  69480000    3
  69490000    4
  69500000    4
  69510000    5
  69520000    3
  69530000    3
  69540000    3
  69550000    3
  69560000    3
  69570000    2
  69580000    3
  69590000    3
  69600000    3
  69610000    5
  69620000    3
  69630000    3
  69640000    8
  69650000   14
  69660000    3
  69670000    2
  69680000    4
  69690000    2
  69700000    3
  69710000    2
  69720000    3
  69730000    4
  69740000    4
  69750000    4
  69760000    2
  69770000    3
  69780000    2
  69790000    2
  69800000    3
  69810000    3
  69820000    3
  69830000    4
  69840000    5
  69850000    2
  69860000    4
  69870000    4
  69880000    4
  69890000    2
  69900000    4
  69910000    3
  69920000    4
  69930000    2
  69940000    3
  69950000    4
  69960000    5
  69970000    2
  69980000    6
  69990000    3
  70000000    5
  70010000    2
  70020000    3
  70030000    4
  70040000    4
  70050000    2
  70060000    3
  70070000    2
  70080000    5
  70090000    3
  70100000    2
  70110000    2
  70120000    3
  70130000    3
  70140000    3
  70150000    4
  70160000    3
  70170000    3
  70180000    3
  70190000    3
  70200000    4
  70210000    2
  70220000    4
  70230000    4
  70240000    2
  70250000    3
  70260000    3
  70270000    4
  70280000    3
  70290000    3
  70300000    3
  70310000    4
  70320000    5
  70330000    3
  70340000    4
  70350000    3
  70360000    3
  70370000    2
  70380000    2
  70390000    4
  70400000    3
  70410000    3
  70420000    3
  70430000    4
  70440000    4
  70450000    4
  70460000    6
  70470000    3
  70480000    3
  70490000    3
  70500000    4
  70510000    3
  70520000    4
  70530000    3
  70540000    5
  70550000    4
  70560000    3
  70570000    3
  70580000    4
  70590000    3
  70600000    2
  70610000    5
  70620000    4
  70630000    5
  70640000    4
  70650000    3
  70660000    9
  70670000   10
  70680000    3
  70690000    3
  70700000    4
  70710000    3
  70720000    3
  70730000    3
  70740000    3
  70750000    2
  70760000    3
  70770000    3
  70780000    3
  70790000    3
  70800000    2
  70810000    3
  70820000    3
  70830000    3
  70840000    3
  70850000    3
  70860000    4
  70870000    4
  70880000    3
  70890000    3
  70900000    3
  70910000    4
  70920000    3
  70930000    4
  70940000    3
  70950000    2
  70960000    2
  70970000    3
  70980000    3
  70990000    2
  71000000    3
  71010000    4
  71020000    2
  71030000    3
  71040000    5
  71050000    4
  71060000    3
  71070000    5
  71080000    3
  71090000    3
  71100000    2
  71110000    7
  71120000    3
  71130000    4
  71140000    3
  71150000    4
  71160000    5
  71170000    4
  71180000    6
  71190000    3
  71200000    4
  71210000    2
  71220000    4
  71230000    3
  71240000    4
  71250000    3
  71260000    5
  71270000    3
  71280000    3
  71290000    9
  71300000    4
  71310000    6
  71320000    4
  71330000    2
  71340000    7
  71350000    5
  71360000    3
  71370000    4
  71380000    3
  71390000    9
  71400000   14
  71410000   16
  71420000   19
  71430000   17
  71440000   12
  71450000   15
  71460000    4
  71470000    2
  71480000    3
  71490000    4
  71500000    3
  71510000    5
  71520000    5
  71530000    4
  71540000    3
  71550000    4
  71560000    3
  71570000    5
  71580000    6
  71590000    5
  71600000    7
  71610000    3
  71620000    5
  71630000    4
  71640000    4
  71650000    4
  71660000    3
  71670000    3
  71680000    2
  71690000    2
  71700000    2
  71710000    3
  71720000    3
  71730000    3
  71740000    4
  71750000    5
  71760000    4
  71770000    5
  71780000    4
  71790000    2
  71800000    3
  71810000    3
  71820000    3
  71830000    4
  71840000    4
  71850000   13
  71860000   16
  71870000   16
  71880000   11
  71890000   17
  71900000   19
  71910000   18
  71920000   18
  71930000   22
  71940000   10
  71950000   17
  71960000   16
  71970000   15
  71980000   10
  71990000   13
  72000000   14
  72010000    5
  72020000    5
  72030000    5
  72040000    6
  72050000    3
  72060000    2
  72070000    3
  72080000    3
  72090000    2
  72100000    4
  72110000    5
  72120000    4
  72130000    4
  72140000    2
  72150000    3
  72160000    4
  72170000    4
  72180000    4
  72190000    3
  72200000    3
  72210000    3
  72220000    3
  72230000    2
  72240000    3
  72250000    4
  72260000    3
  72270000    4
  72280000    5
  72290000    2
  72300000    4
  72310000    4
  72320000    4
  72330000    5
  72340000    4
  72350000    3
  72360000    3
  72370000    4
  72380000    3
  72390000    8
  72400000   16
  72410000   17
  72420000   10
  72430000   19
  72440000    4
  72450000    5
  72460000    7
  72470000    5
  72480000    6
  72490000    4
  72500000    2
  72510000    2
  72520000    2
  72530000    2
  72540000    2
  72550000    3
  72560000    4
  72570000    4
  72580000    3
  72590000    3
  72600000    4
  72610000    4
  72620000    2
  72630000    4
  72640000    3
  72650000    6
  72660000    5
  72670000    3
  72680000    4
  72690000    4
  72700000    5
  72710000    3
  72720000    5
  72730000    5
  72740000    7
  72750000    4
  72760000    3
  72770000    3
  72780000    3
  72790000    3
  72800000    5
  72810000    4
  72820000    5
  72830000    4
  72840000    4
  72850000    5
  72860000    3
  72870000    2
  72880000    4
  72890000    3
  72900000    2
  72910000   10
  72920000    4
  72930000    3
  72940000    3
  72950000    2
  72960000    3
  72970000    2
  72980000    4
  72990000    4
  73000000    3
  73010000    3
  73020000    2
  73030000    4
  73040000    4
  73050000    4
  73060000    4
  73070000    3
  73080000    2
  73090000    3
  73100000    3
  73110000    4
  73120000    4
  73130000    5
  73140000    4
  73150000    2
  73160000    5
  73170000    3
  73180000    4
  73190000    3
  73200000    4
  73210000    1
  73220000    5
  73230000    2
  73240000    4
  73250000    4
  73260000    3
  73270000    3
  73280000    3
  73290000    3
  73300000    2
  73310000    3
  73320000    4
  73330000    5
  73340000    3
  73350000    2
  73360000    2
  73370000    3
  73380000    3
  73390000    6
  73400000    3
  73410000    2
  73420000    5
  73430000    4
  73440000    4
  73450000   15
  73460000   15
  73470000   19
  73480000   17
  73490000   18
  73500000   19
  73510000   15
  73520000   17
  73530000   14
  73540000   14
  73550000   22
  73560000   23
  73570000   25
  73580000   24
  73590000   20
  73600000   15
  73610000   16
  73620000   18
  73630000   17
  73640000   11
  73650000   17
  73660000   16
  73670000   18
  73680000    8
  73690000    2
  73700000    5
  73710000    7
  73720000    5
  73730000    5
  73740000    6
  73750000    5
  73760000    7
  73770000    5
  73780000    4
  73790000    5
  73800000    4
  73810000    4
  73820000    5
  73830000    4
  73840000    7
  73850000    5
  73860000    5
  73870000    5
  73880000    5
  73890000    4
  73900000    3
  73910000    4
  73920000    3
  73930000    4
  73940000    5
  73950000    2
  73960000    7
  73970000    4
  73980000    3
  73990000    4
  74000000    4
  74010000    4
  74020000    4
  74030000    2
  74040000    4
  74050000    3
  74060000    4
  74070000    5
  74080000    4
  74090000    4
  74100000    3
  74110000    3
  74120000    5
  74130000    3
  74140000    3
  74150000    4
  74160000    5
  74170000    5
  74180000    5
  74190000    3
  74200000    3
  74210000    4
  74220000    3
  74230000    3
  74240000    4
  74250000    3
  74260000    4
  74270000    5
  74280000    4
  74290000    3
  74300000    3
  74310000    4
  74320000    3
  74330000    5
  74340000    5
  74350000    6
  74360000    4
  74370000    2
  74380000    5
  74390000    3
  74400000    3
  74410000    5
  74420000    4
  74430000    4
  74440000   14
  74450000   11
  74460000    5
  74470000    4
  74480000    5
  74490000    7
  74500000    5
  74510000    4
  74520000    5
  74530000    2
  74540000    3
  74550000    3
  74560000    3
  74570000    4
  74580000    4
  74590000    3
  74600000    4
  74610000    2
  74620000    4
  74630000    4
  74640000    4
  74650000    5
  74660000    4
  74670000    4
  74680000    6
  74690000    3
  74700000    3
  74710000    3
  74720000    3
  74730000    4
  74740000    2
  74750000    2
  74760000    5
  74770000    3
  74780000    4
  74790000    3
  74800000    3
  74810000    3
  74820000    4
  74830000    3
  74840000    4
  74850000    3
  74860000    5
  74870000    5
  74880000    7
  74890000    5
  74900000    5
  74910000    4
  74920000    4
  74930000    4
  74940000    4
  74950000    9
  74960000    7
  74970000    5
  74980000    3
  74990000    2
  75000000    2
  75010000    4
  75020000    2
  75030000    3
  75040000    2
  75050000    3
  75060000    1
  75070000    4
  75080000    4
  75090000    4
  75100000    5
  75110000    6
  75120000    5
  75130000    3
  75140000    3
  75150000    4
  75160000    4
  75170000    3
  75180000    4
  75190000    7
  75200000    7
  75210000    3
  75220000    5
  75230000    4
  75240000    5
  75250000    4
  75260000    2
  75270000    3
  75280000    4
  75290000    3
  75300000    3
  75310000    2
  75320000    4
  75330000    5
  75340000    5
  75350000    3
  75360000    4
  75370000    9
  75380000    3
  75390000    3
  75400000    2
  75410000    3
  75420000    2
  75430000    3
  75440000    2
  75450000    4
  75460000    5
  75470000    2
  75480000    4
  75490000    3
  75500000    6
  75510000    3
  75520000    3
  75530000    3
  75540000    3
  75550000    2
  75560000    3
  75570000    5
  75580000    2
  75590000    4
  75600000    2
  75610000    5
  75620000   18
  75630000   22
  75640000   21
  75650000   21
  75660000   15
  75670000   22
  75680000   18
  75690000   14
  75700000   19
  75710000   18
  75720000   19
  75730000   20
  75740000   18
  75750000   26
  75760000   23
  75770000   26
  75780000   12
  75790000   16
  75800000    4
  75810000    4
  75820000    3
  75830000    3
  75840000    3
  75850000    9
  75860000    7
  75870000    3
  75880000    3
  75890000    5
  75900000    5
  75910000    5
  75920000    4
  75930000    3
  75940000    4
  75950000    4
  75960000    5
  75970000    5
  75980000    4
  75990000    5
  76000000    3
  76010000    4
  76020000    4
  76030000   14
  76040000    4
  76050000    3
  76060000    3
  76070000    4
  76080000    3
  76090000    3
  76100000    2
  76110000    4
  76120000    4
  76130000    2
  76140000    4
  76150000    4
  76160000    4
  76170000    4
  76180000    3
  76190000    5
  76200000    3
  76210000    3
  76220000    3
  76230000    4
  76240000    7
  76250000   20
  76260000   14
  76270000   14
  76280000   14
  76290000    7
  76300000    4
  76310000    3
  76320000    4
  76330000    3
  76340000   13
  76350000   14
  76360000    2
  76370000    3
  76380000    3
  76390000    3
  76400000    4
  76410000    4
  76420000    3
  76430000    3
  76440000    3
  76450000    3
  76460000    4
  76470000    8
  76480000    3
  76490000    5
  76500000    3
  76510000    4
  76520000    5
  76530000    6
  76540000   12
  76550000   14
  76560000   12
  76570000   17
  76580000   11
  76590000    3
  76600000    4
  76610000    5
  76620000    5
  76630000    4
  76640000    5
  76650000    3
  76660000    4
  76670000    5
  76680000    4
  76690000    4
  76700000    5
  76710000    4
  76720000    5
  76730000    7
  76740000    4
  76750000    3
  76760000    3
  76770000    4
  76780000    3
  76790000    3
  76800000    3
  76810000    4
  76820000    4
  76830000    2
  76840000    3
  76850000    4
  76860000    3
  76870000    3
  76880000    4
  76890000    4
  76900000    8
  76910000    5
  76920000    4
  76930000    5
  76940000    3
  76950000    3
  76960000    3
  76970000    4
  76980000    2
  76990000    4
  77000000    3
  77010000    2
  77020000    3
  77030000    3
  77040000    3
  77050000    2
  77060000    4
  77070000    8
  77080000    4
  77090000    7
  77100000    2
  77110000    4
  77120000    5
  77130000    4
  77140000    4
  77150000    5
  77160000    4
  77170000    4
  77180000    4
  77190000    4
  77200000    2
  77210000    3
  77220000    4
  77230000    3
  77240000    3
  77250000    3
  77260000    5
  77270000    4
  77280000    2
  77290000    3
  77300000    3
  77310000    4
  77320000    2
  77330000    3
  77340000    4
  77350000    3
  77360000    4
  77370000    4
  77380000   13
  77390000    2
  77400000    3
  77410000    4
  77420000    3
  77430000    2
  77440000    3
  77450000    4
  77460000    5
  77470000    3
  77480000    3
  77490000    4
  77500000    3
  77510000    4
  77520000    5
  77530000    4
  77540000    4
  77550000    5
  77560000    4
  77570000    3
  77580000    3
  77590000    3
  77600000    3
  77610000    3
  77620000    5
  77630000    3
  77640000    3
  77650000    3
  77660000    3
  77670000    2
  77680000    3
  77690000    3
  77700000    2
  77710000    3
  77720000    4
  77730000    3
  77740000    3
  77750000    3
  77760000    2
  77770000    4
  77780000    3
  77790000    3
  77800000    3
  77810000    4
  77820000    3
  77830000    3
  77840000    3
  77850000    2
  77860000    3
  77870000    2
  77880000    4
  77890000    3
  77900000    3
  77910000    3
  77920000    7
  77930000    3
  77940000    4
  77950000    4
  77960000    5
  77970000    5
  77980000    2
  77990000   18
  78000000   16
  78010000   15
  78020000   19
  78030000    3
  78040000   21
  78050000   15
  78060000   15
  78070000    4
  78080000    4
  78090000    8
  78100000    3
  78110000    4
  78120000    3
  78130000    7
  78140000    6
  78150000    5
  78160000    7
  78170000    4
  78180000    3
  78190000    4
  78200000    4
  78210000    3
  78220000    4
  78230000    3
  78240000    4
  78250000    4
  78260000    3
  78270000    3
  78280000    3
  78290000    4
  78300000    2
  78310000    3
  78320000    2
  78330000    2
  78340000    4
  78350000    4
  78360000    2
  78370000    3
  78380000    4
  78390000    3
  78400000    2
  78410000    3
  78420000    2
  78430000    2
  78440000    3
  78450000    3
  78460000    3
  78470000    5
  78480000    4
  78490000    4
  78500000   16
  78510000    5
  78520000    2
  78530000    2
  78540000    3
  78550000    2
  78560000    4
  78570000    4
  78580000    3
  78590000    3
  78600000    3
  78610000    3
  78620000    3
  78630000    3
  78640000    5
  78650000    3
  78660000    3
  78670000    3
  78680000    3
  78690000    3
  78700000    3
  78710000    2
  78720000    3
  78730000    3
  78740000    3
  78750000    3
  78760000    3
  78770000    2
  78780000    2
  78790000    2
  78800000    3
  78810000    3
  78820000    3
  78830000    3
  78840000    3
  78850000    3
  78860000    3
  78870000    3
  78880000    5
  78890000    3
  78900000    3
  78910000    3
  78920000    3
  78930000    2
  78940000    2
  78950000    3
  78960000    4
  78970000    3
  78980000    3
  78990000    3
  79000000    5
  79010000    3
  79020000    3
  79030000    4
  79040000    3
  79050000    4
  79060000    3
  79070000    4
  79080000    2
  79090000    3
  79100000    4
  79110000    3
  79120000    4
  79130000    5
  79140000    3
  79150000    3
  79160000    2
  79170000    2
  79180000    4
  79190000    3
  79200000    4
  79210000    5
  79220000    4
  79230000    4
  79240000    4
  79250000    4
  79260000    2
  79270000    5
  79280000    3
  79290000    3
  79300000    2
  79310000    3
  79320000    3
  79330000    3
  79340000    3
  79350000    3
  79360000    4
  79370000    4
  79380000    4
  79390000    3
  79400000    4
  79410000    4
  79420000    2
  79430000    3
  79440000    4
  79450000    3
  79460000    3
  79470000    2
  79480000    3
  79490000    2
  79500000    3
  79510000    4
  79520000    4
  79530000    3
  79540000    3
  79550000    4
  79560000    3
  79570000    2
  79580000    4
  79590000    3
  79600000    3
  79610000    3
  79620000    3
  79630000    3
  79640000    4
  79650000    3
  79660000    3
  79670000    3
  79680000    3
  79690000    3
  79700000    3
  79710000    4
  79720000    2
  79730000    3
  79740000    3
  79750000    2
  79760000    3
  79770000    3
  79780000    3
  79790000    3
  79800000    3
  79810000    3
  79820000    5
  79830000    3
  79840000    5
  79850000    3
  79860000    3
  79870000    3
  79880000    4
  79890000    2
  79900000    3
  79910000    3
  79920000    4
  79930000    4
  79940000    4
  79950000    3
  79960000    3
  79970000    4
  79980000    3
  79990000    3
  80000000    8
  80010000   21
  80020000   19
  80030000   19
  80040000   18
  80050000    7
  80060000    5
  80070000    3
  80080000    3
  80090000    3
  80100000    3
  80110000    3
  80120000    2
  80130000    3
  80140000    6
  80150000   21
  80160000    4
  80170000    3
  80180000    2
  80190000    3
  80200000    3
  80210000    3
  80220000    4
  80230000    5
  80240000    3
  80250000    4
  80260000    4
  80270000    4
  80280000    3
  80290000    4
  80300000    4
  80310000    6
  80320000    4
  80330000    5
  80340000    3
  80350000    4
  80360000    3
  80370000    3
  80380000    3
  80390000    4
  80400000    3
  80410000    3
  80420000    3
  80430000    2
  80440000    3
  80450000    4
  80460000    3
  80470000    4
  80480000    3
  80490000    4
  80500000    8
  80510000    5
  80520000    8
  80530000    2
  80540000    4
  80550000    4
  80560000    4
  80570000    2
  80580000    4
  80590000    3
  80600000    5
  80610000    3
  80620000    4
  80630000    4
  80640000    5
  80650000    7
  80660000    5
  80670000    4
  80680000    7
  80690000    5
  80700000    4
  80710000    3
  80720000    5
  80730000    2
  80740000    3
  80750000    3
  80760000    3
  80770000    2
  80780000    3
  80790000    3
  80800000    3
  80810000    2
  80820000    3
  80830000    4
  80840000    3
  80850000    2
  80860000    4
  80870000    2
  80880000    3
  80890000    9
  80900000    5
  80910000    2
  80920000    4
  80930000    3
  80940000    3
  80950000    3
  80960000    8
  80970000    3
  80980000    4
  80990000    4
  81000000    3
  81010000    5
  81020000    4
  81030000    5
  81040000    5
  81050000    5
  81060000    4
  81070000    1
  81080000    2
  81090000    3
  81100000    3
  81110000    3
  81120000    2
  81130000    3
  81140000    5
  81150000    4
  81160000    3
  81170000    5
  81180000    3
  81190000    4
  81200000    4
  81210000    7
  81220000    5
  81230000    7
  81240000    4
  81250000    2
  81260000    3
  81270000    5
  81280000    4
  81290000    4
  81300000    4
  81310000    5
  81320000    5
  81330000    5
  81340000    7
  81350000    6
  81360000    6
  81370000    3
  81380000    4
  81390000    4
  81400000    3
  81410000    2
  81420000    3
  81430000    3
  81440000    4
  81450000    3
  81460000    4
  81470000    3
  81480000    2
  81490000    2
  81500000    2
  81510000    3
  81520000    2
  81530000    3
  81540000    3
  81550000    3
  81560000    2
  81570000    4
  81580000    2
  81590000    3
  81600000    4
  81610000    4
  81620000    3
  81630000    4
  81640000    4
  81650000    3
  81660000    3
  81670000    3
  81680000    2
  81690000    3
  81700000    3
  81710000    3
  81720000    3
  81730000    3
  81740000    3
  81750000    4
  81760000    4
  81770000    3
  81780000    3
  81790000    4
  81800000    2
  81810000    2
  81820000    3
  81830000    2
  81840000    3
  81850000    2
  81860000    2
  81870000    3
  81880000    4
  81890000    5
  81900000    4
  81910000    3
  81920000    5
  81930000    7
  81940000    4
  81950000    3
  81960000    2
  81970000    3
  81980000    2
  81990000    4
  82000000    4
  82010000    3
  82020000    2
  82030000    3
  82040000    3
  82050000    2
  82060000   13
  82070000   16
  82080000    3
  82090000    3
  82100000    3
  82110000    4
  82120000    5
  82130000    4
  82140000    4
  82150000    2
  82160000    5
  82170000    3
  82180000    5
  82190000    4
  82200000    3
  82210000    3
  82220000    5
  82230000    4
  82240000    5
  82250000    5
  82260000    4
  82270000    3
  82280000    7
  82290000    4
  82300000    4
  82310000    3
  82320000    4
  82330000    3
  82340000    7
  82350000    6
  82360000    5
  82370000    7
  82380000    3
  82390000    2
  82400000    3
  82410000    5
  82420000    3
  82430000    4
  82440000    5
  82450000    2
  82460000    3
  82470000    3
  82480000    3
  82490000    3
  82500000    3
  82510000    2
  82520000    4
  82530000    3
  82540000    2
  82550000    5
  82560000    4
  82570000    3
  82580000    3
  82590000    3
  82600000    3
  82610000    4
  82620000    3
  82630000    5
  82640000    4
  82650000    5
  82660000    4
  82670000    4
  82680000    3
  82690000    9
  82700000    5
  82710000    5
  82720000    2
  82730000    4
  82740000    5
  82750000    5
  82760000    5
  82770000    7
  82780000    6
  82790000    3
  82800000    4
  82810000    3
  82820000    5
  82830000    5
  82840000    2
  82850000    3
  82860000    2
  82870000    4
  82880000    3
  82890000    4
  82900000    3
  82910000    3
  82920000    5
  82930000    4
  82940000    3
  82950000    3
  82960000    2
  82970000    2
  82980000    3
  82990000    4
  83000000    4
  83010000    5
  83020000    4
  83030000    2
  83040000    3
  83050000    4
  83060000    3
  83070000    5
  83080000    4
  83090000    3
  83100000    4
  83110000    3
  83120000    3
  83130000    3
  83140000   10
  83150000    4
  83160000    2
  83170000    3
  83180000    2
  83190000    2
  83200000    3
  83210000    2
  83220000    3
  83230000    3
  83240000    3
  83250000    3
  83260000    2
  83270000    8
  83280000    9
  83290000    7
  83300000    7
  83310000    9
  83320000    8
  83330000    3
  83340000    4
  83350000    9
  83360000    4
  83370000    5
  83380000    2
  83390000    3
  83400000    7
  83410000    4
  83420000    6
  83430000    3
  83440000    3
  83450000   15
  83460000    6
  83470000    5
  83480000    2
  83490000    3
  83500000    3
  83510000    3
  83520000    4
  83530000    4
  83540000    3
  83550000    3
  83560000    4
  83570000    4
  83580000    5
  83590000    5
  83600000    2
  83610000    3
  83620000    7
  83630000    5
  83640000    3
  83650000    5
  83660000    8
  83670000    3
  83680000    3
  83690000    3
  83700000    3
  83710000    4
  83720000    4
  83730000    4
  83740000    2
  83750000    3
  83760000    3
  83770000    2
  83780000    2
  83790000    3
  83800000    7
  83810000   15
  83820000    3
  83830000    3
  83840000    4
  83850000    4
  83860000    2
  83870000    4
  83880000    3
  83890000    3
  83900000    4
  83910000    3
  83920000    3
  83930000    2
  83940000    3
  83950000    2
  83960000    2
  83970000    2
  83980000    4
  83990000    3
  84000000    3
  84010000    3
  84020000    2
  84030000    5
  84040000   15
  84050000    5
  84060000    8
  84070000    3
  84080000    3
  84090000    3
  84100000    4
  84110000    4
  84120000    3
  84130000    9
  84140000    3
  84150000    3
  84160000    3
  84170000    8
  84180000    3
  84190000    3
  84200000    2
  84210000    3
  84220000    4
  84230000    2
  84240000    3
  84250000    4
  84260000    4
  84270000    2
  84280000    5
  84290000    3
  84300000    3
  84310000    3
  84320000    3
  84330000    3
  84340000    4
  84350000   12
  84360000    3
  84370000    3
  84380000    2
  84390000    3
  84400000    3
  84410000    2
  84420000    3
  84430000    4
  84440000    7
  84450000   15
  84460000   18
  84470000   19
  84480000   18
  84490000   14
  84500000   18
  84510000   17
  84520000   15
  84530000   18
  84540000   17
  84550000   17
  84560000   19
  84570000   18
  84580000   18
  84590000   13
  84600000    4
  84610000    5
  84620000    5
  84630000    3
  84640000    5
  84650000    3
  84660000    3
  84670000    2
  84680000    4
  84690000    5
  84700000    2
  84710000    3
  84720000    4
  84730000    4
  84740000    7
  84750000    4
  84760000    4
  84770000    3
  84780000    3
  84790000    3
  84800000    4
  84810000    4
  84820000    3
  84830000    3
  84840000    3
  84850000    3
  84860000    4
  84870000    4
  84880000    4
  84890000    3
  84900000    3
  84910000    2
  84920000    2
  84930000    3
  84940000    4
  84950000    3
  84960000    3
  84970000    3
  84980000    3
  84990000    3
  85000000    4
  85010000    4
  85020000    3
  85030000    5
  85040000    3
  85050000    3
  85060000    3
  85070000    3
  85080000    3
  85090000    3
  85100000    4
  85110000    4
  85120000    3
  85130000    3
  85140000    7
  85150000   12
  85160000   14
  85170000   15
  85180000   17
  85190000   14
  85200000    5
  85210000    3
  85220000    6
  85230000    5
  85240000    5
  85250000    5
  85260000    5
  85270000    4
  85280000    6
  85290000    2
  85300000    2
  85310000    3
  85320000    5
  85330000    4
  85340000    3
  85350000    3
  85360000    4
  85370000    7
  85380000   10
  85390000   12
  85400000   24
  85410000   21
  85420000   23
  85430000   14
  85440000   20
  85450000   23
  85460000    4
  85470000    7
  85480000    5
  85490000    8
  85500000    4
  85510000    6
  85520000    4
  85530000    3
  85540000    5
  85550000    9
  85560000    7
  85570000    5
  85580000    3
  85590000    5
  85600000    3
  85610000    4
  85620000    4
  85630000    4
  85640000    3
  85650000    3
  85660000    4
  85670000    2
  85680000    3
  85690000    3
  85700000    2
  85710000    4
  85720000    4
  85730000    3
  85740000    5
  85750000    4
  85760000    4
  85770000    6
  85780000    3
  85790000    5
  85800000    4
  85810000    5
  85820000    3
  85830000    2
  85840000    4
  85850000    2
  85860000    3
  85870000    2
  85880000    4
  85890000    4
  85900000    4
  85910000    4
  85920000    3
  85930000    4
  85940000    6
  85950000    5
  85960000    6
  85970000    3
  85980000    3
  85990000    4
  86000000    4
  86010000    3
  86020000    4
  86030000    2
  86040000    3
  86050000    2
  86060000    4
  86070000    4
  86080000    3
  86090000    4
  86100000    5
  86110000    2
  86120000    4
  86130000    3
  86140000    3
  86150000    3
  86160000    3
  86170000    3
  86180000    3
  86190000    4
  86200000    3
  86210000    2
  86220000    4
  86230000    4
  86240000    4
  86250000    3
  86260000    4
  86270000    3
  86280000    2
  86290000    2
  86300000    4
  86310000    3
  86320000    3
  86330000    5
  86340000    3
  86350000    3
  86360000    5
  86370000    3
  86380000    4
  86390000    4
  86400000    3
  86410000    3
  86420000    4
  86430000    3
  86440000    5
  86450000    4
  86460000    4
  86470000    5
  86480000    4
  86490000    4
  86500000    2
  86510000    3
  86520000    2
  86530000    2
  86540000    3
  86550000    3
  86560000    3
  86570000    4
  86580000    8
  86590000    4
  86600000    2
  86610000    3
  86620000    4
  86630000    4
  86640000    3
  86650000    2
  86660000    3
  86670000    4
  86680000    3
  86690000    3
  86700000    3
  86710000    3
  86720000    3
  86730000    2
  86740000    1
  86750000    4
  86760000    3
  86770000    4
  86780000    3
  86790000    3
  86800000    5
  86810000    4
  86820000    2
  86830000    3
  86840000    4
  86850000    3
  86860000    3
  86870000    2
  86880000    4
  86890000    3
  86900000    4
  86910000    3
  86920000    3
  86930000    3
  86940000    3
  86950000    3
  86960000    3
  86970000    3
  86980000    2
  86990000    3
  87000000    3
  87010000    3
  87020000    4
  87030000    4
  87040000    4
  87050000    5
  87060000    3
  87070000    7
  87080000    5
  87090000    4
  87100000    4
  87110000    7
  87120000    3
  87130000    5
  87140000    3
  87150000    2
  87160000    5
  87170000    7
  87180000    4
  87190000    5
  87200000    4
  87210000    4
  87220000    4
  87230000    4
  87240000    6
  87250000    4
  87260000    3
  87270000    3
  87280000    3
  87290000    3
  87300000    4
  87310000    2
  87320000   15
  87330000   12
  87340000    5
  87350000   16
  87360000   12
  87370000   13
  87380000   15
  87390000    8
  87400000    4
  87410000    3
  87420000    4
  87430000    5
  87440000    5
  87450000   16
  87460000   20
  87470000   14
  87480000   20
  87490000   14
  87500000   11
  87510000    3
  87520000    3
  87530000    2
  87540000    3
  87550000    5
  87560000    4
  87570000    4
  87580000    4
  87590000    4
  87600000    4
  87610000    3
  87620000    5
  87630000    2
  87640000    4
  87650000    5
  87660000    5
  87670000    4
  87680000    6
  87690000    3
  87700000    4
  87710000    4
  87720000    3
  87730000    4
  87740000    5
  87750000    3
  87760000    4
  87770000    5
  87780000    3
  87790000    2
  87800000    4
  87810000    2
  87820000    2
  87830000    4
  87840000    4
  87850000    4
  87860000    3
  87870000    5
  87880000    5
  87890000    5
  87900000    2
  87910000    3
  87920000    4
  87930000    4
  87940000    5
  87950000    3
  87960000    4
  87970000    3
  87980000    4
  87990000    4
  88000000    3
  88010000    3
  88020000    4
  88030000    3
  88040000    5
  88050000    3
  88060000    3
  88070000    3
  88080000    3
  88090000    3
  88100000    4
  88110000    7
  88120000    6
  88130000    5
  88140000    3
  88150000    4
  88160000    3
  88170000    4
  88180000    3
  88190000    5
  88200000    4
  88210000    4
  88220000    5
  88230000    2
  88240000    4
  88250000    5
  88260000    3
  88270000    3
  88280000    5
  88290000    3
  88300000    3
  88310000    3
  88320000    3
  88330000    3
  88340000    3
  88350000    3
  88360000    6
  88370000   17
  88380000   19
  88390000   22
  88400000   17
  88410000   12
  88420000   16
  88430000    8
  88440000   11
  88450000   14
  88460000   18
  88470000   17
  88480000   13
  88490000   15
  88500000   18
  88510000    3
  88520000    3
  88530000    2
  88540000    2
  88550000    3
  88560000    2
  88570000    2
  88580000    3
  88590000    3
  88600000    3
  88610000    4
  88620000    4
  88630000    4
  88640000    3
  88650000    4
  88660000    5
  88670000    3
  88680000    2
  88690000    2
  88700000    3
  88710000    3
  88720000    3
  88730000    3
  88740000    3
  88750000    4
  88760000    4
  88770000    4
  88780000    3
  88790000    3
  88800000    3
  88810000    4
  88820000    2
  88830000    4
  88840000    4
  88850000    3
  88860000    4
  88870000    3
  88880000    4
  88890000    4
  88900000    6
  88910000    4
  88920000    5
  88930000    5
  88940000    4
  88950000    3
  88960000    5
  88970000    3
  88980000    2
  88990000    3
  89000000    5
  89010000    3
  89020000    4
  89030000    4
  89040000    4
  89050000    4
  89060000    8
  89070000    3
  89080000    3
  89090000    3
  89100000    2
  89110000    3
  89120000    4
  89130000    3
  89140000    3
  89150000    2
  89160000    2
  89170000    4
  89180000    4
  89190000    4
  89200000    3
  89210000    4
  89220000    3
  89230000    4
  89240000    3
  89250000    3
  89260000    6
  89270000    2
  89280000    3
  89290000    3
  89300000    2
  89310000    3
  89320000    3
  89330000    3
  89340000    4
  89350000    3
  89360000    3
  89370000    3
  89380000    2
  89390000    2
  89400000    2
  89410000    2
  89420000    2
  89430000    2
  89440000    2
  89450000    2
  89460000    4
  89470000    3
  89480000    3
  89490000    3
  89500000    3
  89510000    3
  89520000    3
  89530000    2
  89540000    3
  89550000    4
  89560000    4
  89570000    4
  89580000    3
  89590000    3
  89600000    4
  89610000    4
  89620000    4
  89630000    5
  89640000    5
  89650000    6
  89660000    5
  89670000    4
  89680000    4
  89690000    5
  89700000    8
  89710000    7
  89720000    4
  89730000    2
  89740000    3
  89750000    2
  89760000    2
  89770000    5
  89780000    3
  89790000    3
  89800000    3
  89810000    4
  89820000    3
  89830000    3
  89840000    4
  89850000    4
  89860000    2
  89870000    4
  89880000    5
  89890000    3
  89900000    4
  89910000    5
  89920000    5
  89930000    4
  89940000    4
  89950000    3
  89960000    4
  89970000    6
  89980000    5
  89990000    4
  90000000    2
  90010000    3
  90020000    3
  90030000    2
  90040000    2
  90050000    2
  90060000    2
  90070000    3
  90080000    4
  90090000    2
  90100000    3
  90110000    3
  90120000    3
  90130000    4
  90140000    5
  90150000    7
  90160000    5
  90170000    4
  90180000    3
  90190000    3
  90200000    4
  90210000    2
  90220000    4
  90230000    2
  90240000    3
  90250000    4
  90260000    4
  90270000    4
  90280000    4
  90290000    4
  90300000    7
  90310000    5
  90320000    3
  90330000    4
  90340000    3
  90350000    3
  90360000    4
  90370000    5
  90380000    2
  90390000    3
  90400000    4
  90410000    3
  90420000    3
  90430000    2
  90440000    3
  90450000    3
  90460000    4
  90470000    2
  90480000    4
  90490000    4
  90500000    3
  90510000    3
  90520000    3
  90530000    3
  90540000   11
  90550000    3
  90560000    3
  90570000    4
  90580000    4
  90590000    3
  90600000    2
  90610000    4
  90620000    5
  90630000    4
  90640000    3
  90650000    3
  90660000    4
  90670000    4
  90680000    2
  90690000    5
  90700000    3
  90710000    2
  90720000    3
  90730000    2
  90740000    6
  90750000    3
  90760000    3
  90770000    4
  90780000    4
  90790000    3
  90800000    3
  90810000    3
  90820000    4
  90830000    3
  90840000    4
  90850000    3
  90860000    2
  90870000    3
  90880000    2
  90890000    3
  90900000    2
  90910000    3
  90920000    5
  90930000    4
  90940000    3
  90950000    3
  90960000    2
  90970000    2
  90980000    4
  90990000    4
  91000000    3
  91010000    3
  91020000    4
  91030000    4
  91040000    2
  91050000    4
  91060000    2
  91070000    2
  91080000    4
  91090000    3
  91100000    4
  91110000    4
  91120000    1
  91130000    2
  91140000    3
  91150000    2
  91160000    3
  91170000    2
  91180000    5
  91190000    3
  91200000    3
  91210000    5
  91220000    3
  91230000    3
  91240000    4
  91250000    4
  91260000    3
  91270000    3
  91280000    4
  91290000    5
  91300000    3
  91310000    4
  91320000    4
  91330000    2
  91340000    3
  91350000    4
  91360000    3
  91370000    5
  91380000    3
  91390000    3
  91400000    4
  91410000    3
  91420000    1
  91430000    3
  91440000    3
  91450000    3
  91460000    5
  91470000    3
  91480000    8
  91490000    5
  91500000    3
  91510000    4
  91520000    3
  91530000    4
  91540000    3
  91550000    4
  91560000    4
  91570000    5
  91580000    4
  91590000    3
  91600000    4
  91610000    5
  91620000    3
  91630000    3
  91640000    5
  91650000    5
  91660000    3
  91670000    3
  91680000    3
  91690000    3
  91700000    5
  91710000    3
  91720000    4
  91730000    5
  91740000    4
  91750000    3
  91760000    3
  91770000    3
  91780000    3
  91790000    4
  91800000    2
  91810000    4
  91820000    3
  91830000    3
  91840000    4
  91850000    3
  91860000    2
  91870000    3
  91880000    2
  91890000    3
  91900000    3
  91910000    3
  91920000    5
  91930000    3
  91940000    4
  91950000    3
  91960000    2
  91970000    4
  91980000    3
  91990000    4
  92000000    5
  92010000    2
  92020000    5
  92030000    2
  92040000    3
  92050000    4
  92060000    4
  92070000    4
  92080000    4
  92090000    4
  92100000    3
  92110000    3
  92120000    3
  92130000    3
  92140000    4
  92150000    4
  92160000    3
  92170000    3
  92180000    3
  92190000    3
  92200000    3
  92210000    3
  92220000    3
  92230000    3
  92240000    3
  92250000    3
  92260000    4
  92270000    3
  92280000    2
  92290000    2
  92300000    3
  92310000    3
  92320000    4
  92330000    3
  92340000    4
  92350000    3
  92360000    3
  92370000    3
  92380000    3
  92390000    2
  92400000    3
  92410000    4
  92420000    3
  92430000    4
  92440000    2
  92450000    4
  92460000    3
  92470000    5
  92480000    3
  92490000    4
  92500000    3
  92510000    5
  92520000    4
  92530000    3
  92540000    4
  92550000    5
  92560000    3
  92570000    3
  92580000    5
  92590000    3
  92600000    4
  92610000    5
  92620000    3
  92630000    3
  92640000    3
  92650000    3
  92660000    3
  92670000    4
  92680000    6
  92690000    3
  92700000    4
  92710000    4
  92720000    2
  92730000    4
  92740000    2
  92750000    5
  92760000    3
  92770000    3
  92780000    2
  92790000    4
  92800000    3
  92810000    4
  92820000    4
  92830000    4
  92840000    6
  92850000    4
  92860000    3
  92870000    4
  92880000    3
  92890000   10
  92900000    3
  92910000    7
  92920000    4
  92930000    3
  92940000    3
  92950000    5
  92960000    5
  92970000    5
  92980000    4
  92990000    3
  93000000    6
  93010000    4
  93020000    3
  93030000    5
  93040000    3
  93050000    3
  93060000    3
  93070000    2
  93080000    2
  93090000    3
  93100000    3
  93110000    4
  93120000    2
  93130000    3
  93140000    3
  93150000    2
  93160000    3
  93170000    4
  93180000    3
  93190000    4
  93200000    3
  93210000    3
  93220000    4
  93230000    3
  93240000    3
  93250000    3
  93260000    3
  93270000    4
  93280000    3
  93290000    5
  93300000    3
  93310000    4
  93320000    4
  93330000    3
  93340000    4
  93350000    4
  93360000    3
  93370000    9
  93380000    3
  93390000    5
  93400000    3
  93410000    2
  93420000    3
  93430000    3
  93440000    5
  93450000    4
  93460000    3
  93470000    5
  93480000    3
  93490000    3
  93500000    3
  93510000    3
  93520000    3
  93530000    4
  93540000    3
  93550000    3
  93560000    2
  93570000    3
  93580000    2
  93590000    4
  93600000    2
  93610000    4
  93620000    3
  93630000    3
  93640000    3
  93650000    2
  93660000    3
  93670000    2
  93680000    4
  93690000    4
  93700000    4
  93710000    2
  93720000    2
  93730000    2
  93740000    2
  93750000    4
  93760000    2
  93770000    3
  93780000    4
  93790000    4
  93800000    3
  93810000    2
  93820000    2
  93830000    2
  93840000    3
  93850000   11
  93860000    3
  93870000    2
  93880000    2
  93890000    3
  93900000    3
  93910000    3
  93920000    4
  93930000    3
  93940000    3
  93950000    3
  93960000    2
  93970000    3
  93980000    3
  93990000    3
  94000000    3
  94010000    3
  94020000    3
  94030000    3
  94040000    4
  94050000    5
  94060000    5
  94070000    3
  94080000    4
  94090000    3
  94100000    4
  94110000    2
  94120000    3
  94130000    3
  94140000    2
  94150000    3
  94160000    3
  94170000    4
  94180000    2
  94190000    3
  94200000    3
  94210000    2
  94220000    2
  94230000    3
  94240000    3
  94250000    4
  94260000    4
  94270000   14
  94280000   15
  94290000   19
  94300000   19
  94310000   18
  94320000   17
  94330000   17
  94340000   22
  94350000   20
  94360000   23
  94370000   21
  94380000   21
  94390000   14
  94400000   23
  94410000   19
  94420000   15
  94430000   22
  94440000   19
  94450000   17
  94460000    2
  94470000    3
  94480000    3
  94490000    4
  94500000    3
  94510000    4
  94520000    4
  94530000    4
  94540000    3
  94550000    3
  94560000    3
  94570000    3
  94580000    3
  94590000    3
  94600000    4
  94610000    5
  94620000    3
  94630000    4
  94640000    5
  94650000    3
  94660000    5
  94670000    5
  94680000    4
  94690000    2
  94700000    5
  94710000    4
  94720000    5
  94730000    5
  94740000    3
  94750000    4
  94760000    4
  94770000    4
  94780000    5
  94790000    4
  94800000   11
  94810000    4
  94820000    3
  94830000    7
  94840000    5
  94850000    3
  94860000    3
  94870000    5
  94880000    5
  94890000    4
  94900000    4
  94910000    5
  94920000    3
  94930000    5
  94940000    2
  94950000    2
  94960000    4
  94970000    3
  94980000    5
  94990000    3
  95000000    4
  95010000    4
  95020000    3
  95030000    4
  95040000    4
  95050000    3
  95060000    3
  95070000    3
  95080000    7
  95090000    5
  95100000    3
  95110000    4
  95120000    4
  95130000    5
  95140000   17
  95150000   19
  95160000   21
  95170000   24
  95180000   24
  95190000   11
  95200000   22
  95210000   17
  95220000   17
  95230000   20
  95240000   20
  95250000   16
  95260000    9
  95270000    3
  95280000    3
  95290000    3
  95300000    3
  95310000    3
  95320000    4
  95330000    2
  95340000    3
  95350000    3
  95360000    3
  95370000    4
  95380000    4
  95390000    4
  95400000    3
  95410000    3
  95420000    4
  95430000    4
  95440000    4
  95450000    2
  95460000    2
  95470000    2
  95480000    3
  95490000    4
  95500000    4
  95510000    3
  95520000    5
  95530000    3
  95540000    3
  95550000    4
  95560000    3
  95570000    4
  95580000    3
  95590000    3
  95600000    3
  95610000    3
  95620000    4
  95630000    4
  95640000    3
  95650000    3
  95660000    2
  95670000    2
  95680000    3
  95690000    3
  95700000    4
  95710000    3
  95720000    3
  95730000    4
  95740000    3
  95750000    2
  95760000    3
  95770000    4
  95780000    3
  95790000    3
  95800000    7
  95810000    6
  95820000    7
  95830000    7
  95840000   15
  95850000    4
  95860000    3
  95870000    3
  95880000   13
  95890000   10
  95900000    8
  95910000   16
  95920000   18
  95930000   17
  95940000   19
  95950000   11
  95960000   10
  95970000   11
  95980000    4
  95990000    7
  96000000    5
  96010000    7
  96020000    5
  96030000    8
  96040000    6
  96050000    2
  96060000    4
  96070000    5
  96080000    4
  96090000    4
  96100000    2
  96110000    3
  96120000    4
  96130000    3
  96140000    3
  96150000    3
  96160000    2
  96170000    3
  96180000   16
  96190000    3
  96200000    4
  96210000    4
  96220000    3
  96230000    3
  96240000    3
  96250000    4
  96260000    3
  96270000    3
  96280000    4
  96290000    4
  96300000    4
  96310000    3
  96320000    3
  96330000    3
  96340000    5
  96350000    3
  96360000    4
  96370000    3
  96380000    4
  96390000    3
  96400000    3
  96410000    4
  96420000    4
  96430000   13
  96440000   14
  96450000   18
  96460000   19
  96470000   13
  96480000    3
  96490000    4
  96500000    8
  96510000    3
  96520000    3
  96530000    3
  96540000    5
  96550000    2
  96560000    3
  96570000    3
  96580000    3
  96590000    5
  96600000    3
  96610000    4
  96620000    2
  96630000    3
  96640000    3
  96650000    2
  96660000    3
  96670000    3
  96680000    3
  96690000    4
  96700000    3
  96710000    6
  96720000    8
  96730000    7
  96740000    5
  96750000    7
  96760000    7
  96770000    7
  96780000    4
  96790000    5
  96800000    3
  96810000    5
  96820000    4
  96830000    4
  96840000    4
  96850000    5
  96860000    5
  96870000    5
  96880000    5
  96890000    2
  96900000    3
  96910000    3
  96920000    3
  96930000    4
  96940000    2
  96950000    5
  96960000    5
  96970000    3
  96980000    4
  96990000    4
  97000000    3
  97010000    3
  97020000    2
  97030000    3
  97040000    3
  97050000    3
  97060000    6
  97070000    5
  97080000    5
  97090000    2
  97100000    8
  97110000    6
  97120000    7
  97130000    5
  97140000    7
  97150000    4
  97160000    5
  97170000    4
  97180000    5
  97190000    5
  97200000    5
  97210000    2
  97220000    7
  97230000    2
  97240000    4
  97250000    4
  97260000    2
  97270000    4
  97280000    4
  97290000    7
  97300000    4
  97310000    3
  97320000    5
  97330000    4
  97340000    4
  97350000    7
  97360000    4
  97370000    4
  97380000    3
  97390000    3
  97400000    3
  97410000    2
  97420000    2
  97430000    3
  97440000    4
  97450000    4
  97460000    3
  97470000    3
  97480000    6
  97490000    3
  97500000    3
  97510000    3
  97520000    2
  97530000    3
  97540000    4
  97550000    7
  97560000    3
  97570000    2
  97580000    2
  97590000    3
  97600000    3
  97610000    4
  97620000    5
  97630000    5
  97640000    3
  97650000    5
  97660000    5
  97670000    5
  97680000    5
  97690000    3
  97700000    5
  97710000    3
  97720000    3
  97730000    5
  97740000    4
  97750000    7
  97760000    5
  97770000    4
  97780000    3
  97790000    3
  97800000    5
  97810000    4
  97820000    3
  97830000    4
  97840000    4
  97850000    2
  97860000    3
  97870000    3
  97880000    4
  97890000    4
  97900000    4
  97910000    4
  97920000    4
  97930000    4
  97940000   14
  97950000   15
  97960000   14
  97970000   14
  97980000    3
  97990000    4
  98000000    3
  98010000    4
  98020000    4
  98030000    3
  98040000    4
  98050000    3
  98060000    3
  98070000    3
  98080000    4
  98090000    3
  98100000    4
  98110000    4
  98120000    2
  98130000    4
  98140000    2
  98150000    3
  98160000    3
  98170000    3
  98180000    2
  98190000    3
  98200000    3
  98210000    2
  98220000    3
  98230000    3
  98240000    5
  98250000    3
  98260000    4
  98270000    4
  98280000    4
  98290000    4
  98300000    4
  98310000    4
  98320000    6
  98330000    4
  98340000    4
  98350000    7
  98360000    4
  98370000    4
  98380000    3
  98390000    7
  98400000   14
  98410000   16
  98420000   12
  98430000   19
  98440000   19
  98450000   19
  98460000   22
  98470000   17
  98480000   16
  98490000   21
  98500000   13
  98510000   19
  98520000   22
  98530000   17
  98540000   21
  98550000   19
  98560000    3
  98570000    4
  98580000    5
  98590000    3
  98600000    2
  98610000    3
  98620000    4
  98630000    3
  98640000    4
  98650000    4
  98660000    3
  98670000    6
  98680000    4
  98690000    4
  98700000    3
  98710000    3
  98720000    2
  98730000    3
  98740000    3
  98750000    3
  98760000    3
  98770000    2
  98780000    4
  98790000    5
  98800000    4
  98810000    3
  98820000    3
  98830000    3
  98840000    3
  98850000    2
  98860000    2
  98870000    2
  98880000    3
  98890000    3
  98900000    2
  98910000    2
  98920000    2
  98930000    3
  98940000    5
  98950000    3
  98960000    4
  98970000    2
  98980000    3
  98990000    3
  99000000    3
  99010000    2
  99020000    4
  99030000    3
  99040000    2
  99050000    3
  99060000    2
  99070000    3
  99080000    2
  99090000    2
  99100000    2
  99110000    3
  99120000    2
  99130000    3
  99140000    3
  99150000    3
  99160000    2
  99170000    3
  99180000    2
  99190000    3
  99200000    3
  99210000    2
  99220000    4
  99230000    4
  99240000    2
  99250000    2
  99260000    4
  99270000    3
  99280000    6
  99290000    3
  99300000    4
  99310000    3
  99320000    5
  99330000    3
  99340000    3
  99350000    3
  99360000    2
  99370000    2
  99380000    2
  99390000    4
  99400000    3
  99410000    2
  99420000    2
  99430000    2
  99440000    2
  99450000    4
  99460000    4
  99470000    3
  99480000    3
  99490000    2
  99500000    3
  99510000    3
  99520000    3
  99530000    1
  99540000    3
  99550000    3
  99560000    2
  99570000    4
  99580000    2
  99590000    3
  99600000    2
  99610000    2
  99620000    3
  99630000    4
  99640000    4
  99650000    4
  99660000    4
  99670000    2
  99680000    2
  99690000    3
  99700000    4
  99710000    2
  99720000    3
  99730000    3
  99740000    4
  99750000    3
  99760000    4
  99770000    3
  99780000    4
  99790000    2
  99800000    3
  99810000    2
  99820000    3
  99830000    3
  99840000    3
  99850000    2
  99860000    3
  99870000    3
  99880000    3
  99890000    5
  99900000    4
  99910000    4
  99920000    3
  99930000    5
  99940000    3
  99950000    5
  99960000    3
  99970000    5
  99980000    5
  99990000    4
 100000000   12
 100000000   12
 100010000    2
 100020000    4
 100030000    2
 100040000    5
 100050000    3
 100060000    4
 100070000    9
 100080000    9
 100090000   18
 100100000    5
 100110000    4
 100120000    8
 100130000   18
 100140000    6
 100150000   16
 100160000   16
 100170000   15
 100180000    3
 100190000    3
 100200000    8
 100210000    3
 100220000    2
 100230000    3
 100240000    2
 100250000    3
 100260000   17
 100270000   12
 100280000    6
 100290000    3
 100300000    3
 100310000    3
 100320000    2
 100330000    3
 100340000    3
 100350000    3
 100360000    5
 100370000    3
 100380000    4
 100390000    3
 100400000    3
 100410000    4
 100420000    3
 100430000    4
 100440000    4
 100450000    3
 100460000    3
 100470000    2
 100480000    2
 100490000    3
 100500000    3
 100510000    3
 100520000    3
 100530000    3
 100540000    3
 100550000    3
 100560000    5
 100570000    2
 100580000    3
 100590000    3
 100600000    5
 100610000    4
 100620000    4
 100630000    4
 100640000    4
 100650000    5
 100660000    4
 100670000    1
 100680000    4
 100690000    4
 100700000    4
 100710000    4
 100720000    3
 100730000    4
 100740000    5
 100750000    3
 100760000    4
 100770000    5
 100780000    5
 100790000    3
 100800000    3
 100810000    3
 100820000    3
 100830000    3
 100840000    3
 100850000    3
 100860000    4
 100870000    3
 100880000    3
 100890000    1
 100900000    4
 100910000    3
 100920000    4
 100930000    3
 100940000    4
 100950000    3
 100960000    3
 100970000    4
 100980000    3
 100990000    3
 101000000    4
 101010000    2
 101020000    5
 101030000    3
 101040000    3
 101050000    5
 101060000    4
 101070000    4
 101080000    5
 101090000    3
 101100000    3
 101110000    4
 101120000    3
 101130000    4
 101140000    3
 101150000    3
 101160000    4
 101170000    2
 101180000    4
 101190000    3
 101200000    3
 101210000    4
 101220000    3
 101230000    3
 101240000    3
 101250000    4
 101260000    4
 101270000    3
 101280000    5
 101290000    3
 101300000    3
 101310000    5
 101320000    2
 101330000    2
 101340000    2
 101350000    4
 101360000    3
 101370000    2
 101380000    3
 101390000    2
 101400000    3
 101410000    3
 101420000    4
 101430000    4
 101440000    4
 101450000    3
 101460000    3
 101470000    3
 101480000    4
 101490000    3
 101500000    2
 101510000    3
 101520000    3
 101530000    4
 101540000    3
 101550000    3
 101560000    3
 101570000    3
 101580000    3
 101590000    3
 101600000    3
 101610000    2
 101620000    4
 101630000    3
 101640000    2
 101650000    3
 101660000    4
 101670000    4
 101680000    3
 101690000    3
 101700000    4
 101710000    3
 101720000    3
 101730000    5
 101740000    3
 101750000    4
 101760000    6
 101770000   14
 101780000   11
 101790000    7
 101800000    3
 101810000    4
 101820000    3
 101830000    4
 101840000    3
 101850000    3
 101860000    3
 101870000    7
 101880000    7
 101890000    5
 101900000    3
 101910000    5
 101920000   12
 101930000   21
 101940000   21
 101950000   22
 101960000   19
 101970000   21
 101980000   21
 101990000   18
 102000000    6
 102010000    4
 102020000    4
 102030000    3
 102040000    3
 102050000    3
 102060000    4
 102070000    4
 102080000    3
 102090000    3
 102100000    2
 102110000    2
 102120000    3
 102130000    3
 102140000    3
 102150000    3
 102160000    4
 102170000    3
 102180000    3
 102190000    3
 102200000    3
 102210000    3
 102220000    3
 102230000    3
 102240000    3
 102250000    3
 102260000    5
 102270000    2
 102280000    4
 102290000    4
 102300000    3
 102310000    2
 102320000    2
 102330000    4
 102340000    3
 102350000    3
 102360000    3
 102370000    4
 102380000    4
 102390000    4
 102400000    4
 102410000    3
 102420000    4
 102430000    4
 102440000   10
 102450000   10
 102460000    8
 102470000    6
 102480000    3
 102490000    3
 102500000    3
 102510000    2
 102520000    4
 102530000    4
 102540000    9
 102550000    5
 102560000    5
 102570000    3
 102580000    3
 102590000    2
 102600000    5
 102610000    3
 102620000    3
 102630000    4
 102640000    3
 102650000    3
 102660000    3
 102670000    4
 102680000    4
 102690000   16
 102700000    7
 102710000   14
 102720000   17
 102730000   11
 102740000   13
 102750000    3
 102760000    4
 102770000    3
 102780000    4
 102790000    4
 102800000    3
 102810000    4
 102820000    3
 102830000    4
 102840000    3
 102850000    3
 102860000    3
 102870000    2
 102880000    2
 102890000    3
 102900000    2
 102910000    4
 102920000    2
 102930000    2
 102940000    3
 102950000    3
 102960000    3
 102970000    2
 102980000    2
 102990000    3
 103000000    3
 103010000    2
 103020000    3
 103030000    2
 103040000    3
 103050000    3
 103060000    3
 103070000    3
 103080000    3
 103090000    3
 103100000    3
 103110000    3
 103120000    3
 103130000    3
 103140000    3
 103150000    3
 103160000    4
 103170000    4
 103180000    3
 103190000    2
 103200000    3
 103210000    4
 103220000    5
 103230000    2
 103240000    4
 103250000    4
 103260000    4
 103270000    3
 103280000    3
 103290000    5
 103300000    4
 103310000    4
 103320000    3
 103330000    4
 103340000    2
 103350000    4
 103360000    6
 103370000   16
 103380000    4
 103390000    3
 103400000    3
 103410000    2
 103420000    5
 103430000    3
 103440000    3
 103450000    3
 103460000    4
 103470000    3
 103480000    6
 103490000    4
 103500000    2
 103510000    4
 103520000    4
 103530000    5
 103540000    4
 103550000    3
 103560000    2
 103570000    3
 103580000    5
 103590000    5
 103600000    4
 103610000    4
 103620000    4
 103630000    3
 103640000    6
 103650000    4
 103660000    2
 103670000    3
 103680000    4
 103690000    3
 103700000    2
 103710000    3
 103720000    3
 103730000    4
 103740000    2
 103750000    4
 103760000    3
 103770000    7
 103780000    4
 103790000    4
 103800000    6
 103810000    3
 103820000    4
 103830000    3
 103840000    3
 103850000    3
 103860000    2
 103870000    3
 103880000    3
 103890000    3
 103900000    4
 103910000    3
 103920000    4
 103930000    3
 103940000    5
 103950000    4
 103960000    3
 103970000   10
 103980000    9
 103990000    3
 104000000    3
 104010000    3
 104020000    3
 104030000    2
 104040000    2
 104050000    2
 104060000    3
 104070000    4
 104080000    3
 104090000    3
 104100000    3
 104110000    2
 104120000    3
 104130000    3
 104140000    3
 104150000    3
 104160000    3
 104170000    3
 104180000    3
 104190000    2
 104200000    2
 104210000    3
 104220000    2
 104230000    3
 104240000    4
 104250000    4
 104260000    3
 104270000    4
 104280000    4
 104290000    4
 104300000    3
 104310000    2
 104320000    6
 104330000    3
 104340000    4
 104350000    3
 104360000    4
 104370000    5
 104380000    3
 104390000    2
 104400000    3
 104410000    4
 104420000    5
 104430000    8
 104440000    4
 104450000    7
 104460000    2
 104470000    3
 104480000    6
 104490000    5
 104500000    3
 104510000    3
 104520000    3
 104530000    4
 104540000    4
 104550000    4
 104560000    3
 104570000   11
 104580000    4
 104590000    3
 104600000    3
 104610000    4
 104620000    3
 104630000    2
 104640000    3
 104650000    2
 104660000    3
 104670000    3
 104680000    3
 104690000    3
 104700000    3
 104710000    3
 104720000    5
 104730000    3
 104740000    3
 104750000    4
 104760000    4
 104770000    6
 104780000   10
 104790000   12
 104800000   17
 104810000   22
 104820000   16
 104830000   19
 104840000    4
 104850000    3
 104860000    4
 104870000    2
 104880000    3
 104890000    3
 104900000    3
 104910000    3
 104920000    4
 104930000    3
 104940000    4
 104950000    3
 104960000    3
 104970000    2
 104980000    2
 104990000    4
 105000000    3
 105010000    3
 105020000    2
 105030000    4
 105040000    2
 105050000    3
 105060000    2
 105070000    3
 105080000    3
 105090000    2
 105100000    3
 105110000    3
 105120000    3
 105130000    3
 105140000    2
 105150000    3
 105160000    2
 105170000    3
 105180000    3
 105190000    3
 105200000    3
 105210000    3
 105220000    2
 105230000    2
 105240000    3
 105250000    3
 105260000    2
 105270000    3
 105280000    2
 105290000    3
 105300000    3
 105310000    2
 105320000    3
 105330000    3
 105340000    5
 105350000    3
 105360000    3
 105370000    3
 105380000    3
 105390000    3
 105400000    4
 105410000    3
 105420000    3
 105430000    3
 105440000    3
 105450000    3
 105460000    3
 105470000    3
 105480000    4
 105490000    5
 105500000    4
 105510000    4
 105520000    2
 105530000    5
 105540000    5
 105550000    4
 105560000    3
 105570000    3
 105580000   15
 105590000   11
 105600000   17
 105610000   16
 105620000   12
 105630000    4
 105640000    3
 105650000    4
 105660000    3
 105670000    5
 105680000    3
 105690000    5
 105700000    3
 105710000    5
 105720000    4
 105730000    5
 105740000    3
 105750000    3
 105760000    3
 105770000    3
 105780000    3
 105790000   14
 105800000    9
 105810000   15
 105820000   17
 105830000   12
 105840000   19
 105850000   13
 105860000    4
 105870000    5
 105880000   16
 105890000   13
 105900000   16
 105910000   15
 105920000   13
 105930000   12
 105940000   19
 105950000   15
 105960000   17
 105970000   15
 105980000   16
 105990000   17
 106000000   16
 106010000    6
 106020000   19
 106030000   18
 106040000   20
 106050000   17
 106060000   14
 106070000   18
 106080000   18
 106090000   12
 106100000   18
 106110000   14
 106120000   11
 106130000   16
 106140000   14
 106150000    6
 106160000    3
 106170000    3
 106180000    2
 106190000    4
 106200000    2
 106210000    3
 106220000    3
 106230000    5
 106240000    2
 106250000    5
 106260000    3
 106270000    3
 106280000    3
 106290000    2
 106300000    4
 106310000    4
 106320000    3
 106330000    4
 106340000    3
 106350000    4
 106360000    3
 106370000    5
 106380000    2
 106390000    2
 106400000    3
 106410000    3
 106420000    2
 106430000    3
 106440000    3
 106450000    2
 106460000    4
 106470000    3
 106480000    3
 106490000    2
 106500000    2
 106510000    4
 106520000    2
 106530000    4
 106540000    4
 106550000    2
 106560000    4
 106570000    3
 106580000    3
 106590000    4
 106600000    3
 106610000    4
 106620000    3
 106630000    4
 106640000    4
 106650000    3
 106660000    3
 106670000    5
 106680000    3
 106690000    3
 106700000    5
 106710000    4
 106720000    3
 106730000    3
 106740000    3
 106750000    5
 106760000    4
 106770000    3
 106780000    4
 106790000    3
 106800000    3
 106810000    4
 106820000    2
 106830000    4
 106840000    3
 106850000    3
 106860000    4
 106870000    3
 106880000    2
 106890000    4
 106900000    2
 106910000    3
 106920000    3
 106930000    3
 106940000    3
 106950000    3
 106960000    3
 106970000    2
 106980000    2
 106990000    3
 107000000    3
 107010000    3
 107020000    4
 107030000    3
 107040000    2
 107050000    3
 107060000    4
 107070000    3
 107080000    3
 107090000    3
 107100000    3
 107110000    3
 107120000    6
 107130000    3
 107140000    4
 107150000    3
 107160000    5
 107170000    2
 107180000    3
 107190000    3
 107200000    4
 107210000    4
 107220000    3
 107230000    3
 107240000    3
 107250000    3
 107260000    3
 107270000    3
 107280000    3
 107290000    2
 107300000    3
 107310000    3
 107320000    3
 107330000    3
 107340000    2
 107350000    3
 107360000    4
 107370000    4
 107380000    3
 107390000    3
 107400000    2
 107410000    3
 107420000    3
 107430000    4
 107440000   12
 107450000    5
 107460000    3
 107470000    3
 107480000    3
 107490000    3
 107500000    3
 107510000    4
 107520000    3
 107530000    3
 107540000    3
 107550000    5
 107560000    3
 107570000    3
 107580000    2
 107590000    3
 107600000    4
 107610000    3
 107620000    3
 107630000    3
 107640000    2
 107650000    2
 107660000    4
 107670000    2
 107680000    3
 107690000    3
 107700000    4
 107710000    3
 107720000    3
 107730000    3
 107740000    3
 107750000    3
 107760000    2
 107770000    3
 107780000    3
 107790000    4
 107800000    1
 107810000    5
 107820000    5
 107830000    3
 107840000    2
 107850000    4
 107860000    3
 107870000    3
 107880000    5
 107890000    4
 107900000    3
 107910000    3
 107920000    3
 107930000    3
 107940000    3
 107950000    3
 107960000    3
 107970000    4
 107980000    3
 107990000    2
 108000000    2
 108010000    2
 108020000    3
 108030000    2
 108040000    2
 108050000    3
 108060000    2
 108070000    2
 108080000    3
 108090000    3
 108100000    3
 108110000    2
 108120000    3
 108130000    3
 108140000    2
 108150000    3
 108160000    3
 108170000    3
 108180000    2
 108190000    2
 108200000    3
 108210000    3
 108220000    3
 108230000    5
 108240000    4
 108250000    4
 108260000    2
 108270000    4
 108280000    3
 108290000    2
 108300000    4
 108310000    5
 108320000    3
 108330000    3
 108340000    3
 108350000    3
 108360000    3
 108370000    3
 108380000    4
 108390000    4
 108400000    3
 108410000    3
 108420000    6
 108430000    4
 108440000    5
 108450000    3
 108460000    3
 108470000    3
 108480000    3
 108490000    2
 108500000    3
 108510000    3
 108520000    3
 108530000    5
 108540000    3
 108550000    2
 108560000    3
 108570000    3
 108580000    2
 108590000    4
 108600000    3
 108610000    3
 108620000    3
 108630000    4
 108640000    4
 108650000    4
 108660000    3
 108670000    3
 108680000    2
 108690000    2
 108700000    3
 108710000    3
 108720000    4
 108730000    3
 108740000    3
 108750000    3
 108760000    2
 108770000    3
 108780000    4
 108790000    3
 108800000    3
 108810000    3
 108820000    3
 108830000    3
 108840000    3
 108850000    3
 108860000    4
 108870000    3
 108880000    3
 108890000    2
 108900000    4
 108910000    4
 108920000    4
 108930000    5
 108940000    4
 108950000    3
 108960000    2
 108970000    3
 108980000    3
 108990000    2
 109000000    3
 109010000    3
 109020000    2
 109030000    3
 109040000    4
 109050000    6
 109060000    4
 109070000    3
 109080000    2
 109090000    4
 109100000    4
 109110000    3
 109120000    3
 109130000    3
 109140000    2
 109150000    2
 109160000    2
 109170000    3
 109180000    2
 109190000    3
 109200000    4
 109210000    2
 109220000    3
 109230000    4
 109240000    2
 109250000    3
 109260000    3
 109270000    2
 109280000    3
 109290000    3
 109300000    3
 109310000    3
 109320000    2
 109330000    3
 109340000    3
 109350000    3
 109360000    4
 109370000    2
 109380000    3
 109390000    3
 109400000    2
 109410000    2
 109420000    3
 109430000    4
 109440000    2
 109450000    3
 109460000    3
 109470000    3
 109480000    3
 109490000    3
 109500000    3
 109510000    3
 109520000    3
 109530000    3
 109540000    3
 109550000    2
 109560000    3
 109570000    3
 109580000    3
 109590000    2
 109600000    3
 109610000    2
 109620000    5
 109630000    3
 109640000    2
 109650000    2
 109660000    3
 109670000    3
 109680000    2
 109690000    3
 109700000    4
 109710000    3
 109720000    2
 109730000    3
 109740000    3
 109750000    3
 109760000    3
 109770000    3
 109780000    3
 109790000    3
 109800000    3
 109810000    3
 109820000    3
 109830000    3
 109840000    3
 109850000    3
 109860000    3
 109870000    3
 109880000   11
 109890000    3
 109900000    3
 109910000    2
 109920000    3
 109930000    5
 109940000    4
 109950000    4
 109960000    3
 109970000    3
 109980000    3
 109990000    3
 110000000    2
 110010000    4
 110020000    4
 110030000    5
 110040000    5
 110050000    3
 110060000    3
 110070000    5
 110080000    5
 110090000    4
 110100000    4
 110110000    4
 110120000    5
 110130000    3
 110140000    4
 110150000    4
 110160000    4
 110170000    2
 110180000    2
 110190000    3
 110200000    2
 110210000    2
 110220000    2
 110230000    5
 110240000    5
 110250000    3
 110260000    3
 110270000    3
 110280000    4
 110290000    2
 110300000    3
 110310000    3
 110320000    4
 110330000    3
 110340000    4
 110350000    3
 110360000    3
 110370000    4
 110380000    4
 110390000    3
 110400000    2
 110410000    3
 110420000    4
 110430000    7
 110440000    4
 110450000    5
 110460000    2
 110470000    5
 110480000    5
 110490000    3
 110500000    4
 110510000    3
 110520000    5
 110530000    3
 110540000    5
 110550000    9
 110560000    3
 110570000   10
 110580000    8
 110590000    5
 110600000   16
 110610000   18
 110620000   20
 110630000   18
 110640000   16
 110650000   18
 110660000   16
 110670000   22
 110680000   20
 110690000   18
 110700000   21
 110710000    9
 110720000   21
 110730000   21
 110740000   18
 110750000   21
 110760000   19
 110770000   21
 110780000   14
 110790000   21
 110800000   22
 110810000   21
 110820000   18
 110830000   19
 110840000   19
 110850000   20
 110860000   21
 110870000   14
 110880000   17
 110890000   17
 110900000   21
 110910000   18
 110920000   19
 110930000   12
 110940000   17
 110950000    5
 110960000    3
 110970000    3
 110980000    5
 110990000    5
 111000000    3
 111010000    3
 111020000    3
 111030000    5
 111040000    4
 111050000    4
 111060000    3
 111070000    5
 111080000    3
 111090000    3
 111100000    3
 111110000    3
 111120000   15
 111130000    9
 111140000    7
 111150000    4
 111160000    5
 111170000    3
 111180000    3
 111190000    2
 111200000    5
 111210000    5
 111220000    4
 111230000    6
 111240000    2
 111250000    3
 111260000    4
 111270000    4
 111280000    3
 111290000    3
 111300000    4
 111310000    4
 111320000    3
 111330000    3
 111340000    4
 111350000    2
 111360000   12
 111370000   17
 111380000   19
 111390000    5
 111400000    4
 111410000    4
 111420000    3
 111430000    3
 111440000    3
 111450000    3
 111460000    3
 111470000    3
 111480000    4
 111490000    3
 111500000    3
 111510000    3
 111520000    2
 111530000    3
 111540000    4
 111550000    4
 111560000    4
 111570000    4
 111580000    5
 111590000    3
 111600000    3
 111610000    4
 111620000    3
 111630000    4
 111640000    4
 111650000    4
 111660000    3
 111670000    3
 111680000    3
 111690000    4
 111700000    3
 111710000    3
 111720000    3
 111730000    2
 111740000    3
 111750000    3
 111760000    5
 111770000    2
 111780000   13
 111790000    4
 111800000    9
 111810000    3
 111820000    4
 111830000    2
 111840000    2
 111850000    2
 111860000    6
 111870000    4
 111880000    5
 111890000    3
 111900000    3
 111910000    3
 111920000    2
 111930000    4
 111940000    2
 111950000    3
 111960000    3
 111970000    3
 111980000    5
 111990000    3
 112000000    2
 112010000    2
 112020000    3
 112030000    4
 112040000    3
 112050000    2
 112060000    3
 112070000    2
 112080000    4
 112090000    2
 112100000    3
 112110000    5
 112120000    3
 112130000    4
 112140000    3
 112150000    3
 112160000    2
 112170000    3
 112180000    3
 112190000    4
 112200000    4
 112210000    4
 112220000    2
 112230000    4
 112240000    4
 112250000    3
 112260000    5
 112270000    4
 112280000    3
 112290000    5
 112300000    3
 112310000    4
 112320000    4
 112330000    3
 112340000    3
 112350000    3
 112360000    5
 112370000    3
 112380000    3
 112390000    4
 112400000    3
 112410000    3
 112420000    2
 112430000    3
 112440000    3
 112450000    2
 112460000    3
 112470000    3
 112480000    3
 112490000    2
 112500000    3
 112510000    3
 112520000    3
 112530000    4
 112540000    4
 112550000    5
 112560000    3
 112570000    6
 112580000    3
 112590000    5
 112600000    3
 112610000    3
 112620000    3
 112630000    3
 112640000    3
 112650000    4
 112660000    3
 112670000    4
 112680000    2
 112690000    3
 112700000    3
 112710000    5
 112720000    2
 112730000    4
 112740000    3
 112750000    3
 112760000    2
 112770000    3
 112780000    3
 112790000    3
 112800000    1
 112810000    2
 112820000    3
 112830000    3
 112840000    2
 112850000    4
 112860000    4
 112870000    3
 112880000    3
 112890000    3
 112900000    3
 112910000    3
 112920000    2
 112930000    2
 112940000    3
 112950000    2
 112960000    3
 112970000    4
 112980000    3
 112990000    4
 113000000    3
 113010000    2
 113020000    2
 113030000    3
 113040000    2
 113050000    2
 113060000    2
 113070000    3
 113080000    3
 113090000    3
 113100000    3
 113110000    4
 113120000    3
 113130000    3
 113140000    2
 113150000    2
 113160000    2
 113170000    3
 113180000    3
 113190000    2
 113200000    3
 113210000    4
 113220000    3
 113230000    3
 113240000    2
 113250000    3
 113260000    3
 113270000    2
 113280000    3
 113290000    3
 113300000    3
 113310000    4
 113320000    3
 113330000    3
 113340000    3
 113350000    5
 113360000    2
 113370000    4
 113380000    4
 113390000    3
 113400000    3
 113410000    3
 113420000    3
 113430000    2
 113440000    4
 113450000    3
 113460000    2
 113470000    3
 113480000    3
 113490000    1
 113500000    3
 113510000    2
 113520000    3
 113530000    4
 113540000    3
 113550000    4
 113560000    3
 113570000    3
 113580000    2
 113590000    3
 113600000    3
 113610000    3
 113620000    2
 113630000    5
 113640000    2
 113650000    3
 113660000    3
 113670000    2
 113680000    2
 113690000    3
 113700000    4
 113710000    3
 113720000    3
 113730000    3
 113740000    2
 113750000    4
 113760000    2
 113770000    2
 113780000    3
 113790000    3
 113800000    3
 113810000    3
 113820000    2
 113830000    3
 113840000    4
 113850000    3
 113860000    3
 113870000    4
 113880000    3
 113890000    5
 113900000    2
 113910000    3
 113920000    2
 113930000    4
 113940000    3
 113950000    4
 113960000    3
 113970000    2
 113980000    2
 113990000    3
 114000000    3
 114010000    2
 114020000    3
 114030000    3
 114040000    3
 114050000    3
 114060000    2
 114070000    3
 114080000    2
 114090000    5
 114100000    3
 114110000    3
 114120000    3
 114130000    5
 114140000    3
 114150000    3
 114160000    3
 114170000    2
 114180000    4
 114190000    2
 114200000    3
 114210000    4
 114220000    4
 114230000    2
 114240000    3
 114250000    4
 114260000    2
 114270000    3
 114280000    3
 114290000    3
 114300000    3
 114310000    5
 114320000    3
 114330000    3
 114340000    3
 114350000    4
 114360000    4
 114370000    4
 114380000    5
 114390000    6
 114400000    3
 114410000    3
 114420000    3
 114430000    3
 114440000    3
 114450000    3
 114460000    4
 114470000    3
 114480000    3
 114490000    3
 114500000    3
 114510000    5
 114520000    3
 114530000    3
 114540000    3
 114550000    3
 114560000    2
 114570000    3
 114580000    2
 114590000    2
 114600000    2
 114610000    2
 114620000    3
 114630000    2
 114640000    5
 114650000    4
 114660000    4
 114670000    3
 114680000    4
 114690000    3
 114700000    5
 114710000    3
 114720000    4
 114730000    4
 114740000    3
 114750000    3
 114760000    4
 114770000    5
 114780000    5
 114790000    3
 114800000    3
 114810000    4
 114820000    4
 114830000    4
 114840000    3
 114850000    3
 114860000    3
 114870000    4
 114880000    3
 114890000    3
 114900000    3
 114910000    3
 114920000    2
 114930000    5
 114940000    4
 114950000    3
 114960000    3
 114970000    3
 114980000    3
 114990000    4
 115000000    3
 115010000    3
 115020000    4
 115030000    2
 115040000    2
 115050000    2
 115060000    4
 115070000    3
 115080000    4
 115090000    3
 115100000    3
 115110000    4
 115120000    4
 115130000    2
 115140000    2
 115150000    3
 115160000    2
 115170000    2
 115180000    3
 115190000    3
 115200000    2
 115210000    3
 115220000    3
 115230000    3
 115240000    3
 115250000    4
 115260000    3
 115270000    3
 115280000    3
 115290000    7
 115300000    2
 115310000    2
 115320000    4
 115330000    2
 115340000    3
 115350000    3
 115360000    3
 115370000    3
 115380000    3
 115390000    3
 115400000    3
 115410000    3
 115420000    3
 115430000    3
 115440000    3
 115450000    3
 115460000    3
 115470000    3
 115480000    3
 115490000    3
 115500000    4
 115510000    3
 115520000    2
 115530000    3
 115540000    4
 115550000    3
 115560000    3
 115570000    3
 115580000    2
 115590000    4
 115600000    3
 115610000    5
 115620000    4
 115630000    3
 115640000    2
 115650000    3
 115660000    2
 115670000    3
 115680000    2
 115690000    4
 115700000    4
 115710000    2
 115720000    3
 115730000    3
 115740000    4
 115750000    5
 115760000    2
 115770000    4
 115780000    3
 115790000    3
 115800000    2
 115810000    5
 115820000    3
 115830000    3
 115840000    3
 115850000    4
 115860000    3
 115870000    3
 115880000    3
 115890000    3
 115900000    3
 115910000    3
 115920000    3
 115930000    3
 115940000    3
 115950000    4
 115960000    7
 115970000    4
 115980000   16
 115990000   21
 116000000    4
 116010000    7
 116020000   18
 116030000    5
 116040000    5
 116050000    5
 116060000    4
 116070000    5
 116080000    2
 116090000    2
 116100000    2
 116110000    4
 116120000    3
 116130000    3
 116140000    4
 116150000    6
 116160000    4
 116170000   19
 116180000   11
 116190000    3
 116200000    3
 116210000    3
 116220000    3
 116230000    3
 116240000    3
 116250000    3
 116260000    2
 116270000    3
 116280000    4
 116290000    4
 116300000    3
 116310000    4
 116320000    2
 116330000    2
 116340000    4
 116350000    3
 116360000    4
 116370000    3
 116380000    4
 116390000    4
 116400000    5
 116410000    3
 116420000    4
 116430000    2
 116440000    7
 116450000    3
 116460000    3
 116470000    3
 116480000    2
 116490000    4
 116500000    2
 116510000    2
 116520000    3
 116530000    4
 116540000    3
 116550000    4
 116560000    4
 116570000    4
 116580000    4
 116590000    3
 116600000    3
 116610000    4
 116620000    4
 116630000    3
 116640000    3
 116650000    4
 116660000    2
 116670000    4
 116680000    5
 116690000    5
 116700000    4
 116710000    4
 116720000    4
 116730000    4
 116740000    4
 116750000    8
 116760000    3
 116770000    3
 116780000    4
 116790000    3
 116800000    4
 116810000    4
 116820000    4
 116830000    5
 116840000    7
 116850000    3
 116860000    5
 116870000    4
 116880000    4
 116890000    5
 116900000    2
 116910000    3
 116920000    7
 116930000    3
 116940000    5
 116950000    5
 116960000    4
 116970000    4
 116980000    4
 116990000    4
 117000000    3
 117010000    3
 117020000    2
 117030000    4
 117040000    3
 117050000    3
 117060000    3
 117070000    3
 117080000    3
 117090000    2
 117100000    3
 117110000    4
 117120000    4
 117130000    5
 117140000    4
 117150000    3
 117160000    3
 117170000    4
 117180000   14
 117190000   12
 117200000   10
 117210000   16
 117220000   19
 117230000   20
 117240000   19
 117250000   19
 117260000   17
 117270000   21
 117280000   19
 117290000   16
 117300000   16
 117310000   19
 117320000   19
 117330000    4
 117340000    5
 117350000    3
 117360000    3
 117370000    3
 117380000    3
 117390000    2
 117400000    3
 117410000    5
 117420000    2
 117430000    4
 117440000    3
 117450000    3
 117460000    5
 117470000    3
 117480000    3
 117490000    3
 117500000    3
 117510000    3
 117520000    3
 117530000    3
 117540000    3
 117550000    3
 117560000    5
 117570000    3
 117580000    4
 117590000    3
 117600000    5
 117610000    5
 117620000    3
 117630000    3
 117640000    3
 117650000    3
 117660000    4
 117670000   13
 117680000    4
 117690000    3
 117700000    2
 117710000    4
 117720000    3
 117730000    3
 117740000    2
 117750000    3
 117760000    2
 117770000    4
 117780000    3
 117790000    4
 117800000    3
 117810000    6
 117820000    3
 117830000    3
 117840000    4
 117850000    4
 117860000    5
 117870000    2
 117880000    3
 117890000    5
 117900000    5
 117910000    3
 117920000    3
 117930000    4
 117940000    3
 117950000    3
 117960000    3
 117970000    3
 117980000    3
 117990000    3
 118000000    3
 118010000    4
 118020000    4
 118030000    3
 118040000    4
 118050000    3
 118060000    5
 118070000    3
 118080000    3
 118090000    4
 118100000    3
 118110000    3
 118120000   21
 118130000   13
 118140000   11
 118150000    5
 118160000    6
 118170000    4
 118180000    2
 118190000    3
 118200000    4
 118210000    4
 118220000    3
 118230000    3
 118240000    3
 118250000    3
 118260000    2
 118270000    3
 118280000    3
 118290000    4
 118300000    4
 118310000    3
 118320000    3
 118330000    4
 118340000    5
 118350000    4
 118360000    6
 118370000    3
 118380000    3
 118390000    5
 118400000    3
 118410000    4
 118420000    2
 118430000    5
 118440000    5
 118450000    5
 118460000    3
 118470000    6
 118480000    4
 118490000    3
 118500000    5
 118510000    2
 118520000    2
 118530000    5
 118540000    3
 118550000    2
 118560000    5
 118570000    3
 118580000    4
 118590000    4
 118600000    5
 118610000    3
 118620000    3
 118630000   17
 118640000   12
 118650000    4
 118660000    4
 118670000    3
 118680000    4
 118690000    3
 118700000    2
 118710000    3
 118720000   12
 118730000    6
 118740000    3
 118750000    4
 118760000    4
 118770000    4
 118780000    2
 118790000    4
 118800000    4
 118810000    4
 118820000    4
 118830000    5
 118840000    3
 118850000    4
 118860000    3
 118870000    3
 118880000    4
 118890000    3
 118900000    2
 118910000    3
 118920000    3
 118930000    2
 118940000    3
 118950000    3
 118960000    4
 118970000    4
 118980000    3
 118990000    3
 119000000    3
 119010000    3
 119020000    3
 119030000    7
 119040000    3
 119050000    3
 119060000    2
 119070000    3
 119080000    2
 119090000    3
 119100000    4
 119110000    3
 119120000    4
 119130000    4
 119140000    4
 119150000    5
 119160000    2
 119170000    4
 119180000    4
 119190000    4
 119200000    5
 119210000    4
 119220000    3
 119230000    2
 119240000    4
 119250000    3
 119260000    4
 119270000    4
 119280000    3
 119290000    4
 119300000    3
 119310000    3
 119320000    5
 119330000    6
 119340000    3
 119350000    3
 119360000    4
 119370000    3
 119380000    3
 119390000    2
 119400000    4
 119410000    3
 119420000    3
 119430000    3
 119440000    2
 119450000    3
 119460000    3
 119470000    3
 119480000    3
 119490000    3
 119500000    3
 119510000    4
 119520000    4
 119530000    3
 119540000    4
 119550000    4
 119560000    2
 119570000    3
 119580000    4
 119590000    3
 119600000    2
 119610000    3
 119620000    3
 119630000    2
 119640000    3
 119650000    4
 119660000    4
 119670000    4
 119680000    3
 119690000    4
 119700000    4
 119710000    3
 119720000    4
 119730000    4
 119740000    3
 119750000    3
 119760000    4
 119770000    5
 119780000    5
 119790000    3
 119800000    4
 119810000    5
 119820000    4
 119830000    4
 119840000    4
 119850000    3
 119860000    2
 119870000    3
 119880000    3
 119890000    2
 119900000    4
 119910000    4
 119920000    3
 119930000    4
 119940000    3
 119950000    3
 119960000    4
 119970000    3
 119980000    3
 119990000    3
 120000000    2
 120010000    3
 120020000    2
 120030000    3
 120040000    2
 120050000    2
 120060000    3
 120070000    4
 120080000    5
 120090000    3
 120100000    4
 120110000    3
 120120000   11
 120130000    3
 120140000    2
 120150000    4
 120160000    3
 120170000    4
 120180000    3
 120190000    3
 120200000    2
 120210000    3
 120220000    5
 120230000    2
 120240000    3
 120250000    5
 120260000    3
 120270000    5
 120280000    4
 120290000    3
 120300000    4
 120310000    3
 120320000    4
 120330000    3
 120340000    4
 120350000    2
 120360000    3
 120370000    3
 120380000    4
 120390000    2
 120400000    4
 120410000    4
 120420000    7
 120430000    3
 120440000    3
 120450000    4
 120460000    3
 120470000    4
 120480000    4
 120490000    3
 120500000    2
 120510000    5
 120520000    7
 120530000    4
 120540000    3
 120550000    3
 120560000    5
 120570000    4
 120580000    4
 120590000    5
 120600000    3
 120610000    3
 120620000    4
 120630000    2
 120640000    3
 120650000    3
 120660000    4
 120670000    4
 120680000    3
 120690000    4
 120700000    9
 120710000    4
 120720000    4
 120730000    5
 120740000    3
 120750000    2
 120760000    3
 120770000    3
 120780000    3
 120790000    3
 120800000    3
 120810000    4
 120820000    2
 120830000    4
 120840000    3
 120850000    4
 120860000    3
 120870000    2
 120880000    3
 120890000    4
 120900000    4
 120910000    3
 120920000    4
 120930000    3
 120940000    3
 120950000    2
 120960000    4
 120970000    2
 120980000    5
 120990000    3
 121000000    5
 121010000    3
 121020000    3
 121030000    3
 121040000    4
 121050000    5
 121060000    3
 121070000    3
 121080000    3
 121090000    3
 121100000    4
 121110000    4
 121120000    4
 121130000    3
 121140000    4
 121150000    5
 121160000    5
 121170000    5
 121180000    5
 121190000    6
 121200000    4
 121210000    6
 121220000    4
 121230000    5
 121240000    4
 121250000    5
 121260000    5
 121270000    3
 121280000    3
 121290000    4
 121300000    4
 121310000    4
 121320000    3
 121330000    2
 121340000    3
 121350000    4
 121360000    7
 121370000   16
 121380000   16
 121390000   14
 121400000   17
 121410000   17
 121420000    7
 121430000    5
 121440000    3
 121450000    5
 121460000    3
 121470000    5
 121480000    5
 121490000   18
 121500000    4
 121510000    3
 121520000    2
 121530000    2
 121540000    2
 121550000    3
 121560000    2
 121570000    2
 121580000    5
 121590000    2
 121600000    4
 121610000    3
 121620000    3
 121630000    3
 121640000    4
 121650000    5
 121660000    2
 121670000    5
 121680000    4
 121690000    2
 121700000    4
 121710000    4
 121720000    3
 121730000    3
 121740000    4
 121750000    3
 121760000    3
 121770000    3
 121780000    3
 121790000    3
 121800000    4
 121810000    3
 121820000    3
 121830000    4
 121840000    2
 121850000    3
 121860000    4
 121870000    4
 121880000    3
 121890000    3
 121900000    4
 121910000    5
 121920000    3
 121930000    5
 121940000    4
 121950000    2
 121960000    3
 121970000    4
 121980000    4
 121990000    3
 122000000    3
 122010000    3
 122020000    2
 122030000    3
 122040000    3
 122050000    3
 122060000    3
 122070000    4
 122080000    3
 122090000    4
 122100000    3
 122110000    3
 122120000    3
 122130000    3
 122140000    1
 122150000    2
 122160000    3
 122170000    3
 122180000    4
 122190000    3
 122200000    2
 122210000    3
 122220000    4
 122230000    3
 122240000    3
 122250000    3
 122260000    2
 122270000    5
 122280000    3
 122290000    3
 122300000    3
 122310000    3
 122320000    3
 122330000    4
 122340000    3
 122350000    4
 122360000    4
 122370000    3
 122380000    3
 122390000    2
 122400000    3
 122410000    3
 122420000    4
 122430000    4
 122440000    3
 122450000    3
 122460000    3
 122470000    3
 122480000    3
 122490000    3
 122500000    3
 122510000    4
 122520000    3
 122530000    3
 122540000    3
 122550000    2
 122560000    2
 122570000    3
 122580000    4
 122590000    2
 122600000    4
 122610000    4
 122620000    4
 122630000    4
 122640000    3
 122650000    2
 122660000    4
 122670000    3
 122680000    3
 122690000    3
 122700000    3
 122710000    3
 122720000    3
 122730000    3
 122740000    4
 122750000    3
 122760000    4
 122770000    3
 122780000    3
 122790000    5
 122800000    2
 122810000    3
 122820000    5
 122830000    4
 122840000    6
 122850000   10
 122860000    7
 122870000    4
 122880000    3
 122890000    3
 122900000    4
 122910000    2
 122920000    4
 122930000    3
 122940000    3
 122950000    4
 122960000    3
 122970000    3
 122980000    3
 122990000    3
 123000000    2
 123010000    5
 123020000    3
 123030000    2
 123040000    2
 123050000    2
 123060000    4
 123070000    5
 123080000    2
 123090000    3
 123100000    4
 123110000    3
 123120000    8
 123130000    5
 123140000    7
 123150000    8
 123160000    4
 123170000    5
 123180000    5
 123190000    4
 123200000    4
 123210000    4
 123220000    4
 123230000    5
 123240000    5
 123250000    3
 123260000    4
 123270000    5
 123280000    9
 123290000   19
 123300000   12
 123310000   15
 123320000    4
 123330000    4
 123340000    2
 123350000    2
 123360000    2
 123370000    2
 123380000    4
 123390000    2
 123400000    5
 123410000    3
 123420000    3
 123430000    4
 123440000    3
 123450000    3
 123460000    4
 123470000    3
 123480000    3
 123490000    2
 123500000    3
 123510000    2
 123520000    2
 123530000    2
 123540000    5
 123550000    4
 123560000    9
 123570000   10
 123580000   12
 123590000   12
 123600000   17
 123610000   18
 123620000   17
 123630000   16
 123640000    6
 123650000    7
 123660000    3
 123670000    5
 123680000    4
 123690000    4
 123700000    3
 123710000    2
 123720000    3
 123730000    3
 123740000    4
 123750000    3
 123760000    3
 123770000    2
 123780000    4
 123790000    3
 123800000    6
 123810000    5
 123820000    3
 123830000    3
 123840000    4
 123850000    3
 123860000    2
 123870000    5
 123880000    3
 123890000    3
 123900000    4
 123910000    5
 123920000    5
 123930000    7
 123940000    4
 123950000    4
 123960000    5
 123970000    4
 123980000    3
 123990000    6
 124000000    5
 124010000    8
 124020000    5
 124030000    4
 124040000    3
 124050000    3
 124060000    6
 124070000    4
 124080000    4
 124090000    4
 124100000    4
 124110000    4
 124120000    8
 124130000    4
 124140000    4
 124150000    7
 124160000    6
 124170000    5
 124180000    5
 124190000    4
 124200000    4
 124210000    4
 124220000    2
 124230000    3
 124240000    4
 124250000    4
 124260000    4
 124270000    3
 124280000    3
 124290000    4
 124300000    3
 124310000    3
 124320000    3
 124330000    3
 124340000    4
 124350000    3
 124360000    4
 124370000    4
 124380000    5
 124390000    6
 124400000    7
 124410000    2
 124420000    4
 124430000    3
 124440000    4
 124450000    5
 124460000    2
 124470000    3
 124480000    3
 124490000    3
 124500000    2
 124510000    4
 124520000    2
 124530000    3
 124540000    3
 124550000    3
 124560000    2
 124570000    4
 124580000    2
 124590000    6
 124600000    3
 124610000    3
 124620000    4
 124630000    4
 124640000    4
 124650000    6
 124660000    3
 124670000    4
 124680000    7
 124690000    5
 124700000    5
 124710000    4
 124720000    4
 124730000    4
 124740000    4
 124750000    4
 124760000    4
 124770000    5
 124780000    3
 124790000    5
 124800000    3
 124810000    4
 124820000    4
 124830000    4
 124840000   17
 124850000    8
 124860000    3
 124870000    2
 124880000    4
 124890000    3
 124900000    3
 124910000    3
 124920000    4
 124930000    3
 124940000    6
 124950000   14
 124960000    4
 124970000    3
 124980000    3
 124990000    4
 125000000    3
 125010000    2
 125020000    3
 125030000    4
 125040000    4
 125050000    4
 125060000    3
 125070000    3
 125080000    4
 125090000    3
 125100000    4
 125110000    3
 125120000    3
 125130000    3
 125140000    4
 125150000    3
 125160000    3
 125170000    3
 125180000    3
 125190000    3
 125200000    2
 125210000    4
 125220000    2
 125230000    3
 125240000    4
 125250000    2
 125260000    4
 125270000    4
 125280000    4
 125290000    4
 125300000    4
 125310000    5
 125320000    5
 125330000    4
 125340000    6
 125350000    4
 125360000    4
 125370000    4
 125380000    4
 125390000    3
 125400000    3
 125410000    3
 125420000    3
 125430000    3
 125440000    5
 125450000    4
 125460000    4
 125470000    4
 125480000    3
 125490000    4
 125500000    4
 125510000    4
 125520000    3
 125530000    6
 125540000    3
 125550000    4
 125560000    4
 125570000    4
 125580000    3
 125590000    3
 125600000    3
 125610000    4
 125620000    3
 125630000    5
 125640000    4
 125650000    4
 125660000    3
 125670000    3
 125680000    3
 125690000    2
 125700000    3
 125710000    4
 125720000    3
 125730000    3
 125740000    3
 125750000    3
 125760000    3
 125770000    3
 125780000    3
 125790000    3
 125800000    3
 125810000    4
 125820000    3
 125830000    3
 125840000    4
 125850000    3
 125860000    3
 125870000    4
 125880000    3
 125890000    3
 125900000    3
 125910000    3
 125920000    2
 125930000    2
 125940000    4
 125950000    3
 125960000    3
 125970000    5
 125980000    5
 125990000    4
 126000000    5
 126010000    6
 126020000    4
 126030000    5
 126040000    3
 126050000    4
 126060000    3
 126070000    5
 126080000    5
 126090000    5
 126100000    4
 126110000    3
 126120000    3
 126130000    4
 126140000    3
 126150000    4
 126160000    8
 126170000    3
 126180000    3
 126190000    3
 126200000    4
 126210000    2
 126220000    4
 126230000    3
 126240000    3
 126250000    4
 126260000    2
 126270000    3
 126280000    5
 126290000    3
 126300000    4
 126310000    4
 126320000    4
 126330000    3
 126340000    3
 126350000    3
 126360000    4
 126370000    4
 126380000    3
 126390000    4
 126400000    4
 126410000    4
 126420000    5
 126430000    3
 126440000    3
 126450000    3
 126460000    3
 126470000   13
 126480000   14
 126490000   16
 126500000   16
 126510000   14
 126520000   15
 126530000   11
 126540000    3
 126550000    9
 126560000    3
 126570000    4
 126580000    3
 126590000    5
 126600000    5
 126610000    4
 126620000    4
 126630000    4
 126640000    4
 126650000    4
 126660000    3
 126670000    4
 126680000    3
 126690000    5
 126700000    3
 126710000    4
 126720000    2
 126730000    3
 126740000    3
 126750000    4
 126760000    3
 126770000    7
 126780000    5
 126790000    5
 126800000    5
 126810000    3
 126820000    4
 126830000    5
 126840000    5
 126850000    4
 126860000    4
 126870000    3
 126880000    4
 126890000    2
 126900000    4
 126910000    4
 126920000    4
 126930000    4
 126940000    3
 126950000    4
 126960000    4
 126970000    4
 126980000    4
 126990000    3
 127000000    4
 127010000    4
 127020000    6
 127030000    5
 127040000    5
 127050000    7
 127060000    7
 127070000    4
 127080000    4
 127090000    5
 127100000    5
 127110000    7
 127120000    4
 127130000    3
 127140000    5
 127150000    3
 127160000    4
 127170000    4
 127180000    4
 127190000    9
 127200000    5
 127210000    4
 127220000    2
 127230000    7
 127240000    7
 127250000    5
 127260000    7
 127270000    5
 127280000   12
 127290000    7
 127300000    5
 127310000    3
 127320000   11
 127330000    5
 127340000    5
 127350000    4
 127360000    3
 127370000    4
 127380000    3
 127390000    2
 127400000    2
 127410000    3
 127420000    3
 127430000    4
 127440000    4
 127450000    5
 127460000    4
 127470000    4
 127480000    3
 127490000    3
 127500000    3
 127510000    3
 127520000    4
 127530000    3
 127540000    3
 127550000    3
 127560000    3
 127570000    3
 127580000    3
 127590000    3
 127600000    3
 127610000    2
 127620000    5
 127630000    2
 127640000    4
 127650000    3
 127660000    2
 127670000    3
 127680000    3
 127690000    4
 127700000    5
 127710000   16
 127720000   13
 127730000    2
 127740000    4
 127750000    3
 127760000    4
 127770000    2
 127780000    4
 127790000    3
 127800000    3
 127810000    4
 127820000    4
 127830000    3
 127840000    3
 127850000    3
 127860000    2
 127870000    3
 127880000    2
 127890000    2
 127900000    3
 127910000    3
 127920000    3
 127930000    3
 127940000    3
 127950000    3
 127960000    4
 127970000    3
 127980000    3
 127990000    4
 128000000    3
 128010000    4
 128020000    2
 128030000    3
 128040000    3
 128050000    2
 128060000    2
 128070000    3
 128080000    3
 128090000    3
 128100000    2
 128110000    3
 128120000    4
 128130000    6
 128140000   15
 128150000    6
 128160000    5
 128170000    3
 128180000    4
 128190000    5
 128200000    3
 128210000    3
 128220000    3
 128230000    3
 128240000    2
 128250000    4
 128260000    4
 128270000    3
 128280000    5
 128290000    3
 128300000    4
 128310000    4
 128320000    5
 128330000    2
 128340000    4
 128350000    3
 128360000    4
 128370000    4
 128380000    3
 128390000    3
 128400000    4
 128410000    2
 128420000    5
 128430000    5
 128440000    4
 128450000    5
 128460000    5
 128470000    4
 128480000    2
 128490000    3
 128500000    4
 128510000    4
 128520000    2
 128530000    3
 128540000    3
 128550000    4
 128560000   11
 128570000   14
 128580000    4
 128590000    2
 128600000    4
 128610000    3
 128620000    4
 128630000    2
 128640000    5
 128650000    8
 128660000    4
 128670000    5
 128680000    2
 128690000    3
 128700000    3
 128710000    3
 128720000    2
 128730000    3
 128740000    3
 128750000    4
 128760000    5
 128770000    3
 128780000   13
 128790000    2
 128800000    4
 128810000    4
 128820000    5
 128830000    6
 128840000    5
 128850000    5
 128860000    4
 128870000    4
 128880000    4
 128890000    3
 128900000    4
 128910000    4
 128920000    4
 128930000    4
 128940000    3
 128950000    2
 128960000    3
 128970000    2
 128980000    3
 128990000    4
 129000000    3
 129010000    3
 129020000    4
 129030000    4
 129040000    4
 129050000    3
 129060000    4
 129070000    3
 129080000    4
 129090000    2
 129100000    2
 129110000    4
 129120000    3
 129130000    5
 129140000    3
 129150000    4
 129160000    5
 129170000    4
 129180000    2
 129190000    3
 129200000    3
 129210000    2
 129220000    2
 129230000    3
 129240000    3
 129250000    4
 129260000    3
 129270000    3
 129280000    4
 129290000    3
 129300000    3
 129310000    2
 129320000    3
 129330000    4
 129340000    3
 129350000    3
 129360000    3
 129370000    3
 129380000    3
 129390000    4
 129400000    3
 129410000    3
 129420000    4
 129430000    3
 129440000    2
 129450000    5
 129460000    3
 129470000    3
 129480000    3
 129490000    3
 129500000    3
 129510000    4
 129520000    2
 129530000    3
 129540000    3
 129550000    2
 129560000    3
 129570000    2
 129580000    4
 129590000    3
 129600000    3
 129610000    3
 129620000    3
 129630000    7
 129640000    4
 129650000    5
 129660000    3
 129670000    3
 129680000    4
 129690000    4
 129700000    4
 129710000    2
 129720000    4
 129730000    4
 129740000    4
 129750000    2
 129760000    2
 129770000    1
 129780000    3
 129790000    3
 129800000    3
 129810000    4
 129820000    4
 129830000    4
 129840000    9
 129850000   15
 129860000    3
 129870000    2
 129880000    4
 129890000    3
 129900000    4
 129910000    4
 129920000    5
 129930000    4
 129940000    2
 129950000    3
 129960000    3
 129970000    5
 129980000    4
 129990000    3
 130000000    3
 130010000    4
 130020000    3
 130030000    3
 130040000    2
 130050000    4
 130060000    4
 130070000    4
 130080000    3
 130090000    4
 130100000    2
 130110000    4
 130120000    4
 130130000    3
 130140000    3
 130150000    4
 130160000   12
 130170000   15
 130180000    5
 130190000    3
 130200000    3
 130210000    5
 130220000    4
 130230000    3
 130240000    3
 130250000    4
 130260000    2
 130270000    3
 130280000    3
 130290000    3
 130300000    3
 130310000    2
 130320000    3
 130330000    5
 130340000    4
 130350000    4
 130360000    3
 130370000    4
 130380000    3
 130390000    3
 130400000    4
 130410000    3
 130420000    3
 130430000    4
 130440000    3
 130450000    3
 130460000    5
 130470000    3
 130480000    3
 130490000    4
 130500000    5
 130510000    4
 130520000    5
 130530000    4
 130540000    3
 130550000    5
 130560000    4
 130570000    4
 130580000    4
 130590000    2
 130600000    2
 130610000    3
 130620000    2
 130630000    3
 130640000    3
 130650000    4
 130660000    3
 130670000    3
 130680000    5
 130690000    4
 130700000    3
 130710000    5
 130720000    3
 130730000    3
 130740000    3
 130750000    4
 130760000    3
 130770000    3
 130780000    4
 130790000    3
 130800000    5
 130810000    4
 130820000    3
 130830000    5
 130840000    4
 130850000    3
 130860000    3
 130870000    4
 130880000    6
 130890000    4
 130900000    4
 130910000    2
 130920000    3
 130930000    4
 130940000    3
 130950000    4
 130960000    3
 130970000    3
 130980000    3
 130990000    3
 131000000    3
 131010000    3
 131020000    3
 131030000    3
 131040000    4
 131050000    3
 131060000    3
 131070000    3
 131080000    4
 131090000    3
 131100000    3
 131110000    3
 131120000    4
 131130000    2
 131140000    3
 131150000    3
 131160000    5
 131170000    5
 131180000    3
 131190000    4
 131200000    4
 131210000    3
 131220000    4
 131230000    3
 131240000    5
 131250000    4
 131260000    4
 131270000    3
 131280000    4
 131290000    5
 131300000    5
 131310000    3
 131320000    7
 131330000    5
 131340000    5
 131350000    3
 131360000    2
 131370000    4
 131380000    5
 131390000    3
 131400000    3
 131410000    3
 131420000    4
 131430000    5
 131440000    4
 131450000    4
 131460000    3
 131470000    4
 131480000    3
 131490000    4
 131500000    4
 131510000   18
 131520000    3
 131530000    5
 131540000    3
 131550000    5
 131560000    3
 131570000    3
 131580000    3
 131590000    4
 131600000    5
 131610000    5
 131620000    4
 131630000    3
 131640000    3
 131650000    3
 131660000    4
 131670000    3
 131680000    6
 131690000    3
 131700000    4
 131710000    4
 131720000    5
 131730000    5
 131740000    5
 131750000    3
 131760000    2
 131770000    2
 131780000    3
 131790000    2
 131800000    3
 131810000    3
 131820000    3
 131830000    3
 131840000    3
 131850000    3
 131860000    3
 131870000    4
 131880000    4
 131890000    3
 131900000    3
 131910000    3
 131920000    4
 131930000    7
 131940000    4
 131950000    3
 131960000    2
 131970000    4
 131980000    4
 131990000    4
 132000000    4
 132010000   11
 132020000    3
 132030000    3
 132040000    3
 132050000    4
 132060000    6
 132070000    4
 132080000    3
 132090000    4
 132100000    2
 132110000    3
 132120000    3
 132130000    3
 132140000    3
 132150000    3
 132160000    3
 132170000    3
 132180000    4
 132190000    4
 132200000    3
 132210000    5
 132220000    5
 132230000    2
 132240000    3
 132250000    5
 132260000    3
 132270000    5
 132280000    3
 132290000    3
 132300000    3
 132310000    3
 132320000    4
 132330000    3
 132340000    6
 132350000    4
 132360000   12
 132370000    3
 132380000    3
 132390000    5
 132400000    2
 132410000    3
 132420000    2
 132430000    3
 132440000    3
 132450000    3
 132460000    3
 132470000    4
 132480000    4
 132490000    4
 132500000    3
 132510000    4
 132520000    3
 132530000   11
 132540000    5
 132550000    3
 132560000    3
 132570000    4
 132580000    3
 132590000    4
 132600000    4
 132610000    5
 132620000    4
 132630000    3
 132640000    2
 132650000    3
 132660000    4
 132670000    4
 132680000    4
 132690000    4
 132700000    4
 132710000    3
 132720000    3
 132730000    3
 132740000    2
 132750000    4
 132760000    3
 132770000    3
 132780000    3
 132790000    3
 132800000    3
 132810000    3
 132820000    2
 132830000    2
 132840000    3
 132850000    3
 132860000    3
 132870000    3
 132880000    3
 132890000    2
 132900000    3
 132910000    3
 132920000    3
 132930000    3
 132940000    4
 132950000    3
 132960000    4
 132970000    4
 132980000    3
 132990000    4
 133000000    2
 133010000    3
 133020000    4
 133030000    3
 133040000    5
 133050000    2
 133060000    3
 133070000    3
 133080000    3
 133090000    5
 133100000    2
 133110000    3
 133120000    3
 133130000    4
 133140000    3
 133150000    3
 133160000    4
 133170000    6
 133180000    4
 133190000    3
 133200000    4
 133210000    2
 133220000    4
 133230000    3
 133240000    2
 133250000    3
 133260000    3
 133270000    5
 133280000    4
 133290000    4
 133300000    3
 133310000    2
 133320000    3
 133330000    3
 133340000    3
 133350000    4
 133360000    4
 133370000    4
 133380000    4
 133390000    3
 133400000    3
 133410000    3
 133420000    3
 133430000    3
 133440000    3
 133450000    3
 133460000    3
 133470000    3
 133480000    5
 133490000    4
 133500000    4
 133510000    3
 133520000    2
 133530000    3
 133540000    4
 133550000    4
 133560000    3
 133570000    3
 133580000    2
 133590000    4
 133600000    2
 133610000    3
 133620000    3
 133630000    5
 133640000    3
 133650000    3
 133660000    3
 133670000    3
 133680000    3
 133690000    3
 133700000    5
 133710000    3
 133720000    3
 133730000    5
 133740000   12
 133750000    4
 133760000    3
 133770000    3
 133780000    5
 133790000    4
 133800000    5
 133810000    5
 133820000    4
 133830000    3
 133840000    3
 133850000    4
 133860000    3
 133870000    3
 133880000    2
 133890000    4
 133900000    5
 133910000    3
 133920000    3
 133930000    5
 133940000    4
 133950000    3
 133960000    3
 133970000    4
 133980000    4
 133990000    3
 134000000    3
 134010000    3
 134020000    3
 134030000    3
 134040000    3
 134050000    2
 134060000    2
 134070000    3
 134080000    6
 134090000    3
 134100000    3
 134110000    6
 134120000    5
 134130000    4
 134140000    3
 134150000    3
 134160000    7
 134170000    3
 134180000    3
 134190000    4
 134200000    4
 134210000    3
 134220000    3
 134230000    3
 134240000    3
 134250000    3
 134260000    3
 134270000    4
 134280000    3
 134290000    3
 134300000    3
 134310000    3
 134320000    3
 134330000    2
 134340000    3
 134350000    5
 134360000    3
 134370000    3
 134380000    4
 134390000    5
 134400000    4
 134410000    3
 134420000    3
 134430000    3
 134440000    5
 134450000    3
 134460000    3
 134470000    3
 134480000    3
 134490000    4
 134500000    3
 134510000    3
 134520000    2
 134530000    4
 134540000    3
 134550000    3
 134560000    7
 134570000    6
 134580000    4
 134590000    5
 134600000    5
 134610000    5
 134620000    4
 134630000    4
 134640000    3
 134650000    5
 134660000    5
 134670000    3
 134680000    4
 134690000    4
 134700000    3
 134710000    5
 134720000    2
 134730000    3
 134740000    3
 134750000    4
 134760000    5
 134770000    3
 134780000    3
 134790000    3
 134800000    3
 134810000    3
 134820000    4
 134830000    4
 134840000    6
 134850000    5
 134860000    4
 134870000    4
 134880000    3
 134890000    4
 134900000    3
 134910000    5
 134920000    4
 134930000    5
 134940000    4
 134950000    4
 134960000    4
 134970000    3
 134980000    3
 134990000    4
 135000000    4
 135010000    5
 135020000    4
 135030000    4
 135040000    5
 135050000    3
 135060000    5
 135070000    4
 135080000    2
 135090000    4
 135100000    2
 135110000    4
 135120000    3
 135130000    5
 135140000    4
 135150000    3
 135160000    2
 135170000    2
 135180000    5
 135190000    3
 135200000    4
 135210000    4
 135220000    4
 135230000    3
 135240000    2
 135250000    2
 135260000    4
 135270000    3
 135280000    2
 135290000    5
 135300000    3
 135310000    5
 135320000    3
 135330000    3
 135340000    4
 135350000    4
 135360000    3
 135370000    3
 135380000    5
 135390000    3
 135400000    4
 135410000    3
 135420000    3
 135430000    4
 135440000    4
 135450000   10
 135460000    5
 135470000    2
 135480000    3
 135490000    3
 135500000    3
 135510000    3
 135520000    3
 135530000    2
 135540000    2
 135550000    3
 135560000    4
 135570000    3
 135580000    4
 135590000    3
 135600000    3
 135610000   16
 135620000   20
 135630000   19
 135640000   12
 135650000   18
 135660000   17
 135670000   19
 135680000   12
 135690000   15
 135700000   18
 135710000   18
 135720000   21
 135730000   18
 135740000   23
 135750000   17
 135760000    6
 135770000    3
 135780000    2
 135790000    2
 135800000    3
 135810000    3
 135820000    2
 135830000    3
 135840000    3
 135850000    2
 135860000    4
 135870000    4
 135880000    7
 135890000    3
 135900000    4
 135910000    3
 135920000    3
 135930000    4
 135940000    4
 135950000    2
 135960000    4
 135970000    3
 135980000   17
 135990000    4
 136000000   12
 136010000   14
 136020000   12
 136030000   17
 136040000   20
 136050000   22
 136060000   21
 136070000   19
 136080000    9
 136090000   21
 136100000   18
 136110000   22
 136120000    7
 136130000    5
 136140000    5
 136150000    2
 136160000    8
 136170000    6
 136180000    3
 136190000    3
 136200000    3
 136210000    4
 136220000   14
 136230000   18
 136240000    4
 136250000    4
 136260000    5
 136270000    5
 136280000    2
 136290000    4
 136300000    3
 136310000    3
 136320000    4
 136330000    2
 136340000    3
 136350000    3
 136360000    3
 136370000    3
 136380000    4
 136390000    5
 136400000    4
 136410000    4
 136420000    4
 136430000    2
 136440000    4
 136450000    4
 136460000    3
 136470000    4
 136480000    5
 136490000    3
 136500000    5
 136510000    3
 136520000    4
 136530000    3
 136540000    3
 136550000    3
 136560000    5
 136570000    5
 136580000    2
 136590000    5
 136600000    4
 136610000    3
 136620000    5
 136630000    4
 136640000    3
 136650000    4
 136660000    3
 136670000    3
 136680000    3
 136690000    2
 136700000    3
 136710000    3
 136720000    3
 136730000    3
 136740000    3
 136750000    4
 136760000    4
 136770000    5
 136780000    3
 136790000    5
 136800000    3
 136810000    3
 136820000    3
 136830000    2
 136840000    5
 136850000    2
 136860000    3
 136870000    3
 136880000    4
 136890000    5
 136900000    4
 136910000    4
 136920000    3
 136930000    4
 136940000    5
 136950000    3
 136960000    4
 136970000    5
 136980000    4
 136990000    4
 137000000    4
 137010000    4
 137020000    5
 137030000    3
 137040000    3
 137050000    4
 137060000    2
 137070000    3
 137080000    2
 137090000    3
 137100000    3
 137110000    4
 137120000    3
 137130000    3
 137140000    4
 137150000    3
 137160000    4
 137170000    4
 137180000    4
 137190000    4
 137200000    5
 137210000    4
 137220000    3
 137230000    4
 137240000    2
 137250000    3
 137260000    2
 137270000    3
 137280000    3
 137290000    2
 137300000    5
 137310000    5
 137320000    3
 137330000    4
 137340000    2
 137350000    4
 137360000    4
 137370000    4
 137380000    3
 137390000    3
 137400000    3
 137410000    4
 137420000    3
 137430000    3
 137440000    7
 137450000    4
 137460000    3
 137470000    2
 137480000    3
 137490000    2
 137500000    2
 137510000    4
 137520000    3
 137530000    3
 137540000    3
 137550000    3
 137560000    4
 137570000    2
 137580000    3
 137590000    3
 137600000    5
 137610000    3
 137620000    3
 137630000    3
 137640000    3
 137650000    4
 137660000    4
 137670000    7
 137680000    6
 137690000    4
 137700000    3
 137710000    4
 137720000    3
 137730000    5
 137740000    4
 137750000    6
 137760000    4
 137770000    3
 137780000    5
 137790000    4
 137800000    3
 137810000    3
 137820000    3
 137830000    3
 137840000    3
 137850000    5
 137860000    4
 137870000    5
 137880000    3
 137890000    4
 137900000    4
 137910000    4
 137920000    6
 137930000    3
 137940000    5
 137950000    4
 137960000    4
 137970000    5
 137980000    4
 137990000    3
 138000000    3
 138010000    7
 138020000    7
 138030000    6
 138040000    3
 138050000    6
 138060000    5
 138070000    3
 138080000    3
 138090000    5
 138100000    4
 138110000    4
 138120000    3
 138130000    2
 138140000    4
 138150000    4
 138160000    5
 138170000    5
 138180000    4
 138190000    4
 138200000    3
 138210000    4
 138220000    6
 138230000    5
 138240000    3
 138250000    5
 138260000    5
 138270000    4
 138280000    6
 138290000    5
 138300000    5
 138310000    7
 138320000    3
 138330000    5
 138340000    5
 138350000    4
 138360000    4
 138370000    4
 138380000    3
 138390000    8
 138400000    6
 138410000    4
 138420000    4
 138430000    4
 138440000    4
 138450000    4
 138460000    4
 138470000    4
 138480000    5
 138490000    4
 138500000    7
 138510000    7
 138520000    5
 138530000    4
 138540000    8
 138550000    5
 138560000    4
 138570000    5
 138580000    3
 138590000    3
 138600000    3
 138610000    4
 138620000    3
 138630000    2
 138640000    2
 138650000    3
 138660000    3
 138670000    3
 138680000    3
 138690000    3
 138700000    3
 138710000    2
 138720000    3
 138730000    3
 138740000   11
 138750000   11
 138760000   10
 138770000    3
 138780000    3
 138790000    3
 138800000    3
 138810000    2
 138820000    3
 138830000    2
 138840000    4
 138850000    4
 138860000    3
 138870000    4
 138880000    3
 138890000    3
 138900000    3
 138910000    5
 138920000    4
 138930000    4
 138940000    5
 138950000    3
 138960000    3
 138970000    5
 138980000    2
 138990000    4
 139000000    4
 139010000    4
 139020000    2
 139030000    3
 139040000    3
 139050000    3
 139060000    3
 139070000    3
 139080000    2
 139090000    3
 139100000    3
 139110000    3
 139120000    2
 139130000    4
 139140000    9
 139150000   19
 139160000    7
 139170000    3
 139180000    4
 139190000    2
 139200000    3
 139210000    3
 139220000    2
 139230000    3
 139240000    3
 139250000    2
 139260000    3
 139270000    4
 139280000    3
 139290000    3
 139300000    4
 139310000    4
 139320000    2
 139330000    2
 139340000    5
 139350000    4
 139360000    5
 139370000    5
 139380000    5
 139390000    3
 139400000    3
 139410000    4
 139420000    3
 139430000    2
 139440000    3
 139450000    3
 139460000    2
 139470000    3
 139480000    3
 139490000    3
 139500000    2
 139510000   14
 139520000   13
 139530000   13
 139540000   18
 139550000   15
 139560000   15
 139570000   17
 139580000   14
 139590000   18
 139600000   18
 139610000   11
 139620000   19
 139630000   23
 139640000   23
 139650000   22
 139660000   11
 139670000    4
 139680000    5
 139690000    4
 139700000    4
 139710000    3
 139720000    4
 139730000    3
 139740000    3
 139750000    4
 139760000    5
 139770000    5
 139780000    4
 139790000    4
 139800000    4
 139810000    3
 139820000    3
 139830000    3
 139840000    3
 139850000    3
 139860000    3
 139870000    6
 139880000    3
 139890000    5
 139900000    4
 139910000    3
 139920000    3
 139930000    3
 139940000    5
 139950000    4
 139960000    5
 139970000    4
 139980000    4
 139990000    5
 140000000    3
 140010000    4
 140020000    5
 140030000    4
 140040000    6
 140050000    3
 140060000    3
 140070000    3
 140080000    3
 140090000    7
 140100000    4
 140110000    8
 140120000    7
 140130000    5
 140140000    5
 140150000    5
 140160000    4
 140170000    5
 140180000    5
 140190000    5
 140200000    2
 140210000    6
 140220000    3
 140230000    4
 140240000    3
 140250000    4
 140260000    4
 140270000    5
 140280000    4
 140290000    5
 140300000    4
 140310000    4
 140320000    4
 140330000    7
 140340000    4
 140350000    5
 140360000    6
 140370000    5
 140380000    4
 140390000    3
 140400000    4
 140410000    3
 140420000   12
 140430000    7
 140440000    6
 140450000    5
 140460000   23
 140470000   10
 140480000   13
 140490000    6
 140500000    5
 140510000    7
 140520000   15
 140530000   19
 140540000   21
 140550000   20
 140560000   21
 140570000   22
 140580000   24
 140590000   22
 140600000   21
 140610000   22
 140620000   19
 140630000   22
 140640000   21
 140650000   21
 140660000   23
 140670000   23
 140680000   23
 140690000   22
 140700000   24
 140710000   23
 140720000   19
 140730000   15
 140740000   19
 140750000   16
 140760000   13
 140770000   10
 140780000    5
 140790000    4
 140800000    6
 140810000    4
 140820000    5
 140830000    3
 140840000    3
 140850000    4
 140860000    4
 140870000    5
 140880000    3
 140890000    5
 140900000   18
 140910000    4
 140920000    2
 140930000    5
 140940000    4
 140950000    4
 140960000    4
 140970000    4
 140980000    7
 140990000    5
 141000000    5
 141010000    3
 141020000    3
 141030000    3
 141040000    4
 141050000    2
 141060000    3
 141070000    5
 141080000    3
 141090000    5
 141100000    4
 141110000    5
 141120000    7
 141130000    5
 141140000    7
 141150000    4
 141160000    4
 141170000    3
 141180000    4
 141190000    3
 141200000    6
 141210000    6
 141220000    4
 141230000    5
 141240000    4
 141250000    3
 141260000    5
 141270000    5
 141280000    4
 141290000    5
 141300000    5
 141310000    5
 141320000    5
 141330000    3
 141340000    7
 141350000   22
 141360000   19
 141370000    3
 141380000    4
 141390000    4
 141400000    3
 141410000    4
 141420000    3
 141430000    3
 141440000    5
 141450000    5
 141460000    3
 141470000    2
 141480000    6
 141490000    4
 141500000    2
 141510000    4
 141520000    3
 141530000    4
 141540000    2
 141550000    5
 141560000    3
 141570000    3
 141580000    3
 141590000    4
 141600000    4
 141610000    7
 141620000    3
 141630000    4
 141640000    4
 141650000    5
 141660000    3
 141670000    4
 141680000    3
 141690000    2
 141700000    9
 141710000    3
 141720000    3
 141730000    3
 141740000    3
 141750000    3
 141760000    4
 141770000   10
 141780000    6
 141790000    3
 141800000    7
 141810000    4
 141820000    3
 141830000    3
 141840000    4
 141850000    5
 141860000    3
 141870000    4
 141880000    4
 141890000    5
 141900000    4
 141910000    5
 141920000    5
 141930000    5
 141940000    5
 141950000    4
 141960000    3
 141970000    8
 141980000    7
 141990000    5
 142000000    4
 142010000    3
 142020000    3
 142030000    2
 142040000    7
 142050000    5
 142060000    5
 142070000    4
 142080000    5
 142090000    6
 142100000    6
 142110000    3
 142120000    3
 142130000    4
 142140000    5
 142150000    3
 142160000    4
 142170000    2
 142180000    5
 142190000    4
 142200000    5
 142210000    5
 142220000    4
 142230000    4
 142240000    8
 142250000   19
 142260000   19
 142270000    5
 142280000    5
 142290000    8
 142300000    6
 142310000    7
 142320000    4
 142330000    3
 142340000    3
 142350000    3
 142360000    3
 142370000    3
 142380000    4
 142390000    4
 142400000    5
 142410000    4
 142420000    4
 142430000    4
 142440000    5
 142450000    3
 142460000    3
 142470000    3
 142480000    2
 142490000    4
 142500000    2
 142510000    3
 142520000    4
 142530000    3
 142540000    3
 142550000    3
 142560000    3
 142570000    2
 142580000    3
 142590000    4
 142600000    2
 142610000    3
 142620000    3
 142630000    3
 142640000    3
 142650000    4
 142660000    5
 142670000    4
 142680000    3
 142690000    2
 142700000    3
 142710000    5
 142720000    2
 142730000    4
 142740000    4
 142750000    4
 142760000    5
 142770000    4
 142780000    5
 142790000    5
 142800000    5
 142810000    5
 142820000    4
 142830000    5
 142840000    5
 142850000    7
 142860000    4
 142870000    3
 142880000    3
 142890000    3
 142900000    5
 142910000    4
 142920000    5
 142930000    5
 142940000    5
 142950000    5
 142960000    2
 142970000    4
 142980000    8
 142990000    7
 143000000    9
 143010000    5
 143020000   10
 143030000    3
 143040000    7
 143050000    4
 143060000    5
 143070000    6
 143080000    5
 143090000    5
 143100000    5
 143110000    5
 143120000    5
 143130000    4
 143140000    3
 143150000    3
 143160000    3
 143170000    5
 143180000    2
 143190000    4
 143200000    4
 143210000    5
 143220000    3
 143230000    3
 143240000    3
 143250000    3
 143260000    4
 143270000    4
 143280000    4
 143290000    3
 143300000    4
 143310000    2
 143320000    4
 143330000    3
 143340000    3
 143350000    2
 143360000    5
 143370000    5
 143380000    5
 143390000    5
 143400000    3
 143410000    3
 143420000    4
 143430000    4
 143440000    4
 143450000    3
 143460000    4
 143470000    4
 143480000    4
 143490000    4
 143500000    7
 143510000    7
 143520000    8
 143530000    7
 143540000    5
 143550000    4
 143560000    4
 143570000   11
 143580000   21
 143590000   19
 143600000    4
 143610000   18
 143620000   20
 143630000    5
 143640000    4
 143650000    3
 143660000    3
 143670000    2
 143680000    5
 143690000    5
 143700000    3
 143710000    4
 143720000   12
 143730000   11
 143740000   17
 143750000   14
 143760000   16
 143770000    9
 143780000    3
 143790000    1
 143800000    5
 143810000    5
 143820000    5
 143830000    3
 143840000    4
 143850000    3
 143860000    5
 143870000    3
 143880000    4
 143890000    3
 143900000    3
 143910000    3
 143920000    3
 143930000    2
 143940000    3
 143950000    3
 143960000    4
 143970000    4
 143980000    4
 143990000    3
 144000000    3
 144010000    3
 144020000    5
 144030000    3
 144040000    3
 144050000    4
 144060000   14
 144070000   14
 144080000    3
 144090000    3
 144100000    3
 144110000    4
 144120000    2
 144130000    2
 144140000    3
 144150000    2
 144160000    3
 144170000    3
 144180000    2
 144190000    3
 144200000    4
 144210000    3
 144220000    4
 144230000    3
 144240000    4
 144250000    6
 144260000    5
 144270000   19
 144280000   14
 144290000   19
 144300000   19
 144310000   23
 144320000   24
 144330000   18
 144340000   22
 144350000   18
 144360000   23
 144370000   17
 144380000   19
 144390000   16
 144400000   24
 144410000   26
 144420000   24
 144430000   25
 144440000   20
 144450000   20
 144460000   22
 144470000   22
 144480000   24
 144490000   24
 144500000   22
 144510000   21
 144520000   20
 144530000   13
 144540000    4
 144550000   19
 144560000    5
 144570000    4
 144580000    9
 144590000    8
 144600000    7
 144610000    5
 144620000    5
 144630000   14
 144640000   13
 144650000    5
 144660000    4
 144670000    5
 144680000    4
 144690000    7
 144700000    3
 144710000    5
 144720000    4
 144730000    2
 144740000    3
 144750000    4
 144760000    3
 144770000    5
 144780000    2
 144790000    5
 144800000    4
 144810000    4
 144820000    5
 144830000    3
 144840000    5
 144850000    5
 144860000    4
 144870000    4
 144880000    3
 144890000    5
 144900000   11
 144910000    5
 144920000    3
 144930000    6
 144940000    7
 144950000    6
 144960000    7
 144970000    3
 144980000    4
 144990000    5
 145000000    4
 145010000    5
 145020000    5
 145030000    3
 145040000    3
 145050000    4
 145060000    4
 145070000    4
 145080000    4
 145090000    5
 145100000    3
 145110000    5
 145120000    4
 145130000    3
 145140000    3
 145150000    5
 145160000    3
 145170000    6
 145180000    3
 145190000    3
 145200000    4
 145210000    4
 145220000    4
 145230000    3
 145240000    5
 145250000    7
 145260000    5
 145270000    5
 145280000    5
 145290000    5
 145300000    5
 145310000    3
 145320000    3
 145330000    5
 145340000    5
 145350000    4
 145360000    3
 145370000    4
 145380000    3
 145390000    4
 145400000    3
 145410000    4
 145420000    3
 145430000    4
 145440000    2
 145450000    5
 145460000    2
 145470000    4
 145480000    2
 145490000    3
 145500000    3
 145510000    7
 145520000    5
 145530000    4
 145540000    5
 145550000    5
 145560000    4
 145570000    3
 145580000    3
 145590000    4
 145600000    3
 145610000    2
 145620000    3
 145630000    3
 145640000    3
 145650000    3
 145660000    3
 145670000    4
 145680000    4
 145690000    3
 145700000    4
 145710000    4
 145720000    8
 145730000    7
 145740000    3
 145750000    4
 145760000    4
 145770000    4
 145780000    5
 145790000    3
 145800000    5
 145810000    5
 145820000    4
 145830000    4
 145840000    7
 145850000    5
 145860000    5
 145870000    5
 145880000   16
 145890000   21
 145900000    9
 145910000   18
 145920000   14
 145930000   19
 145940000    7
 145950000    5
 145960000    3
 145970000    3
 145980000    3
 145990000    3
 146000000    4
 146010000    2
 146020000    3
 146030000    4
 146040000    2
 146050000    4
 146060000    3
 146070000    4
 146080000    2
 146090000    3
 146100000    4
 146110000    3
 146120000    4
 146130000    4
 146140000    2
 146150000    4
 146160000    3
 146170000    4
 146180000    4
 146190000   17
 146200000   21
 146210000   15
 146220000   19
 146230000   19
 146240000   14
 146250000   21
 146260000   23
 146270000   12
 146280000   21
 146290000   20
 146300000   22
 146310000   21
 146320000   21
 146330000   19
 146340000   21
 146350000    4
 146360000    9
 146370000    5
 146380000    5
 146390000   20
 146400000   15
 146410000    4
 146420000    5
 146430000    5
 146440000    5
 146450000    5
 146460000    4
 146470000    4
 146480000    4
 146490000    4
 146500000    4
 146510000    5
 146520000    4
 146530000    5
 146540000    8
 146550000    5
 146560000    6
 146570000    5
 146580000    5
 146590000    7
 146600000    4
 146610000    4
 146620000    5
 146630000    5
 146640000    4
 146650000    4
 146660000    4
 146670000    4
 146680000    4
 146690000    4
 146700000    4
 146710000    4
 146720000    5
 146730000    4
 146740000    5
 146750000    6
 146760000    5
 146770000    4
 146780000    4
 146790000    3
 146800000    2
 146810000    3
 146820000    2
 146830000    3
 146840000    3
 146850000    3
 146860000    3
 146870000    4
 146880000    2
 146890000    4
 146900000    5
 146910000    4
 146920000    3
 146930000    4
 146940000    3
 146950000    3
 146960000    4
 146970000   16
 146980000   16
 146990000   14
 147000000   15
 147010000   10
 147020000    3
 147030000    2
 147040000    2
 147050000    3
 147060000    5
 147070000    3
 147080000    4
 147090000    4
 147100000    4
 147110000    2
 147120000    3
 147130000    3
 147140000    3
 147150000    3
 147160000    3
 147170000    3
 147180000    2
 147190000    3
 147200000    3
 147210000    2
 147220000    3
 147230000    3
 147240000    3
 147250000    2
 147260000    4
 147270000    3
 147280000    2
 147290000    2
 147300000    2
 147310000    3
 147320000    3
 147330000    5
 147340000    3
 147350000    2
 147360000    3
 147370000    3
 147380000    2
 147390000    4
 147400000    6
 147410000    3
 147420000    2
 147430000    4
 147440000    5
 147450000    5
 147460000    4
 147470000    4
 147480000    5
 147490000    5
 147500000    2
 147510000   17
 147520000   14
 147530000    5
 147540000    4
 147550000    2
 147560000    4
 147570000    3
 147580000    3
 147590000   14
 147600000   14
 147610000    9
 147620000    4
 147630000    4
 147640000    3
 147650000    6
 147660000   20
 147670000   22
 147680000   16
 147690000    2
 147700000    4
 147710000    5
 147720000    3
 147730000    2
 147740000    4
 147750000    4
 147760000    3
 147770000    4
 147780000    5
 147790000    3
 147800000    5
 147810000    4
 147820000   19
 147830000   17
 147840000   17
 147850000   14
 147860000   18
 147870000    5
 147880000    8
 147890000    5
 147900000    3
 147910000    4
 147920000    4
 147930000    8
 147940000    5
 147950000    3
 147960000    4
 147970000    8
 147980000    3
 147990000    6
 148000000    3
 148010000    4
 148020000    5
 148030000    8
 148040000    4
 148050000    5
 148060000    4
 148070000    4
 148080000    4
 148090000    4
 148100000    8
 148110000   16
 148120000   15
 148130000   12
 148140000   14
 148150000    5
 148160000    6
 148170000    5
 148180000   19
 148190000   12
 148200000    7
 148210000    5
 148220000    7
 148230000    5
 148240000    7
 148250000    7
 148260000    8
 148270000    7
 148280000    9
 148290000    4
 148300000    4
 148310000    4
 148320000    4
 148330000    4
 148340000    7
 148350000    4
 148360000    4
 148370000    5
 148380000    6
 148390000    5
 148400000    6
 148410000    5
 148420000    5
 148430000   16
 148440000    6
 148450000    6
 148460000    6
 148470000   23
 148480000   22
 148490000   23
 148500000   22
 148510000   21
 148520000   24
 148530000   16
 148540000   21
 148550000   22
 148560000   16
 148570000   21
 148580000   20
 148590000   21
 148600000   21
 148610000   19
 148620000   11
 148630000    5
 148640000   19
 148650000   18
 148660000   11
 148670000   16
 148680000   19
 148690000   10
 148700000    4
 148710000    4
 148720000    3
 148730000    3
 148740000    3
 148750000   12
 148760000    9
 148770000   11
 148780000   16
 148790000   13
 148800000   18
 148810000   15
 148820000   19
 148830000   16
 148840000   18
 148850000   18
 148860000   13
 148870000   15
 148880000    9
 148890000    3
 148900000    4
 148910000    4
 148920000    3
 148930000    7
 148940000    4
 148950000    3
 148960000    4
 148970000    4
 148980000    7
 148990000    4
 149000000    4
 149010000    3
 149020000    3
 149030000    3
 149040000    3
 149050000    4
 149060000    7
 149070000    3
 149080000    5
 149090000    4
 149100000    4
 149110000    4
 149120000    6
 149130000    4
 149140000    5
 149150000    3
 149160000    4
 149170000    4
 149180000    7
 149190000    5
 149200000    4
 149210000    6
 149220000    5
 149230000    6
 149240000    5
 149250000    5
 149260000    2
 149270000    4
 149280000   17
 149290000   18
 149300000   22
 149310000   23
 149320000   26
 149330000   23
 149340000   23
 149350000   26
 149360000   26
 149370000   25
 149380000   23
 149390000   26
 149400000   26
 149410000   22
 149420000   24
 149430000   21
 149440000   26
 149450000   26
 149460000   25
 149470000   22
 149480000   22
 149490000   27
 149500000   25
 149510000   26
 149520000   22
 149530000   25
 149540000   21
 149550000   14
 149560000   11
 149570000   21
 149580000   24
 149590000   21
 149600000   15
 149610000   19
 149620000    6
 149630000    9
 149640000    4
 149650000    4
 149660000    2
 149670000    3
 149680000    4
 149690000    5
 149700000   12
 149710000   15
 149720000   18
 149730000   15
 149740000    3
 149750000    3
 149760000    2
 149770000    5
 149780000    3
 149790000    3
 149800000    4
 149810000    3
 149820000    4
 149830000    4
 149840000    4
 149850000    3
 149860000    5
 149870000    2
 149880000    3
 149890000    4
 149900000    5
 149910000    5
 149920000    3
 149930000    5
 149940000    4
 149950000    4
 149960000    3
 149970000    5
 149980000    7
 149990000   16
 150000000   17
 150000000   17
 150010000   19
 150020000   26
 150030000   18
 150040000   21
 150050000   16
 150060000   22
 150070000   21
 150080000   18
 150090000   18
 150100000   18
 150110000   17
 150120000   16
 150130000   10
 150140000   12
 150150000    2
 150160000    3
 150170000    3
 150180000   14
 150190000   13
 150200000    7
 150210000   20
 150220000    5
 150230000    2
 150240000    4
 150250000    3
 150260000    3
 150270000    3
 150280000    4
 150290000    5
 150300000    4
 150310000    5
 150320000    3
 150330000    4
 150340000    2
 150350000    4
 150360000    4
 150370000    4
 150380000    3
 150390000    2
 150400000    3
 150410000    3
 150420000    4
 150430000    3
 150440000    4
 150450000    3
 150460000    5
 150470000    4
 150480000    4
 150490000    3
 150500000    4
 150510000    3
 150520000    3
 150530000    4
 150540000    5
 150550000    3
 150560000    3
 150570000    4
 150580000    3
 150590000    4
 150600000    4
 150610000    3
 150620000    4
 150630000    6
 150640000    4
 150650000    4
 150660000    5
 150670000    4
 150680000    4
 150690000    5
 150700000    7
 150710000    3
 150720000    5
 150730000    4
 150740000    4
 150750000    4
 150760000    5
 150770000    4
 150780000    2
 150790000    3
 150800000    2
 150810000    3
 150820000    4
 150830000    2
 150840000    4
 150850000    4
 150860000    2
 150870000    5
 150880000    3
 150890000    4
 150900000    3
 150910000    3
 150920000    3
 150930000    3
 150940000    7
 150950000    4
 150960000    4
 150970000    3
 150980000    3
 150990000    5
 151000000    4
 151010000    4
 151020000    7
 151030000    7
 151040000    5
 151050000    2
 151060000    3
 151070000    5
 151080000    7
 151090000    4
 151100000    6
 151110000    4
 151120000    5
 151130000    4
 151140000    4
 151150000    4
 151160000    3
 151170000    4
 151180000    4
 151190000    2
 151200000    4
 151210000    3
 151220000    3
 151230000    3
 151240000    3
 151250000    4
 151260000    3
 151270000    2
 151280000    2
 151290000    2
 151300000    5
 151310000    2
 151320000    2
 151330000    3
 151340000    2
 151350000    5
 151360000    4
 151370000    9
 151380000    6
 151390000   17
 151400000    3
 151410000   10
 151420000    5
 151430000   10
 151440000    6
 151450000    5
 151460000    5
 151470000    4
 151480000    7
 151490000    7
 151500000    5
 151510000   11
 151520000    6
 151530000    5
 151540000    4
 151550000    4
 151560000    3
 151570000    6
 151580000    6
 151590000    5
 151600000    6
 151610000    6
 151620000    5
 151630000    6
 151640000    5
 151650000    4
 151660000    4
 151670000    5
 151680000    6
 151690000    3
 151700000    4
 151710000    4
 151720000    4
 151730000    7
 151740000    4
 151750000    5
 151760000    6
 151770000    5
 151780000    4
 151790000   19
 151800000   19
 151810000   22
 151820000   23
 151830000   18
 151840000   15
 151850000   19
 151860000   16
 151870000   18
 151880000   22
 151890000   13
 151900000   17
 151910000   21
 151920000   25
 151930000   16
 151940000   18
 151950000   18
 151960000   19
 151970000   19
 151980000   19
 151990000   20
 152000000   19
 152010000   22
 152020000   22
 152030000   18
 152040000   21
 152050000   20
 152060000   19
 152070000   22
 152080000   18
 152090000   20
 152100000   23
 152110000   21
 152120000   21
 152130000   20
 152140000   22
 152150000   19
 152160000   21
 152170000   24
 152180000   21
 152190000   19
 152200000   22
 152210000   23
 152220000   25
 152230000   21
 152240000   21
 152250000   23
 152260000   26
 152270000   23
 152280000   26
 152290000   23
 152300000   23
 152310000   26
 152320000   18
 152330000   21
 152340000   23
 152350000   19
 152360000   14
 152370000   22
 152380000   22
 152390000   17
 152400000   14
 152410000   15
 152420000   13
 152430000   19
 152440000   13
 152450000   19
 152460000   18
 152470000   15
 152480000   15
 152490000   22
 152500000   22
 152510000   21
 152520000   10
 152530000    5
 152540000    5
 152550000    4
 152560000    4
 152570000    7
 152580000    5
 152590000    5
 152600000    2
 152610000    3
 152620000    3
 152630000    6
 152640000    5
 152650000    4
 152660000    4
 152670000    2
 152680000    4
 152690000    4
 152700000    3
 152710000    4
 152720000    3
 152730000    3
 152740000    4
 152750000    5
 152760000    4
 152770000    4
 152780000    5
 152790000   14
 152800000   19
 152810000   19
 152820000    8
 152830000   12
 152840000   12
 152850000    4
 152860000    5
 152870000    2
 152880000    3
 152890000    4
 152900000    4
 152910000    3
 152920000    3
 152930000    3
 152940000    7
 152950000    5
 152960000    4
 152970000    3
 152980000    2
 152990000    4
 153000000    4
 153010000    3
 153020000    4
 153030000    4
 153040000    5
 153050000    5
 153060000    2
 153070000    4
 153080000    4
 153090000    4
 153100000    3
 153110000    3
 153120000    3
 153130000    4
 153140000    3
 153150000    3
 153160000    3
 153170000    3
 153180000    3
 153190000    4
 153200000    2
 153210000    4
 153220000    3
 153230000    4
 153240000    4
 153250000    4
 153260000    7
 153270000    5
 153280000    3
 153290000    2
 153300000    5
 153310000    3
 153320000    4
 153330000    5
 153340000    3
 153350000    4
 153360000    4
 153370000    3
 153380000    2
 153390000    5
 153400000    4
 153410000    9
 153420000    5
 153430000    5
 153440000    4
 153450000    4
 153460000    6
 153470000    5
 153480000    9
 153490000    4
 153500000    3
 153510000    2
 153520000    4
 153530000    4
 153540000    4
 153550000    2
 153560000    4
 153570000    5
 153580000    3
 153590000    4
 153600000    5
 153610000    4
 153620000    4
 153630000    4
 153640000    3
 153650000    5
 153660000    3
 153670000    4
 153680000    4
 153690000    4
 153700000    9
 153710000    5
 153720000   20
 153730000   16
 153740000   18
 153750000   22
 153760000   21
 153770000   22
 153780000   19
 153790000   19
 153800000   21
 153810000   23
 153820000   24
 153830000   22
 153840000   25
 153850000   21
 153860000   23
 153870000   24
 153880000   24
 153890000   23
 153900000   26
 153910000   22
 153920000   23
 153930000   25
 153940000   22
 153950000   25
 153960000   23
 153970000   18
 153980000   19
 153990000   17
 154000000   18
 154010000   21
 154020000   15
 154030000   17
 154040000   19
 154050000   14
 154060000   13
 154070000    6
 154080000    5
 154090000    4
 154100000    4
 154110000    5
 154120000    2
 154130000    4
 154140000    4
 154150000    4
 154160000   13
 154170000   10
 154180000    4
 154190000   10
 154200000    3
 154210000    4
 154220000    5
 154230000    3
 154240000    4
 154250000    4
 154260000    5
 154270000    5
 154280000    5
 154290000   17
 154300000    4
 154310000    4
 154320000    2
 154330000    3
 154340000    2
 154350000    3
 154360000    3
 154370000    4
 154380000    3
 154390000    4
 154400000    3
 154410000    2
 154420000    3
 154430000    3
 154440000    3
 154450000    3
 154460000    3
 154470000    4
 154480000    3
 154490000    3
 154500000    4
 154510000    4
 154520000    3
 154530000    3
 154540000    3
 154550000    7
 154560000    4
 154570000    3
 154580000    4
 154590000    4
 154600000    4
 154610000    3
 154620000    3
 154630000    3
 154640000    5
 154650000    5
 154660000    5
 154670000    4
 154680000    3
 154690000    3
 154700000    3
 154710000    2
 154720000    4
 154730000    3
 154740000    3
 154750000    3
 154760000    4
 154770000    4
 154780000    4
 154790000    3
 154800000    3
 154810000    5
 154820000    3
 154830000    4
 154840000    5
 154850000    4
 154860000    3
 154870000    2
 154880000    3
 154890000    3
 154900000    5
 154910000    5
 154920000    5
 154930000    9
 154940000   13
 154950000    4
 154960000   13
 154970000   17
 154980000    5
 154990000    8
 155000000   14
 155010000   17
 155020000   13
 155030000   17
 155040000   17
 155050000   19
 155060000   13
 155070000   12
 155080000   19
 155090000   21
 155100000   16
 155110000   14
 155120000   18
 155130000   17
 155140000   15
 155150000   17
 155160000   21
 155170000   23
 155180000   21
 155190000   26
 155200000   22
 155210000   23
 155220000   25
 155230000   21
 155240000   19
 155250000   23
 155260000   20
 155270000   19
 155280000   24
 155290000   17
 155300000   19
 155310000   23
 155320000   16
 155330000   24
 155340000   12
 155350000   16
 155360000   19
 155370000   19
 155380000   18
 155390000   23
 155400000   10
 155410000   19
 155420000   21
 155430000   13
 155440000   19
 155450000   17
 155460000    5
 155470000    7
 155480000    4
 155490000    3
 155500000    4
 155510000    4
 155520000    4
 155530000    4
 155540000    3
 155550000    4
 155560000    4
 155570000    6
 155580000   19
 155590000   10
 155600000    5
 155610000    5
 155620000    5
 155630000   10
 155640000    6
 155650000    4
 155660000    5
 155670000    3
 155680000    3
 155690000    8
 155700000    6
 155710000   14
 155720000   24
 155730000   12
 155740000   18
 155750000   17
 155760000   15
 155770000   17
 155780000   18
 155790000   20
 155800000   11
 155810000    2
 155820000    4
 155830000    4
 155840000    5
 155850000    4
 155860000    3
 155870000    4
 155880000    4
 155890000    4
 155900000    3
 155910000    3
 155920000    7
 155930000    5
 155940000    5
 155950000    3
 155960000    4
 155970000    2
 155980000    5
 155990000    4
 156000000    4
 156010000    2
 156020000    4
 156030000    3
 156040000    3
 156050000    3
 156060000    2
 156070000    4
 156080000    3
 156090000    5
 156100000    3
 156110000    3
 156120000    3
 156130000    7
 156140000    3
 156150000    4
 156160000    4
 156170000    3
 156180000    3
 156190000    5
 156200000    3
 156210000    6
 156220000    4
 156230000    3
 156240000    5
 156250000   12
 156260000    4
 156270000    3
 156280000    5
 156290000    5
 156300000    5
 156310000    4
 156320000    7
 156330000    4
 156340000    4
 156350000    4
 156360000    5
 156370000    4
 156380000    6
 156390000    3
 156400000    7
 156410000    5
 156420000    4
 156430000    2
 156440000    5
 156450000    3
 156460000    5
 156470000    4
 156480000    5
 156490000    7
 156500000    6
 156510000   21
 156520000   23
 156530000   21
 156540000   20
 156550000    3
 156560000   12
 156570000    4
 156580000    3
 156590000    7
 156600000    5
 156610000    5
 156620000    6
 156630000    4
 156640000    4
 156650000    5
 156660000    5
 156670000   10
 156680000    5
 156690000    5
 156700000   10
 156710000    5
 156720000    7
 156730000    5
 156740000    4
 156750000    3
 156760000    3
 156770000    2
 156780000    4
 156790000    3
 156800000    3
 156810000    5
 156820000    5
 156830000    3
 156840000    5
 156850000    4
 156860000    3
 156870000    3
 156880000    4
 156890000    3
 156900000    4
 156910000    2
 156920000    3
 156930000    3
 156940000    4
 156950000    5
 156960000    7
 156970000    3
 156980000    4
 156990000    2
 157000000    3
 157010000    3
 157020000    3
 157030000    4
 157040000    4
 157050000    3
 157060000    4
 157070000    5
 157080000    3
 157090000    4
 157100000    3
 157110000    2
 157120000    3
 157130000    4
 157140000    3
 157150000   11
 157160000   14
 157170000    5
 157180000    5
 157190000    4
 157200000    5
 157210000    6
 157220000    4
 157230000    4
 157240000    3
 157250000    2
 157260000    4
 157270000    3
 157280000    2
 157290000    3
 157300000    4
 157310000    4
 157320000    6
 157330000    7
 157340000    5
 157350000   10
 157360000    5
 157370000    4
 157380000    3
 157390000    3
 157400000    4
 157410000    5
 157420000    3
 157430000    5
 157440000    5
 157450000    5
 157460000    5
 157470000    7
 157480000    7
 157490000    7
 157500000    5
 157510000    7
 157520000    5
 157530000    3
 157540000    7
 157550000    5
 157560000    4
 157570000    4
 157580000    4
 157590000    3
 157600000    3
 157610000    3
 157620000    3
 157630000    3
 157640000    4
 157650000    4
 157660000    4
 157670000    5
 157680000    7
 157690000    8
 157700000    3
 157710000    4
 157720000    4
 157730000    5
 157740000    7
 157750000   18
 157760000    9
 157770000    5
 157780000    5
 157790000    6
 157800000    5
 157810000   15
 157820000   11
 157830000   20
 157840000    6
 157850000    5
 157860000    4
 157870000    3
 157880000    4
 157890000    3
 157900000    4
 157910000    5
 157920000    4
 157930000    5
 157940000    4
 157950000    3
 157960000    2
 157970000    5
 157980000    4
 157990000    3
 158000000    2
 158010000    3
 158020000    3
 158030000    4
 158040000    4
 158050000    3
 158060000    4
 158070000    3
 158080000    2
 158090000    3
 158100000    4
 158110000    2
 158120000    3
 158130000    3
 158140000    4
 158150000    4
 158160000    3
 158170000    4
 158180000    4
 158190000    5
 158200000    3
 158210000    3
 158220000    3
 158230000    3
 158240000    3
 158250000    3
 158260000    3
 158270000    3
 158280000    3
 158290000    6
 158300000    6
 158310000    5
 158320000   10
 158330000    4
 158340000    4
 158350000    5
 158360000    9
 158370000    5
 158380000    4
 158390000    5
 158400000    4
 158410000    5
 158420000    4
 158430000    5
 158440000    3
 158450000    4
 158460000    5
 158470000    5
 158480000    4
 158490000    4
 158500000    3
 158510000    4
 158520000    2
 158530000    5
 158540000    3
 158550000    3
 158560000    3
 158570000    3
 158580000    2
 158590000    2
 158600000    2
 158610000    3
 158620000    2
 158630000    5
 158640000   11
 158650000    4
 158660000    3
 158670000    4
 158680000    3
 158690000    2
 158700000    3
 158710000    3
 158720000    2
 158730000    4
 158740000    4
 158750000    4
 158760000    3
 158770000    4
 158780000    4
 158790000    3
 158800000    9
 158810000    3
 158820000    4
 158830000    3
 158840000    5
 158850000    5
 158860000    4
 158870000    4
 158880000    4
 158890000    4
 158900000    5
 158910000    5
 158920000    5
 158930000    5
 158940000    6
 158950000    3
 158960000    3
 158970000    3
 158980000    3
 158990000    4
 159000000    4
 159010000    2
 159020000    3
 159030000    4
 159040000    3
 159050000    4
 159060000    4
 159070000    2
 159080000    4
 159090000    4
 159100000    4
 159110000    4
 159120000    4
 159130000    4
 159140000    2
 159150000    3
 159160000    4
 159170000    7
 159180000    4
 159190000    5
 159200000    4
 159210000    3
 159220000    5
 159230000    4
 159240000    4
 159250000    4
 159260000    3
 159270000    4
 159280000    3
 159290000    4
 159300000    5
 159310000   10
 159320000    5
 159330000    3
 159340000    4
 159350000    4
 159360000    4
 159370000    3
 159380000    3
 159390000    3
 159400000    2
 159410000    3
 159420000    4
 159430000    4
 159440000    4
 159450000    4
 159460000    5
 159470000    4
 159480000    4
 159490000    3
 159500000    3
 159510000    4
 159520000    3
 159530000    8
 159540000    4
 159550000    5
 159560000    3
 159570000    3
 159580000    4
 159590000    4
 159600000    4
 159610000    4
 159620000    5
 159630000    5
 159640000    5
 159650000    4
 159660000    3
 159670000    3
 159680000    5
 159690000   13
 159700000    5
 159710000    4
 159720000    5
 159730000    3
 159740000    4
 159750000    6
 159760000    5
 159770000    4
 159780000    6
 159790000    6
 159800000   21
 159810000   19
 159820000    2
 159830000    5
 159840000    5
 159850000    1
 159860000    4
 159870000    3
 159880000    3
 159890000    5
 159900000    2
 159910000    3
 159920000    4
 159930000    3
 159940000    3
 159950000    2
 159960000    5
 159970000    4
 159980000    2
 159990000   10
 160000000   13
 160010000    5
 160020000    4
 160030000    3
 160040000    3
 160050000    3
 160060000    4
 160070000    4
 160080000    3
 160090000    3
 160100000    3
 160110000    4
 160120000    3
 160130000    3
 160140000    5
 160150000    3
 160160000    4
 160170000    7
 160180000    2
 160190000    5
 160200000    6
 160210000    5
 160220000    6
 160230000    5
 160240000    8
 160250000    3
 160260000    5
 160270000    5
 160280000    4
 160290000    7
 160300000    7
 160310000    7
 160320000    4
 160330000    5
 160340000    7
 160350000   13
 160360000   10
 160370000   18
 160380000   25
 160390000   21
 160400000   19
 160410000   13
 160420000   22
 160430000   14
 160440000   25
 160450000   20
 160460000   25
 160470000   21
 160480000   21
 160490000   22
 160500000   21
 160510000   21
 160520000   21
 160530000   26
 160540000   18
 160550000   15
 160560000   15
 160570000   19
 160580000   16
 160590000    4
 160600000    3
 160610000    3
 160620000    3
 160630000    3
 160640000    3
 160650000    4
 160660000    3
 160670000    2
 160680000    4
 160690000    4
 160700000    5
 160710000    5
 160720000    6
 160730000    4
 160740000    3
 160750000    4
 160760000    4
 160770000    4
 160780000    4
 160790000    4
 160800000    3
 160810000    4
 160820000    5
 160830000    3
 160840000    4
 160850000    4
 160860000    4
 160870000    4
 160880000    3
 160890000    3
 160900000    4
 160910000    2
 160920000    3
 160930000    4
 160940000    2
 160950000    4
 160960000    5
 160970000    4
 160980000    4
 160990000    7
 161000000    4
 161010000    4
 161020000    3
 161030000    4
 161040000    4
 161050000    5
 161060000    4
 161070000    3
 161080000    3
 161090000    5
 161100000    3
 161110000    5
 161120000    6
 161130000    3
 161140000    3
 161150000    3
 161160000    5
 161170000   10
 161180000    4
 161190000    3
 161200000    2
 161210000    5
 161220000    2
 161230000    4
 161240000    3
 161250000    2
 161260000    5
 161270000    4
 161280000    2
 161290000    5
 161300000    3
 161310000    4
 161320000    4
 161330000    2
 161340000    3
 161350000    3
 161360000    3
 161370000    3
 161380000    4
 161390000    7
 161400000    6
 161410000    3
 161420000    4
 161430000    7
 161440000    3
 161450000    4
 161460000    4
 161470000    5
 161480000    7
 161490000    4
 161500000    5
 161510000    4
 161520000    5
 161530000    3
 161540000    5
 161550000    7
 161560000    3
 161570000    4
 161580000    3
 161590000    4
 161600000    3
 161610000    4
 161620000    4
 161630000    4
 161640000    9
 161650000    8
 161660000    5
 161670000    4
 161680000    5
 161690000    3
 161700000    4
 161710000    5
 161720000    4
 161730000    7
 161740000    5
 161750000    4
 161760000    4
 161770000    5
 161780000    2
 161790000    4
 161800000    5
 161810000    4
 161820000    9
 161830000   15
 161840000   15
 161850000    4
 161860000    5
 161870000    4
 161880000    7
 161890000    5
 161900000    4
 161910000    5
 161920000    5
 161930000    5
 161940000    5
 161950000   17
 161960000   20
 161970000   17
 161980000    7
 161990000    5
 162000000    5
 162010000    5
 162020000    3
 162030000    5
 162040000    5
 162050000    4
 162060000    4
 162070000    5
 162080000    5
 162090000    5
 162100000    5
 162110000    3
 162120000    3
 162130000    3
 162140000    3
 162150000    5
 162160000    6
 162170000    4
 162180000    3
 162190000    3
 162200000    4
 162210000    3
 162220000    6
 162230000    4
 162240000    3
 162250000    4
 162260000    3
 162270000    4
 162280000    2
 162290000    3
 162300000    4
 162310000    3
 162320000    4
 162330000    3
 162340000    3
 162350000    3
 162360000    4
 162370000    3
 162380000    2
 162390000    3
 162400000    3
 162410000    4
 162420000    3
 162430000    4
 162440000    4
 162450000    3
 162460000    2
 162470000    4
 162480000    5
 162490000    5
 162500000    7
 162510000    4
 162520000    3
 162530000    4
 162540000    4
 162550000    4
 162560000    3
 162570000    4
 162580000    4
 162590000    5
 162600000    5
 162610000    4
 162620000    3
 162630000    4
 162640000    4
 162650000    5
 162660000    5
 162670000    3
 162680000    4
 162690000    3
 162700000    5
 162710000   13
 162720000    3
 162730000    4
 162740000    5
 162750000    4
 162760000    5
 162770000    5
 162780000    7
 162790000    7
 162800000    4
 162810000    4
 162820000    4
 162830000    3
 162840000    4
 162850000    3
 162860000    3
 162870000    4
 162880000    4
 162890000    4
 162900000    2
 162910000    3
 162920000    3
 162930000    5
 162940000    6
 162950000    3
 162960000    3
 162970000    3
 162980000    4
 162990000    3
 163000000    3
 163010000   10
 163020000    8
 163030000    4
 163040000    3
 163050000    3
 163060000    4
 163070000    2
 163080000    4
 163090000    4
 163100000    4
 163110000    2
 163120000    2
 163130000    3
 163140000    4
 163150000    4
 163160000    3
 163170000    4
 163180000    2
 163190000    4
 163200000    3
 163210000    2
 163220000    2
 163230000    2
 163240000    4
 163250000    3
 163260000    3
 163270000    5
 163280000    4
 163290000    5
 163300000    4
 163310000    3
 163320000    3
 163330000    3
 163340000    3
 163350000    3
 163360000    3
 163370000    2
 163380000    2
 163390000    3
 163400000    3
 163410000    3
 163420000    2
 163430000    4
 163440000    5
 163450000    3
 163460000    3
 163470000    3
 163480000    3
 163490000    3
 163500000    4
 163510000    3
 163520000    3
 163530000    3
 163540000    4
 163550000    2
 163560000    3
 163570000    2
 163580000    4
 163590000    3
 163600000    5
 163610000    3
 163620000    3
 163630000    2
 163640000    3
 163650000    2
 163660000    3
 163670000    3
 163680000    3
 163690000    2
 163700000   10
 163710000    7
 163720000    7
 163730000    3
 163740000    2
 163750000    5
 163760000    2
 163770000    3
 163780000    3
 163790000    3
 163800000    2
 163810000    3
 163820000    4
 163830000    4
 163840000    4
 163850000    4
 163860000    2
 163870000    4
 163880000    3
 163890000    3
 163900000    4
 163910000    3
 163920000    3
 163930000    9
 163940000    4
 163950000    4
 163960000    3
 163970000    3
 163980000    3
 163990000    3
 164000000    3
 164010000    4
 164020000    3
 164030000   12
 164040000    7
 164050000    3
 164060000    5
 164070000    3
 164080000    5
 164090000    4
 164100000    4
 164110000    4
 164120000    3
 164130000    3
 164140000    3
 164150000    5
 164160000    4
 164170000    4
 164180000    3
 164190000    8
 164200000    4
 164210000    3
 164220000    5
 164230000    5
 164240000    3
 164250000    5
 164260000    4
 164270000    4
 164280000    4
 164290000    3
 164300000    3
 164310000    2
 164320000    4
 164330000    2
 164340000    4
 164350000    2
 164360000    3
 164370000    3
 164380000    3
 164390000    3
 164400000    5
 164410000    4
 164420000    2
 164430000    3
 164440000    4
 164450000    5
 164460000    4
 164470000    5
 164480000    4
 164490000    4
 164500000    2
 164510000    3
 164520000    4
 164530000    3
 164540000    4
 164550000    3
 164560000    4
 164570000    6
 164580000    4
 164590000    5
 164600000    3
 164610000    5
 164620000    4
 164630000    3
 164640000    3
 164650000    5
 164660000    5
 164670000    4
 164680000    3
 164690000    5
 164700000    4
 164710000    5
 164720000    3
 164730000    4
 164740000    3
 164750000    3
 164760000    3
 164770000    3
 164780000    4
 164790000    3
 164800000    4
 164810000    4
 164820000    3
 164830000    6
 164840000    4
 164850000    3
 164860000    3
 164870000    3
 164880000    3
 164890000    3
 164900000    3
 164910000    4
 164920000    7
 164930000    5
 164940000    4
 164950000    4
 164960000    2
 164970000    4
 164980000    5
 164990000    4
 165000000    3
 165010000    5
 165020000    9
 165030000    7
 165040000    9
 165050000    3
 165060000    5
 165070000    7
 165080000    4
 165090000    5
 165100000    5
 165110000    5
 165120000    5
 165130000    4
 165140000    6
 165150000    5
 165160000    7
 165170000    5
 165180000    3
 165190000    3
 165200000    4
 165210000    4
 165220000    5
 165230000    4
 165240000    3
 165250000    3
 165260000    4
 165270000    4
 165280000    4
 165290000    4
 165300000    3
 165310000    2
 165320000    3
 165330000    3
 165340000    4
 165350000    3
 165360000    5
 165370000    3
 165380000    5
 165390000    4
 165400000    4
 165410000    4
 165420000    3
 165430000    5
 165440000    4
 165450000    5
 165460000    5
 165470000    3
 165480000    2
 165490000    4
 165500000    4
 165510000    4
 165520000    3
 165530000    2
 165540000    3
 165550000    3
 165560000    3
 165570000    5
 165580000    4
 165590000    4
 165600000    5
 165610000    3
 165620000    5
 165630000    3
 165640000    4
 165650000    7
 165660000    8
 165670000    4
 165680000    4
 165690000    3
 165700000    5
 165710000    4
 165720000    3
 165730000    3
 165740000    5
 165750000    3
 165760000    4
 165770000    7
 165780000    4
 165790000    4
 165800000    4
 165810000    4
 165820000    4
 165830000    4
 165840000    5
 165850000    5
 165860000    7
 165870000    4
 165880000    4
 165890000    4
 165900000    7
 165910000   13
 165920000   14
 165930000   16
 165940000   15
 165950000   19
 165960000   23
 165970000   18
 165980000    3
 165990000    6
 166000000    4
 166010000    4
 166020000    4
 166030000    4
 166040000    4
 166050000    5
 166060000    5
 166070000    5
 166080000    5
 166090000    3
 166100000    3
 166110000    5
 166120000    3
 166130000    4
 166140000    4
 166150000    6
 166160000    4
 166170000   22
 166180000   20
 166190000   20
 166200000    5
 166210000    5
 166220000    7
 166230000    6
 166240000   21
 166250000   24
 166260000   19
 166270000   25
 166280000   27
 166290000   25
 166300000   28
 166310000   24
 166320000   23
 166330000   24
 166340000   26
 166350000   22
 166360000   19
 166370000   25
 166380000   19
 166390000   26
 166400000   28
 166410000   22
 166420000   24
 166430000   26
 166440000   26
 166450000   24
 166460000   18
 166470000   15
 166480000    6
 166490000    3
 166500000    7
 166510000    4
 166520000    4
 166530000    4
 166540000    3
 166550000    4
 166560000    5
 166570000    4
 166580000    6
 166590000    4
 166600000    5
 166610000    5
 166620000    4
 166630000    5
 166640000    5
 166650000    4
 166660000    5
 166670000    3
 166680000    5
 166690000    5
 166700000    3
 166710000    3
 166720000    3
 166730000    3
 166740000    3
 166750000    4
 166760000    4
 166770000    4
 166780000    9
 166790000    3
 166800000    7
 166810000    3
 166820000    5
 166830000    4
 166840000    4
 166850000    5
 166860000    5
 166870000    4
 166880000    2
 166890000    3
 166900000    2
 166910000    4
 166920000    4
 166930000    4
 166940000    4
 166950000    4
 166960000    3
 166970000    4
 166980000    4
 166990000    3
 167000000    5
 167010000    5
 167020000    5
 167030000    5
 167040000    5
 167050000    5
 167060000    5
 167070000    7
 167080000    4
 167090000    5
 167100000   10
 167110000    4
 167120000    4
 167130000    7
 167140000    4
 167150000    3
 167160000    9
 167170000    7
 167180000   14
 167190000   16
 167200000   20
 167210000   12
 167220000    4
 167230000    6
 167240000    4
 167250000    7
 167260000    7
 167270000    7
 167280000    3
 167290000   12
 167300000   14
 167310000   14
 167320000   19
 167330000   16
 167340000   17
 167350000   19
 167360000   19
 167370000   17
 167380000   21
 167390000   14
 167400000   17
 167410000    6
 167420000   19
 167430000   17
 167440000   22
 167450000   24
 167460000   24
 167470000   24
 167480000   24
 167490000   19
 167500000   19
 167510000   21
 167520000   15
 167530000   22
 167540000   21
 167550000   21
 167560000   21
 167570000   23
 167580000   17
 167590000   17
 167600000   21
 167610000   21
 167620000   14
 167630000   18
 167640000   21
 167650000   16
 167660000   15
 167670000   24
 167680000   26
 167690000   22
 167700000   22
 167710000   19
 167720000   16
 167730000    9
 167740000    7
 167750000    5
 167760000    2
 167770000    4
 167780000    3
 167790000    5
 167800000   11
 167810000   17
 167820000   11
 167830000   15
 167840000    5
 167850000    3
 167860000    4
 167870000    5
 167880000    4
 167890000   19
 167900000   19
 167910000    5
 167920000    4
 167930000    2
 167940000    3
 167950000    3
 167960000    5
 167970000    5
 167980000    4
 167990000    5
 168000000    5
 168010000    4
 168020000    5
 168030000    5
 168040000    4
 168050000    6
 168060000    5
 168070000    3
 168080000    6
 168090000    4
 168100000    8
 168110000    5
 168120000    6
 168130000   22
 168140000   22
 168150000   18
 168160000   17
 168170000   17
 168180000    7
 168190000    4
 168200000    5
 168210000    3
 168220000    4
 168230000    5
 168240000    3
 168250000    4
 168260000    3
 168270000    7
 168280000    4
 168290000    3
 168300000    5
 168310000    7
 168320000   18
 168330000   18
 168340000   16
 168350000   11
 168360000    4
 168370000    4
 168380000    5
 168390000    4
 168400000    3
 168410000    6
 168420000    5
 168430000   19
 168440000   23
 168450000   17
 168460000   13
 168470000    4
 168480000    5
 168490000    5
 168500000    7
 168510000    4
 168520000    3
 168530000    5
 168540000    3
 168550000    4
 168560000    3
 168570000    7
 168580000    4
 168590000    2
 168600000    4
 168610000    3
 168620000    6
 168630000    7
 168640000    4
 168650000    2
 168660000    3
 168670000    6
 168680000    4
 168690000    5
 168700000    3
 168710000    4
 168720000    2
 168730000    4
 168740000    3
 168750000    3
 168760000    3
 168770000    3
 168780000    4
 168790000    4
 168800000    4
 168810000    3
 168820000    3
 168830000    4
 168840000    4
 168850000    3
 168860000    7
 168870000    6
 168880000    3
 168890000    4
 168900000    6
 168910000    7
 168920000    3
 168930000    3
 168940000    4
 168950000    3
 168960000    4
 168970000    3
 168980000    3
 168990000    3
 169000000    3
 169010000    3
 169020000    3
 169030000    3
 169040000    4
 169050000    4
 169060000    3
 169070000    5
 169080000    5
 169090000    4
 169100000    3
 169110000    3
 169120000    3
 169130000    3
 169140000    3
 169150000    2
 169160000    2
 169170000    3
 169180000    3
 169190000    2
 169200000    3
 169210000    4
 169220000    2
 169230000    4
 169240000    4
 169250000    4
 169260000    3
 169270000    4
 169280000    3
 169290000    3
 169300000    4
 169310000    4
 169320000    7
 169330000    4
 169340000    4
 169350000    4
 169360000    4
 169370000    3
 169380000    4
 169390000    4
 169400000    4
 169410000    3
 169420000    3
 169430000    7
 169440000    5
 169450000    4
 169460000    5
 169470000    7
 169480000    5
 169490000    4
 169500000    3
 169510000    5
 169520000    6
 169530000    4
 169540000    4
 169550000   11
 169560000    4
 169570000    3
 169580000    4
 169590000    4
 169600000    5
 169610000    3
 169620000    4
 169630000    2
 169640000    4
 169650000    3
 169660000    5
 169670000    3
 169680000    5
 169690000    3
 169700000    4
 169710000    8
 169720000    3
 169730000    4
 169740000    3
 169750000    3
 169760000    2
 169770000    4
 169780000    5
 169790000    4
 169800000    4
 169810000    4
 169820000    5
 169830000    4
 169840000    6
 169850000   22
 169860000   19
 169870000   20
 169880000   21
 169890000   20
 169900000   12
 169910000   22
 169920000   15
 169930000   15
 169940000   17
 169950000    6
 169960000    5
 169970000    5
 169980000    2
 169990000    2
 170000000    7
 170010000    5
 170020000    3
 170030000    3
 170040000    6
 170050000    5
 170060000    7
 170070000    7
 170080000    5
 170090000    4
 170100000    4
 170110000    7
 170120000   14
 170130000   19
 170140000   20
 170150000    7
 170160000    4
 170170000    3
 170180000    5
 170190000    4
 170200000    2
 170210000    4
 170220000    2
 170230000    2
 170240000    3
 170250000    3
 170260000    5
 170270000    4
 170280000    4
 170290000    4
 170300000    4
 170310000    2
 170320000    3
 170330000    4
 170340000    3
 170350000    3
 170360000    2
 170370000    4
 170380000    3
 170390000    3
 170400000    3
 170410000    2
 170420000    4
 170430000    3
 170440000    3
 170450000    3
 170460000    3
 170470000    3
 170480000    5
 170490000    3
 170500000    3
 170510000    3
 170520000    2
 170530000    4
 170540000    2
 170550000    3
 170560000    3
 170570000    3
 170580000    5
 170590000    9
 170600000    3
 170610000    4
 170620000    5
 170630000    6
 170640000    4
 170650000   14
 170660000   17
 170670000    3
 170680000    4
 170690000    2
 170700000    3
 170710000    4
 170720000    3
 170730000    3
 170740000    5
 170750000    2
 170760000    4
 170770000    4
 170780000    2
 170790000    2
 170800000    3
 170810000    3
 170820000    3
 170830000    2
 170840000    1
 170850000    3
 170860000    3
 170870000    3
 170880000    9
 170890000   15
 170900000   11
 170910000   10
 170920000    3
 170930000    4
 170940000    3
 170950000    3
 170960000    3
 170970000    3
 170980000    3
 170990000    4
 171000000    3
 171010000    4
 171020000    4
 171030000    4
 171040000    3
 171050000    3
 171060000    3
 171070000    3
 171080000    3
 171090000    3
 171100000    3
 171110000    3
 171120000    3
 171130000    5
 171140000   12
 171150000   13
 171160000   18
 171170000   19
 171180000   14
 171190000   18
 171200000   19
 171210000   17
 171220000   13
 171230000   15
 171240000   16
 171250000    4
 171260000    3
 171270000    4
 171280000    4
 171290000    5
 171300000    2
 171310000    4
 171320000    4
 171330000    3
 171340000    6
 171350000    4
 171360000    5
 171370000    5
 171380000    4
 171390000    5
 171400000    3
 171410000    4
 171420000   12
 171430000    3
 171440000    5
 171450000    3
 171460000    4
 171470000    3
 171480000    4
 171490000    3
 171500000    4
 171510000    5
 171520000    4
 171530000    3
 171540000    4
 171550000    3
 171560000    4
 171570000    3
 171580000    4
 171590000    3
 171600000   20
 171610000   13
 171620000   18
 171630000   16
 171640000    4
 171650000    4
 171660000    2
 171670000    4
 171680000    4
 171690000    3
 171700000    3
 171710000    5
 171720000    4
 171730000    3
 171740000    4
 171750000    4
 171760000   13
 171770000   20
 171780000   21
 171790000   19
 171800000   11
 171810000    4
 171820000    3
 171830000    4
 171840000    3
 171850000    2
 171860000    5
 171870000    4
 171880000    2
 171890000    5
 171900000    3
 171910000    4
 171920000    2
 171930000    4
 171940000    7
 171950000    5
 171960000    5
 171970000    5
 171980000   12
 171990000    5
 172000000    5
 172010000    3
 172020000    3
 172030000    4
 172040000    3
 172050000    3
 172060000    4
 172070000    3
 172080000    2
 172090000    4
 172100000    3
 172110000    3
 172120000    2
 172130000    3
 172140000    4
 172150000    3
 172160000    5
 172170000    5
 172180000    4
 172190000    3
 172200000    5
 172210000    3
 172220000    3
 172230000    2
 172240000    3
 172250000    3
 172260000    3
 172270000    3
 172280000    3
 172290000    5
 172300000    4
 172310000    4
 172320000    7
 172330000    4
 172340000    7
 172350000    4
 172360000   13
 172370000    4
 172380000    7
 172390000    5
 172400000    5
 172410000    7
 172420000    4
 172430000    3
 172440000    3
 172450000    3
 172460000    4
 172470000    4
 172480000    3
 172490000    3
 172500000    3
 172510000    3
 172520000    3
 172530000    4
 172540000    3
 172550000    2
 172560000    3
 172570000    3
 172580000    8
 172590000    8
 172600000    8
 172610000    8
 172620000    3
 172630000    4
 172640000    9
 172650000   14
 172660000   12
 172670000   12
 172680000   15
 172690000   12
 172700000    6
 172710000    3
 172720000    3
 172730000    4
 172740000    4
 172750000    3
 172760000    3
 172770000    4
 172780000    3
 172790000    3
 172800000    4
 172810000    4
 172820000    4
 172830000    4
 172840000    4
 172850000    4
 172860000    3
 172870000    4
 172880000    4
 172890000    2
 172900000    4
 172910000    5
 172920000    4
 172930000    5
 172940000    6
 172950000    5
 172960000    8
 172970000    7
 172980000    5
 172990000    5
 173000000    6
 173010000    4
 173020000    4
 173030000    5
 173040000    4
 173050000    3
 173060000    3
 173070000    4
 173080000    2
 173090000    3
 173100000    3
 173110000    3
 173120000    4
 173130000    3
 173140000    4
 173150000    4
 173160000    3
 173170000    2
 173180000    3
 173190000    3
 173200000    2
 173210000    3
 173220000    3
 173230000    3
 173240000   11
 173250000    4
 173260000    4
 173270000    3
 173280000    4
 173290000    2
 173300000    3
 173310000    3
 173320000    3
 173330000    4
 173340000    8
 173350000    3
 173360000    3
 173370000    4
 173380000    4
 173390000    3
 173400000    3
 173410000    4
 173420000    4
 173430000    4
 173440000    3
 173450000    4
 173460000    3
 173470000    5
 173480000    4
 173490000    5
 173500000    5
 173510000    3
 173520000    3
 173530000    3
 173540000    4
 173550000    3
 173560000    5
 173570000    3
 173580000    2
 173590000    3
 173600000    3
 173610000    2
 173620000    3
 173630000    2
 173640000    4
 173650000    3
 173660000    5
 173670000    5
 173680000    3
 173690000    3
 173700000    3
 173710000    3
 173720000    4
 173730000    3
 173740000    3
 173750000    3
 173760000    4
 173770000    9
 173780000   12
 173790000    5
 173800000    4
 173810000    4
 173820000    5
 173830000   12
 173840000    4
 173850000    5
 173860000    5
 173870000    4
 173880000    4
 173890000    5
 173900000    5
 173910000    5
 173920000    5
 173930000    5
 173940000    4
 173950000    5
 173960000    4
 173970000    4
 173980000    3
 173990000    3
 174000000    7
 174010000    6
 174020000    7
 174030000    4
 174040000    4
 174050000    3
 174060000    4
 174070000    3
 174080000    4
 174090000    3
 174100000    3
 174110000    3
 174120000    3
 174130000    5
 174140000   10
 174150000    5
 174160000    4
 174170000    3
 174180000    9
 174190000    4
 174200000    4
 174210000    5
 174220000    4
 174230000    6
 174240000    3
 174250000    3
 174260000    4
 174270000    3
 174280000    4
 174290000    3
 174300000    3
 174310000    4
 174320000    4
 174330000    4
 174340000    2
 174350000    4
 174360000    2
 174370000    4
 174380000    3
 174390000    3
 174400000    4
 174410000    4
 174420000    4
 174430000    3
 174440000    4
 174450000    4
 174460000    5
 174470000    4
 174480000    2
 174490000    4
 174500000    4
 174510000    6
 174520000    8
 174530000    7
 174540000    4
 174550000    4
 174560000    4
 174570000    2
 174580000    2
 174590000    5
 174600000    5
 174610000    4
 174620000    5
 174630000    7
 174640000    3
 174650000    5
 174660000    3
 174670000    7
 174680000    3
 174690000    4
 174700000    4
 174710000    4
 174720000    4
 174730000    6
 174740000    5
 174750000    4
 174760000    4
 174770000    3
 174780000    3
 174790000    4
 174800000    3
 174810000    3
 174820000    3
 174830000    4
 174840000    3
 174850000    3
 174860000    2
 174870000    3
 174880000    3
 174890000    3
 174900000    4
 174910000    3
 174920000    3
 174930000    4
 174940000    3
 174950000    4
 174960000    3
 174970000    4
 174980000    2
 174990000    4
 175000000    4
 175010000    4
 175020000   10
 175030000    3
 175040000    3
 175050000    4
 175060000    4
 175070000    4
 175080000    3
 175090000    3
 175100000    4
 175110000    4
 175120000    5
 175130000   16
 175140000   14
 175150000   11
 175160000   10
 175170000    2
 175180000    3
 175190000    4
 175200000    4
 175210000    2
 175220000    6
 175230000    4
 175240000    3
 175250000    4
 175260000    4
 175270000    7
 175280000    4
 175290000    4
 175300000    3
 175310000    4
 175320000    3
 175330000    4
 175340000    4
 175350000    5
 175360000    6
 175370000    3
 175380000    4
 175390000    4
 175400000    3
 175410000    3
 175420000    3
 175430000    4
 175440000    3
 175450000    3
 175460000    3
 175470000    3
 175480000    3
 175490000    3
 175500000    3
 175510000    3
 175520000    4
 175530000    5
 175540000    4
 175550000    4
 175560000    5
 175570000    4
 175580000    5
 175590000    4
 175600000    3
 175610000    5
 175620000    4
 175630000    4
 175640000    4
 175650000    3
 175660000    4
 175670000    3
 175680000    3
 175690000    3
 175700000    3
 175710000    3
 175720000    3
 175730000    4
 175740000    3
 175750000    3
 175760000    3
 175770000    3
 175780000    4
 175790000    3
 175800000    3
 175810000    4
 175820000    4
 175830000    4
 175840000    4
 175850000    4
 175860000    3
 175870000    3
 175880000    5
 175890000    2
 175900000    3
 175910000    3
 175920000    3
 175930000    3
 175940000    3
 175950000    3
 175960000    3
 175970000    4
 175980000    3
 175990000    3
 176000000    6
 176010000    4
 176020000    4
 176030000    4
 176040000    4
 176050000    3
 176060000    3
 176070000    3
 176080000    2
 176090000    4
 176100000    4
 176110000    3
 176120000    3
 176130000    9
 176140000    4
 176150000    4
 176160000    3
 176170000    3
 176180000    3
 176190000    3
 176200000    2
 176210000    3
 176220000   11
 176230000   13
 176240000    4
 176250000    4
 176260000   15
 176270000    4
 176280000    4
 176290000    3
 176300000    2
 176310000    3
 176320000    3
 176330000    3
 176340000    3
 176350000    3
 176360000    4
 176370000    2
 176380000    4
 176390000    3
 176400000    3
 176410000    3
 176420000    7
 176430000    7
 176440000   10
 176450000   17
 176460000   14
 176470000   19
 176480000   14
 176490000   20
 176500000   19
 176510000   29
 176520000   19
 176530000   19
 176540000   22
 176550000   22
 176560000   22
 176570000   22
 176580000   22
 176590000   22
 176600000   15
 176610000   22
 176620000   11
 176630000   12
 176640000   18
 176650000   12
 176660000   17
 176670000   14
 176680000   12
 176690000   13
 176700000   12
 176710000   21
 176720000    5
 176730000   19
 176740000   22
 176750000    9
 176760000   20
 176770000    7
 176780000    4
 176790000    3
 176800000    4
 176810000    3
 176820000    5
 176830000    4
 176840000    2
 176850000    4
 176860000    5
 176870000    4
 176880000    2
 176890000    3
 176900000    3
 176910000    5
 176920000    5
 176930000    4
 176940000    4
 176950000    6
 176960000    5
 176970000    5
 176980000    5
 176990000    5
 177000000    4
 177010000    5
 177020000    5
 177030000    3
 177040000    4
 177050000    4
 177060000    3
 177070000    4
 177080000    3
 177090000    3
 177100000    5
 177110000    5
 177120000    4
 177130000    4
 177140000    6
 177150000    4
 177160000    5
 177170000    3
 177180000    2
 177190000    4
 177200000    4
 177210000    3
 177220000    3
 177230000    3
 177240000    4
 177250000    3
 177260000    1
 177270000    2
 177280000    3
 177290000    3
 177300000    2
 177310000    3
 177320000    3
 177330000    4
 177340000    3
 177350000    3
 177360000    3
 177370000    3
 177380000    3
 177390000    4
 177400000    4
 177410000    4
 177420000    5
 177430000    3
 177440000    5
 177450000    5
 177460000    3
 177470000    3
 177480000    4
 177490000    3
 177500000    4
 177510000    3
 177520000    4
 177530000    4
 177540000    4
 177550000    2
 177560000    3
 177570000    3
 177580000    5
 177590000    4
 177600000    5
 177610000    4
 177620000    5
 177630000    3
 177640000    3
 177650000    3
 177660000    4
 177670000    4
 177680000    4
 177690000    4
 177700000    5
 177710000    4
 177720000    3
 177730000    3
 177740000    4
 177750000    4
 177760000    5
 177770000    4
 177780000    5
 177790000    3
 177800000    4
 177810000    4
 177820000    2
 177830000    5
 177840000    7
 177850000    7
 177860000    8
 177870000    3
 177880000    4
 177890000    4
 177900000    4
 177910000    5
 177920000    4
 177930000    7
 177940000    8
 177950000   17
 177960000   21
 177970000   20
 177980000   16
 177990000   22
 178000000   19
 178010000   19
 178020000   22
 178030000   22
 178040000   22
 178050000   25
 178060000   22
 178070000   22
 178080000   19
 178090000   22
 178100000   16
 178110000   20
 178120000   22
 178130000   20
 178140000   16
 178150000   20
 178160000   19
 178170000   19
 178180000   19
 178190000   18
 178200000   19
 178210000   20
 178220000   16
 178230000   17
 178240000   12
 178250000   15
 178260000    9
 178270000   15
 178280000   22
 178290000   11
 178300000    3
 178310000    7
 178320000    5
 178330000    4
 178340000    3
 178350000    4
 178360000    1
 178370000    2
 178380000    3
 178390000    5
 178400000    3
 178410000    4
 178420000    5
 178430000    3
 178440000    4
 178450000    2
 178460000    7
 178470000    4
 178480000    5
 178490000    6
 178500000    7
 178510000    4
 178520000    4
 178530000    3
 178540000    3
 178550000   15
 178560000    4
 178570000    2
 178580000    5
 178590000    4
 178600000    4
 178610000    4
 178620000    5
 178630000    4
 178640000    4
 178650000    3
 178660000    4
 178670000    3
 178680000    5
 178690000    4
 178700000    4
 178710000    5
 178720000    3
 178730000    3
 178740000    2
 178750000    3
 178760000    3
 178770000    3
 178780000    4
 178790000    3
 178800000    5
 178810000    3
 178820000    6
 178830000    3
 178840000    3
 178850000    3
 178860000    2
 178870000    4
 178880000    3
 178890000    2
 178900000    3
 178910000    4
 178920000    4
 178930000    4
 178940000    4
 178950000    3
 178960000    3
 178970000    3
 178980000    3
 178990000    4
 179000000    3
 179010000    3
 179020000    4
 179030000    2
 179040000    3
 179050000    3
 179060000    3
 179070000    3
 179080000    3
 179090000    5
 179100000    5
 179110000    2
 179120000    5
 179130000    2
 179140000    3
 179150000    3
 179160000    2
 179170000    6
 179180000    4
 179190000    4
 179200000    2
 179210000    5
 179220000    5
 179230000    4
 179240000    4
 179250000    4
 179260000    3
 179270000    5
 179280000    3
 179290000   10
 179300000   10
 179310000   14
 179320000   13
 179330000    6
 179340000    3
 179350000    5
 179360000    2
 179370000    3
 179380000    3
 179390000    3
 179400000    3
 179410000    3
 179420000    2
 179430000   15
 179440000   13
 179450000    9
 179460000    3
 179470000    3
 179480000    3
 179490000    4
 179500000    5
 179510000    4
 179520000    5
 179530000    5
 179540000    4
 179550000    3
 179560000    2
 179570000    2
 179580000    4
 179590000    3
 179600000    2
 179610000    4
 179620000    2
 179630000    3
 179640000    3
 179650000    2
 179660000    5
 179670000    4
 179680000    3
 179690000    3
 179700000    4
 179710000    3
 179720000    4
 179730000    3
 179740000    2
 179750000    3
 179760000    5
 179770000    4
 179780000    4
 179790000    2
 179800000    3
 179810000    2
 179820000    3
 179830000    3
 179840000    3
 179850000    4
 179860000    4
 179870000    3
 179880000    2
 179890000    4
 179900000    3
 179910000    4
 179920000    5
 179930000    2
 179940000    4
 179950000    2
 179960000    4
 179970000    4
 179980000    3
 179990000    4
 180000000    3
 180010000    3
 180020000    3
 180030000    3
 180040000    2
 180050000    3
 180060000    3
 180070000    2
 180080000    3
 180090000    2
 180100000    4
 180110000    4
 180120000   11
 180130000    7
 180140000    3
 180150000    3
 180160000    3
 180170000    4
 180180000    2
 180190000    3
 180200000    5
 180210000    3
 180220000    4
 180230000    7
 180240000   19
 180250000    5
 180260000    3
 180270000    3
 180280000    5
 180290000    3
 180300000    4
 180310000    7
 180320000    4
 180330000    4
 180340000    2
 180350000    5
 180360000    3
 180370000    4
 180380000    5
 180390000    3
 180400000    2
 180410000    4
 180420000    4
 180430000    3
 180440000    3
 180450000    2
 180460000    4
 180470000    3
 180480000    3
 180490000    3
 180500000    3
 180510000    3
 180520000    2
 180530000    4
 180540000    3
 180550000    4
 180560000    3
 180570000    3
 180580000    3
 180590000    3
 180600000    3
 180610000    3
 180620000    3
 180630000    3
 180640000    3
 180650000    3
 180660000    3
 180670000    3
 180680000    3
 180690000    3
 180700000    3
 180710000    2
 180720000    2
 180730000    2
 180740000    5
 180750000    3
 180760000    3
 180770000    4
 180780000    3
 180790000    3
 180800000    4
 180810000    4
 180820000    4
 180830000    3
 180840000    4
 180850000    3
 180860000    3
 180870000    3
 180880000    4
 180890000    2
 180900000    5
 180910000    4
 180920000    4
 180930000    4
 180940000    4
 180950000    4
 180960000    4
 180970000    3
 180980000    3
 180990000    4
 181000000    4
 181010000    2
 181020000    3
 181030000    2
 181040000    3
 181050000    3
 181060000    3
 181070000    3
 181080000    4
 181090000    3
 181100000    3
 181110000    3
 181120000    4
 181130000    3
 181140000    4
 181150000    4
 181160000    4
 181170000    3
 181180000    2
 181190000    3
 181200000    4
 181210000    3
 181220000    2
 181230000    3
 181240000    2
 181250000    3
 181260000    4
 181270000    2
 181280000    2
 181290000    4
 181300000    3
 181310000    2
 181320000    3
 181330000    2
 181340000    4
 181350000    2
 181360000    3
 181370000    3
 181380000    4
 181390000    4
 181400000    4
 181410000    3
 181420000    3
 181430000    4
 181440000    5
 181450000    3
 181460000    4
 181470000    3
 181480000    3
 181490000    2
 181500000    3
 181510000    3
 181520000    3
 181530000    4
 181540000    3
 181550000    2
 181560000    3
 181570000    2
 181580000    3
 181590000    4
 181600000    3
 181610000    3
 181620000    3
 181630000    3
 181640000    5
 181650000    3
 181660000    3
 181670000    3
 181680000    3
 181690000    2
 181700000    3
 181710000    3
 181720000    4
 181730000    3
 181740000    3
 181750000    3
 181760000    3
 181770000    3
 181780000    3
 181790000    3
 181800000    3
 181810000    4
 181820000    4
 181830000    3
 181840000    3
 181850000    8
 181860000    3
 181870000    4
 181880000    3
 181890000    3
 181900000    5
 181910000    4
 181920000    3
 181930000    3
 181940000    3
 181950000    4
 181960000    5
 181970000    2
 181980000    3
 181990000    3
 182000000    4
 182010000    3
 182020000    4
 182030000    4
 182040000    3
 182050000    3
 182060000    3
 182070000    3
 182080000    3
 182090000    4
 182100000    3
 182110000    3
 182120000    4
 182130000    3
 182140000    1
 182150000    4
 182160000    2
 182170000    3
 182180000    3
 182190000    3
 182200000    3
 182210000    3
 182220000    4
 182230000    2
 182240000    3
 182250000    3
 182260000    3
 182270000    2
 182280000    3
 182290000    4
 182300000    3
 182310000    2
 182320000    3
 182330000    4
 182340000    3
 182350000    4
 182360000    5
 182370000    3
 182380000    4
 182390000    4
 182400000    5
 182410000    4
 182420000    3
 182430000    5
 182440000    4
 182450000   17
 182460000   14
 182470000   11
 182480000    4
 182490000    3
 182500000    3
 182510000    4
 182520000    2
 182530000    3
 182540000    4
 182550000    3
 182560000    3
 182570000    5
 182580000    5
 182590000    2
 182600000    4
 182610000    3
 182620000    3
 182630000    2
 182640000    3
 182650000    5
 182660000    4
 182670000    3
 182680000    3
 182690000    3
 182700000    3
 182710000    3
 182720000    4
 182730000    3
 182740000    3
 182750000    3
 182760000    3
 182770000    4
 182780000    3
 182790000    4
 182800000    3
 182810000    3
 182820000    4
 182830000   14
 182840000    8
 182850000    2
 182860000    4
 182870000    3
 182880000    2
 182890000    3
 182900000    3
 182910000    3
 182920000    3
 182930000    4
 182940000    4
 182950000    3
 182960000    3
 182970000    2
 182980000    2
 182990000    3
 183000000    5
 183010000    3
 183020000    5
 183030000    5
 183040000    6
 183050000    4
 183060000    5
 183070000    4
 183080000    6
 183090000    5
 183100000    4
 183110000    5
 183120000    3
 183130000    7
 183140000    4
 183150000   11
 183160000    6
 183170000    4
 183180000    2
 183190000    2
 183200000    5
 183210000    5
 183220000    4
 183230000    3
 183240000    5
 183250000    3
 183260000    4
 183270000    4
 183280000    2
 183290000    4
 183300000    5
 183310000    4
 183320000    4
 183330000    3
 183340000    3
 183350000    4
 183360000    3
 183370000    3
 183380000    4
 183390000    3
 183400000    3
 183410000    3
 183420000    3
 183430000    3
 183440000    3
 183450000    3
 183460000    3
 183470000    3
 183480000    3
 183490000    3
 183500000    3
 183510000    2
 183520000    3
 183530000    4
 183540000    4
 183550000    4
 183560000    3
 183570000    3
 183580000    3
 183590000    4
 183600000    7
 183610000    3
 183620000    4
 183630000    3
 183640000    3
 183650000    2
 183660000    3
 183670000    4
 183680000    3
 183690000    4
 183700000    2
 183710000    3
 183720000    4
 183730000    3
 183740000    4
 183750000    2
 183760000    4
 183770000    3
 183780000    3
 183790000    3
 183800000    3
 183810000    3
 183820000    4
 183830000    7
 183840000    3
 183850000    4
 183860000    3
 183870000    3
 183880000    3
 183890000    4
 183900000    3
 183910000    4
 183920000    3
 183930000    4
 183940000    3
 183950000    3
 183960000    3
 183970000    4
 183980000    4
 183990000    3
 184000000    3
 184010000    3
 184020000    3
 184030000    4
 184040000    4
 184050000    3
 184060000    7
 184070000    8
 184080000    3
 184090000    3
 184100000    3
 184110000    4
 184120000    4
 184130000    3
 184140000    5
 184150000    3
 184160000    4
 184170000    5
 184180000    4
 184190000    4
 184200000    4
 184210000    5
 184220000    4
 184230000    3
 184240000    2
 184250000    5
 184260000    5
 184270000    4
 184280000    2
 184290000    2
 184300000    4
 184310000    2
 184320000    3
 184330000    2
 184340000    3
 184350000    4
 184360000    4
 184370000    3
 184380000    3
 184390000    3
 184400000    3
 184410000    4
 184420000    3
 184430000    5
 184440000    7
 184450000    5
 184460000    4
 184470000    2
 184480000    3
 184490000   19
 184500000    3
 184510000    5
 184520000    4
 184530000    2
 184540000    4
 184550000    2
 184560000   13
 184570000   14
 184580000   21
 184590000   18
 184600000   22
 184610000   15
 184620000   19
 184630000   21
 184640000   10
 184650000    5
 184660000    5
 184670000    4
 184680000   16
 184690000   15
 184700000   19
 184710000   15
 184720000   18
 184730000   16
 184740000   15
 184750000   17
 184760000   16
 184770000   19
 184780000   22
 184790000   16
 184800000   19
 184810000   19
 184820000    4
 184830000    8
 184840000    5
 184850000    4
 184860000    2
 184870000    4
 184880000    4
 184890000    4
 184900000    4
 184910000    4
 184920000    4
 184930000    7
 184940000    3
 184950000    5
 184960000    6
 184970000    9
 184980000    4
 184990000    5
 185000000    5
 185010000    6
 185020000    4
 185030000    3
 185040000    4
 185050000    3
 185060000    4
 185070000    7
 185080000    5
 185090000    3
 185100000    3
 185110000    4
 185120000    5
 185130000    4
 185140000    3
 185150000    5
 185160000    1
 185170000    4
 185180000    5
 185190000    4
 185200000    4
 185210000    3
 185220000    4
 185230000    5
 185240000    5
 185250000    4
 185260000    5
 185270000    5
 185280000    2
 185290000    3
 185300000    3
 185310000    3
 185320000    4
 185330000    2
 185340000    3
 185350000    3
 185360000    5
 185370000    4
 185380000    3
 185390000    4
 185400000    3
 185410000    2
 185420000    3
 185430000    4
 185440000    5
 185450000    4
 185460000    9
 185470000    5
 185480000    3
 185490000    3
 185500000    4
 185510000    4
 185520000    5
 185530000    5
 185540000    6
 185550000    5
 185560000    3
 185570000    4
 185580000   16
 185590000   23
 185600000    8
 185610000   24
 185620000   21
 185630000   21
 185640000   19
 185650000   19
 185660000   22
 185670000   22
 185680000   17
 185690000   14
 185700000   14
 185710000    9
 185720000   16
 185730000   17
 185740000   11
 185750000   10
 185760000    4
 185770000    3
 185780000    4
 185790000    9
 185800000   12
 185810000   10
 185820000    6
 185830000    8
 185840000    3
 185850000    3
 185860000    3
 185870000    3
 185880000    4
 185890000   13
 185900000   13
 185910000    3
 185920000    4
 185930000    3
 185940000    3
 185950000    3
 185960000    3
 185970000    2
 185980000    3
 185990000    2
 186000000    3
 186010000    3
 186020000    3
 186030000    3
 186040000    3
 186050000    2
 186060000    3
 186070000    4
 186080000    3
 186090000    4
 186100000    2
 186110000    2
 186120000    3
 186130000    3
 186140000    3
 186150000    2
 186160000    3
 186170000    5
 186180000    2
 186190000    3
 186200000    5
 186210000    3
 186220000    4
 186230000    3
 186240000    7
 186250000    4
 186260000    3
 186270000    4
 186280000    3
 186290000    3
 186300000    5
 186310000    4
 186320000    3
 186330000    3
 186340000    5
 186350000    2
 186360000    3
 186370000    3
 186380000    3
 186390000    4
 186400000    4
 186410000    3
 186420000    4
 186430000    5
 186440000    4
 186450000    2
 186460000    4
 186470000    2
 186480000    3
 186490000    3
 186500000    2
 186510000    3
 186520000    4
 186530000    3
 186540000    4
 186550000    3
 186560000    3
 186570000    3
 186580000    4
 186590000    3
 186600000    3
 186610000    3
 186620000    4
 186630000    3
 186640000    5
 186650000    4
 186660000    3
 186670000    3
 186680000    3
 186690000    4
 186700000    4
 186710000    4
 186720000    5
 186730000    4
 186740000    5
 186750000    3
 186760000    5
 186770000    4
 186780000    4
 186790000    3
 186800000    3
 186810000    3
 186820000    3
 186830000    4
 186840000    3
 186850000    4
 186860000    4
 186870000    3
 186880000    4
 186890000    4
 186900000    3
 186910000    4
 186920000    4
 186930000    5
 186940000    3
 186950000    5
 186960000    3
 186970000    3
 186980000    3
 186990000    3
 187000000    3
 187010000    3
 187020000    3
 187030000    4
 187040000    3
 187050000    4
 187060000    5
 187070000    4
 187080000   11
 187090000   13
 187100000   21
 187110000   13
 187120000   17
 187130000   10
 187140000    5
 187150000    3
 187160000    4
 187170000    5
 187180000    3
 187190000    3
 187200000    4
 187210000    5
 187220000   10
 187230000    6
 187240000    7
 187250000    4
 187260000    5
 187270000    3
 187280000    3
 187290000    3
 187300000    2
 187310000    2
 187320000    4
 187330000    4
 187340000    3
 187350000    4
 187360000    3
 187370000    3
 187380000    3
 187390000    2
 187400000    4
 187410000    3
 187420000    3
 187430000    3
 187440000    2
 187450000    3
 187460000    4
 187470000    3
 187480000    2
 187490000    2
 187500000    3
 187510000    3
 187520000    3
 187530000    5
 187540000    3
 187550000    3
 187560000    5
 187570000    5
 187580000    5
 187590000    5
 187600000    5
 187610000    4
 187620000    3
 187630000    4
 187640000    3
 187650000    4
 187660000    4
 187670000    4
 187680000    3
 187690000    3
 187700000    3
 187710000    3
 187720000    3
 187730000    3
 187740000    3
 187750000    2
 187760000    5
 187770000    3
 187780000    3
 187790000    3
 187800000    6
 187810000    3
 187820000    3
 187830000    3
 187840000    3
 187850000    4
 187860000    2
 187870000    3
 187880000    3
 187890000    3
 187900000    3
 187910000    3
 187920000    4
 187930000    3
 187940000    3
 187950000    4
 187960000    5
 187970000    4
 187980000    4
 187990000    3
 188000000    3
 188010000    3
 188020000    3
 188030000    4
 188040000    5
 188050000    6
 188060000    3
 188070000    5
 188080000    3
 188090000    5
 188100000    4
 188110000    3
 188120000    5
 188130000    2
 188140000    2
 188150000    4
 188160000    3
 188170000    5
 188180000    6
 188190000    3
 188200000    3
 188210000    4
 188220000    3
 188230000    2
 188240000    5
 188250000    3
 188260000    3
 188270000    3
 188280000    4
 188290000    4
 188300000    3
 188310000    3
 188320000    2
 188330000    3
 188340000    5
 188350000    3
 188360000    5
 188370000    4
 188380000    2
 188390000    2
 188400000    5
 188410000    4
 188420000    5
 188430000    4
 188440000    4
 188450000    3
 188460000    4
 188470000    7
 188480000    5
 188490000    7
 188500000    5
 188510000    4
 188520000    5
 188530000    4
 188540000    4
 188550000    3
 188560000    3
 188570000    5
 188580000    3
 188590000    3
 188600000    5
 188610000    6
 188620000    4
 188630000    6
 188640000    3
 188650000    4
 188660000    2
 188670000    4
 188680000    5
 188690000    3
 188700000    3
 188710000    4
 188720000    4
 188730000    4
 188740000    4
 188750000    4
 188760000    4
 188770000    3
 188780000    3
 188790000    2
 188800000    3
 188810000    3
 188820000    2
 188830000    3
 188840000    3
 188850000    4
 188860000    3
 188870000    3
 188880000    3
 188890000    4
 188900000    6
 188910000    3
 188920000    4
 188930000    2
 188940000    9
 188950000   16
 188960000    9
 188970000    3
 188980000    3
 188990000    2
 189000000    3
 189010000    3
 189020000    4
 189030000    4
 189040000    3
 189050000    3
 189060000    3
 189070000    3
 189080000    4
 189090000    5
 189100000    3
 189110000    2
 189120000    4
 189130000    4
 189140000    3
 189150000    2
 189160000    4
 189170000    3
 189180000    3
 189190000   14
 189200000   16
 189210000   12
 189220000   11
 189230000   10
 189240000   17
 189250000    3
 189260000    7
 189270000    4
 189280000    3
 189290000    4
 189300000    5
 189310000    3
 189320000    5
 189330000    4
 189340000    2
 189350000    4
 189360000    3
 189370000    3
 189380000    4
 189390000    4
 189400000    3
 189410000    4
 189420000    4
 189430000    3
 189440000    4
 189450000    3
 189460000    3
 189470000    4
 189480000    3
 189490000    4
 189500000    3
 189510000    3
 189520000    5
 189530000    5
 189540000    3
 189550000    7
 189560000    5
 189570000    5
 189580000   14
 189590000    4
 189600000    4
 189610000    4
 189620000    3
 189630000    5
 189640000    4
 189650000    3
 189660000    4
 189670000    3
 189680000    3
 189690000    3
 189700000    3
 189710000    6
 189720000    3
 189730000    4
 189740000    3
 189750000    3
 189760000    4
 189770000    4
 189780000    3
 189790000    3
 189800000    4
 189810000    3
 189820000    3
 189830000    4
 189840000    4
 189850000    4
 189860000    3
 189870000    4
 189880000   13
 189890000   11
 189900000   10
 189910000   19
 189920000   15
 189930000   16
 189940000   16
 189950000   21
 189960000   19
 189970000    9
 189980000    4
 189990000    3
 190000000    4
 190010000    4
 190020000    4
 190030000    4
 190040000    5
 190050000    4
 190060000    3
 190070000    2
 190080000    3
 190090000    3
 190100000    4
 190110000    4
 190120000    3
 190130000    3
 190140000    3
 190150000    3
 190160000    3
 190170000    2
 190180000    3
 190190000    2
 190200000    3
 190210000    3
 190220000    4
 190230000    4
 190240000    3
 190250000    3
 190260000    4
 190270000    4
 190280000    2
 190290000    4
 190300000    4
 190310000    4
 190320000    3
 190330000    5
 190340000    1
 190350000    6
 190360000    3
 190370000    3
 190380000    4
 190390000    5
 190400000    3
 190410000    3
 190420000    5
 190430000    5
 190440000    9
 190450000    5
 190460000   11
 190470000    4
 190480000    2
 190490000    5
 190500000    4
 190510000    4
 190520000    2
 190530000    9
 190540000    3
 190550000    5
 190560000    5
 190570000    3
 190580000    4
 190590000    5
 190600000    5
 190610000    4
 190620000    4
 190630000    5
 190640000    3
 190650000    2
 190660000    3
 190670000    3
 190680000    3
 190690000    5
 190700000    3
 190710000    5
 190720000    5
 190730000    3
 190740000    3
 190750000    4
 190760000    6
 190770000   14
 190780000   14
 190790000    5
 190800000    3
 190810000    3
 190820000    3
 190830000    4
 190840000    7
 190850000    5
 190860000    4
 190870000    6
 190880000    4
 190890000    3
 190900000    4
 190910000    3
 190920000    4
 190930000    4
 190940000    4
 190950000    3
 190960000    4
 190970000    5
 190980000    4
 190990000    5
 191000000    4
 191010000    3
 191020000    3
 191030000    5
 191040000    4
 191050000    5
 191060000    4
 191070000    4
 191080000    3
 191090000    4
 191100000    4
 191110000    4
 191120000    4
 191130000    3
 191140000    5
 191150000    4
 191160000    3
 191170000    3
 191180000    4
 191190000    5
 191200000    4
 191210000    3
 191220000    4
 191230000    3
 191240000    3
 191250000    3
 191260000    4
 191270000    3
 191280000    2
 191290000    3
 191300000    5
 191310000    3
 191320000    4
 191330000    3
 191340000    2
 191350000    4
 191360000    3
 191370000    3
 191380000    4
 191390000    4
 191400000    3
 191410000    3
 191420000    2
 191430000    2
 191440000    3
 191450000    2
 191460000    5
 191470000    3
 191480000    2
 191490000    5
 191500000   15
 191510000    5
 191520000    4
 191530000    4
 191540000    3
 191550000    5
 191560000    4
 191570000    3
 191580000    4
 191590000    6
 191600000   10
 191610000    4
 191620000    3
 191630000    4
 191640000    4
 191650000    3
 191660000    8
 191670000    5
 191680000    6
 191690000    5
 191700000    5
 191710000    2
 191720000    3
 191730000    3
 191740000    4
 191750000    4
 191760000    3
 191770000    4
 191780000    3
 191790000    4
 191800000    3
 191810000    3
 191820000    3
 191830000    4
 191840000    5
 191850000    9
 191860000    3
 191870000    5
 191880000    4
 191890000    4
 191900000    4
 191910000    5
 191920000    3
 191930000    5
 191940000    3
 191950000    3
 191960000    3
 191970000    4
 191980000    3
 191990000    7
 192000000    4
 192010000   12
 192020000    7
 192030000    2
 192040000    4
 192050000    5
 192060000    4
 192070000    5
 192080000    5
 192090000    4
 192100000    4
 192110000    5
 192120000    6
 192130000    4
 192140000    5
 192150000    3
 192160000    3
 192170000    4
 192180000    3
 192190000    5
 192200000    5
 192210000    3
 192220000    3
 192230000    4
 192240000    4
 192250000    5
 192260000    4
 192270000    4
 192280000    4
 192290000    4
 192300000    4
 192310000    4
 192320000    2
 192330000    4
 192340000    5
 192350000    3
 192360000    4
 192370000    4
 192380000    3
 192390000    3
 192400000    4
 192410000    2
 192420000    3
 192430000    4
 192440000    4
 192450000    4
 192460000    3
 192470000    7
 192480000    4
 192490000    5
 192500000    3
 192510000    5
 192520000    5
 192530000    4
 192540000    3
 192550000    3
 192560000    4
 192570000    3
 192580000    4
 192590000    4
 192600000    3
 192610000    4
 192620000    4
 192630000    3
 192640000    2
 192650000    3
 192660000    3
 192670000    5
 192680000    4
 192690000    4
 192700000    5
 192710000    4
 192720000    4
 192730000    4
 192740000    4
 192750000    3
 192760000    5
 192770000    4
 192780000    4
 192790000    3
 192800000    3
 192810000    5
 192820000    3
 192830000    5
 192840000    4
 192850000    3
 192860000    4
 192870000    4
 192880000    4
 192890000    2
 192900000    4
 192910000    5
 192920000    4
 192930000    3
 192940000    3
 192950000    5
 192960000    5
 192970000    3
 192980000    6
 192990000    4
 193000000    7
 193010000    4
 193020000    3
 193030000    4
 193040000    5
 193050000    3
 193060000    3
 193070000    4
 193080000    4
 193090000    3
 193100000    7
 193110000    4
 193120000    4
 193130000    3
 193140000    4
 193150000    4
 193160000    5
 193170000    3
 193180000    3
 193190000    4
 193200000    5
 193210000    5
 193220000    5
 193230000    4
 193240000    3
 193250000    4
 193260000    5
 193270000    5
 193280000    5
 193290000    4
 193300000    4
 193310000    4
 193320000    4
 193330000   12
 193340000    4
 193350000    5
 193360000    5
 193370000    5
 193380000    7
 193390000    6
 193400000    5
 193410000    4
 193420000    4
 193430000    3
 193440000    4
 193450000    4
 193460000    3
 193470000    3
 193480000    3
 193490000    3
 193500000    3
 193510000    4
 193520000    4
 193530000    3
 193540000    2
 193550000    3
 193560000    4
 193570000    4
 193580000    2
 193590000    3
 193600000    4
 193610000    4
 193620000    2
 193630000    3
 193640000    3
 193650000    5
 193660000    4
 193670000    5
 193680000    4
 193690000    4
 193700000    4
 193710000    3
 193720000    3
 193730000    3
 193740000   16
 193750000    5
 193760000    5
 193770000    5
 193780000    7
 193790000   21
 193800000   22
 193810000   16
 193820000   22
 193830000   19
 193840000   15
 193850000   17
 193860000   19
 193870000   11
 193880000   22
 193890000   21
 193900000   19
 193910000   13
 193920000   19
 193930000   22
 193940000   22
 193950000   21
 193960000   19
 193970000   21
 193980000   19
 193990000   18
 194000000   22
 194010000   16
 194020000   14
 194030000   15
 194040000   17
 194050000   23
 194060000   22
 194070000   21
 194080000   17
 194090000   20
 194100000   19
 194110000   20
 194120000   19
 194130000   22
 194140000   24
 194150000   24
 194160000   22
 194170000   26
 194180000   25
 194190000   24
 194200000   17
 194210000   20
 194220000   18
 194230000   19
 194240000   21
 194250000   19
 194260000   23
 194270000   18
 194280000   19
 194290000   19
 194300000   20
 194310000   14
 194320000    3
 194330000    3
 194340000    3
 194350000    4
 194360000    4
 194370000    4
 194380000    4
 194390000    4
 194400000    3
 194410000    3
 194420000    4
 194430000    5
 194440000    5
 194450000    4
 194460000    5
 194470000    8
 194480000    5
 194490000   11
 194500000   16
 194510000   19
 194520000   19
 194530000   16
 194540000   16
 194550000   20
 194560000   17
 194570000   18
 194580000    7
 194590000    4
 194600000    4
 194610000    5
 194620000    2
 194630000    4
 194640000    5
 194650000    3
 194660000    4
 194670000    2
 194680000    4
 194690000    6
 194700000    3
 194710000    3
 194720000    2
 194730000    3
 194740000    4
 194750000    3
 194760000    3
 194770000    4
 194780000    4
 194790000    2
 194800000    4
 194810000    4
 194820000    4
 194830000    2
 194840000    4
 194850000    4
 194860000    5
 194870000    4
 194880000    3
 194890000    5
 194900000    7
 194910000    4
 194920000    9
 194930000    4
 194940000    4
 194950000    6
 194960000    4
 194970000    5
 194980000    5
 194990000    3
 195000000    4
 195010000    2
 195020000    4
 195030000    2
 195040000    4
 195050000    2
 195060000    3
 195070000    5
 195080000    3
 195090000    5
 195100000    6
 195110000    5
 195120000    5
 195130000   12
 195140000   16
 195150000   19
 195160000   19
 195170000   23
 195180000   19
 195190000    8
 195200000   12
 195210000   21
 195220000   21
 195230000   22
 195240000   18
 195250000   17
 195260000   18
 195270000   12
 195280000    5
 195290000    4
 195300000    5
 195310000    6
 195320000    3
 195330000    4
 195340000    5
 195350000    3
 195360000    5
 195370000    4
 195380000    4
 195390000    4
 195400000    4
 195410000    5
 195420000    6
 195430000    4
 195440000    4
 195450000    5
 195460000   21
 195470000   20
 195480000   23
 195490000   21
 195500000   18
 195510000    4
 195520000   10
 195530000    4
 195540000    3
 195550000    2
 195560000    2
 195570000    3
 195580000    4
 195590000    4
 195600000    3
 195610000    3
 195620000    3
 195630000    3
 195640000    5
 195650000    4
 195660000    4
 195670000    4
 195680000    3
 195690000    4
 195700000    4
 195710000    3
 195720000   14
 195730000    5
 195740000    4
 195750000    8
 195760000    3
 195770000    3
 195780000    4
 195790000    2
 195800000    4
 195810000    5
 195820000   10
 195830000    5
 195840000    7
 195850000    7
 195860000    3
 195870000    5
 195880000    4
 195890000    5
 195900000    3
 195910000    2
 195920000    3
 195930000    4
 195940000    9
 195950000    6
 195960000    5
 195970000    5
 195980000    3
 195990000    4
 196000000    3
 196010000    4
 196020000    4
 196030000    4
 196040000    4
 196050000    5
 196060000    2
 196070000    4
 196080000    2
 196090000    4
 196100000    3
 196110000    4
 196120000    3
 196130000    3
 196140000    3
 196150000    3
 196160000    3
 196170000    4
 196180000    4
 196190000    3
 196200000    3
 196210000    4
 196220000    5
 196230000    4
 196240000    5
 196250000    5
 196260000    5
 196270000    5
 196280000    3
 196290000   11
 196300000    5
 196310000    5
 196320000    5
 196330000    3
 196340000    5
 196350000    5
 196360000    3
 196370000    5
 196380000    2
 196390000    3
 196400000    3
 196410000    4
 196420000    5
 196430000    3
 196440000    3
 196450000    3
 196460000    4
 196470000    4
 196480000    3
 196490000    3
 196500000    1
 196510000    3
 196520000    3
 196530000    2
 196540000    2
 196550000    3
 196560000    7
 196570000    5
 196580000    3
 196590000    4
 196600000    3
 196610000    5
 196620000    4
 196630000    3
 196640000    5
 196650000    4
 196660000    2
 196670000    5
 196680000    3
 196690000    4
 196700000    4
 196710000    2
 196720000    3
 196730000    3
 196740000    3
 196750000    3
 196760000    3
 196770000    3
 196780000    4
 196790000    3
 196800000    4
 196810000    3
 196820000    2
 196830000    5
 196840000    5
 196850000   11
 196860000   17
 196870000   19
 196880000   14
 196890000    9
 196900000   13
 196910000   19
 196920000   22
 196930000   22
 196940000   20
 196950000   17
 196960000   21
 196970000    5
 196980000   16
 196990000   25
 197000000   21
 197010000   22
 197020000   22
 197030000   14
 197040000   11
 197050000   20
 197060000   20
 197070000   20
 197080000   22
 197090000   17
 197100000   23
 197110000   18
 197120000   21
 197130000   22
 197140000   17
 197150000   23
 197160000   13
 197170000   16
 197180000   19
 197190000    7
 197200000    5
 197210000    5
 197220000    4
 197230000    3
 197240000    3
 197250000    3
 197260000    3
 197270000    3
 197280000    3
 197290000    3
 197300000    3
 197310000    4
 197320000    3
 197330000    3
 197340000    3
 197350000    3
 197360000    3
 197370000    4
 197380000    4
 197390000    4
 197400000    4
 197410000    6
 197420000    4
 197430000    7
 197440000    3
 197450000    4
 197460000    4
 197470000    3
 197480000    3
 197490000    4
 197500000    1
 197510000    5
 197520000    7
 197530000    2
 197540000    3
 197550000    5
 197560000    3
 197570000    5
 197580000    3
 197590000    5
 197600000    4
 197610000    3
 197620000    3
 197630000    4
 197640000    4
 197650000    3
 197660000    3
 197670000    3
 197680000    3
 197690000    3
 197700000    3
 197710000    1
 197720000    4
 197730000    3
 197740000    4
 197750000    4
 197760000    4
 197770000    4
 197780000    5
 197790000    4
 197800000    3
 197810000    4
 197820000    4
 197830000    7
 197840000    3
 197850000    4
 197860000    7
 197870000    7
 197880000   19
 197890000   22
 197900000   19
 197910000   19
 197920000    4
 197930000    4
 197940000    4
 197950000    5
 197960000    4
 197970000    4
 197980000    5
 197990000    3
 198000000    2
 198010000    4
 198020000    4
 198030000    4
 198040000    3
 198050000    4
 198060000    4
 198070000    5
 198080000    4
 198090000    4
 198100000    4
 198110000    3
 198120000    3
 198130000    2
 198140000    3
 198150000    2
 198160000    3
 198170000    3
 198180000    3
 198190000    4
 198200000    3
 198210000    2
 198220000    3
 198230000    4
 198240000    4
 198250000    3
 198260000    4
 198270000    5
 198280000    3
 198290000    3
 198300000    2
 198310000    4
 198320000    3
 198330000    3
 198340000    3
 198350000    4
 198360000    3
 198370000    3
 198380000    3
 198390000    4
 198400000    5
 198410000    3
 198420000    5
 198430000   10
 198440000   10
 198450000    7
 198460000    5
 198470000    5
 198480000    3
 198490000    5
 198500000    7
 198510000    4
 198520000    4
 198530000    3
 198540000    5
 198550000    4
 198560000    3
 198570000    3
 198580000    4
 198590000    7
 198600000    3
 198610000    4
 198620000    5
 198630000    3
 198640000    3
 198650000    3
 198660000    3
 198670000    3
 198680000    2
 198690000    4
 198700000    3
 198710000    3
 198720000    4
 198730000    3
 198740000    5
 198750000    2
 198760000    6
 198770000    4
 198780000    4
 198790000    5
 198800000    4
 198810000    4
 198820000    5
 198830000    5
 198840000    2
 198850000    3
 198860000    5
 198870000    5
 198880000    8
 198890000    5
 198900000    7
 198910000    4
 198920000    3
 198930000    4
 198940000    5
 198950000    4
 198960000    5
 198970000    4
 198980000    3
 198990000    2
 199000000    3
 199010000    3
 199020000    3
 199030000    3
 199040000    3
 199050000    3
 199060000    3
 199070000    5
 199080000    4
 199090000    4
 199100000   16
 199110000    3
 199120000    5
 199130000    4
 199140000    5
 199150000    5
 199160000    6
 199170000    5
 199180000    7
 199190000    5
 199200000   12
 199210000    3
 199220000    5
 199230000    5
 199240000    5
 199250000   22
 199260000   12
 199270000    8
 199280000    4
 199290000    5
 199300000    5
 199310000    5
 199320000   18
 199330000   12
 199340000   13
 199350000   16
 199360000   13
 199370000   17
 199380000   17
 199390000   11
 199400000   12
 199410000   19
 199420000   13
 199430000   13
 199440000    5
 199450000    4
 199460000    3
 199470000    5
 199480000    4
 199490000    5
 199500000    3
 199510000    5
 199520000    4
 199530000    4
 199540000    7
 199550000    5
 199560000    4
 199570000    3
 199580000    3
 199590000    3
 199600000    3
 199610000    4
 199620000    3
 199630000    3
 199640000    4
 199650000    2
 199660000    3
 199670000    2
 199680000    4
 199690000    3
 199700000    2
 199710000    4
 199720000    2
 199730000    3
 199740000    4
 199750000    4
 199760000    5
 199770000    6
 199780000    7
 199790000    4
 199800000    6
 199810000    4
 199820000    3
 199830000   11
 199840000    4
 199850000    5
 199860000   15
 199870000    5
 199880000    5
 199890000    7
 199900000   22
 199910000   19
 199920000   16
 199930000   19
 199940000   26
 199950000   19
 199960000   24
 199970000   26
 199980000   25
 199990000   22
 200000000   26
 200000000   26
 200010000   26
 200020000   26
 200030000   26
 200040000   25
 200050000   27
 200060000   25
 200070000   23
 200080000   27
 200090000   26
 200100000   26
 200110000   24
 200120000   22
 200130000   18
 200140000   24
 200150000   24
 200160000   24
 200170000   22
 200180000   24
 200190000   22
 200200000   26
 200210000   25
 200220000   23
 200230000   23
 200240000   26
 200250000   19
 200260000   26
 200270000   24
 200280000   21
 200290000   23
 200300000   18
 200310000   26
 200320000   25
 200330000   19
 200340000   22
 200350000   20
 200360000   22
 200370000   21
 200380000   24
 200390000   19
 200400000   23
 200410000   22
 200420000   23
 200430000   21
 200440000   19
 200450000   22
 200460000   19
 200470000   21
 200480000   19
 200490000   23
 200500000   21
 200510000   24
 200520000   19
 200530000   22
 200540000   19
 200550000   23
 200560000   23
 200570000   23
 200580000   27
 200590000   27
 200600000   26
 200610000   22
 200620000   19
 200630000   21
 200640000    6
 200650000    6
 200660000    3
 200670000    6
 200680000    6
 200690000    8
 200700000    3
 200710000    5
 200720000    8
 200730000    5
 200740000    6
 200750000    4
 200760000    4
 200770000    3
 200780000    5
 200790000    3
 200800000    5
 200810000    7
 200820000    4
 200830000    5
 200840000    6
 200850000    8
 200860000    4
 200870000    4
 200880000    5
 200890000    4
 200900000   14
 200910000   19
 200920000   18
 200930000   16
 200940000   15
 200950000    4
 200960000    3
 200970000    4
 200980000    4
 200990000    4
 201000000    5
 201010000    5
 201020000    4
 201030000    4
 201040000    5
 201050000    5
 201060000    5
 201070000   14
 201080000   12
 201090000   19
 201100000   25
 201110000   21
 201120000   26
 201130000   21
 201140000   24
 201150000   24
 201160000   19
 201170000   21
 201180000   23
 201190000   20
 201200000   20
 201210000   21
 201220000   19
 201230000   20
 201240000   26
 201250000   24
 201260000   22
 201270000   26
 201280000   17
 201290000   20
 201300000   21
 201310000   18
 201320000   21
 201330000   17
 201340000   23
 201350000   19
 201360000   19
 201370000   19
 201380000   23
 201390000   24
 201400000   22
 201410000   22
 201420000   23
 201430000   16
 201440000   21
 201450000   25
 201460000   14
 201470000   20
 201480000   23
 201490000   24
 201500000   22
 201510000   22
 201520000   26
 201530000   26
 201540000   26
 201550000   24
 201560000   21
 201570000   23
 201580000   25
 201590000   22
 201600000   22
 201610000   26
 201620000   19
 201630000   19
 201640000   19
 201650000   17
 201660000    6
 201670000    5
 201680000    4
 201690000    3
 201700000    4
 201710000    3
 201720000    3
 201730000    4
 201740000    3
 201750000    4
 201760000    4
 201770000    4
 201780000    4
 201790000    4
 201800000    2
 201810000    3
 201820000    4
 201830000    4
 201840000    4
 201850000    4
 201860000    4
 201870000    5
 201880000    4
 201890000    5
 201900000    6
 201910000    4
 201920000    7
 201930000    7
 201940000    5
 201950000    4
 201960000    4
 201970000    4
 201980000    5
 201990000    3
 202000000    5
 202010000    5
 202020000    5
 202030000    4
 202040000    7
 202050000    4
 202060000    5
 202070000    3
 202080000    5
 202090000    4
 202100000    4
 202110000    7
 202120000    9
 202130000    3
 202140000    3
 202150000    5
 202160000    4
 202170000    1
 202180000    4
 202190000    3
 202200000    5
 202210000    4
 202220000    3
 202230000    3
 202240000    4
 202250000    4
 202260000    3
 202270000    4
 202280000    2
 202290000    5
 202300000    3
 202310000    3
 202320000    3
 202330000    7
 202340000    4
 202350000    4
 202360000    4
 202370000    4
 202380000    4
 202390000    3
 202400000    3
 202410000    3
 202420000   14
 202430000    3
 202440000    3
 202450000    3
 202460000    5
 202470000    3
 202480000    3
 202490000    3
 202500000    4
 202510000   14
 202520000    5
 202530000    5
 202540000    6
 202550000    4
 202560000    2
 202570000    4
 202580000    5
 202590000    5
 202600000    2
 202610000    4
 202620000    4
 202630000    9
 202640000    5
 202650000    4
 202660000    4
 202670000    3
 202680000    4
 202690000    4
 202700000    3
 202710000    5
 202720000    5
 202730000    5
 202740000    4
 202750000    4
 202760000    4
 202770000    4
 202780000    3
 202790000    4
 202800000    4
 202810000    2
 202820000    3
 202830000    5
 202840000    5
 202850000    7
 202860000    4
 202870000    3
 202880000    5
 202890000    3
 202900000    4
 202910000    3
 202920000    4
 202930000    4
 202940000    3
 202950000    3
 202960000    5
 202970000    3
 202980000    4
 202990000    3
 203000000    4
 203010000    3
 203020000    3
 203030000    3
 203040000    3
 203050000    3
 203060000    5
 203070000    3
 203080000    4
 203090000    3
 203100000    5
 203110000   12
 203120000    4
 203130000    5
 203140000    5
 203150000    5
 203160000    3
 203170000    4
 203180000    5
 203190000    5
 203200000    3
 203210000    4
 203220000    4
 203230000    4
 203240000    3
 203250000    4
 203260000    4
 203270000    5
 203280000    2
 203290000    4
 203300000    4
 203310000    4
 203320000    5
 203330000    4
 203340000    5
 203350000    5
 203360000    7
 203370000    5
 203380000    7
 203390000    7
 203400000    8
 203410000    5
 203420000    5
 203430000    7
 203440000    5
 203450000    5
 203460000    7
 203470000    7
 203480000    6
 203490000    7
 203500000    5
 203510000    9
 203520000    7
 203530000    7
 203540000    7
 203550000    4
 203560000    5
 203570000    6
 203580000    4
 203590000    3
 203600000    4
 203610000    3
 203620000    4
 203630000    4
 203640000    3
 203650000    5
 203660000    3
 203670000    2
 203680000    3
 203690000    4
 203700000    2
 203710000    3
 203720000    3
 203730000    5
 203740000    3
 203750000    2
 203760000    3
 203770000    3
 203780000    3
 203790000    3
 203800000    4
 203810000    4
 203820000    3
 203830000    3
 203840000    3
 203850000    4
 203860000    2
 203870000    4
 203880000    3
 203890000    4
 203900000    4
 203910000    4
 203920000    4
 203930000    4
 203940000    2
 203950000    4
 203960000    4
 203970000    2
 203980000    4
 203990000    4
 204000000    3
 204010000    3
 204020000    4
 204030000    5
 204040000    3
 204050000    3
 204060000    5
 204070000    2
 204080000    3
 204090000    1
 204100000    4
 204110000    5
 204120000    4
 204130000    5
 204140000    5
 204150000    5
 204160000    4
 204170000    4
 204180000    3
 204190000    4
 204200000    5
 204210000    3
 204220000    4
 204230000    4
 204240000    5
 204250000    2
 204260000    5
 204270000    4
 204280000    5
 204290000    5
 204300000    4
 204310000    5
 204320000   15
 204330000    7
 204340000    7
 204350000    5
 204360000    6
 204370000    5
 204380000    4
 204390000    4
 204400000    5
 204410000    4
 204420000    5
 204430000    5
 204440000    7
 204450000   15
 204460000    5
 204470000   12
 204480000    4
 204490000    4
 204500000    4
 204510000    7
 204520000    3
 204530000    6
 204540000    4
 204550000    5
 204560000    4
 204570000    4
 204580000    5
 204590000    3
 204600000    2
 204610000    5
 204620000    3
 204630000    3
 204640000    4
 204650000    3
 204660000   11
 204670000    2
 204680000    3
 204690000    5
 204700000    3
 204710000    4
 204720000    5
 204730000    5
 204740000    5
 204750000    3
 204760000    3
 204770000    3
 204780000    4
 204790000    4
 204800000    5
 204810000    4
 204820000    4
 204830000    4
 204840000    4
 204850000    4
 204860000    5
 204870000    5
 204880000    4
 204890000    4
 204900000    5
 204910000    2
 204920000    7
 204930000    5
 204940000    4
 204950000    3
 204960000    3
 204970000    3
 204980000    4
 204990000    3
 205000000    4
 205010000    2
 205020000    4
 205030000    3
 205040000    3
 205050000    5
 205060000    4
 205070000    2
 205080000    3
 205090000    3
 205100000    2
 205110000    4
 205120000    3
 205130000    3
 205140000    2
 205150000    4
 205160000    5
 205170000    9
 205180000    3
 205190000    4
 205200000    5
 205210000    4
 205220000    5
 205230000    4
 205240000    5
 205250000    3
 205260000    4
 205270000    5
 205280000    5
 205290000    4
 205300000    4
 205310000    6
 205320000    6
 205330000    5
 205340000    7
 205350000    3
 205360000    4
 205370000    3
 205380000    5
 205390000    3
 205400000    4
 205410000    2
 205420000    5
 205430000    5
 205440000    3
 205450000    4
 205460000    4
 205470000    3
 205480000    5
 205490000    4
 205500000    4
 205510000    5
 205520000    5
 205530000    4
 205540000    5
 205550000    3
 205560000    4
 205570000    5
 205580000    5
 205590000    9
 205600000    3
 205610000    4
 205620000    5
 205630000    8
 205640000    2
 205650000    2
 205660000    3
 205670000    3
 205680000    2
 205690000    5
 205700000    4
 205710000    3
 205720000    3
 205730000    5
 205740000    5
 205750000    4
 205760000    5
 205770000    4
 205780000    3
 205790000    3
 205800000    4
 205810000    5
 205820000    4
 205830000    4
 205840000    4
 205850000    7
 205860000    4
 205870000    4
 205880000    9
 205890000   17
 205900000    4
 205910000    3
 205920000    3
 205930000    5
 205940000    5
 205950000    3
 205960000    3
 205970000    3
 205980000    4
 205990000    3
 206000000    4
 206010000    4
 206020000    3
 206030000    4
 206040000    3
 206050000    3
 206060000    4
 206070000    4
 206080000    3
 206090000    2
 206100000    5
 206110000    4
 206120000    5
 206130000    4
 206140000    4
 206150000    3
 206160000    6
 206170000    4
 206180000    4
 206190000    4
 206200000    3
 206210000    5
 206220000    4
 206230000    4
 206240000    4
 206250000    4
 206260000    3
 206270000    3
 206280000    4
 206290000    4
 206300000    2
 206310000    3
 206320000    4
 206330000    4
 206340000    5
 206350000    3
 206360000    3
 206370000    4
 206380000    4
 206390000    3
 206400000    4
 206410000    5
 206420000    3
 206430000    4
 206440000    4
 206450000    3
 206460000    2
 206470000    3
 206480000    1
 206490000    3
 206500000    3
 206510000    4
 206520000    2
 206530000    4
 206540000    2
 206550000    4
 206560000    3
 206570000    4
 206580000    3
 206590000    3
 206600000    3
 206610000    3
 206620000    3
 206630000    4
 206640000    4
 206650000    3
 206660000    4
 206670000    5
 206680000    4
 206690000    4
 206700000    4
 206710000    4
 206720000    2
 206730000    5
 206740000    2
 206750000    5
 206760000    4
 206770000    3
 206780000    5
 206790000    3
 206800000    3
 206810000    4
 206820000    4
 206830000    5
 206840000    8
 206850000    5
 206860000    6
 206870000   19
 206880000   20
 206890000   21
 206900000   19
 206910000   13
 206920000   21
 206930000   22
 206940000   22
 206950000   14
 206960000   11
 206970000   14
 206980000   15
 206990000   12
 207000000   20
 207010000   14
 207020000    8
 207030000   18
 207040000   17
 207050000   10
 207060000    2
 207070000    5
 207080000    4
 207090000    4
 207100000    5
 207110000    4
 207120000    3
 207130000    4
 207140000    4
 207150000    3
 207160000    3
 207170000    4
 207180000    3
 207190000    3
 207200000    3
 207210000    4
 207220000    4
 207230000    4
 207240000    3
 207250000    4
 207260000    5
 207270000    5
 207280000    4
 207290000    3
 207300000    3
 207310000    4
 207320000    3
 207330000    3
 207340000    2
 207350000    3
 207360000    3
 207370000    2
 207380000    2
 207390000    3
 207400000    3
 207410000    4
 207420000    4
 207430000    2
 207440000    3
 207450000    3
 207460000    4
 207470000    3
 207480000    3
 207490000    4
 207500000    3
 207510000    4
 207520000    3
 207530000    2
 207540000    3
 207550000    4
 207560000    4
 207570000    4
 207580000    5
 207590000    3
 207600000    3
 207610000    3
 207620000    3
 207630000    4
 207640000    3
 207650000    5
 207660000    3
 207670000    3
 207680000    3
 207690000    3
 207700000    4
 207710000    4
 207720000    5
 207730000    4
 207740000    5
 207750000    5
 207760000    4
 207770000    4
 207780000    4
 207790000    3
 207800000    4
 207810000    5
 207820000    4
 207830000    5
 207840000    3
 207850000    5
 207860000    5
 207870000    4
 207880000    4
 207890000    3
 207900000    3
 207910000    3
 207920000    3
 207930000    6
 207940000    7
 207950000    5
 207960000    5
 207970000    5
 207980000    4
 207990000    4
 208000000    4
 208010000    4
 208020000    4
 208030000    7
 208040000    6
 208050000    4
 208060000    4
 208070000    4
 208080000    4
 208090000    3
 208100000    2
 208110000    3
 208120000    3
 208130000    3
 208140000    4
 208150000    4
 208160000    3
 208170000    3
 208180000    2
 208190000    3
 208200000    4
 208210000    4
 208220000    2
 208230000    4
 208240000   10
 208250000    4
 208260000    3
 208270000    4
 208280000    5
 208290000    4
 208300000    3
 208310000    2
 208320000    9
 208330000    5
 208340000    3
 208350000    6
 208360000    4
 208370000    3
 208380000    4
 208390000    5
 208400000    5
 208410000    4
 208420000    9
 208430000    3
 208440000    3
 208450000    5
 208460000    3
 208470000    5
 208480000    2
 208490000    2
 208500000    4
 208510000    5
 208520000    3
 208530000    6
 208540000    5
 208550000    6
 208560000    4
 208570000    3
 208580000    2
 208590000    5
 208600000    5
 208610000    5
 208620000    7
 208630000    5
 208640000   13
 208650000   22
 208660000   23
 208670000   20
 208680000   22
 208690000   21
 208700000   19
 208710000   18
 208720000   19
 208730000   18
 208740000   17
 208750000   21
 208760000   20
 208770000   16
 208780000   21
 208790000   22
 208800000   17
 208810000   21
 208820000   19
 208830000   21
 208840000   23
 208850000   24
 208860000   16
 208870000   17
 208880000   18
 208890000   17
 208900000   21
 208910000   20
 208920000   20
 208930000   18
 208940000   25
 208950000   21
 208960000   21
 208970000   25
 208980000   22
 208990000   21
 209000000   23
 209010000   21
 209020000   26
 209030000   21
 209040000   22
 209050000   20
 209060000   23
 209070000   22
 209080000   23
 209090000   22
 209100000   26
 209110000   24
 209120000   29
 209130000   28
 209140000   27
 209150000   24
 209160000   22
 209170000   27
 209180000   23
 209190000   26
 209200000   22
 209210000   24
 209220000   19
 209230000   21
 209240000   15
 209250000   21
 209260000   23
 209270000   25
 209280000   22
 209290000   25
 209300000   23
 209310000   26
 209320000   20
 209330000   24
 209340000   23
 209350000   27
 209360000   21
 209370000   22
 209380000   22
 209390000   27
 209400000   26
 209410000   22
 209420000   25
 209430000   24
 209440000   23
 209450000   23
 209460000   26
 209470000   26
 209480000   25
 209490000   26
 209500000   24
 209510000   27
 209520000   25
 209530000   27
 209540000   35
 209550000   34
 209560000   40
 209570000   41
 209580000   40
 209590000   38
 209600000   33
 209610000   35
 209620000   25
 209630000   35
 209640000   25
 209650000   23
 209660000   21
 209670000   23
 209680000   21
 209690000   24
 209700000   24
 209710000   26
 209720000   23
 209730000   25
 209740000   26
 209750000   26
 209760000   26
 209770000   27
 209780000   27
 209790000   25
 209800000   25
 209810000   26
 209820000   26
 209830000   25
 209840000   26
 209850000   26
 209860000   25
 209870000   26
 209880000   21
 209890000   26
 209900000   23
 209910000   19
 209920000   23
 209930000   24
 209940000   24
 209950000   24
 209960000   27
 209970000   25
 209980000   24
 209990000   26
 210000000   25
 210010000   23
 210020000   33
 210030000   28
 210040000   32
 210050000   26
 210060000   29
 210070000   31
 210080000   25
 210090000   26
 210100000   23
 210110000   24
 210120000   26
 210130000   24
 210140000   21
 210150000   21
 210160000   20
 210170000   21
 210180000   21
 210190000   10
 210200000    4
 210210000    5
 210220000    7
 210230000    5
 210240000    6
 210250000    5
 210260000    4
 210270000    4
 210280000    4
 210290000    4
 210300000    4
 210310000    4
 210320000    4
 210330000    4
 210340000    4
 210350000    5
 210360000    5
 210370000    6
 210380000    6
 210390000    7
 210400000    4
 210410000    4
 210420000    5
 210430000   21
 210440000   26
 210450000   19
 210460000   20
 210470000   23
 210480000   21
 210490000   20
 210500000   21
 210510000   25
 210520000   19
 210530000   23
 210540000   16
 210550000   22
 210560000   20
 210570000   22
 210580000    6
 210590000    7
 210600000    5
 210610000    5
 210620000    4
 210630000    5
 210640000    4
 210650000    4
 210660000    3
 210670000    4
 210680000    5
 210690000    4
 210700000    3
 210710000    4
 210720000    5
 210730000    8
 210740000    5
 210750000    6
 210760000   16
 210770000   16
 210780000   20
 210790000   14
 210800000    8
 210810000   19
 210820000   23
 210830000   23
 210840000   26
 210850000   26
 210860000   25
 210870000   26
 210880000   27
 210890000   25
 210900000   26
 210910000   26
 210920000   26
 210930000   28
 210940000   23
 210950000   28
 210960000   31
 210970000   27
 210980000   26
 210990000   28
 211000000   27
 211010000   28
 211020000   27
 211030000   28
 211040000   27
 211050000   28
 211060000   26
 211070000   25
 211080000   26
 211090000   26
 211100000   25
 211110000   26
 211120000   24
 211130000   26
 211140000   24
 211150000   26
 211160000   26
 211170000   24
 211180000   26
 211190000   26
 211200000   26
 211210000   23
 211220000   27
 211230000   26
 211240000   23
 211250000   24
 211260000   25
 211270000   25
 211280000   25
 211290000   24
 211300000   23
 211310000   27
 211320000   21
 211330000   26
 211340000   23
 211350000   20
 211360000   19
 211370000   13
 211380000   13
 211390000   21
 211400000   20
 211410000   26
 211420000   22
 211430000   24
 211440000   22
 211450000   22
 211460000   23
 211470000   24
 211480000   22
 211490000   21
 211500000   25
 211510000   20
 211520000   20
 211530000   22
 211540000   19
 211550000    9
 211560000    5
 211570000    5
 211580000    5
 211590000    5
 211600000    5
 211610000    5
 211620000    5
 211630000    5
 211640000    7
 211650000    7
 211660000    7
 211670000    6
 211680000    5
 211690000    7
 211700000    9
 211710000    7
 211720000    7
 211730000    5
 211740000    8
 211750000   10
 211760000   19
 211770000    7
 211780000   12
 211790000   14
 211800000    9
 211810000    3
 211820000    3
 211830000    3
 211840000    3
 211850000    3
 211860000    5
 211870000    4
 211880000   17
 211890000    4
 211900000    4
 211910000    4
 211920000    5
 211930000    4
 211940000    4
 211950000    4
 211960000    5
 211970000    3
 211980000    2
 211990000    8
 212000000    7
 212010000    4
 212020000    5
 212030000    3
 212040000    5
 212050000   19
 212060000   19
 212070000   19
 212080000   22
 212090000   18
 212100000   12
 212110000   21
 212120000   13
 212130000    8
 212140000   16
 212150000   14
 212160000   19
 212170000   21
 212180000   23
 212190000   17
 212200000   20
 212210000   16
 212220000   12
 212230000    3
 212240000    4
 212250000    4
 212260000    3
 212270000    3
 212280000    3
 212290000    3
 212300000    8
 212310000    4
 212320000    5
 212330000    4
 212340000    4
 212350000    3
 212360000    3
 212370000    4
 212380000    5
 212390000    4
 212400000    3
 212410000    4
 212420000    4
 212430000    4
 212440000    2
 212450000    4
 212460000    3
 212470000    3
 212480000    4
 212490000    3
 212500000    2
 212510000    4
 212520000    5
 212530000    3
 212540000    3
 212550000    4
 212560000    4
 212570000    5
 212580000    4
 212590000    3
 212600000    3
 212610000    2
 212620000    3
 212630000    4
 212640000    2
 212650000    3
 212660000    3
 212670000    4
 212680000    3
 212690000    3
 212700000    3
 212710000    3
 212720000    3
 212730000    4
 212740000    3
 212750000   18
 212760000   20
 212770000   16
 212780000   18
 212790000   14
 212800000    5
 212810000   18
 212820000    9
 212830000   13
 212840000   20
 212850000   18
 212860000   13
 212870000   18
 212880000   12
 212890000   15
 212900000   21
 212910000   14
 212920000   12
 212930000   19
 212940000   19
 212950000   21
 212960000   15
 212970000   18
 212980000   19
 212990000   17
 213000000    5
 213010000    5
 213020000   16
 213030000   16
 213040000   15
 213050000   12
 213060000   19
 213070000   18
 213080000   15
 213090000   14
 213100000   19
 213110000   19
 213120000   14
 213130000   14
 213140000   14
 213150000   15
 213160000   10
 213170000   11
 213180000   11
 213190000   12
 213200000   17
 213210000   16
 213220000   15
 213230000   19
 213240000   20
 213250000    9
 213260000   18
 213270000   13
 213280000   15
 213290000    9
 213300000   13
 213310000   14
 213320000   14
 213330000   15
 213340000   12
 213350000   18
 213360000   16
 213370000   19
 213380000    4
 213390000    4
 213400000    5
 213410000    4
 213420000    4
 213430000    4
 213440000    5
 213450000    4
 213460000    3
 213470000    3
 213480000    3
 213490000    4
 213500000    3
 213510000    5
 213520000    4
 213530000    3
 213540000    5
 213550000    5
 213560000    3
 213570000    4
 213580000    5
 213590000    4
 213600000    5
 213610000    3
 213620000    3
 213630000    3
 213640000    3
 213650000    5
 213660000    4
 213670000    2
 213680000    4
 213690000    4
 213700000    5
 213710000    5
 213720000    3
 213730000    3
 213740000    5
 213750000    3
 213760000    7
 213770000    3
 213780000    4
 213790000    4
 213800000    5
 213810000    3
 213820000    4
 213830000    3
 213840000    7
 213850000    4
 213860000    5
 213870000    6
 213880000    4
 213890000    4
 213900000    9
 213910000    6
 213920000    7
 213930000    5
 213940000    4
 213950000    5
 213960000    3
 213970000    5
 213980000    3
 213990000    5
 214000000    5
 214010000    5
 214020000    5
 214030000    4
 214040000    3
 214050000    2
 214060000    3
 214070000    3
 214080000    9
 214090000    3
 214100000    2
 214110000    4
 214120000    4
 214130000    3
 214140000    4
 214150000    3
 214160000    3
 214170000    2
 214180000    4
 214190000    3
 214200000    4
 214210000    5
 214220000    5
 214230000    4
 214240000    7
 214250000    3
 214260000    5
 214270000    7
 214280000    5
 214290000    5
 214300000    4
 214310000    7
 214320000    5
 214330000    5
 214340000   14
 214350000   25
 214360000   22
 214370000   20
 214380000   12
 214390000   12
 214400000   22
 214410000   21
 214420000   22
 214430000   21
 214440000   20
 214450000   19
 214460000   19
 214470000   17
 214480000   20
 214490000   21
 214500000   23
 214510000   19
 214520000    6
 214530000   23
 214540000   19
 214550000   17
 214560000   22
 214570000   14
 214580000   20
 214590000    4
 214600000    5
 214610000    5
 214620000    4
 214630000    5
 214640000    9
 214650000    3
 214660000    4
 214670000    7
 214680000    5
 214690000    6
 214700000    5
 214710000    3
 214720000    4
 214730000    2
 214740000    3
 214750000    4
 214760000    5
 214770000    4
 214780000   13
 214790000    4
 214800000    5
 214810000    7
 214820000   20
 214830000   21
 214840000    3
 214850000    9
 214860000    5
 214870000    4
 214880000    4
 214890000    4
 214900000    3
 214910000    3
 214920000    4
 214930000    3
 214940000    2
 214950000    3
 214960000    4
 214970000    2
 214980000    3
 214990000    3
 215000000    3
 215010000    7
 215020000    3
 215030000    4
 215040000    3
 215050000    4
 215060000    3
 215070000    4
 215080000    5
 215090000    3
 215100000    4
 215110000    4
 215120000    4
 215130000    4
 215140000    4
 215150000    3
 215160000    5
 215170000    3
 215180000    3
 215190000    3
 215200000    3
 215210000    4
 215220000    4
 215230000    5
 215240000    4
 215250000    7
 215260000   15
 215270000   18
 215280000   17
 215290000   13
 215300000   19
 215310000   16
 215320000   18
 215330000   21
 215340000   22
 215350000   26
 215360000   25
 215370000   21
 215380000   21
 215390000   24
 215400000   23
 215410000   27
 215420000   26
 215430000   26
 215440000   27
 215450000   26
 215460000   26
 215470000   27
 215480000   28
 215490000   28
 215500000   27
 215510000   26
 215520000   23
 215530000   26
 215540000   17
 215550000   21
 215560000   21
 215570000   22
 215580000   21
 215590000   20
 215600000   24
 215610000   21
 215620000   26
 215630000   24
 215640000   24
 215650000   18
 215660000   21
 215670000   22
 215680000   13
 215690000   18
 215700000   21
 215710000   21
 215720000   19
 215730000   16
 215740000   16
 215750000   21
 215760000   17
 215770000   13
 215780000   13
 215790000   18
 215800000   18
 215810000   19
 215820000   19
 215830000   22
 215840000   19
 215850000   18
 215860000   21
 215870000   17
 215880000   21
 215890000   19
 215900000   16
 215910000   19
 215920000   15
 215930000   11
 215940000    7
 215950000    3
 215960000    5
 215970000    5
 215980000    3
 215990000    4
 216000000    4
 216010000    3
 216020000    4
 216030000    4
 216040000    3
 216050000    4
 216060000    4
 216070000   12
 216080000    4
 216090000    4
 216100000    4
 216110000    4
 216120000    5
 216130000    4
 216140000    5
 216150000   11
 216160000   17
 216170000   10
 216180000    4
 216190000    4
 216200000    3
 216210000    5
 216220000    3
 216230000    4
 216240000    4
 216250000    5
 216260000    3
 216270000    3
 216280000    2
 216290000    4
 216300000    3
 216310000    2
 216320000    5
 216330000    3
 216340000    5
 216350000    7
 216360000    7
 216370000    5
 216380000    5
 216390000    2
 216400000    4
 216410000    3
 216420000    4
 216430000    5
 216440000    7
 216450000    5
 216460000    6
 216470000    7
 216480000    4
 216490000    4
 216500000    5
 216510000    5
 216520000   11
 216530000    4
 216540000    3
 216550000    5
 216560000    5
 216570000    5
 216580000    5
 216590000    4
 216600000    4
 216610000    5
 216620000    4
 216630000    3
 216640000    2
 216650000    3
 216660000   14
 216670000    4
 216680000    3
 216690000    4
 216700000    4
 216710000    4
 216720000    3
 216730000    4
 216740000    5
 216750000    5
 216760000    6
 216770000    5
 216780000    7
 216790000    7
 216800000    5
 216810000    4
 216820000    3
 216830000   20
 216840000   21
 216850000   22
 216860000   19
 216870000   17
 216880000   21
 216890000   13
 216900000   17
 216910000   20
 216920000   22
 216930000   21
 216940000   21
 216950000   22
 216960000   19
 216970000   19
 216980000   15
 216990000   19
 217000000   19
 217010000   13
 217020000   19
 217030000   21
 217040000   19
 217050000   13
 217060000   13
 217070000   17
 217080000   19
 217090000   15
 217100000   13
 217110000    4
 217120000    2
 217130000    4
 217140000    3
 217150000    4
 217160000    4
 217170000    6
 217180000    2
 217190000    3
 217200000    3
 217210000    3
 217220000    3
 217230000    3
 217240000    3
 217250000    4
 217260000    2
 217270000    3
 217280000    8
 217290000    4
 217300000    4
 217310000   15
 217320000   11
 217330000    3
 217340000    5
 217350000    3
 217360000    2
 217370000    4
 217380000    4
 217390000    4
 217400000    7
 217410000    5
 217420000    7
 217430000    4
 217440000    5
 217450000    3
 217460000    3
 217470000    4
 217480000    4
 217490000    4
 217500000    4
 217510000    4
 217520000    4
 217530000    5
 217540000    3
 217550000    9
 217560000    5
 217570000    9
 217580000    5
 217590000    4
 217600000    5
 217610000    5
 217620000    4
 217630000    6
 217640000    3
 217650000    3
 217660000    5
 217670000    5
 217680000    5
 217690000    2
 217700000    5
 217710000    4
 217720000    5
 217730000    3
 217740000    5
 217750000    3
 217760000   10
 217770000    6
 217780000    5
 217790000    5
 217800000    3
 217810000    7
 217820000    5
 217830000    4
 217840000    4
 217850000    5
 217860000    4
 217870000    4
 217880000    5
 217890000    5
 217900000    4
 217910000    4
 217920000    5
 217930000    6
 217940000    2
 217950000    5
 217960000    4
 217970000    5
 217980000   11
 217990000    5
 218000000    5
 218010000    5
 218020000    5
 218030000    4
 218040000    6
 218050000    6
 218060000    7
 218070000    4
 218080000    4
 218090000    3
 218100000    4
 218110000    5
 218120000    6
 218130000    7
 218140000    5
 218150000    4
 218160000    6
 218170000    5
 218180000    4
 218190000    4
 218200000    5
 218210000    3
 218220000    4
 218230000    5
 218240000    4
 218250000    4
 218260000    6
 218270000   23
 218280000   18
 218290000   23
 218300000   23
 218310000   18
 218320000   22
 218330000   23
 218340000   12
 218350000   13
 218360000   23
 218370000   23
 218380000   22
 218390000   25
 218400000   23
 218410000   20
 218420000   21
 218430000   13
 218440000   21
 218450000   23
 218460000   22
 218470000   22
 218480000   21
 218490000   21
 218500000   23
 218510000   24
 218520000   24
 218530000   23
 218540000   24
 218550000   26
 218560000   25
 218570000   25
 218580000   24
 218590000   25
 218600000   23
 218610000   18
 218620000   23
 218630000   17
 218640000   20
 218650000   22
 218660000   20
 218670000   20
 218680000   22
 218690000   19
 218700000   12
 218710000    5
 218720000    8
 218730000    4
 218740000    5
 218750000    5
 218760000    7
 218770000    7
 218780000    4
 218790000    6
 218800000    3
 218810000    4
 218820000    5
 218830000    4
 218840000    4
 218850000    4
 218860000    2
 218870000    5
 218880000    3
 218890000    6
 218900000    5
 218910000    4
 218920000    4
 218930000    3
 218940000    7
 218950000    7
 218960000    5
 218970000    3
 218980000    4
 218990000    7
 219000000    4
 219010000    5
 219020000    4
 219030000    2
 219040000    5
 219050000    5
 219060000    5
 219070000    3
 219080000    4
 219090000    5
 219100000    3
 219110000    3
 219120000    3
 219130000    4
 219140000    4
 219150000    7
 219160000    4
 219170000    7
 219180000   12
 219190000   20
 219200000   17
 219210000   19
 219220000    4
 219230000    3
 219240000    5
 219250000    3
 219260000    5
 219270000    5
 219280000    5
 219290000    8
 219300000    3
 219310000    3
 219320000    4
 219330000    4
 219340000    2
 219350000    4
 219360000    3
 219370000    9
 219380000   11
 219390000   17
 219400000   12
 219410000   10
 219420000   15
 219430000   17
 219440000   13
 219450000   19
 219460000   22
 219470000   23
 219480000   22
 219490000   24
 219500000   17
 219510000   13
 219520000   19
 219530000   21
 219540000   16
 219550000   10
 219560000   18
 219570000   19
 219580000   21
 219590000   22
 219600000   21
 219610000   21
 219620000   16
 219630000   22
 219640000   19
 219650000   20
 219660000   18
 219670000   21
 219680000   19
 219690000   21
 219700000   19
 219710000   22
 219720000   20
 219730000   13
 219740000   22
 219750000   27
 219760000   23
 219770000   15
 219780000   26
 219790000   22
 219800000   24
 219810000   27
 219820000   27
 219830000   27
 219840000   22
 219850000   21
 219860000   26
 219870000   23
 219880000   24
 219890000   22
 219900000   23
 219910000   20
 219920000    6
 219930000    6
 219940000    7
 219950000    6
 219960000    5
 219970000    6
 219980000    6
 219990000    5
 220000000    5
 220010000    8
 220020000    4
 220030000    3
 220040000    4
 220050000    5
 220060000    5
 220070000    3
 220080000   10
 220090000    3
 220100000    5
 220110000    4
 220120000    3
 220130000    7
 220140000    3
 220150000    4
 220160000    5
 220170000    5
 220180000    7
 220190000    6
 220200000    7
 220210000    5
 220220000    5
 220230000    3
 220240000    5
 220250000    5
 220260000    5
 220270000    5
 220280000   20
 220290000   19
 220300000   19
 220310000   14
 220320000   19
 220330000   15
 220340000   19
 220350000   21
 220360000   23
 220370000   20
 220380000   22
 220390000   19
 220400000   13
 220410000   12
 220420000   20
 220430000   17
 220440000   17
 220450000   13
 220460000   13
 220470000   14
 220480000   20
 220490000   22
 220500000   13
 220510000   11
 220520000   17
 220530000   16
 220540000   10
 220550000    7
 220560000    4
 220570000    4
 220580000    5
 220590000    5
 220600000    6
 220610000    4
 220620000    7
 220630000    2
 220640000    5
 220650000    4
 220660000    7
 220670000    5
 220680000    5
 220690000    7
 220700000    5
 220710000    4
 220720000    6
 220730000    5
 220740000    3
 220750000    3
 220760000    5
 220770000    2
 220780000    3
 220790000    3
 220800000    3
 220810000    4
 220820000    4
 220830000    5
 220840000    5
 220850000    9
 220860000    7
 220870000    3
 220880000    4
 220890000    3
 220900000    5
 220910000    4
 220920000    5
 220930000    4
 220940000    5
 220950000    4
 220960000    3
 220970000   22
 220980000   19
 220990000   22
 221000000   18
 221010000   18
 221020000   19
 221030000   20
 221040000   21
 221050000   19
 221060000   20
 221070000   23
 221080000   23
 221090000   18
 221100000   19
 221110000   19
 221120000   16
 221130000   22
 221140000   21
 221150000   17
 221160000   23
 221170000   27
 221180000   26
 221190000   22
 221200000   22
 221210000   25
 221220000   24
 221230000   26
 221240000   23
 221250000   22
 221260000   19
 221270000   22
 221280000   25
 221290000   19
 221300000   19
 221310000   19
 221320000   21
 221330000   22
 221340000   18
 221350000   11
 221360000   18
 221370000    5
 221380000   18
 221390000   19
 221400000   19
 221410000   19
 221420000   22
 221430000    7
 221440000   14
 221450000   18
 221460000   17
 221470000   19
 221480000   13
 221490000   18
 221500000   21
 221510000   16
 221520000   15
 221530000   12
 221540000   17
 221550000   17
 221560000   14
 221570000   12
 221580000    3
 221590000    4
 221600000    4
 221610000    5
 221620000    5
 221630000    5
 221640000    8
 221650000    3
 221660000   11
 221670000    3
 221680000    4
 221690000    3
 221700000    3
 221710000    3
 221720000    5
 221730000    3
 221740000    4
 221750000    4
 221760000    4
 221770000    5
 221780000    6
 221790000    6
 221800000    9
 221810000    9
 221820000    4
 221830000    5
 221840000    5
 221850000    6
 221860000    6
 221870000    5
 221880000    5
 221890000    3
 221900000    5
 221910000    3
 221920000    3
 221930000    3
 221940000    3
 221950000    3
 221960000    4
 221970000    4
 221980000    7
 221990000    7
 222000000    4
 222010000    5
 222020000    5
 222030000    4
 222040000    3
 222050000    4
 222060000    5
 222070000    5
 222080000    3
 222090000    5
 222100000    4
 222110000    6
 222120000    5
 222130000    5
 222140000    7
 222150000    4
 222160000    8
 222170000    4
 222180000    3
 222190000    4
 222200000    3
 222210000    3
 222220000    6
 222230000    3
 222240000   17
 222250000   19
 222260000    4
 222270000    4
 222280000    5
 222290000    6
 222300000    3
 222310000    5
 222320000    6
 222330000    3
 222340000    4
 222350000    4
 222360000    5
 222370000    3
 222380000   14
 222390000   15
 222400000   17
 222410000    5
 222420000    6
 222430000    6
 222440000    5
 222450000    7
 222460000    6
 222470000    5
 222480000    8
 222490000    5
 222500000    8
 222510000    5
 222520000    9
 222530000   20
 222540000   22
 222550000   16
 222560000   18
 222570000   12
 222580000    3
 222590000    9
 222600000    5
 222610000    4
 222620000    5
 222630000    4
 222640000    4
 222650000    3
 222660000    3
 222670000    4
 222680000    4
 222690000    4
 222700000    3
 222710000    4
 222720000    4
 222730000    2
 222740000    4
 222750000    4
 222760000    3
 222770000    3
 222780000    3
 222790000   15
 222800000    8
 222810000   16
 222820000   16
 222830000    1
 222840000    5
 222850000    4
 222860000    4
 222870000    5
 222880000    4
 222890000    4
 222900000    4
 222910000    3
 222920000    5
 222930000    3
 222940000    6
 222950000    7
 222960000    3
 222970000    4
 222980000    2
 222990000    4
 223000000    3
 223010000    4
 223020000    3
 223030000    3
 223040000   13
 223050000   19
 223060000   12
 223070000   23
 223080000   20
 223090000   24
 223100000   20
 223110000   22
 223120000   20
 223130000   18
 223140000   20
 223150000   17
 223160000   15
 223170000   22
 223180000   17
 223190000   15
 223200000   14
 223210000   19
 223220000   19
 223230000   19
 223240000   20
 223250000   17
 223260000   22
 223270000   20
 223280000   23
 223290000   23
 223300000   26
 223310000   22
 223320000   24
 223330000   21
 223340000   17
 223350000   22
 223360000   16
 223370000   23
 223380000   23
 223390000   21
 223400000   22
 223410000   21
 223420000   20
 223430000   21
 223440000   19
 223450000    8
 223460000   21
 223470000   19
 223480000    6
 223490000   10
 223500000   19
 223510000   20
 223520000   22
 223530000   19
 223540000   25
 223550000   16
 223560000   24
 223570000   26
 223580000   25
 223590000   25
 223600000   38
 223610000   27
 223620000   24
 223630000   27
 223640000   23
 223650000   24
 223660000   23
 223670000   27
 223680000   23
 223690000   25
 223700000   23
 223710000    5
 223720000    7
 223730000   13
 223740000   15
 223750000    3
 223760000    5
 223770000    5
 223780000    4
 223790000    4
 223800000    4
 223810000    4
 223820000    6
 223830000   19
 223840000   19
 223850000   18
 223860000   20
 223870000   19
 223880000   22
 223890000   22
 223900000   22
 223910000   27
 223920000   21
 223930000   22
 223940000   22
 223950000   26
 223960000   24
 223970000   17
 223980000    8
 223990000   21
 224000000   18
 224010000   22
 224020000   27
 224030000   21
 224040000   22
 224050000   17
 224060000   16
 224070000   13
 224080000    6
 224090000    3
 224100000    4
 224110000    3
 224120000    4
 224130000    4
 224140000    4
 224150000    5
 224160000    4
 224170000    5
 224180000    5
 224190000    3
 224200000    3
 224210000    3
 224220000    4
 224230000    4
 224240000    6
 224250000    4
 224260000    5
 224270000    7
 224280000    7
 224290000    4
 224300000    4
 224310000    4
 224320000    3
 224330000    4
 224340000    4
 224350000    3
 224360000    4
 224370000    5
 224380000    3
 224390000    7
 224400000   10
 224410000    4
 224420000    5
 224430000    4
 224440000    4
 224450000    5
 224460000    6
 224470000    5
 224480000    6
 224490000    4
 224500000    5
 224510000    8
 224520000    5
 224530000    5
 224540000    5
 224550000    5
 224560000    4
 224570000    4
 224580000    3
 224590000    2
 224600000    5
 224610000    5
 224620000    4
 224630000    5
 224640000    7
 224650000    4
 224660000   10
 224670000    3
 224680000    5
 224690000    3
 224700000    4
 224710000    2
 224720000    3
 224730000    5
 224740000   15
 224750000   15
 224760000   14
 224770000   17
 224780000   16
 224790000   12
 224800000    3
 224810000    3
 224820000    4
 224830000    7
 224840000    5
 224850000    3
 224860000    4
 224870000    3
 224880000    6
 224890000    5
 224900000    3
 224910000    4
 224920000    3
 224930000    4
 224940000    4
 224950000    5
 224960000   19
 224970000   20
 224980000   15
 224990000   24
 225000000   22
 225010000   21
 225020000   23
 225030000   14
 225040000   17
 225050000   19
 225060000    3
 225070000   17
 225080000   19
 225090000   21
 225100000   16
 225110000   23
 225120000   22
 225130000   16
 225140000   20
 225150000   20
 225160000   22
 225170000   16
 225180000   24
 225190000   20
 225200000   21
 225210000    7
 225220000    4
 225230000    5
 225240000    5
 225250000    5
 225260000    3
 225270000    4
 225280000    5
 225290000    5
 225300000    7
 225310000    5
 225320000    4
 225330000    5
 225340000    3
 225350000    4
 225360000    4
 225370000    5
 225380000    3
 225390000    5
 225400000    5
 225410000    3
 225420000    4
 225430000    3
 225440000    4
 225450000    4
 225460000    5
 225470000    4
 225480000    3
 225490000    5
 225500000    4
 225510000    5
 225520000    5
 225530000    6
 225540000    4
 225550000    2
 225560000    4
 225570000    3
 225580000    5
 225590000    4
 225600000    5
 225610000    4
 225620000    4
 225630000    7
 225640000    6
 225650000    5
 225660000    6
 225670000    4
 225680000    4
 225690000    3
 225700000    5
 225710000    5
 225720000    5
 225730000    4
 225740000    4
 225750000    2
 225760000    3
 225770000    3
 225780000    4
 225790000   13
 225800000    4
 225810000    4
 225820000    5
 225830000    3
 225840000    7
 225850000    3
 225860000    4
 225870000    5
 225880000    5
 225890000    3
 225900000    3
 225910000    3
 225920000    5
 225930000    5
 225940000    4
 225950000    4
 225960000    4
 225970000    4
 225980000    7
 225990000   19
 226000000   24
 226010000   22
 226020000   21
 226030000   21
 226040000   26
 226050000   26
 226060000   19
 226070000   26
 226080000   24
 226090000   23
 226100000   20
 226110000   21
 226120000   21
 226130000   21
 226140000   19
 226150000   21
 226160000   17
 226170000   12
 226180000   19
 226190000   24
 226200000   22
 226210000   22
 226220000   21
 226230000   23
 226240000   21
 226250000   19
 226260000   21
 226270000   23
 226280000   23
 226290000   18
 226300000   21
 226310000   22
 226320000   21
 226330000   23
 226340000   22
 226350000   21
 226360000   21
 226370000   23
 226380000   20
 226390000   23
 226400000   22
 226410000   23
 226420000   19
 226430000   16
 226440000   20
 226450000   21
 226460000   18
 226470000   21
 226480000   23
 226490000   24
 226500000   19
 226510000   23
 226520000   25
 226530000   23
 226540000   20
 226550000   23
 226560000   23
 226570000   19
 226580000   22
 226590000   20
 226600000   15
 226610000   16
 226620000   19
 226630000   16
 226640000   18
 226650000   17
 226660000   15
 226670000    9
 226680000    4
 226690000    4
 226700000    4
 226710000    5
 226720000   23
 226730000   17
 226740000    9
 226750000   12
 226760000   18
 226770000   19
 226780000   20
 226790000   19
 226800000   20
 226810000   21
 226820000   14
 226830000   17
 226840000   20
 226850000    5
 226860000   13
 226870000   16
 226880000    7
 226890000    4
 226900000    5
 226910000   10
 226920000    9
 226930000    4
 226940000    5
 226950000    5
 226960000    3
 226970000   10
 226980000    5
 226990000    2
 227000000    5
 227010000    4
 227020000    4
 227030000    3
 227040000    5
 227050000    4
 227060000    5
 227070000    4
 227080000    6
 227090000    3
 227100000    5
 227110000    5
 227120000    5
 227130000    4
 227140000   12
 227150000    4
 227160000    4
 227170000    4
 227180000    7
 227190000    5
 227200000    5
 227210000    4
 227220000    4
 227230000    3
 227240000    5
 227250000    3
 227260000   14
 227270000   20
 227280000   16
 227290000    9
 227300000    5
 227310000    4
 227320000    5
 227330000    5
 227340000    2
 227350000    5
 227360000    6
 227370000    7
 227380000    4
 227390000    5
 227400000    4
 227410000    4
 227420000    3
 227430000    6
 227440000    4
 227450000    5
 227460000    5
 227470000    8
 227480000    5
 227490000    5
 227500000    4
 227510000    4
 227520000    2
 227530000    4
 227540000    3
 227550000    5
 227560000    6
 227570000    4
 227580000    4
 227590000    3
 227600000    3
 227610000    5
 227620000    4
 227630000    5
 227640000    5
 227650000    3
 227660000    5
 227670000    3
 227680000    5
 227690000    4
 227700000    4
 227710000    5
 227720000    3
 227730000    7
 227740000    7
 227750000    8
 227760000    8
 227770000    4
 227780000    4
 227790000    4
 227800000    3
 227810000    4
 227820000    4
 227830000    4
 227840000    4
 227850000    5
 227860000    4
 227870000    3
 227880000    5
 227890000   13
 227900000   22
 227910000   22
 227920000   15
 227930000   23
 227940000   18
 227950000   17
 227960000   21
 227970000   18
 227980000   15
 227990000   22
 228000000   22
 228010000   17
 228020000   19
 228030000   20
 228040000   17
 228050000   19
 228060000   21
 228070000   19
 228080000   23
 228090000   21
 228100000   23
 228110000   22
 228120000   22
 228130000   22
 228140000   22
 228150000   24
 228160000   22
 228170000   26
 228180000   23
 228190000   22
 228200000   22
 228210000   23
 228220000   26
 228230000   21
 228240000   27
 228250000   22
 228260000   23
 228270000   26
 228280000   26
 228290000   24
 228300000   21
 228310000   21
 228320000   20
 228330000   21
 228340000   19
 228350000   22
 228360000   21
 228370000   21
 228380000   23
 228390000   22
 228400000   25
 228410000   22
 228420000   22
 228430000   22
 228440000   25
 228450000   23
 228460000   21
 228470000   21
 228480000   22
 228490000   24
 228500000   26
 228510000   23
 228520000   22
 228530000   23
 228540000   20
 228550000   23
 228560000   21
 228570000   19
 228580000   15
 228590000   11
 228600000   24
 228610000   19
 228620000   26
 228630000   25
 228640000   23
 228650000   23
 228660000   22
 228670000   26
 228680000   19
 228690000   18
 228700000   21
 228710000   20
 228720000   22
 228730000   23
 228740000   21
 228750000   20
 228760000   21
 228770000   18
 228780000   20
 228790000    8
 228800000    6
 228810000    4
 228820000    5
 228830000    4
 228840000    2
 228850000    4
 228860000    4
 228870000    5
 228880000    4
 228890000    4
 228900000    4
 228910000    6
 228920000    5
 228930000    4
 228940000    7
 228950000    6
 228960000    5
 228970000    4
 228980000    7
 228990000    5
 229000000    6
 229010000    4
 229020000    4
 229030000    4
 229040000    4
 229050000    3
 229060000    4
 229070000    4
 229080000    4
 229090000    5
 229100000    6
 229110000    3
 229120000    5
 229130000    6
 229140000    4
 229150000    5
 229160000    4
 229170000    4
 229180000    4
 229190000    5
 229200000    3
 229210000    5
 229220000    4
 229230000    5
 229240000    3
 229250000    3
 229260000    4
 229270000    4
 229280000    5
 229290000    5
 229300000    5
 229310000    4
 229320000    7
 229330000    5
 229340000    4
 229350000    3
 229360000    4
 229370000    3
 229380000    3
 229390000    4
 229400000    3
 229410000    4
 229420000    4
 229430000    4
 229440000    3
 229450000    3
 229460000    2
 229470000    3
 229480000    7
 229490000    3
 229500000    5
 229510000    5
 229520000    2
 229530000    3
 229540000    4
 229550000    3
 229560000    3
 229570000    4
 229580000    5
 229590000    3
 229600000    4
 229610000    3
 229620000    5
 229630000    2
 229640000    2
 229650000    3
 229660000    3
 229670000    3
 229680000    4
 229690000    3
 229700000    4
 229710000    4
 229720000    3
 229730000    4
 229740000    6
 229750000    3
 229760000    5
 229770000    5
 229780000    4
 229790000    3
 229800000    7
 229810000    5
 229820000    5
 229830000    8
 229840000    8
 229850000   26
 229860000   28
 229870000   25
 229880000   23
 229890000   23
 229900000   26
 229910000   22
 229920000   22
 229930000   21
 229940000   24
 229950000   24
 229960000   24
 229970000   21
 229980000   19
 229990000   22
 230000000   16
 230010000    9
 230020000    4
 230030000    4
 230040000    5
 230050000    5
 230060000    5
 230070000    5
 230080000    5
 230090000    5
 230100000    5
 230110000    5
 230120000    4
 230130000    5
 230140000    7
 230150000    7
 230160000    4
 230170000    6
 230180000    5
 230190000    4
 230200000    4
 230210000    3
 230220000    3
 230230000    3
 230240000    4
 230250000    3
 230260000    5
 230270000    2
 230280000    5
 230290000    5
 230300000    4
 230310000    4
 230320000    3
 230330000    5
 230340000    7
 230350000    3
 230360000    5
 230370000    5
 230380000    5
 230390000    5
 230400000    4
 230410000   20
 230420000    6
 230430000    9
 230440000    5
 230450000    5
 230460000    4
 230470000    4
 230480000    4
 230490000    4
 230500000    5
 230510000    5
 230520000    4
 230530000    5
 230540000    8
 230550000    4
 230560000    4
 230570000    6
 230580000    4
 230590000    4
 230600000    4
 230610000    4
 230620000    3
 230630000    2
 230640000    3
 230650000    4
 230660000    5
 230670000    4
 230680000    4
 230690000    4
 230700000    4
 230710000    3
 230720000    4
 230730000    3
 230740000    2
 230750000    3
 230760000    3
 230770000    3
 230780000    3
 230790000    3
 230800000    3
 230810000    2
 230820000    3
 230830000    3
 230840000    3
 230850000    2
 230860000    4
 230870000    3
 230880000    2
 230890000    3
 230900000    3
 230910000    5
 230920000    4
 230930000    4
 230940000   16
 230950000   20
 230960000    4
 230970000    3
 230980000    5
 230990000    5
 231000000    2
 231010000    7
 231020000    2
 231030000    3
 231040000    3
 231050000    3
 231060000    3
 231070000    3
 231080000    3
 231090000    3
 231100000    3
 231110000    3
 231120000    3
 231130000    4
 231140000    3
 231150000    2
 231160000    3
 231170000    2
 231180000    3
 231190000    3
 231200000    3
 231210000    4
 231220000    4
 231230000    5
 231240000    4
 231250000    4
 231260000    6
 231270000    4
 231280000    4
 231290000    3
 231300000    3
 231310000    4
 231320000    4
 231330000    4
 231340000    4
 231350000    3
 231360000    5
 231370000    4
 231380000    3
 231390000    6
 231400000    7
 231410000    5
 231420000    3
 231430000    4
 231440000    3
 231450000    3
 231460000    4
 231470000    3
 231480000    9
 231490000   20
 231500000    9
 231510000    9
 231520000    4
 231530000    5
 231540000    5
 231550000    5
 231560000    3
 231570000    5
 231580000    6
 231590000    4
 231600000    5
 231610000   10
 231620000    4
 231630000    3
 231640000    3
 231650000    3
 231660000    4
 231670000    4
 231680000    7
 231690000    4
 231700000    3
 231710000    4
 231720000    3
 231730000    3
 231740000    4
 231750000    5
 231760000    5
 231770000    4
 231780000    5
 231790000    4
 231800000    5
 231810000    6
 231820000    5
 231830000    4
 231840000    3
 231850000    6
 231860000    5
 231870000    5
 231880000    5
 231890000    5
 231900000    5
 231910000    4
 231920000    9
 231930000    3
 231940000    9
 231950000    4
 231960000    4
 231970000    4
 231980000    3
 231990000    4
 232000000    3
 232010000    6
 232020000    3
 232030000    4
 232040000    4
 232050000    4
 232060000    4
 232070000    5
 232080000    4
 232090000    4
 232100000    5
 232110000   14
 232120000    5
 232130000    4
 232140000    3
 232150000    4
 232160000    3
 232170000    4
 232180000    7
 232190000    5
 232200000    4
 232210000    9
 232220000   11
 232230000    5
 232240000    5
 232250000    7
 232260000    5
 232270000   12
 232280000    8
 232290000    5
 232300000    4
 232310000    5
 232320000    4
 232330000    3
 232340000    3
 232350000    4
 232360000    4
 232370000   10
 232380000   13
 232390000   21
 232400000   21
 232410000   26
 232420000   21
 232430000   27
 232440000   21
 232450000   22
 232460000   24
 232470000   14
 232480000   10
 232490000    8
 232500000    6
 232510000    7
 232520000    6
 232530000   19
 232540000   14
 232550000   21
 232560000   18
 232570000   19
 232580000   20
 232590000   11
 232600000   22
 232610000   23
 232620000   24
 232630000   18
 232640000   20
 232650000   14
 232660000   20
 232670000   23
 232680000   22
 232690000   19
 232700000   21
 232710000   18
 232720000   20
 232730000   22
 232740000   23
 232750000   25
 232760000   21
 232770000   18
 232780000   18
 232790000   18
 232800000   24
 232810000   19
 232820000   22
 232830000   19
 232840000   21
 232850000   25
 232860000   14
 232870000   24
 232880000   22
 232890000   21
 232900000   17
 232910000   21
 232920000   19
 232930000   17
 232940000   23
 232950000   23
 232960000   21
 232970000   23
 232980000   24
 232990000   24
 233000000   20
 233010000   24
 233020000   21
 233030000   19
 233040000   18
 233050000   22
 233060000   21
 233070000   25
 233080000   18
 233090000   19
 233100000   18
 233110000   24
 233120000   22
 233130000   23
 233140000   21
 233150000   20
 233160000   23
 233170000   18
 233180000   20
 233190000   16
 233200000   21
 233210000   18
 233220000   18
 233230000   17
 233240000   14
 233250000   17
 233260000   17
 233270000   14
 233280000   19
 233290000   23
 233300000   22
 233310000   21
 233320000   24
 233330000   20
 233340000   21
 233350000   23
 233360000   22
 233370000   21
 233380000   21
 233390000   19
 233400000   19
 233410000   15
 233420000    7
 233430000    4
 233440000    5
 233450000    5
 233460000    3
 233470000    4
 233480000    4
 233490000    4
 233500000    4
 233510000    4
 233520000    5
 233530000    6
 233540000    4
 233550000    4
 233560000    5
 233570000    4
 233580000    4
 233590000    5
 233600000    7
 233610000    5
 233620000    5
 233630000    6
 233640000   10
 233650000    7
 233660000    7
 233670000    5
 233680000    4
 233690000    5
 233700000    4
 233710000    4
 233720000    3
 233730000    3
 233740000    3
 233750000    5
 233760000    4
 233770000    4
 233780000    5
 233790000    5
 233800000    4
 233810000    6
 233820000   15
 233830000    7
 233840000    3
 233850000    5
 233860000    5
 233870000    4
 233880000    5
 233890000    8
 233900000    4
 233910000    6
 233920000    5
 233930000   16
 233940000    3
 233950000    5
 233960000    5
 233970000    5
 233980000    3
 233990000    5
 234000000    5
 234010000    5
 234020000    6
 234030000    5
 234040000    5
 234050000    6
 234060000    4
 234070000    5
 234080000    4
 234090000    5
 234100000    6
 234110000    5
 234120000    4
 234130000    3
 234140000    4
 234150000    4
 234160000    2
 234170000    3
 234180000    3
 234190000    4
 234200000    4
 234210000    3
 234220000    5
 234230000    5
 234240000    5
 234250000    4
 234260000    5
 234270000   17
 234280000    5
 234290000    5
 234300000    5
 234310000    5
 234320000    4
 234330000    5
 234340000    4
 234350000    5
 234360000    7
 234370000    5
 234380000    7
 234390000    4
 234400000    4
 234410000    5
 234420000    4
 234430000    7
 234440000    4
 234450000    4
 234460000    4
 234470000    4
 234480000    3
 234490000    3
 234500000    5
 234510000    5
 234520000    4
 234530000    3
 234540000    5
 234550000    4
 234560000    5
 234570000    5
 234580000    6
 234590000    3
 234600000    4
 234610000    3
 234620000    3
 234630000    5
 234640000    3
 234650000    3
 234660000    3
 234670000    5
 234680000    4
 234690000    5
 234700000    4
 234710000    4
 234720000    5
 234730000    5
 234740000    3
 234750000    4
 234760000    4
 234770000    5
 234780000    3
 234790000    5
 234800000    3
 234810000    5
 234820000    3
 234830000    4
 234840000    4
 234850000    2
 234860000    5
 234870000    3
 234880000    4
 234890000    4
 234900000    5
 234910000    4
 234920000    5
 234930000   19
 234940000   16
 234950000    5
 234960000    7
 234970000    5
 234980000    7
 234990000    8
 235000000   19
 235010000   21
 235020000   18
 235030000   20
 235040000    5
 235050000    7
 235060000    4
 235070000    5
 235080000    4
 235090000    5
 235100000    4
 235110000    5
 235120000    6
 235130000    4
 235140000    4
 235150000    4
 235160000    4
 235170000    3
 235180000    5
 235190000    4
 235200000    5
 235210000    5
 235220000    5
 235230000    4
 235240000    4
 235250000    6
 235260000   12
 235270000    3
 235280000    3
 235290000    5
 235300000    3
 235310000    3
 235320000    4
 235330000    8
 235340000    4
 235350000    4
 235360000    3
 235370000    3
 235380000    3
 235390000    4
 235400000    4
 235410000    4
 235420000    7
 235430000    7
 235440000    5
 235450000    3
 235460000    4
 235470000    6
 235480000    6
 235490000    7
 235500000    3
 235510000    4
 235520000    4
 235530000   11
 235540000    4
 235550000    3
 235560000    3
 235570000    4
 235580000    5
 235590000    6
 235600000   14
 235610000   21
 235620000   20
 235630000   21
 235640000   26
 235650000   19
 235660000   22
 235670000   23
 235680000   23
 235690000   23
 235700000   31
 235710000   32
 235720000   24
 235730000   21
 235740000   23
 235750000   21
 235760000   21
 235770000   16
 235780000   18
 235790000   21
 235800000   23
 235810000   23
 235820000   23
 235830000   23
 235840000   19
 235850000   19
 235860000   22
 235870000   24
 235880000   20
 235890000   23
 235900000   18
 235910000   11
 235920000   18
 235930000   17
 235940000   14
 235950000   11
 235960000    4
 235970000    4
 235980000    3
 235990000    3
 236000000    3
 236010000    4
 236020000    3
 236030000    3
 236040000    3
 236050000    3
 236060000    4
 236070000    4
 236080000    3
 236090000    4
 236100000    4
 236110000    4
 236120000    4
 236130000    4
 236140000    5
 236150000    6
 236160000   16
 236170000   18
 236180000   19
 236190000   20
 236200000   21
 236210000   22
 236220000   23
 236230000   22
 236240000   21
 236250000   26
 236260000   19
 236270000   21
 236280000   23
 236290000   23
 236300000   22
 236310000   23
 236320000   22
 236330000   19
 236340000   22
 236350000   21
 236360000    4
 236370000    6
 236380000    7
 236390000    7
 236400000    8
 236410000    5
 236420000   22
 236430000   25
 236440000   23
 236450000   14
 236460000   19
 236470000   20
 236480000   11
 236490000   19
 236500000   13
 236510000   12
 236520000   14
 236530000    5
 236540000    7
 236550000   16
 236560000   19
 236570000   19
 236580000   16
 236590000    6
 236600000    2
 236610000    7
 236620000    3
 236630000    7
 236640000    5
 236650000    5
 236660000    9
 236670000    6
 236680000    5
 236690000    4
 236700000    8
 236710000    4
 236720000    5
 236730000    3
 236740000    7
 236750000    6
 236760000    5
 236770000    5
 236780000    9
 236790000    5
 236800000    8
 236810000    5
 236820000    6
 236830000    5
 236840000    8
 236850000    5
 236860000    2
 236870000    4
 236880000    5
 236890000    5
 236900000    5
 236910000    4
 236920000    5
 236930000    4
 236940000    3
 236950000    3
 236960000    3
 236970000    5
 236980000    4
 236990000    6
 237000000    5
 237010000   11
 237020000    4
 237030000    5
 237040000    5
 237050000    2
 237060000    3
 237070000    3
 237080000    5
 237090000    5
 237100000    4
 237110000    5
 237120000    5
 237130000    3
 237140000    4
 237150000    3
 237160000    4
 237170000    3
 237180000    4
 237190000    5
 237200000    4
 237210000    5
 237220000    6
 237230000    5
 237240000    6
 237250000    5
 237260000    4
 237270000    5
 237280000    4
 237290000    3
 237300000    3
 237310000    4
 237320000    3
 237330000    7
 237340000    6
 237350000    4
 237360000    7
 237370000   10
 237380000    3
 237390000    4
 237400000    5
 237410000    5
 237420000    4
 237430000    5
 237440000    3
 237450000    4
 237460000    2
 237470000    5
 237480000    3
 237490000    3
 237500000    3
 237510000    5
 237520000    4
 237530000    9
 237540000   14
 237550000   21
 237560000   22
 237570000   21
 237580000   25
 237590000   26
 237600000   19
 237610000   17
 237620000   19
 237630000   26
 237640000   21
 237650000   16
 237660000   19
 237670000   21
 237680000   19
 237690000   13
 237700000   18
 237710000    5
 237720000   19
 237730000    8
 237740000    8
 237750000    6
 237760000    5
 237770000    5
 237780000    5
 237790000    6
 237800000    4
 237810000    4
 237820000    7
 237830000    5
 237840000    7
 237850000    8
 237860000    6
 237870000    4
 237880000    7
 237890000    7
 237900000    3
 237910000    5
 237920000    3
 237930000    5
 237940000    7
 237950000    5
 237960000    5
 237970000   10
 237980000    5
 237990000    4
 238000000    4
 238010000    5
 238020000    4
 238030000    4
 238040000    2
 238050000    4
 238060000    4
 238070000    5
 238080000    9
 238090000   20
 238100000   11
 238110000    5
 238120000    3
 238130000    6
 238140000    7
 238150000    8
 238160000    7
 238170000    6
 238180000    6
 238190000    5
 238200000    5
 238210000    2
 238220000    5
 238230000    5
 238240000    5
 238250000    7
 238260000    5
 238270000    5
 238280000    7
 238290000    4
 238300000    4
 238310000   10
 238320000   12
 238330000    6
 238340000    6
 238350000   12
 238360000    9
 238370000    8
 238380000    5
 238390000    5
 238400000    9
 238410000    8
 238420000    4
 238430000    8
 238440000    6
 238450000    5
 238460000    6
 238470000    6
 238480000    5
 238490000    4
 238500000    6
 238510000    7
 238520000    5
 238530000    5
 238540000    5
 238550000    5
 238560000    2
 238570000    4
 238580000    7
 238590000    6
 238600000    4
 238610000    5
 238620000    4
 238630000    3
 238640000    4
 238650000    3
 238660000    3
 238670000    6
 238680000    6
 238690000    3
 238700000    5
 238710000    8
 238720000    4
 238730000    5
 238740000   10
 238750000    4
 238760000    5
 238770000    5
 238780000    5
 238790000    8
 238800000   12
 238810000   10
 238820000    5
 238830000    6
 238840000    5
 238850000    5
 238860000   10
 238870000    4
 238880000    7
 238890000    5
 238900000    5
 238910000    5
 238920000    8
 238930000    4
 238940000    5
 238950000    7
 238960000    5
 238970000    4
 238980000    4
 238990000    4
 239000000    5
 239010000    4
 239020000    5
 239030000    3
 239040000    2
 239050000    6
 239060000    2
 239070000    3
 239080000    2
 239090000    5
 239100000    4
 239110000    4
 239120000    4
 239130000    5
 239140000    4
 239150000    6
 239160000   16
 239170000   21
 239180000   22
 239190000   21
 239200000   23
 239210000   24
 239220000   25
 239230000   25
 239240000   27
 239250000   25
 239260000   25
 239270000   25
 239280000   23
 239290000   26
 239300000   25
 239310000   26
 239320000   24
 239330000   23
 239340000   23
 239350000   24
 239360000   27
 239370000   25
 239380000   22
 239390000   21
 239400000   25
 239410000   19
 239420000   21
 239430000   23
 239440000   21
 239450000   26
 239460000   21
 239470000   20
 239480000   19
 239490000   21
 239500000   19
 239510000   21
 239520000   26
 239530000   22
 239540000   19
 239550000   20
 239560000   21
 239570000   23
 239580000   17
 239590000   19
 239600000   18
 239610000   21
 239620000   15
 239630000   16
 239640000   18
 239650000   26
 239660000   19
 239670000   24
 239680000   24
 239690000   21
 239700000   17
 239710000   23
 239720000   21
 239730000   19
 239740000   19
 239750000   24
 239760000   23
 239770000   26
 239780000   24
 239790000   25
 239800000   19
 239810000   26
 239820000   23
 239830000   19
 239840000   19
 239850000   23
 239860000   22
 239870000   12
 239880000   18
 239890000    5
 239900000    5
 239910000    4
 239920000    3
 239930000    2
 239940000    5
 239950000    4
 239960000    5
 239970000    4
 239980000    7
 239990000    7
 240000000    7
 240010000   10
 240020000    7
 240030000    5
 240040000    6
 240050000    5
 240060000    5
 240070000    8
 240080000    6
 240090000    7
 240100000    5
 240110000   10
 240120000    5
 240130000    5
 240140000    5
 240150000    5
 240160000    4
 240170000    5
 240180000    9
 240190000    5
 240200000    4
 240210000    4
 240220000   10
 240230000    7
 240240000    5
 240250000    6
 240260000    7
 240270000    5
 240280000    5
 240290000    5
 240300000    4
 240310000    3
 240320000    6
 240330000    3
 240340000    3
 240350000    2
 240360000    4
 240370000    4
 240380000    4
 240390000    8
 240400000    4
 240410000    7
 240420000    3
 240430000   10
 240440000    4
 240450000    5
 240460000    9
 240470000    6
 240480000    9
 240490000    5
 240500000    4
 240510000    3
 240520000    3
 240530000    3
 240540000    4
 240550000    4
 240560000    5
 240570000    5
 240580000    5
 240590000    5
 240600000    5
 240610000    5
 240620000    5
 240630000    4
 240640000    5
 240650000    4
 240660000    4
 240670000    6
 240680000    5
 240690000    3
 240700000    4
 240710000    4
 240720000    3
 240730000    4
 240740000    4
 240750000    5
 240760000    5
 240770000    5
 240780000    4
 240790000    5
 240800000    4
 240810000    3
 240820000    3
 240830000    4
 240840000    4
 240850000    7
 240860000    4
 240870000   13
 240880000    4
 240890000    4
 240900000    3
 240910000    4
 240920000    3
 240930000    5
 240940000    4
 240950000    3
 240960000    4
 240970000    4
 240980000    4
 240990000    3
 241000000    3
 241010000    3
 241020000    5
 241030000    4
 241040000    3
 241050000    4
 241060000    3
 241070000    4
 241080000    3
 241090000    4
 241100000    3
 241110000    4
 241120000    3
 241130000    3
 241140000    2
 241150000    4
 241160000    6
 241170000    5
 241180000    5
 241190000    7
 241200000    5
 241210000    9
 241220000    3
 241230000    5
 241240000    3
 241250000    4
 241260000    3
 241270000    3
 241280000    4
 241290000    5
 241300000    4
 241310000    5
 241320000    5
 241330000    3
 241340000    4
 241350000    4
 241360000    7
 241370000    5
 241380000    3
 241390000    4
 241400000    4
 241410000    3
 241420000    3
 241430000    5
 241440000   13
 241450000   12
 241460000    5
 241470000    5
 241480000    4
 241490000    6
 241500000    5
 241510000    5
 241520000    4
 241530000    4
 241540000    6
 241550000    5
 241560000    4
 241570000    5
 241580000    3
 241590000    3
 241600000    3
 241610000    4
 241620000    7
 241630000    2
 241640000    3
 241650000    5
 241660000    3
 241670000    4
 241680000    4
 241690000    3
 241700000    4
 241710000    3
 241720000    4
 241730000    3
 241740000    3
 241750000    3
 241760000    2
 241770000    4
 241780000    4
 241790000    4
 241800000    7
 241810000   11
 241820000    4
 241830000    3
 241840000    3
 241850000    5
 241860000    2
 241870000    3
 241880000    5
 241890000    5
 241900000    5
 241910000    4
 241920000    4
 241930000    7
 241940000    7
 241950000   10
 241960000   16
 241970000   21
 241980000   15
 241990000   20
 242000000   22
 242010000   21
 242020000   26
 242030000   24
 242040000   26
 242050000   26
 242060000   26
 242070000   22
 242080000   23
 242090000   19
 242100000   25
 242110000   23
 242120000   26
 242130000   26
 242140000   21
 242150000   11
 242160000   15
 242170000   21
 242180000   16
 242190000   21
 242200000   22
 242210000   16
 242220000   24
 242230000   16
 242240000   13
 242250000   14
 242260000   17
 242270000   19
 242280000   22
 242290000   24
 242300000   21
 242310000   25
 242320000   26
 242330000   27
 242340000   26
 242350000   26
 242360000    7
 242370000    5
 242380000    8
 242390000    5
 242400000    7
 242410000    5
 242420000    3
 242430000    3
 242440000    3
 242450000    3
 242460000    3
 242470000    4
 242480000    4
 242490000    3
 242500000    3
 242510000    6
 242520000   19
 242530000    3
 242540000    4
 242550000    4
 242560000    4
 242570000    4
 242580000    6
 242590000    4
 242600000    4
 242610000    2
 242620000    4
 242630000    3
 242640000    2
 242650000    5
 242660000   16
 242670000    4
 242680000    3
 242690000    4
 242700000    3
 242710000    4
 242720000    3
 242730000    2
 242740000    4
 242750000    3
 242760000    4
 242770000    5
 242780000    5
 242790000    3
 242800000   14
 242810000    5
 242820000    6
 242830000    5
 242840000    4
 242850000    4
 242860000    7
 242870000    5
 242880000    3
 242890000    5
 242900000    2
 242910000    5
 242920000    4
 242930000    7
 242940000    7
 242950000    5
 242960000    4
 242970000    4
 242980000    3
 242990000    7
 243000000    5
 243010000    6
 243020000    3
 243030000    4
 243040000    3
 243050000    3
 243060000    3
 243070000    2
 243080000    4
 243090000    3
 243100000    4
 243110000    4
 243120000    3
 243130000    4
 243140000   18
 243150000   19
 243160000   19
 243170000   19
 243180000   13
 243190000   12
 243200000   15
 243210000   18
 243220000   16
 243230000   20
 243240000   24
 243250000   19
 243260000   18
 243270000   19
 243280000   22
 243290000   23
 243300000   20
 243310000   19
 243320000   19
 243330000   24
 243340000   22
 243350000   23
 243360000   23
 243370000   25
 243380000   23
 243390000   22
 243400000    6
 243410000    5
 243420000    3
 243430000    5
 243440000    6
 243450000    4
 243460000    5
 243470000    6
 243480000    8
 243490000    4
 243500000    5
 243510000    5
 243520000   13
 243530000    8
 243540000   20
 243550000   19
 243560000   19
 243570000    5
 243580000    5
 243590000    4
 243600000    5
 243610000    4
 243620000    4
 243630000    6
 243640000    4
 243650000    5
 243660000    7
 243670000    4
 243680000    4
 243690000   21
 243700000   21
 243710000   21
 243720000   21
 243730000   19
 243740000   22
 243750000   20
 243760000   19
 243770000   18
 243780000   20
 243790000   21
 243800000    4
 243810000    4
 243820000    6
 243830000   13
 243840000    5
 243850000    5
 243860000    5
 243870000    5
 243880000    6
 243890000    4
 243900000    5
 243910000    6
 243920000    3
 243930000    5
 243940000    3
 243950000    3
 243960000    9
 243970000    3
 243980000    6
 243990000    5
 244000000    3
 244010000    5
 244020000    3
 244030000    4
 244040000    5
 244050000    4
 244060000    4
 244070000    5
 244080000    5
 244090000    8
 244100000    4
 244110000    4
 244120000    4
 244130000    3
 244140000    3
 244150000    4
 244160000    8
 244170000    4
 244180000    4
 244190000    4
 244200000    7
 244210000    3
 244220000    4
 244230000    4
 244240000    3
 244250000    5
 244260000    5
 244270000    8
 244280000    4
 244290000    4
 244300000    3
 244310000    6
 244320000    5
 244330000    4
 244340000    9
 244350000    5
 244360000    5
 244370000    5
 244380000    5
 244390000    5
 244400000    4
 244410000    5
 244420000    3
 244430000    5
 244440000    4
 244450000    3
 244460000    6
 244470000    5
 244480000    6
 244490000    5
 244500000    6
 244510000    7
 244520000    8
 244530000    5
 244540000   12
 244550000    5
 244560000    6
 244570000    6
 244580000   11
 244590000    5
 244600000    5
 244610000    4
 244620000    7
 244630000    5
 244640000    4
 244650000    4
 244660000   20
 244670000   19
 244680000   21
 244690000   11
 244700000    4
 244710000    5
 244720000    4
 244730000    5
 244740000    5
 244750000    4
 244760000    3
 244770000    4
 244780000    4
 244790000    4
 244800000    4
 244810000    5
 244820000    4
 244830000    5
 244840000    3
 244850000    3
 244860000    3
 244870000    3
 244880000    4
 244890000    4
 244900000    5
 244910000    3
 244920000    4
 244930000   11
 244940000    3
 244950000    5
 244960000    7
 244970000    4
 244980000    5
 244990000    3
 245000000    2
 245010000    4
 245020000    7
 245030000    5
 245040000    4
 245050000    4
 245060000    4
 245070000    5
 245080000    4
 245090000    5
 245100000    5
 245110000    3
 245120000    4
 245130000    4
 245140000    2
 245150000    2
 245160000    4
 245170000    3
 245180000    3
 245190000    5
 245200000    4
 245210000    4
 245220000    4
 245230000    4
 245240000    3
 245250000    3
 245260000    3
 245270000    3
 245280000    4
 245290000    3
 245300000    4
 245310000    3
 245320000    3
 245330000    4
 245340000    4
 245350000    3
 245360000    6
 245370000    9
 245380000   16
 245390000    5
 245400000    5
 245410000    8
 245420000    5
 245430000    5
 245440000    4
 245450000    5
 245460000    3
 245470000    5
 245480000    5
 245490000    5
 245500000    3
 245510000    3
 245520000    4
 245530000    3
 245540000    4
 245550000    3
 245560000    7
 245570000    5
 245580000    5
 245590000    5
 245600000    5
 245610000    4
 245620000    6
 245630000    7
 245640000    6
 245650000    5
 245660000    4
 245670000    5
 245680000    5
 245690000    4
 245700000    5
 245710000    4
 245720000    5
 245730000    4
 245740000    4
 245750000    5
 245760000    4
 245770000    4
 245780000    4
 245790000    4
 245800000    5
 245810000    5
 245820000    6
 245830000    4
 245840000    4
 245850000    4
 245860000    3
 245870000    5
 245880000    5
 245890000    3
 245900000    3
 245910000    3
 245920000    5
 245930000    3
 245940000    5
 245950000    4
 245960000    4
 245970000    5
 245980000    6
 245990000    7
 246000000    4
 246010000    9
 246020000    4
 246030000    3
 246040000    4
 246050000   10
 246060000    4
 246070000    3
 246080000    8
 246090000    4
 246100000    4
 246110000    4
 246120000    5
 246130000    4
 246140000    5
 246150000    4
 246160000    7
 246170000    4
 246180000    2
 246190000    4
 246200000    5
 246210000   12
 246220000    4
 246230000    4
 246240000    7
 246250000    5
 246260000    4
 246270000    5
 246280000    4
 246290000    5
 246300000    6
 246310000    6
 246320000   11
 246330000   16
 246340000   17
 246350000   16
 246360000   13
 246370000    6
 246380000    5
 246390000    5
 246400000    5
 246410000    4
 246420000    5
 246430000    5
 246440000    4
 246450000    7
 246460000    5
 246470000    3
 246480000    4
 246490000    3
 246500000    4
 246510000    4
 246520000    5
 246530000    4
 246540000    3
 246550000    4
 246560000    7
 246570000    4
 246580000    5
 246590000    4
 246600000    5
 246610000    4
 246620000    3
 246630000    3
 246640000    3
 246650000    3
 246660000    5
 246670000    4
 246680000    4
 246690000    3
 246700000    4
 246710000    6
 246720000    3
 246730000    3
 246740000    4
 246750000    4
 246760000    4
 246770000    4
 246780000    3
 246790000    5
 246800000    4
 246810000    4
 246820000    5
 246830000    3
 246840000    4
 246850000    5
 246860000    3
 246870000    4
 246880000    3
 246890000    3
 246900000    4
 246910000    3
 246920000    3
 246930000    3
 246940000    3
 246950000    2
 246960000    2
 246970000    5
 246980000    4
 246990000    3
 247000000    3
 247010000    4
 247020000    4
 247030000    3
 247040000    2
 247050000    3
 247060000    3
 247070000   18
 247080000    6
 247090000    3
 247100000    4
 247110000    5
 247120000    5
 247130000    3
 247140000    4
 247150000    2
 247160000    4
 247170000    4
 247180000    5
 247190000    5
 247200000    4
 247210000    3
 247220000    3
 247230000    4
 247240000    2
 247250000    5
 247260000    4
 247270000    5
 247280000    4
 247290000    5
 247300000    4
 247310000    2
 247320000    3
 247330000    2
 247340000    6
 247350000    5
 247360000    3
 247370000    4
 247380000    2
 247390000    6
 247400000    2
 247410000    3
 247420000    2
 247430000    3
 247440000    3
 247450000    4
 247460000    5
 247470000    4
 247480000    5
 247490000    2
 247500000    3
 247510000    4
 247520000    4
 247530000    4
 247540000    4
 247550000    5
 247560000    5
 247570000    6
 247580000    5
 247590000    5
 247600000    5
 247610000    5
 247620000    4
 247630000    4
 247640000    4
 247650000    4
 247660000    3
 247670000    4
 247680000    4
 247690000    4
 247700000    8
 247710000    5
 247720000    4
 247730000    4
 247740000    7
 247750000    4
 247760000    5
 247770000    6
 247780000    4
 247790000    5
 247800000    5
 247810000    5
 247820000    9
 247830000    2
 247840000    5
 247850000    3
 247860000    5
 247870000    3
 247880000    5
 247890000    9
 247900000    5
 247910000    6
 247920000    4
 247930000    4
 247940000    5
 247950000    2
 247960000    5
 247970000   19
 247980000   18
 247990000   20
 248000000   20
 248010000   18
 248020000   22
 248030000   23
 248040000   22
 248050000   25
 248060000   26
 248070000   21
 248080000   25
 248090000   25
 248100000   22
 248110000   23
 248120000   24
 248130000   25
 248140000   30
 248150000   22
 248160000   22
 248170000   26
 248180000   24
 248190000   24
 248200000   24
 248210000   19
 248220000   19
 248230000   22
 248240000   22
 248250000   22
 248260000   20
 248270000   20
 248280000   22
 248290000   21
 248300000   19
 248310000   21
 248320000   25
 248330000   22
 248340000   21
 248350000   24
 248360000   21
 248370000   24
 248380000   25
 248390000   27
 248400000   25
 248410000   26
 248420000   26
 248430000   26
 248440000   21
 248450000   22
 248460000   26
 248470000   23
 248480000   24
 248490000   26
 248500000   25
 248510000   25
 248520000   27
 248530000   26
 248540000   27
 248550000   26
 248560000   23
 248570000   26
 248580000   28
 248590000   20
 248600000   23
 248610000   22
 248620000   23
 248630000   21
 248640000   24
 248650000   22
 248660000   25
 248670000   23
 248680000   19
 248690000   25
 248700000   36
 248710000   31
 248720000   29
 248730000   19
 248740000   16
 248750000   25
 248760000   22
 248770000   22
 248780000   21
 248790000   22
 248800000   20
 248810000   22
 248820000   19
 248830000   19
 248840000   14
 248850000   12
 248860000    8
 248870000    8
 248880000   18
 248890000   13
 248900000   14
 248910000   13
 248920000   18
 248930000   14
 248940000   16
 248950000   21
 248960000   14
 248970000   10
 248980000   13
 248990000   16
 249000000    8
 249010000    2
 249020000    4
 249030000    3
 249040000    3
 249050000    3
 249060000    4
 249070000    4
 249080000    4
 249090000    3
 249100000    3
 249110000    4
 249120000    3
 249130000    3
 249140000    3
 249150000    3
 249160000    4
 249170000    3
 249180000    2
 249190000    3
 249200000    3
 249210000    5
 249220000    5
 249230000    4
 249240000    3
 249250000    3
 249260000    3
 249270000    3
 249280000    3
 249290000    5
 249300000    4
 249310000    5
 249320000    4
 249330000    5
 249340000    4
 249350000    3
 249360000    3
 249370000    3
 249380000    6
 249390000    5
 249400000    3
 249410000    3
 249420000    2
 249430000    2
 249440000    3
 249450000    3
 249460000    6
 249470000    5
 249480000    5
 249490000    4
 249500000    4
 249510000    4
 249520000    4
 249530000    3
 249540000    3
 249550000    4
 249560000    6
 249570000   11
 249580000   18
 249590000   13
 249600000    4
 249610000    3
 249620000    3
 249630000    3
 249640000    2
 249650000    3
 249660000    3
 249670000    3
 249680000    4
 249690000    4
 249700000    5
 249710000    9
 249720000    2
 249730000    5
 249740000    3
 249750000    3
 249760000    3
 249770000    3
 249780000    3
 249790000    3
 249800000    3
 249810000    4
 249820000    4
 249830000    3
 249840000    4
 249850000    5
[truncated: 880,417 more chars]
