# Supplementary material for: Directional translocation resistance of Zika xrRNA
Source: Nat Commun. 2020 Jul 27;11:3749. doi: 10.1038/s41467-020-17508-7 (PMC7385498; doi:10.1038/s41467-020-17508-7)
Supplement: Supplementary file 4 — Source Data [file 41467_2020_17508_MOESM4_ESM.zip › Source_Data_Figures/Fig2B/5'translocation-rate_r0-T300K/r_20_translocated_portion.dat]

# Trajectory file ../../zika_rna/03_translocation_by_force_ramping/TP_END1/rate1x/t95/r_20/dump_t95_Rramped.lammpstrj
# time  length_translocated_portion
         0    3
     10000    4
     20000    5
     30000    3
     40000    3
     50000    3
     60000    2
     70000    2
     80000    2
     90000    3
    100000    2
    110000    2
    120000    2
    130000    2
    140000    3
    150000    3
    160000    4
    170000    4
    180000    3
    190000    3
    200000    5
    210000    2
    220000    2
    230000    3
    240000    3
    250000    2
    260000    3
    270000    3
    280000    3
    290000    2
    300000    2
    310000    3
    320000    4
    330000   14
    340000    9
    350000   16
    360000   18
    370000    5
    380000   20
    390000    9
    400000   12
    410000   16
    420000   11
    430000   16
    440000   16
    450000   15
    460000   14
    470000   22
    480000   13
    490000   15
    500000   11
    510000    3
    520000    3
    530000    3
    540000    4
    550000    2
    560000    2
    570000    3
    580000    3
    590000    2
    600000    4
    610000    3
    620000    3
    630000    3
    640000    3
    650000    3
    660000    3
    670000    2
    680000    3
    690000    2
    700000    3
    710000    2
    720000    3
    730000    2
    740000    2
    750000    3
    760000    3
    770000    3
    780000    3
    790000    3
    800000    3
    810000    2
    820000    3
    830000    3
    840000    3
    850000    3
    860000    3
    870000    3
    880000    3
    890000    2
    900000    3
    910000    3
    920000    2
    930000    3
    940000    2
    950000    2
    960000    3
    970000    4
    980000    2
    990000    3
   1000000    3
   1010000    4
   1020000    5
   1030000    3
   1040000    3
   1050000    3
   1060000    2
   1070000    3
   1080000    3
   1090000    3
   1100000    3
   1110000    3
   1120000    3
   1130000    3
   1140000    3
   1150000    3
   1160000    3
   1170000    3
   1180000    3
   1190000    2
   1200000    4
   1210000    4
   1220000    4
   1230000    4
   1240000    2
   1250000    3
   1260000    3
   1270000    3
   1280000    3
   1290000    2
   1300000    2
   1310000    2
   1320000    3
   1330000    2
   1340000    4
   1350000    3
   1360000    3
   1370000    2
   1380000    3
   1390000    4
   1400000    9
   1410000   13
   1420000    9
   1430000    6
   1440000    4
   1450000    4
   1460000    3
   1470000    3
   1480000    3
   1490000    3
   1500000    3
   1510000    3
   1520000    5
   1530000    4
   1540000    4
   1550000    3
   1560000    5
   1570000    5
   1580000    2
   1590000    5
   1600000    3
   1610000    2
   1620000    3
   1630000    3
   1640000    5
   1650000    4
   1660000    2
   1670000    3
   1680000    3
   1690000    3
   1700000    2
   1710000    3
   1720000    3
   1730000    4
   1740000    2
   1750000    2
   1760000    3
   1770000    2
   1780000    2
   1790000    2
   1800000    3
   1810000    3
   1820000    4
   1830000    4
   1840000    3
   1850000    4
   1860000    3
   1870000    5
   1880000    2
   1890000    2
   1900000    4
   1910000    3
   1920000    3
   1930000    3
   1940000    3
   1950000    3
   1960000    3
   1970000    3
   1980000    4
   1990000    3
   2000000    3
   2010000    3
   2020000    3
   2030000    3
   2040000    4
   2050000    5
   2060000    3
   2070000    3
   2080000    3
   2090000    3
   2100000    4
   2110000    3
   2120000    3
   2130000    3
   2140000    3
   2150000    3
   2160000    4
   2170000    2
   2180000    5
   2190000    3
   2200000    3
   2210000    3
   2220000    3
   2230000    4
   2240000    3
   2250000    3
   2260000    3
   2270000    4
   2280000    3
   2290000    3
   2300000    3
   2310000    4
   2320000    2
   2330000    3
   2340000    4
   2350000    3
   2360000    3
   2370000    3
   2380000    4
   2390000    3
   2400000    3
   2410000    3
   2420000    3
   2430000    3
   2440000    3
   2450000    3
   2460000    3
   2470000    2
   2480000    3
   2490000    2
   2500000    5
   2510000    3
   2520000    3
   2530000    4
   2540000    4
   2550000    2
   2560000    3
   2570000    4
   2580000    3
   2590000    4
   2600000    3
   2610000    4
   2620000    4
   2630000    3
   2640000    2
   2650000    2
   2660000    3
   2670000    3
   2680000    2
   2690000    3
   2700000    3
   2710000    3
   2720000    3
   2730000    2
   2740000    3
   2750000    3
   2760000    3
   2770000    3
   2780000    4
   2790000    2
   2800000    4
   2810000    4
   2820000    3
   2830000    4
   2840000    3
   2850000    4
   2860000    3
   2870000    3
   2880000    4
   2890000    4
   2900000    5
   2910000    4
   2920000    4
   2930000    3
   2940000    3
   2950000    2
   2960000    2
   2970000    2
   2980000    3
   2990000    3
   3000000    3
   3010000    3
   3020000    4
   3030000    3
   3040000    3
   3050000    4
   3060000    3
   3070000    3
   3080000    3
   3090000    4
   3100000    5
   3110000    4
   3120000    2
   3130000    2
   3140000    3
   3150000    3
   3160000    3
   3170000    4
   3180000    2
   3190000    3
   3200000   11
   3210000    2
   3220000    2
   3230000    3
   3240000    3
   3250000    2
   3260000    3
   3270000    3
   3280000    3
   3290000    3
   3300000    2
   3310000    2
   3320000    3
   3330000    3
   3340000    3
   3350000    3
   3360000    3
   3370000    3
   3380000    2
   3390000    3
   3400000    3
   3410000    3
   3420000    2
   3430000    2
   3440000    2
   3450000    4
   3460000    3
   3470000    3
   3480000    4
   3490000    3
   3500000    3
   3510000    3
   3520000    3
   3530000    3
   3540000    2
   3550000    4
   3560000    3
   3570000    3
   3580000    2
   3590000    3
   3600000    3
   3610000    5
   3620000    2
   3630000    3
   3640000    2
   3650000    3
   3660000    3
   3670000    3
   3680000    2
   3690000    3
   3700000    4
   3710000    3
   3720000    3
   3730000    3
   3740000    4
   3750000    3
   3760000    4
   3770000    3
   3780000    4
   3790000    2
   3800000    3
   3810000    3
   3820000    4
   3830000    3
   3840000    2
   3850000    3
   3860000    3
   3870000    3
   3880000    3
   3890000    2
   3900000    4
   3910000    2
   3920000    2
   3930000    3
   3940000    3
   3950000    3
   3960000    2
   3970000    4
   3980000    2
   3990000    3
   4000000    3
   4010000    3
   4020000    2
   4030000    2
   4040000    3
   4050000    4
   4060000    3
   4070000    3
   4080000    3
   4090000    3
   4100000    3
   4110000    3
   4120000    4
   4130000    3
   4140000    4
   4150000    4
   4160000    5
   4170000    3
   4180000    2
   4190000    3
   4200000    3
   4210000    4
   4220000    3
   4230000    3
   4240000    3
   4250000    3
   4260000    3
   4270000    4
   4280000    4
   4290000    5
   4300000    3
   4310000    3
   4320000    3
   4330000    3
   4340000    3
   4350000    2
   4360000    3
   4370000    3
   4380000    3
   4390000    3
   4400000    3
   4410000    3
   4420000    3
   4430000    3
   4440000    3
   4450000    3
   4460000    3
   4470000    3
   4480000    4
   4490000    3
   4500000    4
   4510000    3
   4520000    3
   4530000    3
   4540000    2
   4550000    5
   4560000    2
   4570000    2
   4580000    3
   4590000    4
   4600000    3
   4610000    3
   4620000    3
   4630000    3
   4640000    3
   4650000    3
   4660000    3
   4670000    4
   4680000    2
   4690000    3
   4700000    3
   4710000    3
   4720000    4
   4730000    4
   4740000    4
   4750000    6
   4760000    3
   4770000    2
   4780000    4
   4790000    5
   4800000    5
   4810000    5
   4820000    6
   4830000    3
   4840000    5
   4850000    5
   4860000    3
   4870000    3
   4880000    6
   4890000    3
   4900000    3
   4910000    3
   4920000    3
   4930000    2
   4940000    2
   4950000    3
   4960000    3
   4970000    7
   4980000    2
   4990000    2
   5000000    2
   5010000    2
   5020000    3
   5030000    3
   5040000    3
   5050000    2
   5060000    2
   5070000    3
   5080000    4
   5090000    4
   5100000    3
   5110000    4
   5120000    3
   5130000    3
   5140000    3
   5150000    2
   5160000    2
   5170000    4
   5180000    3
   5190000    2
   5200000    3
   5210000    2
   5220000    3
   5230000    3
   5240000    3
   5250000    3
   5260000    3
   5270000    3
   5280000    3
   5290000    2
   5300000    2
   5310000    2
   5320000    1
   5330000    3
   5340000    3
   5350000    2
   5360000    5
   5370000    5
   5380000    3
   5390000    3
   5400000    4
   5410000    3
   5420000    3
   5430000    3
   5440000    2
   5450000    3
   5460000    2
   5470000    3
   5480000    4
   5490000    3
   5500000    3
   5510000    4
   5520000    3
   5530000    3
   5540000    3
   5550000    2
   5560000    2
   5570000    3
   5580000    2
   5590000    3
   5600000    2
   5610000    2
   5620000    2
   5630000    3
   5640000    4
   5650000    3
   5660000    2
   5670000    3
   5680000    3
   5690000    2
   5700000    3
   5710000    3
   5720000    3
   5730000    4
   5740000    3
   5750000    5
   5760000    2
   5770000    3
   5780000    4
   5790000    3
   5800000    3
   5810000    4
   5820000    4
   5830000    4
   5840000    3
   5850000    3
   5860000    5
   5870000    6
   5880000    4
   5890000    3
   5900000    3
   5910000    3
   5920000    3
   5930000    3
   5940000    2
   5950000    3
   5960000    8
   5970000   13
   5980000    4
   5990000    2
   6000000    3
   6010000    3
   6020000    2
   6030000    3
   6040000    8
   6050000    2
   6060000    4
   6070000    3
   6080000    4
   6090000    3
   6100000    3
   6110000    4
   6120000    4
   6130000    4
   6140000    2
   6150000    4
   6160000    3
   6170000    3
   6180000    3
   6190000    3
   6200000    3
   6210000    3
   6220000    3
   6230000    3
   6240000    3
   6250000    3
   6260000    5
   6270000    4
   6280000    2
   6290000    3
   6300000    2
   6310000    4
   6320000    3
   6330000    3
   6340000    7
   6350000    2
   6360000    3
   6370000   12
   6380000    7
   6390000    3
   6400000    3
   6410000    7
   6420000    3
   6430000    3
   6440000    7
   6450000    3
   6460000    3
   6470000    5
   6480000    3
   6490000    2
   6500000    1
   6510000    3
   6520000    2
   6530000    3
   6540000    3
   6550000    4
   6560000    4
   6570000    3
   6580000    3
   6590000    3
   6600000    3
   6610000    3
   6620000    5
   6630000    3
   6640000    4
   6650000    4
   6660000    3
   6670000    3
   6680000    4
   6690000    5
   6700000    4
   6710000    4
   6720000    3
   6730000    4
   6740000    4
   6750000    3
   6760000    9
   6770000    3
   6780000   16
   6790000   19
   6800000   15
   6810000    6
   6820000    5
   6830000    5
   6840000    4
   6850000    5
   6860000    3
   6870000    4
   6880000    3
   6890000    5
   6900000    4
   6910000    3
   6920000    8
   6930000   12
   6940000   14
   6950000    8
   6960000    4
   6970000    4
   6980000    2
   6990000    2
   7000000    3
   7010000    4
   7020000    4
   7030000    3
   7040000    3
   7050000    3
   7060000    4
   7070000    2
   7080000    3
   7090000    4
   7100000    4
   7110000    5
   7120000    3
   7130000    3
   7140000    2
   7150000    3
   7160000    3
   7170000    2
   7180000    3
   7190000    3
   7200000    4
   7210000    2
   7220000   19
   7230000   19
   7240000   17
   7250000   19
   7260000    6
   7270000   20
   7280000   15
   7290000   11
   7300000    3
   7310000    4
   7320000    3
   7330000    4
   7340000    2
   7350000    5
   7360000   17
   7370000   18
   7380000   18
   7390000   16
   7400000   14
   7410000    6
   7420000    3
   7430000    3
   7440000    4
   7450000    4
   7460000    2
   7470000    3
   7480000    2
   7490000    4
   7500000    5
   7510000    7
   7520000    4
   7530000    7
   7540000    3
   7550000    3
   7560000    7
   7570000    5
   7580000    2
   7590000    7
   7600000    4
   7610000    4
   7620000    5
   7630000    3
   7640000    2
   7650000    3
   7660000    4
   7670000    4
   7680000    3
   7690000    4
   7700000    3
   7710000    3
   7720000    5
   7730000    3
   7740000    4
   7750000    3
   7760000    3
   7770000    4
   7780000    4
   7790000    3
   7800000    4
   7810000    4
   7820000    4
   7830000    2
   7840000    3
   7850000    2
   7860000    3
   7870000   11
   7880000    3
   7890000    4
   7900000    3
   7910000    2
   7920000    3
   7930000    3
   7940000    2
   7950000    4
   7960000    3
   7970000    2
   7980000    2
   7990000    4
   8000000    2
   8010000    2
   8020000    4
   8030000    3
   8040000    3
   8050000    3
   8060000    3
   8070000    3
   8080000    3
   8090000    4
   8100000    3
   8110000    5
   8120000    4
   8130000    4
   8140000    4
   8150000    4
   8160000    3
   8170000    3
   8180000    4
   8190000    3
   8200000    5
   8210000    3
   8220000    3
   8230000    4
   8240000    6
   8250000    6
   8260000   15
   8270000   17
   8280000   16
   8290000   11
   8300000   15
   8310000   16
   8320000   17
   8330000   17
   8340000   16
   8350000   15
   8360000    9
   8370000    3
   8380000    5
   8390000    5
   8400000    4
   8410000    2
   8420000    3
   8430000    4
   8440000    3
   8450000    3
   8460000    2
   8470000    3
   8480000    4
   8490000    2
   8500000    3
   8510000    3
   8520000    3
   8530000    2
   8540000    3
   8550000    3
   8560000    3
   8570000    3
   8580000    2
   8590000    2
   8600000    3
   8610000    2
   8620000    3
   8630000    2
   8640000    2
   8650000    3
   8660000    4
   8670000    3
   8680000    3
   8690000    2
   8700000    4
   8710000    6
   8720000    4
   8730000    3
   8740000    4
   8750000    3
   8760000    5
   8770000    3
   8780000    2
   8790000    3
   8800000    4
   8810000    3
   8820000    3
   8830000    4
   8840000    5
   8850000    3
   8860000    2
   8870000    4
   8880000    3
   8890000    2
   8900000    3
   8910000    3
   8920000    2
   8930000    3
   8940000    3
   8950000    2
   8960000    2
   8970000    3
   8980000    3
   8990000    3
   9000000    4
   9010000    3
   9020000    5
   9030000    3
   9040000    3
   9050000    3
   9060000    3
   9070000    4
   9080000    3
   9090000    3
   9100000    3
   9110000    2
   9120000    3
   9130000    4
   9140000    3
   9150000    2
   9160000    3
   9170000    3
   9180000    3
   9190000    3
   9200000    3
   9210000    3
   9220000    2
   9230000    2
   9240000    3
   9250000    2
   9260000    3
   9270000    2
   9280000    3
   9290000    4
   9300000    2
   9310000    3
   9320000    2
   9330000    2
   9340000    3
   9350000    4
   9360000    3
   9370000    3
   9380000    3
   9390000    3
   9400000    3
   9410000    2
   9420000    3
   9430000    3
   9440000    4
   9450000    3
   9460000    4
   9470000    3
   9480000    2
   9490000    3
   9500000    3
   9510000    4
   9520000    3
   9530000    3
   9540000    2
   9550000    2
   9560000    2
   9570000    3
   9580000    3
   9590000    3
   9600000    3
   9610000    2
   9620000    3
   9630000    2
   9640000    3
   9650000    4
   9660000    5
   9670000    3
   9680000    3
   9690000    3
   9700000    4
   9710000    4
   9720000    3
   9730000    3
   9740000    3
   9750000    5
   9760000    2
   9770000    3
   9780000    3
   9790000    3
   9800000    5
   9810000    7
   9820000    3
   9830000    4
   9840000    3
   9850000    3
   9860000    3
   9870000    2
   9880000    4
   9890000    3
   9900000    3
   9910000    3
   9920000    3
   9930000    3
   9940000    2
   9950000    3
   9960000    3
   9970000    3
   9980000    3
   9990000    3
  10000000    3
  10010000    3
  10020000    3
  10030000    3
  10040000    3
  10050000    3
  10060000    3
  10070000    3
  10080000    4
  10090000    5
  10100000    7
  10110000    4
  10120000    5
  10130000    3
  10140000    3
  10150000    4
  10160000    4
  10170000    3
  10180000    2
  10190000    3
  10200000    3
  10210000    3
  10220000    3
  10230000    4
  10240000    4
  10250000    8
  10260000    3
  10270000    3
  10280000    3
  10290000    2
  10300000    2
  10310000    3
  10320000    2
  10330000    3
  10340000    3
  10350000    3
  10360000    2
  10370000    3
  10380000    3
  10390000    2
  10400000    2
  10410000    3
  10420000    3
  10430000    3
  10440000    3
  10450000    3
  10460000    3
  10470000    3
  10480000    2
  10490000    2
  10500000    5
  10510000    3
  10520000    4
  10530000    3
  10540000    2
  10550000    2
  10560000    3
  10570000    4
  10580000    3
  10590000    3
  10600000    3
  10610000    2
  10620000    2
  10630000    4
  10640000    4
  10650000    3
  10660000    3
  10670000    4
  10680000    5
  10690000    2
  10700000    4
  10710000    2
  10720000    2
  10730000    4
  10740000    3
  10750000    3
  10760000    2
  10770000    5
  10780000    3
  10790000    4
  10800000    4
  10810000    2
  10820000    3
  10830000    4
  10840000    4
  10850000    4
  10860000    4
  10870000    3
  10880000    3
  10890000    6
  10900000   13
  10910000   11
  10920000    8
  10930000    3
  10940000    3
  10950000    3
  10960000    2
  10970000    3
  10980000    4
  10990000    3
  11000000    3
  11010000    3
  11020000    3
  11030000    2
  11040000    2
  11050000    3
  11060000    3
  11070000    4
  11080000    3
  11090000    3
  11100000    3
  11110000    3
  11120000    4
  11130000    3
  11140000    3
  11150000    4
  11160000    3
  11170000    3
  11180000    3
  11190000    1
  11200000    3
  11210000    3
  11220000    3
  11230000    3
  11240000    2
  11250000    4
  11260000    5
  11270000    5
  11280000    3
  11290000    3
  11300000    3
  11310000    3
  11320000    5
  11330000    5
  11340000    4
  11350000    2
  11360000    3
  11370000    3
  11380000    3
  11390000    2
  11400000    4
  11410000    3
  11420000    3
  11430000    2
  11440000    3
  11450000    2
  11460000    5
  11470000    3
  11480000    2
  11490000   15
  11500000   14
  11510000   19
  11520000   20
  11530000   17
  11540000   16
  11550000    7
  11560000   17
  11570000    8
  11580000    4
  11590000    4
  11600000    3
  11610000    3
  11620000    4
  11630000    3
  11640000    2
  11650000   10
  11660000    6
  11670000    3
  11680000    4
  11690000    3
  11700000    7
  11710000    3
  11720000    2
  11730000    2
  11740000    2
  11750000    3
  11760000    3
  11770000    3
  11780000    3
  11790000    4
  11800000    3
  11810000    4
  11820000    3
  11830000    3
  11840000    3
  11850000    4
  11860000    4
  11870000    3
  11880000    4
  11890000    3
  11900000    3
  11910000    2
  11920000    3
  11930000    4
  11940000    3
  11950000    3
  11960000    3
  11970000    3
  11980000    3
  11990000    3
  12000000    3
  12010000    3
  12020000    3
  12030000    5
  12040000    4
  12050000    3
  12060000    3
  12070000    3
  12080000    3
  12090000    3
  12100000    2
  12110000    3
  12120000    4
  12130000    4
  12140000    4
  12150000    4
  12160000    3
  12170000    3
  12180000    3
  12190000    3
  12200000    5
  12210000   14
  12220000    9
  12230000    3
  12240000    3
  12250000    2
  12260000    5
  12270000    2
  12280000    3
  12290000    2
  12300000    2
  12310000    3
  12320000    3
  12330000    4
  12340000    5
  12350000    3
  12360000    5
  12370000    3
  12380000    3
  12390000    1
  12400000    3
  12410000    3
  12420000    3
  12430000    4
  12440000    3
  12450000    3
  12460000    3
  12470000    3
  12480000    2
  12490000    3
  12500000    3
  12510000    2
  12520000    3
  12530000    2
  12540000    3
  12550000    3
  12560000    4
  12570000    4
  12580000    3
  12590000    3
  12600000    4
  12610000    4
  12620000    4
  12630000    4
  12640000    7
  12650000    2
  12660000    3
  12670000    3
  12680000    3
  12690000    4
  12700000    2
  12710000    3
  12720000    3
  12730000    3
  12740000    3
  12750000    3
  12760000    3
  12770000    4
  12780000    3
  12790000    2
  12800000    2
  12810000    3
  12820000    2
  12830000    3
  12840000    2
  12850000    2
  12860000    3
  12870000    2
  12880000    3
  12890000    3
  12900000    2
  12910000    3
  12920000    3
  12930000    3
  12940000    4
  12950000    4
  12960000    2
  12970000    3
  12980000    3
  12990000    3
  13000000    3
  13010000    3
  13020000    2
  13030000    2
  13040000    4
  13050000    3
  13060000    2
  13070000    5
  13080000    3
  13090000    4
  13100000    5
  13110000    3
  13120000    4
  13130000    3
  13140000    5
  13150000    3
  13160000    4
  13170000    2
  13180000    3
  13190000    3
  13200000    2
  13210000    4
  13220000    3
  13230000    3
  13240000    4
  13250000    3
  13260000    3
  13270000    3
  13280000    3
  13290000    3
  13300000    3
  13310000    2
  13320000    3
  13330000    3
  13340000    2
  13350000    3
  13360000    3
  13370000    3
  13380000    3
  13390000    3
  13400000    2
  13410000    4
  13420000    3
  13430000    3
  13440000    2
  13450000    2
  13460000    3
  13470000    5
  13480000    2
  13490000    4
  13500000    3
  13510000    3
  13520000    3
  13530000    2
  13540000    3
  13550000    3
  13560000    3
  13570000    3
  13580000    3
  13590000    3
  13600000    3
  13610000    4
  13620000    3
  13630000    3
  13640000    2
  13650000    3
  13660000    4
  13670000    3
  13680000    2
  13690000    2
  13700000    3
  13710000    5
  13720000    3
  13730000    2
  13740000    3
  13750000    4
  13760000    3
  13770000    4
  13780000    3
  13790000    3
  13800000    4
  13810000    4
  13820000    3
  13830000    2
  13840000    3
  13850000    2
  13860000    3
  13870000    3
  13880000    2
  13890000    3
  13900000    3
  13910000    3
  13920000    3
  13930000    3
  13940000    4
  13950000    4
  13960000   11
  13970000   15
  13980000    7
  13990000   16
  14000000    5
  14010000    9
  14020000    5
  14030000    3
  14040000    2
  14050000    4
  14060000    3
  14070000    7
  14080000    4
  14090000    4
  14100000    3
  14110000    3
  14120000    3
  14130000    3
  14140000    2
  14150000    3
  14160000    3
  14170000    6
  14180000    4
  14190000    5
  14200000    5
  14210000    4
  14220000    3
  14230000    2
  14240000    4
  14250000    4
  14260000    3
  14270000    4
  14280000    3
  14290000    3
  14300000    2
  14310000    4
  14320000    4
  14330000    3
  14340000    3
  14350000    3
  14360000    3
  14370000    3
  14380000    2
  14390000    3
  14400000    3
  14410000    3
  14420000    3
  14430000    4
  14440000    3
  14450000    4
  14460000    4
  14470000    5
  14480000    2
  14490000    3
  14500000    3
  14510000    3
  14520000    3
  14530000    3
  14540000    4
  14550000    3
  14560000    3
  14570000    3
  14580000    3
  14590000    3
  14600000    2
  14610000    4
  14620000    3
  14630000    3
  14640000    3
  14650000    4
  14660000    3
  14670000    4
  14680000    4
  14690000    3
  14700000    4
  14710000    3
  14720000    3
  14730000    3
  14740000    3
  14750000    4
  14760000    3
  14770000    3
  14780000    2
  14790000    4
  14800000    2
  14810000    3
  14820000    3
  14830000    2
  14840000    4
  14850000    4
  14860000    3
  14870000    3
  14880000    2
  14890000    3
  14900000    4
  14910000    4
  14920000    2
  14930000    5
  14940000    4
  14950000    4
  14960000    3
  14970000    2
  14980000    3
  14990000    3
  15000000    4
  15010000    5
  15020000    2
  15030000    3
  15040000    2
  15050000    4
  15060000    4
  15070000    4
  15080000    4
  15090000    4
  15100000    4
  15110000    4
  15120000    3
  15130000    3
  15140000    4
  15150000    2
  15160000    5
  15170000    3
  15180000    3
  15190000    2
  15200000    6
  15210000    5
  15220000    5
  15230000    3
  15240000    4
  15250000    3
  15260000    3
  15270000    3
  15280000    3
  15290000    4
  15300000    3
  15310000    3
  15320000    2
  15330000    6
  15340000    3
  15350000    4
  15360000    2
  15370000    3
  15380000    3
  15390000    3
  15400000    3
  15410000    3
  15420000    3
  15430000    3
  15440000    3
  15450000    3
  15460000    4
  15470000    2
  15480000    4
  15490000    3
  15500000    3
  15510000    2
  15520000    3
  15530000    2
  15540000    4
  15550000    3
  15560000    2
  15570000    2
  15580000    3
  15590000    4
  15600000    4
  15610000    3
  15620000    3
  15630000    2
  15640000    3
  15650000    3
  15660000    3
  15670000    3
  15680000    4
  15690000    3
  15700000    4
  15710000    2
  15720000    3
  15730000    3
  15740000    3
  15750000    2
  15760000    3
  15770000    3
  15780000    3
  15790000    3
  15800000    8
  15810000    3
  15820000    3
  15830000    4
  15840000    3
  15850000    3
  15860000    3
  15870000    3
  15880000    3
  15890000   11
  15900000   13
  15910000   16
  15920000   15
  15930000   12
  15940000   11
  15950000    4
  15960000    2
  15970000    3
  15980000    3
  15990000    3
  16000000    2
  16010000    3
  16020000    3
  16030000    2
  16040000    3
  16050000    3
  16060000    2
  16070000    3
  16080000    3
  16090000    2
  16100000    2
  16110000    4
  16120000    3
  16130000    4
  16140000    3
  16150000    3
  16160000    2
  16170000    3
  16180000    3
  16190000    4
  16200000    4
  16210000   19
  16220000    3
  16230000    3
  16240000    3
  16250000    4
  16260000    3
  16270000    4
  16280000    3
  16290000    3
  16300000    2
  16310000    4
  16320000    3
  16330000    3
  16340000    3
  16350000    3
  16360000    3
  16370000    4
  16380000    3
  16390000    2
  16400000    4
  16410000    3
  16420000    3
  16430000    3
  16440000    3
  16450000    3
  16460000    2
  16470000    3
  16480000    4
  16490000    4
  16500000    3
  16510000    3
  16520000    3
  16530000    3
  16540000    3
  16550000    3
  16560000    3
  16570000    3
  16580000    4
  16590000    2
  16600000    2
  16610000    3
  16620000    2
  16630000    3
  16640000    2
  16650000    3
  16660000    3
  16670000    4
  16680000    3
  16690000    3
  16700000    3
  16710000    2
  16720000    3
  16730000    3
  16740000    2
  16750000    4
  16760000    3
  16770000    2
  16780000    3
  16790000    3
  16800000    3
  16810000    3
  16820000    3
  16830000    3
  16840000    3
  16850000    3
  16860000    3
  16870000    3
  16880000    3
  16890000    3
  16900000    3
  16910000    3
  16920000    3
  16930000    3
  16940000    4
  16950000    2
  16960000    2
  16970000    2
  16980000    2
  16990000    3
  17000000    3
  17010000    4
  17020000    4
  17030000    2
  17040000    3
  17050000    4
  17060000    3
  17070000    3
  17080000    3
  17090000    3
  17100000    3
  17110000    3
  17120000    2
  17130000    5
  17140000    2
  17150000    4
  17160000    2
  17170000    2
  17180000    4
  17190000    3
  17200000    3
  17210000    3
  17220000    4
  17230000    3
  17240000    3
  17250000    2
  17260000    2
  17270000    3
  17280000    3
  17290000    3
  17300000    3
  17310000    3
  17320000    3
  17330000    4
  17340000    2
  17350000    3
  17360000    4
  17370000    3
  17380000    3
  17390000    4
  17400000    3
  17410000    3
  17420000    5
  17430000    3
  17440000    3
  17450000    3
  17460000    3
  17470000    3
  17480000    3
  17490000    2
  17500000    2
  17510000    2
  17520000    2
  17530000    5
  17540000    3
  17550000    3
  17560000    3
  17570000    4
  17580000    3
  17590000    5
  17600000    3
  17610000    3
  17620000    4
  17630000    3
  17640000    3
  17650000    3
  17660000    3
  17670000    5
  17680000    3
  17690000    3
  17700000    2
  17710000    4
  17720000    3
  17730000    3
  17740000    4
  17750000    3
  17760000    3
  17770000    3
  17780000    2
  17790000    2
  17800000    3
  17810000    6
  17820000   10
  17830000   15
  17840000   11
  17850000   10
  17860000    2
  17870000    3
  17880000    3
  17890000    3
  17900000    3
  17910000   10
  17920000    2
  17930000    3
  17940000    2
  17950000    3
  17960000    3
  17970000    2
  17980000    3
  17990000    3
  18000000    3
  18010000    3
  18020000    2
  18030000    3
  18040000    2
  18050000    3
  18060000    2
  18070000    2
  18080000    3
  18090000    3
  18100000    3
  18110000    4
  18120000    3
  18130000    2
  18140000    3
  18150000    3
  18160000    2
  18170000    2
  18180000    2
  18190000    3
  18200000    3
  18210000    3
  18220000    2
  18230000    2
  18240000    4
  18250000    3
  18260000    3
  18270000    3
  18280000    2
  18290000    3
  18300000    3
  18310000    2
  18320000    3
  18330000    3
  18340000    2
  18350000    3
  18360000    3
  18370000    3
  18380000    3
  18390000    2
  18400000    2
  18410000    3
  18420000    4
  18430000    3
  18440000    2
  18450000    6
  18460000    3
  18470000    2
  18480000    2
  18490000    3
  18500000    3
  18510000    4
  18520000    5
  18530000    2
  18540000    3
  18550000    5
  18560000    3
  18570000    3
  18580000    2
  18590000    3
  18600000    4
  18610000    4
  18620000    2
  18630000    3
  18640000    5
  18650000    2
  18660000    3
  18670000    5
  18680000    3
  18690000    3
  18700000    3
  18710000    3
  18720000    3
  18730000    3
  18740000    2
  18750000    3
  18760000    3
  18770000    3
  18780000    4
  18790000    3
  18800000    3
  18810000    2
  18820000    3
  18830000    4
  18840000    4
  18850000    3
  18860000    3
  18870000    4
  18880000    4
  18890000    3
  18900000    3
  18910000    4
  18920000    3
  18930000    4
  18940000    3
  18950000    2
  18960000    2
  18970000    2
  18980000    3
  18990000    3
  19000000    3
  19010000    3
  19020000    3
  19030000    3
  19040000    3
  19050000    3
  19060000    4
  19070000    4
  19080000    3
  19090000    2
  19100000    4
  19110000    2
  19120000    4
  19130000    3
  19140000    3
  19150000    3
  19160000    3
  19170000    4
  19180000    3
  19190000    3
  19200000    4
  19210000    3
  19220000    3
  19230000    3
  19240000    2
  19250000    3
  19260000    3
  19270000    3
  19280000    4
  19290000    4
  19300000    4
  19310000    4
  19320000    4
  19330000    3
  19340000    1
  19350000    2
  19360000    4
  19370000    3
  19380000    6
  19390000    5
  19400000    5
  19410000    3
  19420000    3
  19430000    4
  19440000    5
  19450000    3
  19460000    3
  19470000    2
  19480000    4
  19490000    3
  19500000    3
  19510000    3
  19520000    4
  19530000    3
  19540000    3
  19550000    2
  19560000    3
  19570000    2
  19580000    2
  19590000    3
  19600000    2
  19610000    4
  19620000    3
  19630000    3
  19640000    4
  19650000    2
  19660000    5
  19670000    4
  19680000    5
  19690000    2
  19700000    4
  19710000    5
  19720000    3
  19730000    3
  19740000    3
  19750000    3
  19760000    7
  19770000    4
  19780000    4
  19790000    4
  19800000    3
  19810000    2
  19820000    2
  19830000    3
  19840000    3
  19850000    3
  19860000    2
  19870000    3
  19880000    3
  19890000    2
  19900000    3
  19910000    4
  19920000    3
  19930000    3
  19940000    2
  19950000    4
  19960000    3
  19970000    3
  19980000    3
  19990000    2
  20000000    3
  20010000    5
  20020000    2
  20030000    3
  20040000    2
  20050000    3
  20060000    4
  20070000    3
  20080000    3
  20090000    4
  20100000    3
  20110000    2
  20120000    4
  20130000    4
  20140000    3
  20150000    3
  20160000    2
  20170000    3
  20180000    3
  20190000    3
  20200000    3
  20210000    3
  20220000    3
  20230000    2
  20240000    3
  20250000    3
  20260000    3
  20270000    4
  20280000    2
  20290000    4
  20300000    4
  20310000    3
  20320000    2
  20330000    3
  20340000    3
  20350000    5
  20360000    4
  20370000   10
  20380000    6
  20390000    3
  20400000    3
  20410000    3
  20420000    3
  20430000    2
  20440000    5
  20450000    4
  20460000    3
  20470000    3
  20480000    3
  20490000    3
  20500000    4
  20510000    4
  20520000    3
  20530000    4
  20540000    4
  20550000    4
  20560000    3
  20570000    2
  20580000    4
  20590000    2
  20600000    2
  20610000    3
  20620000    4
  20630000    4
  20640000    4
  20650000    3
  20660000    3
  20670000    3
  20680000    2
  20690000    2
  20700000    3
  20710000    3
  20720000    3
  20730000    2
  20740000    2
  20750000    2
  20760000    3
  20770000    4
  20780000    3
  20790000    3
  20800000    3
  20810000    3
  20820000    3
  20830000    3
  20840000    4
  20850000    3
  20860000    2
  20870000    4
  20880000    3
  20890000    4
  20900000    2
  20910000    2
  20920000    3
  20930000    3
  20940000    3
  20950000    3
  20960000    3
  20970000    3
  20980000    3
  20990000    3
  21000000    4
  21010000    2
  21020000    3
  21030000    3
  21040000    3
  21050000    3
  21060000    2
  21070000    4
  21080000    3
  21090000    2
  21100000    8
  21110000    2
  21120000    3
  21130000    3
  21140000    2
  21150000    2
  21160000    2
  21170000    3
  21180000    3
  21190000    3
  21200000    3
  21210000    3
  21220000    3
  21230000    3
  21240000    3
  21250000    2
  21260000    2
  21270000    3
  21280000    2
  21290000    4
  21300000    3
  21310000    1
  21320000    2
  21330000    4
  21340000    2
  21350000    3
  21360000    4
  21370000    3
  21380000    3
  21390000    4
  21400000    3
  21410000    2
  21420000    3
  21430000    3
  21440000    3
  21450000    3
  21460000    3
  21470000    2
  21480000    5
  21490000    2
  21500000    5
  21510000    3
  21520000    3
  21530000    3
  21540000    3
  21550000    4
  21560000    3
  21570000    4
  21580000    4
  21590000    7
  21600000    3
  21610000    4
  21620000    3
  21630000    5
  21640000    3
  21650000    2
  21660000    3
  21670000    3
  21680000    2
  21690000    3
  21700000    4
  21710000    3
  21720000    3
  21730000    2
  21740000    3
  21750000    5
  21760000    7
  21770000   10
  21780000    4
  21790000    5
  21800000    4
  21810000    3
  21820000    3
  21830000    2
  21840000    4
  21850000    3
  21860000    2
  21870000    2
  21880000    4
  21890000    3
  21900000    2
  21910000    5
  21920000    4
  21930000    2
  21940000    3
  21950000    4
  21960000    3
  21970000    3
  21980000    2
  21990000    2
  22000000    3
  22010000    3
  22020000    2
  22030000    3
  22040000    2
  22050000    3
  22060000    3
  22070000    3
  22080000    3
  22090000    3
  22100000    3
  22110000    3
  22120000    1
  22130000    3
  22140000    3
  22150000    3
  22160000    4
  22170000    3
  22180000    3
  22190000    3
  22200000    3
  22210000    4
  22220000    3
  22230000    3
  22240000    3
  22250000    4
  22260000    3
  22270000    3
  22280000    2
  22290000    4
  22300000    4
  22310000    5
  22320000    3
  22330000    2
  22340000    4
  22350000    4
  22360000    3
  22370000    3
  22380000    2
  22390000    2
  22400000    3
  22410000    4
  22420000    3
  22430000    4
  22440000    4
  22450000    3
  22460000    2
  22470000    3
  22480000    2
  22490000    2
  22500000    2
  22510000    3
  22520000    2
  22530000    3
  22540000    3
  22550000    2
  22560000    2
  22570000    4
  22580000    3
  22590000    2
  22600000    3
  22610000    2
  22620000    4
  22630000    4
  22640000    2
  22650000    2
  22660000    2
  22670000    3
  22680000    4
  22690000    2
  22700000    3
  22710000    2
  22720000    3
  22730000    3
  22740000    4
  22750000    4
  22760000    3
  22770000    3
  22780000    2
  22790000    2
  22800000    3
  22810000    4
  22820000    3
  22830000    2
  22840000    4
  22850000    4
  22860000    4
  22870000    4
  22880000    2
  22890000    2
  22900000    3
  22910000   17
  22920000    7
  22930000   10
  22940000   18
  22950000    3
  22960000    5
  22970000    3
  22980000    4
  22990000    3
  23000000    5
  23010000    4
  23020000    6
  23030000    4
  23040000    3
  23050000    3
  23060000    3
  23070000    2
  23080000    3
  23090000   13
  23100000   19
  23110000    6
  23120000   16
  23130000   17
  23140000   16
  23150000   14
  23160000    3
  23170000    3
  23180000    4
  23190000    9
  23200000   10
  23210000    4
  23220000    4
  23230000    5
  23240000    2
  23250000    3
  23260000    3
  23270000    3
  23280000    3
  23290000    3
  23300000    3
  23310000    3
  23320000    3
  23330000    2
  23340000    3
  23350000    3
  23360000    2
  23370000    4
  23380000    3
  23390000    3
  23400000    4
  23410000    3
  23420000    2
  23430000    3
  23440000    3
  23450000    3
  23460000    3
  23470000    2
  23480000    2
  23490000    3
  23500000    3
  23510000    4
  23520000    3
  23530000    2
  23540000    3
  23550000    4
  23560000    1
  23570000    6
  23580000    2
  23590000    3
  23600000    2
  23610000    3
  23620000    3
  23630000    3
  23640000    3
  23650000    3
  23660000    3
  23670000    3
  23680000    4
  23690000    3
  23700000    2
  23710000    4
  23720000    3
  23730000    3
  23740000    3
  23750000    3
  23760000    3
  23770000    3
  23780000    3
  23790000    3
  23800000    3
  23810000    2
  23820000    3
  23830000    3
  23840000    3
  23850000    4
  23860000    3
  23870000    4
  23880000    4
  23890000    4
  23900000    2
  23910000    3
  23920000    2
  23930000    3
  23940000    3
  23950000    3
  23960000    4
  23970000    4
  23980000    4
  23990000    2
  24000000    2
  24010000    4
  24020000    3
  24030000    4
  24040000    3
  24050000    3
  24060000    2
  24070000    3
  24080000    2
  24090000    2
  24100000    1
  24110000    3
  24120000    3
  24130000    3
  24140000    4
  24150000    4
  24160000   10
  24170000    4
  24180000    3
  24190000    3
  24200000    2
  24210000    3
  24220000    3
  24230000    4
  24240000    4
  24250000    3
  24260000    3
  24270000    2
  24280000    3
  24290000    2
  24300000    3
  24310000    3
  24320000    3
  24330000    3
  24340000    3
  24350000    3
  24360000    4
  24370000    5
  24380000    3
  24390000    4
  24400000    5
  24410000    3
  24420000    4
  24430000    4
  24440000    2
  24450000    5
  24460000    4
  24470000    3
  24480000    3
  24490000    3
  24500000    2
  24510000    3
  24520000    3
  24530000    3
  24540000    2
  24550000    2
  24560000    4
  24570000    3
  24580000    5
  24590000    3
  24600000    2
  24610000    3
  24620000    2
  24630000    4
  24640000    3
  24650000    2
  24660000    4
  24670000    2
  24680000    4
  24690000    4
  24700000    2
  24710000    3
  24720000    2
  24730000    3
  24740000    3
  24750000    3
  24760000    3
  24770000    3
  24780000    2
  24790000    3
  24800000    3
  24810000    3
  24820000    2
  24830000    2
  24840000    3
  24850000    2
  24860000    2
  24870000    3
  24880000    3
  24890000    3
  24900000    2
  24910000    2
  24920000    3
  24930000    3
  24940000    3
  24950000    3
  24960000    2
  24970000    2
  24980000    3
  24990000    2
  25000000    2
  25010000    3
  25020000    5
  25030000    4
  25040000    4
  25050000    3
  25060000    3
  25070000    4
  25080000    2
  25090000    2
  25100000    3
  25110000    4
  25120000    5
  25130000    3
  25140000    2
  25150000    3
  25160000    3
  25170000    3
  25180000    2
  25190000    4
  25200000    4
  25210000    5
  25220000    4
  25230000    4
  25240000    5
  25250000    2
  25260000    4
  25270000    3
  25280000    3
  25290000    3
  25300000    4
  25310000    2
  25320000    3
  25330000    4
  25340000    3
  25350000    3
  25360000    3
  25370000    3
  25380000    3
  25390000    2
  25400000    2
  25410000    4
  25420000    3
  25430000    4
  25440000    4
  25450000    4
  25460000    3
  25470000    3
  25480000    4
  25490000    3
  25500000    3
  25510000    3
  25520000    2
  25530000    4
  25540000    3
  25550000    4
  25560000    4
  25570000    3
  25580000    2
  25590000    3
  25600000    3
  25610000    2
  25620000    3
  25630000    3
  25640000    4
  25650000    3
  25660000    2
  25670000    3
  25680000    3
  25690000    2
  25700000    3
  25710000    3
  25720000    3
  25730000    3
  25740000    5
  25750000    3
  25760000    3
  25770000    3
  25780000    3
  25790000    4
  25800000    4
  25810000    2
  25820000    4
  25830000    4
  25840000    4
  25850000    4
  25860000    3
  25870000    3
  25880000    3
  25890000    3
  25900000    3
  25910000    4
  25920000    4
  25930000    3
  25940000    3
  25950000    4
  25960000    2
  25970000    3
  25980000    3
  25990000    4
  26000000    4
  26010000    3
  26020000    4
  26030000    3
  26040000    3
  26050000    4
  26060000    4
  26070000    2
  26080000    3
  26090000    4
  26100000    2
  26110000    3
  26120000    2
  26130000    3
  26140000    3
  26150000    3
  26160000    3
  26170000    3
  26180000    2
  26190000    3
  26200000    2
  26210000    3
  26220000    4
  26230000    3
  26240000    3
  26250000    4
  26260000    3
  26270000    4
  26280000    4
  26290000    2
  26300000    3
  26310000    3
  26320000    4
  26330000    3
  26340000    3
  26350000    5
  26360000    2
  26370000    3
  26380000    3
  26390000    6
  26400000    3
  26410000    3
  26420000    2
  26430000    3
  26440000    3
  26450000    3
  26460000    2
  26470000    4
  26480000    2
  26490000    3
  26500000    3
  26510000    3
  26520000    4
  26530000    3
  26540000    2
  26550000    3
  26560000    3
  26570000    3
  26580000    3
  26590000    3
  26600000    2
  26610000    2
  26620000    3
  26630000    3
  26640000    3
  26650000    3
  26660000    3
  26670000    3
  26680000    4
  26690000    2
  26700000    2
  26710000    2
  26720000    4
  26730000    4
  26740000    5
  26750000    3
  26760000    3
  26770000    3
  26780000    4
  26790000    3
  26800000   11
  26810000    6
  26820000    8
  26830000    3
  26840000    2
  26850000    4
  26860000    3
  26870000    4
  26880000    3
  26890000    3
  26900000    4
  26910000    3
  26920000    3
  26930000    3
  26940000    3
  26950000    3
  26960000    3
  26970000    3
  26980000    4
  26990000    3
  27000000    2
  27010000    3
  27020000    5
  27030000    3
  27040000    3
  27050000    3
  27060000    3
  27070000    3
  27080000    4
  27090000    3
  27100000    4
  27110000    3
  27120000    3
  27130000    3
  27140000    2
  27150000    2
  27160000    2
  27170000    3
  27180000    3
  27190000    4
  27200000    4
  27210000    2
  27220000    3
  27230000    3
  27240000    2
  27250000    2
  27260000    3
  27270000    2
  27280000    2
  27290000    3
  27300000    3
  27310000    3
  27320000    2
  27330000    3
  27340000    3
  27350000    2
  27360000    3
  27370000    2
  27380000    3
  27390000    4
  27400000    6
  27410000    1
  27420000    2
  27430000    3
  27440000    3
  27450000    3
  27460000    2
  27470000    4
  27480000    3
  27490000    4
  27500000    3
  27510000    4
  27520000    3
  27530000    3
  27540000    2
  27550000    3
  27560000    3
  27570000    4
  27580000    4
  27590000    3
  27600000    2
  27610000    4
  27620000    2
  27630000    3
  27640000    2
  27650000    3
  27660000    4
  27670000    3
  27680000    4
  27690000    4
  27700000    3
  27710000    4
  27720000    2
  27730000   11
  27740000   13
  27750000   12
  27760000   11
  27770000    8
  27780000    4
  27790000    2
  27800000    5
  27810000    3
  27820000    4
  27830000    4
  27840000    2
  27850000    2
  27860000    4
  27870000    3
  27880000    3
  27890000    3
  27900000    3
  27910000    3
  27920000    3
  27930000    3
  27940000    3
  27950000    4
  27960000    7
  27970000    2
  27980000    2
  27990000    3
  28000000    4
  28010000    3
  28020000    3
  28030000    3
  28040000    3
  28050000    3
  28060000    3
  28070000    4
  28080000    5
  28090000    2
  28100000    3
  28110000    3
  28120000    4
  28130000    3
  28140000    5
  28150000    3
  28160000    5
  28170000    4
  28180000    2
  28190000    3
  28200000    3
  28210000    5
  28220000    3
  28230000    3
  28240000    6
  28250000    2
  28260000    3
  28270000    3
  28280000    3
  28290000    3
  28300000    3
  28310000    3
  28320000    4
  28330000    4
  28340000    3
  28350000    3
  28360000    3
  28370000    3
  28380000    2
  28390000    2
  28400000    2
  28410000    3
  28420000    3
  28430000    3
  28440000    2
  28450000    3
  28460000    3
  28470000    3
  28480000    2
  28490000    2
  28500000    4
  28510000    2
  28520000    3
  28530000    3
  28540000    3
  28550000    2
  28560000    2
  28570000    3
  28580000    3
  28590000    4
  28600000    3
  28610000    3
  28620000    3
  28630000    2
  28640000    2
  28650000    3
  28660000    3
  28670000    2
  28680000    4
  28690000    3
  28700000    3
  28710000    3
  28720000    2
  28730000    2
  28740000    4
  28750000    2
  28760000    3
  28770000    3
  28780000    2
  28790000    2
  28800000    3
  28810000    2
  28820000    3
  28830000    3
  28840000    4
  28850000    4
  28860000    3
  28870000    3
  28880000    3
  28890000    2
  28900000    5
  28910000    3
  28920000    3
  28930000    3
  28940000    4
  28950000    3
  28960000    3
  28970000    4
  28980000    5
  28990000    4
  29000000    7
  29010000    4
  29020000    3
  29030000    2
  29040000    2
  29050000    3
  29060000    3
  29070000    3
  29080000    4
  29090000    5
  29100000    3
  29110000    4
  29120000    4
  29130000    3
  29140000    3
  29150000    2
  29160000    2
  29170000    3
  29180000    2
  29190000    3
  29200000    4
  29210000    2
  29220000    2
  29230000    4
  29240000    4
  29250000    3
  29260000    5
  29270000    4
  29280000    3
  29290000    4
  29300000    3
  29310000    3
  29320000    3
  29330000    3
  29340000    3
  29350000    2
  29360000   11
  29370000    9
  29380000   12
  29390000   14
  29400000   14
  29410000   12
  29420000   12
  29430000   12
  29440000   12
  29450000   12
  29460000   19
  29470000   15
  29480000    2
  29490000    2
  29500000    2
  29510000    4
  29520000    3
  29530000    3
  29540000    3
  29550000    3
  29560000    4
  29570000    3
  29580000    3
  29590000    3
  29600000    4
  29610000    3
  29620000    4
  29630000    2
  29640000    3
  29650000    3
  29660000    2
  29670000    3
  29680000    5
  29690000    4
  29700000    3
  29710000    3
  29720000    3
  29730000    3
  29740000    2
  29750000    3
  29760000    6
  29770000    5
  29780000   14
  29790000   13
  29800000   14
  29810000    9
  29820000    4
  29830000    4
  29840000    5
  29850000    3
  29860000    4
  29870000    4
  29880000    3
  29890000    2
  29900000    4
  29910000    3
  29920000    3
  29930000    3
  29940000    2
  29950000    2
  29960000    3
  29970000    2
  29980000    3
  29990000    3
  30000000    3
  30010000    3
  30020000    3
  30030000    3
  30040000    3
  30050000    3
  30060000    3
  30070000    3
  30080000    4
  30090000    3
  30100000    3
  30110000    4
  30120000    4
  30130000    3
  30140000    7
  30150000    7
  30160000    5
  30170000    6
  30180000    3
  30190000    3
  30200000    3
  30210000    2
  30220000    3
  30230000    2
  30240000    2
  30250000    4
  30260000    1
  30270000    2
  30280000    4
  30290000    2
  30300000    4
  30310000    3
  30320000    4
  30330000    3
  30340000    2
  30350000    2
  30360000    3
  30370000    3
  30380000    3
  30390000    4
  30400000    3
  30410000    3
  30420000    3
  30430000    4
  30440000    4
  30450000    4
  30460000    3
  30470000    5
  30480000    2
  30490000    3
  30500000    3
  30510000    3
  30520000    2
  30530000    3
  30540000    3
  30550000    3
  30560000    3
  30570000    2
  30580000    3
  30590000    3
  30600000    3
  30610000    2
  30620000    4
  30630000    3
  30640000    2
  30650000    3
  30660000    3
  30670000    3
  30680000    3
  30690000    3
  30700000    3
  30710000    3
  30720000    4
  30730000    4
  30740000    3
  30750000    3
  30760000    3
  30770000    3
  30780000    4
  30790000    2
  30800000    3
  30810000    3
  30820000    3
  30830000    4
  30840000    3
  30850000    3
  30860000    3
  30870000    3
  30880000    3
  30890000    3
  30900000    3
  30910000    3
  30920000    4
  30930000    3
  30940000    3
  30950000    2
  30960000    3
  30970000    3
  30980000    3
  30990000    3
  31000000    4
  31010000    4
  31020000    5
  31030000    3
  31040000    3
  31050000    3
  31060000    3
  31070000    4
  31080000    3
  31090000    3
  31100000    3
  31110000    3
  31120000    2
  31130000    2
  31140000    3
  31150000    3
  31160000    4
  31170000    2
  31180000    3
  31190000    3
  31200000    3
  31210000    3
  31220000    3
  31230000    2
  31240000    3
  31250000    3
  31260000    4
  31270000    3
  31280000    3
  31290000    4
  31300000    3
  31310000    4
  31320000    4
  31330000    4
  31340000    3
  31350000    3
  31360000    2
  31370000    5
  31380000    2
  31390000    3
  31400000    4
  31410000    2
  31420000    3
  31430000    2
  31440000    3
  31450000    3
  31460000    3
  31470000    2
  31480000    3
  31490000    3
  31500000    4
  31510000    3
  31520000    2
  31530000    2
  31540000    4
  31550000    3
  31560000    4
  31570000    3
  31580000    2
  31590000    3
  31600000    2
  31610000    2
  31620000    2
  31630000    3
  31640000    2
  31650000    2
  31660000    3
  31670000    4
  31680000    4
  31690000    4
  31700000    3
  31710000    4
  31720000    4
  31730000    3
  31740000   10
  31750000   18
  31760000   17
  31770000    6
  31780000    7
  31790000    2
  31800000    5
  31810000    4
  31820000    2
  31830000    4
  31840000    2
  31850000    5
  31860000    3
  31870000    3
  31880000    4
  31890000    3
  31900000    4
  31910000    4
  31920000    3
  31930000    4
  31940000    2
  31950000    4
  31960000    4
  31970000    3
  31980000    4
  31990000    3
  32000000    2
  32010000    3
  32020000    3
  32030000    3
  32040000    2
  32050000    3
  32060000    3
  32070000    3
  32080000    4
  32090000    3
  32100000    2
  32110000    4
  32120000    3
  32130000    4
  32140000    4
  32150000    2
  32160000    3
  32170000    3
  32180000    3
  32190000    3
  32200000    3
  32210000    4
  32220000    4
  32230000    9
  32240000    5
  32250000    4
  32260000    3
  32270000    4
  32280000    3
  32290000    4
  32300000    4
  32310000    3
  32320000    3
  32330000    5
  32340000    2
  32350000    2
  32360000    3
  32370000    3
  32380000    3
  32390000    2
  32400000    4
  32410000    4
  32420000    2
  32430000    3
  32440000    3
  32450000    3
  32460000    3
  32470000    3
  32480000    3
  32490000    2
  32500000    3
  32510000    3
  32520000    2
  32530000    3
  32540000    3
  32550000    3
  32560000    4
  32570000    3
  32580000    2
  32590000    5
  32600000    4
  32610000    3
  32620000    3
  32630000    4
  32640000    2
  32650000    4
  32660000    4
  32670000    3
  32680000    5
  32690000    5
  32700000    3
  32710000    7
  32720000    3
  32730000    3
  32740000    3
  32750000    5
  32760000    3
  32770000    3
  32780000    3
  32790000    2
  32800000    3
  32810000    3
  32820000    3
  32830000    4
  32840000   10
  32850000   10
  32860000    8
  32870000   11
  32880000    6
  32890000    8
  32900000    3
  32910000    2
  32920000    3
  32930000    2
  32940000    2
  32950000    3
  32960000    4
  32970000    9
  32980000    3
  32990000    3
  33000000    3
  33010000    3
  33020000    3
  33030000    3
  33040000    3
  33050000    5
  33060000    3
  33070000    3
  33080000    3
  33090000    3
  33100000    3
  33110000    3
  33120000    3
  33130000    2
  33140000    3
  33150000    3
  33160000    2
  33170000    3
  33180000    3
  33190000    3
  33200000    3
  33210000    4
  33220000    3
  33230000    4
  33240000    3
  33250000    4
  33260000    3
  33270000    2
  33280000    3
  33290000    3
  33300000    3
  33310000    2
  33320000    3
  33330000    4
  33340000    8
  33350000    2
  33360000    2
  33370000    3
  33380000    2
  33390000    4
  33400000    6
  33410000    3
  33420000    3
  33430000    4
  33440000    3
  33450000    3
  33460000    3
  33470000    3
  33480000    4
  33490000    5
  33500000    4
  33510000    4
  33520000    5
  33530000    5
  33540000    4
  33550000    4
  33560000    2
  33570000    4
  33580000    3
  33590000    3
  33600000    3
  33610000    3
  33620000    3
  33630000    3
  33640000    2
  33650000    3
  33660000    3
  33670000    3
  33680000    4
  33690000    3
  33700000    4
  33710000    2
  33720000    3
  33730000    3
  33740000    3
  33750000    3
  33760000    3
  33770000    3
  33780000    2
  33790000    3
  33800000    3
  33810000    2
  33820000    3
  33830000    4
  33840000    2
  33850000    2
  33860000    3
  33870000    3
  33880000    3
  33890000    5
  33900000    3
  33910000    3
  33920000    3
  33930000    5
  33940000    4
  33950000    7
  33960000   13
  33970000   14
  33980000   12
  33990000   20
  34000000   13
  34010000   18
  34020000    9
  34030000   18
  34040000   17
  34050000   18
  34060000    5
  34070000   17
  34080000   17
  34090000   13
  34100000   13
  34110000    5
  34120000    2
  34130000    4
  34140000    2
  34150000    4
  34160000    3
  34170000    3
  34180000    3
  34190000    3
  34200000    3
  34210000    5
  34220000    3
  34230000    3
  34240000    3
  34250000    2
  34260000    3
  34270000    4
  34280000    3
  34290000    3
  34300000    3
  34310000    2
  34320000    3
  34330000    4
  34340000    3
  34350000    4
  34360000    4
  34370000    4
  34380000    3
  34390000    2
  34400000    2
  34410000    3
  34420000    3
  34430000    2
  34440000    3
  34450000    3
  34460000    2
  34470000    2
  34480000    2
  34490000    2
  34500000    3
  34510000    3
  34520000    2
  34530000    2
  34540000    2
  34550000    2
  34560000    3
  34570000    2
  34580000    3
  34590000    4
  34600000    3
  34610000    2
  34620000    3
  34630000    5
  34640000    3
  34650000    4
  34660000    3
  34670000    4
  34680000    3
  34690000    3
  34700000    3
  34710000    4
  34720000    5
  34730000    4
  34740000    3
  34750000    2
  34760000    3
  34770000    1
  34780000    2
  34790000    3
  34800000    4
  34810000    3
  34820000    3
  34830000    4
  34840000    5
  34850000    4
  34860000    3
  34870000    3
  34880000    3
  34890000    3
  34900000    3
  34910000    2
  34920000    3
  34930000    2
  34940000    3
  34950000    2
  34960000    3
  34970000    2
  34980000    3
  34990000    6
  35000000    3
  35010000    3
  35020000    3
  35030000    3
  35040000    3
  35050000    4
  35060000    2
  35070000    3
  35080000    3
  35090000    3
  35100000    3
  35110000    2
  35120000    2
  35130000    3
  35140000    3
  35150000    3
  35160000    3
  35170000    3
  35180000    2
  35190000    3
  35200000    1
  35210000    2
  35220000    3
  35230000    2
  35240000    3
  35250000    2
  35260000    3
  35270000    4
  35280000    3
  35290000    3
  35300000    3
  35310000    3
  35320000    3
  35330000    3
  35340000    2
  35350000    3
  35360000    2
  35370000    3
  35380000    3
  35390000    2
  35400000    3
  35410000    3
  35420000    3
  35430000    3
  35440000    3
  35450000    3
  35460000    4
  35470000    4
  35480000    2
  35490000    2
  35500000    2
  35510000    2
  35520000    3
  35530000    3
  35540000    7
  35550000    3
  35560000    3
  35570000    4
  35580000    2
  35590000    3
  35600000   10
  35610000    2
  35620000    7
  35630000    7
  35640000   13
  35650000   14
  35660000    9
  35670000    3
  35680000    3
  35690000    2
  35700000    4
  35710000    3
  35720000    4
  35730000    4
  35740000    3
  35750000    3
  35760000    3
  35770000    2
  35780000    3
  35790000    3
  35800000    3
  35810000    4
  35820000    3
  35830000    2
  35840000    4
  35850000    4
  35860000    4
  35870000    3
  35880000    3
  35890000    2
  35900000    3
  35910000    2
  35920000    4
  35930000    3
  35940000    2
  35950000    3
  35960000    3
  35970000    3
  35980000    3
  35990000    3
  36000000    3
  36010000    3
  36020000    3
  36030000    4
  36040000    4
  36050000    3
  36060000    3
  36070000    3
  36080000    3
  36090000    4
  36100000    3
  36110000    3
  36120000    5
  36130000    1
  36140000    3
  36150000    3
  36160000    3
  36170000    2
  36180000    4
  36190000    4
  36200000    3
  36210000    5
  36220000    3
  36230000    3
  36240000    2
  36250000    3
  36260000    3
  36270000    3
  36280000    3
  36290000    3
  36300000    2
  36310000    3
  36320000    4
  36330000    4
  36340000    2
  36350000    3
  36360000    2
  36370000    3
  36380000    2
  36390000    3
  36400000    2
  36410000    2
  36420000    3
  36430000    2
  36440000    3
  36450000    2
  36460000    2
  36470000    3
  36480000    2
  36490000    2
  36500000    3
  36510000    3
  36520000    3
  36530000    4
  36540000    4
  36550000    4
  36560000    8
  36570000   11
  36580000    2
  36590000   11
  36600000    4
  36610000    4
  36620000    2
  36630000    3
  36640000    2
  36650000    3
  36660000    4
  36670000    3
  36680000    4
  36690000    5
  36700000    3
  36710000    2
  36720000    3
  36730000    4
  36740000    4
  36750000    5
  36760000    5
  36770000    2
  36780000    7
  36790000    3
  36800000    3
  36810000    3
  36820000    4
  36830000    3
  36840000    4
  36850000   13
  36860000    5
  36870000   21
  36880000   12
  36890000   12
  36900000    3
  36910000    2
  36920000    3
  36930000    3
  36940000    3
  36950000    4
  36960000    4
  36970000    6
  36980000    3
  36990000    3
  37000000    2
  37010000    2
  37020000    3
  37030000    2
  37040000    3
  37050000    3
  37060000    5
  37070000    4
  37080000    2
  37090000    2
  37100000    3
  37110000    3
  37120000    3
  37130000    4
  37140000    2
  37150000    5
  37160000    5
  37170000    3
  37180000    2
  37190000    3
  37200000    3
  37210000    3
  37220000    3
  37230000    2
  37240000    2
  37250000    3
  37260000    3
  37270000    3
  37280000    2
  37290000    3
  37300000    2
  37310000    4
  37320000    3
  37330000    4
  37340000    3
  37350000    2
  37360000    3
  37370000    3
  37380000    3
  37390000    4
  37400000    3
  37410000    3
  37420000    3
  37430000    2
  37440000    3
  37450000    6
  37460000   12
  37470000   14
  37480000   15
  37490000   14
  37500000   12
  37510000   10
  37520000    2
  37530000    3
  37540000    3
  37550000    3
  37560000    4
  37570000    3
  37580000    4
  37590000    2
  37600000    3
  37610000    2
  37620000    3
  37630000    4
  37640000    3
  37650000    3
  37660000    3
  37670000    3
  37680000    3
  37690000    3
  37700000    2
  37710000    1
  37720000    3
  37730000    2
  37740000    5
  37750000    4
  37760000    3
  37770000    6
  37780000    2
  37790000    3
  37800000    3
  37810000    2
  37820000    2
  37830000    3
  37840000    4
  37850000    4
  37860000    4
  37870000    2
  37880000    3
  37890000    4
  37900000    3
  37910000    4
  37920000    3
  37930000    4
  37940000    5
  37950000    3
  37960000    3
  37970000    3
  37980000    2
  37990000   10
  38000000    3
  38010000    3
  38020000    3
  38030000    3
  38040000    3
  38050000    3
  38060000    3
  38070000    3
  38080000    2
  38090000    3
  38100000    3
  38110000    4
  38120000    3
  38130000    4
  38140000    2
  38150000    2
  38160000    4
  38170000    4
  38180000    2
  38190000    3
  38200000    3
  38210000    3
  38220000    2
  38230000    2
  38240000    2
  38250000    2
  38260000    4
  38270000    2
  38280000    4
  38290000    3
  38300000    3
  38310000    3
  38320000    2
  38330000    3
  38340000    3
  38350000    3
  38360000    3
  38370000    3
  38380000    3
  38390000    3
  38400000    3
  38410000    3
  38420000    4
  38430000    2
  38440000    3
  38450000    3
  38460000    3
  38470000    3
  38480000    3
  38490000    4
  38500000    3
  38510000    2
  38520000    3
  38530000    4
  38540000    2
  38550000    3
  38560000    4
  38570000    3
  38580000    3
  38590000    1
  38600000    3
  38610000    3
  38620000    4
  38630000    5
  38640000    3
  38650000    3
  38660000    2
  38670000    2
  38680000    3
  38690000    2
  38700000    2
  38710000    3
  38720000    3
  38730000    3
  38740000    2
  38750000    3
  38760000    5
  38770000    2
  38780000    3
  38790000    3
  38800000    3
  38810000    2
  38820000    6
  38830000    4
  38840000    4
  38850000    5
  38860000    3
  38870000    3
  38880000    2
  38890000    3
  38900000    2
  38910000    4
  38920000    3
  38930000   10
  38940000    3
  38950000    2
  38960000    3
  38970000    4
  38980000    4
  38990000    4
  39000000    4
  39010000    3
  39020000    4
  39030000    2
  39040000    3
  39050000    3
  39060000    4
  39070000    3
  39080000    3
  39090000    2
  39100000    2
  39110000    2
  39120000    2
  39130000    2
  39140000    3
  39150000    3
  39160000    2
  39170000    2
  39180000    3
  39190000    3
  39200000    3
  39210000    3
  39220000    3
  39230000    3
  39240000    3
  39250000    2
  39260000    5
  39270000    3
  39280000    4
  39290000    2
  39300000    2
  39310000    3
  39320000    3
  39330000    3
  39340000    4
  39350000    5
  39360000    3
  39370000    3
  39380000    3
  39390000    2
  39400000    5
  39410000    6
  39420000    3
  39430000    4
  39440000    3
  39450000    3
  39460000    4
  39470000    3
  39480000    3
  39490000    4
  39500000    2
  39510000    3
  39520000    3
  39530000    3
  39540000    2
  39550000    4
  39560000    4
  39570000    3
  39580000    3
  39590000    3
  39600000    3
  39610000    2
  39620000    4
  39630000    4
  39640000    4
  39650000    4
  39660000    3
  39670000    3
  39680000    3
  39690000    5
  39700000    2
  39710000    2
  39720000    3
  39730000    3
  39740000    3
  39750000    3
  39760000    3
  39770000    3
  39780000    3
  39790000    2
  39800000    4
  39810000    3
  39820000    5
  39830000    3
  39840000    4
  39850000    3
  39860000   16
  39870000    3
  39880000    3
  39890000    4
  39900000    3
  39910000    5
  39920000    3
  39930000    3
  39940000    3
  39950000    3
  39960000    3
  39970000    5
  39980000    6
  39990000    3
  40000000    3
  40010000    3
  40020000    4
  40030000    3
  40040000    3
  40050000    3
  40060000    4
  40070000    6
  40080000    3
  40090000    3
  40100000    3
  40110000    3
  40120000    3
  40130000    3
  40140000    3
  40150000    4
  40160000    3
  40170000    3
  40180000    5
  40190000    2
  40200000    2
  40210000    3
  40220000    3
  40230000    3
  40240000    3
  40250000    3
  40260000    3
  40270000    3
  40280000    3
  40290000    3
  40300000    3
  40310000    3
  40320000    3
  40330000    4
  40340000    4
  40350000    4
  40360000    4
  40370000    2
  40380000    3
  40390000    3
  40400000    3
  40410000    2
  40420000    3
  40430000    3
  40440000    3
  40450000    2
  40460000    2
  40470000    3
  40480000    3
  40490000    4
  40500000    3
  40510000    3
  40520000    2
  40530000    2
  40540000    3
  40550000    4
  40560000    3
  40570000    2
  40580000    2
  40590000    4
  40600000    3
  40610000    3
  40620000    2
  40630000    2
  40640000    3
  40650000    3
  40660000    3
  40670000    2
  40680000    4
  40690000    2
  40700000    3
  40710000    4
  40720000    3
  40730000    4
  40740000    3
  40750000    3
  40760000    3
  40770000    3
  40780000    5
  40790000    3
  40800000    5
  40810000    3
  40820000    4
  40830000    3
  40840000    3
  40850000    3
  40860000    2
  40870000    3
  40880000    2
  40890000    3
  40900000    2
  40910000    3
  40920000    2
  40930000    2
  40940000    3
  40950000    2
  40960000    3
  40970000    2
  40980000    2
  40990000    4
  41000000    3
  41010000    3
  41020000    3
  41030000    3
  41040000    3
  41050000    3
  41060000    2
  41070000    3
  41080000    3
  41090000    3
  41100000    3
  41110000    3
  41120000    2
  41130000    3
  41140000    3
  41150000    2
  41160000    3
  41170000    3
  41180000    3
  41190000    3
  41200000    3
  41210000    3
  41220000    3
  41230000    3
  41240000    3
  41250000    3
  41260000    3
  41270000    3
  41280000    3
  41290000    3
  41300000    4
  41310000    3
  41320000    2
  41330000    3
  41340000    3
  41350000    3
  41360000    3
  41370000    3
  41380000    3
  41390000    3
  41400000    7
  41410000    3
  41420000    3
  41430000    2
  41440000    2
  41450000    2
  41460000    2
  41470000    2
  41480000    3
  41490000    2
  41500000    2
  41510000    3
  41520000    3
  41530000    2
  41540000    1
  41550000    4
  41560000    3
  41570000    3
  41580000    3
  41590000    3
  41600000    2
  41610000    4
  41620000    3
  41630000    3
  41640000    5
  41650000    3
  41660000    3
  41670000    3
  41680000    3
  41690000    2
  41700000    4
  41710000    4
  41720000    2
  41730000    3
  41740000    3
  41750000    3
  41760000    3
  41770000    3
  41780000    3
  41790000    2
  41800000    3
  41810000    3
  41820000    3
  41830000    3
  41840000    2
  41850000    4
  41860000    3
  41870000    2
  41880000    4
  41890000    4
  41900000    3
  41910000    4
  41920000    2
  41930000    2
  41940000    3
  41950000    3
  41960000    3
  41970000    3
  41980000    2
  41990000    3
  42000000    4
  42010000    4
  42020000    5
  42030000    3
  42040000    4
  42050000    3
  42060000    3
  42070000    2
  42080000    4
  42090000    2
  42100000    2
  42110000    2
  42120000    4
  42130000    4
  42140000    3
  42150000    3
  42160000    3
  42170000    2
  42180000    2
  42190000    3
  42200000    3
  42210000    3
  42220000    3
  42230000    2
  42240000    2
  42250000    4
  42260000    3
  42270000    2
  42280000    2
  42290000    3
  42300000    3
  42310000    4
  42320000   10
  42330000    3
  42340000    4
  42350000    2
  42360000    3
  42370000    2
  42380000    2
  42390000    2
  42400000    2
  42410000    4
  42420000    4
  42430000    3
  42440000    4
  42450000    3
  42460000    3
  42470000    3
  42480000    2
  42490000    3
  42500000    4
  42510000    2
  42520000    3
  42530000    3
  42540000    2
  42550000    3
  42560000    2
  42570000    3
  42580000    3
  42590000    3
  42600000    3
  42610000    3
  42620000    3
  42630000    3
  42640000    3
  42650000    3
  42660000    4
  42670000    3
  42680000    3
  42690000    3
  42700000    5
  42710000    3
  42720000    3
  42730000    4
  42740000    2
  42750000    3
  42760000    3
  42770000    3
  42780000    3
  42790000    2
  42800000    3
  42810000    3
  42820000    2
  42830000    3
  42840000    3
  42850000    3
  42860000    3
  42870000    3
  42880000    3
  42890000    3
  42900000    3
  42910000    2
  42920000    3
  42930000    4
  42940000    2
  42950000    4
  42960000    4
  42970000    8
  42980000    3
  42990000    3
  43000000    3
  43010000    3
  43020000    3
  43030000    2
  43040000    4
  43050000    3
  43060000    3
  43070000    4
  43080000    2
  43090000    3
  43100000    7
  43110000    2
  43120000    2
  43130000    3
  43140000    3
  43150000    3
  43160000    4
  43170000    3
  43180000    4
  43190000    3
  43200000    2
  43210000    2
  43220000    1
  43230000    3
  43240000    2
  43250000    2
  43260000    3
  43270000    3
  43280000    4
  43290000    3
  43300000    3
  43310000    3
  43320000    4
  43330000    3
  43340000    2
  43350000    5
  43360000    3
  43370000    5
  43380000    3
  43390000    4
  43400000    4
  43410000    3
  43420000    3
  43430000    4
  43440000    4
  43450000    4
  43460000    5
  43470000    5
  43480000    3
  43490000    2
  43500000    3
  43510000    2
  43520000    3
  43530000    4
  43540000    4
  43550000    4
  43560000    3
  43570000    4
  43580000    2
  43590000    2
  43600000    2
  43610000    4
  43620000    3
  43630000    4
  43640000    3
  43650000    2
  43660000    3
  43670000    4
  43680000    2
  43690000    3
  43700000    3
  43710000    3
  43720000    3
  43730000    2
  43740000    2
  43750000    2
  43760000    3
  43770000    3
  43780000    4
  43790000    3
  43800000    3
  43810000    3
  43820000    3
  43830000    2
  43840000    4
  43850000    3
  43860000    2
  43870000    3
  43880000    3
  43890000    9
  43900000    4
  43910000    3
  43920000    2
  43930000    3
  43940000    3
  43950000    3
  43960000    2
  43970000    2
  43980000    3
  43990000    4
  44000000    3
  44010000    2
  44020000    6
  44030000    4
  44040000    3
  44050000    3
  44060000    2
  44070000    3
  44080000    2
  44090000    3
  44100000    4
  44110000    4
  44120000    2
  44130000    3
  44140000    3
  44150000    3
  44160000    2
  44170000    3
  44180000    3
  44190000    3
  44200000    3
  44210000    3
  44220000    2
  44230000    3
  44240000    3
  44250000    1
  44260000    4
  44270000    2
  44280000    3
  44290000    4
  44300000    6
  44310000    2
  44320000    4
  44330000    3
  44340000    3
  44350000    2
  44360000    4
  44370000    3
  44380000    5
  44390000    5
  44400000    4
  44410000    2
  44420000    4
  44430000    3
  44440000    3
  44450000    3
  44460000    2
  44470000    3
  44480000    3
  44490000    3
  44500000    3
  44510000    4
  44520000    3
  44530000    3
  44540000    5
  44550000    2
  44560000    2
  44570000    3
  44580000    3
  44590000    3
  44600000    3
  44610000    3
  44620000    3
  44630000    3
  44640000    3
  44650000    2
  44660000    2
  44670000    4
  44680000    3
  44690000    3
  44700000    3
  44710000    3
  44720000    3
  44730000    3
  44740000    3
  44750000    3
  44760000    4
  44770000    3
  44780000    4
  44790000    3
  44800000    4
  44810000    3
  44820000    3
  44830000    3
  44840000    3
  44850000    2
  44860000    3
  44870000    3
  44880000    4
  44890000    3
  44900000    3
  44910000    3
  44920000    3
  44930000    2
  44940000    3
  44950000    3
  44960000    3
  44970000    4
  44980000    2
  44990000    2
  45000000    3
  45010000    3
  45020000    3
  45030000    4
  45040000    3
  45050000    3
  45060000    3
  45070000    2
  45080000    3
  45090000    3
  45100000    4
  45110000    3
  45120000    4
  45130000    2
  45140000    3
  45150000    3
  45160000    3
  45170000    3
  45180000    3
  45190000    3
  45200000    4
  45210000    3
  45220000    2
  45230000    7
  45240000    3
  45250000    3
  45260000    4
  45270000    2
  45280000    3
  45290000    3
  45300000    4
  45310000    2
  45320000    6
  45330000    4
  45340000    3
  45350000    5
  45360000    3
  45370000    4
  45380000    3
  45390000    3
  45400000    3
  45410000    4
  45420000    4
  45430000    3
  45440000    6
  45450000    4
  45460000    2
  45470000    4
  45480000    2
  45490000    3
  45500000    5
  45510000    4
  45520000    3
  45530000    2
  45540000    3
  45550000    4
  45560000    4
  45570000    3
  45580000    2
  45590000    4
  45600000    4
  45610000    3
  45620000    4
  45630000    7
  45640000    4
  45650000    4
  45660000    3
  45670000    3
  45680000    4
  45690000    3
  45700000    4
  45710000    3
  45720000    3
  45730000    3
  45740000    3
  45750000    3
  45760000    6
  45770000    3
  45780000    3
  45790000    3
  45800000    2
  45810000    3
  45820000    4
  45830000    3
  45840000    3
  45850000    3
  45860000    4
  45870000    3
  45880000    3
  45890000    3
  45900000    4
  45910000    3
  45920000    4
  45930000    3
  45940000    3
  45950000    3
  45960000    7
  45970000    4
  45980000    4
  45990000    2
  46000000    3
  46010000    4
  46020000    2
  46030000    3
  46040000    3
  46050000    3
  46060000    3
  46070000    3
  46080000    2
  46090000    4
  46100000    3
  46110000    3
  46120000    3
  46130000    3
  46140000    3
  46150000    2
  46160000    3
  46170000    3
  46180000    3
  46190000    4
  46200000    3
  46210000    3
  46220000    2
  46230000    2
  46240000    3
  46250000    3
  46260000    3
  46270000    3
  46280000    3
  46290000    3
  46300000    3
  46310000    3
  46320000    4
  46330000    3
  46340000    5
  46350000    2
  46360000    3
  46370000    4
  46380000    3
  46390000    3
  46400000    3
  46410000    6
  46420000    4
  46430000    4
  46440000    1
  46450000    3
  46460000    3
  46470000    4
  46480000    3
  46490000    3
  46500000    2
  46510000    3
  46520000    4
  46530000    2
  46540000    3
  46550000    3
  46560000    2
  46570000    3
  46580000    3
  46590000    4
  46600000    3
  46610000    3
  46620000    4
  46630000    2
  46640000    3
  46650000    2
  46660000    2
  46670000    3
  46680000    3
  46690000    4
  46700000    4
  46710000    4
  46720000    3
  46730000    4
  46740000    3
  46750000    3
  46760000    2
  46770000    3
  46780000    2
  46790000    3
  46800000    3
  46810000    3
  46820000    3
  46830000    3
  46840000    3
  46850000    3
  46860000    3
  46870000    3
  46880000    5
  46890000    3
  46900000    3
  46910000    3
  46920000    3
  46930000    3
  46940000    3
  46950000    4
  46960000    2
  46970000    1
  46980000    3
  46990000    3
  47000000    3
  47010000    4
  47020000    3
  47030000    3
  47040000    3
  47050000    3
  47060000    3
  47070000    3
  47080000    3
  47090000    6
  47100000    3
  47110000    2
  47120000    4
  47130000    5
  47140000    3
  47150000    3
  47160000    4
  47170000    4
  47180000    4
  47190000    3
  47200000    3
  47210000    3
  47220000    3
  47230000    3
  47240000    3
  47250000    3
  47260000    3
  47270000    3
  47280000    2
  47290000    3
  47300000    3
  47310000    3
  47320000    4
  47330000    5
  47340000    3
  47350000    3
  47360000    3
  47370000    3
  47380000    3
  47390000    4
  47400000    3
  47410000    2
  47420000    2
  47430000    3
  47440000    4
  47450000    3
  47460000    5
  47470000    3
  47480000    5
  47490000    3
  47500000    3
  47510000    3
  47520000    3
  47530000    3
  47540000    3
  47550000    4
  47560000    3
  47570000    2
  47580000    3
  47590000    2
  47600000    3
  47610000    2
  47620000    5
  47630000    2
  47640000    3
  47650000    2
  47660000    3
  47670000    4
  47680000    3
  47690000    4
  47700000    5
  47710000    2
  47720000    2
  47730000    4
  47740000    3
  47750000    4
  47760000    4
  47770000    3
  47780000    5
  47790000    2
  47800000    2
  47810000    3
  47820000    3
  47830000    3
  47840000    3
  47850000    3
  47860000    2
  47870000    3
  47880000    3
  47890000    4
  47900000    4
  47910000    2
  47920000    5
  47930000    4
  47940000    3
  47950000    4
  47960000    3
  47970000    3
  47980000    4
  47990000    2
  48000000    3
  48010000    3
  48020000    3
  48030000    3
  48040000    2
  48050000    3
  48060000    2
  48070000    3
  48080000    3
  48090000    2
  48100000    2
  48110000    4
  48120000    3
  48130000    2
  48140000    4
  48150000    4
  48160000    5
  48170000    3
  48180000    3
  48190000    2
  48200000    3
  48210000    3
  48220000    3
  48230000    3
  48240000    3
  48250000    2
  48260000    3
  48270000    2
  48280000    2
  48290000    3
  48300000    3
  48310000    4
  48320000    3
  48330000    3
  48340000    3
  48350000    3
  48360000    3
  48370000    3
  48380000    3
  48390000    3
  48400000    3
  48410000    3
  48420000    3
  48430000    4
  48440000    2
  48450000    3
  48460000    3
  48470000    4
  48480000    4
  48490000    4
  48500000    4
  48510000    3
  48520000    3
  48530000    4
  48540000    3
  48550000    5
  48560000    5
  48570000    4
  48580000    4
  48590000    3
  48600000    2
  48610000    2
  48620000    4
  48630000    3
  48640000    3
  48650000    3
  48660000    3
  48670000    1
  48680000    3
  48690000    4
  48700000    3
  48710000    3
  48720000    3
  48730000    3
  48740000    3
  48750000    3
  48760000    6
  48770000    4
  48780000    4
  48790000    3
  48800000    4
  48810000    3
  48820000    4
  48830000    3
  48840000    3
  48850000    2
  48860000    3
  48870000    4
  48880000    3
  48890000    7
  48900000    4
  48910000    8
  48920000    3
  48930000    3
  48940000    8
  48950000    2
  48960000    3
  48970000    3
  48980000    2
  48990000    3
  49000000    4
  49010000    3
  49020000    2
  49030000    3
  49040000    3
  49050000    3
  49060000   10
  49070000    7
  49080000    3
  49090000    3
  49100000    2
  49110000    3
  49120000    3
  49130000    3
  49140000    3
  49150000    3
  49160000    3
  49170000    3
  49180000    3
  49190000    4
  49200000    7
  49210000    3
  49220000    5
  49230000    4
  49240000    4
  49250000    2
  49260000    3
  49270000    4
  49280000    3
  49290000    2
  49300000    5
  49310000    3
  49320000    3
  49330000    2
  49340000    3
  49350000    2
  49360000    4
  49370000    4
  49380000    3
  49390000    4
  49400000    4
  49410000    4
  49420000    5
  49430000    4
  49440000    3
  49450000    4
  49460000   12
  49470000    4
  49480000    7
  49490000    3
  49500000    4
  49510000    3
  49520000    3
  49530000    3
  49540000    3
  49550000    5
  49560000    3
  49570000    2
  49580000    4
  49590000    2
  49600000    3
  49610000    4
  49620000    3
  49630000    2
  49640000    4
  49650000    4
  49660000    3
  49670000    4
  49680000    2
  49690000    5
  49700000    3
  49710000    4
  49720000    4
  49730000    4
  49740000    3
  49750000    3
  49760000    3
  49770000    3
  49780000    3
  49790000    3
  49800000    2
  49810000    4
  49820000    3
  49830000    3
  49840000    5
  49850000    5
  49860000    5
  49870000    4
  49880000    5
  49890000    5
  49900000    3
  49910000    4
  49920000    4
  49930000    4
  49940000    5
  49950000    3
  49960000    4
  49970000    2
  49980000    4
  49990000    4
  50000000    3
  50000000    3
  50010000    4
  50020000    2
  50030000    3
  50040000    4
  50050000    7
  50060000    3
  50070000    3
  50080000    3
  50090000    3
  50100000    3
  50110000    2
  50120000    3
  50130000    5
  50140000    3
  50150000    3
  50160000    3
  50170000    3
  50180000    5
  50190000    3
  50200000    4
  50210000    2
  50220000    3
  50230000    2
  50240000    4
  50250000    4
  50260000    4
  50270000    3
  50280000    5
  50290000    3
  50300000    5
  50310000    4
  50320000    4
  50330000    3
  50340000    6
  50350000    5
  50360000    5
  50370000    2
  50380000    4
  50390000    3
  50400000    3
  50410000    3
  50420000    4
  50430000    3
  50440000    4
  50450000    3
  50460000    3
  50470000    3
  50480000    4
  50490000    5
  50500000    6
  50510000    7
  50520000    4
  50530000    2
  50540000    3
  50550000    2
  50560000    3
  50570000    3
  50580000    3
  50590000    4
  50600000    3
  50610000    4
  50620000    3
  50630000    6
  50640000    3
  50650000    4
  50660000    3
  50670000    4
  50680000    4
  50690000    3
  50700000    4
  50710000    2
  50720000    8
  50730000    5
  50740000    3
  50750000    2
  50760000    2
  50770000    4
  50780000    3
  50790000    3
  50800000    4
  50810000    3
  50820000    3
  50830000    3
  50840000    4
  50850000    4
  50860000    3
  50870000    2
  50880000    4
  50890000    3
  50900000    7
  50910000    4
  50920000    4
  50930000    4
  50940000    3
  50950000    4
  50960000    2
  50970000    2
  50980000    3
  50990000    3
  51000000    4
  51010000    5
  51020000    3
  51030000    5
  51040000    3
  51050000    3
  51060000    3
  51070000    3
  51080000    4
  51090000    2
  51100000    3
  51110000    2
  51120000    3
  51130000    2
  51140000    4
  51150000    3
  51160000    2
  51170000    3
  51180000    3
  51190000    4
  51200000    4
  51210000    3
  51220000    3
  51230000    3
  51240000    2
  51250000    2
  51260000    3
  51270000    3
  51280000    3
  51290000    2
  51300000    2
  51310000    3
  51320000    3
  51330000    3
  51340000    3
  51350000    3
  51360000    2
  51370000    3
  51380000    3
  51390000    3
  51400000    4
  51410000    3
  51420000    3
  51430000    3
  51440000    2
  51450000    2
  51460000    2
  51470000    3
  51480000    2
  51490000    2
  51500000    3
  51510000    3
  51520000    2
  51530000    3
  51540000    2
  51550000    3
  51560000    3
  51570000    5
  51580000    3
  51590000    3
  51600000    2
  51610000    3
  51620000    4
  51630000    5
  51640000    3
  51650000    3
  51660000    3
  51670000    4
  51680000    4
  51690000    4
  51700000    5
  51710000    3
  51720000    3
  51730000    3
  51740000    3
  51750000    4
  51760000    3
  51770000    3
  51780000    4
  51790000    2
  51800000    4
  51810000    4
  51820000    4
  51830000    3
  51840000    4
  51850000    4
  51860000    3
  51870000    4
  51880000    2
  51890000    2
  51900000    4
  51910000    4
  51920000    4
  51930000    4
  51940000    3
  51950000    3
  51960000    5
  51970000    5
  51980000    4
  51990000    2
  52000000    4
  52010000    3
  52020000    4
  52030000    4
  52040000    3
  52050000    3
  52060000    2
  52070000    5
  52080000    3
  52090000    4
  52100000    7
  52110000    5
  52120000    4
  52130000    3
  52140000    2
  52150000    3
  52160000    5
  52170000    4
  52180000    3
  52190000    3
  52200000    3
  52210000    2
  52220000    3
  52230000    3
  52240000    3
  52250000    3
  52260000    3
  52270000    2
  52280000    4
  52290000    3
  52300000    3
  52310000    3
  52320000    4
  52330000    3
  52340000    3
  52350000    2
  52360000    4
  52370000   12
  52380000   19
  52390000   17
  52400000   17
  52410000   19
  52420000   22
  52430000   17
  52440000   17
  52450000   21
  52460000   19
  52470000   12
  52480000   21
  52490000   19
  52500000   21
  52510000   15
  52520000   19
  52530000    8
  52540000   16
  52550000   17
  52560000   19
  52570000   23
  52580000   17
  52590000   12
  52600000   12
  52610000   15
  52620000    9
  52630000   14
  52640000    3
  52650000    2
  52660000    5
  52670000    3
  52680000    3
  52690000    5
  52700000    4
  52710000    5
  52720000    2
  52730000    5
  52740000    4
  52750000    3
  52760000    5
  52770000    5
  52780000    5
  52790000    4
  52800000    3
  52810000    3
  52820000    2
  52830000    5
  52840000    2
  52850000   13
  52860000    2
  52870000    5
  52880000    4
  52890000    5
  52900000    3
  52910000    4
  52920000    4
  52930000    3
  52940000    4
  52950000    3
  52960000    4
  52970000    2
  52980000    3
  52990000    3
  53000000    3
  53010000    7
  53020000    6
  53030000    6
  53040000   12
  53050000    5
  53060000    3
  53070000    4
  53080000    3
  53090000    5
  53100000    4
  53110000    3
  53120000    3
  53130000    3
  53140000    4
  53150000    2
  53160000    2
  53170000    4
  53180000    3
  53190000    4
  53200000    4
  53210000    5
  53220000    3
  53230000    7
  53240000    5
  53250000    3
  53260000    2
  53270000    4
  53280000    4
  53290000    3
  53300000    3
  53310000    3
  53320000    4
  53330000    3
  53340000    3
  53350000    3
  53360000    3
  53370000    3
  53380000    3
  53390000    2
  53400000    3
  53410000    8
  53420000    4
  53430000    3
  53440000    3
  53450000    4
  53460000    7
  53470000    3
  53480000    4
  53490000    3
  53500000    4
  53510000    4
  53520000    4
  53530000    4
  53540000    4
  53550000    3
  53560000    3
  53570000    2
  53580000    3
  53590000    4
  53600000    4
  53610000    4
  53620000    4
  53630000    3
  53640000    4
  53650000    5
  53660000    5
  53670000    4
  53680000    3
  53690000    3
  53700000    4
  53710000    4
  53720000    3
  53730000    3
  53740000    4
  53750000    2
  53760000    3
  53770000    2
  53780000    2
  53790000    2
  53800000    4
  53810000    3
  53820000    3
  53830000    3
  53840000    4
  53850000    3
  53860000    4
  53870000    4
  53880000    1
  53890000    3
  53900000    3
  53910000    3
  53920000    2
  53930000    4
  53940000    4
  53950000    3
  53960000    3
  53970000    4
  53980000    3
  53990000    3
  54000000    5
  54010000    5
  54020000    3
  54030000    3
  54040000    3
  54050000    3
  54060000    3
  54070000    2
  54080000    3
  54090000    2
  54100000    3
  54110000    2
  54120000    4
  54130000    4
  54140000    3
  54150000    4
  54160000    3
  54170000    2
  54180000    6
  54190000    7
  54200000    8
  54210000    5
  54220000    2
  54230000    3
  54240000    2
  54250000    3
  54260000    2
  54270000    3
  54280000    3
  54290000    2
  54300000    3
  54310000    3
  54320000    4
  54330000    5
  54340000    4
  54350000    3
  54360000    5
  54370000    4
  54380000    4
  54390000    4
  54400000    3
  54410000    4
  54420000    5
  54430000    4
  54440000    3
  54450000    2
  54460000    3
  54470000    3
  54480000    5
  54490000    3
  54500000    4
  54510000    4
  54520000    2
  54530000    3
  54540000    3
  54550000    2
  54560000    3
  54570000    4
  54580000    5
  54590000    4
  54600000    3
  54610000    2
  54620000    3
  54630000    3
  54640000    3
  54650000    3
  54660000    5
  54670000    3
  54680000    3
  54690000    4
  54700000    3
  54710000    4
  54720000    3
  54730000    2
  54740000    3
  54750000    3
  54760000    3
  54770000    3
  54780000    3
  54790000    3
  54800000    3
  54810000    3
  54820000    3
  54830000    3
  54840000    3
  54850000    3
  54860000    2
  54870000    3
  54880000    3
  54890000    3
  54900000    3
  54910000    2
  54920000    3
  54930000    3
  54940000    2
  54950000    2
  54960000    3
  54970000    4
  54980000    3
  54990000    2
  55000000    3
  55010000    4
  55020000    2
  55030000    4
  55040000    4
  55050000    4
  55060000    3
  55070000    4
  55080000    3
  55090000    2
  55100000    3
  55110000    3
  55120000    3
  55130000    2
  55140000    3
  55150000    4
  55160000    3
  55170000    3
  55180000    3
  55190000    3
  55200000    3
  55210000    3
  55220000    3
  55230000    3
  55240000    4
  55250000    3
  55260000    3
  55270000    3
  55280000    3
  55290000    2
  55300000    3
  55310000    2
  55320000    4
  55330000    3
  55340000    3
  55350000    3
  55360000    2
  55370000    3
  55380000    2
  55390000    3
  55400000    3
  55410000    3
  55420000    3
  55430000    3
  55440000    3
  55450000    2
  55460000    3
  55470000    2
  55480000    3
  55490000    3
  55500000    2
  55510000    3
  55520000    3
  55530000    2
  55540000    3
  55550000    2
  55560000    3
  55570000    2
  55580000    3
  55590000    3
  55600000    5
  55610000    2
  55620000    2
  55630000    3
  55640000    3
  55650000    3
  55660000    5
  55670000    3
  55680000    2
  55690000    5
  55700000    3
  55710000    3
  55720000    3
  55730000    4
  55740000    3
  55750000    2
  55760000    4
  55770000    3
  55780000    5
  55790000    3
  55800000    2
  55810000    2
  55820000    4
  55830000    7
  55840000    4
  55850000    3
  55860000    3
  55870000    4
  55880000    4
  55890000    3
  55900000    2
  55910000    4
  55920000    3
  55930000    4
  55940000    3
  55950000    3
  55960000    5
  55970000    3
  55980000    4
  55990000    3
  56000000    3
  56010000    4
  56020000    3
  56030000    3
  56040000    4
  56050000    3
  56060000    4
  56070000    3
  56080000    3
  56090000    3
  56100000    6
  56110000    3
  56120000    3
  56130000    3
  56140000    3
  56150000    4
  56160000    2
  56170000    3
  56180000    2
  56190000    3
  56200000    4
  56210000    3
  56220000    3
  56230000    2
  56240000    4
  56250000    3
  56260000    3
  56270000    2
  56280000    4
  56290000    2
  56300000    3
  56310000    4
  56320000    3
  56330000    4
  56340000    3
  56350000    3
  56360000    4
  56370000    2
  56380000    3
  56390000    4
  56400000    4
  56410000    3
  56420000    5
  56430000    3
  56440000    3
  56450000    3
  56460000    4
  56470000    2
  56480000    3
  56490000    3
  56500000    5
  56510000    3
  56520000    4
  56530000    4
  56540000    2
  56550000    3
  56560000    3
  56570000    4
  56580000    4
  56590000    3
  56600000    3
  56610000    3
  56620000    4
  56630000    3
  56640000    4
  56650000    3
  56660000    3
  56670000    4
  56680000    3
  56690000    3
  56700000    4
  56710000    3
  56720000    4
  56730000    3
  56740000    4
  56750000    3
  56760000    3
  56770000    3
  56780000    3
  56790000    2
  56800000    3
  56810000    2
  56820000    3
  56830000    3
  56840000    3
  56850000    3
  56860000    3
  56870000    6
  56880000   10
  56890000   14
  56900000   13
  56910000    3
  56920000    3
  56930000    3
  56940000    3
  56950000    2
  56960000    4
  56970000    4
  56980000    5
  56990000    4
  57000000    4
  57010000    5
  57020000    4
  57030000    3
  57040000    4
  57050000    4
  57060000    6
  57070000    3
  57080000    3
  57090000    3
  57100000    3
  57110000    3
  57120000    4
  57130000    3
  57140000   17
  57150000   19
  57160000   16
  57170000    6
  57180000    3
  57190000    5
  57200000    3
  57210000    2
  57220000    3
  57230000    3
  57240000    3
  57250000    3
  57260000    3
  57270000    4
  57280000    3
  57290000    3
  57300000    2
  57310000    3
  57320000    3
  57330000    3
  57340000    3
  57350000    2
  57360000    2
  57370000    3
  57380000    4
  57390000    4
  57400000    5
  57410000    3
  57420000    3
  57430000    3
  57440000    4
  57450000    4
  57460000    5
  57470000    4
  57480000    2
  57490000    2
  57500000    4
  57510000    3
  57520000    2
  57530000    6
  57540000    4
  57550000    3
  57560000    3
  57570000    3
  57580000    4
  57590000    4
  57600000    3
  57610000    3
  57620000    3
  57630000    4
  57640000    3
  57650000    4
  57660000    5
  57670000    4
  57680000    3
  57690000    3
  57700000    4
  57710000    5
  57720000    4
  57730000    4
  57740000    8
  57750000    5
  57760000    4
  57770000    2
  57780000    4
  57790000    4
  57800000    4
  57810000    4
  57820000    4
  57830000    4
  57840000    3
  57850000    3
  57860000    3
  57870000    3
  57880000    3
  57890000    4
  57900000    4
  57910000    4
  57920000    3
  57930000    3
  57940000    4
  57950000    2
  57960000    5
  57970000    3
  57980000    5
  57990000    7
  58000000    5
  58010000    2
  58020000    4
  58030000    2
  58040000    7
  58050000    3
  58060000    4
  58070000    3
  58080000    4
  58090000    4
  58100000    3
  58110000    3
  58120000    3
  58130000    3
  58140000    4
  58150000    7
  58160000    5
  58170000    3
  58180000    7
  58190000    4
  58200000    4
  58210000    3
  58220000    4
  58230000    3
  58240000    2
  58250000    4
  58260000    2
  58270000    3
  58280000    3
  58290000    3
  58300000    4
  58310000    3
  58320000    3
  58330000    3
  58340000    3
  58350000    3
  58360000    3
  58370000    3
  58380000    3
  58390000    3
  58400000    2
  58410000    2
  58420000    3
  58430000    3
  58440000    3
  58450000    3
  58460000    4
  58470000    2
  58480000    3
  58490000   17
  58500000   16
  58510000   20
  58520000   20
  58530000   16
  58540000   18
  58550000   22
  58560000   12
  58570000    5
  58580000    3
  58590000    3
  58600000    3
  58610000    4
  58620000   11
  58630000    4
  58640000    8
  58650000    5
  58660000    5
  58670000    5
  58680000    3
  58690000    6
  58700000    5
  58710000    4
  58720000    4
  58730000    4
  58740000    3
  58750000    4
  58760000    3
  58770000    3
  58780000    2
  58790000    4
  58800000    3
  58810000    4
  58820000    6
  58830000    6
  58840000    6
  58850000    4
  58860000    4
  58870000    4
  58880000    3
  58890000    4
  58900000    6
  58910000    3
  58920000    7
  58930000    4
  58940000    3
  58950000    5
  58960000    4
  58970000    6
  58980000    5
  58990000    4
  59000000    7
  59010000    4
  59020000    3
  59030000    3
  59040000    5
  59050000    3
  59060000    3
  59070000    3
  59080000    3
  59090000    3
  59100000    3
  59110000    2
  59120000    2
  59130000    4
  59140000    4
  59150000    4
  59160000    2
  59170000    4
  59180000    4
  59190000    5
  59200000    5
  59210000    5
  59220000    3
  59230000    3
  59240000    4
  59250000    2
  59260000    4
  59270000    4
  59280000    3
  59290000    4
  59300000    4
  59310000    2
  59320000    4
  59330000    5
  59340000    3
  59350000    4
  59360000    4
  59370000   13
  59380000    4
  59390000    3
  59400000    2
  59410000    3
  59420000    4
  59430000    3
  59440000    3
  59450000    3
  59460000    3
  59470000    4
  59480000    3
  59490000    5
  59500000    3
  59510000    3
  59520000    4
  59530000    3
  59540000    3
  59550000    3
  59560000    3
  59570000    3
  59580000    3
  59590000    3
  59600000    3
  59610000    3
  59620000    4
  59630000    3
  59640000    4
  59650000    3
  59660000    2
  59670000    3
  59680000    4
  59690000    3
  59700000    4
  59710000    5
  59720000    2
  59730000    2
  59740000    5
  59750000    3
  59760000    3
  59770000    3
  59780000    5
  59790000    4
  59800000    5
  59810000    3
  59820000    4
  59830000    5
  59840000    5
  59850000    3
  59860000    2
  59870000    3
  59880000    3
  59890000    4
  59900000    3
  59910000    2
  59920000    2
  59930000    3
  59940000    3
  59950000    4
  59960000    5
  59970000    5
  59980000    4
  59990000   19
  60000000    5
  60010000    2
  60020000    8
  60030000    2
  60040000    4
  60050000    6
  60060000    5
  60070000    3
  60080000    2
  60090000    4
  60100000    3
  60110000    4
  60120000    3
  60130000    2
  60140000    4
  60150000    2
  60160000    3
  60170000    4
  60180000    3
  60190000    4
  60200000    3
  60210000    3
  60220000    2
  60230000    2
  60240000    3
  60250000    4
  60260000    3
  60270000    4
  60280000    2
  60290000    3
  60300000    5
  60310000    6
  60320000    3
  60330000    4
  60340000    4
  60350000    4
  60360000    6
  60370000    4
  60380000    2
  60390000    2
  60400000    3
  60410000    3
  60420000    4
  60430000    4
  60440000    3
  60450000    2
  60460000    3
  60470000    4
  60480000    4
  60490000    3
  60500000    3
  60510000    2
  60520000    4
  60530000    3
  60540000    4
  60550000    3
  60560000    3
  60570000    2
  60580000    3
  60590000    3
  60600000    3
  60610000    3
  60620000    3
  60630000    3
  60640000    3
  60650000    3
  60660000    3
  60670000    2
  60680000    3
  60690000    3
  60700000    2
  60710000    3
  60720000    2
  60730000    4
  60740000    2
  60750000    2
  60760000    3
  60770000    4
  60780000    3
  60790000    3
  60800000    3
  60810000    3
  60820000    3
  60830000    3
  60840000    2
  60850000    2
  60860000    3
  60870000    4
  60880000    3
  60890000    3
  60900000    3
  60910000    3
  60920000    3
  60930000    3
  60940000    4
  60950000    5
  60960000    6
  60970000    3
  60980000    4
  60990000    4
  61000000    4
  61010000    2
  61020000    3
  61030000    5
  61040000    5
  61050000    4
  61060000    3
  61070000    4
  61080000    3
  61090000    4
  61100000    3
  61110000    3
  61120000    3
  61130000    3
  61140000    3
  61150000    3
  61160000    8
  61170000    3
  61180000    3
  61190000    4
  61200000    4
  61210000    4
  61220000    4
  61230000    5
  61240000    3
  61250000    2
  61260000    3
  61270000    2
  61280000    4
  61290000    5
  61300000    4
  61310000    5
  61320000    6
  61330000    6
  61340000    5
  61350000    3
  61360000    3
  61370000    3
  61380000    5
  61390000    4
  61400000    4
  61410000    3
  61420000    2
  61430000    4
  61440000    3
  61450000    4
  61460000    3
  61470000    3
  61480000    3
  61490000    3
  61500000    3
  61510000    2
  61520000    3
  61530000    4
  61540000    3
  61550000    2
  61560000    3
  61570000    3
  61580000    3
  61590000    3
  61600000    3
  61610000    3
  61620000    5
  61630000    5
  61640000    4
  61650000    1
  61660000    3
  61670000    3
  61680000    3
  61690000    3
  61700000    3
  61710000    3
  61720000    2
  61730000    3
  61740000    3
  61750000    3
  61760000    2
  61770000    3
  61780000    4
  61790000    3
  61800000    3
  61810000    3
  61820000    3
  61830000    4
  61840000    2
  61850000    2
  61860000    2
  61870000    3
  61880000    2
  61890000    2
  61900000    3
  61910000    3
  61920000    3
  61930000    2
  61940000    3
  61950000    3
  61960000    2
  61970000    3
  61980000    3
  61990000    3
  62000000    3
  62010000    3
  62020000   10
  62030000    3
  62040000    3
  62050000    3
  62060000    3
  62070000    2
  62080000    4
  62090000    3
  62100000    3
  62110000    3
  62120000    2
  62130000    3
  62140000    2
  62150000    3
  62160000    2
  62170000    5
  62180000    3
  62190000    3
  62200000    2
  62210000    2
  62220000    3
  62230000    3
  62240000    3
  62250000    3
  62260000    3
  62270000    3
  62280000    1
  62290000    3
  62300000    2
  62310000    4
  62320000    4
  62330000    4
  62340000    3
  62350000    4
  62360000    4
  62370000    3
  62380000    2
  62390000    2
  62400000    5
  62410000    3
  62420000    2
  62430000    4
  62440000    5
  62450000    4
  62460000    2
  62470000    3
  62480000    4
  62490000    3
  62500000    3
  62510000    3
  62520000    4
  62530000    4
  62540000    7
  62550000    6
  62560000    2
  62570000    7
  62580000    5
  62590000    4
  62600000    5
  62610000    3
  62620000    3
  62630000   16
  62640000    9
  62650000    7
  62660000    2
  62670000    3
  62680000    3
  62690000    3
  62700000    3
  62710000    3
  62720000    3
  62730000    3
  62740000    6
  62750000    4
  62760000    3
  62770000    2
  62780000    2
  62790000    2
  62800000    4
  62810000    3
  62820000    4
  62830000    2
  62840000    3
  62850000    3
  62860000    2
  62870000    4
  62880000    3
  62890000    3
  62900000    3
  62910000    4
  62920000    4
  62930000    5
  62940000    2
  62950000    3
  62960000    2
  62970000    2
  62980000    4
  62990000    3
  63000000    3
  63010000    4
  63020000    3
  63030000    3
  63040000    4
  63050000    3
  63060000    3
  63070000    3
  63080000    4
  63090000    3
  63100000    4
  63110000    3
  63120000    3
  63130000    2
  63140000    4
  63150000    3
  63160000    4
  63170000    3
  63180000    4
  63190000    3
  63200000    3
  63210000    3
  63220000    3
  63230000    3
  63240000    3
  63250000    4
  63260000    3
  63270000    4
  63280000    3
  63290000    3
  63300000    4
  63310000    3
  63320000    2
  63330000    3
  63340000    3
  63350000    2
  63360000    3
  63370000    3
  63380000    3
  63390000    3
  63400000    5
  63410000    3
  63420000    3
  63430000    5
  63440000    4
  63450000    3
  63460000    3
  63470000    2
  63480000    2
  63490000    2
  63500000    3
  63510000    2
  63520000    2
  63530000    4
  63540000    2
  63550000    4
  63560000    4
  63570000    4
  63580000    5
  63590000    4
  63600000   16
  63610000    4
  63620000    3
  63630000    4
  63640000    3
  63650000    3
  63660000    2
  63670000    3
  63680000    3
  63690000    3
  63700000    4
  63710000    4
  63720000    3
  63730000    2
  63740000    3
  63750000    4
  63760000    3
  63770000    3
  63780000    5
  63790000    3
  63800000    4
  63810000    2
  63820000    3
  63830000    3
  63840000    3
  63850000    4
  63860000    5
  63870000    4
  63880000    4
  63890000    3
  63900000    2
  63910000    2
  63920000    2
  63930000    4
  63940000    4
  63950000    3
  63960000    5
  63970000    5
  63980000    4
  63990000    3
  64000000    5
  64010000    4
  64020000    4
  64030000    4
  64040000    3
  64050000    3
  64060000    4
  64070000    4
  64080000   11
  64090000    4
  64100000    3
  64110000    3
  64120000    5
  64130000    3
  64140000    3
  64150000    3
  64160000    3
  64170000    3
  64180000    4
  64190000    4
  64200000    3
  64210000    3
  64220000    2
  64230000    3
  64240000    2
  64250000    3
  64260000    4
  64270000    3
  64280000    3
  64290000    2
  64300000    2
  64310000    4
  64320000    3
  64330000    3
  64340000    4
  64350000    3
  64360000    2
  64370000    2
  64380000    2
  64390000    3
  64400000    4
  64410000    4
  64420000    4
  64430000    3
  64440000    3
  64450000    2
  64460000    6
  64470000    3
  64480000    3
  64490000    3
  64500000    4
  64510000    2
  64520000    3
  64530000    4
  64540000    3
  64550000    5
  64560000    2
  64570000    2
  64580000    4
  64590000    3
  64600000    3
  64610000    4
  64620000    5
  64630000    4
  64640000    6
  64650000    5
  64660000    5
  64670000    3
  64680000    4
  64690000    4
  64700000    3
  64710000    4
  64720000    4
  64730000    3
  64740000    5
  64750000    4
  64760000    3
  64770000    4
  64780000    3
  64790000    4
  64800000    3
  64810000    4
  64820000    3
  64830000    3
  64840000    4
  64850000    3
  64860000    3
  64870000    3
  64880000    3
  64890000    3
  64900000    3
  64910000    2
  64920000    3
  64930000    3
  64940000    2
  64950000    3
  64960000    3
  64970000    2
  64980000    3
  64990000    2
  65000000    2
  65010000    3
  65020000    3
  65030000    3
  65040000    3
  65050000    3
  65060000    3
  65070000    3
  65080000    3
  65090000    3
  65100000    3
  65110000    3
  65120000    3
  65130000    2
  65140000    3
  65150000    4
  65160000    5
  65170000    3
  65180000    4
  65190000    2
  65200000    3
  65210000    4
  65220000    3
  65230000    3
  65240000    3
  65250000    2
  65260000    3
  65270000    3
  65280000    3
  65290000    3
  65300000    2
  65310000    3
  65320000    3
  65330000    4
  65340000    6
  65350000    3
  65360000    3
  65370000    3
  65380000    5
  65390000    2
  65400000   18
  65410000   15
  65420000   16
  65430000   17
  65440000   13
  65450000   13
  65460000    8
  65470000    2
  65480000    3
  65490000    5
  65500000    3
  65510000    3
  65520000    8
  65530000    3
  65540000    3
  65550000    4
  65560000    2
  65570000    7
  65580000    4
  65590000    4
  65600000    3
  65610000    4
  65620000    5
  65630000    4
  65640000    4
  65650000    4
  65660000    5
  65670000    4
  65680000    4
  65690000    3
  65700000    4
  65710000    5
  65720000    3
  65730000    3
  65740000    3
  65750000    2
  65760000    3
  65770000    3
  65780000    3
  65790000    3
  65800000    3
  65810000    4
  65820000    3
  65830000    3
  65840000    3
  65850000    2
  65860000    2
  65870000    3
  65880000    3
  65890000    3
  65900000    2
  65910000    3
  65920000    3
  65930000    4
  65940000    3
  65950000    3
  65960000    3
  65970000    3
  65980000    2
  65990000    2
  66000000    3
  66010000    4
  66020000    2
  66030000    3
  66040000    2
  66050000    3
  66060000    3
  66070000    2
  66080000    3
  66090000    2
  66100000    3
  66110000    3
  66120000    3
  66130000    3
  66140000    3
  66150000    3
  66160000    4
  66170000    4
  66180000    5
  66190000    5
  66200000    3
  66210000    4
  66220000    4
  66230000    4
  66240000    3
  66250000    2
  66260000    3
  66270000    3
  66280000    3
  66290000    3
  66300000    4
  66310000    4
  66320000    3
  66330000    3
  66340000    3
  66350000    4
  66360000    3
  66370000    4
  66380000    3
  66390000    3
  66400000    4
  66410000    3
  66420000    3
  66430000    3
  66440000    2
  66450000    2
  66460000    5
  66470000    2
  66480000    3
  66490000    3
  66500000    3
  66510000    2
  66520000    4
  66530000    3
  66540000    2
  66550000    2
  66560000    2
  66570000    3
  66580000    3
  66590000    2
  66600000    3
  66610000    3
  66620000    4
  66630000    3
  66640000    3
  66650000    3
  66660000    3
  66670000    5
  66680000    2
  66690000    9
  66700000    4
  66710000    4
  66720000    3
  66730000    3
  66740000    4
  66750000    3
  66760000    3
  66770000    3
  66780000    3
  66790000    2
  66800000    2
  66810000    3
  66820000    2
  66830000    2
  66840000    2
  66850000    3
  66860000    3
  66870000    2
  66880000    3
  66890000    3
  66900000    3
  66910000    3
  66920000    3
  66930000    3
  66940000    3
  66950000    3
  66960000    3
  66970000    3
  66980000    5
  66990000    4
  67000000    3
  67010000    4
  67020000    3
  67030000    3
  67040000    4
  67050000    3
  67060000    3
  67070000    4
  67080000    4
  67090000    4
  67100000    4
  67110000    4
  67120000    4
  67130000    3
  67140000    2
  67150000    3
  67160000    2
  67170000    3
  67180000    3
  67190000    5
  67200000    3
  67210000    4
  67220000    3
  67230000    6
  67240000    2
  67250000    3
  67260000    4
  67270000    4
  67280000    3
  67290000    3
  67300000    3
  67310000    2
  67320000    3
  67330000    2
  67340000    4
  67350000    4
  67360000    3
  67370000    3
  67380000    4
  67390000    4
  67400000    4
  67410000    5
  67420000    3
  67430000    5
  67440000    2
  67450000    4
  67460000    4
  67470000    9
  67480000    4
  67490000    7
  67500000    4
  67510000    5
  67520000    5
  67530000    3
  67540000    7
  67550000    3
  67560000    3
  67570000    2
  67580000    4
  67590000    4
  67600000    3
  67610000    3
  67620000    3
  67630000    3
  67640000    4
  67650000    5
  67660000    3
  67670000    7
  67680000    5
  67690000    5
  67700000    5
  67710000    4
  67720000    2
  67730000    5
  67740000    3
  67750000    3
  67760000    3
  67770000    3
  67780000    3
  67790000    3
  67800000    3
  67810000    3
  67820000    3
  67830000    3
  67840000    5
  67850000    5
  67860000    3
  67870000    6
  67880000    3
  67890000   10
  67900000    4
  67910000    5
  67920000    3
  67930000    3
  67940000    5
  67950000    4
  67960000    4
  67970000    4
  67980000    4
  67990000    2
  68000000    3
  68010000    3
  68020000    4
  68030000    3
  68040000    3
  68050000    4
  68060000    4
  68070000    5
  68080000    6
  68090000    4
  68100000    3
  68110000    5
  68120000    3
  68130000    2
  68140000    3
  68150000    4
  68160000    4
  68170000    2
  68180000    2
  68190000    3
  68200000    2
  68210000   10
  68220000    3
  68230000    3
  68240000    3
  68250000    2
  68260000    2
  68270000    3
  68280000    3
  68290000    2
  68300000    3
  68310000    3
  68320000    2
  68330000    3
  68340000    5
  68350000    4
  68360000    3
  68370000    3
  68380000    3
  68390000    2
  68400000    2
  68410000    3
  68420000    3
  68430000    2
  68440000    3
  68450000    4
  68460000    4
  68470000    3
  68480000    2
  68490000    4
  68500000    2
  68510000    5
  68520000    4
  68530000    3
  68540000    3
  68550000    4
  68560000    4
  68570000    4
  68580000    3
  68590000   12
  68600000    7
  68610000    4
  68620000    2
  68630000    3
  68640000    3
  68650000    2
  68660000    4
  68670000    2
  68680000    3
  68690000    3
  68700000    2
  68710000    2
  68720000    2
  68730000    3
  68740000    2
  68750000    3
  68760000    2
  68770000    3
  68780000    3
  68790000    4
  68800000    4
  68810000    3
  68820000    3
  68830000    4
  68840000    5
  68850000    3
  68860000    4
  68870000    2
  68880000   14
  68890000   12
  68900000   15
  68910000   16
  68920000   15
  68930000   14
  68940000   16
  68950000   11
  68960000   15
  68970000   10
  68980000   12
  68990000   21
  69000000    3
  69010000    4
  69020000   10
  69030000    3
  69040000    3
  69050000    3
  69060000    3
  69070000    3
  69080000    3
  69090000    4
  69100000    3
  69110000    3
  69120000    3
  69130000    2
  69140000    3
  69150000    4
  69160000    5
  69170000    4
  69180000    3
  69190000    2
  69200000    3
  69210000    4
  69220000    3
  69230000    3
  69240000    3
  69250000    2
  69260000    4
  69270000    4
  69280000    2
  69290000    3
  69300000    3
  69310000    8
  69320000   14
  69330000   17
  69340000   17
  69350000   10
  69360000    3
  69370000    3
  69380000    7
  69390000    2
  69400000    7
  69410000   18
  69420000    8
  69430000    3
  69440000    3
  69450000    3
  69460000    3
  69470000    4
  69480000    1
  69490000    4
  69500000    3
  69510000    3
  69520000    3
  69530000    3
  69540000    3
  69550000    3
  69560000    5
  69570000    3
  69580000    3
  69590000    3
  69600000    3
  69610000    2
  69620000    3
  69630000    3
  69640000    4
  69650000    4
  69660000    3
  69670000    3
  69680000    3
  69690000    3
  69700000    3
  69710000    4
  69720000    4
  69730000    2
  69740000    3
  69750000    2
  69760000    3
  69770000    2
  69780000    3
  69790000    4
  69800000    4
  69810000    4
  69820000    3
  69830000    4
  69840000    2
  69850000    2
  69860000    4
  69870000    2
  69880000    3
  69890000    4
  69900000    4
  69910000    2
  69920000    3
  69930000    4
  69940000    3
  69950000    3
  69960000    3
  69970000    3
  69980000    2
  69990000    3
  70000000    4
  70010000    3
  70020000    3
  70030000   11
  70040000    4
  70050000    4
  70060000    3
  70070000    4
  70080000    3
  70090000    2
  70100000    3
  70110000    3
  70120000    4
  70130000    5
  70140000    3
  70150000    5
  70160000    3
  70170000    4
  70180000    5
  70190000    3
  70200000    3
  70210000    4
  70220000    4
  70230000    5
  70240000    4
  70250000    4
  70260000    4
  70270000    4
  70280000    3
  70290000    2
  70300000    3
  70310000    2
  70320000    2
  70330000    2
  70340000    3
  70350000    3
  70360000    3
  70370000    4
  70380000    2
  70390000    2
  70400000    4
  70410000    3
  70420000    3
  70430000    3
  70440000    3
  70450000    3
  70460000    2
  70470000    2
  70480000    2
  70490000    2
  70500000    4
  70510000    4
  70520000    2
  70530000    2
  70540000    4
  70550000    2
  70560000    3
  70570000    2
  70580000    2
  70590000    3
  70600000    3
  70610000    2
  70620000    3
  70630000    3
  70640000    3
  70650000    2
  70660000    3
  70670000    3
  70680000    3
  70690000    3
  70700000    4
  70710000    4
  70720000    7
  70730000    3
  70740000    4
  70750000    3
  70760000    3
  70770000    3
  70780000    4
  70790000    4
  70800000    3
  70810000    4
  70820000    4
  70830000    3
  70840000    3
  70850000    3
  70860000    3
  70870000    3
  70880000    4
  70890000    3
  70900000    2
  70910000    2
  70920000    3
  70930000    3
  70940000    2
  70950000    6
  70960000    3
  70970000    3
  70980000    3
  70990000    1
  71000000    3
  71010000    3
  71020000    2
  71030000    3
  71040000    2
  71050000    4
  71060000    3
  71070000    3
  71080000    3
  71090000    3
  71100000    2
  71110000    5
  71120000    4
  71130000    3
  71140000    2
  71150000    4
  71160000    4
  71170000    4
  71180000    3
  71190000    3
  71200000    3
  71210000    7
  71220000    3
  71230000    3
  71240000    3
  71250000    4
  71260000    3
  71270000    3
  71280000    3
  71290000    5
  71300000    2
  71310000    4
  71320000    3
  71330000    2
  71340000    3
  71350000    3
  71360000    3
  71370000    3
  71380000    3
  71390000    2
  71400000    3
  71410000    3
  71420000    4
  71430000    3
  71440000    2
  71450000    3
  71460000    3
  71470000    3
  71480000    3
  71490000    4
  71500000    2
  71510000    3
  71520000    3
  71530000    3
  71540000    3
  71550000    3
  71560000    2
  71570000    3
  71580000    3
  71590000    4
  71600000    4
  71610000    4
  71620000    3
  71630000    4
  71640000    4
  71650000   13
  71660000   18
  71670000   18
  71680000   17
  71690000   22
  71700000   17
  71710000   13
  71720000   21
  71730000   19
  71740000   17
  71750000   21
  71760000   19
  71770000   17
  71780000   21
  71790000   15
  71800000   19
  71810000   17
  71820000   18
  71830000   21
  71840000   20
  71850000   24
  71860000   18
  71870000    3
  71880000    3
  71890000    4
  71900000    3
  71910000   14
  71920000   16
  71930000   17
  71940000   12
  71950000   15
  71960000    8
  71970000    3
  71980000    4
  71990000    4
  72000000    4
  72010000    5
  72020000    3
  72030000    5
  72040000    3
  72050000    2
  72060000    6
  72070000   14
  72080000   17
  72090000   19
  72100000   19
  72110000   16
  72120000   21
  72130000   20
  72140000   18
  72150000   16
  72160000   11
  72170000   12
  72180000   17
  72190000   18
  72200000   12
  72210000   15
  72220000   15
  72230000   14
  72240000   19
  72250000   18
  72260000   18
  72270000   25
  72280000   19
  72290000   11
  72300000   11
  72310000    8
  72320000    2
  72330000    3
  72340000    3
  72350000    2
  72360000    2
  72370000    2
  72380000    4
  72390000    7
  72400000    7
  72410000    5
  72420000    6
  72430000    6
  72440000    9
  72450000    7
  72460000    5
  72470000    4
  72480000    7
  72490000    5
  72500000    6
  72510000    5
  72520000    7
  72530000    4
  72540000    3
  72550000    3
  72560000    2
  72570000    2
  72580000    4
  72590000    3
  72600000    3
  72610000    2
  72620000    3
  72630000    3
  72640000    3
  72650000    3
  72660000    3
  72670000    3
  72680000    4
  72690000    3
  72700000    3
  72710000    3
  72720000    4
  72730000    2
  72740000    3
  72750000    6
  72760000    3
  72770000    4
  72780000    2
  72790000    3
  72800000    4
  72810000    4
  72820000    4
  72830000    2
  72840000    4
  72850000    2
  72860000    2
  72870000    3
  72880000    3
  72890000    3
  72900000    3
  72910000    4
  72920000    3
  72930000    3
  72940000    3
  72950000    4
  72960000    3
  72970000    3
  72980000    2
  72990000    7
  73000000    4
  73010000    3
  73020000    3
  73030000    4
  73040000    4
  73050000    3
  73060000    4
  73070000    4
  73080000    3
  73090000    3
  73100000   12
  73110000    3
  73120000    4
  73130000    5
  73140000    4
  73150000    3
  73160000    2
  73170000    3
  73180000    3
  73190000    2
  73200000    3
  73210000    3
  73220000    2
  73230000    3
  73240000    3
  73250000    3
  73260000    5
  73270000    2
  73280000    4
  73290000    4
  73300000    3
  73310000    2
  73320000    5
  73330000    3
  73340000    2
  73350000    4
  73360000    4
  73370000    3
  73380000    5
  73390000    3
  73400000    3
  73410000    3
  73420000    2
  73430000    3
  73440000    3
  73450000    3
  73460000    4
  73470000    3
  73480000    3
  73490000    3
  73500000    4
  73510000    4
  73520000   10
  73530000   18
  73540000   13
  73550000   12
  73560000   15
  73570000   17
  73580000   14
  73590000   11
  73600000    4
  73610000    2
  73620000    2
  73630000    3
  73640000    3
  73650000    3
  73660000    3
  73670000    2
  73680000    2
  73690000    3
  73700000    3
  73710000    3
  73720000    3
  73730000    3
  73740000    2
  73750000    4
  73760000    3
  73770000    5
  73780000    5
  73790000   15
  73800000    3
  73810000    4
  73820000    3
  73830000    2
  73840000    2
  73850000    3
  73860000    4
  73870000    5
  73880000    5
  73890000    4
  73900000    3
  73910000    3
  73920000    5
  73930000    5
  73940000    4
  73950000    3
  73960000    3
  73970000    3
  73980000    4
  73990000    4
  74000000    3
  74010000    3
  74020000    5
  74030000    4
  74040000    4
  74050000    3
  74060000    3
  74070000    2
  74080000    5
  74090000    5
  74100000    5
  74110000    2
  74120000    3
  74130000    3
  74140000    3
  74150000    4
  74160000    3
  74170000    4
  74180000    3
  74190000    3
  74200000    3
  74210000    2
  74220000    2
  74230000    3
  74240000    3
  74250000    4
  74260000    5
  74270000    4
  74280000    5
  74290000    4
  74300000    3
  74310000    3
  74320000    4
  74330000    3
  74340000    3
  74350000    4
  74360000    3
  74370000    4
  74380000    3
  74390000    3
  74400000    4
  74410000    5
  74420000    3
  74430000    3
  74440000    2
  74450000    3
  74460000    3
  74470000    3
  74480000    3
  74490000    3
  74500000    7
  74510000    8
  74520000    2
  74530000    4
  74540000    3
  74550000    3
  74560000    3
  74570000    5
  74580000    4
  74590000    4
  74600000    3
  74610000    3
  74620000    3
  74630000    3
  74640000    3
  74650000    3
  74660000    3
  74670000    4
  74680000    7
  74690000    3
  74700000    2
  74710000    5
  74720000    3
  74730000    5
  74740000    3
  74750000    3
  74760000    3
  74770000    3
  74780000    3
  74790000    4
  74800000    4
  74810000    4
  74820000    2
  74830000    3
  74840000    4
  74850000    4
  74860000    4
  74870000    4
  74880000    3
  74890000    2
  74900000    8
  74910000    5
  74920000    2
  74930000    3
  74940000    2
  74950000    3
  74960000    4
  74970000    5
  74980000    4
  74990000    5
  75000000    3
  75010000    4
  75020000    4
  75030000    4
  75040000    3
  75050000    4
  75060000    5
  75070000    4
  75080000    3
  75090000    3
  75100000    4
  75110000    4
  75120000    3
  75130000    3
  75140000    3
  75150000    3
  75160000    3
  75170000    2
  75180000    3
  75190000    4
  75200000    3
  75210000    3
  75220000    3
  75230000    3
  75240000    4
  75250000    4
  75260000    4
  75270000    3
  75280000    5
  75290000    4
  75300000    4
  75310000    3
  75320000    5
  75330000    2
  75340000    4
  75350000    4
  75360000    3
  75370000    4
  75380000    5
  75390000    5
  75400000    4
  75410000    3
  75420000    2
  75430000    2
  75440000    4
  75450000    3
  75460000    6
  75470000    2
  75480000    5
  75490000    3
  75500000    4
  75510000    4
  75520000    4
  75530000    3
  75540000    3
  75550000    3
  75560000    3
  75570000    2
  75580000    3
  75590000    2
  75600000    4
  75610000    3
  75620000    3
  75630000    4
  75640000    3
  75650000    4
  75660000    4
  75670000    4
  75680000    4
  75690000    4
  75700000    9
  75710000    5
  75720000    8
  75730000    4
  75740000    3
  75750000    3
  75760000    4
  75770000    5
  75780000    3
  75790000    4
  75800000    3
  75810000    3
  75820000    3
  75830000    3
  75840000    3
  75850000    2
  75860000    2
  75870000    3
  75880000    3
  75890000    2
  75900000    2
  75910000    2
  75920000    3
  75930000    2
  75940000    3
  75950000    2
  75960000    4
  75970000    3
  75980000    2
  75990000    2
  76000000    3
  76010000    2
  76020000    3
  76030000    3
  76040000    3
  76050000    3
  76060000    3
  76070000    1
  76080000    4
  76090000    4
  76100000    4
  76110000    3
  76120000    2
  76130000    3
  76140000    2
  76150000    4
  76160000    4
  76170000    4
  76180000    3
  76190000    3
  76200000    5
  76210000    3
  76220000    4
  76230000    3
  76240000    3
  76250000    3
  76260000    4
  76270000    3
  76280000    6
  76290000    3
  76300000    5
  76310000    2
  76320000    3
  76330000    3
  76340000    2
  76350000    3
  76360000    3
  76370000    2
  76380000    2
  76390000    2
  76400000    2
  76410000    3
  76420000    3
  76430000    2
  76440000    3
  76450000    4
  76460000    4
  76470000    5
  76480000    3
  76490000    3
  76500000    4
  76510000    3
  76520000    2
  76530000    4
  76540000    3
  76550000    3
  76560000    2
  76570000    3
  76580000    4
  76590000    3
  76600000    4
  76610000    2
  76620000    3
  76630000    3
  76640000    3
  76650000    2
  76660000    4
  76670000    2
  76680000    4
  76690000    3
  76700000    3
  76710000    3
  76720000    4
  76730000    3
  76740000    4
  76750000    2
  76760000    3
  76770000    4
  76780000    3
  76790000    3
  76800000    3
  76810000    4
  76820000    4
  76830000    3
  76840000    3
  76850000    4
  76860000    3
  76870000    3
  76880000    3
  76890000    3
  76900000    2
  76910000    3
  76920000    4
  76930000    3
  76940000    3
  76950000    3
  76960000    3
  76970000    3
  76980000    1
  76990000    3
  77000000    3
  77010000    2
  77020000    3
  77030000    3
  77040000    2
  77050000    3
  77060000    2
  77070000    3
  77080000    2
  77090000    3
  77100000    3
  77110000    4
  77120000    1
  77130000    3
  77140000    3
  77150000    3
  77160000    4
  77170000    3
  77180000    3
  77190000    3
  77200000    3
  77210000    3
  77220000    2
  77230000    2
  77240000    2
  77250000    5
  77260000    5
  77270000    4
  77280000    3
  77290000    3
  77300000    4
  77310000    2
  77320000    3
  77330000    5
  77340000    2
  77350000    3
  77360000    5
  77370000    3
  77380000    3
  77390000    3
  77400000    5
  77410000    4
  77420000    6
  77430000   19
  77440000   20
  77450000    6
  77460000   11
  77470000   13
  77480000   18
  77490000   16
  77500000   12
  77510000   15
  77520000   19
  77530000   10
  77540000   19
  77550000   19
  77560000   17
  77570000   14
  77580000   14
  77590000   20
  77600000    4
  77610000    7
  77620000    8
  77630000   16
  77640000   13
  77650000   12
  77660000    3
  77670000    3
  77680000    5
  77690000    3
  77700000    5
  77710000    4
  77720000    4
  77730000    3
  77740000    3
  77750000    4
  77760000    4
  77770000    4
  77780000    7
  77790000    4
  77800000    3
  77810000    4
  77820000    4
  77830000    3
  77840000    5
  77850000    4
  77860000    5
  77870000    3
  77880000    3
  77890000   14
  77900000   19
  77910000   14
  77920000    4
  77930000    3
  77940000    3
  77950000    3
  77960000    5
  77970000    4
  77980000    3
  77990000    3
  78000000    4
  78010000    3
  78020000    3
  78030000    3
  78040000    3
  78050000    3
  78060000    3
  78070000    3
  78080000    2
  78090000    3
  78100000    4
  78110000    2
  78120000    3
  78130000    4
  78140000    2
  78150000    3
  78160000    2
  78170000    4
  78180000    3
  78190000    3
  78200000    3
  78210000    5
  78220000    5
  78230000    3
  78240000    2
  78250000    3
  78260000    4
  78270000    3
  78280000    3
  78290000    2
  78300000    2
  78310000    4
  78320000    2
  78330000    3
  78340000    5
  78350000    3
  78360000    4
  78370000    3
  78380000    3
  78390000    3
  78400000    4
  78410000    3
  78420000    2
  78430000    2
  78440000    3
  78450000    3
  78460000    3
  78470000    3
  78480000    3
  78490000    2
  78500000    3
  78510000    4
  78520000    2
  78530000    4
  78540000    4
  78550000    3
  78560000    3
  78570000    3
  78580000    3
  78590000    3
  78600000    4
  78610000    3
  78620000    4
  78630000    3
  78640000    3
  78650000    3
  78660000    3
  78670000    3
  78680000    3
  78690000    4
  78700000    3
  78710000    3
  78720000    2
  78730000    3
  78740000    4
  78750000    3
  78760000    3
  78770000    7
  78780000    3
  78790000    4
  78800000    4
  78810000    3
  78820000    4
  78830000    1
  78840000    4
  78850000    3
  78860000    3
  78870000    3
  78880000    4
  78890000    4
  78900000    4
  78910000    2
  78920000    3
  78930000    3
  78940000    2
  78950000    3
  78960000    3
  78970000    4
  78980000    4
  78990000    3
  79000000    2
  79010000    2
  79020000    3
  79030000    3
  79040000    2
  79050000    3
  79060000    3
  79070000    2
  79080000    4
  79090000    4
  79100000    4
  79110000    5
  79120000    3
  79130000    3
  79140000    4
  79150000    4
  79160000    3
  79170000    1
  79180000    3
  79190000    3
  79200000    5
  79210000    2
  79220000    2
  79230000    3
  79240000    4
  79250000    3
  79260000    3
  79270000    2
  79280000    3
  79290000   11
  79300000    3
  79310000    3
  79320000    3
  79330000    3
  79340000    2
  79350000   11
  79360000    4
  79370000    4
  79380000    3
  79390000    3
  79400000    4
  79410000    3
  79420000    3
  79430000    3
  79440000    3
  79450000    2
  79460000    2
  79470000    3
  79480000    3
  79490000    3
  79500000    3
  79510000    3
  79520000    4
  79530000    3
  79540000    4
  79550000    3
  79560000    4
  79570000    3
  79580000    2
  79590000    5
  79600000    9
  79610000    3
  79620000    2
  79630000    3
  79640000    3
  79650000    4
  79660000    4
  79670000    3
  79680000    5
  79690000    4
  79700000    3
  79710000    3
  79720000    5
  79730000    5
  79740000    4
  79750000    2
  79760000    4
  79770000    4
  79780000    5
  79790000    5
  79800000    4
  79810000    5
  79820000    6
  79830000    3
  79840000    4
  79850000    4
  79860000    4
  79870000    7
  79880000   21
  79890000   17
  79900000   18
  79910000    7
  79920000    3
  79930000   10
  79940000    6
  79950000    3
  79960000    3
  79970000    2
  79980000    4
  79990000    3
  80000000    3
  80010000    2
  80020000    3
  80030000    3
  80040000    3
  80050000    2
  80060000    2
  80070000    3
  80080000    4
  80090000    2
  80100000    2
  80110000    3
  80120000    3
  80130000    3
  80140000    2
  80150000    2
  80160000    3
  80170000    3
  80180000    3
  80190000    2
  80200000    3
  80210000    4
  80220000    3
  80230000    5
  80240000    2
  80250000    4
  80260000    3
  80270000    2
  80280000    2
  80290000    3
  80300000    3
  80310000    3
  80320000    3
  80330000    3
  80340000    3
  80350000    2
  80360000    3
  80370000    3
  80380000    3
  80390000    2
  80400000    3
  80410000    4
  80420000    4
  80430000    3
  80440000    3
  80450000    3
  80460000   13
  80470000    5
  80480000   10
  80490000    6
  80500000    4
  80510000    3
  80520000    6
  80530000    5
  80540000    5
  80550000    4
  80560000    4
  80570000    4
  80580000    4
  80590000    4
  80600000    4
  80610000   10
  80620000    2
  80630000    7
  80640000    4
  80650000    7
  80660000    7
  80670000    5
  80680000    4
  80690000    4
  80700000    4
  80710000    5
  80720000    3
  80730000   12
  80740000   17
  80750000   19
  80760000    6
  80770000    5
  80780000    7
  80790000    4
  80800000    3
  80810000    2
  80820000    3
  80830000    5
  80840000    7
  80850000    4
  80860000    4
  80870000    4
  80880000    5
  80890000    5
  80900000    4
  80910000    8
  80920000    9
  80930000    7
  80940000    7
  80950000   10
  80960000   19
  80970000    6
  80980000   19
  80990000   11
  81000000   21
  81010000   17
  81020000    6
  81030000    4
  81040000    4
  81050000    4
  81060000    5
  81070000    4
  81080000    5
  81090000    5
  81100000    5
  81110000    5
  81120000    4
  81130000    3
  81140000    4
  81150000    4
  81160000    3
  81170000    7
  81180000    4
  81190000    5
  81200000    4
  81210000    2
  81220000    3
  81230000    3
  81240000    3
  81250000    5
  81260000    5
  81270000    3
  81280000    4
  81290000    3
  81300000    2
  81310000    3
  81320000    2
  81330000    3
  81340000    4
  81350000    3
  81360000    2
  81370000    2
  81380000    2
  81390000    3
  81400000    3
  81410000    2
  81420000    3
  81430000    2
  81440000    3
  81450000    2
  81460000    3
  81470000    2
  81480000    3
  81490000    3
  81500000    2
  81510000    2
  81520000    3
  81530000    3
  81540000    3
  81550000    4
  81560000    4
  81570000    3
  81580000    3
  81590000    3
  81600000    3
  81610000    3
  81620000    3
  81630000    4
  81640000    3
  81650000    3
  81660000    3
  81670000    4
  81680000    3
  81690000    3
  81700000    3
  81710000    4
  81720000   18
  81730000   13
  81740000   11
  81750000    4
  81760000    6
  81770000   19
  81780000   20
  81790000   18
  81800000   17
  81810000    3
  81820000    7
  81830000    2
  81840000    4
  81850000    3
  81860000    4
  81870000    2
  81880000    4
  81890000    2
  81900000    3
  81910000    3
  81920000    3
  81930000    3
  81940000    3
  81950000    3
  81960000    4
  81970000    3
  81980000    3
  81990000    4
  82000000    3
  82010000    3
  82020000    3
  82030000    6
  82040000    3
  82050000    3
  82060000   13
  82070000    4
  82080000    4
  82090000    3
  82100000    3
  82110000    4
  82120000    3
  82130000    7
  82140000    5
  82150000    5
  82160000    5
  82170000    5
  82180000    3
  82190000    3
  82200000    4
  82210000    4
  82220000    3
  82230000    8
  82240000    3
  82250000    3
  82260000    3
  82270000    2
  82280000    3
  82290000    3
  82300000    3
  82310000    4
  82320000    3
  82330000    4
  82340000    4
  82350000    3
  82360000    4
  82370000    3
  82380000   13
  82390000   10
  82400000    3
  82410000    5
  82420000    7
  82430000    7
  82440000    5
  82450000    6
  82460000    5
  82470000    3
  82480000    4
  82490000    3
  82500000    5
  82510000    5
  82520000    4
  82530000    3
  82540000    4
  82550000    2
  82560000    3
  82570000    2
  82580000    5
  82590000    5
  82600000   10
  82610000    4
  82620000    3
  82630000    4
  82640000    5
  82650000    3
  82660000    5
  82670000    5
  82680000    3
  82690000    4
  82700000    4
  82710000    7
  82720000    5
  82730000    2
  82740000    3
  82750000    3
  82760000    3
  82770000    3
  82780000    3
  82790000    3
  82800000    4
  82810000    4
  82820000    3
  82830000    4
  82840000    4
  82850000    3
  82860000    2
  82870000    3
  82880000    3
  82890000    3
  82900000    4
  82910000    4
  82920000    3
  82930000    4
  82940000    3
  82950000    3
  82960000    3
  82970000    4
  82980000    4
  82990000    4
  83000000    3
  83010000    2
  83020000    3
  83030000    3
  83040000    3
  83050000    4
  83060000    2
  83070000    1
  83080000    3
  83090000    3
  83100000    3
  83110000    3
  83120000    2
  83130000    3
  83140000    3
  83150000    3
  83160000    2
  83170000    3
  83180000    2
  83190000    3
  83200000    3
  83210000   12
  83220000    4
  83230000    3
  83240000    3
  83250000    4
  83260000    2
  83270000    2
  83280000    3
  83290000    3
  83300000    4
  83310000    3
  83320000    4
  83330000    3
  83340000    3
  83350000    4
  83360000    3
  83370000    2
  83380000    2
  83390000    3
  83400000    4
  83410000    2
  83420000    3
  83430000    3
  83440000    4
  83450000    3
  83460000    3
  83470000    3
  83480000    4
  83490000    2
  83500000    7
  83510000    5
  83520000    3
  83530000    4
  83540000    3
  83550000    5
  83560000    3
  83570000    3
  83580000    3
  83590000    4
  83600000    5
  83610000    5
  83620000    4
  83630000    4
  83640000    5
  83650000    4
  83660000    3
  83670000    2
  83680000    3
  83690000    5
  83700000    4
  83710000    4
  83720000    6
  83730000    7
  83740000    4
  83750000    4
  83760000    3
  83770000    5
  83780000    3
  83790000    7
  83800000    4
  83810000    4
  83820000    3
  83830000    3
  83840000    3
  83850000    3
  83860000    3
  83870000    4
  83880000    3
  83890000    5
  83900000    2
  83910000    3
  83920000    3
  83930000    3
  83940000    4
  83950000    4
  83960000    3
  83970000    2
  83980000    3
  83990000    3
  84000000    4
  84010000    3
  84020000    3
  84030000    3
  84040000    1
  84050000    3
  84060000    2
  84070000    3
  84080000    3
  84090000    2
  84100000    3
  84110000    3
  84120000    3
  84130000    3
  84140000    3
  84150000    3
  84160000    3
  84170000    4
  84180000    3
  84190000    2
  84200000    3
  84210000    3
  84220000    3
  84230000    3
  84240000    3
  84250000    4
  84260000    2
  84270000    3
  84280000    3
  84290000    3
  84300000    5
  84310000    3
  84320000    4
  84330000    3
  84340000    4
  84350000    2
  84360000    4
  84370000    2
  84380000    4
  84390000    3
  84400000    3
  84410000    5
  84420000    5
  84430000    3
  84440000    7
  84450000    4
  84460000    3
  84470000    4
  84480000    7
  84490000    3
  84500000    3
  84510000   11
  84520000    3
  84530000   10
  84540000    5
  84550000    9
  84560000   12
  84570000   14
  84580000   14
  84590000   19
  84600000   19
  84610000   12
  84620000    3
  84630000    6
  84640000    1
  84650000    3
  84660000    3
  84670000    3
  84680000    3
  84690000    3
  84700000    4
  84710000    2
  84720000    3
  84730000    3
  84740000    4
  84750000    2
  84760000    3
  84770000    2
  84780000    3
  84790000    4
  84800000    3
  84810000    4
  84820000    4
  84830000    3
  84840000    3
  84850000    3
  84860000    2
  84870000    3
  84880000    4
  84890000    4
  84900000    3
  84910000    3
  84920000    3
  84930000    3
  84940000    3
  84950000    4
  84960000    3
  84970000    3
  84980000    2
  84990000    3
  85000000    3
  85010000    2
  85020000    3
  85030000    3
  85040000    3
  85050000    4
  85060000    2
  85070000    3
  85080000    6
  85090000    4
  85100000    8
  85110000    3
  85120000    3
  85130000    3
  85140000    2
  85150000    3
  85160000    3
  85170000    2
  85180000    3
  85190000    3
  85200000    4
  85210000    2
  85220000    3
  85230000    2
  85240000    4
  85250000    4
  85260000    2
  85270000    3
  85280000    2
  85290000    8
  85300000   11
  85310000   12
  85320000   10
  85330000    3
  85340000    4
  85350000    3
  85360000    5
  85370000    6
  85380000    4
  85390000    4
  85400000    4
  85410000    4
  85420000    3
  85430000    3
  85440000    2
  85450000    3
  85460000    2
  85470000    3
  85480000    3
  85490000    2
  85500000    3
  85510000    3
  85520000    3
  85530000    2
  85540000    4
  85550000    2
  85560000    4
  85570000    4
  85580000    4
  85590000    4
  85600000    3
  85610000    3
  85620000    4
  85630000    3
  85640000    2
  85650000    3
  85660000    4
  85670000    3
  85680000    2
  85690000    8
  85700000   12
  85710000    6
  85720000   11
  85730000   13
  85740000   14
  85750000   17
  85760000   19
  85770000   20
  85780000   20
  85790000   14
  85800000   14
  85810000    4
  85820000    3
  85830000    5
  85840000    4
  85850000    5
  85860000    3
  85870000    3
  85880000    4
  85890000    3
  85900000    4
  85910000    3
  85920000    3
  85930000    2
  85940000    4
  85950000    3
  85960000    2
  85970000    2
  85980000    3
  85990000    4
  86000000    5
  86010000    3
  86020000    4
  86030000    4
  86040000    3
  86050000    3
  86060000    2
  86070000    7
  86080000    2
  86090000    2
  86100000    2
  86110000    3
  86120000    3
  86130000    3
  86140000    3
  86150000    2
  86160000    3
  86170000    4
  86180000    3
  86190000    3
  86200000    2
  86210000    3
  86220000    3
  86230000    3
  86240000    2
  86250000    3
  86260000    3
  86270000    3
  86280000    4
  86290000    3
  86300000    2
  86310000    3
  86320000    2
  86330000    3
  86340000    3
  86350000    2
  86360000    3
  86370000    4
  86380000    3
  86390000    4
  86400000    3
  86410000    3
  86420000    3
  86430000   10
  86440000   11
  86450000   12
  86460000   11
  86470000   13
  86480000   18
  86490000   13
  86500000   14
  86510000   15
  86520000    2
  86530000    3
  86540000    3
  86550000    3
  86560000    3
  86570000    3
  86580000    3
  86590000    3
  86600000    3
  86610000    3
  86620000    3
  86630000    2
  86640000    3
  86650000    3
  86660000    3
  86670000    3
  86680000    4
  86690000    4
  86700000    9
  86710000    3
  86720000    3
  86730000    3
  86740000    3
  86750000    3
  86760000    3
  86770000    2
  86780000    5
  86790000    4
  86800000    2
  86810000    4
  86820000    3
  86830000    6
  86840000    3
  86850000    2
  86860000    3
  86870000    3
  86880000    2
  86890000    2
  86900000    4
  86910000    2
  86920000    4
  86930000    3
  86940000    3
  86950000    5
  86960000    3
  86970000    5
  86980000    4
  86990000    1
  87000000    4
  87010000    4
  87020000    3
  87030000    3
  87040000    3
  87050000    3
  87060000    3
  87070000    3
  87080000    2
  87090000    2
  87100000    2
  87110000    2
  87120000    2
  87130000    3
  87140000    2
  87150000    3
  87160000    3
  87170000    4
  87180000    3
  87190000    4
  87200000    3
  87210000    4
  87220000    2
  87230000    4
  87240000    3
  87250000    2
  87260000    4
  87270000    3
  87280000    3
  87290000    3
  87300000    3
  87310000    3
  87320000    3
  87330000    3
  87340000    4
  87350000   14
  87360000    8
  87370000    7
  87380000    3
  87390000    3
  87400000    4
  87410000    3
  87420000    4
  87430000    3
  87440000    3
  87450000    2
  87460000    3
  87470000    2
  87480000    2
  87490000    4
  87500000    2
  87510000    2
  87520000    3
  87530000    5
  87540000    4
  87550000    3
  87560000    3
  87570000    2
  87580000    3
  87590000    4
  87600000    6
  87610000    3
  87620000    3
  87630000    2
  87640000    3
  87650000    2
  87660000    3
  87670000    3
  87680000    4
  87690000    3
  87700000    4
  87710000    3
  87720000    3
  87730000    3
  87740000    3
  87750000    3
  87760000    3
  87770000    3
  87780000    4
  87790000    3
  87800000    4
  87810000    4
  87820000    3
  87830000    4
  87840000    2
  87850000    2
  87860000    4
  87870000    3
  87880000    2
  87890000    3
  87900000    2
  87910000    3
  87920000    2
  87930000    4
  87940000    3
  87950000    3
  87960000    2
  87970000    2
  87980000    2
  87990000    3
  88000000    3
  88010000    3
  88020000    3
  88030000    2
  88040000    4
  88050000    2
  88060000    2
  88070000    2
  88080000    4
  88090000    3
  88100000    3
  88110000    3
  88120000    3
  88130000    3
  88140000    3
  88150000    3
  88160000    3
  88170000    3
  88180000    2
  88190000    3
  88200000    2
  88210000    2
  88220000    3
  88230000    2
  88240000    4
  88250000    2
  88260000    3
  88270000    3
  88280000    3
  88290000    3
  88300000    4
  88310000    5
  88320000    4
  88330000    4
  88340000    5
  88350000    4
  88360000    4
  88370000    3
  88380000    2
  88390000    3
  88400000    3
  88410000    5
  88420000    3
  88430000    4
  88440000    4
  88450000    3
  88460000    4
  88470000    3
  88480000    4
  88490000    3
  88500000    3
  88510000    3
  88520000    3
  88530000    3
  88540000    2
  88550000    2
  88560000    5
  88570000    5
  88580000    4
  88590000    3
  88600000    4
  88610000    3
  88620000    3
  88630000    3
  88640000    5
  88650000    3
  88660000    5
  88670000    4
  88680000    3
  88690000    4
  88700000    2
  88710000    4
  88720000    3
  88730000    2
  88740000    3
  88750000    3
  88760000    2
  88770000    3
  88780000    3
  88790000    4
  88800000    3
  88810000    3
  88820000    2
  88830000    3
  88840000    2
  88850000    2
  88860000    3
  88870000    5
  88880000    2
  88890000    3
  88900000    3
  88910000    3
  88920000    3
  88930000    5
  88940000    2
  88950000    2
  88960000    3
  88970000    3
  88980000    2
  88990000    3
  89000000    3
  89010000    2
  89020000    3
  89030000    3
  89040000    2
  89050000    4
  89060000    3
  89070000    3
  89080000    5
  89090000    3
  89100000    1
  89110000    4
  89120000    3
  89130000    3
  89140000    3
  89150000    2
  89160000    3
  89170000    3
  89180000    3
  89190000    2
  89200000    3
  89210000    2
  89220000    8
  89230000    3
  89240000    3
  89250000    2
  89260000    2
  89270000    3
  89280000    2
  89290000    6
  89300000    2
  89310000    4
  89320000    9
  89330000    3
  89340000    4
  89350000    5
  89360000    3
  89370000    3
  89380000    3
  89390000    4
  89400000    3
  89410000    3
  89420000    3
  89430000    3
  89440000    3
  89450000    3
  89460000    5
  89470000    2
  89480000    3
  89490000    2
  89500000    4
  89510000    4
  89520000    3
  89530000    3
  89540000    3
  89550000    2
  89560000    4
  89570000    2
  89580000    3
  89590000    2
  89600000    2
  89610000    3
  89620000    2
  89630000    3
  89640000    2
  89650000    2
  89660000    3
  89670000    3
  89680000    3
  89690000    3
  89700000    3
  89710000    4
  89720000    3
  89730000    2
  89740000    3
  89750000    3
  89760000    3
  89770000    3
  89780000    5
  89790000    3
  89800000    4
  89810000    3
  89820000    4
  89830000    3
  89840000    4
  89850000    2
  89860000    3
  89870000    4
  89880000    2
  89890000    3
  89900000    3
  89910000    3
  89920000    3
  89930000    2
  89940000    3
  89950000    3
  89960000    3
  89970000    3
  89980000    2
  89990000    2
  90000000    3
  90010000    5
  90020000    4
  90030000    5
  90040000    3
  90050000    4
  90060000    4
  90070000    5
  90080000    4
  90090000    4
  90100000    6
  90110000    3
  90120000    5
  90130000    5
  90140000    4
  90150000    3
  90160000    6
  90170000    3
  90180000    4
  90190000    4
  90200000    2
  90210000    4
  90220000    3
  90230000    7
  90240000    3
  90250000    7
  90260000    4
  90270000    3
  90280000    3
  90290000    4
  90300000    5
  90310000    4
  90320000    4
  90330000    5
  90340000    3
  90350000    4
  90360000    4
  90370000    7
  90380000    5
  90390000    4
  90400000    4
  90410000    3
  90420000    4
  90430000    3
  90440000    3
  90450000    3
  90460000    3
  90470000    3
  90480000    3
  90490000    3
  90500000    4
  90510000    4
  90520000    2
  90530000    3
  90540000    3
  90550000    3
  90560000    4
  90570000    3
  90580000    9
  90590000    3
  90600000    4
  90610000    3
  90620000    4
  90630000    3
  90640000    5
  90650000    5
  90660000    7
  90670000    4
  90680000    3
  90690000    5
  90700000    4
  90710000    4
  90720000    3
  90730000    4
  90740000    3
  90750000    3
  90760000    3
  90770000    4
  90780000    3
  90790000    5
  90800000    4
  90810000    3
  90820000    3
  90830000    3
  90840000    5
  90850000    2
  90860000    6
  90870000    3
  90880000    3
  90890000    4
  90900000    4
  90910000    2
  90920000    5
  90930000    3
  90940000    4
  90950000    4
  90960000    7
  90970000    4
  90980000    4
  90990000    4
  91000000    5
  91010000    3
  91020000    4
  91030000    3
  91040000    2
  91050000    5
  91060000    4
  91070000    9
  91080000    5
  91090000    5
  91100000    3
  91110000    4
  91120000    3
  91130000    4
  91140000    3
  91150000    3
  91160000    5
  91170000    3
  91180000    4
  91190000    4
  91200000    3
  91210000    3
  91220000    2
  91230000    3
  91240000    3
  91250000    4
  91260000    4
  91270000    2
  91280000    2
  91290000    3
  91300000    2
  91310000    5
  91320000    4
  91330000    4
  91340000    3
  91350000    4
  91360000    4
  91370000    4
  91380000    3
  91390000    5
  91400000    6
  91410000    2
  91420000    5
  91430000    3
  91440000    3
  91450000    4
  91460000    3
  91470000    3
  91480000    4
  91490000    3
  91500000    4
  91510000    4
  91520000    3
  91530000    3
  91540000    2
  91550000    4
  91560000    4
  91570000    2
  91580000    2
  91590000    3
  91600000    3
  91610000    4
  91620000    2
  91630000    2
  91640000    4
  91650000    5
  91660000    4
  91670000    5
  91680000    2
  91690000    3
  91700000    3
  91710000    2
  91720000    3
  91730000    4
  91740000    3
  91750000    3
  91760000    3
  91770000    3
  91780000    3
  91790000    2
  91800000    4
  91810000    5
  91820000    4
  91830000    4
  91840000    3
  91850000    1
  91860000    3
  91870000   16
  91880000   17
  91890000   17
  91900000   16
  91910000   15
  91920000   10
  91930000   18
  91940000   20
  91950000   18
  91960000    3
  91970000    4
  91980000    5
  91990000    3
  92000000    5
  92010000    3
  92020000    3
  92030000    3
  92040000    4
  92050000    4
  92060000    3
  92070000    3
  92080000    3
  92090000    9
  92100000    9
  92110000    6
  92120000    3
  92130000    2
  92140000    3
  92150000    5
  92160000    3
  92170000    3
  92180000    3
  92190000    3
  92200000    3
  92210000    3
  92220000    5
  92230000    2
  92240000    2
  92250000    4
  92260000    3
  92270000    3
  92280000    5
  92290000    4
  92300000    4
  92310000    4
  92320000    4
  92330000    3
  92340000    4
  92350000    3
  92360000    4
  92370000    2
  92380000    3
  92390000    4
  92400000    3
  92410000    4
  92420000    4
  92430000    3
  92440000    3
  92450000    7
  92460000    3
  92470000    3
  92480000    4
  92490000    5
  92500000    6
  92510000    5
  92520000    3
  92530000    4
  92540000    4
  92550000    5
  92560000    4
  92570000    4
  92580000    3
  92590000    2
  92600000    3
  92610000    7
  92620000   14
  92630000   21
  92640000   17
  92650000   14
  92660000   13
  92670000   10
  92680000   18
  92690000   16
  92700000   15
  92710000   24
  92720000   24
  92730000   22
  92740000   20
  92750000   20
  92760000   18
  92770000   11
  92780000   19
  92790000   14
  92800000   19
  92810000   15
  92820000   17
  92830000   14
  92840000   12
  92850000    8
  92860000   19
  92870000   12
  92880000   16
  92890000   14
  92900000    2
  92910000    3
  92920000    5
  92930000    3
  92940000    2
  92950000    2
  92960000    3
  92970000    3
  92980000    6
  92990000    4
  93000000    3
  93010000    2
  93020000    3
  93030000    3
  93040000    2
  93050000    4
  93060000    3
  93070000    4
  93080000    2
  93090000    4
  93100000    5
  93110000    3
  93120000    4
  93130000    3
  93140000    4
  93150000    3
  93160000    3
  93170000    2
  93180000    3
  93190000    3
  93200000   10
  93210000    5
  93220000    5
  93230000    3
  93240000    4
  93250000    3
  93260000    4
  93270000    4
  93280000    3
  93290000    2
  93300000    4
  93310000    4
  93320000    3
  93330000    4
  93340000    2
  93350000    3
  93360000    2
  93370000    5
  93380000    4
  93390000    3
  93400000    2
  93410000    4
  93420000    2
  93430000    4
  93440000    3
  93450000    5
  93460000    5
  93470000    4
  93480000    3
  93490000    4
  93500000    3
  93510000    5
  93520000    2
  93530000    4
  93540000    3
  93550000    4
  93560000    3
  93570000    5
  93580000    4
  93590000    3
  93600000    3
  93610000    3
  93620000    4
  93630000    3
  93640000    3
  93650000   18
  93660000   15
  93670000    4
  93680000    3
  93690000    4
  93700000    2
  93710000    4
  93720000    4
  93730000    3
  93740000    4
  93750000    3
  93760000    5
  93770000    4
  93780000    5
  93790000    3
  93800000    4
  93810000    4
  93820000    3
  93830000    3
  93840000    2
  93850000    5
  93860000    3
  93870000    5
  93880000    4
  93890000    4
  93900000    5
  93910000    3
  93920000    4
  93930000    3
  93940000    3
  93950000    3
  93960000    5
  93970000    3
  93980000    4
  93990000    2
  94000000    3
  94010000    3
  94020000    3
  94030000    4
  94040000    4
  94050000    3
  94060000   12
  94070000    4
  94080000    3
  94090000    5
  94100000    6
  94110000    5
  94120000    2
  94130000    5
  94140000    3
  94150000    5
  94160000    4
  94170000    3
  94180000    5
  94190000    2
  94200000    5
  94210000    4
  94220000    5
  94230000    3
  94240000    3
  94250000    3
  94260000    3
  94270000    4
  94280000    4
  94290000    4
  94300000    4
  94310000    4
  94320000    3
  94330000    2
  94340000    3
  94350000    4
  94360000    2
  94370000    4
  94380000    5
  94390000    5
  94400000    3
  94410000    4
  94420000    4
  94430000    5
  94440000    3
  94450000    3
  94460000    4
  94470000    4
  94480000    4
  94490000    3
  94500000    3
  94510000    3
  94520000    4
  94530000    3
  94540000    3
  94550000    4
  94560000    3
  94570000    4
  94580000    3
  94590000    4
  94600000    3
  94610000    2
  94620000    4
  94630000    3
  94640000    3
  94650000    4
  94660000    4
  94670000    4
  94680000    3
  94690000    4
  94700000    4
  94710000    3
  94720000    3
  94730000    3
  94740000    4
  94750000    3
  94760000    2
  94770000    2
  94780000    2
  94790000    3
  94800000    2
  94810000    2
  94820000    2
  94830000    2
  94840000    4
  94850000    4
  94860000    4
  94870000    4
  94880000    8
  94890000    3
  94900000    3
  94910000    2
  94920000    5
  94930000    5
  94940000    5
  94950000    4
  94960000    3
  94970000    3
  94980000    4
  94990000    4
  95000000    3
  95010000    3
  95020000    4
  95030000    3
  95040000    2
  95050000    3
  95060000    3
  95070000    2
  95080000    2
  95090000    3
  95100000    2
  95110000    4
  95120000    3
  95130000    3
  95140000    3
  95150000    3
  95160000    2
  95170000    3
  95180000    3
  95190000    4
  95200000    3
  95210000    3
  95220000    3
  95230000    4
  95240000    2
  95250000    2
  95260000    4
  95270000    2
  95280000    3
  95290000    3
  95300000    3
  95310000    3
  95320000    2
  95330000    3
  95340000    2
  95350000    3
  95360000    3
  95370000    3
  95380000    3
  95390000    3
  95400000    4
  95410000    3
  95420000    4
  95430000    3
  95440000    3
  95450000    3
  95460000    3
  95470000    2
  95480000    3
  95490000    3
  95500000    2
  95510000    5
  95520000    3
  95530000    4
  95540000    8
  95550000    5
  95560000    5
  95570000    4
  95580000    4
  95590000    3
  95600000    9
  95610000    7
  95620000    2
  95630000    3
  95640000    2
  95650000    4
  95660000    3
  95670000    3
  95680000    7
  95690000    4
  95700000    2
  95710000    2
  95720000    3
  95730000    5
  95740000    5
  95750000    3
  95760000    3
  95770000    3
  95780000    3
  95790000   12
  95800000   14
  95810000   12
  95820000   14
  95830000   18
  95840000    4
  95850000    5
  95860000    3
  95870000    5
  95880000    6
  95890000    4
  95900000    4
  95910000    4
  95920000    3
  95930000    3
  95940000    2
  95950000    4
  95960000    4
  95970000    3
  95980000    5
  95990000    4
  96000000    3
  96010000    3
  96020000    3
  96030000    3
  96040000    3
  96050000    3
  96060000    5
  96070000    4
  96080000    3
  96090000    8
  96100000    3
  96110000    2
  96120000    3
  96130000    2
  96140000    3
  96150000    3
  96160000    3
  96170000    2
  96180000    3
  96190000    3
  96200000    3
  96210000    3
  96220000    3
  96230000    3
  96240000    3
  96250000   12
  96260000    2
  96270000    3
  96280000    3
  96290000    3
  96300000    3
  96310000    3
  96320000    3
  96330000    3
  96340000    2
  96350000    3
  96360000    3
  96370000    2
  96380000    3
  96390000    4
  96400000    3
  96410000    4
  96420000    3
  96430000    6
  96440000    2
  96450000    3
  96460000    5
  96470000    3
  96480000    3
  96490000    2
  96500000    3
  96510000    4
  96520000    4
  96530000    3
  96540000    4
  96550000    3
  96560000    6
  96570000    2
  96580000    3
  96590000    2
  96600000    4
  96610000    5
  96620000    5
  96630000    5
  96640000    7
  96650000    7
  96660000    7
  96670000    4
  96680000    5
  96690000    5
  96700000    5
  96710000    4
  96720000    4
  96730000    5
  96740000   14
  96750000    7
  96760000    7
  96770000    6
  96780000    6
  96790000    9
  96800000    9
  96810000    7
  96820000    5
  96830000    4
  96840000    5
  96850000    3
  96860000    4
  96870000    5
  96880000    5
  96890000    4
  96900000    3
  96910000    4
  96920000    3
  96930000    4
  96940000    5
  96950000    3
  96960000    4
  96970000    3
  96980000    3
  96990000    2
  97000000    3
  97010000   14
  97020000    7
  97030000   10
  97040000   12
  97050000   16
  97060000    3
  97070000    3
  97080000    4
  97090000    4
  97100000    3
  97110000    4
  97120000    2
  97130000    3
  97140000    3
  97150000    3
  97160000    3
  97170000    3
  97180000    4
  97190000    3
  97200000    3
  97210000    3
  97220000    3
  97230000    5
  97240000    5
  97250000    3
  97260000    3
  97270000    3
  97280000    5
  97290000    3
  97300000   13
  97310000    8
  97320000    4
  97330000    6
  97340000    5
  97350000    5
  97360000    3
  97370000    5
  97380000    2
  97390000    2
  97400000    2
  97410000    3
  97420000    4
  97430000    4
  97440000    5
  97450000    2
  97460000    3
  97470000    6
  97480000    2
  97490000    5
  97500000    3
  97510000    3
  97520000    3
  97530000    3
  97540000    3
  97550000    3
  97560000    4
  97570000    4
  97580000    5
  97590000    3
  97600000    3
  97610000    3
  97620000    2
  97630000    2
  97640000    3
  97650000    2
  97660000    4
  97670000    3
  97680000    4
  97690000    3
  97700000    3
  97710000    3
  97720000    3
  97730000    4
  97740000    3
  97750000    4
  97760000    3
  97770000    3
  97780000    3
  97790000    4
  97800000    4
  97810000    2
  97820000    2
  97830000    5
  97840000    4
  97850000    2
  97860000    4
  97870000    4
  97880000    5
  97890000    3
  97900000    4
  97910000    7
  97920000    3
  97930000    4
  97940000    3
  97950000    3
  97960000    4
  97970000    5
  97980000    5
  97990000    5
  98000000    3
  98010000    4
  98020000    4
  98030000    3
  98040000    2
  98050000    4
  98060000    3
  98070000    2
  98080000    3
  98090000    2
  98100000    4
  98110000    3
  98120000    2
  98130000    3
  98140000    3
  98150000    3
  98160000    3
  98170000    3
  98180000    3
  98190000    2
  98200000    5
  98210000    3
  98220000    3
  98230000    4
  98240000    7
  98250000   16
  98260000   19
  98270000   15
  98280000   13
  98290000   10
  98300000    4
  98310000    4
  98320000    3
  98330000    3
  98340000    3
  98350000    3
  98360000    2
  98370000    2
  98380000    4
  98390000    4
  98400000    2
  98410000    3
  98420000    4
  98430000    2
  98440000    2
  98450000    4
  98460000    4
  98470000    4
  98480000    3
  98490000    3
  98500000    4
  98510000    3
  98520000    3
  98530000    3
  98540000    4
  98550000    2
  98560000   10
  98570000   16
  98580000   19
  98590000    4
  98600000    7
  98610000    3
  98620000    5
  98630000    4
  98640000    4
  98650000    4
  98660000    4
  98670000    4
  98680000    4
  98690000    5
  98700000    4
  98710000    9
  98720000    5
  98730000    4
  98740000    2
  98750000    2
  98760000    3
  98770000    3
  98780000    4
  98790000    3
  98800000    3
  98810000    3
  98820000    2
  98830000    4
  98840000    4
  98850000    3
  98860000    3
  98870000    4
  98880000    2
  98890000    3
  98900000    3
  98910000    4
  98920000    3
  98930000    2
  98940000    5
  98950000    3
  98960000    3
  98970000    3
  98980000    2
  98990000    2
  99000000    3
  99010000    3
  99020000    2
  99030000    5
  99040000    4
  99050000    3
  99060000    2
  99070000    3
  99080000    3
  99090000    4
  99100000    4
  99110000    3
  99120000    3
  99130000    3
  99140000    3
  99150000    2
  99160000    4
  99170000    2
  99180000    3
  99190000    3
  99200000    3
  99210000    3
  99220000    5
  99230000    3
  99240000    3
  99250000    3
  99260000    4
  99270000    4
  99280000    6
  99290000    7
  99300000    6
  99310000    4
  99320000    3
  99330000    3
  99340000    2
  99350000    3
  99360000    3
  99370000    3
  99380000    4
  99390000    3
  99400000    3
  99410000    3
  99420000    2
  99430000    2
  99440000    3
  99450000    3
  99460000    4
  99470000    2
  99480000    4
  99490000    3
  99500000    5
  99510000    2
  99520000    3
  99530000    5
  99540000    3
  99550000   14
  99560000   12
  99570000   17
  99580000   16
  99590000   20
  99600000   21
  99610000   18
  99620000   17
  99630000   17
  99640000   20
  99650000   23
  99660000   20
  99670000   22
  99680000   22
  99690000   21
  99700000   11
  99710000   22
  99720000   17
  99730000    5
  99740000    7
  99750000    5
  99760000    7
  99770000    4
  99780000    4
  99790000    4
  99800000    5
  99810000    3
  99820000    4
  99830000    4
  99840000    3
  99850000    3
  99860000    4
  99870000    3
  99880000    3
  99890000    3
  99900000    3
  99910000    2
  99920000    3
  99930000    2
  99940000    2
  99950000    2
  99960000    2
  99970000    3
  99980000    4
  99990000    2
 100000000    3
 100000000    3
 100010000    3
 100020000    3
 100030000    2
 100040000    3
 100050000    3
 100060000    6
 100070000   16
 100080000    8
 100090000    5
 100100000    4
 100110000    5
 100120000    9
 100130000    6
 100140000   18
 100150000   18
 100160000   19
 100170000   22
 100180000   25
 100190000   23
 100200000   21
 100210000   22
 100220000   19
 100230000   17
 100240000    5
 100250000    5
 100260000    4
 100270000    4
 100280000    5
 100290000    4
 100300000    7
 100310000    3
 100320000    4
 100330000    4
 100340000    2
 100350000    3
 100360000    3
 100370000    5
 100380000    4
 100390000    4
 100400000    5
 100410000    3
 100420000    3
 100430000    4
 100440000    4
 100450000    3
 100460000    3
 100470000    3
 100480000    4
 100490000    4
 100500000    5
 100510000    3
 100520000    5
 100530000    4
 100540000    3
 100550000    3
 100560000    2
 100570000    4
 100580000    3
 100590000    3
 100600000    2
 100610000    4
 100620000    3
 100630000    2
 100640000   15
 100650000    3
 100660000    3
 100670000    3
 100680000    4
 100690000    3
 100700000    3
 100710000    3
 100720000    5
 100730000    2
 100740000    2
 100750000    3
 100760000    2
 100770000    4
 100780000    3
 100790000    3
 100800000    2
 100810000    4
 100820000    5
 100830000    3
 100840000    4
 100850000    5
 100860000    3
 100870000    5
 100880000    3
 100890000    5
 100900000    2
 100910000    5
 100920000    3
 100930000    5
 100940000    5
 100950000    3
 100960000    3
 100970000    6
 100980000    5
 100990000    4
 101000000    3
 101010000    4
 101020000    3
 101030000    4
 101040000    2
 101050000    4
 101060000    3
 101070000    3
 101080000    3
 101090000    4
 101100000    4
 101110000    5
 101120000    4
 101130000    3
 101140000    3
 101150000    3
 101160000    4
 101170000    3
 101180000    3
 101190000    3
 101200000    3
 101210000    3
 101220000    3
 101230000    3
 101240000    3
 101250000    1
 101260000    3
 101270000    3
 101280000    3
 101290000    3
 101300000    2
 101310000    3
 101320000    3
 101330000    3
 101340000    3
 101350000    2
 101360000    2
 101370000    3
 101380000    3
 101390000    3
 101400000    3
 101410000    3
 101420000    3
 101430000    3
 101440000    3
 101450000    2
 101460000    3
 101470000    3
 101480000    2
 101490000    2
 101500000    3
 101510000    3
 101520000    2
 101530000    2
 101540000    3
 101550000    3
 101560000    5
 101570000    4
 101580000    4
 101590000    4
 101600000    3
 101610000    4
 101620000    4
 101630000    3
 101640000    5
 101650000    2
 101660000    3
 101670000    2
 101680000    2
 101690000    2
 101700000    3
 101710000    4
 101720000    3
 101730000    3
 101740000    4
 101750000    3
 101760000    3
 101770000    2
 101780000    3
 101790000    3
 101800000    4
 101810000    4
 101820000    3
 101830000    6
 101840000    3
 101850000    2
 101860000    3
 101870000    3
 101880000    8
 101890000    4
 101900000    2
 101910000    5
 101920000    4
 101930000    3
 101940000    3
 101950000    4
 101960000    3
 101970000    3
 101980000    3
 101990000    3
 102000000    3
 102010000    3
 102020000    4
 102030000    2
 102040000    4
 102050000    3
 102060000    3
 102070000    2
 102080000    3
 102090000    3
 102100000    3
 102110000    3
 102120000    3
 102130000    3
 102140000    2
 102150000    2
 102160000    3
 102170000    3
 102180000    3
 102190000    4
 102200000    3
 102210000    3
 102220000    3
 102230000    3
 102240000    3
 102250000    2
 102260000    2
 102270000    3
 102280000    3
 102290000    2
 102300000    2
 102310000    3
 102320000    2
 102330000    3
 102340000    2
 102350000    3
 102360000    3
 102370000    3
 102380000    4
 102390000    4
 102400000    4
 102410000    3
 102420000    3
 102430000    3
 102440000    3
 102450000    3
 102460000    3
 102470000    2
 102480000    4
 102490000    4
 102500000    3
 102510000    3
 102520000    5
 102530000   19
 102540000    7
 102550000    5
 102560000    5
 102570000    3
 102580000    6
 102590000   15
 102600000   14
 102610000   15
 102620000   18
 102630000   16
 102640000   15
 102650000   19
 102660000   19
 102670000   18
 102680000   14
 102690000   11
 102700000   18
 102710000   16
 102720000   17
 102730000   16
 102740000   22
 102750000   18
 102760000    6
 102770000    5
 102780000    4
 102790000    5
 102800000    9
 102810000    3
 102820000    4
 102830000    4
 102840000    3
 102850000    7
 102860000    4
 102870000    5
 102880000    5
 102890000    3
 102900000    3
 102910000    4
 102920000    4
 102930000    5
 102940000    3
 102950000    3
 102960000    3
 102970000    3
 102980000    5
 102990000    2
 103000000    3
 103010000    3
 103020000    3
 103030000    4
 103040000    4
 103050000    4
 103060000    5
 103070000    5
 103080000    3
 103090000    3
 103100000    3
 103110000    4
 103120000    2
 103130000    3
 103140000    3
 103150000    3
 103160000    2
 103170000    3
 103180000    4
 103190000    5
 103200000    2
 103210000    4
 103220000    3
 103230000    3
 103240000    2
 103250000    3
 103260000    3
 103270000    3
 103280000    3
 103290000    4
 103300000    3
 103310000    4
 103320000    3
 103330000    3
 103340000    3
 103350000    3
 103360000    3
 103370000    3
 103380000    2
 103390000    2
 103400000    3
 103410000    3
 103420000    3
 103430000    3
 103440000    3
 103450000    3
 103460000    3
 103470000    2
 103480000    3
 103490000    4
 103500000    3
 103510000    5
 103520000    3
 103530000    3
 103540000    2
 103550000    3
 103560000    3
 103570000    2
 103580000    3
 103590000    3
 103600000    3
 103610000    2
 103620000    5
 103630000    3
 103640000    4
 103650000    4
 103660000    3
 103670000    5
 103680000    2
 103690000    3
 103700000    3
 103710000    2
 103720000    3
 103730000    3
 103740000    3
 103750000    3
 103760000    2
 103770000    3
 103780000    4
 103790000    3
 103800000    3
 103810000    4
 103820000    3
 103830000    3
 103840000    5
 103850000    3
 103860000    5
 103870000    3
 103880000    3
 103890000    3
 103900000    3
 103910000    5
 103920000    3
 103930000    4
 103940000    4
 103950000    3
 103960000    3
 103970000    2
 103980000    2
 103990000    3
 104000000    4
 104010000    5
 104020000    3
 104030000    3
 104040000    3
 104050000    3
 104060000    3
 104070000    4
 104080000    3
 104090000    3
 104100000    3
 104110000    4
 104120000    3
 104130000    3
 104140000    3
 104150000    2
 104160000    3
 104170000    3
 104180000    3
 104190000    3
 104200000    2
 104210000    3
 104220000    3
 104230000    3
 104240000    2
 104250000    3
 104260000    4
 104270000    3
 104280000    3
 104290000    3
 104300000    2
 104310000    4
 104320000    3
 104330000    4
 104340000    3
 104350000    3
 104360000    3
 104370000    4
 104380000    3
 104390000    3
 104400000    3
 104410000    3
 104420000    4
 104430000    4
 104440000    3
 104450000    3
 104460000    3
 104470000    3
 104480000    3
 104490000    3
 104500000    3
 104510000    3
 104520000    2
 104530000    3
 104540000    2
 104550000    4
 104560000    3
 104570000    4
 104580000    3
 104590000    3
 104600000    3
 104610000    3
 104620000    3
 104630000    7
 104640000    5
 104650000    4
 104660000    4
 104670000    3
 104680000    4
 104690000    4
 104700000    4
 104710000    4
 104720000    6
 104730000    3
 104740000    4
 104750000    2
 104760000    4
 104770000    4
 104780000    4
 104790000    3
 104800000    3
 104810000    3
 104820000    4
 104830000    4
 104840000    6
 104850000    8
 104860000    3
 104870000    3
 104880000    3
 104890000    3
 104900000    3
 104910000    4
 104920000    4
 104930000    3
 104940000    3
 104950000    4
 104960000    5
 104970000    3
 104980000    3
 104990000    3
 105000000    3
 105010000    4
 105020000    4
 105030000    3
 105040000    3
 105050000    3
 105060000    3
 105070000    5
 105080000    3
 105090000    2
 105100000    3
 105110000    3
 105120000    2
 105130000    5
 105140000    4
 105150000    4
 105160000    3
 105170000    4
 105180000    5
 105190000    7
 105200000    5
 105210000    5
 105220000    5
 105230000    4
 105240000    3
 105250000    3
 105260000    3
 105270000    4
 105280000    6
 105290000    3
 105300000    4
 105310000    5
 105320000    2
 105330000    9
 105340000   18
 105350000   13
 105360000   16
 105370000    8
 105380000    3
 105390000    4
 105400000    2
 105410000    3
 105420000    3
 105430000    3
 105440000    3
 105450000    5
 105460000    4
 105470000    3
 105480000    3
 105490000    7
 105500000    8
 105510000    3
 105520000    5
 105530000    6
 105540000    6
 105550000    3
 105560000    4
 105570000    2
 105580000    5
 105590000    3
 105600000    3
 105610000    5
 105620000    3
 105630000    3
 105640000    4
 105650000    2
 105660000    5
 105670000    8
 105680000    4
 105690000    5
 105700000    7
 105710000    5
 105720000    6
 105730000    3
 105740000    5
 105750000    4
 105760000    2
 105770000    4
 105780000    3
 105790000    3
 105800000    2
 105810000    3
 105820000    4
 105830000    3
 105840000    3
 105850000    2
 105860000    3
 105870000    3
 105880000    3
 105890000    4
 105900000    4
 105910000    3
 105920000    3
 105930000    4
 105940000    4
 105950000    3
 105960000    3
 105970000    4
 105980000    3
 105990000    3
 106000000    4
 106010000    5
 106020000    3
 106030000    3
 106040000    4
 106050000    3
 106060000    2
 106070000    2
 106080000    3
 106090000    3
 106100000    3
 106110000    4
 106120000    3
 106130000    3
 106140000    3
 106150000    5
 106160000    8
 106170000   13
 106180000   13
 106190000   10
 106200000    4
 106210000    4
 106220000    3
 106230000    3
 106240000    4
 106250000    4
 106260000    2
 106270000    3
 106280000    4
 106290000   10
 106300000    4
 106310000    7
 106320000    2
 106330000    9
 106340000    3
 106350000    3
 106360000    4
 106370000    7
 106380000    2
 106390000    3
 106400000    3
 106410000    3
 106420000    3
 106430000    5
 106440000    3
 106450000    3
 106460000    2
 106470000    2
 106480000    3
 106490000    3
 106500000    4
 106510000    3
 106520000    3
 106530000    2
 106540000    4
 106550000    2
 106560000    2
 106570000    3
 106580000    4
 106590000    3
 106600000    5
 106610000    2
 106620000    3
 106630000    3
 106640000    4
 106650000    3
 106660000    3
 106670000    8
 106680000    4
 106690000    2
 106700000    3
 106710000    3
 106720000    3
 106730000    3
 106740000    5
 106750000    4
 106760000    2
 106770000    3
 106780000    3
 106790000    5
 106800000    4
 106810000    3
 106820000    3
 106830000    3
 106840000    3
 106850000    4
 106860000    4
 106870000    3
 106880000    4
 106890000    4
 106900000    3
 106910000    4
 106920000    2
 106930000    3
 106940000    3
 106950000    3
 106960000    3
 106970000    3
 106980000    4
 106990000    3
 107000000    3
 107010000    3
 107020000    3
 107030000    3
 107040000    3
 107050000    2
 107060000    2
 107070000    2
 107080000    3
 107090000    3
 107100000    3
 107110000    3
 107120000    5
 107130000    3
 107140000    8
 107150000    3
 107160000    2
 107170000    3
 107180000    3
 107190000    8
 107200000    3
 107210000    3
 107220000    3
 107230000    3
 107240000    3
 107250000    4
 107260000    5
 107270000    3
 107280000    6
 107290000    3
 107300000    3
 107310000    4
 107320000    3
 107330000    2
 107340000    3
 107350000    3
 107360000    3
 107370000    2
 107380000    4
 107390000    3
 107400000    4
 107410000    4
 107420000    3
 107430000    3
 107440000    3
 107450000    5
 107460000    3
 107470000    3
 107480000    4
 107490000    2
 107500000    3
 107510000    3
 107520000    3
 107530000    4
 107540000    2
 107550000    4
 107560000    3
 107570000    3
 107580000    4
 107590000    4
 107600000    4
 107610000    3
 107620000    5
 107630000    4
 107640000    3
 107650000    3
 107660000    3
 107670000    3
 107680000    2
 107690000    3
 107700000    2
 107710000    3
 107720000    4
 107730000    3
 107740000    2
 107750000    2
 107760000    3
 107770000    2
 107780000    4
 107790000    4
 107800000    3
 107810000    3
 107820000    4
 107830000    3
 107840000    3
 107850000    3
 107860000    3
 107870000    3
 107880000    4
 107890000    4
 107900000    3
 107910000    2
 107920000    3
 107930000    2
 107940000    3
 107950000    2
 107960000    2
 107970000    3
 107980000    3
 107990000    3
 108000000    2
 108010000    2
 108020000    3
 108030000    2
 108040000    3
 108050000    2
 108060000    2
 108070000    5
 108080000    2
 108090000    3
 108100000    3
 108110000    3
 108120000    3
 108130000    3
 108140000    2
 108150000    3
 108160000    3
 108170000    3
 108180000    3
 108190000    3
 108200000    2
 108210000    3
 108220000    3
 108230000    3
 108240000    3
 108250000    3
 108260000    2
 108270000    4
 108280000    3
 108290000    3
 108300000    3
 108310000    3
 108320000    4
 108330000    3
 108340000    4
 108350000    3
 108360000    4
 108370000    3
 108380000    2
 108390000    3
 108400000    5
 108410000    5
 108420000    3
 108430000    3
 108440000    3
 108450000   15
 108460000   12
 108470000   17
 108480000   13
 108490000   12
 108500000   14
 108510000    3
 108520000    3
 108530000    3
 108540000    9
 108550000    2
 108560000    9
 108570000    4
 108580000    3
 108590000    3
 108600000    3
 108610000    3
 108620000    2
 108630000    3
 108640000    4
 108650000    2
 108660000    4
 108670000    4
 108680000    2
 108690000    2
 108700000    3
 108710000    3
 108720000    4
 108730000    3
 108740000    3
 108750000    3
 108760000    4
 108770000    3
 108780000    2
 108790000    4
 108800000    4
 108810000    2
 108820000    5
 108830000    3
 108840000    2
 108850000    3
 108860000    3
 108870000    3
 108880000    3
 108890000    3
 108900000    2
 108910000    3
 108920000    4
 108930000    3
 108940000    3
 108950000    3
 108960000    4
 108970000    2
 108980000    3
 108990000    3
 109000000    2
 109010000    2
 109020000    3
 109030000    3
 109040000    3
 109050000    3
 109060000    3
 109070000    3
 109080000    3
 109090000    3
 109100000    4
 109110000    3
 109120000    4
 109130000    3
 109140000    4
 109150000    2
 109160000    4
 109170000    4
 109180000    3
 109190000    5
 109200000    5
 109210000    2
 109220000    3
 109230000    1
 109240000    3
 109250000    2
 109260000    3
 109270000    5
 109280000    4
 109290000    5
 109300000    3
 109310000    3
 109320000    4
 109330000    2
 109340000    3
 109350000    4
 109360000    4
 109370000    3
 109380000    3
 109390000    2
 109400000    3
 109410000    3
 109420000    3
 109430000    3
 109440000    3
 109450000    4
 109460000    3
 109470000    4
 109480000    3
 109490000    4
 109500000    3
 109510000    3
 109520000    3
 109530000    4
 109540000    3
 109550000    3
 109560000    3
 109570000    3
 109580000    4
 109590000    4
 109600000    3
 109610000    5
 109620000    5
 109630000    3
 109640000    3
 109650000    2
 109660000    3
 109670000    3
 109680000    3
 109690000    2
 109700000    4
 109710000    3
 109720000    2
 109730000    5
 109740000    3
 109750000    4
 109760000    4
 109770000    2
 109780000    3
 109790000    2
 109800000    4
 109810000    4
 109820000    4
 109830000    3
 109840000    2
 109850000    3
 109860000    4
 109870000    4
 109880000    4
 109890000    2
 109900000    3
 109910000    4
 109920000    2
 109930000    4
 109940000    3
 109950000    4
 109960000    4
 109970000    2
 109980000    3
 109990000    5
 110000000    4
 110010000    4
 110020000    4
 110030000    3
 110040000    4
 110050000    5
 110060000    2
 110070000    3
 110080000    3
 110090000    4
 110100000    3
 110110000    3
 110120000    3
 110130000    3
 110140000    4
 110150000    4
 110160000    3
 110170000    2
 110180000    4
 110190000    4
 110200000    7
 110210000    3
 110220000    2
 110230000    4
 110240000    2
 110250000    4
 110260000    3
 110270000    3
 110280000    3
 110290000    3
 110300000    2
 110310000    4
 110320000    3
 110330000    4
 110340000    3
 110350000    3
 110360000    3
 110370000    3
 110380000    8
 110390000   13
 110400000   19
 110410000   13
 110420000   14
 110430000   12
 110440000    7
 110450000    3
 110460000    5
 110470000    5
 110480000    4
 110490000    3
 110500000    3
 110510000    2
 110520000    6
 110530000    4
 110540000    7
 110550000    3
 110560000    4
 110570000    4
 110580000    4
 110590000    4
 110600000    3
 110610000    5
 110620000    3
 110630000    2
 110640000    2
 110650000    4
 110660000    2
 110670000    3
 110680000    3
 110690000    2
 110700000    3
 110710000    4
 110720000    3
 110730000    4
 110740000    3
 110750000    4
 110760000    4
 110770000    4
 110780000    5
 110790000    3
 110800000    2
 110810000    2
 110820000    3
 110830000    4
 110840000    3
 110850000    3
 110860000    3
 110870000    3
 110880000    3
 110890000    5
 110900000    3
 110910000    3
 110920000    4
 110930000    5
 110940000    4
 110950000    2
 110960000    3
 110970000    3
 110980000    3
 110990000    3
 111000000    4
 111010000    3
 111020000    3
 111030000    3
 111040000    3
 111050000    3
 111060000    3
 111070000    4
 111080000    2
 111090000    3
 111100000    3
 111110000    4
 111120000    4
 111130000    4
 111140000    3
 111150000    5
 111160000    3
 111170000    4
 111180000    2
 111190000    5
 111200000    4
 111210000    3
 111220000    3
 111230000    4
 111240000    3
 111250000    2
 111260000    3
 111270000    2
 111280000    3
 111290000    3
 111300000    2
 111310000    3
 111320000    3
 111330000    2
 111340000    3
 111350000    3
 111360000    2
 111370000    3
 111380000    2
 111390000    3
 111400000    3
 111410000    4
 111420000    3
 111430000    3
 111440000    3
 111450000    3
 111460000    3
 111470000    2
 111480000    5
 111490000    4
 111500000    3
 111510000    3
 111520000    4
 111530000    2
 111540000    2
 111550000    3
 111560000    4
 111570000    3
 111580000    3
 111590000    3
 111600000    4
 111610000    3
 111620000    3
 111630000    3
 111640000    2
 111650000    3
 111660000    4
 111670000    3
 111680000    4
 111690000    4
 111700000    3
 111710000    2
 111720000    4
 111730000    3
 111740000    3
 111750000    2
 111760000    3
 111770000    4
 111780000    3
 111790000    3
 111800000    2
 111810000    3
 111820000    4
 111830000    2
 111840000    2
 111850000    3
 111860000    3
 111870000    3
 111880000    7
 111890000    5
 111900000    4
 111910000    2
 111920000    4
 111930000    3
 111940000    4
 111950000    3
 111960000    3
 111970000    4
 111980000    3
 111990000    2
 112000000    3
 112010000    3
 112020000    2
 112030000    2
 112040000    3
 112050000    3
 112060000    4
 112070000    3
 112080000    3
 112090000    3
 112100000    4
 112110000    4
 112120000    4
 112130000    3
 112140000    3
 112150000    5
 112160000    4
 112170000    4
 112180000    3
 112190000    3
 112200000    3
 112210000    3
 112220000    4
 112230000    4
 112240000    5
 112250000    3
 112260000    5
 112270000    3
 112280000    3
 112290000    2
 112300000    3
 112310000    3
 112320000    5
 112330000    2
 112340000    3
 112350000    3
 112360000    3
 112370000    2
 112380000    3
 112390000    3
 112400000    3
 112410000    5
 112420000    5
 112430000    5
 112440000    5
 112450000    6
 112460000    2
 112470000    3
 112480000    3
 112490000    3
 112500000    2
 112510000    4
 112520000    4
 112530000    3
 112540000    8
 112550000    2
 112560000    3
 112570000    4
 112580000    3
 112590000    3
 112600000    4
 112610000    4
 112620000    3
 112630000    2
 112640000    2
 112650000    3
 112660000    3
 112670000    4
 112680000    2
 112690000    2
 112700000    4
 112710000    2
 112720000    3
 112730000    3
 112740000    2
 112750000    4
 112760000    4
 112770000    4
 112780000    3
 112790000    3
 112800000    2
 112810000    3
 112820000    4
 112830000   17
 112840000   14
 112850000   19
 112860000   11
 112870000   16
 112880000    6
 112890000   19
 112900000   17
 112910000    5
 112920000    4
 112930000    2
 112940000    4
 112950000    3
 112960000    3
 112970000    3
 112980000    2
 112990000    2
 113000000    3
 113010000    4
 113020000   13
 113030000    4
 113040000    4
 113050000    3
 113060000    3
 113070000    4
 113080000    3
 113090000    4
 113100000    2
 113110000    3
 113120000    3
 113130000    2
 113140000    3
 113150000    2
 113160000    2
 113170000    3
 113180000    3
 113190000    4
 113200000    4
 113210000    3
 113220000    2
 113230000    3
 113240000    4
 113250000    3
 113260000    4
 113270000    5
 113280000    4
 113290000    3
 113300000    3
 113310000    7
 113320000    8
 113330000    3
 113340000    3
 113350000    3
 113360000    3
 113370000    3
 113380000    4
 113390000    4
 113400000    3
 113410000    3
 113420000    3
 113430000    5
 113440000    4
 113450000    3
 113460000    4
 113470000    2
 113480000    3
 113490000    3
 113500000    4
 113510000    5
 113520000    2
 113530000    3
 113540000    4
 113550000    4
 113560000    3
 113570000    2
 113580000    3
 113590000    4
 113600000    4
 113610000    4
 113620000    5
 113630000    5
 113640000    4
 113650000    3
 113660000    3
 113670000    4
 113680000    4
 113690000    3
 113700000    3
 113710000    3
 113720000    4
 113730000    2
 113740000    2
 113750000    3
 113760000    2
 113770000    3
 113780000    3
 113790000    3
 113800000    4
 113810000    5
 113820000    8
 113830000    7
 113840000    4
 113850000    6
 113860000    5
 113870000    4
 113880000    2
 113890000    7
 113900000    2
 113910000    3
 113920000    2
 113930000    2
 113940000    3
 113950000    2
 113960000    3
 113970000    4
 113980000    3
 113990000    3
 114000000    3
 114010000    4
 114020000    3
 114030000   10
 114040000    5
 114050000    2
 114060000    3
 114070000   12
 114080000    7
 114090000   10
 114100000    2
 114110000    2
 114120000    3
 114130000    3
 114140000    4
 114150000    3
 114160000    3
 114170000    2
 114180000    3
 114190000    3
 114200000    3
 114210000    3
 114220000    2
 114230000    3
 114240000    2
 114250000    3
 114260000    2
 114270000    3
 114280000    5
 114290000    3
 114300000    4
 114310000    4
 114320000    4
 114330000    4
 114340000    6
 114350000    4
 114360000    3
 114370000    3
 114380000    2
 114390000    5
 114400000    4
 114410000    4
 114420000    3
 114430000    2
 114440000    2
 114450000    3
 114460000    3
 114470000    3
 114480000    2
 114490000    4
 114500000    3
 114510000    3
 114520000    4
 114530000    3
 114540000    3
 114550000    3
 114560000    3
 114570000    5
 114580000    3
 114590000    2
 114600000    4
 114610000    3
 114620000    4
 114630000    4
 114640000    4
 114650000    3
 114660000    2
 114670000    2
 114680000    3
 114690000    2
 114700000    3
 114710000    3
 114720000    6
 114730000    2
 114740000    3
 114750000    2
 114760000    4
 114770000    3
 114780000    3
 114790000    4
 114800000    2
 114810000    5
 114820000    4
 114830000    3
 114840000    2
 114850000    3
 114860000    4
 114870000    3
 114880000    4
 114890000    5
 114900000    7
 114910000    4
 114920000    4
 114930000    4
 114940000    4
 114950000    3
 114960000    4
 114970000    3
 114980000    4
 114990000    4
 115000000    5
 115010000    3
 115020000    4
 115030000    5
 115040000    3
 115050000    5
 115060000    4
 115070000    2
 115080000    4
 115090000    4
 115100000    4
 115110000    3
 115120000    2
 115130000    2
 115140000    3
 115150000    5
 115160000    4
 115170000    5
 115180000    2
 115190000    2
 115200000    4
 115210000    5
 115220000    2
 115230000    3
 115240000    4
 115250000    3
 115260000    3
 115270000    4
 115280000    5
 115290000    3
 115300000    1
 115310000    3
 115320000    4
 115330000    2
 115340000    3
 115350000    3
 115360000    2
 115370000    3
 115380000    3
 115390000    4
 115400000    3
 115410000    5
 115420000    3
 115430000    5
 115440000    5
 115450000    4
 115460000    7
 115470000    7
 115480000    9
 115490000    5
 115500000    3
 115510000    6
 115520000    5
 115530000    5
 115540000    2
 115550000    4
 115560000    4
 115570000    7
 115580000    3
 115590000    3
 115600000    5
 115610000    5
 115620000    5
 115630000    5
 115640000    4
 115650000    3
 115660000    5
 115670000    3
 115680000    3
 115690000    3
 115700000    4
 115710000    2
 115720000    2
 115730000    3
 115740000    9
 115750000    4
 115760000    3
 115770000    3
 115780000    3
 115790000    4
 115800000    3
 115810000    2
 115820000    4
 115830000    4
 115840000   10
 115850000    7
 115860000    3
 115870000    4
 115880000    2
 115890000    3
 115900000    3
 115910000    4
 115920000    4
 115930000    2
 115940000    3
 115950000    3
 115960000    3
 115970000    3
 115980000    6
 115990000    4
 116000000    3
 116010000    3
 116020000    7
 116030000    3
 116040000    5
 116050000    4
 116060000   17
 116070000    6
 116080000    2
 116090000    4
 116100000    6
 116110000    9
 116120000    6
 116130000    4
 116140000    9
 116150000   13
 116160000    8
 116170000   13
 116180000   16
 116190000   19
 116200000   19
 116210000    8
 116220000   10
 116230000   13
 116240000   16
 116250000   16
 116260000   19
 116270000   20
 116280000   18
 116290000   13
 116300000    3
 116310000    2
 116320000    4
 116330000    4
 116340000    3
 116350000    4
 116360000    3
 116370000    2
 116380000    7
 116390000    2
 116400000    3
 116410000    3
 116420000    3
 116430000    2
 116440000    4
 116450000   15
 116460000   15
 116470000   14
 116480000   16
 116490000   11
 116500000    3
 116510000    5
 116520000    3
 116530000    4
 116540000    4
 116550000    4
 116560000    3
 116570000    2
 116580000    4
 116590000    3
 116600000    3
 116610000    3
 116620000    6
 116630000    3
 116640000    3
 116650000    3
 116660000    3
 116670000    3
 116680000    3
 116690000    2
 116700000    3
 116710000    3
 116720000    3
 116730000    3
 116740000    3
 116750000    3
 116760000    4
 116770000    3
 116780000    4
 116790000    2
 116800000    2
 116810000    3
 116820000    3
 116830000    3
 116840000    3
 116850000    3
 116860000    3
 116870000    3
 116880000    4
 116890000    3
 116900000    4
 116910000    2
 116920000    3
 116930000    3
 116940000    3
 116950000    3
 116960000    3
 116970000    3
 116980000    4
 116990000    4
 117000000    3
 117010000    4
 117020000    3
 117030000    3
 117040000    3
 117050000    4
 117060000    3
 117070000    3
 117080000    2
 117090000    1
 117100000    4
 117110000    4
 117120000    4
 117130000    4
 117140000    4
 117150000    3
 117160000    3
 117170000    3
 117180000    3
 117190000    2
 117200000    3
 117210000    2
 117220000    4
 117230000    4
 117240000    3
 117250000    4
 117260000    4
 117270000    3
 117280000    3
 117290000    4
 117300000    3
 117310000    2
 117320000    4
 117330000    3
 117340000    4
 117350000    4
 117360000    3
 117370000    3
 117380000    3
 117390000    4
 117400000    2
 117410000    3
 117420000    4
 117430000    3
 117440000    2
 117450000    3
 117460000    3
 117470000    4
 117480000    5
 117490000    4
 117500000    4
 117510000    4
 117520000    4
 117530000    5
 117540000    7
 117550000   12
 117560000   10
 117570000    7
 117580000    3
 117590000    4
 117600000    2
 117610000    3
 117620000    4
 117630000    5
 117640000    4
 117650000    4
 117660000    3
 117670000    3
 117680000    3
 117690000    4
 117700000    3
 117710000    2
 117720000    4
 117730000    3
 117740000    3
 117750000    3
 117760000    2
 117770000    3
 117780000    4
 117790000    4
 117800000    3
 117810000    4
 117820000    3
 117830000    3
 117840000    4
 117850000    3
 117860000    3
 117870000    4
 117880000    5
 117890000    4
 117900000    3
 117910000    3
 117920000    4
 117930000    4
 117940000    6
 117950000    4
 117960000    4
 117970000    9
 117980000   12
 117990000    4
 118000000    4
 118010000    4
 118020000    3
 118030000    4
 118040000    2
 118050000    3
 118060000    4
 118070000    3
 118080000    4
 118090000    3
 118100000    3
 118110000    3
 118120000    2
 118130000    4
 118140000    3
 118150000    2
 118160000    2
 118170000    2
 118180000    2
 118190000    2
 118200000    3
 118210000    2
 118220000    3
 118230000    4
 118240000    4
 118250000    3
 118260000    2
 118270000    4
 118280000    3
 118290000    3
 118300000    3
 118310000    3
 118320000    3
 118330000    3
 118340000    3
 118350000    4
 118360000    4
 118370000    3
 118380000    3
 118390000    4
 118400000    3
 118410000    5
 118420000    5
 118430000    3
 118440000    2
 118450000    3
 118460000    4
 118470000    5
 118480000    4
 118490000    4
 118500000    4
 118510000    2
 118520000    4
 118530000    3
 118540000    3
 118550000    4
 118560000    3
 118570000    3
 118580000    4
 118590000    5
 118600000    4
 118610000    4
 118620000    4
 118630000    4
 118640000    4
 118650000    3
 118660000    3
 118670000    3
 118680000    3
 118690000    5
 118700000    5
 118710000    7
 118720000    4
 118730000    5
 118740000    4
 118750000    5
 118760000   13
 118770000   16
 118780000   18
 118790000    4
 118800000    4
 118810000    3
 118820000    3
 118830000    4
 118840000    2
 118850000    3
 118860000    5
 118870000    4
 118880000    5
 118890000    4
 118900000    4
 118910000    5
 118920000    2
 118930000    8
 118940000   15
 118950000   20
 118960000   15
 118970000   12
 118980000   19
 118990000   20
 119000000   15
 119010000    4
 119020000    3
 119030000    3
 119040000    3
 119050000    3
 119060000    5
 119070000    6
 119080000    5
 119090000   16
 119100000   16
 119110000    7
 119120000    4
 119130000    4
 119140000    6
 119150000    3
 119160000    7
 119170000   11
 119180000    4
 119190000    3
 119200000    4
 119210000    3
 119220000    3
 119230000    2
 119240000    4
 119250000    3
 119260000    3
 119270000    2
 119280000    4
 119290000    2
 119300000    3
 119310000    4
 119320000    4
 119330000   13
 119340000    4
 119350000    6
 119360000    3
 119370000    4
 119380000    3
 119390000    3
 119400000    4
 119410000    9
 119420000    7
 119430000    4
 119440000    7
 119450000    4
 119460000    6
 119470000    3
 119480000    7
 119490000    3
 119500000    3
 119510000    2
 119520000    2
 119530000    3
 119540000    4
 119550000    4
 119560000    3
 119570000    4
 119580000    4
 119590000    3
 119600000    3
 119610000    3
 119620000    3
 119630000    4
 119640000    2
 119650000    3
 119660000    2
 119670000    5
 119680000    3
 119690000    3
 119700000    3
 119710000    3
 119720000    3
 119730000    2
 119740000    3
 119750000    3
 119760000    2
 119770000    3
 119780000    3
 119790000    4
 119800000    2
 119810000    4
 119820000    5
 119830000    2
 119840000    5
 119850000    4
 119860000    3
 119870000    4
 119880000    4
 119890000    2
 119900000    3
 119910000    2
 119920000    3
 119930000    3
 119940000    3
 119950000    5
 119960000    4
 119970000    3
 119980000    5
 119990000    3
 120000000    7
 120010000    2
 120020000    2
 120030000    3
 120040000    4
 120050000    2
 120060000    2
 120070000    3
 120080000    3
 120090000    3
 120100000    3
 120110000    3
 120120000    3
 120130000    3
 120140000    3
 120150000    5
 120160000    3
 120170000    3
 120180000    3
 120190000    3
 120200000    6
 120210000   14
 120220000   12
 120230000   12
 120240000   15
 120250000    9
 120260000   11
 120270000    2
 120280000    3
 120290000    3
 120300000    4
 120310000    4
 120320000    3
 120330000    5
 120340000    3
 120350000    5
 120360000    3
 120370000    4
 120380000    3
 120390000    5
 120400000    3
 120410000    4
 120420000    2
 120430000    3
 120440000    3
 120450000    3
 120460000    4
 120470000    9
 120480000    3
 120490000    6
 120500000    4
 120510000    4
 120520000    4
 120530000    2
 120540000    3
 120550000    4
 120560000    3
 120570000    3
 120580000    3
 120590000    2
 120600000    2
 120610000    2
 120620000    3
 120630000    3
 120640000    4
 120650000    4
 120660000    3
 120670000    3
 120680000    3
 120690000    5
 120700000    2
 120710000    4
 120720000    2
 120730000    6
 120740000    2
 120750000    4
 120760000    2
 120770000    3
 120780000    5
 120790000    5
 120800000    4
 120810000    4
 120820000    5
 120830000    3
 120840000    4
 120850000    4
 120860000    4
 120870000    4
 120880000    3
 120890000    3
 120900000    3
 120910000    4
 120920000    3
 120930000    3
 120940000    4
 120950000    3
 120960000    3
 120970000    4
 120980000    5
 120990000    3
 121000000    3
 121010000    2
 121020000    4
 121030000    3
 121040000    3
 121050000    5
 121060000    4
 121070000    3
 121080000    4
 121090000    4
 121100000    3
 121110000    2
 121120000    3
 121130000    4
 121140000    4
 121150000    3
 121160000    4
 121170000    4
 121180000    3
 121190000    3
 121200000    5
 121210000    4
 121220000    3
 121230000    3
 121240000    2
 121250000    3
 121260000    3
 121270000    4
 121280000    2
 121290000    4
 121300000   12
 121310000    2
 121320000    4
 121330000    3
 121340000    6
 121350000    3
 121360000    4
 121370000    5
 121380000    5
 121390000    3
 121400000    3
 121410000    3
 121420000    3
 121430000    2
 121440000    3
 121450000    3
 121460000    2
 121470000    3
 121480000    4
 121490000    4
 121500000    4
 121510000    4
 121520000    3
 121530000    2
 121540000    4
 121550000    4
 121560000    4
 121570000    4
 121580000    3
 121590000    3
 121600000    2
 121610000    4
 121620000    3
 121630000    2
 121640000    3
 121650000    4
 121660000    3
 121670000    4
 121680000    3
 121690000    5
 121700000    3
 121710000    8
 121720000    9
 121730000   15
 121740000   16
 121750000   15
 121760000   17
 121770000   11
 121780000    5
 121790000    3
 121800000    3
 121810000    4
 121820000    4
 121830000    3
 121840000    3
 121850000    2
 121860000    3
 121870000    3
 121880000    2
 121890000    3
 121900000    3
 121910000    3
 121920000    2
 121930000    3
 121940000    3
 121950000    4
 121960000    2
 121970000    5
 121980000    3
 121990000    5
 122000000    2
 122010000    3
 122020000    4
 122030000    3
 122040000    3
 122050000    5
 122060000    7
 122070000    4
 122080000    4
 122090000    5
 122100000    7
 122110000    3
 122120000    4
 122130000    4
 122140000    4
 122150000    5
 122160000    3
 122170000    4
 122180000    4
 122190000    3
 122200000    3
 122210000    4
 122220000    3
 122230000    4
 122240000    3
 122250000    3
 122260000    2
 122270000    4
 122280000    3
 122290000    5
 122300000    5
 122310000    5
 122320000    4
 122330000    4
 122340000    5
 122350000    5
 122360000    4
 122370000    4
 122380000    4
 122390000    4
 122400000    3
 122410000    4
 122420000    3
 122430000    3
 122440000    5
 122450000    5
 122460000    5
 122470000    6
 122480000    4
 122490000    3
 122500000    3
 122510000    4
 122520000    4
 122530000    3
 122540000    3
 122550000    2
 122560000    4
 122570000    2
 122580000    4
 122590000    4
 122600000    5
 122610000    4
 122620000    5
 122630000    5
 122640000    5
 122650000    5
 122660000    4
 122670000    4
 122680000    4
 122690000    3
 122700000    4
 122710000    3
 122720000    4
 122730000    2
 122740000    3
 122750000    3
 122760000    3
 122770000    2
 122780000    3
 122790000    2
 122800000    3
 122810000    3
 122820000    2
 122830000    3
 122840000    3
 122850000    3
 122860000    4
 122870000    3
 122880000    5
 122890000    3
 122900000    4
 122910000    3
 122920000    3
 122930000    4
 122940000    3
 122950000    3
 122960000    4
 122970000    3
 122980000    2
 122990000    2
 123000000    4
 123010000    4
 123020000    3
 123030000    3
 123040000    3
 123050000    4
 123060000    3
 123070000    4
 123080000    5
 123090000    3
 123100000    4
 123110000   17
 123120000   17
 123130000   19
 123140000   14
 123150000   17
 123160000   16
 123170000   18
 123180000   15
 123190000   14
 123200000   13
 123210000   11
 123220000   16
 123230000   19
 123240000   11
 123250000   15
 123260000   15
 123270000   13
 123280000   19
 123290000    7
 123300000    6
 123310000    3
 123320000    4
 123330000    4
 123340000    3
 123350000    4
 123360000    3
 123370000    3
 123380000    4
 123390000    4
 123400000    4
 123410000    7
 123420000    4
 123430000    4
 123440000    3
 123450000    3
 123460000    2
 123470000    4
 123480000    5
 123490000    4
 123500000    3
 123510000    3
 123520000    4
 123530000    3
 123540000    3
 123550000   10
 123560000    5
 123570000    3
 123580000    3
 123590000    4
 123600000    3
 123610000    2
 123620000    3
 123630000    3
 123640000    3
 123650000    2
 123660000    3
 123670000    3
 123680000    3
 123690000    2
 123700000    3
 123710000    3
 123720000    3
 123730000    3
 123740000    5
 123750000    5
 123760000    2
 123770000    3
 123780000    3
 123790000    3
 123800000    4
 123810000    3
 123820000    4
 123830000    4
 123840000    5
 123850000    5
 123860000    4
 123870000    3
 123880000    3
 123890000    5
 123900000    4
 123910000    4
 123920000    2
 123930000    5
 123940000    5
 123950000    3
 123960000    4
 123970000    4
 123980000    2
 123990000    4
 124000000    2
 124010000    3
 124020000    3
 124030000    3
 124040000    3
 124050000    4
 124060000    4
 124070000    4
 124080000    3
 124090000    4
 124100000    2
 124110000    3
 124120000    3
 124130000    3
 124140000    2
 124150000    3
 124160000    3
 124170000    2
 124180000    3
 124190000    6
 124200000    3
 124210000    2
 124220000    3
 124230000    3
 124240000    3
 124250000    9
 124260000    3
 124270000    4
 124280000    3
 124290000    5
 124300000   11
 124310000    7
 124320000   15
 124330000   13
 124340000    5
 124350000    5
 124360000    3
 124370000    3
 124380000    3
 124390000    3
 124400000    3
 124410000    2
 124420000    5
 124430000    3
 124440000    4
 124450000    4
 124460000    5
 124470000    4
 124480000    2
 124490000    2
 124500000    4
 124510000    4
 124520000    3
 124530000    6
 124540000    5
 124550000    4
 124560000    3
 124570000    4
 124580000    3
 124590000    4
 124600000    3
 124610000    3
 124620000    3
 124630000    3
 124640000    3
 124650000    5
 124660000    5
 124670000    3
 124680000    4
 124690000    4
 124700000    5
 124710000    5
 124720000    3
 124730000    3
 124740000    4
 124750000    3
 124760000    5
 124770000    3
 124780000    3
 124790000    4
 124800000    3
 124810000    5
 124820000    3
 124830000   12
 124840000   16
 124850000   17
 124860000    5
 124870000    2
 124880000    4
 124890000    4
 124900000    4
 124910000    4
 124920000    3
 124930000    2
 124940000    4
 124950000    3
 124960000    3
 124970000    3
 124980000    3
 124990000    4
 125000000    3
 125010000    3
 125020000    5
 125030000    4
 125040000    4
 125050000    7
 125060000    3
 125070000    3
 125080000    2
 125090000    2
 125100000    2
 125110000    2
 125120000    2
 125130000    3
 125140000    3
 125150000    3
 125160000    4
 125170000    3
 125180000    3
 125190000    2
 125200000    3
 125210000    4
 125220000    3
 125230000    4
 125240000    4
 125250000    2
 125260000    3
 125270000    4
 125280000    3
 125290000    3
 125300000    3
 125310000    3
 125320000    2
 125330000    3
 125340000    5
 125350000    3
 125360000    4
 125370000    2
 125380000    3
 125390000    3
 125400000    4
 125410000    2
 125420000    3
 125430000    3
 125440000    4
 125450000    3
 125460000    5
 125470000    3
 125480000    6
 125490000    4
 125500000    5
 125510000    3
 125520000    4
 125530000    3
 125540000    3
 125550000    4
 125560000    3
 125570000    4
 125580000    6
 125590000    2
 125600000    3
 125610000    5
 125620000    4
 125630000    4
 125640000    4
 125650000    4
 125660000    3
 125670000    3
 125680000    2
 125690000    3
 125700000    3
 125710000    3
 125720000    2
 125730000    3
 125740000    3
 125750000    2
 125760000    3
 125770000    3
 125780000    3
 125790000    3
 125800000    3
 125810000    2
 125820000    3
 125830000    3
 125840000    4
 125850000    3
 125860000    3
 125870000    3
 125880000    4
 125890000    2
 125900000    3
 125910000    2
 125920000    2
 125930000    3
 125940000    3
 125950000    2
 125960000    4
 125970000    4
 125980000    3
 125990000    2
 126000000    2
 126010000    3
 126020000    4
 126030000    5
 126040000    3
 126050000   11
 126060000    3
 126070000    3
 126080000    3
 126090000    4
 126100000    3
 126110000    4
 126120000    3
 126130000    4
 126140000    3
 126150000    2
 126160000    4
 126170000    4
 126180000    2
 126190000    3
 126200000    3
 126210000    3
 126220000    2
 126230000    3
 126240000    4
 126250000    3
 126260000    3
 126270000    3
 126280000    4
 126290000    3
 126300000    3
 126310000    3
 126320000    3
 126330000    3
 126340000    5
 126350000    4
 126360000    4
 126370000    3
 126380000    4
 126390000    4
 126400000    3
 126410000    3
 126420000    4
 126430000    4
 126440000    5
 126450000    3
 126460000    3
 126470000    3
 126480000    3
 126490000    2
 126500000    4
 126510000    2
 126520000    4
 126530000    4
 126540000    3
 126550000    3
 126560000    3
 126570000    4
 126580000    4
 126590000    3
 126600000   13
 126610000   19
 126620000   18
 126630000   21
 126640000   13
 126650000   11
 126660000    9
 126670000    3
 126680000    5
 126690000    2
 126700000    3
 126710000    4
 126720000    4
 126730000    3
 126740000    4
 126750000    4
 126760000    3
 126770000    5
 126780000    4
 126790000    3
 126800000    3
 126810000    3
 126820000    3
 126830000    3
 126840000    3
 126850000    3
 126860000    4
 126870000    4
 126880000    5
 126890000    4
 126900000    3
 126910000    4
 126920000    5
 126930000    6
 126940000    3
 126950000    3
 126960000    8
 126970000    6
 126980000    4
 126990000    2
 127000000    4
 127010000    3
 127020000    4
 127030000    3
 127040000    3
 127050000    4
 127060000    5
 127070000    3
 127080000    5
 127090000    3
 127100000    4
 127110000    4
 127120000    3
 127130000    3
 127140000    3
 127150000    3
 127160000    3
 127170000    3
 127180000    5
 127190000    4
 127200000    2
 127210000    3
 127220000    3
 127230000    4
 127240000    3
 127250000    2
 127260000    3
 127270000    4
 127280000    4
 127290000    3
 127300000    4
 127310000    3
 127320000    3
 127330000    4
 127340000    3
 127350000    3
 127360000    3
 127370000    3
 127380000    2
 127390000    3
 127400000    2
 127410000    3
 127420000    5
 127430000    4
 127440000    3
 127450000    3
 127460000    5
 127470000    4
 127480000    3
 127490000    4
 127500000    4
 127510000    3
 127520000    4
 127530000    4
 127540000    3
 127550000    4
 127560000   19
 127570000   10
 127580000   12
 127590000   11
 127600000   16
 127610000   16
 127620000    4
 127630000    4
 127640000    3
 127650000    3
 127660000    4
 127670000    5
 127680000    4
 127690000    3
 127700000    3
 127710000    4
 127720000    3
 127730000    5
 127740000    4
 127750000    3
 127760000    4
 127770000    5
 127780000    3
 127790000    3
 127800000    4
 127810000    2
 127820000    4
 127830000    4
 127840000    3
 127850000    4
 127860000    3
 127870000    3
 127880000    3
 127890000    3
 127900000    4
 127910000    4
 127920000    4
 127930000    3
 127940000    2
 127950000    3
 127960000    4
 127970000    3
 127980000    4
 127990000    4
 128000000    3
 128010000    4
 128020000    4
 128030000    3
 128040000    3
 128050000    7
 128060000    4
 128070000    4
 128080000    4
 128090000    3
 128100000    2
 128110000    3
 128120000    4
 128130000    7
 128140000    4
 128150000    4
 128160000    5
 128170000    3
 128180000    3
 128190000    3
 128200000    3
 128210000    3
 128220000    2
 128230000    2
 128240000    3
 128250000    4
 128260000    3
 128270000    3
 128280000    4
 128290000    3
 128300000    3
 128310000    3
 128320000    4
 128330000    4
 128340000    5
 128350000    3
 128360000    6
 128370000    2
 128380000    4
 128390000    3
 128400000    3
 128410000    2
 128420000    2
 128430000    3
 128440000    2
 128450000    4
 128460000    3
 128470000    3
 128480000    3
 128490000    3
 128500000    5
 128510000    3
 128520000    4
 128530000    3
 128540000    3
 128550000    3
 128560000    7
 128570000    3
 128580000    3
 128590000    2
 128600000    2
 128610000    3
 128620000    3
 128630000    3
 128640000    4
 128650000    2
 128660000    3
 128670000    3
 128680000    3
 128690000    2
 128700000    4
 128710000    5
 128720000    3
 128730000    4
 128740000    3
 128750000    4
 128760000    4
 128770000    2
 128780000    3
 128790000    3
 128800000    2
 128810000    4
 128820000    8
 128830000    3
 128840000    2
 128850000    3
 128860000    4
 128870000    2
 128880000    3
 128890000    3
 128900000    4
 128910000    4
 128920000    3
 128930000    3
 128940000    3
 128950000    4
 128960000    3
 128970000    3
 128980000    3
 128990000    3
 129000000    4
 129010000    3
 129020000    4
 129030000    2
 129040000    4
 129050000    4
 129060000    4
 129070000    3
 129080000    3
 129090000    4
 129100000    5
 129110000    3
 129120000    3
 129130000    3
 129140000    4
 129150000    3
 129160000    4
 129170000    4
 129180000    3
 129190000    3
 129200000    3
 129210000    4
 129220000    2
 129230000    2
 129240000    4
 129250000    7
 129260000    3
 129270000    5
 129280000    4
 129290000    3
 129300000    2
 129310000    3
 129320000    2
 129330000    3
 129340000    3
 129350000    3
 129360000    9
 129370000    2
 129380000    4
 129390000    2
 129400000    4
 129410000    3
 129420000    5
 129430000    3
 129440000    3
 129450000    3
 129460000    2
 129470000    4
 129480000    3
 129490000    2
 129500000    3
 129510000    3
 129520000    3
 129530000    3
 129540000    3
 129550000    3
 129560000    3
 129570000    3
 129580000    4
 129590000    4
 129600000    3
 129610000    3
 129620000    3
 129630000    3
 129640000    3
 129650000    4
 129660000    3
 129670000    4
 129680000    3
 129690000    3
 129700000    4
 129710000    3
 129720000    3
 129730000    3
 129740000    4
 129750000    4
 129760000    5
 129770000    3
 129780000    3
 129790000    3
 129800000    4
 129810000    4
 129820000    4
 129830000    3
 129840000    3
 129850000    2
 129860000    4
 129870000    4
 129880000    4
 129890000    3
 129900000    3
 129910000    4
 129920000    3
 129930000    3
 129940000    4
 129950000    3
 129960000    2
 129970000    2
 129980000    3
 129990000    3
 130000000    3
 130010000    4
 130020000    3
 130030000    3
 130040000    3
 130050000    4
 130060000    4
 130070000    3
 130080000    3
 130090000    3
 130100000    2
 130110000    3
 130120000    4
 130130000    4
 130140000    4
 130150000    4
 130160000    5
 130170000    3
 130180000    4
 130190000    5
 130200000    4
 130210000    5
 130220000    4
 130230000    3
 130240000    3
 130250000    5
 130260000    4
 130270000    5
 130280000    3
 130290000    3
 130300000    3
 130310000    3
 130320000    3
 130330000    3
 130340000    4
 130350000    5
 130360000    4
 130370000    4
 130380000    3
 130390000    4
 130400000    2
 130410000    3
 130420000    3
 130430000    3
 130440000    4
 130450000    3
 130460000    3
 130470000    5
 130480000    3
 130490000    4
 130500000    3
 130510000    5
 130520000    7
 130530000    4
 130540000    3
 130550000    5
 130560000    3
 130570000    5
 130580000    3
 130590000    5
 130600000    2
 130610000    5
 130620000    3
 130630000    6
 130640000    5
 130650000    5
 130660000    4
 130670000    4
 130680000    4
 130690000    5
 130700000    4
 130710000    5
 130720000    5
 130730000    5
 130740000    3
 130750000    5
 130760000    7
 130770000    6
 130780000    1
 130790000    4
 130800000    4
 130810000    5
 130820000    4
 130830000    5
 130840000    4
 130850000    3
 130860000    3
 130870000   16
 130880000    2
 130890000    3
 130900000    4
 130910000    4
 130920000    3
 130930000    3
 130940000    3
 130950000    3
 130960000    5
 130970000    3
 130980000    3
 130990000    5
 131000000    4
 131010000    3
 131020000    2
 131030000    4
 131040000    2
 131050000    3
 131060000    4
 131070000    3
 131080000    4
 131090000    5
 131100000    5
 131110000    5
 131120000    7
 131130000    2
 131140000    4
 131150000    4
 131160000    5
 131170000    4
 131180000    3
 131190000    3
 131200000    4
 131210000    2
 131220000    4
 131230000    5
 131240000    3
 131250000    3
 131260000    3
 131270000    3
 131280000    3
 131290000    2
 131300000    3
 131310000    3
 131320000    3
 131330000    4
 131340000    3
 131350000    3
 131360000    3
 131370000    3
 131380000    3
 131390000    3
 131400000    4
 131410000    2
 131420000    3
 131430000    4
 131440000    4
 131450000    3
 131460000    5
 131470000    2
 131480000    3
 131490000    3
 131500000    4
 131510000    3
 131520000    2
 131530000    4
 131540000    3
 131550000    4
 131560000    4
 131570000    2
 131580000    3
 131590000    4
 131600000    2
 131610000    4
 131620000    3
 131630000    3
 131640000    2
 131650000    4
 131660000    3
 131670000    3
 131680000    3
 131690000    4
 131700000    4
 131710000    3
 131720000    3
 131730000    2
 131740000    5
 131750000    5
 131760000    4
 131770000    4
 131780000    2
 131790000    4
 131800000    7
 131810000    3
 131820000    4
 131830000    5
 131840000    4
 131850000    3
 131860000    5
 131870000    5
 131880000    3
 131890000    3
 131900000    5
 131910000    3
 131920000    3
 131930000    3
 131940000    5
 131950000    4
 131960000    2
 131970000    3
 131980000   18
 131990000    2
 132000000    5
 132010000    4
 132020000    3
 132030000    4
 132040000    3
 132050000    3
 132060000    3
 132070000    4
 132080000    3
 132090000    3
 132100000    3
 132110000    4
 132120000    5
 132130000    3
 132140000    3
 132150000    2
 132160000    2
 132170000    3
 132180000    3
 132190000    3
 132200000    2
 132210000    3
 132220000    3
 132230000    2
 132240000    3
 132250000    3
 132260000    4
 132270000    4
 132280000    4
 132290000    3
 132300000    2
 132310000    2
 132320000    3
 132330000    3
 132340000    3
 132350000    3
 132360000    3
 132370000    3
 132380000    2
 132390000    4
 132400000    4
 132410000    5
 132420000    4
 132430000    3
 132440000    4
 132450000    3
 132460000    3
 132470000    3
 132480000    3
 132490000    5
 132500000    3
 132510000    5
 132520000    4
 132530000    4
 132540000    4
 132550000    4
 132560000    4
 132570000    4
 132580000    2
 132590000    5
 132600000    3
 132610000    3
 132620000    3
 132630000    4
 132640000    3
 132650000    3
 132660000    3
 132670000    2
 132680000    4
 132690000    3
 132700000    5
 132710000    3
 132720000    3
 132730000    4
 132740000    2
 132750000    5
 132760000    3
 132770000    4
 132780000    3
 132790000    7
 132800000    9
 132810000    5
 132820000    6
 132830000    3
 132840000    2
 132850000    3
 132860000    3
 132870000    4
 132880000    3
 132890000    7
 132900000    4
 132910000   16
 132920000   17
 132930000   18
 132940000   19
 132950000    5
 132960000    4
 132970000    5
 132980000    3
 132990000    3
 133000000    3
 133010000    4
 133020000    2
 133030000    8
 133040000    4
 133050000    4
 133060000    3
 133070000    2
 133080000    5
 133090000    4
 133100000    3
 133110000    4
 133120000    4
 133130000    4
 133140000    4
 133150000    5
 133160000    2
 133170000    3
 133180000    4
 133190000    4
 133200000    3
 133210000    4
 133220000    5
 133230000    3
 133240000   15
 133250000    4
 133260000    4
 133270000    2
 133280000    2
 133290000    4
 133300000    4
 133310000    4
 133320000    4
 133330000    3
 133340000    4
 133350000    4
 133360000    4
 133370000    4
 133380000    3
 133390000    3
 133400000    7
 133410000    3
 133420000    4
 133430000    3
 133440000    3
 133450000    2
 133460000    2
 133470000    6
 133480000    5
 133490000    3
 133500000    2
 133510000    3
 133520000    4
 133530000    5
 133540000    4
 133550000    4
 133560000    4
 133570000    2
 133580000    3
 133590000    8
 133600000    4
 133610000    4
 133620000    3
 133630000    3
 133640000    5
 133650000    4
 133660000    4
 133670000    3
 133680000    3
 133690000    4
 133700000    4
 133710000    3
 133720000    2
 133730000    5
 133740000    3
 133750000    6
 133760000    4
 133770000    4
 133780000    4
 133790000    7
 133800000    4
 133810000    4
 133820000    5
 133830000    5
 133840000    3
 133850000    2
 133860000    3
 133870000    3
 133880000    4
 133890000    3
 133900000    3
 133910000    5
 133920000    4
 133930000    3
 133940000    3
 133950000    3
 133960000    4
 133970000    3
 133980000    3
 133990000    2
 134000000    3
 134010000    3
 134020000    3
 134030000    4
 134040000    3
 134050000    3
 134060000    3
 134070000    3
 134080000    2
 134090000    3
 134100000    3
 134110000    3
 134120000    2
 134130000    3
 134140000   10
 134150000    4
 134160000    3
 134170000    3
 134180000    4
 134190000    5
 134200000    4
 134210000    3
 134220000    4
 134230000    4
 134240000    2
 134250000    4
 134260000    3
 134270000    2
 134280000    2
 134290000    4
 134300000    3
 134310000    3
 134320000    4
 134330000    3
 134340000    2
 134350000    3
 134360000    3
 134370000    3
 134380000    3
 134390000    4
 134400000    3
 134410000    4
 134420000    3
 134430000    4
 134440000    3
 134450000    5
 134460000    2
 134470000    2
 134480000    3
 134490000    3
 134500000    4
 134510000   13
 134520000   13
 134530000   14
 134540000   11
 134550000    5
 134560000    3
 134570000    3
 134580000    3
 134590000    3
 134600000    3
 134610000    3
 134620000    2
 134630000    3
 134640000    2
 134650000    4
 134660000    5
 134670000    3
 134680000    3
 134690000    3
 134700000    4
 134710000    5
 134720000    3
 134730000    5
 134740000    4
 134750000    4
 134760000    4
 134770000    4
 134780000    5
 134790000    4
 134800000    3
 134810000    3
 134820000    7
 134830000    5
 134840000    3
 134850000    3
 134860000    3
 134870000    5
 134880000    4
 134890000    2
 134900000    3
 134910000    3
 134920000    3
 134930000    2
 134940000    3
 134950000    3
 134960000    4
 134970000    3
 134980000    4
 134990000    3
 135000000    2
 135010000    3
 135020000    4
 135030000    3
 135040000    2
 135050000    4
 135060000   18
 135070000    4
 135080000    3
 135090000    2
 135100000    3
 135110000    5
 135120000    4
 135130000    4
 135140000    4
 135150000    2
 135160000    3
 135170000   17
 135180000    6
 135190000    3
 135200000    5
 135210000    3
 135220000    4
 135230000    5
 135240000    3
 135250000    3
 135260000    3
 135270000    4
 135280000    3
 135290000    4
 135300000    3
 135310000    3
 135320000    6
 135330000    4
 135340000    4
 135350000    5
 135360000    3
 135370000    4
 135380000    4
 135390000    7
 135400000    2
 135410000    4
 135420000    3
 135430000    3
 135440000    5
 135450000    5
 135460000    2
 135470000    2
 135480000    3
 135490000    5
 135500000    7
 135510000    7
 135520000    3
 135530000    2
 135540000    4
 135550000    5
 135560000    4
 135570000    3
 135580000    4
 135590000    4
 135600000    3
 135610000    3
 135620000    3
 135630000    2
 135640000    3
 135650000    3
 135660000    2
 135670000    4
 135680000    3
 135690000    3
 135700000    3
 135710000    2
 135720000    3
 135730000    4
 135740000    3
 135750000    3
 135760000    3
 135770000    4
 135780000    4
 135790000    2
 135800000    3
 135810000    3
 135820000    3
 135830000    4
 135840000    3
 135850000    3
 135860000    4
 135870000    4
 135880000    3
 135890000    3
 135900000    3
 135910000    3
 135920000    4
 135930000    3
 135940000    3
 135950000    8
 135960000    2
 135970000    5
 135980000    2
 135990000    2
 136000000    4
 136010000    5
 136020000   11
 136030000    8
 136040000    5
 136050000    4
 136060000    3
 136070000    3
 136080000    3
 136090000    3
 136100000    4
 136110000    5
 136120000    7
 136130000    7
 136140000    9
 136150000    4
 136160000    5
 136170000    7
 136180000    3
 136190000    4
 136200000    7
 136210000    4
 136220000    3
 136230000    7
 136240000    7
 136250000    3
 136260000    5
 136270000    6
 136280000    5
 136290000    6
 136300000    6
 136310000    4
 136320000    5
 136330000    5
 136340000    3
 136350000    7
 136360000    5
 136370000    3
 136380000    5
 136390000    4
 136400000    3
 136410000    5
 136420000    3
 136430000    2
 136440000    3
 136450000    3
 136460000   11
 136470000    4
 136480000    4
 136490000    2
 136500000    8
 136510000    2
 136520000    3
 136530000    4
 136540000    3
 136550000    3
 136560000    1
 136570000    3
 136580000    3
 136590000    3
 136600000    3
 136610000    2
 136620000    2
 136630000    3
 136640000    1
 136650000    2
 136660000    3
 136670000    3
 136680000    3
 136690000    2
 136700000    3
 136710000    4
 136720000    4
 136730000    5
 136740000    5
 136750000    5
 136760000    5
 136770000    4
 136780000    5
 136790000    5
 136800000    4
 136810000    4
 136820000    5
 136830000    8
 136840000    4
 136850000   10
 136860000    4
 136870000    8
 136880000    4
 136890000    3
 136900000    3
 136910000    4
 136920000    4
 136930000    6
 136940000    4
 136950000    4
 136960000    3
 136970000    4
 136980000    4
 136990000    3
 137000000    4
 137010000    3
 137020000    4
 137030000    3
 137040000    4
 137050000    3
 137060000    4
 137070000    4
 137080000    5
 137090000   11
 137100000    4
 137110000    4
 137120000    3
 137130000    5
 137140000    2
 137150000    2
 137160000    3
 137170000    3
 137180000    3
 137190000    4
 137200000    3
 137210000    6
 137220000    3
 137230000    2
 137240000    4
 137250000    4
 137260000    2
 137270000    2
 137280000    3
 137290000    3
 137300000    3
 137310000    3
 137320000    3
 137330000    3
 137340000    2
 137350000    3
 137360000    3
 137370000    5
 137380000    3
 137390000    3
 137400000    4
 137410000    4
 137420000   11
 137430000   13
 137440000   17
 137450000   19
 137460000   13
 137470000   18
 137480000   19
 137490000   17
 137500000   13
 137510000   11
 137520000   13
 137530000   12
 137540000    5
 137550000    4
 137560000    4
 137570000    5
 137580000    4
 137590000    3
 137600000    6
 137610000    4
 137620000    4
 137630000    4
 137640000    5
 137650000    4
 137660000    4
 137670000    4
 137680000    4
 137690000    4
 137700000    3
 137710000    4
 137720000    4
 137730000    5
 137740000    2
 137750000    5
 137760000    4
 137770000    3
 137780000    3
 137790000    4
 137800000    3
 137810000    5
 137820000    5
 137830000    5
 137840000    4
 137850000    3
 137860000    3
 137870000    2
 137880000    4
 137890000    4
 137900000    4
 137910000    4
 137920000    4
 137930000    3
 137940000    3
 137950000    3
 137960000    4
 137970000    5
 137980000    3
 137990000    3
 138000000    4
 138010000    5
 138020000    3
 138030000    3
 138040000    3
 138050000    3
 138060000    2
 138070000    5
 138080000    3
 138090000    3
 138100000    3
 138110000    3
 138120000    3
 138130000    2
 138140000    4
 138150000    2
 138160000    3
 138170000    2
 138180000    2
 138190000    3
 138200000    4
 138210000    3
 138220000    4
 138230000    3
 138240000    4
 138250000    5
 138260000    3
 138270000    3
 138280000    5
 138290000    3
 138300000    4
 138310000    3
 138320000    4
 138330000    4
 138340000    4
 138350000    3
 138360000    5
 138370000    4
 138380000    4
 138390000    4
 138400000    3
 138410000    4
 138420000    2
 138430000    4
 138440000    5
 138450000    4
 138460000    3
 138470000    4
 138480000    4
 138490000    3
 138500000    5
 138510000    4
 138520000    5
 138530000    5
 138540000    5
 138550000    4
 138560000    3
 138570000    3
 138580000    3
 138590000    4
 138600000    3
 138610000    3
 138620000    4
 138630000    5
 138640000    4
 138650000    4
 138660000    3
 138670000    3
 138680000    2
 138690000    3
 138700000    4
 138710000    3
 138720000    5
 138730000    3
 138740000    3
 138750000    2
 138760000    3
 138770000    3
 138780000    4
 138790000    3
 138800000    5
 138810000    4
 138820000    3
 138830000    3
 138840000    3
 138850000    3
 138860000    2
 138870000    3
 138880000    4
 138890000    4
 138900000   12
 138910000   11
 138920000   18
 138930000   12
 138940000   14
 138950000   12
 138960000   14
 138970000   16
 138980000   12
 138990000   13
 139000000   11
 139010000    5
 139020000    3
 139030000    5
 139040000    4
 139050000    4
 139060000    4
 139070000    5
 139080000    4
 139090000    3
 139100000    4
 139110000    2
 139120000    4
 139130000    4
 139140000    3
 139150000    4
 139160000    2
 139170000    3
 139180000    3
 139190000    3
 139200000    2
 139210000    4
 139220000    2
 139230000    3
 139240000    4
 139250000    3
 139260000    4
 139270000    5
 139280000    5
 139290000    3
 139300000    7
 139310000    3
 139320000    5
 139330000    3
 139340000    3
 139350000    3
 139360000    3
 139370000    3
 139380000    3
 139390000    5
 139400000    3
 139410000    3
 139420000    2
 139430000    3
 139440000    3
 139450000    3
 139460000    3
 139470000    2
 139480000    3
 139490000    2
 139500000    4
 139510000    4
 139520000    4
 139530000    4
 139540000    3
 139550000    2
 139560000    3
 139570000    2
 139580000    3
 139590000    3
 139600000    4
 139610000    3
 139620000    3
 139630000    4
 139640000    2
 139650000    3
 139660000    3
 139670000    2
 139680000    3
 139690000    4
 139700000    3
 139710000    3
 139720000    4
 139730000    3
 139740000    4
 139750000    3
 139760000    3
 139770000    3
 139780000    3
 139790000    3
 139800000    3
 139810000    2
 139820000    5
 139830000    7
 139840000    4
 139850000    3
 139860000    1
 139870000    3
 139880000    3
 139890000    4
 139900000    2
 139910000    3
 139920000    2
 139930000    3
 139940000    3
 139950000    2
 139960000    4
 139970000    3
 139980000    3
 139990000    3
 140000000    3
 140010000    4
 140020000    4
 140030000   10
 140040000    3
 140050000    3
 140060000    4
 140070000   11
 140080000    2
 140090000    5
 140100000    2
 140110000    4
 140120000    5
 140130000    4
 140140000    3
 140150000    3
 140160000    3
 140170000    3
 140180000    3
 140190000    3
 140200000    3
 140210000    3
 140220000    4
 140230000    3
 140240000    2
 140250000    2
 140260000    1
 140270000    3
 140280000    7
 140290000    3
 140300000    4
 140310000    4
 140320000    5
 140330000    3
 140340000    4
 140350000    3
 140360000    5
 140370000    4
 140380000    3
 140390000    3
 140400000    2
 140410000    3
 140420000    2
 140430000    3
 140440000    4
 140450000    4
 140460000    4
 140470000    5
 140480000    4
 140490000    3
 140500000    3
 140510000    5
 140520000    3
 140530000    3
 140540000    3
 140550000    3
 140560000    3
 140570000    4
 140580000    3
 140590000    2
 140600000    3
 140610000    5
 140620000    2
 140630000    5
 140640000    5
 140650000    3
 140660000    4
 140670000    4
 140680000    6
 140690000    5
 140700000    3
 140710000    3
 140720000    3
 140730000    5
 140740000    3
 140750000    6
 140760000    3
 140770000    3
 140780000    4
 140790000    4
 140800000    4
 140810000    2
 140820000    4
 140830000    3
 140840000    5
 140850000    3
 140860000    3
 140870000    3
 140880000    3
 140890000    3
 140900000    4
 140910000    3
 140920000    2
 140930000    4
 140940000    3
 140950000    3
 140960000    5
 140970000    2
 140980000    4
 140990000    3
 141000000    3
 141010000    3
 141020000    5
 141030000    2
 141040000    4
 141050000    5
 141060000    4
 141070000   16
 141080000   22
 141090000   19
 141100000   16
 141110000   12
 141120000   19
 141130000   14
 141140000   19
 141150000   15
 141160000   21
 141170000   17
 141180000   13
 141190000   21
 141200000   14
 141210000   12
 141220000    4
 141230000    4
 141240000    4
 141250000    2
 141260000    4
 141270000    4
 141280000    3
 141290000    2
 141300000    4
 141310000    3
 141320000    7
 141330000    3
 141340000    2
 141350000    3
 141360000    4
 141370000    5
 141380000    4
 141390000    5
 141400000    4
 141410000    5
 141420000    5
 141430000    4
 141440000    2
 141450000    3
 141460000    4
 141470000    3
 141480000    3
 141490000    4
 141500000    4
 141510000    4
 141520000    4
 141530000    6
 141540000    3
 141550000    4
 141560000    4
 141570000    3
 141580000    5
 141590000    3
 141600000    3
 141610000    3
 141620000    4
 141630000    4
 141640000    3
 141650000    4
 141660000    4
 141670000    4
 141680000    2
 141690000    5
 141700000    4
 141710000    3
 141720000    5
 141730000    7
 141740000    3
 141750000    4
 141760000    5
 141770000    3
 141780000    3
 141790000    3
 141800000    2
 141810000    5
 141820000    5
 141830000    5
 141840000    4
 141850000    3
 141860000    4
 141870000    2
 141880000    3
 141890000    2
 141900000    5
 141910000    3
 141920000    4
 141930000    3
 141940000    4
 141950000    3
 141960000    3
 141970000    4
 141980000    3
 141990000    3
 142000000    2
 142010000    2
 142020000    3
 142030000    3
 142040000    3
 142050000    3
 142060000    3
 142070000    3
 142080000    4
 142090000    3
 142100000    4
 142110000    3
 142120000    3
 142130000    3
 142140000    3
 142150000    4
 142160000    5
 142170000    4
 142180000   19
 142190000   14
 142200000   19
 142210000    6
 142220000    3
 142230000    5
 142240000    3
 142250000    3
 142260000    3
 142270000    3
 142280000    4
 142290000    3
 142300000    4
 142310000    6
 142320000    4
 142330000    2
 142340000    4
 142350000    2
 142360000    3
 142370000    3
 142380000    3
 142390000    3
 142400000    4
 142410000    3
 142420000    5
 142430000    2
 142440000    4
 142450000    3
 142460000    7
 142470000    4
 142480000    3
 142490000    4
 142500000    3
 142510000    4
 142520000    2
 142530000    3
 142540000    3
 142550000    3
 142560000    4
 142570000    5
 142580000    4
 142590000    7
 142600000    5
 142610000    4
 142620000    4
 142630000    5
 142640000    4
 142650000    3
 142660000    4
 142670000    3
 142680000    4
 142690000    5
 142700000    3
 142710000    3
 142720000    2
 142730000    7
 142740000    7
 142750000    4
 142760000    3
 142770000    3
 142780000    4
 142790000    3
 142800000    5
 142810000    4
 142820000    4
 142830000    6
 142840000    2
 142850000    4
 142860000    4
 142870000    4
 142880000    3
 142890000    4
 142900000    6
 142910000    3
 142920000    3
 142930000    4
 142940000    3
 142950000    4
 142960000    5
 142970000    4
 142980000    4
 142990000    2
 143000000    3
 143010000    4
 143020000    3
 143030000    3
 143040000    3
 143050000    3
 143060000    2
 143070000    3
 143080000    3
 143090000    8
 143100000   11
 143110000    5
 143120000    2
 143130000    5
 143140000    4
 143150000    3
 143160000   12
 143170000   15
 143180000    5
 143190000    3
 143200000    3
 143210000    3
 143220000    4
 143230000    4
 143240000    3
 143250000    4
 143260000    3
 143270000    3
 143280000    3
 143290000    4
 143300000    4
 143310000    5
 143320000    9
 143330000    4
 143340000    4
 143350000    4
 143360000    4
 143370000    2
 143380000    5
 143390000    5
 143400000    4
 143410000    5
 143420000    4
 143430000    3
 143440000    2
 143450000    2
 143460000    3
 143470000    4
 143480000    6
 143490000    4
 143500000    4
 143510000    2
 143520000    4
 143530000    3
 143540000    3
 143550000    4
 143560000    3
 143570000    3
 143580000    3
 143590000    4
 143600000    4
 143610000    4
 143620000    4
 143630000    3
 143640000    4
 143650000    5
 143660000    4
 143670000    2
 143680000    3
 143690000    3
 143700000    3
 143710000    3
 143720000    3
 143730000    5
 143740000    4
 143750000    3
 143760000    3
 143770000    5
 143780000    3
 143790000    3
 143800000    3
 143810000    4
 143820000    3
 143830000    5
 143840000    5
 143850000    4
 143860000    3
 143870000    3
 143880000    2
 143890000    3
 143900000    3
 143910000    2
 143920000    3
 143930000    4
 143940000    2
 143950000    3
 143960000    3
 143970000    3
 143980000    4
 143990000    3
 144000000    4
 144010000    5
 144020000    3
 144030000    4
 144040000    4
 144050000    4
 144060000    3
 144070000    4
 144080000    3
 144090000    4
 144100000    3
 144110000    3
 144120000    3
 144130000    7
 144140000    3
 144150000    4
 144160000    5
 144170000    3
 144180000    3
 144190000    3
 144200000    4
 144210000    3
 144220000    3
 144230000    2
 144240000    4
 144250000    4
 144260000    4
 144270000    4
 144280000    7
 144290000    5
 144300000    4
 144310000    3
 144320000    3
 144330000    3
 144340000    3
 144350000    2
 144360000    4
 144370000    4
 144380000    5
 144390000    6
 144400000    4
 144410000    5
 144420000    4
 144430000    2
 144440000    2
 144450000    3
 144460000    6
 144470000    4
 144480000    4
 144490000    3
 144500000    3
 144510000    3
 144520000    3
 144530000    3
 144540000    3
 144550000    4
 144560000    3
 144570000    3
 144580000    3
 144590000    3
 144600000    4
 144610000    2
 144620000    3
 144630000    3
 144640000    2
 144650000    3
 144660000    3
 144670000    3
 144680000    4
 144690000    3
 144700000    2
 144710000    2
 144720000    3
 144730000    3
 144740000    3
 144750000    3
 144760000    4
 144770000    4
 144780000    3
 144790000    3
 144800000    7
 144810000    4
 144820000    3
 144830000    3
 144840000    3
 144850000    3
 144860000    3
 144870000    5
 144880000    3
 144890000    3
 144900000    5
 144910000    5
 144920000    4
 144930000    3
 144940000    4
 144950000    3
 144960000    3
 144970000    4
 144980000    2
 144990000    3
 145000000    5
 145010000    7
 145020000    6
 145030000    3
 145040000    4
 145050000    5
 145060000    4
 145070000    3
 145080000    3
 145090000    4
 145100000    3
 145110000    3
 145120000    2
 145130000    4
 145140000    4
 145150000    5
 145160000    2
 145170000    5
 145180000    3
 145190000    3
 145200000    4
 145210000    3
 145220000    3
 145230000    4
 145240000    3
 145250000    3
 145260000    3
 145270000    3
 145280000    2
 145290000    3
 145300000    3
 145310000    4
 145320000    4
 145330000    4
 145340000    3
 145350000    3
 145360000    3
 145370000    3
 145380000    3
 145390000    3
 145400000    2
 145410000    2
 145420000    3
 145430000    5
 145440000    2
 145450000    4
 145460000    4
 145470000    3
 145480000    4
 145490000    3
 145500000    4
 145510000    3
 145520000    4
 145530000    4
 145540000    3
 145550000    5
 145560000    3
 145570000    4
 145580000    9
 145590000   22
 145600000    2
 145610000    3
 145620000    3
 145630000    2
 145640000    2
 145650000    4
 145660000    4
 145670000    3
 145680000    5
 145690000    3
 145700000    5
 145710000    3
 145720000    3
 145730000    3
 145740000    5
 145750000    4
 145760000    4
 145770000    6
 145780000    2
 145790000    3
 145800000    5
 145810000    3
 145820000    3
 145830000    5
 145840000    4
 145850000    4
 145860000    7
 145870000    4
 145880000    5
 145890000    3
 145900000    4
 145910000    3
 145920000    3
 145930000    3
 145940000    4
 145950000    2
 145960000    6
 145970000    4
 145980000    3
 145990000    3
 146000000    3
 146010000    3
 146020000    3
 146030000    3
 146040000    3
 146050000    4
 146060000    4
 146070000    2
 146080000    3
 146090000    2
 146100000    3
 146110000    3
 146120000    2
 146130000    3
 146140000    6
 146150000    8
 146160000    3
 146170000    3
 146180000    4
 146190000    2
 146200000    4
 146210000    5
 146220000    2
 146230000    5
 146240000    3
 146250000    3
 146260000    3
 146270000    3
 146280000    4
 146290000    4
 146300000    3
 146310000    5
 146320000    4
 146330000   10
 146340000    2
 146350000    5
 146360000    3
 146370000    3
 146380000    3
 146390000    2
 146400000    3
 146410000    3
 146420000    2
 146430000    3
 146440000    3
 146450000    4
 146460000    3
 146470000    3
 146480000    3
 146490000    2
 146500000    3
 146510000    3
 146520000    3
 146530000    4
 146540000    5
 146550000    3
 146560000    4
 146570000    3
 146580000    3
 146590000    4
 146600000    7
 146610000    3
 146620000    2
 146630000    5
 146640000    3
 146650000    5
 146660000    2
 146670000    3
 146680000    3
 146690000    3
 146700000    4
 146710000    4
 146720000    3
 146730000    3
 146740000    3
 146750000    4
 146760000    4
 146770000    2
 146780000    3
 146790000    5
 146800000    3
 146810000    5
 146820000    4
 146830000    4
 146840000    4
 146850000    3
 146860000    4
 146870000    4
 146880000    3
 146890000    4
 146900000    4
 146910000    3
 146920000    3
 146930000    3
 146940000    5
 146950000    2
 146960000    3
 146970000    4
 146980000    3
 146990000    4
 147000000    4
 147010000    3
 147020000    2
 147030000    3
 147040000    3
 147050000    3
 147060000    3
 147070000    4
 147080000    3
 147090000    3
 147100000    4
 147110000    3
 147120000    3
 147130000    4
 147140000    3
 147150000    2
 147160000    3
 147170000   19
 147180000   22
 147190000   18
 147200000   22
 147210000   21
 147220000   25
 147230000   19
 147240000   20
 147250000   18
 147260000   19
 147270000   20
 147280000   23
 147290000   19
 147300000   19
 147310000   21
 147320000   22
 147330000    5
 147340000    4
 147350000    4
 147360000    4
 147370000    3
 147380000    4
 147390000    5
 147400000    3
 147410000    3
 147420000    4
 147430000    3
 147440000    3
 147450000    4
 147460000    3
 147470000    2
 147480000    4
 147490000   18
 147500000    8
 147510000    7
 147520000    3
 147530000   16
 147540000   17
 147550000   17
 147560000   15
 147570000   17
 147580000    4
 147590000    4
 147600000    5
 147610000    3
 147620000    4
 147630000    5
 147640000    3
 147650000    3
 147660000    3
 147670000    3
 147680000    5
 147690000    4
 147700000    5
 147710000    7
 147720000    4
 147730000    2
 147740000    4
 147750000    3
 147760000    3
 147770000    4
 147780000    4
 147790000    4
 147800000    8
 147810000    6
 147820000    4
 147830000    5
 147840000    2
 147850000    4
 147860000   11
 147870000    6
 147880000    3
 147890000    5
 147900000    5
 147910000    2
 147920000    7
 147930000    4
 147940000    5
 147950000    4
 147960000    3
 147970000    4
 147980000    4
 147990000    5
 148000000    4
 148010000    3
 148020000    3
 148030000    3
 148040000    4
 148050000    3
 148060000    4
 148070000    3
 148080000    2
 148090000    3
 148100000    3
 148110000    3
 148120000    3
 148130000    3
 148140000    3
 148150000    5
 148160000    4
 148170000    3
 148180000    5
 148190000    4
 148200000    5
 148210000    3
 148220000    3
 148230000    4
 148240000    4
 148250000    4
 148260000    3
 148270000    5
 148280000    4
 148290000    4
 148300000    3
 148310000    5
 148320000    4
 148330000    5
 148340000    3
 148350000    4
 148360000    3
 148370000    2
 148380000    4
 148390000    2
 148400000    3
 148410000    4
 148420000    3
 148430000    4
 148440000    4
 148450000    3
 148460000    4
 148470000    2
 145000000    5
 145010000    3
 145020000    5
 145030000    4
 145040000    4
 145050000    7
 145060000    5
 145070000    5
 145080000    4
 145090000   15
 145100000    4
 145110000    3
 145120000    3
 145130000    3
 145140000    4
 145150000    4
 145160000    4
 145170000    4
 145180000    3
 145190000    4
 145200000    5
 145210000    3
 145220000    4
 145230000    3
 145240000    4
 145250000   12
 145260000    7
 145270000    3
 145280000    3
 145290000    3
 145300000    2
 145310000    3
 145320000    2
 145330000    3
 145340000    2
 145350000    3
 145360000    4
 145370000    2
 145380000    4
 145390000    4
 145400000    3
 145410000    3
 145420000    4
 145430000    3
 145440000    3
 145450000    3
 145460000    2
 145470000    2
 145480000    3
 145490000    3
 145500000    3
 145510000    3
 145520000    2
 145530000    3
 145540000    3
 145550000    3
 145560000    4
 145570000    3
 145580000    4
 145590000    3
 145600000    3
 145610000    3
 145620000    3
 145630000    3
 145640000    3
 145650000    3
 145660000    2
 145670000    4
 145680000    3
 145690000    3
 145700000    4
 145710000    3
 145720000    3
 145730000    3
 145740000    2
 145750000    2
 145760000    2
 145770000    3
 145780000    3
 145790000    3
 145800000    3
 145810000    3
 145820000    3
 145830000    2
 145840000    2
 145850000    3
 145860000    3
 145870000    2
 145880000    2
 145890000    3
 145900000    3
 145910000    3
 145920000    2
 145930000    3
 145940000    3
 145950000    3
 145960000    4
 145970000    4
 145980000    3
 145990000    2
 146000000    3
 146010000    3
 146020000    3
 146030000    3
 146040000    3
 146050000    3
 146060000    4
 146070000    3
 146080000    3
 146090000    2
 146100000    2
 146110000    3
 146120000    2
 146130000    2
 146140000    4
 146150000    4
 146160000    4
 146170000    3
 146180000    3
 146190000    4
 146200000    4
 146210000    4
 146220000    5
 146230000    3
 146240000    3
 146250000    3
 146260000    2
 146270000    3
 146280000    5
 146290000    4
 146300000    3
 146310000    4
 146320000    9
 146330000    3
 146340000    4
 146350000    7
 146360000    4
 146370000    4
 146380000    3
 146390000    4
 146400000    3
 146410000    3
 146420000    4
 146430000    5
 146440000   12
 146450000    4
 146460000    4
 146470000    2
 146480000    3
 146490000    3
 146500000    3
 146510000    3
 146520000    4
 146530000    4
 146540000    3
 146550000   11
 146560000    2
 146570000    3
 146580000    5
 146590000    4
 146600000    4
 146610000    4
 146620000    4
 146630000    6
 146640000    4
 146650000   12
 146660000    3
 146670000    3
 146680000    3
 146690000    4
 146700000    4
 146710000    2
 146720000    4
 146730000    3
 146740000    3
 146750000    3
 146760000    3
 146770000    3
 146780000    3
 146790000    2
 146800000    2
 146810000    3
 146820000    3
 146830000    5
 146840000    3
 146850000    3
 146860000    3
 146870000    2
 146880000    3
 146890000    2
 146900000    3
 146910000    3
 146920000    5
 146930000    3
 146940000    3
 146950000   12
 146960000   15
 146970000    3
 146980000    3
 146990000    3
 147000000    3
 147010000    2
 147020000    2
 147030000    2
 147040000    2
 147050000    4
 147060000    3
 147070000    3
 147080000    3
 147090000    3
 147100000    4
 147110000    4
 147120000    4
 147130000    6
 147140000    3
 147150000    6
 147160000    3
 147170000    2
 147180000    4
 147190000    2
 147200000    3
 147210000    3
 147220000    4
 147230000    3
 147240000    2
 147250000    3
 147260000    4
 147270000    2
 147280000    3
 147290000    4
 147300000    3
 147310000    3
 147320000    3
 147330000    3
 147340000    4
 147350000    3
 147360000    7
 147370000    3
 147380000    5
 147390000    3
 147400000    3
 147410000    3
 147420000    3
 147430000    3
 147440000    3
 147450000    2
 147460000    3
 147470000    3
 147480000    3
 147490000    3
 147500000    4
 147510000    3
 147520000    3
 147530000    3
 147540000    3
 147550000    3
 147560000    3
 147570000    3
 147580000    4
 147590000   15
 147600000   15
 147610000   10
 147620000   11
 147630000   11
 147640000   11
 147650000   14
 147660000   15
 147670000   11
 147680000   16
 147690000   14
 147700000   12
 147710000    6
 147720000    3
 147730000    4
 147740000    3
 147750000    2
 147760000    4
 147770000    4
 147780000    4
 147790000    4
 147800000    2
 147810000    3
 147820000    3
 147830000    2
 147840000    4
 147850000    3
 147860000    3
 147870000    3
 147880000    3
 147890000    3
 147900000    4
 147910000    3
 147920000    5
 147930000    3
 147940000    5
 147950000   18
 147960000   19
 147970000   12
 147980000   12
 147990000   19
 148000000   14
 148010000   16
 148020000   24
 148030000   20
 148040000   17
 148050000   19
 148060000   14
 148070000    3
 148080000    2
 148090000    3
 148100000    3
 148110000    4
 148120000    4
 148130000    3
 148140000    3
 148150000    3
 148160000    2
 148170000    4
 148180000    5
 148190000    4
 148200000    3
 148210000    3
 148220000    4
 148230000   14
 148240000   10
 148250000    8
 148260000    4
 148270000    4
 148280000    4
 148290000    6
 148300000    2
 148310000   17
 148320000   10
 148330000    4
 148340000    3
 148350000    4
 148360000    3
 148370000    4
 148380000    2
 148390000    4
 148400000    3
 148410000    3
 148420000    3
 148430000    3
 148440000    3
 148450000    3
 148460000    3
 148470000    4
 148480000    3
 148490000    5
 148500000    4
 148510000    3
 148520000    2
 148530000    4
 148540000    3
 148550000    3
 148560000    4
 148570000    3
 148580000    4
 148590000    3
 148600000    3
 148610000    4
 148620000    4
 148630000    1
 148640000    2
 148650000    4
 148660000    3
 148670000    5
 148680000    3
 148690000    3
 148700000    3
 148710000    4
 148720000    3
 148730000    2
 148740000    3
 148750000    3
 148760000    4
 148770000    3
 148780000    3
 148790000    3
 148800000    4
 148810000    3
 148820000    3
 148830000    3
 148840000    4
 148850000    3
 148860000    3
 148870000    3
 148880000    5
 148890000    3
 148900000    4
 148910000    3
 148920000    4
 148930000    3
 148940000    3
 148950000    3
 148960000    2
 148970000    3
 148980000    4
 148990000    2
 149000000    4
 149010000    3
 149020000    2
 149030000    3
 149040000    3
 149050000    3
 149060000    4
 149070000    2
 149080000    4
 149090000    3
 149100000    3
 149110000    4
 149120000    5
 149130000    2
 149140000    3
 149150000    2
 149160000    3
 149170000    3
 149180000    2
 149190000    3
 149200000    9
 149210000    8
 149220000    3
 149230000    4
 149240000    3
 149250000    2
 149260000    3
 149270000    5
 149280000    4
 149290000    3
 149300000    4
 149310000    2
 149320000    4
 149330000    4
 149340000    3
 149350000    3
 149360000    8
 149370000    5
 149380000    2
 149390000    4
 149400000    2
 149410000    4
 149420000    3
 149430000    3
 149440000    3
 149450000    3
 149460000    3
 149470000    3
 149480000    3
 149490000    3
 149500000    3
 149510000    3
 149520000    4
 149530000    3
 149540000    3
 149550000    3
 149560000    2
 149570000    3
 149580000    3
 149590000    3
 149600000    4
 149610000    4
 149620000    5
 149630000    3
 149640000    4
 149650000    3
 149660000    3
 149670000    2
 149680000    4
 149690000    4
 149700000    4
 149710000    4
 149720000    3
 149730000    3
 149740000    4
 149750000    5
 149760000    2
 149770000    3
 149780000    3
 149790000    6
 149800000    4
 149810000    5
 149820000    3
 149830000    3
 149840000    3
 149850000    3
 149860000    3
 149870000    3
 149880000    2
 149890000    3
 149900000    4
 149910000    3
 149920000    3
 149930000    4
 149940000    3
 149950000    2
 149960000    3
 149970000    2
 149980000    3
 149990000    3
 150000000    2
 150010000    3
 150020000    3
 150030000    3
 150040000    3
 150050000    3
 150060000    3
 150070000    3
 150080000    3
 150090000    4
 150100000    3
 150110000    3
 150120000    3
 150130000    5
 150140000    4
 150150000    9
 150160000   15
 150170000   15
 150180000    4
 150190000    3
 150200000    3
 150210000    3
 150220000    2
 150230000    3
 150240000    2
 150250000    3
 150260000    4
 150270000    4
 150280000    3
 150290000    2
 150300000    3
 150310000    2
 150320000    3
 150330000    4
 150340000    3
 150350000    4
 150360000    3
 150370000    2
 150380000    4
 150390000    4
 150400000    2
 150410000    3
 150420000    5
 150430000    4
 150440000    3
 150450000    4
 150460000    4
 150470000    3
 150480000    5
 150490000    5
 150500000    4
 150510000    4
 150520000    3
 150530000    4
 150540000    2
 150550000    7
 150560000    5
 150570000    4
 150580000    6
 150590000    4
 150600000    3
 150610000    4
 150620000    3
 150630000    5
 150640000    3
 150650000    2
 150660000    6
 150670000    3
 150680000    5
 150690000    4
 150700000    4
 150710000    3
 150720000    3
 150730000    4
 150740000    4
 150750000    3
 150760000    5
 150770000    3
 150780000    3
 150790000    3
 150800000    2
 150810000    3
 150820000    3
 150830000    3
 150840000    3
 150850000    3
 150860000    2
 150870000    3
 150880000    2
 150890000    3
 150900000    3
 150910000    3
 150920000    5
 150930000    3
 150940000    3
 150950000    3
 150960000    4
 150970000    4
 150980000    4
 150990000    3
 151000000    4
 151010000    3
 151020000    4
 151030000    5
 151040000    4
 151050000    4
 151060000    3
 151070000    4
 151080000    2
 151090000    5
 151100000    5
 151110000    6
 151120000    4
 151130000    5
 151140000    4
 151150000    5
 151160000    3
 151170000    5
 151180000    3
 151190000    4
 151200000    7
 151210000    4
 151220000    4
 151230000    4
 151240000    4
 151250000    4
 151260000    3
 151270000    3
 151280000    3
 151290000    3
 151300000    5
 151310000    5
 151320000    8
 151330000    5
 151340000    7
 151350000    5
 151360000    5
 151370000    5
 151380000    4
 151390000    4
 151400000    2
 151410000    3
 151420000    4
 151430000    3
 151440000    3
 151450000    3
 151460000    3
 151470000    4
 151480000    4
 151490000    2
 151500000    5
 151510000    3
 151520000    4
 151530000    3
 151540000    4
 151550000    3
 151560000    3
 151570000    3
 151580000    3
 151590000    4
 151600000    2
 151610000    4
 151620000    3
 151630000    3
 151640000    2
 151650000    3
 151660000    3
 151670000    4
 151680000    3
 151690000    4
 151700000    3
 151710000    4
 151720000    3
 151730000    7
 151740000    2
 151750000    5
 151760000    3
 151770000    3
 151780000    3
 151790000    3
 151800000    3
 151810000    3
 151820000    4
 151830000    3
 151840000    4
 151850000    5
 151860000    4
 151870000    3
 151880000    3
 151890000    3
 151900000    4
 151910000    4
 151920000    3
 151930000    3
 151940000    4
 151950000    4
 151960000    3
 151970000    4
 151980000   12
 151990000    3
 152000000   11
 152010000   17
 152020000   18
 152030000   14
 152040000   12
 152050000   12
 152060000    8
 152070000    4
 152080000    3
 152090000    4
 152100000    3
 152110000    2
 152120000    3
 152130000    3
 152140000    3
 152150000    2
 152160000    3
 152170000    3
 152180000    3
 152190000    3
 152200000    2
 152210000    3
 152220000    4
 152230000    3
 152240000    3
 152250000    3
 152260000    5
 152270000    3
 152280000    3
 152290000    5
 152300000    2
 152310000    3
 152320000    3
 152330000    3
 152340000    3
 152350000    4
 152360000    3
 152370000    3
 152380000   11
 152390000    9
 152400000    3
 152410000    3
 152420000    4
 152430000    3
 152440000    4
 152450000    3
 152460000    2
 152470000    4
 152480000    4
 152490000    3
 152500000    4
 152510000    3
 152520000    3
 152530000    5
 152540000    3
 152550000    2
 152560000    4
 152570000    2
 152580000    3
 152590000    3
 152600000    4
 152610000    2
 152620000    3
 152630000    3
 152640000    3
 152650000    5
 152660000    3
 152670000    3
 152680000    7
 152690000   11
 152700000   13
 152710000   15
 152720000   15
 152730000    4
 152740000    4
 152750000    7
 152760000    4
 152770000    4
 152780000    3
 152790000    4
 152800000    4
 152810000    4
 152820000    3
 152830000    4
 152840000    4
 152850000    2
 152860000    5
 152870000    3
 152880000    3
 152890000    5
 152900000    4
 152910000    4
 152920000    2
 152930000    4
 152940000    3
 152950000    5
 152960000    3
 152970000    2
 152980000    5
 152990000    3
 153000000    3
 153010000    3
 153020000    3
 153030000    3
 153040000    3
 153050000    4
 153060000    5
 153070000    2
 153080000    3
 153090000    2
 153100000    3
 153110000    4
 153120000    3
 153130000    3
 153140000    3
 153150000    3
 153160000    2
 153170000    2
 153180000    3
 153190000    3
 153200000    3
 153210000    5
 153220000    3
 153230000    5
 153240000    3
 153250000    4
 153260000    4
 153270000    3
 153280000    3
 153290000    7
 153300000    9
 153310000    4
 153320000    3
 153330000    2
 153340000    2
 153350000    3
 153360000    3
 153370000    4
 153380000    3
 153390000    3
 153400000    2
 153410000    3
 153420000    5
 153430000    3
 153440000    3
 153450000    5
 153460000    5
 153470000    4
 153480000    3
 153490000    6
 153500000    6
 153510000    4
 153520000    3
 153530000    3
 153540000    3
 153550000    3
 153560000    3
 153570000    4
 153580000    4
 153590000    3
 153600000    2
 153610000    3
 153620000    4
 153630000    4
 153640000    3
 153650000    4
 153660000    3
 153670000    4
 153680000    3
 153690000    4
 153700000    2
 153710000    3
 153720000    4
 153730000    4
 153740000    4
 153750000    3
 153760000    4
 153770000    2
 153780000    4
 153790000    3
 153800000    3
 153810000    4
 153820000    3
 153830000    3
 153840000    2
 153850000    4
 153860000    4
 153870000    4
 153880000    2
 153890000    1
 153900000    2
 153910000    4
 153920000    4
 153930000    3
 153940000    3
 153950000    4
 153960000    4
 153970000    3
 153980000    3
 153990000    4
 154000000    4
 154010000    3
 154020000    3
 154030000    2
 154040000    2
 154050000    3
 154060000    3
 154070000    3
 154080000    3
 154090000    2
 154100000    4
 154110000    3
 154120000    2
 154130000    3
 154140000    6
 154150000    2
 154160000    4
 154170000    4
 154180000    4
 154190000    9
 154200000    3
 154210000    5
 154220000    9
 154230000    4
 154240000    3
 154250000    5
 154260000    4
 154270000    3
 154280000    3
 154290000    3
 154300000    4
 154310000    4
 154320000    3
 154330000    4
 154340000    3
 154350000    3
 154360000    4
 154370000    2
 154380000    3
 154390000    4
 154400000    5
 154410000    4
 154420000    4
 154430000    4
 154440000    3
 154450000    5
 154460000    2
 154470000    3
 154480000    4
 154490000    3
 154500000    4
 154510000    8
 154520000   15
 154530000    5
 154540000    4
 154550000    3
 154560000    3
 154570000    3
 154580000    5
 154590000    4
 154600000    3
 154610000    5
 154620000    4
 154630000    3
 154640000    5
 154650000    5
 154660000    3
 154670000    3
 154680000    3
 154690000    3
 154700000    4
 154710000    3
 154720000    3
 154730000    4
 154740000    4
 154750000    3
 154760000    3
 154770000    4
 154780000    3
 154790000    3
 154800000    3
 154810000    3
 154820000    3
 154830000    3
 154840000    3
 154850000    2
 154860000    3
 154870000    2
 154880000    3
 154890000    3
 154900000    3
 154910000    3
 154920000    3
 154930000    4
 154940000    3
 154950000    2
 154960000    2
 154970000    3
 154980000    3
 154990000    3
 155000000    3
 155010000    3
 155020000    3
 155030000    5
 155040000   16
 155050000   12
 155060000   13
 155070000   19
 155080000    3
 155090000    4
 155100000    3
 155110000    3
 155120000    3
 155130000    4
 155140000    3
 155150000    3
 155160000    5
 155170000    3
 155180000    3
 155190000    3
 155200000    3
 155210000    3
 155220000    3
 155230000    3
 155240000    3
 155250000    2
 155260000    2
 155270000    4
 155280000    2
 155290000    3
 155300000    3
 155310000    3
 155320000    3
 155330000    3
 155340000    2
 155350000    3
 155360000    2
 155370000    3
 155380000    4
 155390000    2
 155400000    6
 155410000    5
 155420000    3
 155430000    4
 155440000    3
 155450000    3
 155460000    4
 155470000    4
 155480000    4
 155490000    4
 155500000    5
 155510000    3
 155520000    3
 155530000    3
 155540000    2
 155550000    2
 155560000    4
 155570000    2
 155580000    2
 155590000    4
 155600000    3
 155610000    3
 155620000    2
 155630000    3
 155640000    3
 155650000    3
 155660000    3
 155670000    2
 155680000    4
 155690000    3
 155700000    3
 155710000    2
 155720000    3
 155730000    2
 155740000    6
 155750000    4
 155760000    2
 155770000    3
 155780000    3
 155790000    3
 155800000    3
 155810000    3
 155820000    3
 155830000    3
 155840000    3
 155850000    3
 155860000    2
 155870000    3
 155880000    4
 155890000    3
 155900000    3
 155910000    3
 155920000    3
 155930000    3
 155940000    2
 155950000    3
 155960000    3
 155970000    3
 155980000    3
 155990000    2
 156000000    2
 156010000    3
 156020000    3
 156030000    4
 156040000    3
 156050000    2
 156060000    3
 156070000    3
 156080000    3
 156090000    3
 156100000    2
 156110000    3
 156120000    3
 156130000    3
 156140000    2
 156150000    3
 156160000    3
 156170000    3
 156180000    3
 156190000    2
 156200000    3
 156210000    2
 156220000    3
 156230000    3
 156240000    3
 156250000    3
 156260000    3
 156270000    2
 156280000    3
 156290000    3
 156300000    3
 156310000    2
 156320000    4
 156330000    3
 156340000    3
 156350000    3
 156360000    3
 156370000    3
 156380000    3
 156390000    3
 156400000    3
 156410000    3
 156420000    3
 156430000    3
 156440000    4
 156450000    3
 156460000    3
 156470000    3
 156480000    5
 156490000    3
 156500000    3
 156510000    3
 156520000    3
 156530000    2
 156540000    4
 156550000    3
 156560000    3
 156570000    3
 156580000    3
 156590000    4
 156600000    2
 156610000    4
 156620000    2
 156630000    3
 156640000    2
 156650000    3
 156660000    2
 156670000    3
 156680000    3
 156690000    4
 156700000    3
 156710000    4
 156720000    3
 156730000    4
 156740000    3
 156750000    3
 156760000    3
 156770000    3
 156780000    3
 156790000    4
 156800000    2
 156810000    4
 156820000    4
 156830000    6
 156840000    3
 156850000    3
 156860000    3
 156870000    9
 156880000    9
 156890000    2
 156900000    4
 156910000    4
 156920000    3
 156930000    4
 156940000    4
 156950000    3
 156960000   10
 156970000    3
 156980000    4
 156990000    3
 157000000    4
 157010000    4
 157020000    3
 157030000    6
 157040000    4
 157050000    2
 157060000    3
 157070000    3
 157080000    3
 157090000    4
 157100000    3
 157110000    4
 157120000    4
 157130000    2
 157140000    4
 157150000    3
 157160000    2
 157170000    4
 157180000    4
 157190000    3
 157200000    2
 157210000    3
 157220000    4
 157230000    2
 157240000    6
 157250000    5
 157260000    3
 157270000    3
 157280000    3
 157290000    3
 157300000    2
 157310000    4
 157320000    3
 157330000    4
 157340000    5
 157350000    2
 157360000    4
 157370000    3
 157380000    3
 157390000    3
 157400000    2
 157410000    4
 157420000    3
 157430000    3
 157440000    4
 157450000    3
 157460000    4
 157470000    3
 157480000    4
 157490000    4
 157500000    3
 157510000    3
 157520000    3
 157530000    5
 157540000    3
 157550000    5
 157560000    4
 157570000    4
 157580000    3
 157590000    5
 157600000    4
 157610000    8
 157620000   15
 157630000   18
 157640000   13
 157650000   14
 157660000   12
 157670000   12
 157680000    8
 157690000   16
 157700000   15
 157710000   19
 157720000   17
 157730000    4
 157740000    2
 157750000    3
 157760000    4
 157770000    3
 157780000    3
 157790000    2
 157800000    3
 157810000    3
 157820000    3
 157830000    3
 157840000    4
 157850000    5
 157860000    4
 157870000    4
 157880000    4
 157890000    2
 157900000    4
 157910000    4
 157920000    4
 157930000    4
 157940000    3
 157950000    5
 157960000    2
 157970000    3
 157980000    3
 157990000    3
 158000000    3
 158010000    2
 158020000    3
 158030000    4
 158040000    3
 158050000    2
 158060000    3
 158070000    3
 158080000    7
 158090000    5
 158100000    5
 158110000    4
 158120000    5
 158130000    4
 158140000    3
 158150000    3
 158160000    4
 158170000    3
 158180000    4
 158190000    5
 158200000    5
 158210000    3
 158220000    3
 158230000    3
 158240000    3
 158250000    4
 158260000    5
 158270000    3
 158280000    4
 158290000    4
 158300000    4
 158310000    3
 158320000    4
 158330000    3
 158340000    4
 158350000    3
 158360000    4
 158370000    3
 158380000    4
 158390000    3
 158400000    3
 158410000    3
 158420000    5
 158430000    3
 158440000    4
 158450000    4
 158460000    3
 158470000    4
 158480000    3
 158490000    3
 158500000    3
 158510000    3
 158520000    3
 158530000    3
 158540000    4
 158550000    4
 158560000    3
 158570000    5
 158580000   10
 158590000    9
 158600000    3
 158610000    4
 158620000    4
 158630000    3
 158640000    4
 158650000    2
 158660000    3
 158670000    3
 158680000    3
 158690000    4
 158700000    3
 158710000    2
 158720000    3
 158730000    2
 158740000    3
 158750000    4
 158760000    5
 158770000    3
 158780000    4
 158790000    2
 158800000    5
 158810000    4
 158820000    3
 158830000    2
 158840000    4
 158850000    4
 158860000    4
 158870000    4
 158880000    4
 158890000    4
 158900000    4
 158910000    2
 158920000    5
 158930000    4
 158940000    3
 158950000    5
 158960000    2
 158970000    5
 158980000    5
 158990000   14
 159000000   15
 159010000   17
 159020000   18
 159030000   13
 159040000   14
 159050000   12
 159060000   14
 159070000   12
 159080000    4
 159090000    4
 159100000    4
 159110000    2
 159120000    7
 159130000    4
 159140000    3
 159150000    3
 159160000    3
 159170000    4
 159180000    3
 159190000    3
 159200000    5
 159210000    4
 159220000    4
 159230000    5
 159240000    5
 159250000    4
 159260000    3
 159270000    4
 159280000    4
 159290000    5
 159300000    5
 159310000    5
 159320000    3
 159330000    4
 159340000    4
 159350000    4
 159360000    4
 159370000    4
 159380000    3
 159390000    4
 159400000   11
 159410000    4
 159420000    8
 159430000    3
 159440000    3
 159450000    5
 159460000    4
 159470000    5
 159480000    5
 159490000    2
 159500000    7
 159510000    2
 159520000    4
 159530000    4
 159540000    4
 159550000    5
 159560000    2
 159570000    5
 159580000    3
 159590000    5
 159600000    7
 159610000    3
 159620000    5
 159630000    5
 159640000   16
 159650000    5
 159660000    5
 159670000    4
 159680000    5
 159690000    4
 159700000    4
 159710000    4
 159720000    5
 159730000    3
 159740000    4
 159750000    3
 159760000    5
 159770000    3
 159780000    4
 159790000    8
 159800000    3
 159810000    5
 159820000    2
 159830000    3
 159840000    5
 159850000   10
 159860000    4
 159870000    4
 159880000    4
 159890000    3
 159900000    4
 159910000    4
 159920000    4
 159930000    3
 159940000    3
 159950000    3
 159960000    2
 159970000    2
 159980000    4
 159990000    4
 160000000    5
 160010000    4
 160020000    5
 160030000    3
 160040000    3
 160050000    3
 160060000    4
 160070000    2
 160080000    3
 160090000    3
 160100000    3
 160110000    3
 160120000    4
 160130000    2
 160140000    3
 160150000    4
 160160000    3
 160170000    3
 160180000    4
 160190000    5
 160200000   13
 160210000   23
 160220000   21
 160230000   19
 160240000   19
 160250000   14
 160260000    7
 160270000    5
 160280000    5
 160290000    3
 160300000    5
 160310000    5
 160320000    3
 160330000    6
 160340000    5
 160350000    3
 160360000    4
 160370000    5
 160380000    5
 160390000    5
 160400000    3
 160410000    5
 160420000    3
 160430000    5
 160440000    4
 160450000   14
 160460000   19
 160470000   10
 160480000   13
 160490000   19
 160500000   22
 160510000   22
 160520000   21
 160530000   19
 160540000   16
 160550000   21
 160560000   16
 160570000   15
 160580000   20
 160590000   16
 160600000   22
 160610000   15
 160620000   20
 160630000   21
 160640000    4
 160650000    4
 160660000    4
 160670000    4
 160680000    4
 160690000    4
 160700000    4
 160710000    4
 160720000    5
 160730000    3
 160740000    4
 160750000    7
 160760000    5
 160770000    2
 160780000    3
 160790000    4
 160800000    2
 160810000    2
 160820000    3
 160830000    3
 160840000    3
 160850000    3
 160860000    3
 160870000    2
 160880000    2
 160890000    3
 160900000    4
 160910000    3
 160920000    4
 160930000    4
 160940000    3
 160950000    2
 160960000    6
 160970000    4
 160980000    5
 160990000    3
 161000000    3
 161010000    2
 161020000    4
 161030000    3
 161040000    9
 161050000    3
 161060000    4
 161070000    3
 161080000    3
 161090000    4
 161100000    3
 161110000    3
 161120000    3
 161130000    8
 161140000   14
 161150000   22
 161160000   13
 161170000   15
 161180000   18
 161190000   18
 161200000   13
 161210000   16
 161220000   14
 161230000    4
 161240000    5
 161250000    2
 161260000    4
 161270000    3
 161280000    4
 161290000    3
 161300000    3
 161310000    5
 161320000    3
 161330000    4
 161340000    2
 161350000    3
 161360000    4
 161370000    3
 161380000    4
 161390000    6
 161400000    4
 161410000    3
 161420000    4
 161430000    3
 161440000    3
 161450000    3
 161460000    3
 161470000    5
 161480000    4
 161490000    3
 161500000    4
 161510000    3
 161520000    3
 161530000    3
 161540000    4
 161550000    5
 161560000    5
 161570000    2
 161580000    2
 161590000    3
 161600000    3
 161610000    4
 161620000    4
 161630000    4
 161640000    4
 161650000    5
 161660000    4
 161670000    3
 161680000    4
 161690000    4
 161700000    4
 161710000    5
 161720000    7
 161730000    3
 161740000    5
 161750000    5
 161760000    5
 161770000    5
 161780000    6
 161790000    4
 161800000    3
 161810000    4
 161820000    4
 161830000    2
 161840000    4
 161850000    3
 161860000    5
 161870000    4
 161880000    7
 161890000    5
 161900000    5
 161910000    5
 161920000    4
 161930000    4
 161940000    3
 161950000    3
 161960000    6
 161970000    4
 161980000    4
 161990000    5
 162000000    3
 162010000    3
 162020000    2
 162030000    3
 162040000    4
 162050000    4
 162060000    3
 162070000    3
 162080000    4
 162090000    2
 162100000    3
 162110000    3
 162120000    4
 162130000    3
 162140000    5
 162150000    9
 162160000    4
 162170000    7
 162180000    5
 162190000    4
 162200000    5
 162210000    4
 162220000    5
 162230000    3
 162240000    5
 162250000    5
 162260000    4
 162270000    4
 162280000    3
 162290000    7
 162300000    3
 162310000    3
 162320000    7
 162330000   14
 162340000   13
 162350000    4
 162360000    5
 162370000    2
 162380000    3
 162390000    3
 162400000    3
 162410000    2
 162420000    3
 162430000    2
 162440000    4
 162450000    3
 162460000    2
 162470000    4
 162480000    5
 162490000    3
 162500000    3
 162510000    2
 162520000    4
 162530000    3
 162540000    4
 162550000    5
 162560000    2
 162570000    4
 162580000    3
 162590000    3
 162600000    5
 162610000    3
 162620000    4
 162630000    4
 162640000    7
 162650000    8
 162660000    5
 162670000    4
 162680000    8
 162690000    4
 162700000    7
 162710000    3
 162720000    4
 162730000    5
 162740000   15
 162750000   13
 162760000    4
 162770000    7
 162780000   18
 162790000    9
 162800000    5
 162810000    6
 162820000    4
 162830000    5
 162840000    5
 162850000    5
 162860000    4
 162870000    7
 162880000    2
 162890000   12
 162900000    5
 162910000    7
 162920000    5
 162930000    7
 162940000    5
 162950000    4
 162960000    4
 162970000    3
 162980000    4
 162990000    5
 163000000   12
 163010000    6
 163020000    4
 163030000    3
 163040000    5
 163050000    5
 163060000    5
 163070000    4
 163080000    7
 163090000    3
 163100000    5
 163110000   10
 163120000    6
 163130000    7
 163140000    4
 163150000    5
 163160000    4
 163170000    5
 163180000    5
 163190000    5
 163200000    5
 163210000    6
 163220000    3
 163230000    4
 163240000    3
 163250000    5
 163260000    5
 163270000    4
 163280000    5
 163290000    4
 163300000    2
 163310000    4
 163320000    7
 163330000    5
 163340000    5
 163350000    4
 163360000    5
 163370000   11
 163380000    5
 163390000    4
 163400000    3
 163410000    5
 163420000    5
 163430000    3
 163440000    5
 163450000    2
 163460000    4
 163470000    1
 163480000    5
 163490000    3
 163500000    4
 163510000    5
 163520000    4
 163530000    4
 163540000    3
 163550000    3
 163560000    3
 163570000    4
 163580000    3
 163590000    3
 163600000    4
 163610000    3
 163620000    5
 163630000    3
 163640000    5
 163650000    4
 163660000    5
 163670000    3
 163680000    4
 163690000    3
 163700000    4
 163710000    4
 163720000    3
 163730000    3
 163740000    2
 163750000    3
 163760000    3
 163770000    3
 163780000    2
 163790000    3
 163800000    4
 163810000    2
 163820000    3
 163830000    2
 163840000    3
 163850000    3
 163860000    3
 163870000    4
 163880000    5
 163890000    3
 163900000    4
 163910000    7
 163920000    5
 163930000    2
 163940000    3
 163950000    3
 163960000    3
 163970000    3
 163980000    2
 163990000    4
 164000000    4
 164010000    4
 164020000    5
 164030000    6
 164040000    5
 164050000    5
 164060000    3
 164070000    4
 164080000    3
 164090000    4
 164100000    3
 164110000    3
 164120000    4
 164130000    3
 164140000    4
 164150000    3
 164160000    2
 164170000    3
 164180000    4
 164190000   13
 164200000   22
 164210000   25
 164220000   22
 164230000   25
 164240000   12
 164250000   20
 164260000   19
 164270000   15
 164280000   19
 164290000   19
 164300000   15
 164310000   19
 164320000   16
 164330000   19
 164340000   22
 164350000   16
 164360000   21
 164370000    4
 164380000    4
 164390000    4
 164400000    4
 164410000    5
 164420000    3
 164430000    3
 164440000    4
 164450000    4
 164460000    4
 164470000    4
 164480000    6
 164490000    4
 164500000    4
 164510000    3
 164520000    5
 164530000    4
 164540000    4
 164550000    4
 164560000    5
 164570000    5
 164580000    4
 164590000    7
 164600000    7
 164610000    4
 164620000    5
 164630000    5
 164640000    3
 164650000    4
 164660000    3
 164670000    3
 164680000    4
 164690000    4
 164700000    5
 164710000    4
 164720000    4
 164730000    3
 164740000    5
 164750000    7
 164760000    4
 164770000    5
 164780000    3
 164790000    9
 164800000    3
 164810000    4
 164820000    3
 164830000    3
 164840000    3
 164850000    3
 164860000    3
 164870000    5
 164880000    6
 164890000    4
 164900000    5
 164910000    4
 164920000    2
 164930000    4
 164940000    4
 164950000    5
 164960000    4
 164970000    3
 164980000   15
 164990000   14
 165000000    3
 165010000    6
 165020000    3
 165030000    8
 165040000    4
 165050000    3
 165060000    3
 165070000    2
 165080000    3
 165090000    3
 165100000    4
 165110000    4
 165120000    4
 165130000    5
 165140000    4
 165150000    3
 165160000    4
 165170000    4
 165180000    4
 165190000    3
 165200000    3
 165210000    4
 165220000    3
 165230000    4
 165240000    5
 165250000    5
 165260000   22
 165270000    5
 165280000    3
 165290000    3
 165300000    4
 165310000    3
 165320000    3
 165330000    3
 165340000    3
 165350000    3
 165360000    4
 165370000    4
 165380000    4
 165390000    4
 165400000    4
 165410000    4
 165420000    4
 165430000    5
 165440000   10
 165450000    4
 165460000    3
 165470000    5
 165480000    7
 165490000    5
 165500000    3
 165510000    4
 165520000    5
 165530000    2
 165540000    3
 165550000    3
 165560000    3
 165570000    3
 165580000    3
 165590000    4
 165600000    3
 165610000    4
 165620000    3
 165630000    3
 165640000    2
 165650000    3
 165660000    4
 165670000    2
 165680000    3
 165690000    4
 165700000    3
 165710000    3
 165720000    3
 165730000    5
 165740000    3
 165750000    4
 165760000    4
 165770000    4
 165780000    3
 165790000    3
 165800000    3
 165810000    4
 165820000    3
 165830000    3
 165840000    4
 165850000    5
 165860000    3
 165870000    3
 165880000    4
 165890000    4
 165900000    3
 165910000    5
 165920000    6
 165930000    4
 165940000    4
 165950000    7
 165960000    4
 165970000   12
 165980000   15
 165990000   18
 166000000   14
 166010000   10
 166020000   15
 166030000   12
 166040000   16
 166050000   20
 166060000   19
 166070000   19
 166080000   20
 166090000   22
 166100000   22
 166110000   23
 166120000   18
 166130000   21
 166140000   14
 166150000   21
 166160000   19
 166170000    4
 166180000    4
 166190000    4
 166200000    3
 166210000    3
 166220000    3
 166230000    3
 166240000    4
 166250000    6
 166260000    3
 166270000    5
 166280000    5
 166290000    5
 166300000    4
 166310000    7
 166320000    5
 166330000    3
 166340000    3
 166350000    4
 166360000    3
 166370000    3
 166380000    3
 166390000    4
 166400000    3
 166410000    3
 166420000    3
 166430000    5
 166440000    3
 166450000    3
 166460000    3
 166470000    3
 166480000    3
 166490000    4
 166500000    3
 166510000    4
 166520000    4
 166530000    2
 166540000    3
 166550000    4
 166560000    3
 166570000    4
 166580000    3
 166590000    4
 166600000    3
 166610000    5
 166620000    4
 166630000    5
 166640000    5
 166650000    4
 166660000    7
 166670000    5
 166680000    6
 166690000    3
 166700000    5
 166710000    5
 166720000   19
 166730000   13
 166740000   19
 166750000   14
 166760000    8
 166770000    7
 166780000    5
 166790000    5
 166800000    2
 166810000    5
 166820000    9
 166830000    3
 166840000    8
 166850000    8
 166860000   14
 166870000    5
 166880000    5
 166890000    4
 166900000    5
 166910000    6
 166920000    7
 166930000    3
 166940000    5
 166950000    3
 166960000    4
 166970000    5
 166980000    3
 166990000    4
 167000000    2
 167010000    4
 167020000    4
 167030000    3
 167040000    4
 167050000    3
 167060000    3
 167070000    3
 167080000    2
 167090000    3
 167100000    2
 167110000    2
 167120000    4
 167130000    4
 167140000    4
 167150000    5
 167160000    3
 167170000    3
 167180000   13
 167190000    4
 167200000    4
 167210000    4
 167220000    3
 167230000    3
 167240000    3
 167250000    3
 167260000    3
 167270000    4
 167280000    5
 167290000    4
 167300000    5
 167310000    5
 167320000    4
 167330000    3
 167340000    3
 167350000    3
 167360000    5
 167370000    3
 167380000    3
 167390000    3
 167400000    5
 167410000    7
 167420000    4
 167430000    3
 167440000    2
 167450000    4
 167460000    3
 167470000    3
 167480000    4
 167490000    4
 167500000    5
 167510000    4
 167520000    4
 167530000    5
 167540000    5
 167550000    2
 167560000    4
 167570000    3
 167580000    3
 167590000    5
 167600000    2
 167610000    4
 167620000    4
 167630000    3
 167640000    2
 167650000    5
 167660000    4
 167670000    4
 167680000    4
 167690000    4
 167700000    8
 167710000   11
 167720000    4
 167730000    2
 167740000    3
 167750000    4
 167760000    4
 167770000    3
 167780000    4
 167790000    3
 167800000    3
 167810000    3
 167820000    4
 167830000    2
 167840000    3
 167850000    3
 167860000    4
 167870000    3
 167880000    2
 167890000    5
 167900000    2
 167910000    3
 167920000    4
 167930000    4
 167940000    5
 167950000    3
 167960000    6
 167970000    3
 167980000    3
 167990000    4
 168000000    4
 168010000    5
 168020000    4
 168030000    3
 168040000    3
 168050000    3
 168060000    4
 168070000    3
 168080000    4
 168090000    3
 168100000    6
 168110000    5
 168120000    6
 168130000   10
 168140000    6
 168150000    4
 168160000    2
 168170000    4
 168180000    3
 168190000    4
 168200000    3
 168210000    4
 168220000    3
 168230000    4
 168240000    4
 168250000    5
 168260000    3
 168270000    4
 168280000    3
 168290000    3
 168300000    5
 168310000    4
 168320000    4
 168330000    3
 168340000    4
 168350000    3
 168360000    4
 168370000    4
 168380000    5
 168390000    4
 168400000    3
 168410000    4
 168420000    4
 168430000    4
 168440000    2
 168450000    5
 168460000    4
 168470000    4
 168480000    5
 168490000    3
 168500000    3
 168510000    3
 168520000    4
 168530000    4
 168540000    3
 168550000    7
 168560000    3
 168570000    4
 168580000    8
 168590000    3
 168600000    5
 168610000    5
 168620000    4
 168630000    3
 168640000    3
 168650000    5
 168660000    3
 168670000    3
 168680000    5
 168690000    5
 168700000    3
 168710000    5
 168720000    5
 168730000    2
 168740000    4
 168750000    5
 168760000    3
 168770000    5
 168780000    4
 168790000   13
 168800000    4
 168810000    3
 168820000    6
 168830000    4
 168840000   12
 168850000    4
 168860000    5
 168870000    3
 168880000    3
 168890000    4
 168900000    3
 168910000    4
 168920000    2
 168930000    3
 168940000    3
 168950000    3
 168960000    3
 168970000    5
 168980000    4
 168990000    5
 169000000    4
 169010000    4
 169020000    4
 169030000    6
 169040000    5
 169050000    4
 169060000    5
 169070000    5
 169080000    5
 169090000    6
 169100000    3
 169110000    4
 169120000    4
 169130000    5
 169140000    4
 169150000    4
 169160000    5
 169170000    7
 169180000    5
 169190000    4
 169200000    4
 169210000    3
 169220000    5
 169230000    4
 169240000    3
 169250000    4
 169260000    3
 169270000    5
 169280000    4
 169290000    3
 169300000    3
 169310000    9
 169320000    3
 169330000    3
 169340000    3
 169350000    4
 169360000    2
 169370000    4
 169380000    4
 169390000    4
 169400000    3
 169410000    5
 169420000    5
 169430000    5
 169440000    8
 169450000    3
 169460000    4
 169470000    2
 169480000    3
 169490000    4
 169500000    3
 169510000    5
 169520000    4
 169530000    4
 169540000    4
 169550000    5
 169560000    5
 169570000    4
 169580000    5
 169590000    5
 169600000    3
 169610000    3
 169620000    5
 169630000    3
 169640000    3
 169650000    5
 169660000    6
 169670000    4
 169680000   17
 169690000    3
 169700000    3
 169710000    3
 169720000    2
 169730000    3
 169740000    3
 169750000    3
 169760000    3
 169770000    3
 169780000    4
 169790000    2
 169800000    3
 169810000    2
 169820000    4
 169830000    3
 169840000    3
 169850000    5
 169860000    3
 169870000    5
 169880000    4
 169890000    5
 169900000    2
 169910000    3
 169920000    4
 169930000    3
 169940000    3
 169950000    3
 169960000    3
 169970000    3
 169980000    4
 169990000    4
 170000000    3
 170010000    5
 170020000    5
 170030000    7
 170040000   17
 170050000    5
 170060000    5
 170070000    5
 170080000    7
 170090000    7
 170100000    3
 170110000    4
 170120000    4
 170130000    4
 170140000    4
 170150000    4
 170160000    3
 170170000    4
 170180000    3
 170190000    3
 170200000    2
 170210000    3
 170220000    3
 170230000    4
 170240000    3
 170250000   12
 170260000    2
 170270000    3
 170280000    3
 170290000    4
 170300000    3
 170310000    4
 170320000    2
 170330000    3
 170340000    3
 170350000    3
 170360000    2
 170370000    4
 170380000    3
 170390000    4
 170400000    5
 170410000    2
 170420000    4
 170430000    3
 170440000    3
 170450000    3
 170460000    3
 170470000    5
 170480000    4
 170490000    5
 170500000    4
 170510000    3
 170520000    4
 170530000    4
 170540000    4
 170550000    4
 170560000    3
 170570000    7
 170580000    5
 170590000    5
 170600000    3
 170610000    5
 170620000    6
 170630000    4
 170640000    5
 170650000    5
 170660000    5
 170670000    4
 170680000    3
 170690000    7
 170700000    3
 170710000    4
 170720000    3
 170730000    4
 170740000    3
 170750000    4
 170760000    2
 170770000    3
 170780000    4
 170790000    4
 170800000    4
 170810000    5
 170820000    2
 170830000    5
 170840000    4
 170850000    2
 170860000    5
 170870000    4
 170880000    4
 170890000    3
 170900000    8
 170910000    3
 170920000    4
 170930000    6
 170940000    7
 170950000    7
 170960000    4
 170970000    3
 170980000    4
 170990000    4
 171000000    7
 171010000    3
 171020000    2
 171030000    4
 171040000    3
 171050000    4
 171060000    5
 171070000    3
 171080000    3
 171090000    4
 171100000    7
 171110000    5
 171120000    5
 171130000    3
 171140000    7
 171150000    5
 171160000    4
 171170000    4
 171180000    4
 171190000    3
 171200000    2
 171210000    3
 171220000    4
 171230000    7
 171240000    3
 171250000    7
 171260000    7
 171270000    5
 171280000    4
 171290000    5
 171300000    3
 171310000    5
 171320000    4
 171330000    5
 171340000    6
 171350000    5
 171360000    5
 171370000    5
 171380000    4
 171390000    2
 171400000    4
 171410000    5
 171420000    3
 171430000    3
 171440000    2
 171450000    3
 171460000    4
 171470000    3
 171480000    3
 171490000    5
 171500000    4
 171510000    4
 171520000    2
 171530000    3
 171540000    4
 171550000    2
 171560000    4
 171570000    4
 171580000    4
 171590000    4
 171600000    3
 171610000    4
 171620000    2
 171630000    4
 171640000    3
 171650000    7
 171660000    4
 171670000    5
 171680000    3
 171690000    5
 171700000    3
 171710000    3
 171720000    5
 171730000    4
 171740000    4
 171750000    3
 171760000    3
 171770000    5
 171780000   13
 171790000   14
 171800000   12
 171810000    5
 171820000   10
 171830000    3
 171840000    4
 171850000    3
 171860000    3
 171870000    3
 171880000    3
 171890000   14
 171900000   19
 171910000   17
 171920000   20
 171930000   21
 171940000   21
 171950000   19
 171960000   18
 171970000   14
 171980000    4
 171990000    4
 172000000    4
 172010000    3
 172020000    4
 172030000    4
 172040000    4
 172050000    3
 172060000    5
 172070000    4
 172080000   17
 172090000    5
 172100000    3
 172110000    4
 172120000    3
 172130000    4
 172140000    4
 172150000    4
 172160000    4
 172170000    2
 172180000    3
 172190000    9
 172200000    2
 172210000    3
 172220000    4
 172230000    4
 172240000    3
 172250000    2
 172260000    3
 172270000    3
 172280000    3
 172290000    2
 172300000    3
 172310000    3
 172320000    3
 172330000    2
 172340000    4
 172350000    4
 172360000    3
 172370000    4
 172380000    2
 172390000    4
 172400000    6
 172410000    3
 172420000    3
 172430000    3
 172440000    5
 172450000    4
 172460000    3
 172470000    5
 172480000    3
 172490000    4
 172500000    6
 172510000    4
 172520000    5
 172530000    4
 172540000    4
 172550000    5
 172560000    5
 172570000    5
 172580000    5
 172590000    6
 172600000    4
 172610000    5
 172620000    4
 172630000    5
 172640000    3
 172650000    2
 172660000    4
 172670000    4
 172680000    4
 172690000    5
 172700000    4
 172710000    2
 172720000    4
 172730000    3
 172740000    5
 172750000    4
 172760000    4
 172770000    7
 172780000    5
 172790000    5
 172800000    4
 172810000    3
 172820000    4
 172830000    5
 172840000    6
 172850000    3
 172860000    3
 172870000    5
 172880000    3
 172890000    3
 172900000    5
 172910000    2
 172920000   11
 172930000   19
 172940000   18
 172950000   17
 172960000    8
 172970000    4
 172980000    2
 172990000    6
 173000000    4
 173010000    7
 173020000    4
 173030000    4
 173040000    5
 173050000    4
 173060000    4
 173070000    5
 173080000    3
 173090000    5
 173100000    5
 173110000    7
 173120000   12
 173130000    6
 173140000    4
 173150000    3
 173160000    5
 173170000    5
 173180000    4
 173190000    7
 173200000    5
 173210000    4
 173220000    4
 173230000    5
 173240000    3
 173250000    7
 173260000    3
 173270000    4
 173280000    5
 173290000    5
 173300000    6
 173310000    5
 173320000    3
 173330000    5
 173340000    2
 173350000    5
 173360000    3
 173370000    4
 173380000    5
 173390000    4
 173400000    2
 173410000    3
 173420000    7
 173430000    3
 173440000    4
 173450000    4
 173460000    3
 173470000    5
 173480000    2
 173490000    5
 173500000    3
 173510000    2
 173520000    3
 173530000    2
 173540000    4
 173550000    3
 173560000    4
 173570000    3
 173580000    4
 173590000    4
 173600000    3
 173610000    5
 173620000    3
 173630000    4
 173640000    4
 173650000    3
 173660000    4
 173670000    5
 173680000    3
 173690000    3
 173700000    3
 173710000    4
 173720000    4
 173730000    4
 173740000    5
 173750000    3
 173760000   14
 173770000    3
 173780000    3
 173790000    6
 173800000    3
 173810000    3
 173820000    3
 173830000    3
 173840000    4
 173850000    2
 173860000    6
 173870000    9
 173880000    5
 173890000    3
 173900000    4
 173910000    5
 173920000    4
 173930000    4
 173940000    7
 173950000    3
 173960000    5
 173970000    5
 173980000    5
 173990000    2
 174000000    4
 174010000    2
 174020000    3
 174030000    3
 174040000    7
 174050000    4
 174060000    4
 174070000    3
 174080000    4
 174090000    5
 174100000    6
 174110000   18
 174120000   16
 174130000   12
 174140000   12
 174150000    5
 174160000    4
 174170000    2
 174180000    4
 174190000    3
 174200000    4
 174210000    3
 174220000    4
 174230000    3
 174240000    4
 174250000    3
 174260000    3
 174270000    2
 174280000    4
 174290000    3
 174300000    3
 174310000    2
 174320000    4
 174330000    4
 174340000    3
 174350000    4
 174360000    2
 174370000    5
 174380000    9
 174390000    4
 174400000    3
 174410000    2
 174420000    3
 174430000    3
 174440000    2
 174450000    3
 174460000    4
 174470000    4
 174480000    5
 174490000    4
 174500000    7
 174510000    5
 174520000    5
 174530000    7
 174540000   13
 174550000    5
 174560000   13
 174570000   19
 174580000    5
 174590000    4
 174600000    7
 174610000    5
 174620000    7
 174630000    9
 174640000    4
 174650000    5
 174660000    6
 174670000    8
 174680000    3
 174690000    4
 174700000    3
 174710000    3
 174720000    3
 174730000    4
 174740000    3
 174750000    3
 174760000    3
 174770000    3
 174780000    2
 174790000    4
 174800000    4
 174810000    4
 174820000    5
 174830000    4
 174840000    4
 174850000    2
 174860000    4
 174870000    6
 174880000    8
 174890000    5
 174900000    4
 174910000    4
 174920000    4
 174930000    8
 174940000    4
 174950000    4
 174960000    4
 174970000    4
 174980000    5
 174990000    4
 175000000    7
 175010000    5
 175020000    3
 175030000    5
 175040000    4
 175050000    9
 175060000    5
 175070000    6
 175080000    5
 175090000    5
 175100000    4
 175110000    3
 175120000    3
 175130000    4
 175140000    4
 175150000    5
 175160000    5
 175170000    4
 175180000    3
 175190000    4
 175200000    4
 175210000    3
 175220000    5
 175230000    4
 175240000    5
 175250000    5
 175260000    4
 175270000    4
 175280000    3
 175290000    3
 175300000    3
 175310000    2
 175320000    3
 175330000    4
 175340000    4
 175350000    7
 175360000    3
 175370000    2
 175380000    3
 175390000    3
 175400000    4
 175410000    3
 175420000    2
 175430000    3
 175440000    3
 175450000    4
 175460000    4
 175470000    3
 175480000    4
 175490000    2
 175500000    3
 175510000    3
 175520000    4
 175530000    3
 175540000    4
 175550000    4
 175560000    4
 175570000    3
 175580000    5
 175590000    3
 175600000    4
 175610000    4
 175620000    3
 175630000    3
 175640000    5
 175650000    2
 175660000    3
 175670000    3
 175680000    4
 175690000    3
 175700000    4
 175710000    8
 175720000    5
 175730000    3
 175740000    5
 175750000    4
 175760000    3
 175770000    3
 175780000    4
 175790000    5
 175800000    3
 175810000   10
 175820000    4
 175830000    3
 175840000    4
 175850000    3
 175860000    4
 175870000    4
 175880000    5
 175890000    4
 175900000    3
 175910000    4
 175920000    3
 175930000    3
 175940000    3
 175950000    4
 175960000    3
 175970000    4
 175980000    4
 175990000    5
 176000000    3
 176010000    2
 176020000    2
 176030000    4
 176040000    3
 176050000    2
 176060000    3
 176070000    2
 176080000    3
 176090000    6
 176100000    3
 176110000    2
 176120000    5
 176130000    3
 176140000    3
 176150000    3
 176160000    3
 176170000    3
 176180000    3
 176190000    3
 176200000    4
 176210000    3
 176220000    4
 176230000    3
 176240000    4
 176250000   10
 176260000   14
 176270000    4
 176280000    4
 176290000    2
 176300000    3
 176310000    3
 176320000    4
 176330000    3
 176340000   12
 176350000    3
 176360000    3
 176370000    4
 176380000    5
 176390000    3
 176400000    5
 176410000    3
 176420000    3
 176430000    4
 176440000    4
 176450000    3
 176460000    3
 176470000    4
 176480000    3
 176490000    3
 176500000    4
 176510000    2
 176520000    5
 176530000    3
 176540000    8
 176550000    7
 176560000    9
 176570000    3
 176580000    4
 176590000    4
 176600000    4
 176610000    3
 176620000    4
 176630000    4
 176640000    4
 176650000    3
 176660000    3
 176670000    3
 176680000    3
 176690000    4
 176700000    4
 176710000    3
 176720000    3
 176730000    4
 176740000    4
 176750000    2
 176760000    3
 176770000    4
 176780000    3
 176790000    4
 176800000    3
 176810000    3
 176820000    2
 176830000    3
 176840000    3
 176850000    3
 176860000    3
 176870000    4
 176880000    6
 176890000    5
 176900000    2
 176910000    4
 176920000    5
 176930000    5
 176940000    4
 176950000    2
 176960000    2
 176970000    3
 176980000    3
 176990000    4
 177000000    3
 177010000    5
 177020000    3
 177030000    3
 177040000    3
 177050000    3
 177060000    4
 177070000    2
 177080000    3
 177090000    3
 177100000    2
 177110000    3
 177120000    3
 177130000    3
 177140000    4
 177150000    3
 177160000    3
 177170000    2
 177180000    4
 177190000    3
 177200000    3
 177210000    3
 177220000    3
 177230000    2
 177240000    2
 177250000    3
 177260000    3
 177270000    2
 177280000    3
 177290000    3
 177300000    3
 177310000    4
 177320000    5
 177330000    3
 177340000    4
 177350000    3
 177360000    3
 177370000    5
 177380000    5
 177390000    3
 177400000    3
 177410000    5
 177420000    4
 177430000    3
 177440000    6
 177450000    1
 177460000    3
 177470000    4
 177480000    3
 177490000    3
 177500000    2
 177510000    3
 177520000    3
 177530000    3
 177540000    3
 177550000    3
 177560000    3
 177570000    3
 177580000    3
 177590000    3
 177600000    3
 177610000    3
 177620000    3
 177630000    5
 177640000    7
 177650000    5
 177660000   13
 177670000   16
 177680000   13
 177690000    6
 177700000    4
 177710000    3
 177720000    4
 177730000    4
 177740000    3
 177750000    9
 177760000    4
 177770000    4
 177780000    3
 177790000    5
 177800000    3
 177810000    5
 177820000    5
 177830000    4
 177840000    2
 177850000    3
 177860000    3
 177870000    5
 177880000    4
 177890000    4
 177900000    3
 177910000    4
 177920000    3
 177930000    2
 177940000    4
 177950000    2
 177960000    3
 177970000    4
 177980000    2
 177990000    3
 178000000    4
 178010000    4
 178020000    5
 178030000    4
 178040000    5
 178050000    3
 178060000    4
 178070000    5
 178080000    5
 178090000    3
 178100000    3
 178110000    4
 178120000    4
 178130000    4
 178140000    2
 178150000    3
 178160000    4
 178170000   15
 178180000    4
 178190000    5
 178200000    3
 178210000    2
 178220000    4
 178230000    4
 178240000    2
 178250000    4
 178260000    4
 178270000    4
 178280000    3
 178290000    3
 178300000    3
 178310000    3
 178320000    3
 178330000    2
 178340000    4
 178350000    1
 178360000    2
 178370000    4
 178380000    5
 178390000    5
 178400000    5
 178410000    5
 178420000    5
 178430000    5
 178440000    7
 178450000    5
 178460000    4
 178470000    3
 178480000    5
 178490000    4
 178500000    4
 178510000    3
 178520000    5
 178530000    4
 178540000    5
 178550000    3
 178560000    5
 178570000    5
 178580000    5
 178590000    3
 178600000    5
 178610000    5
 178620000    3
 178630000    3
 178640000    3
 178650000    5
 178660000    2
 178670000    5
 178680000    3
 178690000    4
 178700000    4
 178710000    3
 178720000    2
 178730000    3
 178740000    3
 178750000    4
 178760000    4
 178770000    2
 178780000    4
 178790000    3
 178800000    4
 178810000    2
 178820000    4
 178830000    3
 178840000    3
 178850000    5
 178860000    4
 178870000    3
 178880000    2
 178890000    3
 178900000    3
 178910000    3
 178920000    3
 178930000    3
 178940000    3
 178950000    7
 178960000    5
 178970000    4
 178980000    4
 178990000    3
 179000000    4
 179010000    4
 179020000    5
 179030000    3
 179040000    4
 179050000    4
 179060000    4
 179070000    3
 179080000    3
 179090000    6
 179100000    4
 179110000    5
 179120000    5
 179130000    3
 179140000    3
 179150000    3
 179160000    3
 179170000    4
 179180000    4
 179190000    3
 179200000    3
 179210000    6
 179220000    4
 179230000    4
 179240000    5
 179250000    3
 179260000    3
 179270000    2
 179280000    4
 179290000    3
 179300000    5
 179310000    5
 179320000    3
 179330000    3
 179340000    4
 179350000    5
 179360000    4
 179370000    4
 179380000    2
 179390000    3
 179400000   14
 179410000   15
 179420000   16
 179430000   13
 179440000   18
 179450000   15
 179460000   13
 179470000    9
 179480000    3
 179490000    3
 179500000   13
 179510000    4
 179520000    3
 179530000    2
 179540000    3
 179550000    5
 179560000    4
 179570000    4
 179580000    4
 179590000    3
 179600000    4
 179610000    3
 179620000    4
 179630000    4
 179640000    3
 179650000    3
 179660000    2
 179670000    5
 179680000    3
 179690000    5
 179700000    2
 179710000    3
 179720000    3
 179730000    3
 179740000    3
 179750000    5
 179760000    3
 179770000    5
 179780000    2
 179790000    2
 179800000    3
 179810000    3
 179820000    5
 179830000    5
 179840000    6
 179850000    3
 179860000    4
 179870000    3
 179880000    5
 179890000    4
 179900000    5
 179910000    5
 179920000   10
 179930000    3
 179940000    7
 179950000    3
 179960000    4
 179970000    3
 179980000    4
 179990000    4
 180000000    5
 180010000   10
 180020000    3
 180030000    4
 180040000    4
 180050000    3
 180060000    3
 180070000    3
 180080000    2
 180090000    3
 180100000    3
 180110000    6
 180120000    2
 180130000    3
 180140000    4
 180150000    3
 180160000    3
 180170000    4
 180180000    2
 180190000    3
 180200000    3
 180210000    3
 180220000    3
 180230000    5
 180240000    3
 180250000    3
 180260000    3
 180270000    3
 180280000    5
 180290000    3
 180300000    3
 180310000    3
 180320000    4
 180330000    2
 180340000    2
 180350000    2
 180360000    3
 180370000    4
 180380000    4
 180390000    5
 180400000    3
 180410000    4
 180420000    4
 180430000    4
 180440000    3
 180450000    4
 180460000    5
 180470000    5
 180480000    3
 180490000    3
 180500000    3
 180510000    4
 180520000    7
 180530000    3
 180540000    3
 180550000    3
 180560000    4
 180570000    4
 180580000    5
 180590000    4
 180600000    5
 180610000    7
 180620000    4
 180630000    5
 180640000    4
 180650000    3
 180660000    4
 180670000    5
 180680000    5
 180690000    5
 180700000    4
 180710000    4
 180720000    4
 180730000    3
 180740000    4
 180750000    4
 180760000    4
 180770000    3
 180780000    5
 180790000    5
 180800000    3
 180810000    5
 180820000    5
 180830000    4
 180840000    4
 180850000    3
 180860000    4
 180870000    4
 180880000    4
 180890000    4
 180900000    4
 180910000    4
 180920000    7
 180930000    8
 180940000    4
 180950000    6
 180960000    5
 180970000    3
 180980000    3
 180990000    3
 181000000    3
 181010000    5
 181020000    4
 181030000    6
 181040000    5
 181050000    3
 181060000    5
 181070000    6
 181080000    9
 181090000    7
 181100000   16
 181110000   14
 181120000   20
 181130000   17
 181140000   24
 181150000   22
 181160000   22
 181170000   19
 181180000   15
 181190000   19
 181200000   23
 181210000   23
 181220000   25
 181230000   22
 181240000   26
 181250000   21
 181260000   24
 181270000   26
 181280000   21
 181290000   22
 181300000   24
 181310000   24
 181320000   24
 181330000   22
 181340000   26
 181350000   25
 181360000   26
 181370000   24
 181380000   24
 181390000   26
 181400000   22
 181410000   25
 181420000   26
 181430000   26
 181440000   21
 181450000   24
 181460000   24
 181470000   23
 181480000   22
 181490000   23
 181500000   23
 181510000   19
 181520000   22
 181530000   22
 181540000   25
 181550000   18
 181560000   18
 181570000   18
 181580000   21
 181590000   16
 181600000   15
 181610000   22
 181620000   14
 181630000   22
 181640000   21
 181650000   23
 181660000   16
 181670000   22
 181680000   27
 181690000   23
 181700000   23
 181710000   19
 181720000   26
 181730000   22
 181740000   24
 181750000   21
 181760000   26
 181770000   25
 181780000   26
 181790000   25
 181800000   26
 181810000   26
 181820000   26
 181830000   23
 181840000   22
 181850000   20
 181860000   24
 181870000   26
 181880000   23
 181890000   19
 181900000   24
 181910000   22
 181920000   22
 181930000   21
 181940000   18
 181950000   13
 181960000   21
 181970000   23
 181980000   26
 181990000   24
 182000000   23
 182010000   22
 182020000   24
 182030000   27
 182040000   19
 182050000   20
 182060000   26
 182070000   26
 182080000   26
 182090000   20
 182100000   13
 182110000   19
 182120000   12
 182130000   17
 182140000    5
 182150000    5
 182160000    4
 182170000    4
 182180000    5
 182190000    6
 182200000    4
 182210000    4
 182220000    4
 182230000    4
 182240000    5
 182250000    4
 182260000    6
 182270000    5
 182280000    5
 182290000   13
 182300000   10
 182310000   12
 182320000    7
 182330000    6
 182340000    3
 182350000    4
 182360000    5
 182370000    4
 182380000    4
 182390000    5
 182400000    6
 182410000   15
 182420000   22
 182430000   23
 182440000   21
 182450000   18
 182460000   19
 182470000   22
 182480000   22
 182490000   19
 182500000   24
 182510000   23
 182520000   25
 182530000   23
 182540000   26
 182550000   26
 182560000   22
 182570000   25
 182580000   22
 182590000   21
 182600000   21
 182610000   23
 182620000   24
 182630000   23
 182640000   21
 182650000   20
 182660000   21
 182670000   21
 182680000   24
 182690000   26
 182700000   26
 182710000   22
 182720000   24
 182730000   27
 182740000   24
 182750000   26
 182760000   19
 182770000    5
 182780000    7
 182790000    7
 182800000    7
 182810000    5
 182820000    5
 182830000   10
 182840000    7
 182850000    4
 182860000    7
 182870000    4
 182880000    7
 182890000    4
 182900000    4
 182910000    4
 182920000    4
 182930000    5
 182940000    4
 182950000    4
 182960000    6
 182970000    4
 182980000    5
 182990000    7
 183000000    4
 183010000    2
 183020000    4
 183030000    3
 183040000    3
 183050000    2
 183060000    3
 183070000    3
 183080000    5
 183090000    5
 183100000    4
 183110000    3
 183120000    4
 183130000    3
 183140000    3
 183150000    4
 183160000   12
 183170000    4
 183180000    4
 183190000    4
 183200000    5
 183210000   14
 183220000    9
 183230000    4
 183240000    6
 183250000    4
 183260000    5
 183270000    3
 183280000    4
 183290000    4
 183300000    2
 183310000    6
 183320000    4
 183330000    4
 183340000    4
 183350000    3
 183360000    4
 183370000    3
 183380000    3
 183390000    4
 183400000    4
 183410000    4
 183420000    4
 183430000    3
 183440000    4
 183450000    5
 183460000    5
 183470000    9
 183480000    4
 183490000    5
 183500000    4
 183510000    4
 183520000    3
 183530000    3
 183540000    9
 183550000   17
 183560000    4
 183570000    4
 183580000    4
 183590000    3
 183600000    4
 183610000    6
 183620000    9
 183630000    4
 183640000    3
 183650000    7
 183660000    5
 183670000    3
 183680000    5
 183690000    3
 183700000    2
 183710000    4
 183720000    5
 183730000    4
 183740000    4
 183750000    4
 183760000    5
 183770000    7
 183780000    6
 183790000    4
 183800000    5
 183810000    3
 183820000    4
 183830000    3
 183840000    5
 183850000    5
 183860000    5
 183870000    5
 183880000    5
 183890000    5
 183900000    4
 183910000    5
 183920000    4
 183930000    5
 183940000    4
 183950000    5
 183960000    5
 183970000    5
 183980000    3
 183990000    4
 184000000    3
 184010000    3
 184020000    3
 184030000    3
 184040000    5
 184050000    3
 184060000    5
 184070000    4
 184080000    5
 184090000    5
 184100000    3
 184110000    4
 184120000    4
 184130000    5
 184140000    4
 184150000    3
 184160000    5
 184170000    5
 184180000    9
 184190000    3
 184200000    3
 184210000    3
 184220000    4
 184230000    3
 184240000    3
 184250000    4
 184260000    3
 184270000    4
 184280000    3
 184290000    3
 184300000    4
 184310000    5
 184320000    5
 184330000    5
 184340000    4
 184350000    6
 184360000    4
 184370000    4
 184380000    4
 184390000    3
 184400000    4
 184410000    5
 184420000    5
 184430000    4
 184440000    5
 184450000    4
 184460000    5
 184470000    5
 184480000    7
 184490000    4
 184500000    7
 184510000   12
 184520000    5
 184530000    5
 184540000    4
 184550000    7
 184560000    4
 184570000    5
 184580000    5
 184590000    4
 184600000    9
 184610000    5
 184620000    5
 184630000    5
 184640000    5
 184650000    3
 184660000    4
 184670000    4
 184680000    3
 184690000    3
 184700000    4
 184710000    3
 184720000    3
 184730000    2
 184740000    3
 184750000    3
 184760000    3
 184770000    3
 184780000    3
 184790000    2
 184800000    4
 184810000    4
 184820000    3
 184830000    4
 184840000    3
 184850000    4
 184860000    5
 184870000    4
 184880000    7
 184890000    5
 184900000    4
 184910000    3
 184920000    3
 184930000    5
 184940000    5
 184950000    3
 184960000    5
 184970000    4
 184980000    9
 184990000   19
 185000000   20
 185010000   20
 185020000   19
 185030000   16
 185040000   15
 185050000   21
 185060000   19
 185070000   19
 185080000   23
 185090000   22
 185100000   19
 185110000   16
 185120000   13
 185130000    4
 185140000    4
 185150000    7
 185160000    5
 185170000    2
 185180000    2
 185190000    4
 185200000    4
 185210000    3
 185220000    4
 185230000    3
 185240000    4
 185250000    3
 185260000    3
 185270000   10
 185280000    3
 185290000    3
 185300000    2
 185310000    3
 185320000    3
 185330000    4
 185340000    4
 185350000    4
 185360000    4
 185370000    3
 185380000    4
 185390000    3
 185400000    3
 185410000    3
 185420000    3
 185430000    3
 185440000    2
 185450000    3
 185460000    3
 185470000    4
 185480000    3
 185490000    3
 185500000    4
 185510000    3
 185520000    4
 185530000    3
 185540000    4
 185550000    3
 185560000    3
 185570000    4
 185580000    3
 185590000    4
 185600000    4
 185610000    3
 185620000    3
 185630000    5
 185640000    5
 185650000    4
 185660000    5
 185670000    4
 185680000    5
 185690000    5
 185700000    4
 185710000    3
 185720000    3
 185730000    4
 185740000    5
 185750000    4
 185760000    7
 185770000    3
 185780000    5
 185790000    5
 185800000    4
 185810000    4
 185820000    5
 185830000    3
 185840000    3
 185850000    2
 185860000    3
 185870000    3
 185880000    3
 185890000    4
 185900000    4
 185910000    2
 185920000   13
 185930000   13
 185940000    8
 185950000    5
 185960000    5
 185970000    4
 185980000    3
 185990000    4
 186000000    3
 186010000    3
 186020000    3
 186030000    3
 186040000    2
 186050000    5
 186060000    2
 186070000    2
 186080000    3
 186090000    4
 186100000    3
 186110000    4
 186120000    3
 186130000   15
 186140000    3
 186150000    5
 186160000    4
 186170000    5
 186180000    4
 186190000    6
 186200000    7
 186210000    7
 186220000    5
 186230000    5
 186240000   16
 186250000   14
 186260000   16
 186270000   13
 186280000    2
 186290000    2
 186300000    3
 186310000    4
 186320000    2
 186330000    4
 186340000    5
 186350000    4
 186360000    5
 186370000    5
 186380000    4
 186390000    5
 186400000    4
 186410000    4
 186420000    5
 186430000    4
 186440000    4
 186450000   17
 186460000    5
 186470000    5
 186480000    5
 186490000    5
 186500000    3
 186510000    6
 186520000    6
 186530000    7
 186540000    3
 186550000    4
 186560000    4
 186570000    4
 186580000    3
 186590000    5
 186600000    5
 186610000    5
 186620000    4
 186630000    5
 186640000    5
 186650000    6
 186660000    8
 186670000    7
 186680000    6
 186690000    4
 186700000    3
 186710000    5
 186720000    7
 186730000    4
 186740000    3
 186750000    3
 186760000    4
 186770000    3
 186780000    4
 186790000    4
 186800000    4
 186810000    6
 186820000    3
 186830000    4
 186840000    3
 186850000    2
 186860000    3
 186870000    5
 186880000    4
 186890000    7
 186900000    4
 186910000    2
 186920000    4
 186930000    7
 186940000    4
 186950000    4
 186960000    4
 186970000    7
 186980000    3
 186990000    5
 187000000    5
 187010000   10
 187020000    5
 187030000    4
 187040000    4
 187050000    4
 187060000    7
 187070000    4
 187080000    5
 187090000    5
 187100000    3
 187110000    4
 187120000    3
 187130000    3
 187140000    3
 187150000    5
 187160000    4
 187170000    5
 187180000    3
 187190000    4
 187200000    2
 187210000    3
 187220000    3
 187230000    6
 187240000    5
 187250000    7
 187260000    4
 187270000    4
 187280000    9
 187290000    5
 187300000    5
 187310000    7
 187320000    5
 187330000    8
 187340000    4
 187350000   16
 187360000   22
 187370000   22
 187380000   23
 187390000   24
 187400000   26
 187410000   25
 187420000   28
 187430000   25
 187440000   26
 187450000   22
 187460000   18
 187470000   16
 187480000   22
 187490000   23
 187500000   20
 187510000   17
 187520000   23
 187530000    5
 187540000    5
 187550000   10
 187560000    5
 187570000    4
 187580000    5
 187590000    8
 187600000    7
 187610000    5
 187620000    5
 187630000    4
 187640000    3
 187650000    7
 187660000    5
 187670000    5
 187680000    5
 187690000    3
 187700000    5
 187710000    4
 187720000    4
 187730000    6
 187740000   11
 187750000    7
 187760000    5
 187770000    5
 187780000    6
 187790000    5
 187800000    7
 187810000    5
 187820000    5
 187830000    5
 187840000    3
 187850000    3
 187860000    2
 187870000    4
 187880000    3
 187890000    5
 187900000    5
 187910000    5
 187920000    5
 187930000    5
 187940000    6
 187950000    6
 187960000    7
 187970000    4
 187980000    5
 187990000    4
 188000000    4
 188010000    4
 188020000    7
 188030000    5
 188040000    7
 188050000    4
 188060000    5
 188070000    4
 188080000    4
 188090000    2
 188100000    3
 188110000    3
 188120000    4
 188130000    4
 188140000    3
 188150000    3
 188160000    4
 188170000    2
 188180000    3
 188190000    4
 188200000    2
 188210000    4
 188220000    4
 188230000    5
 188240000    3
 188250000    4
 188260000    3
 188270000    3
 188280000    3
 188290000    4
 188300000    4
 188310000    4
 188320000    7
 188330000    5
 188340000    5
 188350000    6
 188360000    3
 188370000    4
 188380000    5
 188390000    3
 188400000    8
 188410000    4
 188420000    4
 188430000    4
 188440000    5
 188450000    4
 188460000    4
 188470000    4
 188480000    4
 188490000    5
 188500000    4
 188510000    3
 188520000    5
 188530000    5
 188540000    5
 188550000    3
 188560000    5
 188570000    3
 188580000    3
 188590000    3
 188600000    3
 188610000    4
 188620000    4
 188630000    3
 188640000    5
 188650000    4
 188660000    5
 188670000    4
 188680000    3
 188690000    2
 188700000    3
 188710000    3
 188720000    4
 188730000    4
 188740000    3
 188750000    4
 188760000    3
 188770000    4
 188780000    4
 188790000    3
 188800000    3
 188810000    3
 188820000    4
 188830000    3
 188840000    3
 188850000    4
 188860000    3
 188870000    2
 188880000    4
 188890000    3
 188900000    4
 188910000    3
 188920000    3
 188930000    4
 188940000    3
 188950000    5
 188960000    4
 188970000    8
 188980000    3
 188990000    3
 189000000    3
 189010000    4
 189020000    4
 189030000    4
 189040000    5
 189050000    5
 189060000    2
 189070000    3
 189080000    4
 189090000    4
 189100000    5
 189110000    3
 189120000    4
 189130000    3
 189140000    3
 189150000    3
 189160000   18
 189170000   19
 189180000   13
 189190000   17
 189200000   18
 189210000   19
 189220000   18
 189230000   21
 189240000   16
 189250000   14
 189260000    3
 189270000    5
 189280000    3
 189290000    4
 189300000    5
 189310000    4
 189320000    3
 189330000   10
 189340000    3
 189350000    5
 189360000    3
 189370000    3
 189380000    4
 189390000    5
 189400000    5
 189410000    3
 189420000    3
 189430000    3
 189440000    4
 189450000    3
 189460000    3
 189470000    2
 189480000    2
 189490000    4
 189500000    3
 189510000    3
 189520000    3
 189530000    3
 189540000    3
 189550000    7
 189560000    3
 189570000    6
 189580000   14
 189590000   18
 189600000   10
 189610000   14
 189620000   15
 189630000   19
 189640000   18
 189650000   13
 189660000    5
 189670000    4
 189680000    5
 189690000    5
 189700000    3
 189710000    3
 189720000    3
 189730000    5
 189740000    5
 189750000    5
 189760000    5
 189770000    5
 189780000    3
 189790000    3
 189800000    4
 189810000    4
 189820000    3
 189830000    5
 189840000    2
 189850000    3
 189860000    3
 189870000    3
 189880000    4
 189890000    9
 189900000    3
 189910000    4
 189920000    4
 189930000    4
 189940000    4
 189950000    4
 189960000   15
 189970000   19
 189980000   20
 189990000   19
 190000000   19
 190010000   15
 190020000   12
 190030000   16
 190040000   17
 190050000   16
 190060000   21
 190070000   18
 190080000   16
 190090000   19
 190100000   20
 190110000   19
 190120000   19
 190130000   20
 190140000   22
 190150000   19
 190160000   18
 190170000   21
 190180000   21
 190190000   19
 190200000   21
 190210000   22
 190220000   20
 190230000    8
 190240000   21
 190250000   13
 190260000   17
 190270000   20
 190280000    6
 190290000    6
 190300000    7
 190310000    3
 190320000    4
 190330000    3
 190340000    5
 190350000    8
 190360000    5
 190370000    4
 190380000    4
 190390000    5
 190400000    5
 190410000    3
 190420000    3
 190430000    3
 190440000    3
 190450000    4
 190460000    3
 190470000    4
 190480000    4
 190490000    3
 190500000    4
 190510000    4
 190520000    7
 190530000    5
 190540000    5
 190550000    4
 190560000    4
 190570000    7
 190580000   18
 190590000   11
 190600000    3
 190610000    5
 190620000    3
 190630000    3
 190640000    5
 190650000    4
 190660000    4
 190670000    5
 190680000    3
 190690000    3
 190700000    4
 190710000    3
 190720000    3
 190730000    3
 190740000    3
 190750000    3
 190760000    5
 190770000    3
 190780000    2
 190790000    4
 190800000    3
 190810000    4
 190820000    9
 190830000   15
 190840000   11
 190850000    4
 190860000    3
 190870000    4
 190880000    4
 190890000    2
 190900000    3
 190910000    2
 190920000    3
 190930000    3
 190940000    2
 190950000    4
 190960000    4
 190970000    2
 190980000    5
 190990000    3
 191000000   14
 191010000    5
 191020000    4
 191030000    3
 191040000    2
 191050000    3
 191060000    2
 191070000    3
 191080000   10
 191090000    2
 191100000    5
 191110000    4
 191120000    3
 191130000    3
 191140000    4
 191150000    3
 191160000    3
 191170000    3
 191180000    4
 191190000    3
 191200000    3
 191210000    2
 191220000    3
 191230000    3
 191240000    1
 191250000    3
 191260000    3
 191270000    4
 191280000    2
 191290000    2
 191300000    2
 191310000    3
 191320000    4
 191330000    4
 191340000    3
 191350000    4
 191360000    3
 191370000    3
 191380000    4
 191390000    4
 191400000    3
 191410000    3
 191420000    4
 191430000    3
 191440000    3
 191450000    2
 191460000    3
 191470000    3
 191480000    2
 191490000    3
 191500000    3
 191510000    2
 191520000    4
 191530000    3
 191540000    4
 191550000    3
 191560000    3
 191570000    3
 191580000    5
 191590000    3
 191600000    4
 191610000    7
 191620000    4
 191630000    3
 191640000    5
 191650000    6
 191660000    5
 191670000    4
 191680000    4
 191690000    8
 191700000    2
 191710000    3
 191720000    3
 191730000    3
 191740000    2
 191750000    3
 191760000    3
 191770000    2
 191780000    4
 191790000    4
 191800000    4
 191810000    3
 191820000    4
 191830000    3
 191840000    4
 191850000    4
 191860000    4
 191870000    3
 191880000    4
 191890000    4
 191900000    4
 191910000    5
 191920000    5
 191930000    5
 191940000    5
 191950000    3
 191960000    3
 191970000    3
 191980000    2
 191990000    4
 192000000    4
 192010000    3
 192020000    3
 192030000    3
 192040000    4
 192050000    4
 192060000    3
 192070000    4
 192080000    3
 192090000    4
 192100000    2
 192110000    4
 192120000    5
 192130000    4
 192140000    4
 192150000    2
 192160000    3
 192170000    3
 192180000    3
 192190000    3
 192200000    3
 192210000    5
 192220000    4
 192230000    2
 192240000    5
 192250000    3
 192260000    3
 192270000    4
 192280000    8
 192290000    3
 192300000    3
 192310000    3
 192320000    3
 192330000    4
 192340000    5
 192350000    3
 192360000    4
 192370000    4
 192380000    5
 192390000    5
 192400000    5
 192410000    3
 192420000    4
 192430000    3
 192440000    3
 192450000    3
 192460000    3
 192470000    3
 192480000    2
 192490000    4
 192500000    2
 192510000    2
 192520000   16
 192530000   14
 192540000    5
 192550000    4
 192560000    3
 192570000    4
 192580000    4
 192590000    3
 192600000    5
 192610000    5
 192620000    9
 192630000    5
 192640000   13
 192650000    3
 192660000    3
 192670000    3
 192680000    4
 192690000    2
 192700000    2
 192710000    4
 192720000    3
 192730000    4
 192740000    3
 192750000    4
 192760000    4
 192770000    4
 192780000    5
 192790000    5
 192800000    5
 192810000    3
 192820000    2
 192830000    3
 192840000    3
 192850000    7
 192860000    3
 192870000    4
 192880000    5
 192890000    9
 192900000    2
 192910000    4
 192920000    3
 192930000    4
 192940000    5
 192950000   11
 192960000    8
 192970000    5
 192980000    5
 192990000    3
 193000000    4
 193010000    3
 193020000    3
 193030000    5
 193040000    4
 193050000    5
 193060000    3
 193070000    5
 193080000    3
 193090000    4
 193100000    3
 193110000    4
 193120000    5
 193130000    4
 193140000    3
 193150000    5
 193160000    5
 193170000    4
 193180000    3
 193190000    3
 193200000    4
 193210000    5
 193220000    2
 193230000    3
 193240000    3
 193250000    4
 193260000    3
 193270000    4
 193280000    3
 193290000    4
 193300000    4
 193310000    2
 193320000    5
 193330000    4
 193340000    4
 193350000    4
 193360000    5
 193370000    4
 193380000    6
 193390000    3
 193400000    3
 193410000    4
 193420000    4
 193430000    3
 193440000    5
 193450000    2
 193460000    4
 193470000    4
 193480000    2
 193490000    3
 193500000    5
 193510000    4
 193520000    4
 193530000    3
 193540000    5
 193550000    3
 193560000    4
 193570000    5
 193580000    3
 193590000    3
 193600000    3
 193610000    4
 193620000    4
 193630000    3
 193640000    5
 193650000    4
 193660000    4
 193670000    3
 193680000    4
 193690000    5
 193700000    4
 193710000    4
 193720000    7
 193730000    3
 193740000    5
 193750000    5
 193760000    4
 193770000    5
 193780000    7
 193790000    7
 193800000    4
 193810000    4
 193820000    4
 193830000    3
 193840000    5
 193850000    5
 193860000    3
 193870000    4
 193880000    4
 193890000    4
 193900000    3
 193910000   17
 193920000   15
 193930000    5
 193940000    3
 193950000    3
 193960000    3
 193970000    4
 193980000    3
 193990000    4
 194000000    4
 194010000    4
 194020000    3
 194030000    4
 194040000    5
 194050000    5
 194060000    5
 194070000    3
 194080000    4
 194090000    4
 194100000    4
 194110000    2
 194120000    4
 194130000    4
 194140000    4
 194150000    3
 194160000    3
 194170000    4
 194180000    5
 194190000    3
 194200000   10
 194210000    7
 194220000    5
 194230000    4
 194240000    3
 194250000    3
 194260000    6
 194270000    3
 194280000    3
 194290000    4
 194300000    4
 194310000    4
 194320000    4
 194330000    2
 194340000    3
 194350000    4
 194360000    3
 194370000    4
 194380000    3
 194390000    7
 194400000    3
 194410000    3
 194420000    3
 194430000    4
 194440000    3
 194450000    2
 194460000    2
 194470000    2
 194480000    4
 194490000    2
 194500000    3
 194510000    4
 194520000    4
 194530000    5
 194540000    4
 194550000    4
 194560000    4
 194570000    3
 194580000    3
 194590000    3
 194600000    2
 194610000    3
 194620000    4
 194630000    6
 194640000    6
 194650000    4
 194660000    4
 194670000    4
 194680000    4
 194690000    3
 194700000    3
 194710000    4
 194720000    3
 194730000    3
 194740000    3
 194750000    4
 194760000    4
 194770000    5
 194780000    3
 194790000    4
 194800000    4
 194810000    3
 194820000    4
 194830000    2
 194840000    3
 194850000    4
 194860000    3
 194870000    3
 194880000    5
 194890000    5
 194900000    2
 194910000    4
 194920000    3
 194930000    4
 194940000    4
 194950000   11
 194960000   13
 194970000    3
 194980000    3
 194990000    4
 195000000    4
 195000000    4
 195010000    5
 195020000    4
 195030000    3
 195040000    2
 195050000    3
 195060000    3
 195070000    3
 195080000    3
 195090000    3
 195100000    3
 195110000    3
 195120000    4
 195130000    4
 195140000    6
 195150000    4
 195160000    3
 195170000    5
 195180000    5
 195190000    5
 195200000    4
 195210000    5
 195220000    5
 195230000   13
 195240000    7
 195250000    5
 195260000    4
 195270000    7
 195280000    5
 195290000    5
 195300000    7
 195310000    6
 195320000    5
 195330000    5
 195340000    4
 195350000    5
 195360000    8
 195370000   20
 195380000   25
 195390000   21
 195400000   24
 195410000   22
 195420000   23
 195430000   20
 195440000   22
 195450000    5
 195460000    4
 195470000    4
 195480000    4
 195490000    5
 195500000    7
 195510000    3
 195520000    8
 195530000   12
 195540000    4
 195550000    7
 195560000    4
 195570000    4
 195580000    5
 195590000    6
 195600000    5
 195610000   21
 195620000   16
 195630000    5
 195640000    3
 195650000    4
 195660000    4
 195670000    4
 195680000    3
 195690000    3
 195700000    3
 195710000    3
 195720000    4
 195730000    3
 195740000    4
 195750000    4
 195760000    4
 195770000    3
 195780000    4
 195790000    5
 195800000    5
 195810000    3
 195820000    5
 195830000    6
 195840000    2
 195850000    4
 195860000    3
 195870000    3
 195880000   15
 195890000    4
 195900000    3
 195910000    2
 195920000    4
 195930000    3
 195940000    3
 195950000    4
 195960000   19
 195970000   19
 195980000   20
 195990000   20
 196000000   18
 196010000   19
 196020000   19
 196030000   18
 196040000   16
 196050000   11
 196060000    4
 196070000    4
 196080000    3
 196090000    2
 196100000    6
 196110000    4
 196120000    3
 196130000    4
 196140000    2
 196150000    3
 196160000    3
 196170000    4
 196180000    3
 196190000    3
 196200000    4
 196210000    4
 196220000    4
 196230000    5
 196240000    2
 196250000    6
 196260000    4
 196270000    6
 196280000    4
 196290000    3
 196300000    4
 196310000    4
 196320000    5
 196330000    4
 196340000    4
 196350000    3
 196360000    4
 196370000    3
 196380000    3
 196390000    4
 196400000    5
 196410000    4
 196420000    5
 196430000    4
 196440000    3
 196450000    3
 196460000    4
 196470000    5
 196480000    7
 196490000    5
 196500000    5
 196510000    7
 196520000   21
 196530000   23
 196540000   23
 196550000   22
 196560000   23
 196570000   26
 196580000   21
 196590000   24
 196600000   22
 196610000   24
 196620000   24
 196630000   19
 196640000   23
 196650000   21
 196660000   22
 196670000   25
 196680000   26
 196690000   26
 196700000   26
 196710000   23
 196720000   21
 196730000   24
 196740000   20
 196750000   19
 196760000   22
 196770000   23
 196780000   23
 196790000   21
 196800000   22
 196810000   24
 196820000   26
 196830000   23
 196840000   23
 196850000   26
 196860000   20
 196870000   22
 196880000   20
 196890000   21
 196900000   16
 196910000   22
 196920000   19
 196930000   19
 196940000   18
 196950000   13
 196960000   19
 196970000   15
 196980000   19
 196990000   17
 197000000   11
 197010000   21
 197020000   20
 197030000   19
 197040000   19
 197050000   22
 197060000   22
 197070000   22
 197080000   22
 197090000   22
 197100000   18
 197110000   22
 197120000   19
 197130000   19
 197140000   19
 197150000   19
 197160000   21
 197170000   18
 197180000   19
 197190000   17
 197200000   22
 197210000   22
 197220000   22
 197230000   19
 197240000   19
 197250000   15
 197260000    7
 197270000    3
 197280000    4
 197290000    4
 197300000    4
 197310000    4
 197320000    4
 197330000    5
 197340000    4
 197350000    4
 197360000    4
 197370000    4
 197380000    3
 197390000    3
 197400000    5
 197410000    3
 197420000    4
 197430000    4
 197440000   10
 197450000   19
 197460000   23
 197470000   19
 197480000   20
 197490000   20
 197500000   21
 197510000   19
 197520000    5
 197530000    5
 197540000    6
 197550000    5
 197560000    9
 197570000    5
 197580000    6
 197590000    5
 197600000    5
 197610000    3
 197620000    3
 197630000    3
 197640000    4
 197650000    4
 197660000    5
 197670000    3
 197680000    5
 197690000    5
 197700000    7
 197710000    5
 197720000    2
 197730000    4
 197740000    5
 197750000    5
 197760000    5
 197770000    3
 197780000    5
 197790000    7
 197800000    6
 197810000    5
 197820000    4
 197830000    4
 197840000    7
 197850000    5
 197860000    7
 197870000    4
 197880000    3
 197890000    4
 197900000    5
 197910000    4
 197920000    4
 197930000    6
 197940000    7
 197950000    4
 197960000    6
 197970000    7
 197980000    6
 197990000    5
 198000000    9
 198010000    8
 198020000    4
 198030000    6
 198040000    5
 198050000    4
 198060000    4
 198070000    7
 198080000    8
 198090000   19
 198100000   18
 198110000   19
 198120000   21
 198130000   17
 198140000   18
 198150000   17
 198160000   18
 198170000   13
 198180000   21
 198190000   15
 198200000   19
 198210000   22
 198220000   21
 198230000   23
 198240000   20
 198250000   18
 198260000    7
 198270000   17
 198280000   16
 198290000    7
 198300000    5
 198310000    5
 198320000    4
 198330000    4
 198340000    2
 198350000    2
 198360000    3
 198370000   12
 198380000    5
 198390000    5
 198400000    4
 198410000    4
 198420000    5
 198430000    6
 198440000    4
 198450000    5
 198460000    4
 198470000    5
 198480000    4
 198490000    5
 198500000    7
 198510000    3
 198520000    5
 198530000    2
 198540000    3
 198550000    3
 198560000    5
 198570000    5
 198580000    5
 198590000    6
 198600000    4
 198610000    5
 198620000    5
 198630000   19
 198640000   19
 198650000   19
 198660000   19
 198670000   21
 198680000   25
 198690000   19
 198700000   20
 198710000   21
 198720000   22
 198730000   21
 198740000   22
 198750000   19
 198760000   18
 198770000   17
 198780000   22
 198790000   17
 198800000   20
 198810000   19
 198820000   14
 198830000   15
 198840000   19
 198850000   20
 198860000   21
 198870000   12
 198880000   17
 198890000   17
 198900000   18
 198910000   18
 198920000   22
 198930000   19
 198940000   19
 198950000   17
 198960000   19
 198970000   18
 198980000   19
 198990000   21
 199000000   19
 199010000   17
 199020000   21
 199030000   17
 199040000    9
 199050000    5
 199060000    3
 199070000    4
 199080000    4
 199090000    5
 199100000    5
 199110000    5
 199120000    4
 199130000    4
 199140000    4
 199150000    3
 199160000    2
 199170000    3
 199180000    3
 199190000    5
 199200000    2
 199210000    3
 199220000    3
 199230000    3
 199240000    5
 199250000    4
 199260000    4
 199270000    2
 199280000    3
 199290000    5
 199300000    3
 199310000    4
 199320000    7
 199330000    4
 199340000    5
 199350000    3
 199360000    7
 199370000    4
 199380000    5
 199390000    4
 199400000    5
 199410000    3
 199420000    7
 199430000    5
 199440000    4
 199450000    2
 199460000    5
 199470000    9
 199480000    3
 199490000    5
 199500000    5
 199510000    5
 199520000    4
 199530000    3
 199540000    5
 199550000    5
 199560000    3
 199570000    4
 199580000    5
 199590000    2
 199600000    3
 199610000    3
 199620000    3
 199630000    3
 199640000    3
 199650000    3
 199660000    5
 199670000    3
 199680000    4
 199690000    4
 199700000    4
 199710000    5
 199720000    4
 199730000    5
 199740000    4
 199750000    4
 199760000    4
 199770000    3
 199780000    4
 199790000    3
 199800000    5
 199810000    4
 199820000    4
 199830000    3
 199840000    4
 199850000    3
 199860000    4
 199870000    5
 199880000    5
 199890000    5
 199900000    4
 199910000    1
 199920000    4
 199930000    5
 199940000    3
 199950000    4
 199960000    4
 199970000    3
 199980000    3
 199990000    5
 200000000    4
 200010000    5
 200020000    9
 200030000    4
 200040000    3
 200050000    5
 200060000    4
 200070000    4
 200080000    2
 200090000    3
 200100000    6
 200110000    4
 200120000    5
 200130000   20
 200140000   15
 200150000   13
 200160000    2
 200170000    5
 200180000    4
 200190000    3
 200200000    4
 200210000    3
 200220000    5
 200230000    3
 200240000    2
 200250000    2
 200260000    3
 200270000   18
 200280000    4
 200290000    3
 200300000    6
 200310000    3
 200320000    4
 200330000    2
 200340000    5
 200350000    4
 200360000    3
 200370000    3
 200380000    3
 200390000    5
 200400000    5
 200410000    3
 200420000    2
 200430000    3
 200440000    4
 200450000    3
 200460000    3
 200470000    2
 200480000    3
 200490000    3
 200500000    2
 200510000    2
 200520000    5
 200530000    3
 200540000    4
 200550000    5
 200560000    4
 200570000    5
 200580000    3
 200590000    3
 200600000    2
 200610000    2
 200620000    3
 200630000    3
 200640000    5
 200650000    5
 200660000    5
 200670000    7
 200680000    4
 200690000    4
 200700000    4
 200710000    4
 200720000    3
 200730000    3
 200740000    3
 200750000    3
 200760000    3
 200770000    4
 200780000    4
 200790000    5
 200800000    4
 200810000    3
 200820000    2
 200830000    2
 200840000    4
 200850000    4
 200860000    4
 200870000    4
 200880000   14
 200890000    4
 200900000    3
 200910000    5
 200920000    4
 200930000    4
 200940000    4
 200950000    3
 200960000    3
 200970000    4
 200980000    4
 200990000    3
 201000000    4
 201010000    4
 201020000    4
 201030000    5
 201040000    7
 201050000    3
 201060000   13
 201070000   17
 201080000    8
 201090000    7
 201100000    5
 201110000    7
 201120000    5
 201130000    3
 201140000    3
 201150000    4
 201160000    4
 201170000    2
 201180000    3
 201190000    3
 201200000   11
 201210000    5
 201220000    3
 201230000    5
 201240000    5
 201250000    4
 201260000    4
 201270000    4
 201280000   10
 201290000    3
 201300000    4
 201310000    4
 201320000    4
 201330000    5
 201340000    5
 201350000    5
 201360000    7
 201370000    4
 201380000    5
 201390000    4
 201400000    3
 201410000    4
 201420000   11
 201430000   19
 201440000    7
 201450000    5
 201460000    5
 201470000    5
 201480000    4
 201490000    7
 201500000    4
 201510000    5
 201520000    5
 201530000   11
 201540000    4
 201550000    3
 201560000    4
 201570000    3
 201580000    4
 201590000    4
 201600000    5
 201610000    3
 201620000    4
 201630000    4
 201640000    4
 201650000    3
 201660000    4
 201670000    3
 201680000    4
 201690000    3
 201700000    7
 201710000    4
 201720000    5
 201730000    6
 201740000    5
 201750000    4
 201760000    5
 201770000    4
 201780000    5
 201790000    7
 201800000    4
 201810000    4
 201820000    5
 201830000    3
 201840000    4
 201850000    4
 201860000    5
 201870000    5
 201880000    6
 201890000    7
 201900000    4
 201910000    8
 201920000   26
 201930000   21
 201940000   23
 201950000   26
 201960000   20
 201970000   13
 201980000    4
 201990000   11
 202000000    4
 202010000    4
 202020000    5
 202030000    7
 202040000    4
 202050000    5
 202060000    7
 202070000    5
 202080000    5
 202090000    5
 202100000    4
 202110000    5
 202120000    3
 202130000    5
 202140000    4
 202150000    3
 202160000    3
 202170000    4
 202180000    3
 202190000    3
 202200000    5
 202210000    5
 202220000    4
 202230000    4
 202240000    4
 202250000    4
 202260000    4
 202270000    5
 202280000    3
 202290000    4
 202300000    5
 202310000    5
 202320000    5
 202330000    3
 202340000    5
 202350000    5
 202360000    4
 202370000    4
 202380000    5
 202390000    4
 202400000    5
 202410000    4
 202420000    4
 202430000    4
 202440000    3
 202450000    5
 202460000    4
 202470000    4
 202480000    4
 202490000    5
 202500000    5
 202510000    5
 202520000    3
 202530000    4
 202540000    3
 202550000    4
 202560000    6
 202570000    3
 202580000    4
 202590000   10
 202600000   13
 202610000    5
 202620000    4
 202630000    3
 202640000    3
 202650000    5
 202660000    2
 202670000    3
 202680000    4
 202690000    4
 202700000    4
 202710000    4
 202720000    4
 202730000    5
 202740000   13
 202750000   16
 202760000    9
 202770000    5
 202780000    5
 202790000    3
 202800000    3
 202810000    3
 202820000    2
 202830000    3
 202840000    3
 202850000    4
 202860000    4
 202870000    4
 202880000    3
 202890000    3
 202900000    3
 202910000    2
 202920000    3
 202930000    3
 202940000    3
 202950000    7
 202960000    4
 202970000    3
 202980000    3
 202990000    2
 203000000    4
 203010000    4
 203020000   12
 203030000   15
 203040000   12
 203050000    3
 203060000    4
 203070000    3
 203080000    3
 203090000    3
 203100000    6
 203110000    5
 203120000    9
 203130000    5
 203140000    5
 203150000    6
 203160000    6
 203170000    4
 203180000   10
 203190000    3
 203200000    2
 203210000    4
 203220000    3
 203230000    4
 203240000    6
 203250000    5
 203260000    6
 203270000   14
 203280000   14
 203290000   23
 203300000   15
 203310000   19
 203320000   22
 203330000   15
 203340000    8
 203350000    5
 203360000    3
 203370000    5
 203380000    4
 203390000    5
 203400000    5
 203410000    4
 203420000    5
 203430000   11
 203440000    7
 203450000    5
 203460000    4
 203470000    2
 203480000    3
 203490000    3
 203500000    3
 203510000    5
 203520000   11
 203530000    3
 203540000    3
 203550000    4
 203560000    2
 203570000    3
 203580000    3
 203590000    4
 203600000    4
 203610000    4
 203620000    4
 203630000    3
 203640000    4
 203650000    3
 203660000    3
 203670000    4
 203680000    3
 203690000    4
 203700000    4
 203710000    3
 203720000    4
 203730000    2
 203740000    4
 203750000    4
 203760000    6
 203770000    5
 203780000    5
 203790000    5
 203800000    3
 203810000    6
 203820000    4
 203830000    4
 203840000    5
 203850000    4
 203860000    3
 203870000    3
 203880000    2
 203890000    3
 203900000    3
 203910000    4
 203920000    7
 203930000    4
 203940000    5
 203950000    4
 203960000    5
 203970000    1
 203980000    3
 203990000    3
 204000000    5
 204010000    7
 204020000    5
 204030000    8
 204040000    5
 204050000    5
 204060000    4
 204070000    4
 204080000    5
 204090000    5
 204100000    4
 204110000    5
 204120000    5
 204130000    7
 204140000    5
 204150000    4
 204160000    4
 204170000    5
 204180000    3
 204190000    5
 204200000    2
 204210000   10
 204220000    3
 204230000    2
 204240000    3
 204250000    3
 204260000    2
 204270000    3
 204280000    3
 204290000    2
 204300000    7
 204310000    4
 204320000    8
 204330000    3
 204340000    4
 204350000    4
 204360000    4
 204370000    4
 204380000    4
 204390000    3
 204400000    4
 204410000    4
 204420000   15
 204430000    8
 204440000    5
 204450000    6
 204460000    5
 204470000    4
 204480000    5
 204490000    7
 204500000    8
 204510000    4
 204520000    4
 204530000    5
 204540000   13
 204550000    4
 204560000    4
 204570000    4
 204580000    5
 204590000    3
 204600000    7
 204610000    4
 204620000    7
 204630000    4
 204640000    5
 204650000    4
 204660000    3
 204670000    5
 204680000    4
 204690000    5
 204700000    5
 204710000    4
 204720000    7
 204730000    9
 204740000    4
 204750000    4
 204760000    4
 204770000    6
 204780000    3
 204790000    6
 204800000    5
 204810000    3
 204820000    8
 204830000   15
 204840000   17
 204850000   18
 204860000   20
 204870000   23
 204880000   21
 204890000   22
 204900000   18
 204910000   18
 204920000   16
 204930000   22
 204940000   18
 204950000   18
 204960000    8
 204970000    5
 204980000    5
 204990000    4
 205000000    8
 205010000    3
 205020000    4
 205030000    4
 205040000    4
 205050000    5
 205060000    3
 205070000    2
 205080000    4
 205090000    2
 205100000    5
 205110000    2
 205120000    4
 205130000    3
 205140000    4
 205150000    3
 205160000    2
 205170000    5
 205180000    4
 205190000    5
 205200000    3
 205210000    4
 205220000    3
 205230000    5
 205240000    4
 205250000    5
 205260000    6
 205270000    5
 205280000    4
 205290000    5
 205300000    4
 205310000    4
 205320000    4
 205330000    2
 205340000    2
 205350000    4
 205360000    4
 205370000    4
 205380000    5
 205390000    4
 205400000    3
 205410000    8
 205420000    4
 205430000    3
 205440000    3
 205450000    4
 205460000    5
 205470000    5
 205480000    4
 205490000    4
 205500000    7
 205510000    4
 205520000    5
 205530000    4
 205540000    5
 205550000    5
 205560000    6
 205570000    4
 205580000    4
 205590000    5
 205600000    4
 205610000    5
 205620000    4
 205630000    9
 205640000    8
 205650000    7
 205660000    5
 205670000    5
 205680000    5
 205690000    4
 205700000    9
 205710000    5
 205720000    5
 205730000    5
 205740000    5
 205750000    5
 205760000    4
 205770000    4
 205780000    4
 205790000    4
 205800000    5
 205810000    5
 205820000    4
 205830000    4
 205840000    5
 205850000    5
 205860000    4
 205870000    5
 205880000    3
 205890000    3
 205900000    3
 205910000    5
 205920000    4
 205930000    3
 205940000    3
 205950000    1
 205960000    4
 205970000    2
 205980000    4
 205990000    4
 206000000    3
 206010000    5
 206020000    4
 206030000    4
 206040000    5
 206050000    2
 206060000    4
 206070000    3
 206080000    4
 206090000    4
 206100000    3
 206110000    9
 206120000    4
 206130000    3
 206140000    4
 206150000    3
 206160000    3
 206170000    3
 206180000    2
 206190000    3
 206200000    3
 206210000    2
 206220000    3
 206230000    4
 206240000    3
 206250000    4
 206260000    3
 206270000    2
 206280000    5
 206290000    4
 206300000    3
 206310000    4
 206320000    4
 206330000    4
 206340000    5
 206350000    4
 206360000    4
 206370000    3
 206380000    4
 206390000    5
 206400000    4
 206410000    4
 206420000    5
 206430000    5
 206440000    4
 206450000    6
 206460000   16
 206470000    4
 206480000    4
 206490000    4
 206500000    3
 206510000    3
 206520000    3
 206530000    8
 206540000    5
 206550000    5
 206560000    7
 206570000   10
 206580000    3
 206590000    3
 206600000    3
 206610000    3
 206620000    3
 206630000    2
 206640000    3
 206650000   10
 206660000    3
 206670000    3
 206680000    5
 206690000    4
 206700000    4
 206710000    3
 206720000    5
 206730000    4
 206740000    4
 206750000    1
 206760000    5
 206770000    5
 206780000    6
 206790000    5
 206800000   16
 206810000   18
 206820000   22
 206830000   20
 206840000   23
 206850000   13
 206860000   24
 206870000   28
 206880000   21
 206890000   23
 206900000   22
 206910000   22
 206920000   17
 206930000   23
 206940000   23
 206950000   25
 206960000   24
 206970000   27
 206980000   26
 206990000   26
 207000000   23
 207010000   23
 207020000   17
 207030000   18
 207040000   21
 207050000   23
 207060000   23
 207070000   26
 207080000   26
 207090000   26
 207100000   26
 207110000   27
 207120000   20
 207130000   26
 207140000   21
 207150000   26
 207160000   23
 207170000   22
 207180000   23
 207190000   13
 207200000   24
 207210000   26
 207220000   23
 207230000   22
 207240000   26
 207250000   25
 207260000   31
 207270000   26
 207280000   27
 207290000   25
 207300000   24
 207310000   27
 207320000   28
 207330000   24
 207340000   26
 207350000   35
 207360000   26
 207370000   27
 207380000   26
 207390000   23
 207400000   25
 207410000   19
 207420000   22
 207430000   19
 207440000   19
 207450000   23
 207460000   21
 207470000   11
 207480000    4
 207490000    4
 207500000    4
 207510000    3
 207520000    6
 207530000    3
 207540000    5
 207550000    3
 207560000    2
 207570000    4
 207580000    4
 207590000    4
 207600000    7
 207610000    6
 207620000    5
 207630000    3
 207640000    9
 207650000   18
 207660000   18
 207670000   15
 207680000   14
 207690000   21
 207700000   22
 207710000   21
 207720000   19
 207730000   17
 207740000   21
 207750000   25
 207760000   17
 207770000   22
 207780000   21
 207790000   16
 207800000   19
 207810000   10
 207820000    4
 207830000    3
 207840000   21
 207850000   11
 207860000   19
 207870000   19
 207880000   22
 207890000   19
 207900000   22
 207910000   12
 207920000   13
 207930000   18
 207940000   21
 207950000   23
 207960000   15
 207970000    6
 207980000   18
 207990000   18
 208000000   25
 208010000   17
 208020000   21
 208030000   18
 208040000   18
 208050000   22
 208060000   17
 208070000   20
 208080000   15
 208090000   21
 208100000   19
 208110000   22
 208120000   16
 208130000   21
 208140000   23
 208150000   14
 208160000   20
 208170000   14
 208180000    4
 208190000    5
 208200000   10
 208210000   12
 208220000    7
 208230000   15
 208240000   22
 208250000   19
 208260000   21
 208270000   10
 208280000   19
 208290000   21
 208300000   19
 208310000   18
 208320000   17
 208330000   22
 208340000   22
 208350000   20
 208360000   19
 208370000   15
 208380000   23
 208390000   19
 208400000   25
 208410000   24
 208420000   22
 208430000   22
 208440000   20
 208450000   21
 208460000   23
 208470000   17
 208480000   16
 208490000   16
 208500000   12
 208510000   11
 208520000   20
 208530000   17
 208540000   12
 208550000   19
 208560000    5
 208570000    5
 208580000    5
 208590000    6
 208600000    7
 208610000    7
 208620000    6
 208630000    7
 208640000    6
 208650000    5
 208660000    5
 208670000    5
 208680000    5
 208690000    5
 208700000   11
 208710000    5
 208720000    4
 208730000    4
 208740000    3
 208750000    4
 208760000    2
 208770000    4
 208780000    2
 208790000    3
 208800000    4
 208810000    3
 208820000    3
 208830000    4
 208840000    3
 208850000    3
 208860000    6
 208870000    3
 208880000    4
 208890000    5
 208900000    3
 208910000    3
 208920000    5
 208930000    5
 208940000    9
 208950000   16
 208960000    7
 208970000    8
 208980000    9
 208990000   11
 209000000    3
 209010000    5
 209020000    3
 209030000    2
 209040000    4
 209050000    5
 209060000    4
 209070000    3
 209080000    5
 209090000    5
 209100000    3
 209110000    3
 209120000    4
 209130000    3
 209140000    3
 209150000    4
 209160000    6
 209170000   21
 209180000    5
 209190000    5
 209200000    2
 209210000    4
 209220000    4
 209230000    4
 209240000    2
 209250000    3
 209260000    4
 209270000    3
 209280000    4
 209290000    4
 209300000    4
 209310000    3
 209320000    3
 209330000    4
 209340000    4
 209350000    3
 209360000    3
 209370000    5
 209380000    2
 209390000    3
 209400000    3
 209410000    3
 209420000    4
 209430000    3
 209440000    4
 209450000    3
 209460000    3
 209470000    2
 209480000    4
 209490000    3
 209500000    3
 209510000    3
 209520000    3
 209530000    3
 209540000    3
 209550000    3
 209560000    4
 209570000    4
 209580000    4
 209590000    8
 209600000    3
 209610000    5
 209620000    5
 209630000    4
 209640000    3
 209650000    4
 209660000    4
 209670000    7
 209680000    5
 209690000    4
 209700000    4
 209710000    4
 209720000    3
 209730000    5
 209740000   14
 209750000    4
 209760000    4
 209770000    6
 209780000    5
 209790000    3
 209800000    2
 209810000    4
 209820000    3
 209830000    4
 209840000    4
 209850000    3
 209860000    4
 209870000    4
 209880000    4
 209890000    3
 209900000    6
 209910000    3
 209920000    4
 209930000    3
 209940000    5
 209950000    7
 209960000    3
 209970000    5
 209980000    4
 209990000    2
 210000000    2
 210010000    4
 210020000    5
 210030000    5
 210040000    4
 210050000    4
 210060000    3
 210070000    4
 210080000    3
 210090000    3
 210100000    4
 210110000    4
 210120000    4
 210130000    5
 210140000    3
 210150000    4
 210160000    4
 210170000    3
 210180000    3
 210190000    3
 210200000    5
 210210000    3
 210220000    3
 210230000    4
 210240000    3
 210250000    4
 210260000    3
 210270000    3
 210280000    4
 210290000    3
 210300000    5
 210310000    4
 210320000    5
 210330000    4
 210340000    2
 210350000    7
 210360000    5
 210370000    4
 210380000    5
 210390000    3
 210400000    3
 210410000    7
 210420000    4
 210430000    4
 210440000    3
 210450000    4
 210460000    5
 210470000    5
 210480000    4
 210490000    4
 210500000    6
 210510000    3
 210520000    3
 210530000    3
 210540000    3
 210550000    4
 210560000    5
 210570000    5
 210580000    4
 210590000    4
 210600000    8
 210610000    7
 210620000    5
 210630000    6
 210640000    5
 210650000    3
 210660000    5
 210670000    4
 210680000    5
 210690000    5
 210700000    4
 210710000    3
 210720000    5
 210730000    4
 210740000    5
 210750000    8
 210760000    7
 210770000    6
 210780000    5
 210790000    3
 210800000    5
 210810000    4
 210820000   11
 210830000    5
 210840000    4
 210850000    3
 210860000    4
 210870000    2
 210880000    3
 210890000    4
 210900000    5
 210910000    5
 210920000    6
 210930000    7
 210940000    5
 210950000    5
 210960000    5
 210970000    5
 210980000    5
 210990000    4
 211000000    4
 211010000    6
 211020000    5
 211030000   11
 211040000    7
 211050000    7
 211060000    7
 211070000   16
 211080000    4
 211090000    4
 211100000    5
 211110000    5
 211120000    4
 211130000    5
 211140000    5
 211150000    7
 211160000    5
 211170000    3
 211180000    5
 211190000    7
 211200000    5
 211210000    5
 211220000    5
 211230000    4
 211240000    3
 211250000    4
 211260000    4
 211270000    4
 211280000    7
 211290000   20
 211300000   22
 211310000   25
 211320000   22
 211330000   22
 211340000   19
 211350000   19
 211360000   18
 211370000   23
 211380000   26
 211390000   24
 211400000   23
 211410000   23
 211420000   21
 211430000   21
 211440000   19
 211450000   22
 211460000   25
 211470000   21
 211480000   25
 211490000   23
 211500000   22
 211510000   24
 211520000   21
 211530000   21
 211540000   22
 211550000   22
 211560000   26
 211570000   26
 211580000   24
 211590000   21
 211600000   18
 211610000   20
 211620000   19
 211630000   18
 211640000   19
 211650000   22
 211660000   19
 211670000   17
 211680000   19
 211690000   19
 211700000   22
 211710000   19
 211720000   17
 211730000    9
 211740000   19
 211750000   17
 211760000   19
 211770000   23
 211780000   18
 211790000   20
 211800000    9
 211810000    7
 211820000    5
 211830000   16
 211840000   17
 211850000   14
 211860000   21
 211870000    9
 211880000    4
 211890000    4
 211900000    3
 211910000    4
 211920000    5
 211930000    4
 211940000    4
 211950000    3
 211960000    4
 211970000    5
 211980000    7
 211990000    5
 212000000    9
 212010000    3
 212020000    8
 212030000    3
 212040000    2
 212050000    4
 212060000    5
 212070000    3
 212080000    2
 212090000    5
 212100000    5
 212110000    4
 212120000    3
 212130000    4
 212140000    4
 212150000   13
 212160000   19
 212170000   23
 212180000   24
 212190000   16
 212200000   20
 212210000   23
 212220000   16
 212230000    5
 212240000   21
 212250000   21
 212260000   19
 212270000   22
 212280000   20
 212290000   16
 212300000   19
 212310000   15
 212320000   11
 212330000   18
 212340000   17
 212350000   15
 212360000   19
 212370000   19
 212380000   17
 212390000   19
 212400000    6
 212410000   12
 212420000    7
 212430000   18
 212440000    9
 212450000   14
 212460000    4
 212470000    7
 212480000    5
 212490000    3
 212500000    4
 212510000    2
 212520000    4
 212530000    4
 212540000    4
 212550000    3
 212560000    5
 212570000    4
 212580000    3
 212590000    4
 212600000    4
 212610000    4
 212620000    4
 212630000    5
 212640000    5
 212650000    6
 212660000    7
 212670000   18
 212680000    5
 212690000    4
 212700000    7
 212710000    8
 212720000    4
 212730000    9
 212740000    7
 212750000    5
 212760000    3
 212770000    4
 212780000    5
 212790000    7
 212800000    4
 212810000    4
 212820000    3
 212830000    4
 212840000    5
 212850000    5
 212860000    4
 212870000    3
 212880000    3
 212890000    3
 212900000    4
 212910000    3
 212920000    3
 212930000    3
 212940000    4
 212950000    4
 212960000    4
 212970000    4
 212980000    5
 212990000    5
 213000000    5
 213010000    4
 213020000    4
 213030000    4
 213040000    3
 213050000    5
 213060000    3
 213070000    3
 213080000    4
 213090000    3
 213100000    2
 213110000    3
 213120000    4
 213130000    7
 213140000    2
 213150000    3
 213160000    3
 213170000    3
 213180000    4
 213190000    3
 213200000    6
 213210000    4
 213220000    4
 213230000    3
 213240000    3
 213250000    4
 213260000    4
 213270000    4
 213280000    5
 213290000    3
 213300000    3
 213310000    4
 213320000    4
 213330000    4
 213340000    3
 213350000    3
 213360000    3
 213370000    4
 213380000    5
 213390000    5
 213400000    4
 213410000    3
 213420000    6
 213430000    5
 213440000    5
 213450000    4
 213460000    5
 213470000    4
 213480000    7
 213490000    7
 213500000    5
 213510000    5
 213520000    5
 213530000    4
 213540000    5
 213550000    3
 213560000    4
 213570000    2
 213580000    4
 213590000    4
 213600000    3
 213610000    4
 213620000    4
 213630000    6
 213640000    4
 213650000    4
 213660000    6
 213670000    4
 213680000    3
 213690000    5
 213700000    3
 213710000    2
 213720000    4
 213730000    5
 213740000    3
 213750000    3
 213760000    2
 213770000    4
 213780000    4
 213790000    4
 213800000    6
 213810000    4
 213820000    4
 213830000    4
 213840000    5
 213850000    4
 213860000    5
 213870000    2
 213880000    3
 213890000    3
 213900000    2
 213910000    3
 213920000    3
 213930000    3
 213940000    3
 213950000    5
 213960000    3
 213970000    3
 213980000    2
 213990000    3
 214000000    3
 214010000    3
 214020000    3
 214030000    3
 214040000    3
 214050000    4
 214060000    8
 214070000    4
 214080000    3
 214090000    4
 214100000    4
 214110000    4
 214120000    3
 214130000    4
 214140000    2
 214150000    3
 214160000    4
 214170000    5
 214180000    4
 214190000    4
 214200000    3
 214210000    2
 214220000    3
 214230000    4
 214240000    4
 214250000    4
 214260000    3
 214270000    5
 214280000    3
 214290000    4
 214300000    5
 214310000    5
 214320000    5
 214330000    4
 214340000    3
 214350000    2
 214360000    3
 214370000    3
 214380000    4
 214390000    3
 214400000   16
 214410000    8
 214420000   16
 214430000    6
 214440000   14
 214450000    4
 214460000    5
 214470000   11
 214480000    3
 214490000    3
 214500000    4
 214510000    3
 214520000    5
 214530000    4
 214540000    4
 214550000    4
 214560000   10
 214570000    4
 214580000    4
 214590000    4
 214600000    2
 214610000    4
 214620000   14
 214630000   21
 214640000   19
 214650000   13
 214660000   14
 214670000   17
 214680000   14
 214690000   15
 214700000   18
 214710000   16
 214720000   16
 214730000   22
 214740000   15
 214750000   13
 214760000    3
 214770000    2
 214780000    8
 214790000    4
 214800000    3
 214810000    7
 214820000    4
 214830000    3
 214840000    5
 214850000    8
 214860000    5
 214870000    4
 214880000    3
 214890000    5
 214900000    3
 214910000    3
 214920000    4
 214930000    5
 214940000    6
 214950000    9
 214960000    5
 214970000    5
 214980000    7
 214990000    4
 215000000    3
 215010000    4
 215020000    5
 215030000    3
 215040000    6
 215050000    5
 215060000    4
 215070000    5
 215080000    5
 215090000    4
 215100000    5
 215110000    3
 215120000    3
 215130000    3
 215140000    4
 215150000    3
 215160000    4
 215170000    2
 215180000    5
 215190000    5
 215200000    3
 215210000    3
 215220000    3
 215230000    4
 215240000    4
 215250000    4
 215260000    3
 215270000    3
 215280000    4
 215290000    2
 215300000    3
 215310000    4
 215320000    3
 215330000    4
 215340000    9
 215350000    3
 215360000    2
 215370000    2
 215380000    2
 215390000    3
 215400000    4
 215410000    3
 215420000    4
 215430000    5
 215440000    3
 215450000    2
 215460000    2
 215470000    4
 215480000   13
 215490000    5
 215500000    5
 215510000    3
 215520000    5
 215530000    3
 215540000    5
 215550000    4
 215560000    3
 215570000    4
 215580000    7
 215590000   16
 215600000    3
 215610000    3
 215620000    5
 215630000    4
 215640000    3
 215650000    3
 215660000    3
 215670000    2
 215680000    4
 215690000    4
 215700000    3
 215710000    3
 215720000    4
 215730000   19
 215740000    4
 215750000    4
 215760000    4
 215770000    5
 215780000    5
 215790000    7
 215800000    5
 215810000    8
 215820000    4
 215830000    4
 215840000    4
 215850000    4
 215860000    3
 215870000    4
 215880000    4
 215890000    2
 215900000    4
 215910000    5
 215920000    7
 215930000    5
 215940000    4
 215950000    3
 215960000    3
 215970000    3
 215980000    3
 215990000    7
 216000000    4
 216010000    4
 216020000    5
 216030000    3
 216040000    3
 216050000    5
 216060000    3
 216070000    3
 216080000    6
 216090000    7
 216100000    5
 216110000    4
 216120000    5
 216130000    5
 216140000    5
 216150000    5
 216160000    5
 216170000    7
 216180000    6
 216190000    5
 216200000    6
 216210000    7
 216220000    5
 216230000    5
 216240000    6
 216250000    3
 216260000    4
 216270000    9
 216280000    4
 216290000    5
 216300000    7
 216310000    5
 216320000    4
 216330000    4
 216340000    4
 216350000    6
 216360000    4
 216370000   11
 216380000   19
 216390000   17
 216400000   18
 216410000   19
 216420000    5
 216430000    4
 216440000    6
 216450000    3
 216460000    2
 216470000    4
 216480000    6
 216490000    3
 216500000    3
 216510000    4
 216520000    7
 216530000    5
 216540000    6
 216550000    4
 216560000    5
 216570000    5
 216580000   20
 216590000   22
 216600000   21
 216610000   19
 216620000   13
 216630000    5
 216640000    4
 216650000    3
 216660000    7
 216670000   10
 216680000   19
 216690000   19
 216700000   21
 216710000   23
 216720000   22
 216730000   19
 216740000   26
 216750000   21
 216760000   23
 216770000   23
 216780000   21
 216790000   19
 216800000   24
 216810000   21
 216820000   26
 216830000   22
 216840000   26
 216850000   25
 216860000   24
 216870000   23
 216880000   22
 216890000   21
 216900000   26
 216910000   21
 216920000   24
 216930000   23
 216940000   22
 216950000   23
 216960000   22
 216970000   22
 216980000   23
 216990000   19
 217000000   19
 217010000   20
 217020000   23
 217030000   19
 217040000   22
 217050000   25
 217060000   26
 217070000   25
 217080000   25
 217090000   21
 217100000   23
 217110000   26
 217120000   16
 217130000   21
 217140000   22
 217150000   24
 217160000   21
 217170000   22
 217180000   24
 217190000   23
 217200000   25
 217210000   24
 217220000   21
 217230000   21
 217240000   21
 217250000   14
 217260000   18
 217270000   20
 217280000   21
 217290000   23
 217300000   26
 217310000   26
 217320000   22
 217330000   26
 217340000   26
 217350000   22
 217360000   25
 217370000   23
 217380000   23
 217390000   24
 217400000   21
 217410000   21
 217420000   23
 217430000   21
 217440000   23
 217450000   21
 217460000   23
 217470000   24
 217480000   24
 217490000   24
 217500000   24
 217510000   21
 217520000   24
 217530000   23
 217540000   22
 217550000   24
 217560000   24
 217570000   22
 217580000   19
 217590000   20
 217600000   19
 217610000   25
 217620000   26
 217630000   23
 217640000   23
 217650000   22
 217660000   18
 217670000    4
 217680000    4
 217690000    5
 217700000    5
 217710000    5
 217720000    6
 217730000    7
 217740000    8
 217750000    5
 217760000    7
 217770000    5
 217780000    5
 217790000    3
 217800000    3
 217810000    4
 217820000    5
 217830000    4
 217840000    4
 217850000    4
 217860000    5
 217870000    5
 217880000   21
 217890000   19
 217900000   23
 217910000   18
 217920000   19
 217930000   19
 217940000   23
 217950000   20
 217960000   11
 217970000   11
 217980000    4
 217990000    5
 218000000    7
 218010000    5
 218020000    6
 218030000    8
 218040000   15
 218050000    5
 218060000    4
 218070000    4
 218080000    4
 218090000    9
 218100000    5
 218110000    3
 218120000   13
 218130000    5
 218140000    4
 218150000    3
 218160000    7
 218170000    6
 218180000    4
 218190000    5
 218200000    5
 218210000    5
 218220000    5
 218230000    7
 218240000   14
 218250000   16
 218260000   10
 218270000   10
 218280000    5
 218290000    8
 218300000    3
 218310000    7
 218320000    4
 218330000    4
 218340000    4
 218350000    3
 218360000    7
 218370000    5
 218380000    7
 218390000    4
 218400000    4
 218410000    5
 218420000    3
 218430000    4
 218440000    4
 218450000    4
 218460000    5
 218470000    4
 218480000    3
 218490000    5
 218500000    3
 218510000    4
 218520000    8
 218530000   11
 218540000    5
 218550000    4
 218560000    4
 218570000    4
 218580000    4
 218590000    5
 218600000    5
 218610000    6
 218620000    4
 218630000    6
 218640000    3
 218650000    2
 218660000    5
 218670000    5
 218680000    4
 218690000    5
 218700000    7
 218710000    5
 218720000    4
 218730000    3
 218740000    3
 218750000    3
 218760000   17
 218770000    3
 218780000    4
 218790000    3
 218800000    3
 218810000    3
 218820000    2
 218830000    3
 218840000    4
 218850000    4
 218860000    5
 218870000    3
 218880000    5
 218890000    3
 218900000    7
 218910000    4
 218920000    7
 218930000   15
 218940000    3
 218950000    4
 218960000    5
 218970000    4
 218980000    4
 218990000    5
 219000000    4
 219010000   10
 219020000    9
 219030000    5
 219040000    4
 219050000    2
 219060000    5
 219070000   13
 219080000    4
 219090000   11
 219100000    4
 219110000    4
 219120000    3
 219130000    4
 219140000    4
 219150000    2
 219160000    3
 219170000    5
 219180000    3
 219190000    3
 219200000    2
 219210000    3
 219220000    4
 219230000    2
 219240000    4
 219250000    2
 219260000    4
 219270000    4
 219280000    7
 219290000    5
 219300000    4
 219310000    5
 219320000    7
 219330000    5
 219340000    5
 219350000    3
 219360000    4
 219370000    9
 219380000    5
 219390000    9
 219400000   21
 219410000   21
 219420000   18
 219430000   21
 219440000   18
 219450000   19
 219460000   21
 219470000   19
 219480000   26
 219490000   23
 219500000   21
 219510000   23
 219520000   22
 219530000   23
 219540000   21
 219550000   20
 219560000   23
 219570000   20
 219580000   23
 219590000   26
 219600000   25
 219610000   24
 219620000   18
 219630000   22
 219640000   22
 219650000   22
 219660000   22
 219670000   20
 219680000   22
 219690000   22
 219700000   19
 219710000   19
 219720000   22
 219730000   24
 219740000   26
 219750000   21
 219760000   25
 219770000   23
 219780000   21
 219790000   16
 219800000    5
 219810000   23
 219820000   23
 219830000   18
 219840000   19
 219850000   19
 219860000   15
 219870000   15
 219880000    8
 219890000    5
 219900000    4
 219910000    4
 219920000    5
 219930000    5
 219940000    4
 219950000    5
 219960000    5
 219970000    3
 219980000    9
 219990000    5
 220000000    4
 220010000    3
 220020000    4
 220030000    7
 220040000    5
 220050000    5
 220060000    5
 220070000    4
 220080000    5
 220090000    6
 220100000    2
 220110000    6
 220120000    3
 220130000    5
 220140000    5
 220150000    7
 220160000    5
 220170000    5
 220180000    7
 220190000    5
 220200000    5
 220210000    9
 220220000    5
 220230000   11
 220240000    5
 220250000    7
 220260000    3
 220270000    9
 220280000    7
 220290000    6
 220300000    2
 220310000    5
 220320000   10
 220330000   11
 220340000    6
 220350000   16
 220360000   23
 220370000   21
 220380000   23
 220390000   25
 220400000   22
 220410000   30
 220420000   28
 220430000   24
 220440000   19
 220450000   22
 220460000   22
 220470000   20
 220480000   22
 220490000   21
 220500000   21
 220510000   24
 220520000   23
 220530000   26
 220540000   23
 220550000   19
 220560000   24
 220570000   23
 220580000   22
 220590000   21
 220600000   24
 220610000   19
 220620000   21
 220630000   18
 220640000   23
 220650000   19
 220660000   21
 220670000   21
 220680000   19
 220690000   14
 220700000   16
 220710000   10
 220720000    4
 220730000    4
 220740000    4
 220750000    4
 220760000    4
 220770000    4
 220780000    4
 220790000    6
 220800000    5
 220810000    7
 220820000    6
 220830000    5
 220840000    5
 220850000    5
 220860000    4
 220870000    3
 220880000    5
 220890000    5
 220900000    4
 220910000    5
 220920000    4
 220930000    5
 220940000    2
 220950000    4
 220960000    5
 220970000    8
 220980000    4
 220990000    5
 221000000    5
 221010000    4
 221020000    3
 221030000    4
 221040000    3
 221050000    3
 221060000    4
 221070000    5
 221080000    3
 221090000    3
 221100000    5
 221110000    5
 221120000    4
 221130000    3
 221140000    7
 221150000    3
 221160000    3
 221170000    5
 221180000    5
 221190000    9
 221200000    4
 221210000    5
 221220000    4
 221230000    5
 221240000   13
 221250000    8
 221260000    3
 221270000    3
 221280000    4
 221290000    5
 221300000    5
 221310000    6
 221320000    4
 221330000    6
 221340000    5
 221350000    5
 221360000    4
 221370000    5
 221380000    7
 221390000    7
 221400000    4
 221410000    4
 221420000    7
 221430000    6
 221440000    4
 221450000    4
 221460000    4
 221470000    3
 221480000    4
 221490000    6
 221500000    3
 221510000    8
 221520000    3
 221530000    4
 221540000    5
 221550000    3
 221560000    4
 221570000    3
 221580000    4
 221590000    4
 221600000    5
 221610000    5
 221620000    2
 221630000    5
 221640000    4
 221650000    4
 221660000    3
 221670000    5
 221680000    7
 221690000    6
 221700000    5
 221710000    5
 221720000    5
 221730000    5
 221740000    4
 221750000    3
 221760000    5
 221770000    2
 221780000    3
 221790000    6
 221800000    5
 221810000    4
 221820000    3
 221830000    6
 221840000    6
 221850000   15
 221860000   13
 221870000   23
 221880000   22
 221890000   23
 221900000   14
 221910000   20
 221920000   23
 221930000   20
 221940000   16
 221950000   23
 221960000   23
 221970000   22
 221980000   23
 221990000   39
 222000000   27
 222010000   24
 222020000   24
 222030000   25
 222040000   24
 222050000   27
 222060000   26
 222070000   23
 222080000   22
 222090000   19
 222100000   23
 222110000   26
 222120000   26
 222130000   20
 222140000   22
 222150000   26
 222160000   23
 222170000   26
 222180000   24
 222190000   22
 222200000   24
 222210000   19
 222220000    5
 222230000    5
 222240000    5
 222250000    5
 222260000    6
 222270000    7
 222280000    5
 222290000    5
 222300000    9
 222310000    5
 222320000    7
 222330000    5
 222340000    8
 222350000    5
 222360000   11
 222370000    4
 222380000    5
 222390000    7
 222400000    4
 222410000   14
 222420000   16
 222430000   22
 222440000   19
 222450000   17
 222460000   21
 222470000   17
 222480000   16
 222490000   22
 222500000   24
 222510000   21
 222520000   23
 222530000   23
 222540000   21
 222550000   21
 222560000   22
 222570000   19
 222580000   23
 222590000   27
 222600000   26
 222610000   22
 222620000   23
 222630000   24
 222640000   23
 222650000   25
 222660000   24
 222670000   24
 222680000   21
 222690000   22
 222700000   24
 222710000   22
 222720000   22
 222730000   20
 222740000   18
 222750000   15
 222760000   19
 222770000   19
 222780000   17
 222790000   19
 222800000   16
 222810000   13
 222820000   21
 222830000   18
 222840000   16
 222850000   19
 222860000   21
 222870000   17
 222880000   10
 222890000    4
 222900000    4
 222910000    3
 222920000    4
 222930000    8
 222940000    5
 222950000    7
 222960000    7
 222970000    4
 222980000   20
 222990000   18
 223000000   19
 223010000   20
 223020000    7
 223030000    5
 223040000    6
 223050000    5
 223060000   15
 223070000   26
 223080000   24
 223090000   23
 223100000   21
 223110000   24
 223120000   22
 223130000   25
 223140000   24
 223150000   27
 223160000   26
 223170000   21
 223180000   15
 223190000   19
 223200000   17
 223210000   18
 223220000   18
 223230000   18
 223240000   13
 223250000    4
 223260000    4
 223270000    4
 223280000    3
 223290000    5
 223300000    4
 223310000    4
 223320000    3
 223330000    4
 223340000    4
 223350000    4
 223360000   13
 223370000    3
 223380000    4
 223390000    3
 223400000    4
 223410000    5
 223420000    5
 223430000    2
 223440000    3
 223450000    3
 223460000    4
 223470000    3
 223480000    4
 223490000    5
 223500000    4
 223510000   15
 223520000    3
 223530000    6
 223540000    4
 223550000    5
 223560000    3
 223570000    5
 223580000    5
 223590000    7
 223600000    4
 223610000    4
 223620000    4
 223630000    4
 223640000    5
 223650000    5
 223660000    4
 223670000    5
 223680000    5
 223690000    4
 223700000    4
 223710000    3
 223720000    5
 223730000    3
 223740000    5
 223750000    4
 223760000    5
 223770000    6
 223780000    8
 223790000    7
 223800000    7
 223810000    7
 223820000    7
 223830000    4
 223840000    3
 223850000    4
 223860000    5
 223870000    4
 223880000    4
 223890000    4
 223900000    3
 223910000    4
 223920000    3
 223930000    5
 223940000    4
 223950000    3
 223960000    4
 223970000    4
 223980000    3
 223990000    3
 224000000    3
 224010000    3
 224020000    4
 224030000    4
 224040000    4
 224050000    4
 224060000    7
 224070000    5
 224080000    5
 224090000    5
 224100000    4
 224110000    3
 224120000    4
 224130000    4
 224140000    4
 224150000    5
 224160000    4
 224170000    3
 224180000    2
 224190000    3
 224200000    4
 224210000    5
 224220000    3
 224230000    4
 224240000    4
 224250000    3
 224260000    4
 224270000    5
 224280000    3
 224290000    4
 224300000    4
 224310000    3
 224320000    5
 224330000    4
 224340000    3
 224350000    3
 224360000    3
 224370000    2
 224380000    1
 224390000    3
 224400000    6
 224410000    2
 224420000    3
 224430000    5
 224440000    8
 224450000    5
 224460000    3
 224470000    3
 224480000    5
 224490000    2
 224500000    4
 224510000    3
 224520000    4
 224530000    3
 224540000    5
 224550000    4
 224560000    4
 224570000    4
 224580000    3
 224590000    3
 224600000    3
 224610000    5
 224620000    4
 224630000    4
 224640000    4
 224650000    3
 224660000    3
 224670000    3
 224680000    5
 224690000    4
 224700000    5
 224710000    4
 224720000    4
 224730000    4
 224740000    4
 224750000    3
 224760000    3
 224770000    3
 224780000    3
 224790000    3
 224800000    4
 224810000    4
 224820000    2
 224830000    4
 224840000    4
 224850000    4
 224860000    5
 224870000    5
 224880000    3
 224890000    3
 224900000    4
 224910000    3
 224920000    4
 224930000    4
 224940000    5
 224950000    4
 224960000    6
 224970000    7
 224980000   21
 224990000   19
 225000000   17
 225010000   22
 225020000   20
 225030000   22
 225040000   21
 225050000   24
 225060000   14
 225070000   22
 225080000   14
 225090000   13
 225100000   14
 225110000    7
 225120000    4
 225130000    4
 225140000    5
 225150000   16
 225160000   22
 225170000   24
 225180000   21
 225190000   20
 225200000   15
 225210000   22
 225220000   22
 225230000   22
 225240000   19
 225250000   23
 225260000    8
 225270000    8
 225280000    4
 225290000    7
 225300000    5
 225310000    3
 225320000    4
 225330000    4
 225340000    3
 225350000    4
 225360000    4
 225370000    5
 225380000    6
 225390000    4
 225400000    4
 225410000    3
 225420000    4
 225430000    4
 225440000    5
 225450000    4
 225460000    4
 225470000   10
 225480000    4
 225490000    5
 225500000    5
 225510000    4
 225520000    7
 225530000    4
 225540000    3
 225550000    3
 225560000    3
 225570000    3
 225580000    3
 225590000    4
 225600000    3
 225610000    4
 225620000    3
 225630000    4
 225640000    6
 225650000    4
 225660000    5
 225670000    6
 225680000    7
 225690000    7
 225700000    4
 225710000    5
 225720000    5
 225730000    5
 225740000    5
 225750000    5
 225760000    6
 225770000    5
 225780000    5
 225790000    6
 225800000    4
 225810000    3
 225820000    3
 225830000    2
 225840000    4
 225850000    4
 225860000    6
 225870000    5
 225880000    5
 225890000    5
 225900000    5
 225910000   19
 225920000    4
 225930000    3
 225940000    3
 225950000    4
 225960000    3
 225970000    5
 225980000    3
 225990000    4
 226000000    3
 226010000    4
 226020000    5
 226030000    4
 226040000    4
 226050000    4
 226060000    4
 226070000    8
 226080000   21
 226090000    4
 226100000    4
 226110000    5
 226120000    3
 226130000    5
 226140000    6
 226150000   16
 226160000   20
 226170000   22
 226180000   20
 226190000   23
 226200000   19
 226210000   20
 226220000   21
 226230000   19
 226240000   13
 226250000   20
 226260000    8
 226270000    6
 226280000    5
 226290000    4
 226300000    4
 226310000    4
 226320000    5
 226330000    6
 226340000    3
 226350000    4
 226360000    5
 226370000    4
 226380000    3
 226390000    2
 226400000    3
 226410000    4
 226420000    4
 226430000    3
 226440000    4
 226450000    5
 226460000    4
 226470000    4
 226480000    7
 226490000    4
 226500000    5
 226510000    4
 226520000    5
 226530000    5
 226540000    6
 226550000    3
 226560000    5
 226570000   14
 226580000    5
 226590000    4
 226600000    5
 226610000    4
 226620000    5
 226630000    6
 226640000    3
 226650000   19
 226660000    9
 226670000    7
 226680000    5
 226690000    5
 226700000    5
 226710000    4
 226720000    5
 226730000    5
 226740000    6
 226750000    3
 226760000    3
 226770000    3
 226780000    4
 226790000    5
 226800000    5
 226810000    3
 226820000    2
 226830000    5
 226840000    3
 226850000    3
 226860000    3
 226870000    4
 226880000    5
 226890000    4
 226900000    5
 226910000    4
 226920000    4
 226930000    3
 226940000    3
 226950000    4
 226960000    5
 226970000    7
 226980000   10
 226990000   21
 227000000    7
 227010000   16
 227020000   17
 227030000   17
 227040000   13
 227050000   17
 227060000    7
 227070000    7
 227080000   23
 227090000   21
 227100000   19
 227110000   23
 227120000   19
 227130000   21
 227140000   21
 227150000   22
 227160000   23
 227170000   18
 227180000   19
 227190000   23
 227200000   18
 227210000   19
 227220000   19
 227230000   17
 227240000   21
 227250000   21
 227260000   23
 227270000   19
 227280000   14
 227290000    3
 227300000    3
 227310000    5
 227320000    4
 227330000    4
 227340000    7
 227350000    5
 227360000    5
 227370000    3
 227380000    9
 227390000    5
 227400000    5
 227410000    3
 227420000    5
 227430000    5
 227440000    5
 227450000    5
 227460000    9
 227470000    6
 227480000    5
 227490000    4
 227500000    5
 227510000    4
 227520000    5
 227530000    5
 227540000    5
 227550000    4
 227560000    3
 227570000    5
 227580000    3
 227590000    3
 227600000    4
 227610000    4
 227620000    4
 227630000    3
 227640000   14
 227650000    6
 227660000    2
 227670000    5
 227680000    5
 227690000    7
 227700000    5
 227710000    5
 227720000    5
 227730000    9
 227740000    6
 227750000   20
 227760000   26
 227770000   21
 227780000   26
 227790000   21
 227800000   22
 227810000   24
 227820000   26
 227830000   21
 227840000   29
 227850000   25
 227860000   26
 227870000   26
 227880000   21
 227890000   18
 227900000   19
 227910000   14
 227920000   15
 227930000   18
 227940000   20
 227950000   19
 227960000   21
 227970000   22
 227980000    4
 227990000    7
 228000000    5
 228010000    7
 228020000    7
 228030000    3
 228040000    5
 228050000    3
 228060000    5
 228070000   24
 228080000   21
 228090000   16
 228100000   19
 228110000   22
 228120000   20
 228130000   22
 228140000   23
 228150000   22
 228160000   23
 228170000   22
 228180000   22
 228190000   23
 228200000   26
 228210000   25
 228220000   18
 228230000   19
 228240000   20
 228250000   22
 228260000   21
 228270000   16
 228280000   20
 228290000   29
 228300000   22
 228310000   24
 228320000   19
 228330000   26
 228340000   24
 228350000   26
 228360000   24
 228370000   21
 228380000   16
 228390000   21
 228400000   23
 228410000   23
 228420000   22
 228430000   18
 228440000   19
 228450000   26
 228460000   21
 228470000   25
 228480000   26
 228490000   26
 228500000   24
 228510000   24
 228520000   24
 228530000   21
 228540000   21
 228550000   22
 228560000   22
 228570000   24
 228580000   23
 228590000   25
 228600000   23
 228610000   24
 228620000   26
 228630000   27
 228640000   23
 228650000   25
 228660000   23
 228670000   22
 228680000   24
 228690000   26
 228700000   21
 228710000   21
 228720000   21
 228730000   22
 228740000   21
 228750000   19
 228760000   23
 228770000   20
 228780000   20
 228790000   17
 228800000   24
 228810000   19
 228820000   22
 228830000   21
 228840000   23
 228850000   24
 228860000   22
 228870000   23
 228880000   22
 228890000   22
 228900000   26
 228910000   24
 228920000   25
 228930000   23
 228940000   19
 228950000   21
 228960000   22
 228970000   24
 228980000   22
 228990000   18
 229000000   18
 229010000   26
 229020000   22
 229030000   23
 229040000   26
 229050000   26
 229060000   25
 229070000   26
 229080000   22
 229090000   24
 229100000   26
 229110000   21
 229120000   18
 229130000   20
 229140000   21
 229150000   23
 229160000   23
 229170000   22
 229180000   23
 229190000   16
 229200000   21
 229210000   22
 229220000   10
 229230000   12
 229240000    3
 229250000    5
 229260000    4
 229270000    5
 229280000    7
 229290000    6
 229300000    5
 229310000   12
 229320000    5
 229330000    7
 229340000    7
 229350000    9
 229360000    8
 229370000    5
 229380000    7
 229390000    7
 229400000    4
 229410000    7
 229420000    5
 229430000    5
 229440000    5
 229450000    3
 229460000    4
 229470000    5
 229480000    3
 229490000    4
 229500000    7
 229510000    5
 229520000    5
 229530000   18
 229540000    7
 229550000    4
 229560000    7
 229570000    7
 229580000   14
 229590000   14
 229600000    4
 229610000    4
 229620000    3
 229630000    4
 229640000    5
 229650000    5
 229660000    2
 229670000    4
 229680000    4
 229690000   10
 229700000   18
 229710000   18
 229720000   13
 229730000   13
 229740000   15
 229750000   17
 229760000   13
 229770000   15
 229780000   14
 229790000   18
 229800000    4
 229810000    3
 229820000    5
 229830000    3
 229840000    4
 229850000    4
 229860000    5
 229870000    5
 229880000    3
 229890000    4
 229900000    3
 229910000    7
 229920000    4
 229930000    3
 229940000    5
 229950000    3
 229960000    7
 229970000    5
 229980000    4
 229990000    5
 230000000    5
 230010000    4
 230020000    3
 230030000    5
 230040000    4
 230050000    7
 230060000    5
 230070000    4
 230080000    5
 230090000    5
 230100000    5
 230110000    3
 230120000    4
 230130000    4
 230140000    4
 230150000    4
 230160000    4
 230170000    3
 230180000    3
 230190000    4
 230200000    3
 230210000    4
 230220000    2
 230230000    3
 230240000    3
 230250000    3
 230260000    4
 230270000    6
 230280000    3
 230290000    2
 230300000    3
 230310000    4
 230320000    3
 230330000    5
 230340000    2
 230350000    4
 230360000    3
 230370000    5
 230380000    5
 230390000    4
 230400000    4
 230410000    3
 230420000    5
 230430000    5
 230440000    6
 230450000    4
 230460000    4
 230470000    3
 230480000    4
 230490000    3
 230500000    3
 230510000    3
 230520000    5
 230530000   10
 230540000    4
 230550000    4
 230560000    4
 230570000    3
 230580000    5
 230590000    5
 230600000    3
 230610000    7
 230620000    7
 230630000    5
 230640000    5
 230650000    5
 230660000    5
 230670000    5
 230680000    3
 230690000    5
 230700000    5
 230710000    9
 230720000    5
 230730000    5
 230740000    4
 230750000    4
 230760000    3
 230770000    4
 230780000    3
 230790000    4
 230800000    5
 230810000    4
 230820000    2
 230830000    4
 230840000    3
 230850000    3
 230860000    4
 230870000    3
 230880000    3
 230890000    5
 230900000    3
 230910000    4
 230920000    2
 230930000    3
 230940000    5
 230950000    5
 230960000    3
 230970000    7
 230980000    5
 230990000    3
 231000000    4
 231010000    5
 231020000    3
 231030000    3
 231040000    4
 231050000    5
 231060000    3
 231070000    5
 231080000    8
 231090000    5
 231100000    3
 231110000    3
 231120000    5
 231130000    4
 231140000    6
 231150000    4
 231160000    4
 231170000    4
 231180000    5
 231190000    4
 231200000    5
 231210000    3
 231220000    4
 231230000    4
 231240000    5
 231250000    5
 231260000    5
 231270000    3
 231280000    4
 231290000    2
 231300000    5
 231310000    7
 231320000    6
 231330000    6
 231340000    5
 231350000    4
 231360000    5
 231370000    3
 231380000    5
 231390000    6
 231400000    4
 231410000    4
 231420000    7
 231430000    3
 231440000    4
 231450000    6
 231460000   12
 231470000   19
 231480000   13
 231490000   19
 231500000   22
 231510000   18
 231520000   20
 231530000   17
 231540000   20
 231550000   26
 231560000   21
 231570000   24
 231580000   26
 231590000   26
 231600000   17
 231610000   19
 231620000   21
 231630000    7
 231640000    7
 231650000    4
 231660000    5
 231670000    7
 231680000    4
 231690000    5
 231700000    4
 231710000    4
 231720000    4
 231730000    4
 231740000    3
 231750000    3
 231760000    5
 231770000    7
 231780000    6
 231790000    3
 231800000    5
 231810000    7
 231820000    5
 231830000    5
 231840000    5
 231850000    4
 231860000    5
 231870000    4
 231880000    4
 231890000    3
 231900000    4
 231910000    5
 231920000    5
 231930000   19
 231940000    8
 231950000    5
 231960000    7
 231970000    5
 231980000    5
 231990000    7
 232000000    7
 232010000    8
 232020000   19
 232030000    8
 232040000    4
 232050000    5
 232060000    7
 232070000    6
 232080000    8
 232090000    4
 232100000    3
 232110000    4
 232120000    5
 232130000    4
 232140000    5
 232150000    8
 232160000    3
 232170000    2
 232180000    3
 232190000    5
 232200000    5
 232210000    4
 232220000    2
 232230000    6
 232240000    4
 232250000    2
 232260000    3
 232270000    4
 232280000    4
 232290000    2
 232300000    4
 232310000    3
 232320000    3
 232330000    3
 232340000    4
 232350000    4
 232360000    3
 232370000    4
 232380000    4
 232390000    7
 232400000    5
 232410000    4
 232420000    3
 232430000    4
 232440000    4
 232450000    5
 232460000    5
 232470000    3
 232480000    4
 232490000    3
 232500000    2
 232510000    3
 232520000    3
 232530000    3
 232540000    4
 232550000   10
 232560000   12
 232570000    4
 232580000    7
 232590000   10
 232600000   13
 232610000   19
 232620000   18
 232630000   14
 232640000   14
 232650000   11
 232660000   18
 232670000    5
 232680000   12
 232690000   18
 232700000   18
 232710000   10
 232720000   14
 232730000   20
 232740000   18
 232750000   19
 232760000   21
 232770000   20
 232780000   22
 232790000   24
 232800000   19
 232810000    4
 232820000   20
 232830000   13
 232840000   22
 232850000   18
 232860000   18
 232870000   19
 232880000   14
 232890000   18
 232900000   16
 232910000   19
 232920000   17
 232930000   15
 232940000   22
 232950000   18
 232960000   21
 232970000   22
 232980000   18
 232990000   21
 233000000   22
 233010000   23
 233020000   20
 233030000   24
 233040000   22
 233050000   22
 233060000   19
 233070000   22
 233080000   23
 233090000   22
 233100000   22
 233110000   19
 233120000   20
 233130000   15
 233140000   23
 233150000   22
 233160000   19
 233170000   20
 233180000   24
 233190000   21
 233200000   26
 233210000   24
 233220000   26
 233230000   22
 233240000   22
 233250000   22
 233260000   17
 233270000   20
 233280000   21
 233290000   23
 233300000   25
 233310000   23
 233320000   21
 233330000   15
 233340000   14
 233350000   19
 233360000   20
 233370000   14
 233380000   15
 233390000   21
 233400000    6
 233410000    9
 233420000   17
 233430000   18
 233440000   18
 233450000   15
 233460000   17
 233470000   12
 233480000    8
 233490000    5
 233500000    4
 233510000   15
 233520000   12
 233530000   19
 233540000   10
 233550000   15
 233560000    3
 233570000    4
 233580000    4
 233590000    5
 233600000    3
 233610000    4
 233620000    4
 233630000    4
 233640000    2
 233650000    4
 233660000    4
 233670000    4
 233680000    3
 233690000    3
 233700000    4
 233710000    3
 233720000    3
 233730000    4
 233740000    4
 233750000    3
 233760000    7
 233770000    4
 233780000    5
 233790000    4
 233800000    5
 233810000    4
 233820000    8
 233830000    5
 233840000    5
 233850000    7
 233860000    5
 233870000    5
 233880000    4
 233890000    3
 233900000    4
 233910000    3
 233920000    3
 233930000    5
 233940000    4
 233950000    4
 233960000    3
 233970000    3
 233980000    4
 233990000    4
 234000000    5
 234010000    5
 234020000    4
 234030000    4
 234040000    7
 234050000    4
 234060000    3
 234070000    5
 234080000    4
 234090000    4
 234100000   13
 234110000    5
 234120000    4
 234130000    4
 234140000    5
 234150000    4
 234160000    5
 234170000    4
 234180000    4
 234190000    3
 234200000    3
 234210000    4
 234220000    3
 234230000    4
 234240000    5
 234250000    5
 234260000    4
 234270000    3
 234280000    5
 234290000    6
 234300000    3
 234310000    4
 234320000    7
 234330000    4
 234340000    4
 234350000    4
 234360000    5
 234370000    5
 234380000    2
 234390000    4
 234400000    4
 234410000    3
 234420000    4
 234430000    3
 234440000    3
 234450000    3
 234460000    3
 234470000    8
 234480000    3
 234490000    4
 234500000    3
 234510000    3
 234520000    3
 234530000    4
 234540000    4
 234550000    4
 234560000    3
 234570000    5
 234580000    4
 234590000    5
 234600000    3
 234610000    4
 234620000    4
 234630000    4
 234640000    3
 234650000    4
 234660000    5
 234670000    3
 234680000    5
 234690000    4
 234700000    3
 234710000    4
 234720000    4
 234730000    2
 234740000    3
 234750000    3
 234760000    4
 234770000    4
 234780000    4
 234790000    5
 234800000    4
 234810000    4
 234820000    3
 234830000    4
 234840000    4
 234850000    3
 234860000    4
 234870000    5
 234880000    3
 234890000    5
 234900000    5
 234910000    3
 234920000    4
 234930000    5
 234940000   17
 234950000   18
 234960000   19
 234970000    9
 234980000    2
 234990000    7
 235000000    4
 235010000    4
 235020000    4
 235030000    4
 235040000    5
 235050000    4
 235060000    7
 235070000    5
 235080000    4
 235090000    4
 235100000    3
 235110000    7
 235120000    4
 235130000    3
 235140000    4
 235150000    4
 235160000    4
 235170000    5
 235180000    4
 235190000    4
 235200000    4
 235210000    5
 235220000    4
 235230000    4
 235240000    3
 235250000    4
 235260000    3
 235270000    2
 235280000    4
 235290000    3
 235300000    3
 235310000    3
 235320000    3
 235330000    3
 235340000    7
 235350000    4
 235360000    5
 235370000    2
 235380000    4
 235390000    3
 235400000    4
 235410000    3
 235420000    4
 235430000    3
 235440000    4
 235450000    4
 235460000    4
 235470000    6
 235480000    5
 235490000    3
 235500000    5
 235510000    3
 235520000    5
 235530000    3
 235540000    4
 235550000    4
 235560000    4
 235570000    4
 235580000    4
 235590000    5
 235600000    4
 235610000    3
 235620000    4
 235630000    8
 235640000   19
 235650000   19
 235660000   18
 235670000   19
 235680000   18
 235690000   18
 235700000   21
 235710000    7
 235720000    5
 235730000    5
 235740000    5
 235750000    7
 235760000    3
 235770000    4
 235780000    4
 235790000    4
 235800000    5
 235810000    5
 235820000    4
 235830000    7
 235840000    5
 235850000    3
 235860000    8
 235870000    4
 235880000    2
 235890000    5
 235900000   18
 235910000    7
 235920000    4
 235930000    5
 235940000    4
 235950000    7
 235960000    4
 235970000    3
 235980000    4
 235990000    3
 236000000    3
 236010000    3
 236020000    2
 236030000    4
 236040000    4
 236050000    4
 236060000    4
 236070000    3
 236080000    5
 236090000    5
 236100000    5
 236110000    5
 236120000    4
 236130000    4
 236140000    7
 236150000   21
 236160000    5
 236170000    4
 236180000    5
 236190000    6
 236200000    5
 236210000    5
 236220000    4
 236230000    4
 236240000    3
 236250000    5
 236260000    3
 236270000    7
 236280000    4
 236290000    4
 236300000    8
 236310000   19
 236320000   18
 236330000   17
 236340000   21
 236350000   22
 236360000   13
 236370000   21
 236380000   26
 236390000   20
 236400000   21
 236410000   24
 236420000   26
 236430000   26
 236440000   26
 236450000   26
 236460000   23
 236470000   24
 236480000   24
 236490000   26
 236500000   27
 236510000   23
 236520000   26
 236530000   26
 236540000   26
 236550000   26
 236560000   22
 236570000   20
 236580000   23
 236590000   24
 236600000   17
 236610000   15
 236620000   20
 236630000   18
 236640000   23
 236650000   21
 236660000   22
 236670000   22
 236680000   24
 236690000   21
 236700000   19
 236710000   17
 236720000   13
 236730000   14
 236740000   20
 236750000   19
 236760000   22
 236770000   20
 236780000   19
 236790000    5
 236800000    5
 236810000    5
 236820000    4
 236830000    9
 236840000    4
 236850000    3
 236860000    3
 236870000    5
 236880000    4
 236890000    9
 236900000    5
 236910000    7
 236920000    4
 236930000    7
 236940000    5
 236950000    4
 236960000    4
 236970000    4
 236980000   10
 236990000    7
 237000000    7
 237010000    5
 237020000   17
 237030000   26
 237040000   27
 237050000   22
 237060000   25
 237070000   23
 237080000   22
 237090000   26
 237100000   22
 237110000   21
 237120000   20
 237130000   21
 237140000   24
 237150000   21
 237160000   18
 237170000   12
 237180000    7
 237190000   17
 237200000   24
 237210000   15
 237220000   18
 237230000   21
 237240000   19
 237250000   21
 237260000   16
 237270000   21
 237280000   19
 237290000    8
 237300000    6
 237310000    6
 237320000    2
 237330000    5
 237340000    5
 237350000    5
 237360000    5
 237370000    7
 237380000    5
 237390000    7
 237400000   12
 237410000    4
 237420000    6
 237430000    5
 237440000    7
 237450000    6
 237460000    8
 237470000    4
 237480000   19
 237490000    6
 237500000    9
 237510000   15
 237520000   11
 237530000    3
 237540000    3
 237550000    4
 237560000    2
 237570000    3
 237580000    3
 237590000    4
 237600000    4
 237610000    3
 237620000    5
 237630000    4
 237640000    5
 237650000    4
 237660000    4
 237670000    4
 237680000    4
 237690000    4
 237700000    4
 237710000    4
 237720000    4
 237730000    4
 237740000    4
 237750000    7
 237760000    5
 237770000    4
 237780000    4
 237790000    3
 237800000    4
 237810000    4
 237820000    4
 237830000    5
 237840000    4
 237850000    4
 237860000    3
 237870000    5
 237880000    4
 237890000    3
 237900000    4
 237910000    2
 237920000    9
 237930000    7
 237940000   10
 237950000    6
 237960000    5
 237970000    4
 237980000    5
 237990000    8
 238000000    6
 238010000    4
 238020000    3
 238030000    5
 238040000    5
 238050000    4
 238060000    4
 238070000    4
 238080000   10
 238090000    9
 238100000    6
 238110000   11
 238120000    6
 238130000   10
 238140000    7
 238150000    6
 238160000    4
 238170000    5
 238180000    4
 238190000    4
 238200000    4
 238210000    4
 238220000    4
 238230000    5
 238240000    5
 238250000    4
 238260000    3
 238270000    4
 238280000    3
 238290000    4
 238300000    3
 238310000    4
 238320000    3
 238330000    4
 238340000    4
 238350000    4
 238360000    2
 238370000    5
 238380000    3
 238390000    5
 238400000    3
 238410000    3
 238420000    3
 238430000    3
 238440000    3
 238450000    5
 238460000    5
 238470000    5
 238480000   15
 238490000   24
 238500000   17
 238510000   13
 238520000    3
 238530000    8
 238540000    7
 238550000    5
 238560000    4
 238570000    9
 238580000    9
 238590000    6
 238600000    4
 238610000    4
 238620000    3
 238630000    4
 238640000    3
 238650000    5
 238660000    2
 238670000    4
 238680000    5
 238690000    4
 238700000    5
 238710000    7
 238720000    5
 238730000   12
 238740000    3
 238750000    5
 238760000    5
 238770000    5
 238780000    5
 238790000    4
 238800000    3
 238810000    5
 238820000    4
 238830000    3
 238840000    4
 238850000    3
 238860000    4
 238870000    4
 238880000    5
 238890000    3
 238900000    3
 238910000    3
 238920000    3
 238930000    3
 238940000    3
 238950000    3
 238960000    3
 238970000    4
 238980000    3
 238990000    2
 239000000    4
 239010000    3
 239020000    3
 239030000    3
 239040000    3
 239050000    4
 239060000    4
 239070000    2
 239080000    4
 239090000    4
 239100000    4
 239110000    4
 239120000    5
 239130000    5
 239140000    3
 239150000    3
 239160000    4
 239170000    3
 239180000    4
 239190000    7
 239200000    3
 239210000    7
 239220000    7
 239230000    6
 239240000    5
 239250000    5
 239260000    3
 239270000    5
 239280000    4
 239290000    3
 239300000    3
 239310000    4
 239320000    4
 239330000    5
 239340000    3
 239350000    5
 239360000    4
 239370000    5
 239380000    9
 239390000    4
 239400000    7
 239410000    3
 239420000    5
 239430000    4
 239440000    6
 239450000    5
 239460000    5
 239470000    5
 239480000    5
 239490000    4
 239500000   10
 239510000    9
 239520000    4
 239530000    5
 239540000    5
 239550000   19
 239560000   18
 239570000   18
 239580000    4
 239590000   14
 239600000   16
 239610000   12
 239620000   14
 239630000   12
 239640000   13
 239650000   13
 239660000    3
 239670000    3
 239680000    5
 239690000    4
 239700000    4
 239710000    5
 239720000    3
 239730000    4
 239740000    3
 239750000    5
 239760000    3
 239770000    2
 239780000    3
 239790000    7
 239800000    6
 239810000    5
 239820000    4
 239830000    5
 239840000    3
 239850000    4
 239860000    7
 239870000    7
 239880000    9
 239890000    7
 239900000    5
 239910000    8
 239920000    5
 239930000    4
 239940000    5
 239950000    5
 239960000    3
 239970000    6
 239980000    3
 239990000    3
 240000000    4
 240010000    3
 240020000    5
 240030000    6
 240040000    4
 240050000    4
 240060000    4
 240070000    4
 240080000    3
 240090000    4
 240100000    4
 240110000    4
 240120000    5
 240130000    3
 240140000   14
 240150000    5
 240160000    3
 240170000    4
 240180000    3
 240190000    6
 240200000    7
 240210000    5
 240220000    7
 240230000    4
 240240000    3
 240250000    4
 240260000    7
 240270000    5
 240280000    5
 240290000    3
 240300000    5
 240310000    7
 240320000    5
 240330000    5
 240340000    4
 240350000    3
 240360000    6
 240370000    6
 240380000    3
 240390000    5
 240400000    6
 240410000    4
 240420000    4
 240430000   13
 240440000   16
 240450000   18
 240460000   19
 240470000   22
 240480000   21
 240490000   20
 240500000   19
 240510000   19
 240520000   18
 240530000   22
 240540000   12
 240550000   19
 240560000   13
 240570000   16
 240580000   20
 240590000   22
 240600000   18
 240610000   23
 240620000   26
 240630000   29
 240640000   22
 240650000   26
 240660000   25
 240670000   27
 240680000   24
 240690000   21
 240700000   26
 240710000   26
 240720000   22
 240730000   24
 240740000   24
 240750000   22
 240760000   27
 240770000   24
 240780000   24
 240790000   18
 240800000   22
 240810000   17
 240820000   18
 240830000   21
 240840000   19
 240850000   19
 240860000   13
 240870000   22
 240880000   16
 240890000   12
 240900000   16
 240910000   17
 240920000   19
 240930000   21
 240940000   20
 240950000   19
 240960000   14
 240970000   16
 240980000   22
 240990000    9
 241000000   19
 241010000   16
 241020000    4
 241030000    4
 241040000    4
 241050000    4
 241060000    6
 241070000    5
 241080000    5
 241090000    4
 241100000    5
 241110000    3
 241120000    3
 241130000    4
 241140000    3
 241150000    4
 241160000    5
 241170000    4
 241180000    5
 241190000    4
 241200000    4
 241210000    4
 241220000    4
 241230000    2
 241240000    4
 241250000    4
 241260000    4
 241270000    4
 241280000   15
 241290000    9
 241300000    7
 241310000   14
 241320000   21
 241330000   14
 241340000   21
 241350000   16
 241360000   17
 241370000   19
 241380000   16
 241390000   12
 241400000   13
 241410000   13
 241420000   13
 241430000   14
 241440000   19
 241450000   15
 241460000   15
 241470000   18
 241480000   16
 241490000   19
 241500000    9
 241510000    4
 241520000   15
 241530000    5
 241540000   16
 241550000   20
 241560000   14
 241570000   19
 241580000   23
 241590000   24
 241600000   26
 241610000   21
 241620000   24
 241630000   21
 241640000   22
 241650000   26
 241660000   26
 241670000   14
 241680000   18
 241690000   22
 241700000   23
 241710000   21
 241720000   22
 241730000   25
 241740000   24
 241750000   22
 241760000   22
 241770000   19
 241780000   17
 241790000   19
 241800000   19
 241810000   18
 241820000   19
 241830000   21
 241840000   19
 241850000   22
 241860000   21
 241870000   20
 241880000   18
 241890000   19
 241900000   22
 241910000   23
 241920000   25
 241930000   20
 241940000   21
 241950000   21
 241960000   21
 241970000   22
 241980000   19
 241990000   22
 242000000   16
 242010000   23
 242020000   19
 242030000   22
 242040000   22
 242050000   18
 242060000   19
 242070000   21
 242080000   20
 242090000   18
 242100000   21
 242110000   19
 242120000   18
 242130000    9
 242140000   19
 242150000   21
 242160000   19
 242170000   22
 242180000   23
 242190000   26
 242200000   24
 242210000   27
 242220000   24
 242230000   21
 242240000   21
 242250000    4
 242260000    8
 242270000    5
 242280000    3
 242290000    4
 242300000    3
 242310000    4
 242320000    4
 242330000    4
 242340000    3
 242350000    3
 242360000    4
 242370000    4
 242380000    4
 242390000    3
 242400000    4
 242410000    3
 242420000    4
 242430000    5
 242440000    3
 242450000    3
 242460000    5
 242470000   12
 242480000    5
 242490000    4
 242500000    7
 242510000    5
 242520000    4
 242530000    5
 242540000    7
 242550000    4
 242560000    4
 242570000    4
 242580000    7
 242590000    5
 242600000    8
 242610000    8
 242620000    7
 242630000    5
 242640000    4
 242650000    4
 242660000    5
 242670000    4
 242680000    7
 242690000    5
 242700000    7
 242710000    5
 242720000    6
 242730000    7
 242740000    6
 242750000    4
 242760000    4
 242770000    4
 242780000    5
 242790000    5
 242800000    5
 242810000    5
 242820000    4
 242830000    4
 242840000    5
 242850000    4
 242860000    4
 242870000    5
 242880000    4
 242890000    5
 242900000    8
 242910000    5
 242920000    7
 242930000    6
 242940000    7
 242950000    7
 242960000    5
 242970000    5
 242980000    4
 242990000    4
 243000000    5
 243010000    3
 243020000    4
 243030000    7
 243040000    5
 243050000    8
 243060000    4
 243070000    4
 243080000    4
 243090000    5
 243100000    5
 243110000    6
 243120000   18
 243130000    8
 243140000   14
 243150000   19
 243160000   23
 243170000   25
 243180000   26
 243190000   22
 243200000   22
 243210000   22
 243220000   22
 243230000   21
 243240000   19
 243250000   18
 243260000   21
 243270000   22
 243280000   20
 243290000   20
 243300000   19
 243310000   16
 243320000   18
 243330000    6
 243340000   10
 243350000    5
 243360000    9
 243370000    4
 243380000    6
 243390000   12
 243400000   24
 243410000   19
 243420000   19
 243430000   19
 243440000   16
 243450000    5
 243460000    5
 243470000    7
 243480000    5
 243490000    5
 243500000    4
 243510000    7
 243520000    6
 243530000    5
 243540000   18
 243550000   21
 243560000   26
 243570000   24
 243580000   24
 243590000   24
 243600000   24
 243610000   19
 243620000   19
 243630000   17
 243640000   14
 243650000   21
 243660000   19
 243670000   21
 243680000   19
 243690000   21
 243700000   21
 243710000   21
 243720000    9
 243730000    5
 243740000    7
 243750000    7
 243760000    7
 243770000    6
 243780000    7
 243790000    7
 243800000    5
 243810000    7
 243820000    5
 243830000    5
 243840000    5
 243850000    5
 243860000    6
 243870000    3
 243880000    3
 243890000    3
 243900000    3
 243910000    9
 243920000   11
 243930000    6
 243940000    7
 243950000    5
 243960000   21
 243970000   19
 243980000    5
 243990000    6
 244000000    6
 244010000    5
 244020000    3
 244030000    4
 244040000    4
 244050000    7
 244060000    4
 244070000    7
 244080000    4
 244090000    5
 244100000    4
 244110000    5
 244120000    4
 244130000    4
 244140000    4
 244150000    4
 244160000   11
 244170000    3
 244180000    5
 244190000    7
 244200000    4
 244210000    6
 244220000    2
 244230000    3
 244240000    4
 244250000    3
 244260000    3
 244270000    3
 244280000    4
 244290000    4
 244300000    4
 244310000    5
 244320000    4
 244330000    5
 244340000    4
 244350000    4
 244360000    5
 244370000    6
 244380000    5
 244390000    7
 244400000    6
 244410000    6
 244420000    4
 244430000    4
 244440000    5
 244450000    5
 244460000    2
 244470000    3
 244480000    4
 244490000    5
 244500000    3
 244510000    6
 244520000    5
 244530000    5
 244540000    7
 244550000    4
 244560000    6
 244570000    4
 244580000    5
 244590000    4
 244600000    6
 244610000    5
 244620000   15
 244630000   11
 244640000   16
 244650000   21
 244660000   21
 244670000   20
 244680000   21
 244690000   20
 244700000   20
 244710000   16
 244720000   22
 244730000   19
 244740000   20
 244750000   21
 244760000   24
 244770000   19
 244780000   16
 244790000   20
 244800000   20
 244810000   20
 244820000   16
 244830000   13
 244840000    3
 244850000    6
 244860000    5
 244870000    7
 244880000    4
 244890000    3
 244900000    3
 244910000    4
 244920000    4
 244930000    3
 244940000    4
 244950000    3
 244960000    3
 244970000    5
 244980000    7
 244990000    5
 245000000    4
 245000000    4
 245010000    7
 245020000    2
 245030000    4
 245040000    4
 245050000    4
 245060000    3
 245070000    4
 245080000    3
 245090000    3
 245100000    7
 245110000    4
 245120000    8
 245130000    7
 245140000    6
 245150000   20
 245160000    8
 245170000    4
 245180000    5
 245190000    4
 245200000    6
 245210000    7
 245220000    5
 245230000    3
 245240000    5
 245250000    5
 245260000    5
 245270000    4
 245280000    4
 245290000    5
 245300000    4
 245310000    2
 245320000    3
 245330000    4
 245340000    4
 245350000    3
 245360000    4
 245370000    3
 245380000    4
 245390000    4
 245400000    7
 245410000    4
 245420000    2
 245430000    3
 245440000    5
 245450000    3
 245460000    3
 245470000    3
 245480000    5
 245490000    4
 245500000    7
 245510000    4
 245520000    4
 245530000    4
 245540000    5
 245550000    4
 245560000    8
 245570000    3
 245580000    5
 245590000    3
 245600000    3
 245610000    3
 245620000    3
 245630000    4
 245640000    4
 245650000    4
 245660000    4
 245670000    3
 245680000    5
 245690000    6
 245700000   13
 245710000   11
 245720000   13
 245730000   13
 245740000    5
 245750000    4
 245760000    3
 245770000    5
 245780000    4
 245790000    3
 245800000    3
 245810000    5
 245820000    4
 245830000    4
 245840000    4
 245850000    4
 245860000    4
 245870000    3
 245880000    4
 245890000    3
 245900000    3
 245910000    3
 245920000    5
 245930000    5
 245940000    5
 245950000    5
 245960000    4
 245970000    3
 245980000    3
 245990000    3
 246000000    7
 246010000    4
 246020000    4
 246030000    4
 246040000    8
 246050000    4
 246060000    8
 246070000    5
 246080000    5
 246090000    4
 246100000    4
 246110000    4
 246120000    5
 246130000    3
 246140000    3
 246150000    5
 246160000    3
 246170000    4
 246180000    4
 246190000   11
 246200000   16
 246210000   19
 246220000   15
 246230000   19
 246240000   19
 246250000   19
 246260000   20
 246270000    9
 246280000   19
 246290000   16
 246300000   22
 246310000   19
 246320000   22
 246330000   21
 246340000   21
 246350000   21
 246360000   23
 246370000   22
[truncated: 862,593 more chars]
