# Supplementary material for: Directional translocation resistance of Zika xrRNA
Source: Nat Commun. 2020 Jul 27;11:3749. doi: 10.1038/s41467-020-17508-7 (PMC7385498; doi:10.1038/s41467-020-17508-7)
Supplement: Supplementary file 4 — Source Data [file 41467_2020_17508_MOESM4_ESM.zip › Source_Data_Figures/Fig2B/5'translocation-rate_r0-T300K/r_13_translocated_portion.dat]

# Trajectory file ../../zika_rna/03_translocation_by_force_ramping/TP_END1/rate1x/t95/r_13/dump_t95_Rramped.lammpstrj
# time  length_translocated_portion
         0    3
     10000    3
     20000    2
     30000    3
     40000    2
     50000    2
     60000    3
     70000    2
     80000    3
     90000    3
    100000    3
    110000    3
    120000    4
    130000    4
    140000    2
    150000    3
    160000    3
    170000    3
    180000    3
    190000    3
    200000    3
    210000    3
    220000    3
    230000    3
    240000    2
    250000    4
    260000    2
    270000    3
    280000    4
    290000    4
    300000    2
    310000    2
    320000    2
    330000    2
    340000    4
    350000    2
    360000    4
    370000    3
    380000    3
    390000    3
    400000    2
    410000    2
    420000    3
    430000    2
    440000    3
    450000    4
    460000    2
    470000    2
    480000    4
    490000    3
    500000    3
    510000    3
    520000    2
    530000    3
    540000    2
    550000    3
    560000    2
    570000    4
    580000    5
    590000    4
    600000    2
    610000    4
    620000    4
    630000    3
    640000    4
    650000    2
    660000    2
    670000    4
    680000    2
    690000    4
    700000    3
    710000    3
    720000    4
    730000    3
    740000    3
    750000    3
    760000    3
    770000    3
    780000    3
    790000    2
    800000    2
    810000    3
    820000    3
    830000    2
    840000    2
    850000    5
    860000   15
    870000    4
    880000   10
    890000    7
    900000    3
    910000    2
    920000    3
    930000    2
    940000    4
    950000    4
    960000    3
    970000    3
    980000    3
    990000    3
   1000000    2
   1010000   11
   1020000   14
   1030000   15
   1040000   13
   1050000   11
   1060000   12
   1070000   15
   1080000   18
   1090000    9
   1100000   11
   1110000   10
   1120000    3
   1130000    3
   1140000    4
   1150000    2
   1160000    3
   1170000    2
   1180000    3
   1190000    4
   1200000    3
   1210000    3
   1220000    4
   1230000    3
   1240000    4
   1250000    4
   1260000    3
   1270000    3
   1280000    3
   1290000    2
   1300000    3
   1310000    3
   1320000    3
   1330000    4
   1340000    3
   1350000    4
   1360000    2
   1370000    2
   1380000    3
   1390000    2
   1400000    4
   1410000    3
   1420000    3
   1430000    2
   1440000    3
   1450000    3
   1460000    3
   1470000    3
   1480000    3
   1490000    3
   1500000    3
   1510000    3
   1520000    3
   1530000    3
   1540000    3
   1550000    2
   1560000    1
   1570000    3
   1580000    3
   1590000    3
   1600000    3
   1610000    3
   1620000    4
   1630000    2
   1640000    5
   1650000    5
   1660000    5
   1670000    9
   1680000    3
   1690000    3
   1700000    3
   1710000    5
   1720000    3
   1730000    4
   1740000    2
   1750000    4
   1760000    3
   1770000    3
   1780000    2
   1790000    4
   1800000    4
   1810000    2
   1820000    3
   1830000    2
   1840000    2
   1850000    2
   1860000    3
   1870000    3
   1880000    2
   1890000    3
   1900000    3
   1910000    3
   1920000    2
   1930000    3
   1940000    3
   1950000    3
   1960000    2
   1970000    3
   1980000    2
   1990000    3
   2000000    3
   2010000    2
   2020000    4
   2030000    4
   2040000    4
   2050000    3
   2060000    3
   2070000    4
   2080000    3
   2090000    3
   2100000    2
   2110000    3
   2120000    3
   2130000    2
   2140000    3
   2150000    2
   2160000    4
   2170000    3
   2180000    3
   2190000    3
   2200000    4
   2210000    3
   2220000    3
   2230000    2
   2240000    3
   2250000    3
   2260000    2
   2270000    2
   2280000    3
   2290000    6
   2300000    3
   2310000    3
   2320000    3
   2330000   11
   2340000    8
   2350000    7
   2360000   11
   2370000   13
   2380000   15
   2390000   15
   2400000   11
   2410000   12
   2420000   15
   2430000   13
   2440000   13
   2450000   12
   2460000   17
   2470000    8
   2480000   18
   2490000   12
   2500000   17
   2510000   14
   2520000   14
   2530000   14
   2540000   14
   2550000   12
   2560000   11
   2570000   14
   2580000    9
   2590000    3
   2600000    3
   2610000    3
   2620000    2
   2630000    3
   2640000    3
   2650000    2
   2660000    2
   2670000    3
   2680000    3
   2690000    5
   2700000    3
   2710000    3
   2720000    3
   2730000    4
   2740000    3
   2750000    3
   2760000    5
   2770000    3
   2780000    2
   2790000    3
   2800000    2
   2810000    3
   2820000    3
   2830000    3
   2840000    3
   2850000    3
   2860000    2
   2870000    3
   2880000    4
   2890000    3
   2900000    3
   2910000    3
   2920000    3
   2930000    6
   2940000    3
   2950000    4
   2960000    3
   2970000    3
   2980000    3
   2990000    3
   3000000    4
   3010000    3
   3020000    3
   3030000    4
   3040000    4
   3050000    3
   3060000    3
   3070000    3
   3080000    3
   3090000    3
   3100000    3
   3110000    3
   3120000    3
   3130000    3
   3140000    2
   3150000    3
   3160000    3
   3170000    2
   3180000    4
   3190000    3
   3200000    3
   3210000    3
   3220000    3
   3230000    3
   3240000    5
   3250000    4
   3260000    4
   3270000    2
   3280000    3
   3290000    6
   3300000    5
   3310000    5
   3320000    5
   3330000    3
   3340000    4
   3350000    3
   3360000    2
   3370000    4
   3380000    3
   3390000    2
   3400000    2
   3410000    3
   3420000    2
   3430000    3
   3440000    3
   3450000    3
   3460000    4
   3470000    2
   3480000    3
   3490000    4
   3500000    2
   3510000    4
   3520000    4
   3530000    3
   3540000    3
   3550000    3
   3560000    4
   3570000    4
   3580000    4
   3590000    3
   3600000    5
   3610000    3
   3620000    3
   3630000    4
   3640000    2
   3650000    3
   3660000    3
   3670000    3
   3680000    3
   3690000    3
   3700000    3
   3710000    4
   3720000    4
   3730000    4
   3740000    2
   3750000    5
   3760000    4
   3770000    3
   3780000    3
   3790000    5
   3800000    3
   3810000    3
   3820000    2
   3830000    3
   3840000    3
   3850000    3
   3860000    3
   3870000    2
   3880000    3
   3890000    3
   3900000    3
   3910000    4
   3920000    3
   3930000    2
   3940000    2
   3950000    3
   3960000    2
   3970000    2
   3980000    4
   3990000    3
   4000000    3
   4010000    4
   4020000    4
   4030000    2
   4040000    2
   4050000    4
   4060000    5
   4070000    3
   4080000    4
   4090000    2
   4100000    4
   4110000    2
   4120000    3
   4130000    4
   4140000    3
   4150000    3
   4160000    3
   4170000    4
   4180000    3
   4190000    3
   4200000    2
   4210000    2
   4220000    2
   4230000    3
   4240000    2
   4250000    3
   4260000    3
   4270000    3
   4280000    3
   4290000    2
   4300000    3
   4310000    3
   4320000    3
   4330000    3
   4340000    2
   4350000    3
   4360000    3
   4370000    2
   4380000    2
   4390000    3
   4400000    3
   4410000    3
   4420000    3
   4430000    3
   4440000    1
   4450000    3
   4460000    2
   4470000    3
   4480000    3
   4490000    2
   4500000    2
   4510000    2
   4520000    2
   4530000    3
   4540000    2
   4550000    2
   4560000    2
   4570000    3
   4580000    3
   4590000    3
   4600000    3
   4610000    4
   4620000    3
   4630000    3
   4640000    3
   4650000    3
   4660000    3
   4670000    3
   4680000    3
   4690000    3
   4700000    4
   4710000    4
   4720000    3
   4730000    4
   4740000    2
   4750000    4
   4760000    2
   4770000    5
   4780000    4
   4790000    3
   4800000    7
   4810000    4
   4820000    4
   4830000    3
   4840000    3
   4850000    2
   4860000    3
   4870000    3
   4880000    2
   4890000    3
   4900000    3
   4910000    3
   4920000    3
   4930000    3
   4940000    4
   4950000    2
   4960000    4
   4970000    3
   4980000    4
   4990000    3
   5000000    3
   5010000    4
   5020000    3
   5030000    3
   5040000    3
   5050000    3
   5060000    3
   5070000    2
   5080000    3
   5090000    2
   5100000    2
   5110000    3
   5120000    2
   5130000    2
   5140000    4
   5150000    4
   5160000    3
   5170000    5
   5180000    2
   5190000    5
   5200000    4
   5210000    3
   5220000    4
   5230000    3
   5240000    3
   5250000    3
   5260000    4
   5270000    3
   5280000    3
   5290000    7
   5300000    2
   5310000   15
   5320000   14
   5330000   12
   5340000   13
   5350000   14
   5360000   14
   5370000   19
   5380000   14
   5390000   21
   5400000   11
   5410000   15
   5420000   12
   5430000    2
   5440000    2
   5450000    5
   5460000    5
   5470000    3
   5480000    3
   5490000    4
   5500000    4
   5510000    3
   5520000    2
   5530000    2
   5540000    3
   5550000    3
   5560000    2
   5570000    2
   5580000    3
   5590000    3
   5600000    4
   5610000    3
   5620000    3
   5630000    3
   5640000    3
   5650000    3
   5660000    3
   5670000    2
   5680000    3
   5690000    3
   5700000    3
   5710000    4
   5720000    3
   5730000    3
   5740000    4
   5750000    2
   5760000    3
   5770000    3
   5780000    2
   5790000    3
   5800000    3
   5810000    2
   5820000    3
   5830000    3
   5840000    2
   5850000    3
   5860000    3
   5870000    2
   5880000    3
   5890000    3
   5900000    4
   5910000    2
   5920000    3
   5930000    3
   5940000    2
   5950000    2
   5960000    3
   5970000    4
   5980000    4
   5990000    3
   6000000    2
   6010000    3
   6020000    3
   6030000    2
   6040000    3
   6050000    4
   6060000    5
   6070000    3
   6080000    4
   6090000    3
   6100000    3
   6110000    5
   6120000    4
   6130000    3
   6140000    2
   6150000    4
   6160000    3
   6170000    3
   6180000    3
   6190000    4
   6200000    3
   6210000    3
   6220000    3
   6230000    3
   6240000    3
   6250000    3
   6260000    3
   6270000    4
   6280000    2
   6290000    3
   6300000    3
   6310000    2
   6320000    3
   6330000    3
   6340000    3
   6350000    3
   6360000    2
   6370000    3
   6380000    3
   6390000    4
   6400000    2
   6410000    3
   6420000    3
   6430000    3
   6440000    3
   6450000    3
   6460000    3
   6470000    4
   6480000    3
   6490000    3
   6500000    2
   6510000    3
   6520000    3
   6530000    2
   6540000    3
   6550000    2
   6560000    4
   6570000    3
   6580000    2
   6590000    3
   6600000    4
   6610000    3
   6620000    2
   6630000    3
   6640000    3
   6650000    3
   6660000    3
   6670000    4
   6680000    2
   6690000    5
   6700000    4
   6710000    4
   6720000    7
   6730000    3
   6740000    4
   6750000    3
   6760000    3
   6770000    3
   6780000    3
   6790000    3
   6800000    3
   6810000    2
   6820000    3
   6830000    4
   6840000    3
   6850000    2
   6860000    3
   6870000    2
   6880000    3
   6890000    3
   6900000    2
   6910000    3
   6920000    3
   6930000    4
   6940000    2
   6950000    3
   6960000    3
   6970000    2
   6980000    3
   6990000    2
   7000000    3
   7010000    3
   7020000    3
   7030000    3
   7040000    3
   7050000    2
   7060000    3
   7070000    2
   7080000    2
   7090000    4
   7100000    3
   7110000    6
   7120000    4
   7130000    3
   7140000    3
   7150000    2
   7160000    3
   7170000    3
   7180000    3
   7190000    3
   7200000    2
   7210000    3
   7220000    3
   7230000    4
   7240000    2
   7250000    3
   7260000    3
   7270000    3
   7280000    3
   7290000    4
   7300000    4
   7310000    2
   7320000    3
   7330000    4
   7340000    2
   7350000    3
   7360000    3
   7370000    3
   7380000    2
   7390000    3
   7400000    3
   7410000    3
   7420000    3
   7430000    3
   7440000    3
   7450000    2
   7460000    3
   7470000    3
   7480000    2
   7490000    3
   7500000    2
   7510000    3
   7520000    3
   7530000    3
   7540000    4
   7550000    3
   7560000    3
   7570000    2
   7580000    3
   7590000    4
   7600000    4
   7610000    4
   7620000    3
   7630000    2
   7640000    2
   7650000    3
   7660000    5
   7670000    3
   7680000    4
   7690000    3
   7700000    3
   7710000    4
   7720000    4
   7730000    4
   7740000    3
   7750000    3
   7760000    4
   7770000    3
   7780000    3
   7790000    2
   7800000    2
   7810000    3
   7820000    2
   7830000    3
   7840000    4
   7850000    4
   7860000    4
   7870000    4
   7880000    4
   7890000    3
   7900000    2
   7910000    3
   7920000    3
   7930000    3
   7940000    7
   7950000    5
   7960000    3
   7970000    3
   7980000    4
   7990000    3
   8000000    3
   8010000    2
   8020000    3
   8030000    3
   8040000    3
   8050000    2
   8060000    3
   8070000    4
   8080000    3
   8090000    3
   8100000    3
   8110000    2
   8120000    3
   8130000    3
   8140000    5
   8150000    2
   8160000    3
   8170000    3
   8180000    4
   8190000    2
   8200000    3
   8210000    3
   8220000    2
   8230000    3
   8240000    3
   8250000    3
   8260000    2
   8270000    3
   8280000    3
   8290000    3
   8300000    3
   8310000    3
   8320000    4
   8330000    4
   8340000    3
   8350000    2
   8360000    3
   8370000    4
   8380000    2
   8390000    3
   8400000    3
   8410000    4
   8420000    3
   8430000    2
   8440000    3
   8450000    4
   8460000    5
   8470000    5
   8480000    2
   8490000    2
   8500000    3
   8510000    3
   8520000    3
   8530000    3
   8540000    4
   8550000    3
   8560000    2
   8570000    4
   8580000    3
   8590000    3
   8600000    2
   8610000    2
   8620000    2
   8630000    4
   8640000    4
   8650000    4
   8660000    3
   8670000    3
   8680000    3
   8690000    4
   8700000    4
   8710000    2
   8720000    3
   8730000    3
   8740000    3
   8750000    2
   8760000    2
   8770000    3
   8780000    3
   8790000    3
   8800000    2
   8810000    2
   8820000    3
   8830000    2
   8840000    2
   8850000    3
   8860000    2
   8870000    3
   8880000    3
   8890000    3
   8900000    2
   8910000    4
   8920000    3
   8930000    2
   8940000    3
   8950000    2
   8960000    3
   8970000    2
   8980000    2
   8990000    3
   9000000    3
   9010000    3
   9020000    4
   9030000    3
   9040000    4
   9050000    2
   9060000    3
   9070000    3
   9080000    3
   9090000    4
   9100000    5
   9110000    4
   9120000    4
   9130000    2
   9140000    3
   9150000    5
   9160000    3
   9170000    3
   9180000    2
   9190000    3
   9200000    3
   9210000    3
   9220000    3
   9230000    9
   9240000    1
   9250000    4
   9260000    3
   9270000    4
   9280000    2
   9290000    4
   9300000    3
   9310000    4
   9320000    3
   9330000    4
   9340000    3
   9350000    2
   9360000    1
   9370000    6
   9380000    3
   9390000    3
   9400000    3
   9410000    3
   9420000    4
   9430000    2
   9440000    4
   9450000    4
   9460000   13
   9470000   10
   9480000   12
   9490000   11
   9500000    2
   9510000    2
   9520000    2
   9530000    3
   9540000    3
   9550000    2
   9560000    3
   9570000    2
   9580000    2
   9590000    3
   9600000    4
   9610000    3
   9620000    2
   9630000    2
   9640000    4
   9650000    3
   9660000    3
   9670000    3
   9680000    3
   9690000    2
   9700000    4
   9710000    8
   9720000   12
   9730000   13
   9740000    3
   9750000    3
   9760000    3
   9770000    3
   9780000    2
   9790000    2
   9800000    3
   9810000    3
   9820000    5
   9830000    2
   9840000    3
   9850000    3
   9860000    3
   9870000    3
   9880000    2
   9890000    4
   9900000    2
   9910000    3
   9920000    3
   9930000    3
   9940000    2
   9950000    3
   9960000    3
   9970000    3
   9980000    3
   9990000    4
  10000000    3
  10010000    3
  10020000   12
  10030000    6
  10040000    5
  10050000   16
  10060000   19
  10070000   12
  10080000    4
  10090000    2
  10100000    5
  10110000    4
  10120000   11
  10130000    5
  10140000   16
  10150000   11
  10160000    2
  10170000    2
  10180000    4
  10190000    3
  10200000    3
  10210000    2
  10220000    3
  10230000    2
  10240000    3
  10250000    3
  10260000    3
  10270000    2
  10280000    2
  10290000    2
  10300000    3
  10310000    3
  10320000    4
  10330000    3
  10340000    2
  10350000    4
  10360000    5
  10370000    3
  10380000    3
  10390000    3
  10400000    3
  10410000    3
  10420000    3
  10430000    2
  10440000    3
  10450000    8
  10460000    3
  10470000    3
  10480000    2
  10490000    4
  10500000    4
  10510000    4
  10520000    3
  10530000    3
  10540000    3
  10550000    3
  10560000    5
  10570000    1
  10580000    3
  10590000    3
  10600000    3
  10610000    3
  10620000    3
  10630000    3
  10640000    2
  10650000    3
  10660000    3
  10670000    3
  10680000    3
  10690000    3
  10700000    3
  10710000    4
  10720000    5
  10730000    3
  10740000    4
  10750000    3
  10760000    4
  10770000    3
  10780000    3
  10790000    2
  10800000    4
  10810000    4
  10820000    2
  10830000    4
  10840000    3
  10850000    3
  10860000    3
  10870000    2
  10880000    3
  10890000    3
  10900000    4
  10910000    3
  10920000    3
  10930000    4
  10940000    3
  10950000    3
  10960000    1
  10970000    2
  10980000    2
  10990000    3
  11000000    2
  11010000    3
  11020000    2
  11030000    3
  11040000    3
  11050000    3
  11060000    3
  11070000    1
  11080000    3
  11090000    3
  11100000    3
  11110000    3
  11120000    1
  11130000    3
  11140000    3
  11150000    3
  11160000    2
  11170000    3
  11180000    3
  11190000    4
  11200000    3
  11210000    4
  11220000    3
  11230000    5
  11240000    5
  11250000    2
  11260000    4
  11270000    4
  11280000    2
  11290000    2
  11300000    2
  11310000    4
  11320000    2
  11330000    4
  11340000    2
  11350000    4
  11360000    3
  11370000    3
  11380000    3
  11390000    4
  11400000    4
  11410000    2
  11420000    2
  11430000    3
  11440000    5
  11450000    3
  11460000    3
  11470000    4
  11480000    2
  11490000    3
  11500000    3
  11510000    3
  11520000    3
  11530000    2
  11540000    3
  11550000    3
  11560000    3
  11570000    2
  11580000    2
  11590000    2
  11600000    3
  11610000    3
  11620000    2
  11630000    2
  11640000    3
  11650000    4
  11660000    4
  11670000    2
  11680000    4
  11690000    3
  11700000    3
  11710000    3
  11720000    3
  11730000    3
  11740000    3
  11750000    2
  11760000    3
  11770000    3
  11780000    3
  11790000    4
  11800000    4
  11810000    2
  11820000    4
  11830000    3
  11840000    3
  11850000    4
  11860000    3
  11870000    2
  11880000    3
  11890000    2
  11900000    3
  11910000    2
  11920000    4
  11930000    6
  11940000    5
  11950000    6
  11960000    3
  11970000    1
  11980000    5
  11990000    4
  12000000    4
  12010000    4
  12020000    4
  12030000    2
  12040000    3
  12050000    4
  12060000    3
  12070000    3
  12080000    3
  12090000    4
  12100000    4
  12110000    4
  12120000    4
  12130000    3
  12140000    4
  12150000    3
  12160000    2
  12170000    3
  12180000    2
  12190000    2
  12200000    2
  12210000    3
  12220000    3
  12230000    1
  12240000    3
  12250000    3
  12260000    3
  12270000    3
  12280000    3
  12290000    4
  12300000    3
  12310000    2
  12320000    3
  12330000    3
  12340000    6
  12350000    3
  12360000    2
  12370000    2
  12380000    2
  12390000    3
  12400000    3
  12410000    3
  12420000    2
  12430000    3
  12440000    4
  12450000    3
  12460000    3
  12470000    4
  12480000    4
  12490000    4
  12500000    3
  12510000    3
  12520000    4
  12530000    3
  12540000    3
  12550000    4
  12560000    3
  12570000    3
  12580000    3
  12590000    7
  12600000    2
  12610000    5
  12620000    4
  12630000    3
  12640000    2
  12650000    3
  12660000    4
  12670000    4
  12680000    3
  12690000    3
  12700000    4
  12710000    3
  12720000    3
  12730000    3
  12740000    3
  12750000    3
  12760000    3
  12770000    3
  12780000    2
  12790000    3
  12800000    3
  12810000    3
  12820000    2
  12830000    3
  12840000    3
  12850000    3
  12860000    2
  12870000    3
  12880000    2
  12890000    3
  12900000    3
  12910000    2
  12920000    3
  12930000    3
  12940000    3
  12950000    2
  12960000    3
  12970000    3
  12980000    3
  12990000    3
  13000000    3
  13010000    3
  13020000    4
  13030000    3
  13040000    2
  13050000    4
  13060000    2
  13070000    3
  13080000    2
  13090000    3
  13100000    3
  13110000    3
  13120000    3
  13130000    3
  13140000    2
  13150000    3
  13160000    2
  13170000    4
  13180000    3
  13190000    5
  13200000    3
  13210000    2
  13220000    3
  13230000    3
  13240000    3
  13250000    2
  13260000    2
  13270000    2
  13280000    3
  13290000    3
  13300000    3
  13310000    2
  13320000    2
  13330000    3
  13340000    2
  13350000    3
  13360000    3
  13370000    3
  13380000    3
  13390000    3
  13400000    5
  13410000    3
  13420000    4
  13430000    4
  13440000    3
  13450000    3
  13460000    4
  13470000    3
  13480000    3
  13490000    2
  13500000    4
  13510000    3
  13520000    3
  13530000    3
  13540000    4
  13550000    4
  13560000    5
  13570000    3
  13580000    3
  13590000    5
  13600000    3
  13610000    2
  13620000    3
  13630000    3
  13640000    3
  13650000    4
  13660000    2
  13670000    3
  13680000    5
  13690000    3
  13700000    2
  13710000    3
  13720000    3
  13730000    3
  13740000    3
  13750000    3
  13760000    3
  13770000    3
  13780000    3
  13790000    3
  13800000    3
  13810000    3
  13820000    3
  13830000    2
  13840000    3
  13850000    2
  13860000    2
  13870000    2
  13880000    3
  13890000    3
  13900000    2
  13910000    2
  13920000    3
  13930000    2
  13940000    3
  13950000    3
  13960000    2
  13970000    3
  13980000    3
  13990000    4
  14000000    2
  14010000    3
  14020000    4
  14030000    2
  14040000   11
  14050000    8
  14060000    3
  14070000    3
  14080000    4
  14090000    2
  14100000    3
  14110000    3
  14120000    3
  14130000    3
  14140000    5
  14150000    3
  14160000    2
  14170000    3
  14180000    3
  14190000    2
  14200000    3
  14210000    4
  14220000    4
  14230000    3
  14240000    3
  14250000    3
  14260000    3
  14270000    2
  14280000    3
  14290000    4
  14300000    2
  14310000    3
  14320000    4
  14330000    3
  14340000    3
  14350000    3
  14360000    3
  14370000    4
  14380000    3
  14390000    2
  14400000    3
  14410000    3
  14420000    2
  14430000    4
  14440000    2
  14450000    3
  14460000    3
  14470000    2
  14480000    3
  14490000    2
  14500000    2
  14510000    2
  14520000    2
  14530000    2
  14540000    2
  14550000    3
  14560000    3
  14570000    2
  14580000    3
  14590000    2
  14600000    4
  14610000    4
  14620000    3
  14630000    4
  14640000    2
  14650000    2
  14660000    2
  14670000    3
  14680000    2
  14690000    3
  14700000    3
  14710000    3
  14720000    3
  14730000    3
  14740000    3
  14750000    1
  14760000    4
  14770000    3
  14780000    3
  14790000    3
  14800000    2
  14810000    2
  14820000    3
  14830000    3
  14840000    4
  14850000    3
  14860000    4
  14870000    3
  14880000    2
  14890000    2
  14900000    3
  14910000    3
  14920000    3
  14930000    3
  14940000    2
  14950000    2
  14960000    4
  14970000    3
  14980000    2
  14990000    4
  15000000    2
  15010000    3
  15020000    2
  15030000    4
  15040000    2
  15050000    3
  15060000    2
  15070000    3
  15080000    3
  15090000    3
  15100000    3
  15110000    3
  15120000    3
  15130000    2
  15140000    2
  15150000    3
  15160000    3
  15170000    4
  15180000    5
  15190000    3
  15200000    4
  15210000    4
  15220000    3
  15230000    3
  15240000    3
  15250000    5
  15260000    5
  15270000    5
  15280000    4
  15290000    4
  15300000    4
  15310000    4
  15320000    5
  15330000    3
  15340000    3
  15350000    3
  15360000    4
  15370000    4
  15380000    4
  15390000    3
  15400000    4
  15410000    2
  15420000    3
  15430000    3
  15440000    3
  15450000    4
  15460000    4
  15470000    5
  15480000    3
  15490000    3
  15500000    2
  15510000    5
  15520000    3
  15530000    3
  15540000    2
  15550000    2
  15560000    2
  15570000    3
  15580000    2
  15590000    2
  15600000    3
  15610000    3
  15620000    3
  15630000    4
  15640000    2
  15650000    2
  15660000    4
  15670000    3
  15680000    3
  15690000    4
  15700000    4
  15710000    2
  15720000    2
  15730000    2
  15740000    4
  15750000    3
  15760000    3
  15770000    4
  15780000    3
  15790000    3
  15800000    4
  15810000    3
  15820000    3
  15830000    3
  15840000    3
  15850000    3
  15860000    4
  15870000    3
  15880000    4
  15890000    3
  15900000    3
  15910000    3
  15920000    4
  15930000    8
  15940000   10
  15950000    2
  15960000    5
  15970000   11
  15980000    3
  15990000    3
  16000000    4
  16010000    3
  16020000    2
  16030000    3
  16040000    4
  16050000    3
  16060000    2
  16070000    3
  16080000    2
  16090000    2
  16100000    3
  16110000    4
  16120000    2
  16130000    5
  16140000    3
  16150000    3
  16160000    3
  16170000    4
  16180000    3
  16190000    2
  16200000    5
  16210000    3
  16220000    4
  16230000   21
  16240000    9
  16250000   20
  16260000   19
  16270000   12
  16280000   20
  16290000   15
  16300000    3
  16310000    3
  16320000    3
  16330000    4
  16340000   18
  16350000    6
  16360000   10
  16370000    6
  16380000    3
  16390000   12
  16400000   13
  16410000   15
  16420000   19
  16430000   14
  16440000    4
  16450000    3
  16460000    3
  16470000    3
  16480000    3
  16490000    5
  16500000    5
  16510000    5
  16520000   10
  16530000    5
  16540000    3
  16550000    3
  16560000    4
  16570000    4
  16580000    2
  16590000    4
  16600000    4
  16610000    2
  16620000    2
  16630000    4
  16640000    2
  16650000    3
  16660000    4
  16670000    4
  16680000    2
  16690000    3
  16700000    3
  16710000    3
  16720000    3
  16730000    2
  16740000    3
  16750000    4
  16760000    3
  16770000    2
  16780000    3
  16790000    4
  16800000    3
  16810000    3
  16820000    3
  16830000    3
  16840000    3
  16850000    3
  16860000    4
  16870000    3
  16880000    3
  16890000    3
  16900000    3
  16910000    3
  16920000    3
  16930000    2
  16940000    2
  16950000    3
  16960000    3
  16970000    3
  16980000    3
  16990000    3
  17000000    3
  17010000    3
  17020000    3
  17030000    3
  17040000    3
  17050000    2
  17060000   15
  17070000    2
  17080000    6
  17090000    4
  17100000    4
  17110000    5
  17120000    3
  17130000    4
  17140000    6
  17150000    4
  17160000    7
  17170000    3
  17180000    3
  17190000    3
  17200000    4
  17210000    2
  17220000    2
  17230000    3
  17240000    3
  17250000    3
  17260000    3
  17270000    3
  17280000    3
  17290000    2
  17300000    3
  17310000    3
  17320000    2
  17330000    3
  17340000    3
  17350000    3
  17360000    3
  17370000    3
  17380000    3
  17390000    3
  17400000    3
  17410000    2
  17420000    3
  17430000    3
  17440000    2
  17450000    5
  17460000    2
  17470000    4
  17480000    3
  17490000    4
  17500000    3
  17510000    3
  17520000    2
  17530000    3
  17540000    3
  17550000    3
  17560000    2
  17570000    4
  17580000    3
  17590000    3
  17600000    3
  17610000    3
  17620000    4
  17630000    3
  17640000    3
  17650000    4
  17660000    2
  17670000    4
  17680000    3
  17690000    2
  17700000    3
  17710000    3
  17720000    3
  17730000    4
  17740000    2
  17750000    4
  17760000    2
  17770000    2
  17780000    2
  17790000    3
  17800000    2
  17810000    2
  17820000    2
  17830000    3
  17840000    5
  17850000    3
  17860000    4
  17870000    3
  17880000    4
  17890000    3
  17900000    3
  17910000    3
  17920000    4
  17930000    2
  17940000    3
  17950000    4
  17960000    2
  17970000    2
  17980000    4
  17990000    3
  18000000    3
  18010000    5
  18020000   11
  18030000    7
  18040000   14
  18050000    2
  18060000    3
  18070000    3
  18080000    5
  18090000   10
  18100000    6
  18110000    3
  18120000    2
  18130000    2
  18140000    3
  18150000    3
  18160000    3
  18170000    3
  18180000    3
  18190000    3
  18200000    2
  18210000    3
  18220000    3
  18230000    3
  18240000    2
  18250000    4
  18260000    4
  18270000    3
  18280000    3
  18290000    4
  18300000    3
  18310000    3
  18320000    3
  18330000    2
  18340000    3
  18350000    3
  18360000    4
  18370000    3
  18380000    3
  18390000    2
  18400000    4
  18410000    4
  18420000    3
  18430000    3
  18440000    4
  18450000    2
  18460000    2
  18470000    3
  18480000    3
  18490000    2
  18500000    3
  18510000    2
  18520000    3
  18530000    2
  18540000    3
  18550000    4
  18560000    3
  18570000    4
  18580000    3
  18590000    3
  18600000    3
  18610000    3
  18620000    2
  18630000    3
  18640000    2
  18650000    3
  18660000    3
  18670000    3
  18680000    3
  18690000    3
  18700000    5
  18710000    2
  18720000    5
  18730000    6
  18740000    3
  18750000    4
  18760000    3
  18770000    3
  18780000    4
  18790000    5
  18800000    3
  18810000    2
  18820000    2
  18830000    3
  18840000    3
  18850000    3
  18860000    2
  18870000    4
  18880000    3
  18890000    3
  18900000    3
  18910000    2
  18920000    4
  18930000    4
  18940000    3
  18950000    2
  18960000    2
  18970000    2
  18980000    3
  18990000    3
  19000000    3
  19010000    3
  19020000    3
  19030000    3
  19040000    6
  19050000    3
  19060000   10
  19070000    2
  19080000    3
  19090000    2
  19100000    3
  19110000    3
  19120000    4
  19130000    8
  19140000    4
  19150000    4
  19160000    2
  19170000    4
  19180000    3
  19190000    4
  19200000    4
  19210000    3
  19220000    3
  19230000    2
  19240000    3
  19250000    3
  19260000    4
  19270000    3
  19280000    3
  19290000    3
  19300000    2
  19310000    2
  19320000    3
  19330000    4
  19340000    2
  19350000    2
  19360000    4
  19370000    2
  19380000    3
  19390000    3
  19400000   11
  19410000    5
  19420000    4
  19430000    3
  19440000    3
  19450000    3
  19460000    2
  19470000    4
  19480000    2
  19490000    3
  19500000    4
  19510000    3
  19520000    3
  19530000    3
  19540000    4
  19550000    3
  19560000    3
  19570000    4
  19580000    3
  19590000    2
  19600000    3
  19610000    3
  19620000    2
  19630000    4
  19640000    2
  19650000    3
  19660000    3
  19670000    2
  19680000    3
  19690000    4
  19700000    3
  19710000    4
  19720000    3
  19730000    2
  19740000    4
  19750000    3
  19760000    3
  19770000    3
  19780000    3
  19790000    4
  19800000    2
  19810000    3
  19820000    2
  19830000    4
  19840000    3
  19850000    2
  19860000    3
  19870000    4
  19880000    3
  19890000    2
  19900000    4
  19910000    3
  19920000    3
  19930000    3
  19940000    3
  19950000    3
  19960000    3
  19970000    3
  19980000    3
  19990000    2
  20000000    3
  20010000    3
  20020000    3
  20030000    3
  20040000    2
  20050000    2
  20060000    3
  20070000    3
  20080000    2
  20090000    3
  20100000    4
  20110000    2
  20120000    3
  20130000    3
  20140000    4
  20150000    3
  20160000    3
  20170000    3
  20180000    3
  20190000    2
  20200000    2
  20210000    2
  20220000    3
  20230000    3
  20240000    2
  20250000    3
  20260000    4
  20270000    3
  20280000    3
  20290000    3
  20300000    3
  20310000    3
  20320000    3
  20330000    3
  20340000    3
  20350000    3
  20360000    3
  20370000    3
  20380000    4
  20390000    3
  20400000    3
  20410000    4
  20420000    3
  20430000    3
  20440000    3
  20450000    2
  20460000    2
  20470000    3
  20480000    2
  20490000    2
  20500000    4
  20510000    2
  20520000    3
  20530000    4
  20540000    3
  20550000    3
  20560000    3
  20570000    3
  20580000    3
  20590000    2
  20600000    3
  20610000    5
  20620000    2
  20630000    3
  20640000    3
  20650000    4
  20660000    3
  20670000    4
  20680000    3
  20690000    3
  20700000    3
  20710000    4
  20720000    4
  20730000    4
  20740000    3
  20750000    3
  20760000    3
  20770000    2
  20780000    2
  20790000    3
  20800000    3
  20810000    3
  20820000    3
  20830000    2
  20840000    3
  20850000    3
  20860000    3
  20870000    3
  20880000    4
  20890000    3
  20900000    3
  20910000    3
  20920000    3
  20930000    2
  20940000    3
  20950000    3
  20960000    4
  20970000    4
  20980000    2
  20990000    3
  21000000    3
  21010000    4
  21020000    4
  21030000    4
  21040000    4
  21050000    3
  21060000    2
  21070000    2
  21080000    2
  21090000    2
  21100000    5
  21110000    3
  21120000    2
  21130000    4
  21140000    3
  21150000    4
  21160000    4
  21170000    2
  21180000    3
  21190000    4
  21200000    4
  21210000    3
  21220000    3
  21230000    2
  21240000    3
  21250000    4
  21260000    3
  21270000   10
  21280000    6
  21290000    4
  21300000    6
  21310000    2
  21320000    3
  21330000    2
  21340000    3
  21350000    2
  21360000    3
  21370000    3
  21380000    3
  21390000    2
  21400000    3
  21410000    3
  21420000    3
  21430000    3
  21440000    3
  21450000    3
  21460000    4
  21470000    4
  21480000    2
  21490000    3
  21500000    2
  21510000    3
  21520000    2
  21530000    3
  21540000    4
  21550000    4
  21560000    3
  21570000    4
  21580000    4
  21590000    2
  21600000    2
  21610000    3
  21620000    3
  21630000    3
  21640000    3
  21650000    4
  21660000    2
  21670000    3
  21680000    2
  21690000    3
  21700000    3
  21710000    2
  21720000    3
  21730000    3
  21740000    3
  21750000    3
  21760000    2
  21770000    3
  21780000    2
  21790000    3
  21800000    3
  21810000    3
  21820000    4
  21830000    7
  21840000    5
  21850000    3
  21860000    3
  21870000    4
  21880000    2
  21890000    3
  21900000    3
  21910000    3
  21920000    2
  21930000   11
  21940000    2
  21950000    3
  21960000    4
  21970000    3
  21980000    7
  21990000    4
  22000000    3
  22010000    3
  22020000    4
  22030000    5
  22040000    4
  22050000    3
  22060000    3
  22070000    4
  22080000    4
  22090000    6
  22100000    3
  22110000    3
  22120000    2
  22130000    4
  22140000    3
  22150000    2
  22160000    3
  22170000    3
  22180000    3
  22190000    3
  22200000    4
  22210000    3
  22220000    4
  22230000    3
  22240000    4
  22250000    3
  22260000    5
  22270000    3
  22280000    3
  22290000    3
  22300000    3
  22310000    3
  22320000    4
  22330000    4
  22340000    3
  22350000    3
  22360000    2
  22370000    3
  22380000    4
  22390000    3
  22400000    2
  22410000   13
  22420000    2
  22430000    2
  22440000    3
  22450000    3
  22460000    3
  22470000    3
  22480000    2
  22490000    3
  22500000    3
  22510000    2
  22520000    5
  22530000    3
  22540000    3
  22550000    3
  22560000    2
  22570000    2
  22580000    3
  22590000    2
  22600000    3
  22610000    3
  22620000    2
  22630000    3
  22640000    3
  22650000    2
  22660000    4
  22670000    5
  22680000    3
  22690000    3
  22700000    2
  22710000    3
  22720000    2
  22730000    3
  22740000    5
  22750000    2
  22760000    2
  22770000    3
  22780000    4
  22790000    3
  22800000    3
  22810000    3
  22820000    5
  22830000    7
  22840000    3
  22850000    3
  22860000    2
  22870000    2
  22880000    2
  22890000    2
  22900000    2
  22910000    3
  22920000    2
  22930000    2
  22940000    3
  22950000    2
  22960000    3
  22970000    2
  22980000    4
  22990000    3
  23000000    4
  23010000    3
  23020000    5
  23030000    5
  23040000    4
  23050000    3
  23060000    4
  23070000    3
  23080000    2
  23090000    3
  23100000    3
  23110000    2
  23120000    2
  23130000    3
  23140000    4
  23150000    3
  23160000    3
  23170000    3
  23180000    3
  23190000    3
  23200000    3
  23210000    2
  23220000    4
  23230000    4
  23240000    3
  23250000    3
  23260000    5
  23270000    3
  23280000    3
  23290000    3
  23300000    4
  23310000    2
  23320000    3
  23330000    3
  23340000    4
  23350000   11
  23360000    3
  23370000    4
  23380000    3
  23390000    3
  23400000    5
  23410000    3
  23420000    3
  23430000    3
  23440000    3
  23450000    3
  23460000    2
  23470000    3
  23480000    2
  23490000    4
  23500000    2
  23510000    3
  23520000    4
  23530000    3
  23540000    4
  23550000    4
  23560000    4
  23570000    3
  23580000    4
  23590000    3
  23600000    3
  23610000    3
  23620000    6
  23630000    5
  23640000    3
  23650000    5
  23660000    5
  23670000    3
  23680000    4
  23690000    2
  23700000    3
  23710000    2
  23720000    2
  23730000    4
  23740000    5
  23750000    3
  23760000    5
  23770000    3
  23780000    3
  23790000    4
  23800000    3
  23810000    4
  23820000    2
  23830000    5
  23840000    4
  23850000    4
  23860000    3
  23870000    4
  23880000    4
  23890000    3
  23900000    2
  23910000    1
  23920000    4
  23930000    3
  23940000    3
  23950000    2
  23960000    2
  23970000    3
  23980000    5
  23990000    2
  24000000    4
  24010000    3
  24020000    4
  24030000    2
  24040000    2
  24050000    4
  24060000    4
  24070000    4
  24080000    4
  24090000    2
  24100000    3
  24110000    3
  24120000    6
  24130000    9
  24140000   10
  24150000   10
  24160000    2
  24170000    2
  24180000    3
  24190000    3
  24200000    2
  24210000    3
  24220000    3
  24230000    2
  24240000    3
  24250000    3
  24260000    4
  24270000    2
  24280000    3
  24290000    3
  24300000    3
  24310000    5
  24320000    3
  24330000    3
  24340000    5
  24350000    4
  24360000    4
  24370000    3
  24380000    3
  24390000    3
  24400000    3
  24410000    3
  24420000    3
  24430000    4
  24440000    3
  24450000    2
  24460000    4
  24470000    3
  24480000    4
  24490000    4
  24500000    3
  24510000    3
  24520000    3
  24530000    3
  24540000    2
  24550000    3
  24560000    2
  24570000    4
  24580000    4
  24590000    3
  24600000    4
  24610000    4
  24620000    3
  24630000    3
  24640000    4
  24650000    6
  24660000    2
  24670000    5
  24680000    5
  24690000    3
  24700000    3
  24710000    4
  24720000    4
  24730000    3
  24740000    2
  24750000    3
  24760000    3
  24770000    4
  24780000    2
  24790000    2
  24800000    2
  24810000    4
  24820000    2
  24830000    3
  24840000    3
  24850000    4
  24860000    3
  24870000    2
  24880000    2
  24890000    3
  24900000    3
  24910000    4
  24920000    3
  24930000    5
  24940000    3
  24950000    8
  24960000    5
  24970000    4
  24980000    3
  24990000    3
  25000000    4
  25010000    3
  25020000    6
  25030000    5
  25040000    3
  25050000    5
  25060000    4
  25070000    4
  25080000    4
  25090000    3
  25100000    3
  25110000    3
  25120000    3
  25130000    4
  25140000    4
  25150000    5
  25160000    5
  25170000    7
  25180000    3
  25190000    3
  25200000    4
  25210000    5
  25220000    4
  25230000    4
  25240000    4
  25250000    4
  25260000    4
  25270000    5
  25280000    2
  25290000    2
  25300000    3
  25310000    3
  25320000    3
  25330000   10
  25340000    4
  25350000    3
  25360000    4
  25370000    5
  25380000    3
  25390000    3
  25400000    2
  25410000    1
  25420000    5
  25430000    3
  25440000    3
  25450000    3
  25460000    3
  25470000    4
  25480000    2
  25490000    2
  25500000    3
  25510000    2
  25520000    2
  25530000    3
  25540000    3
  25550000    2
  25560000    2
  25570000    3
  25580000    3
  25590000    3
  25600000    3
  25610000    2
  25620000    3
  25630000    3
  25640000    3
  25650000    2
  25660000    3
  25670000    3
  25680000    3
  25690000    3
  25700000    3
  25710000    2
  25720000    3
  25730000    3
  25740000    3
  25750000    3
  25760000    2
  25770000    3
  25780000    3
  25790000    3
  25800000    2
  25810000    3
  25820000    2
  25830000    4
  25840000    3
  25850000    3
  25860000    3
  25870000    4
  25880000    3
  25890000    3
  25900000    4
  25910000    2
  25920000    3
  25930000    5
  25940000    3
  25950000    5
  25960000    2
  25970000    3
  25980000    3
  25990000    3
  26000000    3
  26010000    3
  26020000    2
  26030000    4
  26040000    3
  26050000    3
  26060000    4
  26070000    4
  26080000    2
  26090000    3
  26100000    3
  26110000    2
  26120000    4
  26130000    3
  26140000    2
  26150000    2
  26160000    3
  26170000    2
  26180000    2
  26190000    3
  26200000    3
  26210000    3
  26220000    2
  26230000    3
  26240000    5
  26250000    4
  26260000    3
  26270000    3
  26280000    3
  26290000    2
  26300000    5
  26310000    2
  26320000    3
  26330000    3
  26340000    4
  26350000    2
  26360000    3
  26370000    4
  26380000    2
  26390000    3
  26400000    4
  26410000    2
  26420000    3
  26430000    4
  26440000    8
  26450000    5
  26460000    3
  26470000    3
  26480000    7
  26490000    3
  26500000    3
  26510000    2
  26520000    3
  26530000    3
  26540000    5
  26550000    3
  26560000    3
  26570000    5
  26580000    4
  26590000    8
  26600000    3
  26610000    3
  26620000    3
  26630000    3
  26640000    2
  26650000    4
  26660000    3
  26670000    3
  26680000    3
  26690000    2
  26700000    4
  26710000    3
  26720000    2
  26730000    3
  26740000    4
  26750000    3
  26760000    4
  26770000    3
  26780000    2
  26790000    2
  26800000    2
  26810000    2
  26820000    3
  26830000    4
  26840000    4
  26850000    4
  26860000    3
  26870000    2
  26880000    4
  26890000    4
  26900000    3
  26910000    3
  26920000    3
  26930000    2
  26940000    2
  26950000    5
  26960000    2
  26970000    2
  26980000    2
  26990000    3
  27000000    2
  27010000    3
  27020000    3
  27030000    3
  27040000    3
  27050000    3
  27060000    3
  27070000    3
  27080000    3
  27090000    4
  27100000    3
  27110000    3
  27120000    3
  27130000    3
  27140000    2
  27150000    4
  27160000    2
  27170000    3
  27180000    3
  27190000    2
  27200000    4
  27210000    5
  27220000    2
  27230000    4
  27240000    3
  27250000    3
  27260000    3
  27270000    3
  27280000    2
  27290000    3
  27300000    3
  27310000    3
  27320000    3
  27330000    3
  27340000    2
  27350000    3
  27360000    3
  27370000    4
  27380000    3
  27390000    3
  27400000    3
  27410000    2
  27420000    3
  27430000    4
  27440000    3
  27450000    3
  27460000    3
  27470000    2
  27480000    4
  27490000    3
  27500000    2
  27510000    3
  27520000    3
  27530000    3
  27540000    4
  27550000    2
  27560000    3
  27570000    3
  27580000    3
  27590000    3
  27600000    3
  27610000    2
  27620000    3
  27630000    3
  27640000    3
  27650000    3
  27660000    3
  27670000    4
  27680000    3
  27690000    4
  27700000    3
  27710000    2
  27720000    3
  27730000    3
  27740000    4
  27750000    3
  27760000    3
  27770000    5
  27780000    4
  27790000    3
  27800000    4
  27810000    4
  27820000    3
  27830000    2
  27840000    4
  27850000    3
  27860000    7
  27870000    3
  27880000    3
  27890000    4
  27900000    5
  27910000    5
  27920000    4
  27930000    3
  27940000    5
  27950000    3
  27960000    4
  27970000    4
  27980000    2
  27990000    4
  28000000    3
  28010000    2
  28020000    3
  28030000    3
  28040000    3
  28050000    3
  28060000    2
  28070000    2
  28080000    5
  28090000    4
  28100000    4
  28110000    3
  28120000    4
  28130000    3
  28140000    5
  28150000    3
  28160000   10
  28170000    3
  28180000    3
  28190000    4
  28200000    3
  28210000    1
  28220000    3
  28230000    3
  28240000    3
  28250000    3
  28260000    3
  28270000    3
  28280000    5
  28290000    3
  28300000    4
  28310000    3
  28320000    3
  28330000    3
  28340000    2
  28350000    3
  28360000    3
  28370000    3
  28380000    3
  28390000    2
  28400000    3
  28410000    2
  28420000    2
  28430000    3
  28440000    3
  28450000    3
  28460000    2
  28470000    3
  28480000    2
  28490000    3
  28500000    3
  28510000    3
  28520000    3
  28530000    2
  28540000    3
  28550000    3
  28560000    2
  28570000    3
  28580000    3
  28590000    2
  28600000    2
  28610000    3
  28620000    3
  28630000    2
  28640000    3
  28650000    3
  28660000    2
  28670000    3
  28680000    3
  28690000    3
  28700000    3
  28710000    3
  28720000    3
  28730000    3
  28740000    2
  28750000    2
  28760000    3
  28770000    1
  28780000    4
  28790000    4
  28800000    2
  28810000    2
  28820000    2
  28830000    3
  28840000    2
  28850000    3
  28860000    3
  28870000    2
  28880000    3
  28890000    6
  28900000    3
  28910000    3
  28920000    4
  28930000    3
  28940000    3
  28950000    3
  28960000    4
  28970000    3
  28980000    3
  28990000    3
  29000000    2
  29010000    3
  29020000    4
  29030000    3
  29040000    4
  29050000    3
  29060000    3
  29070000    3
  29080000    3
  29090000    2
  29100000    3
  29110000    3
  29120000    2
  29130000    3
  29140000    4
  29150000    3
  29160000    4
  29170000    3
  29180000    4
  29190000    2
  29200000    4
  29210000    3
  29220000    3
  29230000    5
  29240000    4
  29250000    3
  29260000    2
  29270000    3
  29280000    3
  29290000    3
  29300000    3
  29310000    3
  29320000    6
  29330000    3
  29340000    3
  29350000    4
  29360000    3
  29370000    2
  29380000    3
  29390000    3
  29400000    4
  29410000    4
  29420000    7
  29430000    4
  29440000    2
  29450000    3
  29460000    5
  29470000    3
  29480000    4
  29490000    4
  29500000    3
  29510000    3
  29520000    2
  29530000    3
  29540000    5
  29550000    5
  29560000    5
  29570000    4
  29580000    2
  29590000    2
  29600000    3
  29610000    2
  29620000    3
  29630000    3
  29640000    2
  29650000    3
  29660000    3
  29670000    5
  29680000    3
  29690000    3
  29700000    3
  29710000    2
  29720000    3
  29730000    3
  29740000    3
  29750000    3
  29760000    4
  29770000    3
  29780000    3
  29790000    3
  29800000    3
  29810000    4
  29820000    4
  29830000    4
  29840000    5
  29850000    3
  29860000    4
  29870000    3
  29880000    3
  29890000    4
  29900000    3
  29910000    7
  29920000    3
  29930000    3
  29940000    4
  29950000    3
  29960000    3
  29970000    4
  29980000    9
  29990000    6
  30000000    7
  30010000    7
  30020000    4
  30030000    4
  30040000    3
  30050000    4
  30060000    4
  30070000    3
  30080000    2
  30090000    3
  30100000    2
  30110000    3
  30120000    5
  30130000    4
  30140000    4
  30150000    3
  30160000    3
  30170000    5
  30180000    4
  30190000    3
  30200000    3
  30210000    3
  30220000    3
  30230000    3
  30240000    3
  30250000    2
  30260000    3
  30270000    4
  30280000    2
  30290000    2
  30300000    2
  30310000    2
  30320000    3
  30330000    3
  30340000    4
  30350000    6
  30360000    5
  30370000   11
  30380000    2
  30390000    5
  30400000    4
  30410000    3
  30420000    3
  30430000    3
  30440000    2
  30450000    3
  30460000    2
  30470000    4
  30480000    4
  30490000    4
  30500000    3
  30510000    4
  30520000    4
  30530000    4
  30540000    2
  30550000    4
  30560000    4
  30570000    2
  30580000    4
  30590000    4
  30600000    3
  30610000    3
  30620000    4
  30630000    2
  30640000    3
  30650000    3
  30660000    3
  30670000    4
  30680000    3
  30690000    3
  30700000    4
  30710000    3
  30720000    3
  30730000    2
  30740000    4
  30750000    3
  30760000    2
  30770000    3
  30780000    4
  30790000    3
  30800000    3
  30810000   10
  30820000   11
  30830000    3
  30840000    9
  30850000    2
  30860000    7
  30870000    3
  30880000    3
  30890000    3
  30900000    3
  30910000    3
  30920000    3
  30930000    2
  30940000    3
  30950000    3
  30960000    3
  30970000    3
  30980000    2
  30990000    2
  31000000    4
  31010000    3
  31020000    3
  31030000    9
  31040000    3
  31050000    2
  31060000    3
  31070000    3
  31080000   10
  31090000    7
  31100000    4
  31110000    3
  31120000    3
  31130000    3
  31140000    3
  31150000    3
  31160000    2
  31170000    7
  31180000    3
  31190000    4
  31200000    5
  31210000    4
  31220000    3
  31230000    3
  31240000    3
  31250000    3
  31260000    3
  31270000    2
  31280000    3
  31290000    3
  31300000    2
  31310000    3
  31320000    2
  31330000    3
  31340000    3
  31350000    3
  31360000    4
  31370000    3
  31380000    2
  31390000    2
  31400000    3
  31410000    3
  31420000    3
  31430000    2
  31440000    3
  31450000    6
  31460000    3
  31470000    3
  31480000    2
  31490000    9
  31500000    2
  31510000    4
  31520000    4
  31530000    4
  31540000    4
  31550000    2
  31560000    2
  31570000    5
  31580000    3
  31590000    3
  31600000    4
  31610000    3
  31620000    3
  31630000    2
  31640000    3
  31650000    3
  31660000    3
  31670000    3
  31680000    3
  31690000    5
  31700000    2
  31710000    4
  31720000    4
  31730000    4
  31740000    3
  31750000    3
  31760000    2
  31770000    3
  31780000    3
  31790000    2
  31800000    3
  31810000    3
  31820000    2
  31830000    3
  31840000    4
  31850000    3
  31860000    3
  31870000    3
  31880000    3
  31890000    3
  31900000    2
  31910000    2
  31920000    3
  31930000   13
  31940000    3
  31950000    4
  31960000    3
  31970000    3
  31980000    2
  31990000    3
  32000000    3
  32010000    3
  32020000    5
  32030000    4
  32040000    2
  32050000    4
  32060000    3
  32070000    3
  32080000    2
  32090000    3
  32100000    3
  32110000    3
  32120000    4
  32130000   11
  32140000    3
  32150000    3
  32160000    2
  32170000    2
  32180000    4
  32190000    1
  32200000    3
  32210000    4
  32220000    3
  32230000    2
  32240000    4
  32250000    3
  32260000    2
  32270000    3
  32280000    3
  32290000    3
  32300000    4
  32310000    3
  32320000    3
  32330000    3
  32340000    6
  32350000    3
  32360000    2
  32370000    2
  32380000    3
  32390000    3
  32400000    3
  32410000    3
  32420000    3
  32430000    4
  32440000    4
  32450000    4
  32460000    3
  32470000    3
  32480000    3
  32490000    3
  32500000    3
  32510000    3
  32520000    3
  32530000    3
  32540000    3
  32550000    6
  32560000    3
  32570000    3
  32580000    4
  32590000    3
  32600000    2
  32610000    4
  32620000    4
  32630000    2
  32640000    2
  32650000    2
  32660000    3
  32670000    2
  32680000    4
  32690000    2
  32700000    4
  32710000    2
  32720000    4
  32730000    3
  32740000    3
  32750000    3
  32760000    3
  32770000    2
  32780000    2
  32790000    3
  32800000    2
  32810000    3
  32820000    2
  32830000    3
  32840000    2
  32850000    3
  32860000   11
  32870000    8
  32880000    2
  32890000    3
  32900000    2
  32910000    2
  32920000    3
  32930000    3
  32940000    2
  32950000    3
  32960000    3
  32970000    4
  32980000    3
  32990000    3
  33000000    2
  33010000    3
  33020000    3
  33030000    3
  33040000    2
  33050000    3
  33060000    4
  33070000    3
  33080000    4
  33090000    4
  33100000    3
  33110000    3
  33120000    3
  33130000    3
  33140000    2
  33150000    3
  33160000    3
  33170000    3
  33180000    3
  33190000    3
  33200000   12
  33210000   11
  33220000   11
  33230000   14
  33240000   16
  33250000    5
  33260000    3
  33270000    3
  33280000    2
  33290000    3
  33300000    2
  33310000    3
  33320000    3
  33330000    3
  33340000    3
  33350000    2
  33360000    4
  33370000    3
  33380000    3
  33390000    3
  33400000    3
  33410000    2
  33420000    2
  33430000    3
  33440000    3
  33450000    3
  33460000    3
  33470000    2
  33480000    3
  33490000    3
  33500000    3
  33510000    2
  33520000    3
  33530000    3
  33540000    3
  33550000    2
  33560000    3
  33570000    2
  33580000    3
  33590000    4
  33600000    3
  33610000    2
  33620000    2
  33630000    5
  33640000    4
  33650000    5
  33660000    3
  33670000    5
  33680000    5
  33690000    5
  33700000    4
  33710000    2
  33720000    3
  33730000    4
  33740000    3
  33750000    4
  33760000    3
  33770000    3
  33780000    4
  33790000    3
  33800000    4
  33810000    4
  33820000    5
  33830000    2
  33840000    3
  33850000    3
  33860000    3
  33870000    4
  33880000    3
  33890000    4
  33900000    2
  33910000    3
  33920000    3
  33930000    3
  33940000    3
  33950000    6
  33960000    4
  33970000    4
  33980000    3
  33990000    4
  34000000    3
  34010000    3
  34020000    4
  34030000    2
  34040000    2
  34050000    3
  34060000    2
  34070000    4
  34080000    3
  34090000    3
  34100000    3
  34110000    2
  34120000    2
  34130000    3
  34140000    3
  34150000    2
  34160000    4
  34170000    3
  34180000    3
  34190000    1
  34200000    4
  34210000    5
  34220000    3
  34230000    2
  34240000    3
  34250000    2
  34260000    2
  34270000    2
  34280000    4
  34290000    3
  34300000    3
  34310000    4
  34320000    3
  34330000    5
  34340000    3
  34350000    4
  34360000    2
  34370000    3
  34380000    3
  34390000    3
  34400000    4
  34410000    4
  34420000    4
  34430000    3
  34440000    1
  34450000    3
  34460000    4
  34470000    2
  34480000    3
  34490000    3
  34500000    3
  34510000    3
  34520000    3
  34530000    2
  34540000    4
  34550000    2
  34560000    3
  34570000    2
  34580000    4
  34590000    3
  34600000    4
  34610000    4
  34620000    6
  34630000    4
  34640000    5
  34650000    4
  34660000    5
  34670000    4
  34680000    3
  34690000    3
  34700000    3
  34710000    3
  34720000    3
  34730000    3
  34740000    2
  34750000    4
  34760000    3
  34770000    3
  34780000    3
  34790000    3
  34800000    3
  34810000    4
  34820000    3
  34830000    3
  34840000    5
  34850000    3
  34860000    4
  34870000    5
  34880000    3
  34890000    4
  34900000    2
  34910000    4
  34920000    3
  34930000    2
  34940000    4
  34950000    4
  34960000    3
  34970000    2
  34980000    3
  34990000    2
  35000000    2
  35010000    2
  35020000    3
  35030000    3
  35040000    2
  35050000    5
  35060000    3
  35070000    3
  35080000    4
  35090000    3
  35100000    3
  35110000    4
  35120000    4
  35130000    3
  35140000    4
  35150000    6
  35160000   12
  35170000    4
  35180000   13
  35190000    3
  35200000    3
  35210000    4
  35220000    3
  35230000    4
  35240000    2
  35250000    3
  35260000    3
  35270000    2
  35280000    3
  35290000    2
  35300000    4
  35310000    3
  35320000    3
  35330000    3
  35340000    3
  35350000    3
  35360000    3
  35370000    4
  35380000    4
  35390000    5
  35400000   16
  35410000    2
  35420000    3
  35430000    3
  35440000    2
  35450000    3
  35460000    2
  35470000    4
  35480000    3
  35490000    4
  35500000    3
  35510000    2
  35520000    3
  35530000    4
  35540000    2
  35550000    4
  35560000    2
  35570000    4
  35580000    3
  35590000    2
  35600000    2
  35610000    2
  35620000    5
  35630000    2
  35640000    3
  35650000    3
  35660000    3
  35670000    3
  35680000    3
  35690000    3
  35700000    3
  35710000    2
  35720000    3
  35730000    3
  35740000    3
  35750000    3
  35760000    3
  35770000    3
  35780000    2
  35790000    4
  35800000    2
  35810000    6
  35820000   10
  35830000    3
  35840000    3
  35850000    2
  35860000    3
  35870000    3
  35880000    4
  35890000    4
  35900000    4
  35910000    3
  35920000    3
  35930000    4
  35940000    4
  35950000    3
  35960000    5
  35970000    2
  35980000    3
  35990000    3
  36000000    3
  36010000    4
  36020000    2
  36030000    4
  36040000    3
  36050000    3
  36060000    2
  36070000    3
  36080000    4
  36090000    3
  36100000    2
  36110000    3
  36120000    2
  36130000    3
  36140000    4
  36150000    3
  36160000    3
  36170000    3
  36180000    3
  36190000    3
  36200000    4
  36210000    4
  36220000    2
  36230000    7
  36240000    4
  36250000    3
  36260000    4
  36270000    3
  36280000    4
  36290000    3
  36300000    5
  36310000    3
  36320000    3
  36330000    4
  36340000    4
  36350000    5
  36360000    3
  36370000    3
  36380000    3
  36390000    2
  36400000    3
  36410000    3
  36420000    3
  36430000    2
  36440000    3
  36450000    3
  36460000    2
  36470000    4
  36480000    3
  36490000    2
  36500000    3
  36510000    4
  36520000    3
  36530000    5
  36540000    2
  36550000    3
  36560000    3
  36570000    4
  36580000    4
  36590000    3
  36600000    2
  36610000    3
  36620000    2
  36630000    3
  36640000    4
  36650000    3
  36660000    4
  36670000    3
  36680000    4
  36690000    4
  36700000    2
  36710000    3
  36720000    3
  36730000    2
  36740000    3
  36750000    3
  36760000    3
  36770000    4
  36780000    3
  36790000    3
  36800000    9
  36810000    3
  36820000    3
  36830000    3
  36840000    3
  36850000    5
  36860000    4
  36870000    4
  36880000    4
  36890000    3
  36900000    3
  36910000    4
  36920000    4
  36930000    3
  36940000    2
  36950000    4
  36960000   11
  36970000    2
  36980000    3
  36990000    3
  37000000    3
  37010000    3
  37020000    3
  37030000    3
  37040000    2
  37050000    3
  37060000    2
  37070000    4
  37080000    4
  37090000    2
  37100000    2
  37110000    2
  37120000    3
  37130000    3
  37140000    2
  37150000    4
  37160000    2
  37170000    3
  37180000    3
  37190000    3
  37200000    3
  37210000    4
  37220000    2
  37230000    3
  37240000    3
  37250000    3
  37260000    3
  37270000    3
  37280000    3
  37290000    2
  37300000    2
  37310000    3
  37320000    3
  37330000    3
  37340000    2
  37350000    4
  37360000    3
  37370000    3
  37380000    4
  37390000    3
  37400000    2
  37410000    3
  37420000    2
  37430000    2
  37440000    2
  37450000    4
  37460000    2
  37470000    3
  37480000    1
  37490000    4
  37500000    2
  37510000    4
  37520000    4
  37530000    2
  37540000    3
  37550000    4
  37560000    4
  37570000    3
  37580000    3
  37590000    3
  37600000    3
  37610000    3
  37620000    3
  37630000    3
  37640000    2
  37650000    3
  37660000    2
  37670000    4
  37680000    3
  37690000    3
  37700000    3
  37710000    3
  37720000    3
  37730000    3
  37740000    4
  37750000    4
  37760000    2
  37770000    4
  37780000    3
  37790000    3
  37800000    3
  37810000    2
  37820000    3
  37830000    3
  37840000    3
  37850000    3
  37860000    2
  37870000    3
  37880000    3
  37890000    3
  37900000    3
  37910000    3
  37920000    2
  37930000    2
  37940000    3
  37950000    2
  37960000    4
  37970000    4
  37980000    4
  37990000    2
  38000000    2
  38010000    3
  38020000    3
  38030000    3
  38040000    3
  38050000    3
  38060000    3
  38070000    2
  38080000    2
  38090000    3
  38100000    2
  38110000    3
  38120000    2
  38130000    3
  38140000    2
  38150000    3
  38160000    2
  38170000    3
  38180000    3
  38190000    3
  38200000    3
  38210000    3
  38220000    3
  38230000    4
  38240000    3
  38250000    3
  38260000    3
  38270000    3
  38280000    2
  38290000    4
  38300000    3
  38310000    3
  38320000    5
  38330000    5
  38340000    4
  38350000    3
  38360000    3
  38370000    8
  38380000    4
  38390000    5
  38400000    3
  38410000    4
  38420000    2
  38430000    4
  38440000    3
  38450000    2
  38460000    2
  38470000    3
  38480000    4
  38490000    3
  38500000    2
  38510000    2
  38520000    3
  38530000    2
  38540000    3
  38550000    3
  38560000    3
  38570000    3
  38580000    4
  38590000    3
  38600000    3
  38610000    3
  38620000    2
  38630000    3
  38640000    3
  38650000    5
  38660000    2
  38670000    5
  38680000    4
  38690000    4
  38700000    3
  38710000    4
  38720000    2
  38730000    3
  38740000    3
  38750000    4
  38760000    2
  38770000    3
  38780000    3
  38790000    3
  38800000    2
  38810000    3
  38820000    3
  38830000    3
  38840000    4
  38850000    4
  38860000    4
  38870000    3
  38880000    2
  38890000    2
  38900000    3
  38910000    3
  38920000    3
  38930000    2
  38940000    3
  38950000    2
  38960000    3
  38970000    4
  38980000    4
  38990000    5
  39000000    3
  39010000    3
  39020000    3
  39030000    3
  39040000    3
  39050000    3
  39060000    3
  39070000    4
  39080000    3
  39090000    3
  39100000    2
  39110000    3
  39120000    5
  39130000    2
  39140000    2
  39150000    3
  39160000    3
  39170000    2
  39180000    3
  39190000    3
  39200000    3
  39210000    2
  39220000    3
  39230000    2
  39240000    3
  39250000    2
  39260000    4
  39270000    3
  39280000    4
  39290000    4
  39300000    3
  39310000    3
  39320000    3
  39330000    2
  39340000    3
  39350000    3
  39360000    3
  39370000    3
  39380000    3
  39390000    4
  39400000    4
  39410000    3
  39420000    5
  39430000    2
  39440000    3
  39450000    3
  39460000    4
  39470000    2
  39480000    2
  39490000    3
  39500000    2
  39510000    3
  39520000    2
  39530000    4
  39540000    4
  39550000    3
  39560000    3
  39570000    3
  39580000    3
  39590000    3
  39600000    2
  39610000    2
  39620000    2
  39630000    2
  39640000    3
  39650000    3
  39660000    3
  39670000    4
  39680000    3
  39690000    4
  39700000    3
  39710000    4
  39720000    3
  39730000    3
  39740000    4
  39750000    3
  39760000    2
  39770000    4
  39780000    3
  39790000    2
  39800000    3
  39810000    3
  39820000    3
  39830000    3
  39840000    3
  39850000    3
  39860000    3
  39870000    3
  39880000    3
  39890000    3
  39900000    3
  39910000    2
  39920000    3
  39930000    2
  39940000    3
  39950000    2
  39960000    3
  39970000    3
  39980000    3
  39990000    3
  40000000    3
  40010000    2
  40020000    3
  40030000    3
  40040000    3
  40050000    3
  40060000    3
  40070000    5
  40080000    2
  40090000    2
  40100000    4
  40110000    3
  40120000    2
  40130000    3
  40140000    2
  40150000    3
  40160000    3
  40170000    3
  40180000    5
  40190000    4
  40200000    3
  40210000    4
  40220000    3
  40230000    6
  40240000    4
  40250000    4
  40260000    2
  40270000    3
  40280000    2
  40290000    4
  40300000    2
  40310000    4
  40320000    2
  40330000    4
  40340000    3
  40350000    3
  40360000    3
  40370000    4
  40380000    4
  40390000    3
  40400000    2
  40410000    3
  40420000    3
  40430000    3
  40440000    2
  40450000    3
  40460000    3
  40470000    3
  40480000    5
  40490000    4
  40500000    4
  40510000    3
  40520000    2
  40530000    3
  40540000    2
  40550000    4
  40560000    3
  40570000    3
  40580000    2
  40590000    2
  40600000    5
  40610000    3
  40620000    2
  40630000    2
  40640000    3
  40650000    2
  40660000    3
  40670000    3
  40680000    3
  40690000    4
  40700000    3
  40710000    3
  40720000    3
  40730000    3
  40740000    3
  40750000    4
  40760000    2
  40770000    5
  40780000    3
  40790000    3
  40800000    3
  40810000    3
  40820000    3
  40830000    4
  40840000    3
  40850000    3
  40860000    3
  40870000    2
  40880000    7
  40890000    9
  40900000   15
  40910000    3
  40920000    2
  40930000    3
  40940000    3
  40950000    3
  40960000    3
  40970000    3
  40980000    3
  40990000    2
  41000000    3
  41010000    3
  41020000    3
  41030000    2
  41040000    5
  41050000    4
  41060000    3
  41070000    3
  41080000    2
  41090000    3
  41100000    4
  41110000    3
  41120000    4
  41130000    4
  41140000    3
  41150000    3
  41160000    5
  41170000    3
  41180000    2
  41190000    4
  41200000    3
  41210000    5
  41220000    3
  41230000    3
  41240000    5
  41250000    3
  41260000    4
  41270000    3
  41280000    2
  41290000    3
  41300000    4
  41310000    2
  41320000    3
  41330000    7
  41340000   11
  41350000    7
  41360000    5
  41370000    5
  41380000    3
  41390000    4
  41400000    2
  41410000    2
  41420000    2
  41430000    4
  41440000    3
  41450000    3
  41460000    2
  41470000    3
  41480000    3
  41490000    3
  41500000    4
  41510000    5
  41520000    4
  41530000    4
  41540000    2
  41550000    2
  41560000    4
  41570000    2
  41580000    3
  41590000    3
  41600000    2
  41610000    4
  41620000    3
  41630000    3
  41640000    3
  41650000    2
  41660000    3
  41670000    2
  41680000    3
  41690000    3
  41700000    3
  41710000    3
  41720000    3
  41730000    3
  41740000    3
  41750000    3
  41760000    4
  41770000    3
  41780000    3
  41790000    4
  41800000    3
  41810000    3
  41820000    2
  41830000    6
  41840000    4
  41850000    5
  41860000    3
  41870000    5
  41880000    5
  41890000    5
  41900000    3
  41910000    3
  41920000    2
  41930000    3
  41940000    3
  41950000    3
  41960000    3
  41970000    5
  41980000    3
  41990000    4
  42000000    3
  42010000    4
  42020000    5
  42030000    4
  42040000    3
  42050000    3
  42060000    5
  42070000    3
  42080000    3
  42090000    3
  42100000    5
  42110000    5
  42120000    3
  42130000    3
  42140000    5
  42150000    2
  42160000    4
  42170000    3
  42180000    4
  42190000    3
  42200000    3
  42210000    3
  42220000    3
  42230000    6
  42240000    3
  42250000    3
  42260000    3
  42270000    3
  42280000    3
  42290000    3
  42300000    2
  42310000    3
  42320000    2
  42330000    3
  42340000    3
  42350000    3
  42360000    3
  42370000    3
  42380000    3
  42390000    3
  42400000    2
  42410000    3
  42420000    4
  42430000    3
  42440000    4
  42450000    5
  42460000    7
  42470000    3
  42480000    3
  42490000    2
  42500000    3
  42510000    4
  42520000    5
  42530000    3
  42540000    2
  42550000    3
  42560000    2
  42570000    4
  42580000    3
  42590000    3
  42600000    3
  42610000    3
  42620000    4
  42630000    2
  42640000    2
  42650000    3
  42660000    3
  42670000    3
  42680000    2
  42690000    3
  42700000    3
  42710000    2
  42720000    3
  42730000    3
  42740000    2
  42750000    3
  42760000    3
  42770000    3
  42780000    2
  42790000    3
  42800000    3
  42810000    3
  42820000    3
  42830000    3
  42840000    3
  42850000    3
  42860000    2
  42870000    3
  42880000    3
  42890000    2
  42900000    3
  42910000    2
  42920000    5
  42930000    4
  42940000    4
  42950000    4
  42960000    3
  42970000    3
  42980000    3
  42990000    4
  43000000    3
  43010000    3
  43020000    3
  43030000   16
  43040000   19
  43050000    4
  43060000    5
  43070000    2
  43080000    4
  43090000    3
  43100000    4
  43110000    3
  43120000    3
  43130000    2
  43140000    4
  43150000    2
  43160000    5
  43170000    4
  43180000    5
  43190000    5
  43200000    5
  43210000    2
  43220000    7
  43230000    3
  43240000    4
  43250000    3
  43260000    3
  43270000    5
  43280000    3
  43290000    6
  43300000    5
  43310000    4
  43320000    4
  43330000    3
  43340000    3
  43350000    5
  43360000    4
  43370000    3
  43380000    2
  43390000    4
  43400000    2
  43410000    5
  43420000    2
  43430000    3
  43440000    6
  43450000    4
  43460000    3
  43470000    3
  43480000    4
  43490000    2
  43500000    4
  43510000    3
  43520000    2
  43530000    2
  43540000    2
  43550000    4
  43560000    2
  43570000    3
  43580000    4
  43590000    3
  43600000    2
  43610000    3
  43620000    4
  43630000    4
  43640000    4
  43650000    4
  43660000    2
  43670000    3
  43680000    4
  43690000    3
  43700000    3
  43710000    3
  43720000    3
  43730000    3
  43740000    3
  43750000    2
  43760000    4
  43770000    3
  43780000    3
  43790000    3
  43800000    3
  43810000    3
  43820000    2
  43830000    4
  43840000    3
  43850000    3
  43860000    2
  43870000    3
  43880000    3
  43890000    3
  43900000    3
  43910000    3
  43920000    2
  43930000    4
  43940000    3
  43950000    3
  43960000    3
  43970000    7
  43980000    4
  43990000    4
  44000000    3
  44010000    4
  44020000    3
  44030000    2
  44040000    4
  44050000    4
  44060000    5
  44070000    3
  44080000    3
  44090000    6
  44100000    4
  44110000    5
  44120000    5
  44130000    4
  44140000    3
  44150000    4
  44160000    3
  44170000    3
  44180000    4
  44190000    3
  44200000    3
  44210000    3
  44220000    3
  44230000    2
  44240000    3
  44250000    3
  44260000    3
  44270000    3
  44280000    5
  44290000    5
  44300000    5
  44310000    4
  44320000    5
  44330000    4
  44340000    2
  44350000    3
  44360000    4
  44370000   13
  44380000    4
  44390000    2
  44400000    2
  44410000    3
  44420000    3
  44430000    2
  44440000    3
  44450000    2
  44460000    3
  44470000    4
  44480000    5
  44490000    6
  44500000    5
  44510000    5
  44520000    4
  44530000    3
  44540000    3
  44550000    2
  44560000    5
  44570000    4
  44580000    3
  44590000    3
  44600000    3
  44610000    4
  44620000    5
  44630000    3
  44640000    4
  44650000    4
  44660000    3
  44670000    3
  44680000    2
  44690000    3
  44700000    4
  44710000    3
  44720000    3
  44730000    3
  44740000    3
  44750000    3
  44760000    3
  44770000    4
  44780000    6
  44790000    3
  44800000    4
  44810000    2
  44820000    2
  44830000    3
  44840000    2
  44850000    3
  44860000    3
  44870000   13
  44880000    3
  44890000    3
  44900000    3
  44910000    4
  44920000    4
  44930000    2
  44940000    3
  44950000    4
  44960000    4
  44970000    3
  44980000    2
  44990000    2
  45000000    2
  45010000    2
  45020000    4
  45030000    3
  45040000    3
  45050000    3
  45060000    3
  45070000    4
  45080000    4
  45090000    4
  45100000    3
  45110000    3
  45120000    4
  45130000    4
  45140000    3
  45150000    2
  45160000    4
  45170000    4
  45180000    4
  45190000    4
  45200000    4
  45210000    2
  45220000    3
  45230000    3
  45240000    4
  45250000    4
  45260000    3
  45270000    4
  45280000    2
  45290000    3
  45300000    4
  45310000    3
  45320000    4
  45330000    3
  45340000    4
  45350000    2
  45360000    3
  45370000    4
  45380000    2
  45390000    3
  45400000    3
  45410000    3
  45420000    4
  45430000    3
  45440000    4
  45450000    3
  45460000    3
  45470000    3
  45480000    2
  45490000    2
  45500000    2
  45510000    3
  45520000    3
  45530000    3
  45540000    4
  45550000    4
  45560000    4
  45570000    5
  45580000    3
  45590000    3
  45600000    4
  45610000    3
  45620000    4
  45630000    3
  45640000    3
  45650000    3
  45660000    4
  45670000    4
  45680000    2
  45690000    4
  45700000    3
  45710000    4
  45720000    3
  45730000    4
  45740000    3
  45750000    3
  45760000    3
  45770000    3
  45780000    3
  45790000    2
  45800000    5
  45810000    3
  45820000    4
  45830000    3
  45840000    3
  45850000    3
  45860000    3
  45870000    2
  45880000    3
  45890000    4
  45900000    4
  45910000    3
  45920000    3
  45930000    2
  45940000    3
  45950000    2
  45960000    3
  45970000    2
  45980000    4
  45990000    7
  46000000   14
  46010000    3
  46020000   11
  46030000    3
  46040000    3
  46050000    2
  46060000    3
  46070000    4
  46080000    3
  46090000    3
  46100000    2
  46110000    3
  46120000    3
  46130000    3
  46140000    3
  46150000    3
  46160000    2
  46170000    4
  46180000    3
  46190000    4
  46200000    3
  46210000    3
  46220000    2
  46230000    3
  46240000    3
  46250000    3
  46260000    3
  46270000    4
  46280000    3
  46290000    3
  46300000    3
  46310000    4
  46320000    4
  46330000    3
  46340000    3
  46350000    3
  46360000    3
  46370000    3
  46380000    4
  46390000    4
  46400000    3
  46410000    4
  46420000    4
  46430000    3
  46440000    3
  46450000    3
  46460000    2
  46470000    4
  46480000    3
  46490000    4
  46500000    7
  46510000    5
  46520000    5
  46530000    3
  46540000    4
  46550000    3
  46560000    2
  46570000    3
  46580000    3
  46590000    3
  46600000    4
  46610000    5
  46620000    3
  46630000    3
  46640000    3
  46650000    2
  46660000    3
  46670000    3
  46680000    3
  46690000    3
  46700000    3
  46710000    2
  46720000    4
  46730000    4
  46740000    3
  46750000    8
  46760000    2
  46770000    4
  46780000    3
  46790000    2
  46800000    2
  46810000    2
  46820000    3
  46830000    4
  46840000    2
  46850000    4
  46860000    3
  46870000    3
  46880000    4
  46890000    4
  46900000    5
  46910000    3
  46920000    9
  46930000    4
  46940000    4
  46950000    4
  46960000    4
  46970000    4
  46980000    4
  46990000    3
  47000000    3
  47010000    4
  47020000    4
  47030000    2
  47040000    2
  47050000    3
  47060000    2
  47070000    3
  47080000    3
  47090000    3
  47100000    3
  47110000    3
  47120000    2
  47130000    3
  47140000    3
  47150000    3
  47160000    2
  47170000    3
  47180000    3
  47190000    3
  47200000    3
  47210000    3
  47220000    2
  47230000    3
  47240000    2
  47250000    3
  47260000    3
  47270000    2
  47280000    2
  47290000    3
  47300000    3
  47310000    3
  47320000    4
  47330000    2
  47340000    2
  47350000    3
  47360000    4
  47370000    3
  47380000    2
  47390000    2
  47400000    2
  47410000    3
  47420000    2
  47430000    4
  47440000    3
  47450000    3
  47460000    2
  47470000    3
  47480000    2
  47490000    2
  47500000    3
  47510000    4
  47520000    4
  47530000    3
  47540000    2
  47550000    3
  47560000    3
  47570000    2
  47580000    5
  47590000   16
  47600000   18
  47610000   14
  47620000   12
  47630000    2
  47640000    5
  47650000    4
  47660000    3
  47670000    2
  47680000    3
  47690000    5
  47700000    2
  47710000    4
  47720000    3
  47730000    2
  47740000    3
  47750000    4
  47760000    3
  47770000    3
  47780000    3
  47790000    4
  47800000    2
  47810000    3
  47820000    3
  47830000    3
  47840000    2
  47850000    2
  47860000    3
  47870000    3
  47880000    3
  47890000    3
  47900000    3
  47910000    2
  47920000    3
  47930000    2
  47940000    3
  47950000    3
  47960000    3
  47970000    4
  47980000    3
  47990000    4
  48000000    3
  48010000    4
  48020000    3
  48030000    3
  48040000    3
  48050000    1
  48060000    3
  48070000    3
  48080000    3
  48090000    2
  48100000    3
  48110000    2
  48120000    2
  48130000    3
  48140000    3
  48150000    2
  48160000    4
  48170000    3
  48180000    3
  48190000    4
  48200000    3
  48210000    3
  48220000    5
  48230000    3
  48240000    2
  48250000    3
  48260000    3
  48270000    2
  48280000    3
  48290000    4
  48300000    3
  48310000    4
  48320000    3
  48330000    4
  48340000    3
  48350000    3
  48360000    2
  48370000    4
  48380000    3
  48390000    3
  48400000    4
  48410000    3
  48420000    4
  48430000    3
  48440000    4
  48450000    8
  48460000    7
  48470000    3
  48480000    3
  48490000    2
  48500000    3
  48510000    3
  48520000    4
  48530000    3
  48540000    2
  48550000    4
  48560000    3
  48570000    3
  48580000    3
  48590000    4
  48600000    2
  48610000    2
  48620000    4
  48630000    3
  48640000    4
  48650000    4
  48660000    4
  48670000    4
  48680000    4
  48690000    2
  48700000    5
  48710000    5
  48720000    4
  48730000    5
  48740000    5
  48750000    3
  48760000    3
  48770000    3
  48780000    3
  48790000    4
  48800000    3
  48810000    1
  48820000    2
  48830000    3
  48840000    3
  48850000    3
  48860000    3
  48870000    3
  48880000    3
  48890000    4
  48900000    3
  48910000    4
  48920000    3
  48930000    4
  48940000    4
  48950000    3
  48960000    4
  48970000    4
  48980000    3
  48990000    5
  49000000    5
  49010000    5
  49020000    3
  49030000    4
  49040000    4
  49050000    3
  49060000    3
  49070000    3
  49080000    5
  49090000    4
  49100000    3
  49110000    3
  49120000    4
  49130000    6
  49140000    6
  49150000    3
  49160000    4
  49170000    5
  49180000    4
  49190000    6
  49200000    4
  49210000    4
  49220000    3
  49230000    3
  49240000   11
  49250000    4
  49260000    5
  49270000    4
  49280000    3
  49290000    4
  49300000    3
  49310000    4
  49320000    3
  49330000    3
  49340000    3
  49350000    7
  49360000    3
  49370000    4
  49380000    6
  49390000    4
  49400000    5
  49410000    3
  49420000    4
  49430000    5
  49440000    2
  49450000    2
  49460000    4
  49470000    3
  49480000    4
  49490000    4
  49500000    3
  49510000    3
  49520000    4
  49530000    4
  49540000    3
  49550000    4
  49560000    3
  49570000    4
  49580000    4
  49590000    4
  49600000    3
  49610000    3
  49620000    3
  49630000    3
  49640000    3
  49650000    3
  49660000    2
  49670000    2
  49680000    3
  49690000    4
  49700000    4
  49710000    4
  49720000    3
  49730000    4
  49740000    3
  49750000    2
  49760000    3
  49770000    4
  49780000    3
  49790000    3
  49800000   15
  49810000    3
  49820000    3
  49830000    3
  49840000    3
  49850000    3
  49860000    3
  49870000    4
  49880000    3
  49890000    4
  49900000    2
  49910000    2
  49920000    4
  49930000    3
  49940000    2
  49950000    3
  49960000    3
  49970000    3
  49980000    3
  49990000    3
  50000000    3
  50000000    3
  50010000    3
  50020000    3
  50030000    3
  50040000    3
  50050000    3
  50060000    2
  50070000    3
  50080000    3
  50090000    2
  50100000    3
  50110000    3
  50120000    3
  50130000    4
  50140000    3
  50150000    3
  50160000    4
  50170000    3
  50180000    3
  50190000    3
  50200000    4
  50210000    5
  50220000    4
  50230000    3
  50240000    3
  50250000    3
  50260000    3
  50270000    3
  50280000    2
  50290000    3
  50300000    3
  50310000    2
  50320000    2
  50330000    3
  50340000    3
  50350000    2
  50360000    3
  50370000    2
  50380000    4
  50390000    3
  50400000    3
  50410000    3
  50420000    3
  50430000    5
  50440000    3
  50450000    4
  50460000    3
  50470000    4
  50480000    4
  50490000    4
  50500000    3
  50510000    3
  50520000    3
  50530000    3
  50540000    4
  50550000    3
  50560000    3
  50570000    3
  50580000    3
  50590000    3
  50600000    2
  50610000    4
  50620000    2
  50630000    5
  50640000    5
  50650000    6
  50660000    5
  50670000    5
  50680000    4
  50690000    4
  50700000    4
  50710000    5
  50720000    5
  50730000    3
  50740000    5
  50750000    3
  50760000    7
  50770000    4
  50780000    3
  50790000    7
  50800000    6
  50810000    4
  50820000    5
  50830000    3
  50840000    3
  50850000    4
  50860000    3
  50870000    4
  50880000    3
  50890000    8
  50900000    5
  50910000    2
  50920000    3
  50930000    3
  50940000    3
  50950000    2
  50960000    4
  50970000    3
  50980000    4
  50990000    4
  51000000    3
  51010000    2
  51020000    4
  51030000    3
  51040000    3
  51050000    3
  51060000    3
  51070000    3
  51080000    3
  51090000    3
  51100000    3
  51110000    3
  51120000    2
  51130000    2
  51140000    2
  51150000    3
  51160000    3
  51170000    3
  51180000    3
  51190000    3
  51200000    4
  51210000    3
  51220000    3
  51230000    5
  51240000    3
  51250000    3
  51260000    3
  51270000    4
  51280000    4
  51290000    3
  51300000    3
  51310000    3
  51320000    2
  51330000    4
  51340000    4
  51350000    2
  51360000    3
  51370000    4
  51380000    4
  51390000    3
  51400000    3
  51410000    4
  51420000    4
  51430000    3
  51440000    4
  51450000    3
  51460000    4
  51470000    2
  51480000    3
  51490000    6
  51500000    3
  51510000    3
  51520000    4
  51530000    2
  51540000    3
  51550000    3
  51560000    3
  51570000    2
  51580000    3
  51590000    3
  51600000    3
  51610000    3
  51620000    4
  51630000    3
  51640000    4
  51650000    2
  51660000    2
  51670000    3
  51680000    3
  51690000    3
  51700000    3
  51710000    2
  51720000    3
  51730000    3
  51740000    2
  51750000    3
  51760000    2
  51770000    4
  51780000    3
  51790000    3
  51800000    3
  51810000    2
  51820000    3
  51830000    4
  51840000    3
  51850000    4
  51860000    2
  51870000    4
  51880000    3
  51890000    3
  51900000    3
  51910000    1
  51920000    3
  51930000    2
  51940000    3
  51950000    3
  51960000    3
  51970000    3
  51980000    3
  51990000    3
  52000000    3
  52010000    4
  52020000    4
  52030000    3
  52040000    4
  52050000    7
  52060000    3
  52070000    3
  52080000    2
  52090000    3
  52100000    5
  52110000    4
  52120000    5
  52130000    3
  52140000    2
  52150000    5
  52160000    3
  52170000    3
  52180000    5
  52190000    4
  52200000    3
  52210000    4
  52220000    3
  52230000    2
  52240000    4
  52250000    3
  52260000    3
  52270000    4
  52280000    3
  52290000    2
  52300000    4
  52310000    4
  52320000    3
  52330000    2
  52340000    3
  52350000    3
  52360000    4
  52370000    1
  52380000    3
  52390000    2
  52400000    4
  52410000    2
  52420000    3
  52430000    3
  52440000    3
  52450000    4
  52460000    3
  52470000    3
  52480000    4
  52490000    4
  52500000    5
  52510000    3
  52520000    3
  52530000    3
  52540000    9
  52550000    8
  52560000    3
  52570000    4
  52580000    3
  52590000    2
  52600000    3
  52610000    3
  52620000    3
  52630000    3
  52640000    3
  52650000    3
  52660000    3
  52670000    3
  52680000    3
  52690000    3
  52700000    3
  52710000    3
  52720000    3
  52730000    4
  52740000    3
  52750000    3
  52760000    4
  52770000    2
  52780000    5
  52790000    3
  52800000    2
  52810000    4
  52820000    2
  52830000    3
  52840000    6
  52850000   19
  52860000   12
  52870000    7
  52880000    4
  52890000    3
  52900000    3
  52910000    4
  52920000    2
  52930000    3
  52940000    3
  52950000    4
  52960000    3
  52970000    4
  52980000    4
  52990000    2
  53000000    3
  53010000    5
  53020000    8
  53030000    3
  53040000    3
  53050000    2
  53060000   12
  53070000   14
  53080000   15
  53090000    2
  53100000    3
  53110000    3
  53120000    4
  53130000    3
  53140000    3
  53150000    2
  53160000    3
  53170000    3
  53180000    3
  53190000    3
  53200000    3
  53210000    3
  53220000    4
  53230000    5
  53240000    2
  53250000    5
  53260000    2
  53270000    3
  53280000    4
  53290000    4
  53300000    2
  53310000    3
  53320000    3
  53330000    3
  53340000    3
  53350000    3
  53360000    5
  53370000    5
  53380000    3
  53390000    3
  53400000    4
  53410000    3
  53420000    3
  53430000    3
  53440000    3
  53450000    3
  53460000    3
  53470000    2
  53480000    3
  53490000    3
  53500000    2
  53510000    2
  53520000    2
  53530000    4
  53540000    4
  53550000    2
  53560000    1
  53570000    2
  53580000    3
  53590000    3
  53600000    3
  53610000    3
  53620000    4
  53630000    3
  53640000    3
  53650000    3
  53660000    3
  53670000    2
  53680000    3
  53690000    3
  53700000    4
  53710000    3
  53720000    3
  53730000    4
  53740000    4
  53750000    3
  53760000    4
  53770000    5
  53780000    3
  53790000    5
  53800000    3
  53810000    3
  53820000    3
  53830000    3
  53840000    3
  53850000    4
  53860000    3
  53870000    2
  53880000    4
  53890000    5
  53900000    4
  53910000    3
  53920000    3
  53930000    3
  53940000    3
  53950000    4
  53960000   16
  53970000   15
  53980000   18
  53990000    8
  54000000   11
  54010000   19
  54020000   18
  54030000   16
  54040000   15
  54050000   17
  54060000   21
  54070000   16
  54080000   12
  54090000   17
  54100000   23
  54110000   19
  54120000   16
  54130000   19
  54140000   19
  54150000   11
  54160000    9
  54170000    4
  54180000    4
  54190000    5
  54200000    7
  54210000    3
  54220000    6
  54230000    5
  54240000    3
  54250000    3
  54260000    5
  54270000    5
  54280000    4
  54290000    2
  54300000    4
  54310000    3
  54320000    3
  54330000    3
  54340000    3
  54350000    3
  54360000    5
  54370000    5
  54380000    5
  54390000    3
  54400000    4
  54410000    5
  54420000    2
  54430000    3
  54440000    5
  54450000    3
  54460000    3
  54470000    6
  54480000    3
  54490000    4
  54500000    4
  54510000    3
  54520000    4
  54530000    3
  54540000    3
  54550000    3
  54560000    3
  54570000    3
  54580000    3
  54590000    2
  54600000    4
  54610000    2
  54620000    3
  54630000    3
  54640000    3
  54650000    3
  54660000    3
  54670000    4
  54680000    3
  54690000    5
  54700000    3
  54710000    3
  54720000    3
  54730000    4
  54740000    3
  54750000    5
  54760000    3
  54770000    3
  54780000    4
  54790000    2
  54800000    3
  54810000    4
  54820000    3
  54830000   10
  54840000    2
  54850000    3
  54860000    2
  54870000    2
  54880000    2
  54890000    2
  54900000    3
  54910000    3
  54920000    3
  54930000    3
  54940000   15
  54950000   18
  54960000   14
  54970000   13
  54980000    4
  54990000    3
  55000000    3
  55010000    4
  55020000    3
  55030000    4
  55040000    2
  55050000    2
  55060000    5
  55070000    4
  55080000    2
  55090000    3
  55100000    2
  55110000    3
  55120000    4
  55130000    3
  55140000    3
  55150000    3
  55160000    3
  55170000    2
  55180000    3
  55190000    4
  55200000    5
  55210000    4
  55220000    2
  55230000    3
  55240000    3
  55250000    4
  55260000    3
  55270000    3
  55280000    2
  55290000    3
  55300000    3
  55310000    2
  55320000    2
  55330000    3
  55340000    3
  55350000    4
  55360000    6
  55370000    3
  55380000    3
  55390000    3
  55400000    4
  55410000    2
  55420000    4
  55430000    4
  55440000    2
  55450000    3
  55460000    3
  55470000    3
  55480000    3
  55490000    4
  55500000    3
  55510000    4
  55520000    3
  55530000    3
  55540000    3
  55550000    3
  55560000    3
  55570000    3
  55580000    3
  55590000    3
  55600000    4
  55610000    3
  55620000    2
  55630000    1
  55640000    3
  55650000    3
  55660000    3
  55670000    4
  55680000    3
  55690000    2
  55700000    3
  55710000    2
  55720000    4
  55730000    4
  55740000    4
  55750000    3
  55760000    2
  55770000    3
  55780000    2
  55790000    3
  55800000    3
  55810000    2
  55820000    4
  55830000    3
  55840000    3
  55850000    3
  55860000    3
  55870000    3
  55880000    2
  55890000    6
  55900000    3
  55910000    2
  55920000    3
  55930000    3
  55940000    3
  55950000    5
  55960000    4
  55970000    3
  55980000    3
  55990000    3
  56000000    3
  56010000    3
  56020000    2
  56030000    4
  56040000    3
  56050000    2
  56060000    2
  56070000    2
  56080000    3
  56090000    2
  56100000    4
  56110000    3
  56120000    2
  56130000    3
  56140000    3
  56150000    2
  56160000    3
  56170000    1
  56180000    3
  56190000    3
  56200000    2
  56210000    2
  56220000    3
  56230000    3
  56240000    2
  56250000    3
  56260000    2
  56270000    3
  56280000    3
  56290000    3
  56300000    3
  56310000    4
  56320000    2
  56330000    3
  56340000    3
  56350000    3
  56360000    3
  56370000    3
  56380000    4
  56390000    2
  56400000    3
  56410000    5
  56420000    3
  56430000    4
  56440000    3
  56450000    3
  56460000    4
  56470000    3
  56480000    3
  56490000    4
  56500000    3
  56510000    3
  56520000    3
  56530000    3
  56540000    4
  56550000    5
  56560000    3
  56570000    4
  56580000    4
  56590000    3
  56600000    2
  56610000    3
  56620000    3
  56630000    4
  56640000    2
  56650000    3
  56660000    3
  56670000    2
  56680000    3
  56690000    3
  56700000    2
  56710000    3
  56720000    3
  56730000    3
  56740000    3
  56750000    4
  56760000    8
  56770000   12
  56780000   10
  56790000    4
  56800000    3
  56810000    4
  56820000    4
  56830000    4
  56840000    4
  56850000    2
  56860000    3
  56870000    3
  56880000    3
  56890000    2
  56900000    3
  56910000   14
  56920000    4
  56930000    2
  56940000    2
  56950000    2
  56960000    2
  56970000    4
  56980000    3
  56990000    3
  57000000    4
  57010000    4
  57020000    3
  57030000    4
  57040000    3
  57050000    5
  57060000    3
  57070000    2
  57080000    3
  57090000    4
  57100000    3
  57110000    4
  57120000    4
  57130000    3
  57140000    2
  57150000    4
  57160000    3
  57170000    3
  57180000    2
  57190000    3
  57200000    3
  57210000    4
  57220000    3
  57230000    4
  57240000    4
  57250000    3
  57260000    3
  57270000    3
  57280000    2
  57290000    3
  57300000    3
  57310000    3
  57320000    9
  57330000    4
  57340000    3
  57350000    7
  57360000    8
  57370000   17
  57380000   12
  57390000    2
  57400000    2
  57410000    6
  57420000   10
  57430000   17
  57440000   11
  57450000   17
  57460000   10
  57470000   12
  57480000   20
  57490000   17
  57500000   11
  57510000    3
  57520000    3
  57530000    3
  57540000    3
  57550000    3
  57560000    2
  57570000    5
  57580000    4
  57590000    4
  57600000    3
  57610000    2
  57620000    3
  57630000    3
  57640000    3
  57650000    4
  57660000    3
  57670000    3
  57680000    3
  57690000    2
  57700000    5
  57710000    5
  57720000    4
  57730000    5
  57740000    4
  57750000    3
  57760000    5
  57770000    5
  57780000    6
  57790000    5
  57800000   13
  57810000   19
  57820000   18
  57830000   16
  57840000   13
  57850000    5
  57860000   10
  57870000   14
  57880000   18
  57890000   11
  57900000   22
  57910000   12
  57920000   17
  57930000   19
  57940000   14
  57950000   15
  57960000   22
  57970000    5
  57980000    4
  57990000    3
  58000000    3
  58010000    2
  58020000    3
  58030000    2
  58040000    3
  58050000    3
  58060000    2
  58070000    2
  58080000    2
  58090000    2
  58100000    3
  58110000    3
  58120000    3
  58130000    3
  58140000    4
  58150000    5
  58160000    3
  58170000    3
  58180000    4
  58190000    3
  58200000    5
  58210000    3
  58220000    3
  58230000    3
  58240000    4
  58250000    3
  58260000    3
  58270000    3
  58280000    3
  58290000    3
  58300000    3
  58310000    3
  58320000    2
  58330000    2
  58340000    3
  58350000    5
  58360000    2
  58370000    6
  58380000    3
  58390000    2
  58400000    3
  58410000    4
  58420000    3
  58430000    3
  58440000    3
  58450000    3
  58460000    4
  58470000    3
  58480000    3
  58490000    3
  58500000    4
  58510000    3
  58520000    3
  58530000    3
  58540000    4
  58550000    3
  58560000    3
  58570000    3
  58580000    3
  58590000    3
  58600000    3
  58610000    4
  58620000    5
  58630000    5
  58640000    3
  58650000    4
  58660000    3
  58670000    4
  58680000    3
  58690000    3
  58700000    2
  58710000    3
  58720000    2
  58730000    3
  58740000    3
  58750000    3
  58760000    4
  58770000    2
  58780000    3
  58790000    3
  58800000    3
  58810000    3
  58820000    3
  58830000    4
  58840000    3
  58850000    3
  58860000    4
  58870000    3
  58880000    2
  58890000    4
  58900000    3
  58910000    3
  58920000    2
  58930000    3
  58940000    3
  58950000    3
  58960000    4
  58970000    2
  58980000    3
  58990000    3
  59000000    4
  59010000    3
  59020000    4
  59030000    3
  59040000    4
  59050000    4
  59060000    4
  59070000    5
  59080000    7
  59090000    3
  59100000    2
  59110000    3
  59120000    3
  59130000    2
  59140000    3
  59150000    2
  59160000    3
  59170000    3
  59180000    2
  59190000    3
  59200000    3
  59210000    3
  59220000    3
  59230000    3
  59240000    3
  59250000    3
  59260000    2
  59270000    3
  59280000    3
  59290000    3
  59300000    2
  59310000    3
  59320000    3
  59330000    2
  59340000    3
  59350000    3
  59360000    3
  59370000    3
  59380000    2
  59390000    2
  59400000    3
  59410000    3
  59420000    2
  59430000    3
  59440000    4
  59450000    3
  59460000    4
  59470000    3
  59480000    2
  59490000    2
  59500000    3
  59510000    5
  59520000    2
  59530000    2
  59540000    4
  59550000    3
  59560000    2
  59570000    3
  59580000    3
  59590000    3
  59600000    2
  59610000    2
  59620000    3
  59630000    4
  59640000    3
  59650000    4
  59660000    3
  59670000    3
  59680000    4
  59690000    3
  59700000    3
  59710000    3
  59720000    3
  59730000    3
  59740000    3
  59750000    2
  59760000    3
  59770000    3
  59780000    2
  59790000    3
  59800000    6
  59810000    4
  59820000    3
  59830000    4
  59840000    3
  59850000    2
  59860000    2
  59870000    2
  59880000    3
  59890000    3
  59900000    3
  59910000    3
  59920000    3
  59930000    3
  59940000    2
  59950000    3
  59960000    3
  59970000    3
  59980000    3
  59990000    4
  60000000    2
  60010000    3
  60020000    3
  60030000    2
  60040000    4
  60050000    1
  60060000    3
  60070000    2
  60080000    3
  60090000    3
  60100000    3
  60110000    4
  60120000    3
  60130000    3
  60140000    3
  60150000    3
  60160000    3
  60170000    3
  60180000    4
  60190000    4
  60200000    3
  60210000    2
  60220000    3
  60230000    3
  60240000    3
  60250000    2
  60260000    3
  60270000    3
  60280000    3
  60290000    3
  60300000    3
  60310000    3
  60320000    3
  60330000    2
  60340000    2
  60350000    2
  60360000    2
  60370000    3
  60380000    1
  60390000    3
  60400000    4
  60410000    2
  60420000    4
  60430000    3
  60440000    3
  60450000    2
  60460000    3
  60470000    3
  60480000    4
  60490000    3
  60500000    3
  60510000    2
  60520000    5
  60530000    5
  60540000    4
  60550000    3
  60560000    2
  60570000    3
  60580000    3
  60590000    3
  60600000    2
  60610000    3
  60620000    3
  60630000    3
  60640000    3
  60650000    3
  60660000    3
  60670000    3
  60680000    3
  60690000    3
  60700000    3
  60710000    2
  60720000    3
  60730000    3
  60740000    4
  60750000    3
  60760000    3
  60770000    3
  60780000    4
  60790000    3
  60800000    4
  60810000    3
  60820000    2
  60830000    2
  60840000    2
  60850000    2
  60860000    3
  60870000    1
  60880000    3
  60890000    3
  60900000    3
  60910000    2
  60920000    3
  60930000    2
  60940000    3
  60950000    3
  60960000    3
  60970000    3
  60980000    2
  60990000    3
  61000000    3
  61010000    3
  61020000    3
  61030000    3
  61040000    4
  61050000    3
  61060000    4
  61070000    3
  61080000    3
  61090000    3
  61100000    3
  61110000    5
  61120000    2
  61130000    3
  61140000    3
  61150000    3
  61160000    3
  61170000    3
  61180000    3
  61190000    3
  61200000    3
  61210000    2
  61220000    4
  61230000    3
  61240000    3
  61250000    3
  61260000    2
  61270000    3
  61280000    3
  61290000    4
  61300000    2
  61310000    3
  61320000    4
  61330000    2
  61340000    4
  61350000    3
  61360000    3
  61370000    3
  61380000    3
  61390000    3
  61400000    3
  61410000    3
  61420000    3
  61430000    4
  61440000    3
  61450000    2
  61460000    3
  61470000    3
  61480000    4
  61490000    3
  61500000    4
  61510000    2
  61520000    3
  61530000    3
  61540000    2
  61550000    5
  61560000    4
  61570000    3
  61580000    4
  61590000    3
  61600000    3
  61610000    3
  61620000    2
  61630000    3
  61640000    5
  61650000    6
  61660000    7
  61670000    3
  61680000    4
  61690000    4
  61700000    3
  61710000    2
  61720000    3
  61730000    4
  61740000    2
  61750000    3
  61760000    5
  61770000    3
  61780000    3
  61790000    4
  61800000    3
  61810000    2
  61820000    2
  61830000    2
  61840000    3
  61850000    2
  61860000    2
  61870000    2
  61880000    4
  61890000    3
  61900000    3
  61910000    3
  61920000    3
  61930000    3
  61940000    2
  61950000    4
  61960000    3
  61970000    2
  61980000    3
  61990000    3
  62000000    2
  62010000    4
  62020000    3
  62030000    3
  62040000    4
  62050000    2
  62060000    4
  62070000    3
  62080000    6
  62090000    8
  62100000   17
  62110000   13
  62120000   13
  62130000    8
  62140000    4
  62150000    3
  62160000    3
  62170000    3
  62180000    4
  62190000    3
  62200000    3
  62210000    2
  62220000    3
  62230000    4
  62240000    4
  62250000    3
  62260000    3
  62270000    4
  62280000    4
  62290000    6
  62300000    3
  62310000    5
  62320000    2
  62330000    2
  62340000    4
  62350000    3
  62360000    3
  62370000   10
  62380000   14
  62390000   16
  62400000    5
  62410000    3
  62420000   13
  62430000    6
  62440000    3
  62450000    4
  62460000    3
  62470000    3
  62480000    4
  62490000    3
  62500000    3
  62510000    2
  62520000    3
  62530000    3
  62540000    3
  62550000    2
  62560000    3
  62570000    3
  62580000    3
  62590000    3
  62600000    2
  62610000    3
  62620000    2
  62630000    3
  62640000    3
  62650000    4
  62660000    2
  62670000    3
  62680000    3
  62690000    2
  62700000    3
  62710000    3
  62720000    3
  62730000    3
  62740000    2
  62750000    4
  62760000    3
  62770000    3
  62780000    2
  62790000    2
  62800000    4
  62810000    2
  62820000    3
  62830000    3
  62840000    3
  62850000    3
  62860000    8
  62870000    3
  62880000    4
  62890000    3
  62900000    3
  62910000    2
  62920000    3
  62930000    3
  62940000    3
  62950000    2
  62960000    3
  62970000    2
  62980000    2
  62990000    3
  63000000    3
  63010000    2
  63020000    3
  63030000    2
  63040000    2
  63050000    2
  63060000    3
  63070000    6
  63080000   12
  63090000    4
  63100000    3
  63110000    3
  63120000    4
  63130000    3
  63140000    3
  63150000    4
  63160000    3
  63170000    4
  63180000    3
  63190000    4
  63200000    3
  63210000    3
  63220000    3
  63230000    2
  63240000    5
  63250000    3
  63260000    4
  63270000    2
  63280000    3
  63290000    5
  63300000    9
  63310000    5
  63320000    2
  63330000    3
  63340000    3
  63350000    3
  63360000    4
  63370000    4
  63380000    3
  63390000    2
  63400000    3
  63410000    4
  63420000    4
  63430000    4
  63440000    3
  63450000    3
  63460000    2
  63470000    3
  63480000    4
  63490000   12
  63500000   15
  63510000   12
  63520000   15
  63530000    8
  63540000    3
  63550000    2
  63560000    4
  63570000    2
  63580000    4
  63590000    5
  63600000    4
  63610000    8
  63620000    8
  63630000    3
  63640000    4
  63650000    3
  63660000    3
  63670000    4
  63680000    3
  63690000    3
  63700000    3
  63710000    4
  63720000    4
  63730000    3
  63740000    4
  63750000    4
  63760000    3
  63770000    3
  63780000    2
  63790000    3
  63800000    3
  63810000    2
  63820000    2
  63830000    5
  63840000    2
  63850000    3
  63860000    2
  63870000    3
  63880000    3
  63890000    3
  63900000    4
  63910000    2
  63920000    2
  63930000    4
  63940000    4
  63950000    3
  63960000    4
  63970000    3
  63980000    4
  63990000    3
  64000000    3
  64010000    2
  64020000    3
  64030000    3
  64040000    3
  64050000    2
  64060000    3
  64070000    2
  64080000    3
  64090000    3
  64100000    2
  64110000    3
  64120000    3
  64130000    2
  64140000    3
  64150000    3
  64160000    2
  64170000    3
  64180000    2
  64190000    3
  64200000    3
  64210000    1
  64220000    2
  64230000    2
  64240000    2
  64250000    3
  64260000    3
  64270000    4
  64280000    3
  64290000    3
  64300000    3
  64310000    3
  64320000    4
  64330000    2
  64340000    3
  64350000    2
  64360000    4
  64370000    3
  64380000    4
  64390000    4
  64400000    4
  64410000    4
  64420000    3
  64430000    3
  64440000    4
  64450000    3
  64460000    3
  64470000    4
  64480000    4
  64490000    4
  64500000    7
  64510000    5
  64520000    4
  64530000    3
  64540000    3
  64550000    3
  64560000    2
  64570000    3
  64580000    2
  64590000    5
  64600000    5
  64610000    3
  64620000    3
  64630000    3
  64640000    4
  64650000    3
  64660000    4
  64670000    4
  64680000    5
  64690000    2
  64700000    3
  64710000    2
  64720000    2
  64730000    2
  64740000    3
  64750000    3
  64760000    3
  64770000    3
  64780000    3
  64790000    3
  64800000    3
  64810000    2
  64820000    3
  64830000    2
  64840000    3
  64850000    3
  64860000    3
  64870000    3
  64880000    2
  64890000    3
  64900000    2
  64910000    4
  64920000    3
  64930000    4
  64940000    3
  64950000    2
  64960000    2
  64970000    3
  64980000    2
  64990000    3
  65000000    3
  65010000    2
  65020000    2
  65030000    2
  65040000    6
  65050000    3
  65060000    3
  65070000    2
  65080000    3
  65090000    2
  65100000    2
  65110000    3
  65120000    3
  65130000    3
  65140000    3
  65150000    3
  65160000    3
  65170000    2
  65180000    3
  65190000    5
  65200000    3
  65210000    4
  65220000    4
  65230000    6
  65240000    4
  65250000    3
  65260000    3
  65270000    4
  65280000   10
  65290000    3
  65300000    4
  65310000    3
  65320000    6
  65330000    3
  65340000    4
  65350000    4
  65360000    4
  65370000    3
  65380000    3
  65390000    2
  65400000    6
  65410000    2
  65420000    4
  65430000    2
  65440000    3
  65450000    3
  65460000    3
  65470000    3
  65480000    2
  65490000    2
  65500000    2
  65510000    3
  65520000    3
  65530000    3
  65540000    2
  65550000    3
  65560000    2
  65570000    9
  65580000    3
  65590000    3
  65600000    3
  65610000    3
  65620000    3
  65630000    2
  65640000    3
  65650000    3
  65660000    3
  65670000    3
  65680000    2
  65690000    3
  65700000    3
  65710000    3
  65720000    3
  65730000    3
  65740000    4
  65750000    4
  65760000    3
  65770000    3
  65780000    3
  65790000    4
  65800000    4
  65810000    5
  65820000    3
  65830000    4
  65840000    3
  65850000    3
  65860000    4
  65870000    4
  65880000    3
  65890000    3
  65900000    4
  65910000    3
  65920000    4
  65930000    4
  65940000    3
  65950000    3
  65960000    3
  65970000    3
  65980000    3
  65990000    4
  66000000    3
  66010000    3
  66020000    4
  66030000    4
  66040000    2
  66050000    4
  66060000    3
  66070000    4
  66080000    2
  66090000    3
  66100000    3
  66110000    3
  66120000    3
  66130000    3
  66140000    2
  66150000    3
  66160000    4
  66170000    3
  66180000    3
  66190000    4
  66200000    3
  66210000    3
  66220000    2
  66230000    3
  66240000    3
  66250000    3
  66260000    4
  66270000    3
  66280000    2
  66290000    4
  66300000    3
  66310000    3
  66320000    4
  66330000    2
  66340000    3
  66350000    3
  66360000    2
  66370000    4
  66380000    2
  66390000    4
  66400000    3
  66410000    3
  66420000    3
  66430000    2
  66440000    3
  66450000    2
  66460000    2
  66470000    3
  66480000    4
  66490000    6
  66500000    3
  66510000    3
  66520000    1
  66530000    2
  66540000    4
  66550000    5
  66560000    3
  66570000    3
  66580000    3
  66590000    2
  66600000    3
  66610000    3
  66620000    3
  66630000    4
  66640000    4
  66650000    3
  66660000    3
  66670000    3
  66680000    2
  66690000    2
  66700000    3
  66710000    4
  66720000    3
  66730000    3
  66740000    4
  66750000    3
  66760000    3
  66770000    2
  66780000    4
  66790000    3
  66800000    3
  66810000    3
  66820000    4
  66830000    4
  66840000    3
  66850000    2
  66860000    2
  66870000    5
  66880000    3
  66890000    4
  66900000    4
  66910000    3
  66920000    4
  66930000    3
  66940000    3
  66950000    3
  66960000    2
  66970000   19
  66980000    3
  66990000    3
  67000000    3
  67010000    4
  67020000    2
  67030000    5
  67040000    2
  67050000    2
  67060000    3
  67070000    3
  67080000    3
  67090000    5
  67100000    2
  67110000    3
  67120000    2
  67130000    2
  67140000    3
  67150000    3
  67160000    6
  67170000   11
  67180000   12
  67190000    8
  67200000    4
  67210000    4
  67220000    2
  67230000    3
  67240000    4
  67250000    2
  67260000    3
  67270000    2
  67280000    2
  67290000    2
  67300000    8
  67310000    9
  67320000    4
  67330000    3
  67340000    3
  67350000    3
  67360000    3
  67370000    3
  67380000    2
  67390000    3
  67400000    3
  67410000    4
  67420000    4
  67430000    4
  67440000    3
  67450000    4
  67460000    3
  67470000    3
  67480000    3
  67490000    3
  67500000    3
  67510000    2
  67520000    3
  67530000    4
  67540000    4
  67550000    3
  67560000    2
  67570000    2
  67580000    3
  67590000    4
  67600000    3
  67610000    3
  67620000    3
  67630000    5
  67640000    3
  67650000    4
  67660000    4
  67670000    3
  67680000    2
  67690000    2
  67700000    3
  67710000    3
  67720000    4
  67730000    3
  67740000    3
  67750000    4
  67760000    4
  67770000    3
  67780000    6
  67790000    3
  67800000    3
  67810000    3
  67820000    2
  67830000    3
  67840000    3
  67850000    3
  67860000    2
  67870000    2
  67880000    4
  67890000    3
  67900000    2
  67910000    2
  67920000    3
  67930000    1
  67940000    2
  67950000    2
  67960000    3
  67970000    3
  67980000    3
  67990000    3
  68000000    2
  68010000    3
  68020000    3
  68030000    4
  68040000    3
  68050000    3
  68060000    3
  68070000    2
  68080000    2
  68090000    2
  68100000    3
  68110000    2
  68120000    4
  68130000    3
  68140000    4
  68150000    5
  68160000    3
  68170000    5
  68180000    3
  68190000    2
  68200000    3
  68210000    3
  68220000    3
  68230000    3
  68240000    3
  68250000    3
  68260000    3
  68270000    3
  68280000    4
  68290000    3
  68300000    3
  68310000    3
  68320000    3
  68330000    4
  68340000    4
  68350000    4
  68360000    4
  68370000    4
  68380000    5
  68390000    6
  68400000    5
  68410000    4
  68420000    4
  68430000    4
  68440000    3
  68450000    5
  68460000    5
  68470000    3
  68480000    2
  68490000    4
  68500000    3
  68510000    3
  68520000    3
  68530000    3
  68540000    3
  68550000    3
  68560000    3
  68570000    3
  68580000    3
  68590000    3
  68600000    2
  68610000    3
  68620000    3
  68630000    4
  68640000    4
  68650000    3
  68660000    3
  68670000    3
  68680000    2
  68690000    3
  68700000    2
  68710000    3
  68720000    4
  68730000    3
  68740000    2
  68750000    2
  68760000    3
  68770000    4
  68780000    3
  68790000    3
  68800000    3
  68810000    3
  68820000    4
  68830000    3
  68840000    3
  68850000    3
  68860000    4
  68870000    4
  68880000    3
  68890000    3
  68900000    3
  68910000    5
  68920000    3
  68930000    3
  68940000    3
  68950000    3
  68960000    3
  68970000    3
  68980000    2
  68990000    3
  69000000    4
  69010000    3
  69020000    3
  69030000    3
  69040000    5
  69050000    3
  69060000    4
  69070000    4
  69080000    3
  69090000    3
  69100000    3
  69110000    5
  69120000    3
  69130000    3
  69140000    9
  69150000   14
  69160000    9
  69170000    3
  69180000    3
  69190000    3
  69200000    3
  69210000    4
  69220000    4
  69230000    4
  69240000    3
  69250000    3
  69260000    3
  69270000    2
  69280000    2
  69290000    3
  69300000    3
  69310000    2
  69320000    3
  69330000    2
  69340000    3
  69350000    4
  69360000    3
  69370000    3
  69380000    2
  69390000    2
  69400000    3
  69410000    4
  69420000    4
  69430000    4
  69440000    2
  69450000    3
  69460000    2
  69470000    2
  69480000    3
  69490000    3
  69500000    4
  69510000    3
  69520000    3
  69530000    3
  69540000    5
  69550000    4
  69560000    4
  69570000    4
  69580000    2
  69590000    3
  69600000    4
  69610000    4
  69620000    3
  69630000    3
  69640000    3
  69650000    3
  69660000    3
  69670000    3
  69680000    3
  69690000    2
  69700000    3
  69710000    5
  69720000    3
  69730000    3
  69740000    2
  69750000    2
  69760000    3
  69770000    3
  69780000    2
  69790000    3
  69800000    3
  69810000    3
  69820000    2
  69830000    4
  69840000    2
  69850000    2
  69860000    2
  69870000    4
  69880000    4
  69890000    3
  69900000    3
  69910000    3
  69920000    2
  69930000    3
  69940000    3
  69950000    3
  69960000    3
  69970000    3
  69980000    3
  69990000    2
  70000000    3
  70010000    5
  70020000    4
  70030000    2
  70040000    3
  70050000    4
  70060000    2
  70070000    2
  70080000    3
  70090000    3
  70100000    4
  70110000    2
  70120000    3
  70130000    3
  70140000    3
  70150000    3
  70160000    3
  70170000    3
  70180000    5
  70190000    4
  70200000    4
  70210000    4
  70220000    3
  70230000    3
  70240000    2
  70250000    2
  70260000    3
  70270000    2
  70280000    3
  70290000    3
  70300000    3
  70310000    4
  70320000    3
  70330000    2
  70340000    3
  70350000    3
  70360000    3
  70370000    3
  70380000    4
  70390000    3
  70400000    2
  70410000    2
  70420000    2
  70430000    3
  70440000    2
  70450000    5
  70460000    2
  70470000    3
  70480000    3
  70490000    2
  70500000    3
  70510000    3
  70520000    3
  70530000    2
  70540000    3
  70550000    2
  70560000    2
  70570000    3
  70580000    4
  70590000    3
  70600000    2
  70610000    3
  70620000    4
  70630000    4
  70640000    4
  70650000    4
  70660000    5
  70670000    2
  70680000    3
  70690000    3
  70700000    3
  70710000    3
  70720000    4
  70730000    5
  70740000    4
  70750000    3
  70760000    2
  70770000    3
  70780000    3
  70790000    3
  70800000    3
  70810000    2
  70820000    3
  70830000    3
  70840000    3
  70850000    3
  70860000    3
  70870000    3
  70880000    3
  70890000    3
  70900000    3
  70910000    1
  70920000    3
  70930000    2
  70940000    3
  70950000    3
  70960000    3
  70970000    2
  70980000    3
  70990000    3
  71000000    2
  71010000    4
  71020000    3
  71030000    3
  71040000    3
  71050000    3
  71060000    3
  71070000    2
  71080000    3
  71090000    4
  71100000    2
  71110000    3
  71120000    5
  71130000    4
  71140000    3
  71150000    3
  71160000    3
  71170000    3
  71180000    4
  71190000    3
  71200000    3
  71210000    3
  71220000    3
  71230000    3
  71240000    3
  71250000    3
  71260000    3
  71270000    3
  71280000    2
  71290000    3
  71300000    3
  71310000    2
  71320000    3
  71330000    3
  71340000    2
  71350000    3
  71360000    3
  71370000    2
  71380000    2
  71390000    3
  71400000    3
  71410000    3
  71420000    3
  71430000    3
  71440000    4
  71450000    2
  71460000    4
  71470000    4
  71480000    2
  71490000    4
  71500000    2
  71510000    3
  71520000    4
  71530000    3
  71540000    2
  71550000    4
  71560000    3
  71570000    3
  71580000    4
  71590000    3
  71600000    3
  71610000    3
  71620000    2
  71630000    6
  71640000    2
  71650000    4
  71660000    2
  71670000    2
  71680000    2
  71690000    3
  71700000    2
  71710000    3
  71720000    3
  71730000    2
  71740000    3
  71750000    5
  71760000    3
  71770000    3
  71780000    3
  71790000    2
  71800000    3
  71810000    2
  71820000    2
  71830000    3
  71840000    3
  71850000    3
  71860000    3
  71870000    3
  71880000    3
  71890000    3
  71900000    3
  71910000    3
  71920000    4
  71930000    4
  71940000    3
  71950000    2
  71960000    3
  71970000    2
  71980000    4
  71990000    3
  72000000    2
  72010000    2
  72020000    2
  72030000    3
  72040000    3
  72050000    3
  72060000    6
  72070000    2
  72080000    1
  72090000    3
  72100000    2
  72110000    2
  72120000    3
  72130000    4
  72140000    3
  72150000    4
  72160000    5
  72170000    3
  72180000    3
  72190000    3
  72200000    3
  72210000    3
  72220000    1
  72230000    3
  72240000    3
  72250000    3
  72260000    2
  72270000    2
  72280000    3
  72290000    3
  72300000    2
  72310000    3
  72320000    4
  72330000    3
  72340000    4
  72350000    6
  72360000    2
  72370000    3
  72380000    2
  72390000    4
  72400000    3
  72410000    3
  72420000    6
  72430000    3
  72440000    2
  72450000    3
  72460000    3
  72470000    5
  72480000    3
  72490000    3
  72500000    3
  72510000    2
  72520000    3
  72530000    4
  72540000    4
  72550000    2
  72560000    5
  72570000    3
  72580000    2
  72590000    3
  72600000    3
  72610000    3
  72620000    2
  72630000    3
  72640000    5
  72650000    4
  72660000    4
  72670000    2
  72680000    4
  72690000    3
  72700000    4
  72710000    3
  72720000    4
  72730000    4
  72740000    4
  72750000    2
  72760000    3
  72770000    3
  72780000    2
  72790000    3
  72800000    4
  72810000    4
  72820000    3
  72830000    3
  72840000    3
  72850000    2
  72860000    4
  72870000    4
  72880000    3
  72890000    4
  72900000    3
  72910000    4
  72920000    3
  72930000    3
  72940000    4
  72950000    4
  72960000    3
  72970000    2
  72980000    5
  72990000    3
  73000000    3
  73010000    2
  73020000    3
  73030000    3
  73040000    3
  73050000    3
  73060000    2
  73070000    3
  73080000    4
  73090000    4
  73100000    3
  73110000    3
  73120000    3
  73130000    4
  73140000    2
  73150000    3
  73160000    4
  73170000    3
  73180000    3
  73190000    3
  73200000    3
  73210000    2
  73220000    3
  73230000    3
  73240000    4
  73250000    3
  73260000    4
  73270000    3
  73280000    3
  73290000    2
  73300000    3
  73310000    3
  73320000    3
  73330000    3
  73340000    3
  73350000    2
  73360000    3
  73370000    4
  73380000    2
  73390000    2
  73400000    2
  73410000    3
  73420000    2
  73430000    3
  73440000    2
  73450000    3
  73460000    4
  73470000    3
  73480000    3
  73490000    3
  73500000    3
  73510000    3
  73520000    4
  73530000    3
  73540000    4
  73550000    3
  73560000    2
  73570000    3
  73580000    2
  73590000    2
  73600000    3
  73610000    2
  73620000    2
  73630000    3
  73640000    3
  73650000    3
  73660000    4
  73670000    3
  73680000    3
  73690000    5
  73700000    2
  73710000    3
  73720000    3
  73730000    3
  73740000    3
  73750000    2
  73760000    3
  73770000    3
  73780000    2
  73790000    2
  73800000    2
  73810000    2
  73820000    2
  73830000    2
  73840000    3
  73850000    3
  73860000    4
  73870000    2
  73880000    2
  73890000    3
  73900000    3
  73910000    2
  73920000    2
  73930000    3
  73940000    3
  73950000    2
  73960000    4
  73970000    3
  73980000    3
  73990000    4
  74000000    4
  74010000    5
  74020000    2
  74030000    3
  74040000    3
  74050000    4
  74060000    3
  74070000    4
  74080000    3
  74090000    5
  74100000    2
  74110000    2
  74120000    3
  74130000    3
  74140000    3
  74150000    4
  74160000    4
  74170000    3
  74180000    2
  74190000    4
  74200000    2
  74210000    5
  74220000    4
  74230000    4
  74240000    2
  74250000    3
  74260000    3
  74270000    3
  74280000    3
  74290000    3
  74300000    3
  74310000    3
  74320000    3
  74330000    2
  74340000    3
  74350000    5
  74360000    3
  74370000    5
  74380000    5
  74390000    5
  74400000    2
  74410000    3
  74420000    3
  74430000    4
  74440000    3
  74450000    6
  74460000    4
  74470000    3
  74480000    3
  74490000    3
  74500000    3
  74510000    4
  74520000    3
  74530000    5
  74540000    8
  74550000    4
  74560000    4
  74570000    3
  74580000    4
  74590000    6
  74600000    3
  74610000    4
  74620000   15
  74630000   13
  74640000   11
  74650000    3
  74660000    2
  74670000    4
  74680000    5
  74690000    3
  74700000    4
  74710000    3
  74720000    3
  74730000    3
  74740000    2
  74750000    2
  74760000   10
  74770000    2
  74780000    5
  74790000    3
  74800000    2
  74810000    4
  74820000    3
  74830000    4
  74840000    3
  74850000    7
  74860000    3
  74870000    3
  74880000    3
  74890000    3
  74900000    4
  74910000    3
  74920000    2
  74930000    3
  74940000    7
  74950000    2
  74960000    3
  74970000    3
  74980000    4
  74990000    3
  75000000    4
  75010000    3
  75020000    3
  75030000    4
  75040000    3
  75050000    3
  75060000    3
  75070000    4
  75080000    2
  75090000    3
  75100000    3
  75110000    3
  75120000    4
  75130000    4
  75140000    4
  75150000    3
  75160000    5
  75170000    3
  75180000    1
  75190000    4
  75200000    3
  75210000    4
  75220000    3
  75230000    4
  75240000    3
  75250000    3
  75260000    3
  75270000    3
  75280000    5
  75290000    5
  75300000    7
  75310000    5
  75320000    3
  75330000    4
  75340000    5
  75350000    3
  75360000    6
  75370000    3
  75380000    3
  75390000    3
  75400000    5
  75410000    3
  75420000    5
  75430000    3
  75440000    5
  75450000    3
  75460000    2
  75470000    3
  75480000    3
  75490000    2
  75500000    3
  75510000    2
  75520000    4
  75530000    3
  75540000    3
  75550000    3
  75560000    3
  75570000    3
  75580000    4
  75590000    3
  75600000    3
  75610000    3
  75620000    3
  75630000    3
  75640000   13
  75650000    4
  75660000    3
  75670000    4
  75680000    3
  75690000    3
  75700000    3
  75710000    3
  75720000    4
  75730000    4
  75740000    2
  75750000    4
  75760000    3
  75770000    4
  75780000    4
  75790000    4
  75800000    4
  75810000    3
  75820000    2
  75830000    3
  75840000    3
  75850000    3
  75860000    5
  75870000    3
  75880000    3
  75890000    4
  75900000    2
  75910000    3
  75920000    3
  75930000    5
  75940000    8
  75950000    9
  75960000   20
  75970000   19
  75980000   10
  75990000    4
  76000000    5
  76010000    4
  76020000   10
  76030000    4
  76040000    5
  76050000    7
  76060000    3
  76070000    3
  76080000    3
  76090000    5
  76100000    4
  76110000    2
  76120000    3
  76130000    3
  76140000    4
  76150000    3
  76160000    3
  76170000    3
  76180000    4
  76190000    4
  76200000    4
  76210000    3
  76220000    6
  76230000    4
  76240000    2
  76250000    3
  76260000    3
  76270000    4
  76280000    3
  76290000    5
  76300000    4
  76310000    5
  76320000    4
  76330000    4
  76340000    3
  76350000    5
  76360000    3
  76370000    4
  76380000    3
  76390000    4
  76400000    5
  76410000    3
  76420000    8
  76430000    2
  76440000    4
  76450000    3
  76460000   10
  76470000    7
  76480000    4
  76490000    5
  76500000    2
  76510000    3
  76520000    3
  76530000    3
  76540000    3
  76550000    3
  76560000    2
  76570000    3
  76580000    3
  76590000    3
  76600000    2
  76610000    3
  76620000    2
  76630000    4
  76640000    4
  76650000    4
  76660000    4
  76670000    8
  76680000    6
  76690000    2
  76700000    3
  76710000    2
  76720000    3
  76730000    3
  76740000    3
  76750000    2
  76760000    6
  76770000   16
  76780000   10
  76790000   17
  76800000   11
  76810000   12
  76820000    8
  76830000   11
  76840000   18
  76850000   14
  76860000   19
  76870000   12
  76880000   18
  76890000   23
  76900000   16
  76910000   12
  76920000   21
  76930000   12
  76940000   22
  76950000   22
  76960000   22
  76970000   22
  76980000   10
  76990000   21
  77000000   19
  77010000   21
  77020000    5
  77030000    4
  77040000   17
  77050000   16
  77060000    4
  77070000    3
  77080000    4
  77090000    3
  77100000    5
  77110000    4
  77120000    4
  77130000    2
  77140000    4
  77150000    3
  77160000    3
  77170000    3
  77180000    4
  77190000    3
  77200000    4
  77210000    2
  77220000    4
  77230000    6
  77240000    3
  77250000    3
  77260000    3
  77270000    8
  77280000   14
  77290000    3
  77300000    5
  77310000    4
  77320000    4
  77330000    4
  77340000    3
  77350000    4
  77360000    4
  77370000    3
  77380000    3
  77390000    3
  77400000    4
  77410000    3
  77420000    2
  77430000    4
  77440000    3
  77450000    3
  77460000    3
  77470000    2
  77480000    3
  77490000    5
  77500000    3
  77510000    2
  77520000    3
  77530000    4
  77540000    3
  77550000    5
  77560000   11
  77570000   17
  77580000   19
  77590000   19
  77600000   19
  77610000   16
  77620000   20
  77630000    7
  77640000   17
  77650000   14
  77660000   15
  77670000   21
  77680000   16
  77690000   17
  77700000   10
  77710000    6
  77720000   10
  77730000    8
  77740000   10
  77750000    3
  77760000    4
  77770000    2
  77780000    3
  77790000    3
  77800000    3
  77810000    3
  77820000    3
  77830000    3
  77840000    2
  77850000    3
  77860000    2
  77870000    3
  77880000    2
  77890000    3
  77900000    4
  77910000    3
  77920000    4
  77930000    3
  77940000    4
  77950000    3
  77960000    3
  77970000    4
  77980000    2
  77990000    2
  78000000    5
  78010000    2
  78020000    4
  78030000    3
  78040000    4
  78050000    2
  78060000    2
  78070000    4
  78080000    3
  78090000    3
  78100000    3
  78110000    3
  78120000    3
  78130000    3
  78140000    4
  78150000    2
  78160000    3
  78170000    4
  78180000    3
  78190000    3
  78200000    3
  78210000    3
  78220000    3
  78230000    4
  78240000    2
  78250000    4
  78260000    4
  78270000    3
  78280000    4
  78290000    4
  78300000    5
  78310000    4
  78320000    3
  78330000    2
  78340000    3
  78350000    3
  78360000    9
  78370000   13
  78380000    3
  78390000    3
  78400000    5
  78410000    3
  78420000    2
  78430000    3
  78440000    3
  78450000    4
  78460000    2
  78470000    3
  78480000    2
  78490000    3
  78500000    3
  78510000   18
  78520000    3
  78530000    2
  78540000    2
  78550000    3
  78560000    2
  78570000    3
  78580000    3
  78590000    3
  78600000    3
  78610000    2
  78620000    3
  78630000    2
  78640000    3
  78650000    2
  78660000    3
  78670000    3
  78680000    3
  78690000    4
  78700000    3
  78710000    4
  78720000    3
  78730000    2
  78740000    3
  78750000    3
  78760000    2
  78770000    2
  78780000    3
  78790000    4
  78800000    2
  78810000    3
  78820000    3
  78830000    3
  78840000    4
  78850000    2
  78860000    3
  78870000    2
  78880000    3
  78890000    3
  78900000    4
  78910000    3
  78920000    3
  78930000    3
  78940000    3
  78950000    4
  78960000    3
  78970000    3
  78980000    2
  78990000    3
  79000000    3
  79010000    3
  79020000    3
  79030000    3
  79040000    2
  79050000    3
  79060000    2
  79070000    4
  79080000    3
  79090000    3
  79100000    3
  79110000    3
  79120000    2
  79130000    2
  79140000    3
  79150000    3
  79160000    3
  79170000    3
  79180000    3
  79190000    2
  79200000    2
  79210000    3
  79220000    3
  79230000    2
  79240000    3
  79250000    3
  79260000    4
  79270000    3
  79280000    3
  79290000    3
  79300000    7
  79310000    3
  79320000    3
  79330000    3
  79340000    4
  79350000    3
  79360000    3
  79370000    3
  79380000    3
  79390000    2
  79400000    2
  79410000    3
  79420000    5
  79430000    4
  79440000    3
  79450000    3
  79460000    3
  79470000    3
  79480000    3
  79490000    2
  79500000    3
  79510000    4
  79520000    2
  79530000    2
  79540000    3
  79550000    3
  79560000    3
  79570000    4
  79580000    4
  79590000    2
  79600000    3
  79610000    3
  79620000    3
  79630000    3
  79640000    4
  79650000    3
  79660000    3
  79670000    4
  79680000    3
  79690000    3
  79700000    4
  79710000    2
  79720000    4
  79730000    2
  79740000    2
  79750000    3
  79760000    5
  79770000    2
  79780000    3
  79790000    3
  79800000    4
  79810000    3
  79820000    3
  79830000    2
  79840000    3
  79850000    3
  79860000    3
  79870000    3
  79880000    2
  79890000    3
  79900000    2
  79910000    3
  79920000    4
  79930000    3
  79940000    3
  79950000    4
  79960000    3
  79970000    3
  79980000    3
  79990000    3
  80000000    3
  80010000    3
  80020000    3
  80030000    2
  80040000    3
  80050000    3
  80060000    3
  80070000    3
  80080000    3
  80090000    4
  80100000    4
  80110000    4
  80120000    3
  80130000   11
  80140000    5
  80150000    2
  80160000    5
  80170000    3
  80180000   13
  80190000   17
  80200000   19
  80210000   16
  80220000    6
  80230000    3
  80240000    3
  80250000    4
  80260000    5
  80270000    3
  80280000    4
  80290000    3
  80300000    3
  80310000    3
  80320000    3
  80330000    3
  80340000    2
  80350000    3
  80360000    3
  80370000    3
  80380000    4
  80390000    3
  80400000    3
  80410000    3
  80420000    2
  80430000    3
  80440000    4
  80450000    2
  80460000    3
  80470000    3
  80480000    4
  80490000    4
  80500000    4
  80510000    1
  80520000    2
  80530000    6
  80540000    3
  80550000    5
  80560000   15
  80570000    8
  80580000    4
  80590000    3
  80600000    4
  80610000    4
  80620000    3
  80630000    4
  80640000    3
  80650000    4
  80660000    3
  80670000    4
  80680000    7
  80690000    3
  80700000    3
  80710000    5
  80720000    3
  80730000    3
  80740000    4
  80750000    3
  80760000    3
  80770000    3
  80780000    3
  80790000    3
  80800000    4
  80810000    4
  80820000    3
  80830000    3
  80840000    3
  80850000    3
  80860000    3
  80870000    3
  80880000    2
  80890000    3
  80900000    3
  80910000    3
  80920000    3
  80930000    2
  80940000    3
  80950000    3
  80960000    3
  80970000    3
  80980000    3
  80990000    2
  81000000    3
  81010000    3
  81020000    6
  81030000    7
  81040000    3
  81050000    2
  81060000    4
  81070000    3
  81080000    4
  81090000    3
  81100000    3
  81110000    3
  81120000    3
  81130000    4
  81140000    3
  81150000    2
  81160000    3
  81170000    3
  81180000    3
  81190000    3
  81200000    3
  81210000    2
  81220000    4
  81230000    4
  81240000    3
  81250000    3
  81260000    3
  81270000    3
  81280000    3
  81290000    4
  81300000    3
  81310000    3
  81320000    4
  81330000    4
  81340000    3
  81350000    6
  81360000    3
  81370000    4
  81380000    3
  81390000    3
  81400000    3
  81410000    2
  81420000    3
  81430000    3
  81440000    2
  81450000    3
  81460000    3
  81470000    3
  81480000    3
  81490000    3
  81500000    3
  81510000    3
  81520000    4
  81530000    4
  81540000    2
  81550000    2
  81560000    3
  81570000    3
  81580000    3
  81590000    3
  81600000    2
  81610000    2
  81620000    3
  81630000    3
  81640000    3
  81650000    4
  81660000    4
  81670000    3
  81680000    3
  81690000    3
  81700000    3
  81710000    3
  81720000    3
  81730000    3
  81740000    3
  81750000    3
  81760000    3
  81770000    3
  81780000    3
  81790000    3
  81800000    3
  81810000    3
  81820000    3
  81830000    2
  81840000    3
  81850000    3
  81860000    3
  81870000    3
  81880000    3
  81890000    3
  81900000    2
  81910000    2
  81920000    3
  81930000    3
  81940000    3
  81950000   13
  81960000    6
  81970000    2
  81980000    3
  81990000    3
  82000000    4
  82010000    4
  82020000    3
  82030000    4
  82040000    3
  82050000    4
  82060000    3
  82070000    3
  82080000    3
  82090000    3
  82100000    7
  82110000    3
  82120000    2
  82130000    4
  82140000    3
  82150000    3
  82160000    2
  82170000    3
  82180000    3
  82190000    3
  82200000    4
  82210000    4
  82220000    4
  82230000    2
  82240000    3
  82250000    3
  82260000    4
  82270000    4
  82280000    3
  82290000    3
  82300000    3
  82310000    3
  82320000    3
  82330000    2
  82340000    4
  82350000    4
  82360000    4
  82370000    2
  82380000    3
  82390000    2
  82400000    3
  82410000    4
  82420000    3
  82430000    5
  82440000    2
  82450000    2
  82460000    3
  82470000    2
  82480000    3
  82490000    4
  82500000    2
  82510000    4
  82520000    3
  82530000    3
  82540000    3
  82550000    1
  82560000    3
  82570000    3
  82580000    3
  82590000    3
  82600000    3
  82610000    3
  82620000    3
  82630000    2
  82640000    2
  82650000    2
  82660000    3
  82670000    6
  82680000    4
  82690000    3
  82700000    4
  82710000    4
  82720000    4
  82730000    4
  82740000    4
  82750000    2
  82760000    4
  82770000    2
  82780000    3
  82790000    3
  82800000    4
  82810000    3
  82820000    3
  82830000    3
  82840000    4
  82850000    4
  82860000    4
  82870000    3
  82880000    2
  82890000    3
  82900000    3
  82910000    3
  82920000    4
  82930000    4
  82940000    2
  82950000    4
  82960000    4
  82970000    4
  82980000    4
  82990000    3
  83000000    4
  83010000    2
  83020000    3
  83030000    3
  83040000    3
  83050000    3
  83060000    3
  83070000    4
  83080000    3
  83090000    4
  83100000    2
  83110000    3
  83120000    3
  83130000    3
  83140000    2
  83150000    4
  83160000    2
  83170000    2
  83180000    3
  83190000    3
  83200000    3
  83210000    2
  83220000    4
  83230000    4
  83240000    2
  83250000   11
  83260000    8
  83270000    2
  83280000    4
  83290000    5
  83300000    4
  83310000   15
  83320000   14
  83330000    8
  83340000    2
  83350000    2
  83360000    2
  83370000    3
  83380000    3
  83390000    3
  83400000    3
  83410000    2
  83420000    4
  83430000    3
  83440000    3
  83450000    3
  83460000    3
  83470000    4
  83480000    3
  83490000    4
  83500000    3
  83510000    4
  83520000    5
  83530000    7
  83540000    5
  83550000    3
  83560000    3
  83570000    4
  83580000    3
  83590000    4
  83600000    2
  83610000    4
  83620000    2
  83630000    4
  83640000    2
  83650000    3
  83660000    3
  83670000    3
  83680000    3
  83690000    4
  83700000    4
  83710000    3
  83720000    4
  83730000    4
  83740000    3
  83750000    4
  83760000    4
  83770000    3
  83780000    4
  83790000    3
  83800000    4
  83810000    4
  83820000    3
  83830000    4
  83840000    3
  83850000    4
  83860000    2
  83870000    4
  83880000    5
  83890000    5
  83900000    3
  83910000    7
  83920000    3
  83930000    3
  83940000    3
  83950000    3
  83960000    3
  83970000    3
  83980000    3
  83990000    3
  84000000    3
  84010000    3
  84020000    2
  84030000    3
  84040000    3
  84050000    3
  84060000    2
  84070000    2
  84080000    4
  84090000    3
  84100000    4
  84110000    4
  84120000    4
  84130000    3
  84140000    3
  84150000    3
  84160000    3
  84170000    3
  84180000    3
  84190000    4
  84200000    4
  84210000    3
  84220000    2
  84230000    2
  84240000    3
  84250000    3
  84260000    4
  84270000    3
  84280000    3
  84290000    4
  84300000    3
  84310000    3
  84320000    4
  84330000    3
  84340000    2
  84350000    3
  84360000    2
  84370000    4
  84380000    3
  84390000    4
  84400000    3
  84410000    3
  84420000    2
  84430000    4
  84440000    2
  84450000    3
  84460000    4
  84470000    4
  84480000    4
  84490000    3
  84500000    4
  84510000    3
  84520000    3
  84530000    3
  84540000    3
  84550000    4
  84560000    4
  84570000    2
  84580000    2
  84590000    3
  84600000    4
  84610000    4
  84620000    5
  84630000    5
  84640000    3
  84650000    3
  84660000    3
  84670000    3
  84680000    3
  84690000    4
  84700000    2
  84710000    3
  84720000    3
  84730000    2
  84740000    4
  84750000    3
  84760000    4
  84770000    3
  84780000    3
  84790000    4
  84800000    3
  84810000    5
  84820000    5
  84830000    3
  84840000    4
  84850000    3
  84860000    3
  84870000    3
  84880000    3
  84890000    3
  84900000    3
  84910000    4
  84920000    3
  84930000    5
  84940000    3
  84950000    2
  84960000    3
  84970000    2
  84980000    3
  84990000    3
  85000000    2
  85010000    2
  85020000    2
  85030000    8
  85040000   12
  85050000   16
  85060000   15
  85070000    3
  85080000    4
  85090000    4
  85100000    5
  85110000    3
  85120000    3
  85130000    3
  85140000    3
  85150000    3
  85160000    3
  85170000    4
  85180000    3
  85190000    3
  85200000    4
  85210000    5
  85220000    3
  85230000    3
  85240000    4
  85250000    3
  85260000    3
  85270000    2
  85280000    4
  85290000    3
  85300000    3
  85310000    3
  85320000    6
  85330000    7
  85340000    5
  85350000    3
  85360000    9
  85370000   17
  85380000   19
  85390000   17
  85400000    9
  85410000   14
  85420000   17
  85430000    6
  85440000   18
  85450000   15
  85460000   19
  85470000   14
  85480000   18
  85490000   14
  85500000   18
  85510000   12
  85520000    9
  85530000   14
  85540000   18
  85550000   19
  85560000   12
  85570000   11
  85580000   15
  85590000   15
  85600000   13
  85610000   18
  85620000   16
  85630000    3
  85640000    1
  85650000    3
  85660000    4
  85670000    4
  85680000    3
  85690000    3
  85700000    3
  85710000    2
  85720000    4
  85730000    4
  85740000    4
  85750000    3
  85760000    3
  85770000    3
  85780000    2
  85790000    4
  85800000    5
  85810000    4
  85820000    3
  85830000    3
  85840000    3
  85850000    4
  85860000    6
  85870000    4
  85880000    2
  85890000    3
  85900000    3
  85910000    4
  85920000    5
  85930000    5
  85940000    3
  85950000    3
  85960000    3
  85970000    3
  85980000    3
  85990000    4
  86000000    4
  86010000    4
  86020000   14
  86030000    6
  86040000    5
  86050000    2
  86060000    3
  86070000    2
  86080000    3
  86090000    3
  86100000    4
  86110000    4
  86120000    3
  86130000    3
  86140000    4
  86150000    3
  86160000    3
  86170000    3
  86180000    4
  86190000    3
  86200000    2
  86210000    3
  86220000    5
  86230000    3
  86240000    3
  86250000    4
  86260000    3
  86270000    2
  86280000    4
  86290000    4
  86300000    4
  86310000    2
  86320000    3
  86330000    4
  86340000    4
  86350000    3
  86360000    4
  86370000    3
  86380000    3
  86390000    3
  86400000    4
  86410000    2
  86420000    3
  86430000    4
  86440000    3
  86450000    3
  86460000    4
  86470000    4
  86480000    3
  86490000    3
  86500000    3
  86510000    4
  86520000    4
  86530000    4
  86540000    3
  86550000    4
  86560000    2
  86570000    4
  86580000    3
  86590000    4
  86600000    4
  86610000    4
  86620000    4
  86630000    4
  86640000    4
  86650000    3
  86660000    4
  86670000    2
  86680000    3
  86690000    3
  86700000    9
  86710000    7
  86720000    3
  86730000    3
  86740000    4
  86750000    2
  86760000    2
  86770000    4
  86780000    4
  86790000    2
  86800000    2
  86810000    7
  86820000    2
  86830000    3
  86840000    2
  86850000    3
  86860000    4
  86870000    3
  86880000    3
  86890000    3
  86900000    3
  86910000    3
  86920000    3
  86930000    4
  86940000    3
  86950000    2
  86960000    3
  86970000    3
  86980000    3
  86990000    4
  87000000    3
  87010000    3
  87020000    3
  87030000    2
  87040000    3
  87050000    3
  87060000    3
  87070000    3
  87080000    2
  87090000    2
  87100000    3
  87110000    2
  87120000    3
  87130000    3
  87140000    4
  87150000   13
  87160000   12
  87170000   13
  87180000    4
  87190000    3
  87200000    4
  87210000    4
  87220000    4
  87230000    4
  87240000    3
  87250000    2
  87260000    3
  87270000    4
  87280000    3
  87290000    3
  87300000    3
  87310000    3
  87320000    3
  87330000    2
  87340000    3
  87350000    3
  87360000    3
  87370000    2
  87380000    2
  87390000    3
  87400000    3
  87410000    2
  87420000    4
  87430000    3
  87440000    3
  87450000    2
  87460000    3
  87470000    3
  87480000    3
  87490000    3
  87500000    3
  87510000    3
  87520000    3
  87530000    4
  87540000    2
  87550000    3
  87560000    3
  87570000    3
  87580000    3
  87590000    2
  87600000    4
  87610000    5
  87620000    3
  87630000    2
  87640000    5
  87650000    4
  87660000    4
  87670000    2
  87680000    3
  87690000    2
  87700000    3
  87710000    2
  87720000    3
  87730000    4
  87740000    3
  87750000    3
  87760000    3
  87770000    2
  87780000    4
  87790000    3
  87800000    2
  87810000    3
  87820000    3
  87830000    3
  87840000    3
  87850000    3
  87860000    2
  87870000    8
  87880000    3
  87890000    3
  87900000    3
  87910000    3
  87920000    3
  87930000    2
  87940000    4
  87950000    3
  87960000    3
  87970000    4
  87980000    5
  87990000    3
  88000000    4
  88010000    4
  88020000    4
  88030000    3
  88040000    3
  88050000    4
  88060000    2
  88070000    3
  88080000    4
  88090000    3
  88100000    5
  88110000    3
  88120000    4
  88130000    4
  88140000    5
  88150000    3
  88160000    3
  88170000    7
  88180000    4
  88190000    3
  88200000    3
  88210000    3
  88220000    3
  88230000    3
  88240000    3
  88250000    4
  88260000    3
  88270000    3
  88280000    3
  88290000    3
  88300000    3
  88310000    2
  88320000    2
  88330000    3
  88340000    3
  88350000    3
  88360000    2
  88370000    2
  88380000    3
  88390000    3
  88400000    3
  88410000    3
  88420000    5
  88430000    3
  88440000    3
  88450000    8
  88460000   11
  88470000    4
  88480000    3
  88490000    3
  88500000    6
  88510000    2
  88520000    4
  88530000    5
  88540000    4
  88550000    3
  88560000    4
  88570000    5
  88580000    4
  88590000    4
  88600000    4
  88610000    3
  88620000    3
  88630000    3
  88640000    3
  88650000    3
  88660000    3
  88670000    5
  88680000    3
  88690000    4
  88700000    9
  88710000    3
  88720000    4
  88730000    3
  88740000    3
  88750000    3
  88760000    3
  88770000    4
  88780000    3
  88790000    3
  88800000    4
  88810000    2
  88820000    3
  88830000    3
  88840000    3
  88850000    3
  88860000    3
  88870000    2
  88880000    4
  88890000    3
  88900000    2
  88910000    3
  88920000    3
  88930000    3
  88940000    3
  88950000    4
  88960000    3
  88970000    4
  88980000    5
  88990000    5
  89000000    3
  89010000    3
  89020000    3
  89030000    2
  89040000    3
  89050000    4
  89060000    4
  89070000    3
  89080000    4
  89090000    4
  89100000    4
  89110000    3
  89120000    7
  89130000    8
  89140000   16
  89150000   18
  89160000   19
  89170000   17
  89180000   21
  89190000   19
  89200000   18
  89210000   15
  89220000    7
  89230000   15
  89240000   10
  89250000    5
  89260000    4
  89270000    4
  89280000    4
  89290000    4
  89300000   11
  89310000   14
  89320000   16
  89330000    3
  89340000    2
  89350000    4
  89360000    3
  89370000    5
  89380000    5
  89390000    3
  89400000    4
  89410000    3
  89420000    4
  89430000    3
  89440000    3
  89450000    6
  89460000    3
  89470000    2
  89480000    2
  89490000    3
  89500000    5
  89510000    4
  89520000    3
  89530000    4
  89540000    4
  89550000    4
  89560000    4
  89570000    5
  89580000    4
  89590000    4
  89600000    4
  89610000    6
  89620000    6
  89630000   11
  89640000    5
  89650000    3
  89660000    4
  89670000   19
  89680000   14
  89690000   21
  89700000   22
  89710000   18
  89720000   15
  89730000   22
  89740000   11
  89750000   21
  89760000    9
  89770000    3
  89780000    4
  89790000    3
  89800000    4
  89810000    3
  89820000    7
  89830000    3
  89840000    4
  89850000    3
  89860000    5
  89870000    5
  89880000    7
  89890000    7
  89900000    7
  89910000    6
  89920000    6
  89930000    4
  89940000    3
  89950000    4
  89960000    4
  89970000    4
  89980000    5
  89990000    3
  90000000    5
  90010000    5
  90020000    2
  90030000    4
  90040000    3
  90050000    3
  90060000    3
  90070000    5
  90080000    3
  90090000    3
  90100000    4
  90110000    6
  90120000    5
  90130000    5
  90140000    3
  90150000    2
  90160000    2
  90170000    3
  90180000    5
  90190000    5
  90200000    3
  90210000    4
  90220000    4
  90230000    4
  90240000    5
  90250000    5
  90260000    4
  90270000    7
  90280000   17
  90290000   12
  90300000   20
  90310000   23
  90320000   15
  90330000   22
  90340000   22
  90350000   21
  90360000   22
  90370000    7
  90380000    2
  90390000    4
  90400000    3
  90410000    2
  90420000    4
  90430000    4
  90440000    3
  90450000    4
  90460000    3
  90470000    2
  90480000    4
  90490000    2
  90500000    3
  90510000    3
  90520000    3
  90530000    3
  90540000    3
  90550000    2
  90560000    4
  90570000    4
  90580000    3
  90590000    3
  90600000    4
  90610000    2
  90620000    2
  90630000    3
  90640000    3
  90650000    3
  90660000    3
  90670000    4
  90680000    2
  90690000    3
  90700000    4
  90710000    3
  90720000    2
  90730000    4
  90740000    4
  90750000    4
  90760000    5
  90770000    4
  90780000    3
  90790000    3
  90800000    5
  90810000    5
  90820000    5
  90830000    6
  90840000    2
  90850000    3
  90860000    3
  90870000    4
  90880000    3
  90890000    3
  90900000    2
  90910000    3
  90920000    3
  90930000    4
  90940000    2
  90950000    5
  90960000    3
  90970000    3
  90980000    2
  90990000    2
  91000000    2
  91010000    5
  91020000    5
  91030000    3
  91040000    3
  91050000    3
  91060000    3
  91070000    4
  91080000    4
  91090000    3
  91100000    4
  91110000    5
  91120000    2
  91130000    4
  91140000    5
  91150000    4
  91160000    3
  91170000    3
  91180000    2
  91190000    3
  91200000    4
  91210000    4
  91220000    5
  91230000    4
  91240000    4
  91250000    4
  91260000    4
  91270000    4
  91280000    4
  91290000    4
  91300000    5
  91310000    4
  91320000    2
  91330000    3
  91340000    3
  91350000    3
  91360000    4
  91370000    3
  91380000    2
  91390000    2
  91400000    3
  91410000    3
  91420000    3
  91430000    3
  91440000    3
  91450000    3
  91460000    2
  91470000    4
  91480000    4
  91490000    3
  91500000    2
  91510000    3
  91520000    3
  91530000    3
  91540000    2
  91550000    3
  91560000    4
  91570000    4
  91580000    3
  91590000    5
  91600000    3
  91610000    5
  91620000    6
  91630000    5
  91640000    3
  91650000    5
  91660000    5
  91670000    3
  91680000    4
  91690000    7
  91700000    5
  91710000    7
  91720000    6
  91730000    5
  91740000    4
  91750000    4
  91760000    4
  91770000    3
  91780000    3
  91790000    4
  91800000    2
  91810000    3
  91820000    3
  91830000    5
  91840000    3
  91850000    2
  91860000    3
  91870000    3
  91880000    3
  91890000    4
  91900000    3
  91910000    3
  91920000    2
  91930000    3
  91940000    3
  91950000    3
  91960000    2
  91970000    3
  91980000    3
  91990000    3
  92000000    2
  92010000    3
  92020000    2
  92030000    3
  92040000    3
  92050000    3
  92060000    3
  92070000    3
  92080000    3
  92090000    2
  92100000    3
  92110000    3
  92120000    3
  92130000    3
  92140000    3
  92150000    3
  92160000    3
  92170000    3
  92180000    3
  92190000    3
  92200000    3
  92210000    3
  92220000    3
  92230000    4
  92240000    3
  92250000    2
  92260000    3
  92270000    3
  92280000    3
  92290000    2
  92300000    4
  92310000    4
  92320000    3
  92330000    2
  92340000    3
  92350000    1
  92360000    4
  92370000    3
  92380000    3
  92390000    2
  92400000    3
  92410000    3
  92420000    4
  92430000    4
  92440000    4
  92450000    3
  92460000    2
  92470000    3
  92480000    2
  92490000    2
  92500000    4
  92510000    2
  92520000    2
  92530000    5
  92540000    6
  92550000    5
  92560000    2
  92570000    3
  92580000    2
  92590000    5
  92600000    5
  92610000    3
  92620000    3
  92630000    4
  92640000    3
  92650000    2
  92660000    3
  92670000    3
  92680000    3
  92690000    2
  92700000    5
  92710000    3
  92720000    3
  92730000    3
  92740000    3
  92750000    3
  92760000    3
  92770000    3
  92780000    3
  92790000    3
  92800000    3
  92810000    3
  92820000    2
  92830000    4
  92840000    2
  92850000    3
  92860000    3
  92870000    4
  92880000    3
  92890000    3
  92900000    2
  92910000    1
  92920000    3
  92930000    4
  92940000    3
  92950000    4
  92960000    3
  92970000    3
  92980000    5
  92990000    9
  93000000    2
  93010000    4
  93020000    8
  93030000   10
  93040000    2
  93050000    2
  93060000    4
  93070000    4
  93080000    5
  93090000    4
  93100000    6
  93110000    3
  93120000    2
  93130000    3
  93140000    5
  93150000    3
  93160000    3
  93170000    3
  93180000    3
  93190000    2
  93200000    3
  93210000    2
  93220000    2
  93230000    3
  93240000    3
  93250000    4
  93260000    3
  93270000    3
  93280000    3
  93290000    3
  93300000    4
  93310000    4
  93320000    3
  93330000    4
  93340000    4
  93350000    4
  93360000    5
  93370000    4
  93380000    4
  93390000    4
  93400000    2
  93410000    2
  93420000    3
  93430000    2
  93440000    4
  93450000    4
  93460000    4
  93470000    5
  93480000    4
  93490000    4
  93500000    4
  93510000    3
  93520000    4
  93530000    2
  93540000    4
  93550000    3
  93560000    4
  93570000    3
  93580000    4
  93590000    3
  93600000    4
  93610000    3
  93620000    3
  93630000    4
  93640000    3
  93650000    3
  93660000    3
  93670000    4
  93680000    3
  93690000    3
  93700000    2
  93710000    3
  93720000    2
  93730000    4
  93740000    4
  93750000    3
  93760000    3
  93770000    2
  93780000    4
  93790000    3
  93800000    5
  93810000    5
  93820000    4
  93830000    5
  93840000    4
  93850000    3
  93860000    5
  93870000    9
  93880000    5
  93890000    5
  93900000    3
  93910000    5
  93920000    5
  93930000    4
  93940000    7
  93950000    4
  93960000    3
  93970000    3
  93980000    4
  93990000    5
  94000000    4
  94010000    3
  94020000    3
  94030000    3
  94040000    3
  94050000    5
  94060000    5
  94070000    3
  94080000    4
  94090000    3
  94100000    3
  94110000    3
  94120000    3
  94130000    3
  94140000    3
  94150000    3
  94160000    5
  94170000    3
  94180000    4
  94190000    4
  94200000    3
  94210000    3
  94220000    4
  94230000    3
  94240000    3
  94250000    4
  94260000    3
  94270000    3
  94280000    3
  94290000    4
  94300000    5
  94310000    4
  94320000    3
  94330000    4
  94340000    4
  94350000    3
  94360000    5
  94370000    3
  94380000    3
  94390000    3
  94400000    9
  94410000    3
  94420000    3
  94430000    3
  94440000    2
  94450000    4
  94460000    3
  94470000   11
  94480000   14
  94490000   12
  94500000    4
  94510000    4
  94520000    4
  94530000    3
  94540000    3
  94550000    3
  94560000    5
  94570000    4
  94580000    3
  94590000    3
  94600000    3
  94610000    4
  94620000    4
  94630000    4
  94640000    3
  94650000    4
  94660000    4
  94670000    3
  94680000    3
  94690000    3
  94700000    3
  94710000    3
  94720000    3
  94730000    3
  94740000    3
  94750000    3
  94760000    3
  94770000    2
  94780000    4
  94790000    3
  94800000    4
  94810000    3
  94820000    3
  94830000    3
  94840000    2
  94850000    4
  94860000    4
  94870000    2
  94880000    3
  94890000    3
  94900000    3
  94910000    4
  94920000    4
  94930000    3
  94940000    3
  94950000    3
  94960000    3
  94970000    3
  94980000    3
  94990000    2
  95000000    3
  95010000    3
  95020000    4
  95030000    4
  95040000    4
  95050000    5
  95060000    3
  95070000    4
  95080000    3
  95090000    3
  95100000    2
  95110000    3
  95120000    3
  95130000    2
  95140000    3
  95150000    2
  95160000    2
  95170000    2
  95180000    3
  95190000    3
  95200000    3
  95210000    2
  95220000    3
  95230000    3
  95240000    3
  95250000    3
  95260000    3
  95270000    4
  95280000    4
  95290000   16
  95300000   10
  95310000   15
  95320000   20
  95330000   12
  95340000   16
  95350000   13
  95360000    7
  95370000   10
  95380000    5
  95390000    4
  95400000    3
  95410000    4
  95420000    5
  95430000    4
  95440000    5
  95450000    4
  95460000    4
  95470000    5
  95480000    4
  95490000    3
  95500000    5
  95510000    4
  95520000    3
  95530000    3
  95540000   11
  95550000    4
  95560000    3
  95570000    3
  95580000    3
  95590000    2
  95600000    3
  95610000    2
  95620000    4
  95630000    3
  95640000    2
  95650000    4
  95660000    5
  95670000    5
  95680000    4
  95690000    4
  95700000    4
  95710000    5
  95720000    7
  95730000    7
  95740000    7
  95750000    6
  95760000    9
  95770000   11
  95780000   17
  95790000   21
  95800000   19
  95810000   15
  95820000    4
  95830000    4
  95840000    3
  95850000    4
  95860000    3
  95870000    2
  95880000    3
  95890000    3
  95900000    3
  95910000    2
  95920000    5
  95930000    3
  95940000    3
  95950000    2
  95960000    4
  95970000    2
  95980000    3
  95990000    3
  96000000    2
  96010000    3
  96020000    3
  96030000    3
  96040000    2
  96050000    3
  96060000    4
  96070000    2
  96080000    3
  96090000    3
  96100000    2
  96110000    4
  96120000    2
  96130000    4
  96140000    3
  96150000    3
  96160000    4
  96170000    3
  96180000    2
  96190000    5
  96200000    4
  96210000    4
  96220000    3
  96230000    3
  96240000    5
  96250000    3
  96260000    4
  96270000    3
  96280000    3
  96290000    5
  96300000    7
  96310000    5
  96320000    4
  96330000    4
  96340000    2
  96350000    4
  96360000    6
  96370000    7
  96380000    6
  96390000    3
  96400000    5
  96410000    5
  96420000    4
  96430000    5
  96440000    3
  96450000    4
  96460000    4
  96470000    5
  96480000    5
  96490000    6
  96500000    7
  96510000    4
  96520000    4
  96530000    5
  96540000    4
  96550000    4
  96560000    4
  96570000    4
  96580000    4
  96590000    4
  96600000    4
  96610000    3
  96620000    4
  96630000    4
  96640000    2
  96650000    4
  96660000   11
  96670000   10
  96680000    3
  96690000    3
  96700000    3
  96710000    4
  96720000    2
  96730000    5
  96740000    3
  96750000    3
  96760000    4
  96770000    3
  96780000    4
  96790000    3
  96800000    2
  96810000    3
  96820000    4
  96830000    3
  96840000    3
  96850000    3
  96860000    3
  96870000    3
  96880000    2
  96890000    2
  96900000    3
  96910000    3
  96920000    3
  96930000    3
  96940000    3
  96950000    2
  96960000    3
  96970000    4
  96980000    3
  96990000    4
  97000000    4
  97010000    4
  97020000    3
  97030000    3
  97040000    5
  97050000    5
  97060000    4
  97070000    2
  97080000    3
  97090000    4
  97100000    4
  97110000    4
  97120000    3
  97130000    4
  97140000    2
  97150000    4
  97160000    3
  97170000    4
  97180000    4
  97190000    3
  97200000    3
  97210000    3
  97220000    3
  97230000    4
  97240000    3
  97250000    4
  97260000    4
  97270000    5
  97280000    4
  97290000    5
  97300000    7
  97310000    9
  97320000   10
  97330000    5
  97340000    5
  97350000    3
  97360000    3
  97370000    3
  97380000    5
  97390000    3
  97400000    3
  97410000    4
  97420000    4
  97430000    4
  97440000    5
  97450000   10
  97460000   18
  97470000    4
  97480000    4
  97490000    3
  97500000    5
  97510000    4
  97520000    3
  97530000    3
  97540000    4
  97550000    3
  97560000    3
  97570000    5
  97580000    3
  97590000    4
  97600000    2
  97610000    5
  97620000    4
  97630000    4
  97640000    3
  97650000    4
  97660000    4
  97670000    3
  97680000    3
  97690000    4
  97700000    3
  97710000    4
  97720000    2
  97730000    3
  97740000    3
  97750000    2
  97760000    3
  97770000    3
  97780000    3
  97790000    3
  97800000    7
  97810000    2
  97820000    3
  97830000    5
  97840000    3
  97850000    5
  97860000    7
  97870000    4
  97880000    3
  97890000    3
  97900000    5
  97910000    3
  97920000    3
  97930000    4
  97940000    3
  97950000    7
  97960000    4
  97970000    2
  97980000    4
  97990000    5
  98000000    4
  98010000    4
  98020000    5
  98030000    4
  98040000    4
  98050000    3
  98060000    5
  98070000    3
  98080000    4
  98090000    3
  98100000    3
  98110000    3
  98120000    3
  98130000    2
  98140000    3
  98150000    2
  98160000   10
  98170000    3
  98180000    3
  98190000    4
  98200000    4
  98210000    3
  98220000    4
  98230000    4
  98240000    3
  98250000    6
  98260000    4
  98270000    3
  98280000    3
  98290000    4
  98300000    3
  98310000    2
  98320000    4
  98330000    3
  98340000    3
  98350000    3
  98360000    3
  98370000    9
  98380000    3
  98390000    2
  98400000    4
  98410000    3
  98420000    2
  98430000    3
  98440000    2
  98450000    5
  98460000    2
  98470000    4
  98480000    3
  98490000    3
  98500000    3
  98510000    3
  98520000    3
  98530000    5
  98540000    5
  98550000    3
  98560000    3
  98570000    3
  98580000    4
  98590000    2
  98600000    2
  98610000    3
  98620000    3
  98630000    4
  98640000    3
  98650000    3
  98660000    3
  98670000    4
  98680000    3
  98690000   18
  98700000    4
  98710000    2
  98720000    3
  98730000    3
  98740000    3
  98750000    3
  98760000    2
  98770000    4
  98780000    4
  98790000    4
  98800000    5
  98810000    1
  98820000    4
  98830000    4
  98840000    3
  98850000    4
  98860000    3
  98870000    4
  98880000    3
  98890000    3
  98900000    4
  98910000    4
  98920000    4
  98930000    7
  98940000    4
  98950000    4
  98960000    4
  98970000    3
  98980000    2
  98990000    3
  99000000    4
  99010000    3
  99020000    3
  99030000    8
  99040000    5
  99050000    4
  99060000    4
  99070000    6
  99080000   18
  99090000   19
  99100000   13
  99110000   11
  99120000   14
  99130000   20
  99140000   19
  99150000   18
  99160000   19
  99170000   20
  99180000   17
  99190000   17
  99200000   19
  99210000    9
  99220000    4
  99230000   16
  99240000    9
  99250000   14
  99260000   19
  99270000   16
  99280000   13
  99290000   15
  99300000   11
  99310000   17
  99320000   12
  99330000   14
  99340000    4
  99350000    3
  99360000    3
  99370000    4
  99380000    3
  99390000    4
  99400000    3
  99410000    2
  99420000    2
  99430000    3
  99440000    8
  99450000    4
  99460000    4
  99470000    5
  99480000    3
  99490000    3
  99500000    3
  99510000    3
  99520000    4
  99530000    4
  99540000    3
  99550000    4
  99560000    4
  99570000    4
  99580000    4
  99590000    5
  99600000    4
  99610000    3
  99620000    3
  99630000    3
  99640000    3
  99650000    3
  99660000    3
  99670000    3
  99680000    5
  99690000    2
  99700000    5
  99710000    7
  99720000   19
  99730000   16
  99740000   13
  99750000    8
  99760000    3
  99770000    3
  99780000    2
  99790000    2
  99800000    3
  99810000    3
  99820000    2
  99830000    2
  99840000    3
  99850000    3
  99860000    3
  99870000    4
  99880000    4
  99890000    3
  99900000   10
  99910000   12
  99920000   10
  99930000   17
  99940000    4
  99950000   14
  99960000   12
  99970000    3
  99980000    4
  99990000    3
 100000000    4
 100000000    4
 100010000    4
 100020000    5
 100030000    4
 100040000    5
 100050000    4
 100060000    4
 100070000    4
 100080000    3
 100090000    7
 100100000    4
 100110000    5
 100120000    4
 100130000    3
 100140000    7
 100150000    5
 100160000    8
 100170000    4
 100180000    3
 100190000    3
 100200000    3
 100210000    3
 100220000    3
 100230000    4
 100240000    5
 100250000    5
 100260000    2
 100270000    3
 100280000    3
 100290000    4
 100300000    4
 100310000    3
 100320000    3
 100330000    3
 100340000    4
 100350000    2
 100360000    3
 100370000    3
 100380000    3
 100390000    3
 100400000    3
 100410000    3
 100420000    3
 100430000    3
 100440000    2
 100450000    5
 100460000    3
 100470000    4
 100480000    2
 100490000    3
 100500000    2
 100510000    2
 100520000    3
 100530000    4
 100540000    5
 100550000    3
 100560000    3
 100570000    2
 100580000    2
 100590000    3
 100600000    3
 100610000    3
 100620000    4
 100630000    5
 100640000    3
 100650000    3
 100660000    3
 100670000    3
 100680000    2
 100690000    3
 100700000    4
 100710000    3
 100720000    2
 100730000    3
 100740000    3
 100750000    3
 100760000    3
 100770000    3
 100780000    2
 100790000    3
 100800000    3
 100810000    3
 100820000    3
 100830000    4
 100840000    1
 100850000    3
 100860000    3
 100870000    8
 100880000   10
 100890000   11
 100900000    8
 100910000   13
 100920000   11
 100930000    2
 100940000    3
 100950000    3
 100960000   16
 100970000    3
 100980000    4
 100990000    2
 101000000    3
 101010000    2
 101020000    4
 101030000    5
 101040000    4
 101050000    3
 101060000    3
 101070000    4
 101080000    4
 101090000    4
 101100000    2
 101110000    4
 101120000    4
 101130000    3
 101140000    3
 101150000    4
 101160000    2
 101170000    8
 101180000    6
 101190000    5
 101200000    4
 101210000    2
 101220000    2
 101230000    4
 101240000    4
 101250000    5
 101260000    4
 101270000    5
 101280000    3
 101290000    2
 101300000    4
 101310000    2
 101320000    5
 101330000    2
 101340000    3
 101350000    4
 101360000    5
 101370000    3
 101380000    5
 101390000    3
 101400000    6
 101410000    4
 101420000    8
 101430000    6
 101440000    5
 101450000    4
 101460000    3
 101470000    2
 101480000    4
 101490000    5
 101500000    2
 101510000    6
 101520000    3
 101530000    3
 101540000    3
 101550000    3
 101560000    4
 101570000    4
 101580000    5
 101590000    4
 101600000    3
 101610000    3
 101620000    4
 101630000    4
 101640000    4
 101650000    3
 101660000    4
 101670000    7
 101680000    7
 101690000    5
 101700000    5
 101710000    4
 101720000    3
 101730000    4
 101740000    5
 101750000    4
 101760000    2
 101770000    3
 101780000    4
 101790000    2
 101800000    5
 101810000    7
 101820000    4
 101830000    3
 101840000    4
 101850000    4
 101860000    5
 101870000    4
 101880000    2
 101890000    7
 101900000    4
 101910000    6
 101920000   16
 101930000   18
 101940000   19
 101950000   20
 101960000    3
 101970000    4
 101980000    4
 101990000    4
 102000000    5
 102010000    3
 102020000    4
 102030000    4
 102040000    2
 102050000    3
 102060000    4
 102070000    4
 102080000    2
 102090000    4
 102100000    4
 102110000    3
 102120000    2
 102130000    4
 102140000    3
 102150000    2
 102160000    4
 102170000    3
 102180000    3
 102190000    4
 102200000   15
 102210000    5
 102220000    2
 102230000    6
 102240000   11
 102250000    3
 102260000    2
 102270000    2
 102280000    4
 102290000    3
 102300000    3
 102310000    3
 102320000    3
 102330000    3
 102340000    3
 102350000    3
 102360000    3
 102370000   15
 102380000   14
 102390000    9
 102400000    3
 102410000    2
 102420000    5
 102430000    3
 102440000    3
 102450000    4
 102460000    3
 102470000    3
 102480000    3
 102490000    4
 102500000    3
 102510000    4
 102520000    4
 102530000    4
 102540000    5
 102550000    5
 102560000    5
 102570000    4
 102580000    3
 102590000    3
 102600000    5
 102610000    5
 102620000    3
 102630000    2
 102640000    2
 102650000    8
 102660000    4
 102670000    4
 102680000    5
 102690000    3
 102700000    7
 102710000    4
 102720000    5
 102730000    4
 102740000    4
 102750000    3
 102760000    4
 102770000    4
 102780000    5
 102790000    4
 102800000    3
 102810000    2
 102820000    3
 102830000    2
 102840000    3
 102850000    4
 102860000    3
 102870000    3
 102880000    3
 102890000    2
 102900000    3
 102910000    3
 102920000    4
 102930000    3
 102940000    4
 102950000    3
 102960000    4
 102970000    3
 102980000    3
 102990000   12
 103000000   17
 103010000   18
 103020000   13
 103030000   16
 103040000   15
 103050000   16
 103060000   12
 103070000   10
 103080000   15
 103090000   19
 103100000   15
 103110000   19
 103120000   22
 103130000   21
 103140000   22
 103150000   25
 103160000   23
 103170000   21
 103180000   13
 103190000   18
 103200000   13
 103210000    8
 103220000   12
 103230000   18
 103240000   17
 103250000   19
 103260000   19
 103270000   19
 103280000   15
 103290000   20
 103300000   18
 103310000   14
 103320000   19
 103330000   22
 103340000   17
 103350000   10
 103360000    7
 103370000   14
 103380000   16
 103390000   16
 103400000   19
 103410000    7
 103420000    4
 103430000    4
 103440000    4
 103450000    4
 103460000    3
 103470000    3
 103480000    4
 103490000    3
 103500000    8
 103510000    3
 103520000    4
 103530000   12
 103540000    3
 103550000   21
 103560000   15
 103570000   18
 103580000   12
 103590000   17
 103600000   22
 103610000   10
 103620000   19
 103630000   13
 103640000   19
 103650000   12
 103660000   10
 103670000   19
 103680000   19
 103690000   13
 103700000   23
 103710000   18
 103720000   19
 103730000   16
 103740000   18
 103750000   22
 103760000   18
 103770000   19
 103780000    4
 103790000   19
 103800000   22
 103810000   22
 103820000   10
 103830000    6
 103840000   16
 103850000    3
 103860000   13
 103870000    4
 103880000    5
 103890000   12
 103900000   18
 103910000    4
 103920000    4
 103930000    5
 103940000    3
 103950000    4
 103960000    5
 103970000    3
 103980000    3
 103990000    3
 104000000    4
 104010000    3
 104020000    5
 104030000    2
 104040000    5
 104050000    4
 104060000    3
 104070000    3
 104080000    3
 104090000    3
 104100000    4
 104110000    4
 104120000    3
 104130000    3
 104140000    3
 104150000    3
 104160000    2
 104170000    4
 104180000    4
 104190000    3
 104200000    2
 104210000    2
 104220000    4
 104230000    3
 104240000    3
 104250000    2
 104260000    3
 104270000    4
 104280000    4
 104290000    4
 104300000    3
 104310000    5
 104320000    3
 104330000    4
 104340000    3
 104350000    5
 104360000    2
 104370000    4
 104380000    3
 104390000    3
 104400000    3
 104410000    2
 104420000    3
 104430000    5
 104440000    2
 104450000    4
 104460000    6
 104470000    3
 104480000    4
 104490000    4
 104500000    3
 104510000    3
 104520000    4
 104530000    3
 104540000    2
 104550000    3
 104560000    3
 104570000    4
 104580000    3
 104590000    4
 104600000    3
 104610000    4
 104620000    4
 104630000    3
 104640000    2
 104650000    3
 104660000    3
 104670000    3
 104680000    3
 104690000    2
 104700000    3
 104710000    3
 104720000    3
 104730000    3
 104740000    3
 104750000    3
 104760000    3
 104770000    4
 104780000    3
 104790000    7
 104800000    3
 104810000    3
 104820000    2
 104830000    2
 104840000    3
 104850000    3
 104860000    2
 104870000    3
 104880000    3
 104890000    3
 104900000    3
 104910000    3
 104920000    3
 104930000    3
 104940000    4
 104950000    3
 104960000    4
 104970000    4
 104980000    4
 104990000    4
 105000000    4
 105010000    4
 105020000    5
 105030000    3
 105040000    4
 105050000    3
 105060000    3
 105070000    2
 105080000    3
 105090000    2
 105100000    3
 105110000    3
 105120000    2
 105130000    3
 105140000    2
 105150000    3
 105160000    3
 105170000    5
 105180000    3
 105190000    7
 105200000   12
 105210000    3
 105220000    3
 105230000    5
 105240000    3
 105250000    8
 105260000    5
 105270000    2
 105280000    4
 105290000    3
 105300000    3
 105310000    2
 105320000    3
 105330000    3
 105340000    3
 105350000    3
 105360000    3
 105370000    3
 105380000    3
 105390000    3
 105400000    3
 105410000    3
 105420000    4
 105430000    3
 105440000    2
 105450000    2
 105460000    3
 105470000    4
 105480000    3
 105490000    4
 105500000    3
 105510000    4
 105520000    4
 105530000    5
 105540000    4
 105550000    3
 105560000    3
 105570000    3
 105580000    3
 105590000    3
 105600000    6
 105610000   12
 105620000    2
 105630000    3
 105640000    2
 105650000    5
 105660000    3
 105670000    3
 105680000    2
 105690000    3
 105700000    2
 105710000    3
 105720000    3
 105730000    4
 105740000    3
 105750000    4
 105760000    3
 105770000    5
 105780000    4
 105790000    2
 105800000    3
 105810000    4
 105820000    4
 105830000    5
 105840000    4
 105850000    3
 105860000    3
 105870000    3
 105880000    4
 105890000    4
 105900000    4
 105910000    4
 105920000    3
 105930000    2
 105940000    8
 105950000    3
 105960000    4
 105970000   15
 105980000   17
 105990000   10
 106000000    4
 106010000    3
 106020000    4
 106030000    2
 106040000    3
 106050000    3
 106060000    4
 106070000    4
 106080000    2
 106090000    3
 106100000    7
 106110000    3
 106120000    4
 106130000    4
 106140000    3
 106150000    3
 106160000    3
 106170000    3
 106180000    4
 106190000    3
 106200000    4
 106210000    4
 106220000    3
 106230000    3
 106240000    5
 106250000    3
 106260000    3
 106270000    4
 106280000    2
 106290000    4
 106300000    4
 106310000    3
 106320000    3
 106330000    2
 106340000    4
 106350000    2
 106360000    3
 106370000    2
 106380000    3
 106390000   12
 106400000   19
 106410000   18
 106420000    3
 106430000    3
 106440000    3
 106450000    2
 106460000    5
 106470000    3
 106480000    2
 106490000    4
 106500000    3
 106510000    2
 106520000    2
 106530000    3
 106540000    3
 106550000    3
 106560000    3
 106570000    3
 106580000    2
 106590000    3
 106600000    3
 106610000    2
 106620000    7
 106630000   14
 106640000    6
 106650000    8
 106660000    8
 106670000    6
 106680000    4
 106690000    2
 106700000    3
 106710000    4
 106720000    2
 106730000    4
 106740000    3
 106750000    4
 106760000    3
 106770000    4
 106780000    4
 106790000    3
 106800000    3
 106810000    3
 106820000    3
 106830000    3
 106840000    2
 106850000    4
 106860000    3
 106870000    3
 106880000    4
 106890000    4
 106900000    4
 106910000    2
 106920000    4
 106930000    5
 106940000    4
 106950000    3
 106960000    4
 106970000    3
 106980000    4
 106990000    4
 107000000    3
 107010000    4
 107020000    4
 107030000    5
 107040000    4
 107050000    4
 107060000    5
 107070000    5
 107080000    3
 107090000    2
 107100000    5
 107110000    9
 107120000    3
 107130000    3
 107140000    2
 107150000    3
 107160000    3
 107170000    3
 107180000    2
 107190000    3
 107200000    3
 107210000    4
 107220000    2
 107230000    7
 107240000    2
 107250000    3
 107260000    3
 107270000    3
 107280000    3
 107290000    3
 107300000    2
 107310000    3
 107320000    3
 107330000    4
 107340000    3
 107350000    2
 107360000    3
 107370000    3
 107380000    3
 107390000    3
 107400000    2
 107410000    3
 107420000    3
 107430000    3
 107440000    4
 107450000    4
 107460000    3
 107470000    3
 107480000    3
 107490000    4
 107500000    2
 107510000    3
 107520000    3
 107530000    4
 107540000    3
 107550000    3
 107560000    4
 107570000    3
 107580000    3
 107590000    3
 107600000    2
 107610000    2
 107620000    3
 107630000    3
 107640000    3
 107650000    4
 107660000    3
 107670000    3
 107680000   11
 107690000    3
 107700000    3
 107710000    4
 107720000    2
 107730000    3
 107740000    2
 107750000    4
 107760000    3
 107770000    2
 107780000    3
 107790000    3
 107800000    3
 107810000    3
 107820000    3
 107830000    4
 107840000    2
 107850000    2
 107860000    3
 107870000    3
 107880000    3
 107890000    3
 107900000    2
 107910000    2
 107920000    3
 107930000    3
 107940000    3
 107950000    3
 107960000    5
 107970000    2
 107980000    4
 107990000    4
 108000000    3
 108010000    3
 108020000    4
 108030000    5
 108040000    3
 108050000    3
 108060000    2
 108070000    3
 108080000    4
 108090000    2
 108100000    4
 108110000    3
 108120000    4
 108130000    4
 108140000    7
 108150000   13
 108160000    7
 108170000   10
 108180000   19
 108190000   12
 108200000    4
 108210000    4
 108220000    4
 108230000    4
 108240000    4
 108250000    4
 108260000    3
 108270000    3
 108280000    2
 108290000    3
 108300000    3
 108310000    4
 108320000    4
 108330000    3
 108340000    4
 108350000    3
 108360000    4
 108370000    4
 108380000    7
 108390000    3
 108400000    2
 108410000    3
 108420000    2
 108430000    2
 108440000    2
 108450000    3
 108460000    3
 108470000    5
 108480000    3
 108490000    3
 108500000    4
 108510000    3
 108520000    4
 108530000    3
 108540000    4
 108550000    4
 108560000    4
 108570000    5
 108580000    5
 108590000    4
 108600000    5
 108610000    4
 108620000    3
 108630000    2
 108640000    2
 108650000    2
 108660000    3
 108670000    2
 108680000    3
 108690000    2
 108700000    5
 108710000    3
 108720000    2
 108730000    2
 108740000    3
 108750000    3
 108760000    2
 108770000    2
 108780000    3
 108790000    3
 108800000    3
 108810000    3
 108820000    3
 108830000    3
 108840000    3
 108850000    3
 108860000    4
 108870000    3
 108880000    6
 108890000    4
 108900000    2
 108910000    3
 108920000    3
 108930000    3
 108940000    3
 108950000    3
 108960000    2
 108970000    4
 108980000    3
 108990000    3
 109000000    3
 109010000    2
 109020000    5
 109030000    4
 109040000    3
 109050000    3
 109060000   20
 109070000   15
 109080000   14
 109090000   20
 109100000    4
 109110000    3
 109120000    3
 109130000    7
 109140000    7
 109150000   18
 109160000   18
 109170000   16
 109180000   19
 109190000   17
 109200000   23
 109210000   15
 109220000   18
 109230000   19
 109240000    3
 109250000    4
 109260000    3
 109270000    5
 109280000    3
 109290000    5
 109300000    5
 109310000    7
 109320000    5
 109330000    4
 109340000    5
 109350000    3
 109360000    5
 109370000    5
 109380000    3
 109390000    4
 109400000    4
 109410000    4
 109420000    3
 109430000    4
 109440000    5
 109450000    3
 109460000    3
 109470000    4
 109480000    5
 109490000    2
 109500000    4
 109510000    4
 109520000    2
 109530000    4
 109540000    3
 109550000    3
 109560000    3
 109570000    5
 109580000    3
 109590000    3
 109600000    3
 109610000    4
 109620000    3
 109630000    3
 109640000    5
 109650000    3
 109660000    5
 109670000    4
 109680000    3
 109690000    3
 109700000    4
 109710000    3
 109720000    3
 109730000    4
 109740000    3
 109750000    3
 109760000    2
 109770000    3
 109780000    3
 109790000    3
 109800000    3
 109810000    3
 109820000    3
 109830000    3
 109840000    2
 109850000    3
 109860000    3
 109870000    2
 109880000    3
 109890000    4
 109900000    2
 109910000    4
 109920000    3
 109930000    4
 109940000    4
 109950000    4
 109960000    3
 109970000    2
 109980000    3
 109990000    4
 110000000    5
 110010000    3
 110020000    3
 110030000    5
 110040000    3
 110050000    3
 110060000    3
 110070000    3
 110080000    3
 110090000    3
 110100000    2
 110110000    3
 110120000    3
 110130000   10
 110140000    4
 110150000    3
 110160000    3
 110170000    3
 110180000    3
 110190000    3
 110200000    3
 110210000    3
 110220000    5
 110230000    4
 110240000    2
 110250000    3
 110260000    4
 110270000    4
 110280000    5
 110290000    5
 110300000    3
 110310000    4
 110320000    3
 110330000    3
 110340000    3
 110350000    3
 110360000    3
 110370000    3
 110380000    3
 110390000    4
 110400000    3
 110410000    4
 110420000    2
 110430000    5
 110440000    4
 110450000    4
 110460000    4
 110470000    4
 110480000    3
 110490000    2
 110500000    1
 110510000    4
 110520000    3
 110530000    4
 110540000    3
 110550000    3
 110560000    4
 110570000    3
 110580000    4
 110590000    4
 110600000    4
 110610000    5
 110620000    5
 110630000    4
 110640000    4
 110650000    4
 110660000    3
 110670000    3
 110680000    3
 110690000    4
 110700000    4
 110710000    3
 110720000    3
 110730000    3
 110740000    2
 110750000    3
 110760000    3
 110770000    4
 110780000    2
 110790000    4
 110800000    3
 110810000   11
 110820000   11
 110830000   10
 110840000    9
 110850000   13
 110860000    3
 110870000    3
 110880000    4
 110890000    3
 110900000    3
 110910000    3
 110920000    3
 110930000    4
 110940000    3
 110950000    3
 110960000    2
 110970000    3
 110980000    4
 110990000    3
 111000000    4
 111010000    8
 111020000    4
 111030000    2
 111040000    4
 111050000    3
 111060000    4
 111070000    3
 111080000    3
 111090000    4
 111100000    2
 111110000    3
 111120000    3
 111130000    4
 111140000    2
 111150000    3
 111160000    3
 111170000    3
 111180000    4
 111190000    4
 111200000    4
 111210000    4
 111220000    4
 111230000    3
 111240000    3
 111250000    3
 111260000    2
 111270000    5
 111280000    3
 111290000    3
 111300000    2
 111310000    2
 111320000    2
 111330000    4
 111340000    3
 111350000    4
 111360000    4
 111370000    4
 111380000    4
 111390000    2
 111400000    3
 111410000    4
 111420000    2
 111430000    2
 111440000    3
 111450000    2
 111460000    2
 111470000    3
 111480000    3
 111490000    3
 111500000    3
 111510000    3
 111520000    3
 111530000    4
 111540000    4
 111550000    2
 111560000    3
 111570000    3
 111580000    4
 111590000    2
 111600000    2
 111610000    2
 111620000    2
 111630000    3
 111640000    4
 111650000    3
 111660000    3
 111670000    4
 111680000    3
 111690000    4
 111700000    3
 111710000    2
 111720000    5
 111730000    4
 111740000    3
 111750000    4
 111760000    9
 111770000    4
 111780000    3
 111790000    3
 111800000    3
 111810000    4
 111820000    3
 111830000    3
 111840000    4
 111850000    4
 111860000    4
 111870000    3
 111880000    3
 111890000    3
 111900000    4
 111910000    3
 111920000    3
 111930000    3
 111940000    2
 111950000    3
 111960000    3
 111970000    2
 111980000    3
 111990000    3
 112000000    3
 112010000    4
 112020000    3
 112030000    3
 112040000    4
 112050000    4
 112060000    3
 112070000    4
 112080000    4
 112090000    3
 112100000    3
 112110000    3
 112120000    5
 112130000    4
 112140000    3
 112150000    5
 112160000    3
 112170000    3
 112180000    4
 112190000    3
 112200000    2
 112210000    3
 112220000    2
 112230000    3
 112240000    2
 112250000    3
 112260000    3
 112270000    3
 112280000    3
 112290000    3
 112300000    2
 112310000    2
 112320000    2
 112330000    2
 112340000    5
 112350000    3
 112360000    7
 112370000    2
 112380000    3
 112390000    2
 112400000    3
 112410000    7
 112420000    5
 112430000    2
 112440000    3
 112450000    4
 112460000    5
 112470000    5
 112480000    3
 112490000    3
 112500000    3
 112510000    3
 112520000    4
 112530000    3
 112540000    4
 112550000    3
 112560000    3
 112570000    3
 112580000    5
 112590000    4
 112600000    4
 112610000    3
 112620000    3
 112630000    4
 112640000    6
 112650000    5
 112660000    5
 112670000    5
 112680000    5
 112690000    7
 112700000    3
 112710000    4
 112720000    2
 112730000    3
 112740000    5
 112750000    3
 112760000    3
 112770000    7
 112780000   19
 112790000   17
 112800000   19
 112810000    4
 112820000    4
 112830000    3
 112840000    3
 112850000    2
 112860000    4
 112870000    5
 112880000    4
 112890000    3
 112900000    7
 112910000    5
 112920000    4
 112930000    5
 112940000    3
 112950000    3
 112960000    4
 112970000    5
 112980000    4
 112990000    9
 113000000    4
 113010000    3
 113020000    4
 113030000    4
 113040000    4
 113050000    3
 113060000    4
 113070000    3
 113080000    4
 113090000    4
 113100000    3
 113110000    3
 113120000    2
 113130000    5
 113140000    4
 113150000    4
 113160000    3
 113170000    5
 113180000    4
 113190000    4
 113200000    2
 113210000    5
 113220000    3
 113230000    2
 113240000    3
 113250000    3
 113260000    3
 113270000    4
 113280000    2
 113290000    4
 113300000    5
 113310000    4
 113320000    3
 113330000    2
 113340000    3
 113350000    3
 113360000    3
 113370000    4
 113380000    6
 113390000    5
 113400000    3
 113410000    2
 113420000    4
 113430000    2
 113440000    4
 113450000    3
 113460000    5
 113470000    3
 113480000    5
 113490000    3
 113500000    3
 113510000    4
 113520000    3
 113530000    2
 113540000    3
 113550000    1
 113560000    3
 113570000    3
 113580000    2
 113590000    4
 113600000    5
 113610000    3
 113620000    4
 113630000    3
 113640000    3
 113650000    4
 113660000    3
 113670000    7
 113680000    7
 113690000    3
 113700000    5
 113710000    3
 113720000    3
 113730000    4
 113740000    3
 113750000    4
 113760000    5
 113770000    5
 113780000    8
 113790000    5
 113800000   22
 113810000    7
 113820000    5
 113830000    4
 113840000    5
 113850000    3
 113860000    6
 113870000    4
 113880000    4
 113890000    3
 113900000    4
 113910000    4
 113920000    4
 113930000    4
 113940000    3
 113950000    4
 113960000    6
 113970000    4
 113980000    4
 113990000    4
 114000000    4
 114010000    4
 114020000    4
 114030000    7
 114040000    4
 114050000    4
 114060000    3
 114070000    5
 114080000    6
 114090000    5
 114100000    4
 114110000    4
 114120000    6
 114130000    3
 114140000    3
 114150000    5
 114160000    2
 114170000    6
 114180000    3
 114190000    5
 114200000    5
 114210000    3
 114220000    3
 114230000    4
 114240000    5
 114250000    3
 114260000    2
 114270000    3
 114280000    3
 114290000    4
 114300000    2
 114310000    3
 114320000    3
 114330000    3
 114340000    2
 114350000    5
 114360000    4
 114370000    3
 114380000    3
 114390000    3
 114400000    4
 114410000    8
 114420000    2
 114430000    3
 114440000    4
 114450000    3
 114460000    5
 114470000    2
 114480000    5
 114490000   10
 114500000    3
 114510000    3
 114520000    4
 114530000    3
 114540000    3
 114550000    4
 114560000    3
 114570000    5
 114580000    5
 114590000    3
 114600000    4
 114610000    3
 114620000    3
 114630000    3
 114640000    4
 114650000    3
 114660000    3
 114670000    2
 114680000    5
 114690000    5
 114700000    4
 114710000    2
 114720000   11
 114730000    3
 114740000    3
 114750000    3
 114760000    3
 114770000    4
 114780000    3
 114790000    4
 114800000    4
 114810000    3
 114820000    3
 114830000    4
 114840000    4
 114850000    3
 114860000    3
 114870000    3
 114880000    5
 114890000    4
 114900000    3
 114910000    3
 114920000    3
 114930000    4
 114940000    5
 114950000    3
 114960000    3
 114970000    3
 114980000    4
 114990000    3
 115000000    3
 115010000    3
 115020000    2
 115030000    3
 115040000   10
 115050000   14
 115060000   18
 115070000   13
 115080000   11
 115090000   18
 115100000   18
 115110000   15
 115120000   22
 115130000   15
 115140000   18
 115150000   23
 115160000   21
 115170000   21
 115180000   22
 115190000   17
 115200000   19
 115210000   22
 115220000   18
 115230000   15
 115240000   23
 115250000   22
 115260000   23
 115270000   25
 115280000   24
 115290000   23
 115300000   22
 115310000   26
 115320000   22
 115330000   22
 115340000   21
 115350000   20
 115360000   24
 115370000   23
 115380000   26
 115390000   24
 115400000   24
 115410000   22
 115420000   20
 115430000   21
 115440000   14
 115450000   21
 115460000   26
 115470000   22
 115480000   26
 115490000   21
 115500000   22
 115510000   23
 115520000   21
 115530000   26
 115540000   22
 115550000   14
 115560000   14
 115570000   18
 115580000   13
 115590000    3
 115600000    5
 115610000    3
 115620000   11
 115630000    3
 115640000    3
 115650000    3
 115660000    3
 115670000    4
 115680000    3
 115690000    5
 115700000    3
 115710000    4
 115720000    3
 115730000    3
 115740000    4
 115750000    7
 115760000    5
 115770000    5
 115780000    3
 115790000    5
 115800000    4
 115810000    4
 115820000    2
 115830000    3
 115840000    4
 115850000    4
 115860000    3
 115870000    4
 115880000    3
 115890000    4
 115900000    3
 115910000    3
 115920000    3
 115930000    3
 115940000    4
 115950000    3
 115960000    3
 115970000    4
 115980000    3
 115990000    3
 116000000    7
 116010000    3
 116020000    5
 116030000    3
 116040000    4
 116050000    4
 116060000    2
 116070000    4
 116080000    5
 116090000    3
 116100000    4
 116110000    3
 116120000    5
 116130000    5
 116140000    4
 116150000    3
 116160000    3
 116170000    3
 116180000    3
 116190000    4
 116200000    4
 116210000    3
 116220000    3
 116230000    3
 116240000    2
 116250000    2
 116260000    3
 116270000    3
 116280000    3
 116290000    3
 116300000    3
 116310000    3
 116320000    2
 116330000    3
 116340000    3
 116350000    3
 116360000    3
 116370000    3
 116380000    3
 116390000    3
 116400000    3
 116410000    2
 116420000    3
 116430000    4
 116440000    4
 116450000    4
 116460000    4
 116470000    2
 116480000    4
 116490000    4
 116500000    4
 116510000    5
 116520000    3
 116530000    2
 116540000    3
 116550000    3
 116560000    3
 116570000    3
 116580000    3
 116590000    3
 116600000    3
 116610000    3
 116620000    6
 116630000    4
 116640000    2
 116650000    3
 116660000    4
 116670000    3
 116680000    4
 116690000    4
 116700000    4
 116710000    3
 116720000    5
 116730000    2
 116740000    4
 116750000    4
 116760000    4
 116770000    9
 116780000    7
 116790000    5
 116800000    5
 116810000    5
 116820000    5
 116830000    7
 116840000    5
 116850000    4
 116860000    3
 116870000   10
 116880000   11
 116890000    5
 116900000    6
 116910000    6
 116920000    4
 116930000    3
 116940000    4
 116950000   10
 116960000    5
 116970000    4
 116980000    4
 116990000    3
 117000000    3
 117010000    4
 117020000    5
 117030000    3
 117040000    3
 117050000    4
 117060000    2
 117070000    4
 117080000    3
 117090000    4
 117100000    5
 117110000    5
 117120000    5
 117130000    5
 117140000    6
 117150000    6
 117160000    4
 117170000    5
 117180000    5
 117190000    3
 117200000    4
 117210000    3
 117220000    4
 117230000    3
 117240000    3
 117250000    3
 117260000    4
 117270000    2
 117280000    4
 117290000    4
 117300000    3
 117310000    2
 117320000    4
 117330000    3
 117340000    3
 117350000    3
 117360000    3
 117370000    4
 117380000    4
 117390000    4
 117400000    2
 117410000    2
 117420000    4
 117430000    2
 117440000    3
 117450000    4
 117460000    4
 117470000    2
 117480000    5
 117490000    4
 117500000    4
 117510000    3
 117520000    2
 117530000    3
 117540000    3
 117550000    3
 117560000    2
 117570000    3
 117580000    3
 117590000    2
 117600000    3
 117610000    4
 117620000    3
 117630000    3
 117640000    3
 117650000    4
 117660000    5
 117670000    4
 117680000    2
 117690000    4
 117700000    3
 117710000    4
 117720000    5
 117730000    4
 117740000    2
 117750000    3
 117760000    2
 117770000    4
 117780000    3
 117790000    3
 117800000    5
 117810000    3
 117820000    2
 117830000    3
 117840000    3
 117850000    3
 117860000    2
 117870000    4
 117880000    3
 117890000    3
 117900000    4
 117910000    3
 117920000    3
 117930000    5
 117940000   11
 117950000   12
 117960000   16
 117970000   19
 117980000   17
 117990000   19
 118000000   16
 118010000   18
 118020000    5
 118030000    4
 118040000    4
 118050000    2
 118060000    4
 118070000    4
 118080000    4
 118090000    3
 118100000    4
 118110000    2
 118120000    4
 118130000    3
 118140000    4
 118150000    5
 118160000    5
 118170000    2
 118180000    4
 118190000    5
 118200000    3
 118210000    4
 118220000    4
 118230000    4
 118240000    3
 118250000    2
 118260000    5
 118270000    4
 118280000    4
 118290000    3
 118300000    3
 118310000    4
 118320000    3
 118330000    5
 118340000    4
 118350000    4
 118360000   14
 118370000   12
 118380000    5
 118390000    4
 118400000    4
 118410000    3
 118420000    4
 118430000    4
 118440000    2
 118450000    3
 118460000    3
 118470000    3
 118480000    4
 118490000    3
 118500000    3
 118510000    2
 118520000   11
 118530000    4
 118540000    2
 118550000    2
 118560000    3
 118570000    4
 118580000    1
 118590000    3
 118600000    3
 118610000    3
 118620000    3
 118630000    2
 118640000    6
 118650000    7
 118660000    4
 118670000    4
 118680000    3
 118690000    3
 118700000    2
 118710000    4
 118720000    4
 118730000    4
 118740000   10
 118750000    7
 118760000    5
 118770000    2
 118780000    3
 118790000    2
 118800000    3
 118810000    3
 118820000    3
 118830000    3
 118840000    2
 118850000    4
 118860000    3
 118870000    4
 118880000    4
 118890000    3
 118900000    2
 118910000    2
 118920000    3
 118930000    3
 118940000    4
 118950000    3
 118960000    3
 118970000    4
 118980000    3
 118990000    4
 119000000    2
 119010000    2
 119020000    4
 119030000    4
 119040000    4
 119050000    3
 119060000    3
 119070000    3
 119080000    4
 119090000    4
 119100000    3
 119110000    3
 119120000    4
 119130000    3
 119140000    3
 119150000    4
 119160000    2
 119170000    6
 119180000    6
 119190000    2
 119200000    4
 119210000   12
 119220000   17
 119230000    6
 119240000    2
 119250000    2
 119260000    4
 119270000    3
 119280000    4
 119290000    2
 119300000    3
 119310000    3
 119320000    3
 119330000    3
 119340000    4
 119350000    3
 119360000    3
 119370000    3
 119380000    5
 119390000    4
 119400000    2
 119410000    4
 119420000    5
 119430000    5
 119440000    5
 119450000    5
 119460000    2
 119470000    4
 119480000    3
 119490000    8
 119500000    4
 119510000    4
 119520000   10
 119530000    3
 119540000    3
 119550000    5
 119560000    3
 119570000    3
 119580000    3
 119590000    4
 119600000    3
 119610000    4
 119620000    2
 119630000    4
 119640000    3
 119650000    3
 119660000    3
 119670000    3
 119680000    4
 119690000    4
 119700000    4
 119710000    3
 119720000    3
 119730000    4
 119740000    4
 119750000    4
 119760000    4
 119770000    3
 119780000    3
 119790000    4
 119800000    3
 119810000    2
 119820000    3
 119830000    2
 119840000    3
 119850000    2
 119860000    3
 119870000    4
 119880000    3
 119890000    3
 119900000    3
 119910000    2
 119920000    2
 119930000    3
 119940000    3
 119950000    4
 119960000    5
 119970000    3
 119980000    2
 119990000    3
 120000000    4
 120010000    2
 120020000    3
 120030000    5
 120040000    7
 120050000    3
 120060000    2
 120070000    4
 120080000    3
 120090000    4
 120100000    4
 120110000    3
 120120000    4
 120130000    3
 120140000    4
 120150000    5
 120160000    4
 120170000    4
 120180000    3
 120190000    5
 120200000    4
 120210000    5
 120220000    4
 120230000    4
 120240000    3
 120250000    4
 120260000    5
 120270000   11
 120280000    3
 120290000    3
 120300000    3
 120310000    4
 120320000    4
 120330000    3
 120340000    4
 120350000    4
 120360000    4
 120370000    4
 120380000    2
 120390000    3
 120400000    3
 120410000    2
 120420000    3
 120430000    2
 120440000    2
 120450000    3
 120460000    3
 120470000    2
 120480000    3
 120490000    3
 120500000    3
 120510000    3
 120520000    3
 120530000    3
 120540000    3
 120550000    4
 120560000    3
 120570000    3
 120580000    4
 120590000    4
 120600000    4
 120610000    3
 120620000    4
 120630000    2
 120640000    3
 120650000    5
 120660000    3
 120670000    3
 120680000    3
 120690000    2
 120700000    4
 120710000    3
 120720000    3
 120730000    3
 120740000    3
 120750000    3
 120760000    1
 120770000    4
 120780000    3
 120790000    3
 120800000    3
 120810000    2
 120820000    4
 120830000    3
 120840000    4
 120850000    6
 120860000    4
 120870000    3
 120880000    3
 120890000    2
 120900000    2
 120910000    3
 120920000    3
 120930000    3
 120940000    3
 120950000    4
 120960000    3
 120970000    4
 120980000    4
 120990000    2
 121000000    4
 121010000    5
 121020000    4
 121030000    4
 121040000    3
 121050000    3
 121060000    4
 121070000    3
 121080000    4
 121090000    4
 121100000    3
 121110000    4
 121120000    4
 121130000    4
 121140000    3
 121150000    4
 121160000    4
 121170000    4
 121180000    3
 121190000    2
 121200000    2
 121210000    4
 121220000    3
 121230000    3
 121240000    4
 121250000    5
 121260000    9
 121270000    4
 121280000    4
 121290000    5
 121300000    7
 121310000    4
 121320000    7
 121330000    5
 121340000    5
 121350000    3
 121360000    5
 121370000    5
 121380000    4
 121390000    5
 121400000    5
 121410000    7
 121420000    3
 121430000    4
 121440000    6
 121450000    4
 121460000    6
 121470000    6
 121480000    4
 121490000    4
 121500000    4
 121510000    4
 121520000    3
 121530000    2
 121540000    3
 121550000    4
 121560000    5
 121570000    7
 121580000    4
 121590000    4
 121600000    4
 121610000    5
 121620000    3
 121630000    3
 121640000    4
 121650000    4
 121660000    4
 121670000    4
 121680000    4
 121690000    6
 121700000    6
 121710000    7
 121720000    4
 121730000    5
 121740000    3
 121750000    6
 121760000    7
 121770000    7
 121780000    3
 121790000    4
 121800000    3
 121810000    3
 121820000    3
 121830000    4
 121840000    3
 121850000    4
 121860000    4
 121870000    4
 121880000    3
 121890000    3
 121900000    2
 121910000    2
 121920000    4
 121930000    3
 121940000    3
 121950000    3
 121960000    3
 121970000    3
 121980000    4
 121990000    3
 122000000    4
 122010000    7
 122020000    5
 122030000    4
 122040000    2
 122050000    4
 122060000    3
 122070000    3
 122080000    8
 122090000    9
 122100000    5
 122110000    4
 122120000    4
 122130000    4
 122140000    4
 122150000    3
 122160000    4
 122170000    6
 122180000    5
 122190000    4
 122200000    2
 122210000    3
 122220000    6
 122230000   19
 122240000   21
 122250000   22
 122260000   21
 122270000   21
 122280000   22
 122290000   26
 122300000   26
 122310000   26
 122320000   27
 122330000   25
 122340000   26
 122350000   21
 122360000   23
 122370000   22
 122380000   26
 122390000   22
 122400000   17
 122410000   19
 122420000    4
 122430000    6
 122440000   12
 122450000   16
 122460000    5
 122470000   10
 122480000   14
 122490000   19
 122500000   19
 122510000   19
 122520000   19
 122530000   21
 122540000   18
 122550000   23
 122560000   22
 122570000   19
 122580000   11
 122590000    9
 122600000    5
 122610000    5
 122620000    5
 122630000    6
 122640000    4
 122650000    5
 122660000   10
 122670000    4
 122680000    4
 122690000    4
 122700000    3
 122710000    3
 122720000    3
 122730000    3
 122740000    3
 122750000    2
 122760000    3
 122770000    3
 122780000    4
 122790000    3
 122800000    3
 122810000    3
 122820000    3
 122830000    4
 122840000    4
 122850000    5
 122860000    5
 122870000    4
 122880000    4
 122890000    5
 122900000    5
 122910000    4
 122920000    4
 122930000    5
 122940000    5
 122950000    4
 122960000    4
 122970000    4
 122980000    5
 122990000    4
 123000000    4
 123010000    4
 123020000    3
 123030000    3
 123040000    4
 123050000    4
 123060000    4
 123070000    7
 123080000    3
 123090000    7
 123100000    4
 123110000    5
 123120000    6
 123130000    3
 123140000    6
 123150000    4
 123160000    4
 123170000    4
 123180000    3
 123190000    3
 123200000    4
 123210000    2
 123220000    3
 123230000    5
 123240000    4
 123250000    4
 123260000    4
 123270000    5
 123280000    4
 123290000    4
 123300000    2
 123310000    3
 123320000    4
 123330000    2
 123340000    3
 123350000    3
 123360000    6
 123370000    5
 123380000    5
 123390000    1
 123400000    4
 123410000    3
 123420000    2
 123430000    4
 123440000    6
 123450000   22
 123460000   23
 123470000   26
 123480000   26
 123490000   23
 123500000   21
 123510000   20
 123520000   19
 123530000   20
 123540000   11
 123550000   12
 123560000    7
 123570000    5
 123580000    3
 123590000    3
 123600000    4
 123610000    5
 123620000    4
 123630000    4
 123640000    5
 123650000    5
 123660000    4
 123670000    4
 123680000    7
 123690000    4
 123700000    4
 123710000    6
 123720000    4
 123730000    3
 123740000    6
 123750000    4
 123760000    5
 123770000    3
 123780000    4
 123790000    4
 123800000    3
 123810000    2
 123820000    6
 123830000    4
 123840000    4
 123850000    5
 123860000    4
 123870000    2
 123880000    5
 123890000    4
 123900000    4
 123910000    2
 123920000    2
 123930000    4
 123940000    3
 123950000    3
 123960000    2
 123970000    5
 123980000    2
 123990000    2
 124000000    3
 124010000    4
 124020000    6
 124030000    3
 124040000    4
 124050000    2
 124060000    7
 124070000    4
 124080000    4
 124090000    4
 124100000    4
 124110000    4
 124120000    6
 124130000    4
 124140000    3
 124150000    3
 124160000    4
 124170000    2
 124180000    4
 124190000    5
 124200000    3
 124210000    5
 124220000    3
 124230000    3
 124240000    4
 124250000    4
 124260000    3
 124270000    5
 124280000    5
 124290000    7
 124300000    2
 124310000    4
 124320000    4
 124330000    4
 124340000    3
 124350000    4
 124360000    2
 124370000    5
 124380000    4
 124390000    3
 124400000    3
 124410000    3
 124420000    2
 124430000    2
 124440000    3
 124450000    4
 124460000    3
 124470000    3
 124480000    2
 124490000    4
 124500000    4
 124510000    3
 124520000    3
 124530000    2
 124540000    4
 124550000    6
 124560000    5
 124570000    3
 124580000    3
 124590000    3
 124600000    3
 124610000    8
 124620000    4
 124630000    7
 124640000    4
 124650000    3
 124660000    3
 124670000    2
 124680000    5
 124690000    3
 124700000    4
 124710000    3
 124720000    5
 124730000    4
 124740000    3
 124750000    4
 124760000    4
 124770000    4
 124780000    2
 124790000    2
 124800000    3
 124810000    4
 124820000    3
 124830000    2
 124840000    2
 124850000    2
 124860000    3
 124870000    4
 124880000    4
 124890000    4
 124900000    3
 124910000    4
 124920000    6
 124930000    4
 124940000   10
 124950000   15
 124960000   23
 124970000   22
 124980000   22
 124990000   17
 125000000   12
 125010000   19
 125020000   15
 125030000   21
 125040000   19
 125050000   15
 125060000   15
 125070000   16
 125080000   19
 125090000   20
 125100000   19
 125110000   16
 125120000   18
 125130000   20
 125140000    8
 125150000    9
 125160000    2
 125170000    3
 125180000    4
 125190000    6
 125200000    3
 125210000    3
 125220000    5
 125230000    3
 125240000    3
 125250000    2
 125260000    2
 125270000    3
 125280000    3
 125290000    3
 125300000    3
 125310000    3
 125320000    4
 125330000    4
 125340000    3
 125350000    2
 125360000    3
 125370000    4
 125380000    4
 125390000    4
 125400000    3
 125410000    4
 125420000    2
 125430000    4
 125440000    4
 125450000    3
 125460000    3
 125470000    3
 125480000    3
 125490000    4
 125500000    5
 125510000    3
 125520000    2
 125530000    3
 125540000    3
 125550000    4
 125560000    4
 125570000    3
 125580000    2
 125590000    3
 125600000    3
 125610000    5
 125620000    3
 125630000    3
 125640000    3
 125650000    2
 125660000    5
 125670000    3
 125680000    3
 125690000    4
 125700000    3
 125710000    4
 125720000    4
 125730000    3
 125740000    3
 125750000    3
 125760000    4
 125770000    2
 125780000    5
 125790000    4
 125800000    3
 125810000    2
 125820000    3
 125830000    4
 125840000    2
 125850000    3
 125860000   10
 125870000    9
 125880000    7
 125890000    5
 125900000    3
 125910000    5
 125920000    5
 125930000    2
 125940000    3
 125950000    3
 125960000    4
 125970000    3
 125980000    2
 125990000    2
 126000000    2
 126010000    3
 126020000    2
 126030000    3
 126040000    3
 126050000    3
 126060000    4
 126070000    2
 126080000    2
 126090000    3
 126100000    3
 126110000    5
 126120000    3
 126130000    3
 126140000    3
 126150000    3
 126160000    3
 126170000    3
 126180000    3
 126190000    3
 126200000    3
 126210000    4
 126220000    2
 126230000    4
 126240000    3
 126250000    3
 126260000    2
 126270000    3
 126280000    2
 126290000    3
 126300000    3
 126310000    2
 126320000    2
 126330000    3
 126340000    3
 126350000    4
 126360000    3
 126370000    4
 126380000    5
 126390000    4
 126400000    2
 126410000    2
 126420000    3
 126430000    3
 126440000    3
 126450000    3
 126460000    4
 126470000    3
 126480000    4
 126490000    3
 126500000    2
 126510000    3
 126520000    2
 126530000    3
 126540000    3
 126550000    4
 126560000    3
 126570000    3
 126580000    3
 126590000    3
 126600000    3
 126610000    4
 126620000    3
 126630000    2
 126640000    3
 126650000    3
 126660000    3
 126670000    4
 126680000    2
 126690000    3
 126700000    3
 126710000    9
 126720000    4
 126730000    4
 126740000    4
 126750000    4
 126760000    4
 126770000    3
 126780000    3
 126790000    3
 126800000    4
 126810000    3
 126820000    3
 126830000    4
 126840000    4
 126850000    3
 126860000    3
 126870000    3
 126880000    3
 126890000    4
 126900000    3
 126910000    3
 126920000    3
 126930000    2
 126940000    3
 126950000    3
 126960000    3
 126970000    2
 126980000    3
 126990000    3
 127000000    3
 127010000    3
 127020000    2
 127030000    2
 127040000    3
 127050000    3
 127060000    3
 127070000    3
 127080000    3
 127090000    3
 127100000    4
 127110000    3
 127120000    3
 127130000    3
 127140000    2
 127150000    5
 127160000    4
 127170000    4
 127180000    2
 127190000    3
 127200000    3
 127210000    3
 127220000    3
 127230000    4
 127240000    3
 127250000    3
 127260000    3
 127270000    5
 127280000    3
 127290000    3
 127300000    2
 127310000    4
 127320000    3
 127330000    3
 127340000    2
 127350000    3
 127360000    3
 127370000    4
 127380000    4
 127390000    5
 127400000    4
 127410000    4
 127420000    2
 127430000    9
 127440000    4
 127450000   14
 127460000    3
 127470000    4
 127480000    4
 127490000    3
 127500000    4
 127510000    4
 127520000    4
 127530000    4
 127540000    4
 127550000    5
 127560000    2
 127570000    4
 127580000    4
 127590000    3
 127600000    6
 127610000    4
 127620000    3
 127630000    3
 127640000    2
 127650000    3
 127660000    4
 127670000    3
 127680000    6
 127690000    4
 127700000    3
 127710000    8
 127720000    2
 127730000    3
 127740000    3
 127750000    4
 127760000    4
 127770000    3
 127780000    3
 127790000    5
 127800000    4
 127810000    4
 127820000    3
 127830000    2
 127840000    5
 127850000    8
 127860000   12
 127870000    4
 127880000    5
 127890000    4
 127900000    3
 127910000    3
 127920000    2
 127930000    3
 127940000    3
 127950000    2
 127960000    4
 127970000    4
 127980000    2
 127990000    5
 128000000    3
 128010000    4
 128020000    3
 128030000    3
 128040000    5
 128050000    3
 128060000    2
 128070000    3
 128080000    3
 128090000    4
 128100000    3
 128110000    3
 128120000    3
 128130000    2
 128140000    5
 128150000    2
 128160000    3
 128170000    8
 128180000    4
 128190000    3
 128200000    4
 128210000    5
 128220000    3
 128230000    4
 128240000    3
 128250000    3
 128260000    3
 128270000    4
 128280000    4
 128290000    3
 128300000    2
 128310000    3
 128320000    4
 128330000    3
 128340000    2
 128350000    3
 128360000    4
 128370000    3
 128380000    3
 128390000    4
 128400000    5
 128410000    3
 128420000    3
 128430000    3
 128440000    3
 128450000    3
 128460000    3
 128470000    3
 128480000    3
 128490000    2
 128500000    2
 128510000    3
 128520000    3
 128530000    3
 128540000    3
 128550000    3
 128560000    2
 128570000    3
 128580000    2
 128590000    2
 128600000    3
 128610000    3
 128620000    3
 128630000    2
 128640000    3
 128650000    4
 128660000    3
 128670000    3
 128680000    3
 128690000    5
 128700000    4
 128710000    4
 128720000    4
 128730000    3
 128740000    3
 128750000    2
 128760000    4
 128770000    6
 128780000    3
 128790000    3
 128800000    3
 128810000    3
 128820000    2
 128830000    2
 128840000    3
 128850000    5
 128860000    5
 128870000    4
 128880000    4
 128890000    3
 128900000    3
 128910000   11
 128920000   18
 128930000   14
 128940000   20
 128950000   18
 128960000   19
 128970000   23
 128980000   23
 128990000   22
 129000000   21
 129010000   21
 129020000   10
 129030000   10
 129040000   20
 129050000   18
 129060000   16
 129070000   18
 129080000   19
 129090000   22
 129100000   22
 129110000   14
 129120000    5
 129130000    4
 129140000    5
 129150000    5
 129160000    5
 129170000   11
 129180000    6
 129190000    3
 129200000    3
 129210000    5
 129220000    4
 129230000    2
 129240000    5
 129250000    4
 129260000    4
 129270000    3
 129280000    4
 129290000    4
 129300000    3
 129310000    3
 129320000    4
 129330000    2
 129340000    5
 129350000   12
 129360000    8
 129370000    5
 129380000    3
 129390000    4
 129400000    4
 129410000    4
 129420000    4
 129430000    4
 129440000    4
 129450000    3
 129460000    2
 129470000    3
 129480000    3
 129490000    3
 129500000    3
 129510000    2
 129520000    3
 129530000    4
 129540000    3
 129550000    3
 129560000    2
 129570000    2
 129580000    3
 129590000    2
 129600000    2
 129610000    2
 129620000    3
 129630000    3
 129640000    3
 129650000    3
 129660000    3
 129670000    4
 129680000    3
 129690000    3
 129700000    3
 129710000    4
 129720000    2
 129730000    3
 129740000    4
 129750000    4
 129760000    4
 129770000    5
 129780000    3
 129790000    3
 129800000    3
 129810000    4
 129820000    4
 129830000    5
 129840000    3
 129850000    4
 129860000    3
 129870000    4
 129880000    4
 129890000    4
 129900000    3
 129910000    3
 129920000    5
 129930000    5
 129940000    3
 129950000    7
 129960000    3
 129970000    3
 129980000    3
 129990000    2
 130000000    3
 130010000    3
 130020000    2
 130030000    4
 130040000    7
 130050000    3
 130060000    3
 130070000    2
 130080000    4
 130090000    5
 130100000    4
 130110000    4
 130120000    3
 130130000    2
 130140000    3
 130150000    3
 130160000    5
 130170000    3
 130180000    4
 130190000    2
 130200000    3
 130210000    3
 130220000    3
 130230000    3
 130240000    3
 130250000    2
 130260000    3
 130270000   10
 130280000   13
 130290000    4
 130300000    7
 130310000   19
 130320000   18
 130330000   18
 130340000    7
 130350000    5
 130360000    4
 130370000    4
 130380000    4
 130390000    7
 130400000    3
 130410000    4
 130420000    3
 130430000    2
 130440000    4
 130450000    3
 130460000    4
 130470000    4
 130480000    2
 130490000    3
 130500000    5
 130510000    2
 130520000    3
 130530000    3
 130540000    4
 130550000    4
 130560000    2
 130570000    2
 130580000    4
 130590000    5
 130600000    4
 130610000    2
 130620000    3
 130630000    2
 130640000    2
 130650000    2
 130660000    3
 130670000    4
 130680000    3
 130690000    3
 130700000    3
 130710000    4
 130720000    3
 130730000    3
 130740000    2
 130750000    4
 130760000    4
 130770000    4
 130780000   13
 130790000    3
 130800000   11
 130810000    4
 130820000    3
 130830000    4
 130840000    6
 130850000    3
 130860000    5
 130870000    4
 130880000    4
 130890000    2
 130900000   10
 130910000    4
 130920000    7
 130930000    4
 130940000    4
 130950000    4
 130960000    4
 130970000    5
 130980000    3
 130990000    5
 131000000    4
 131010000    3
 131020000    3
 131030000    3
 131040000    2
 131050000    3
 131060000    4
 131070000    3
 131080000    4
 131090000    4
 131100000    4
 131110000    2
 131120000    4
 131130000    2
 131140000    5
 131150000    4
 131160000    4
 131170000    4
 131180000    7
 131190000    4
 131200000    2
 131210000    3
 131220000    4
 131230000    5
 131240000    5
 131250000    5
 131260000    2
 131270000    3
 131280000    3
 131290000    3
 131300000    2
 131310000    4
 131320000    4
 131330000    4
 131340000    3
 131350000    4
 131360000    3
 131370000    3
 131380000    3
 131390000    3
 131400000    4
 131410000    2
 131420000    2
 131430000    3
 131440000    4
 131450000    3
 131460000    3
 131470000    3
 131480000    4
 131490000    5
 131500000    4
 131510000    3
 131520000    4
 131530000    5
 131540000    4
 131550000    4
 131560000    2
 131570000    3
 131580000    3
 131590000    3
 131600000    2
 131610000    2
 131620000    3
 131630000    2
 131640000    4
 131650000    3
 131660000    2
 131670000    3
 131680000    4
 131690000    3
 131700000    3
 131710000    2
 131720000    3
 131730000    3
 131740000    3
 131750000    3
 131760000    4
 131770000    3
 131780000    3
 131790000    5
 131800000    3
 131810000    5
 131820000    5
 131830000    2
 131840000    3
 131850000    4
 131860000    5
 131870000    3
 131880000    4
 131890000    3
 131900000    4
 131910000    4
 131920000    5
 131930000    4
 131940000    2
 131950000    2
 131960000    4
 131970000    4
 131980000    4
 131990000    3
 132000000    3
 132010000    5
 132020000    3
 132030000    3
 132040000    5
 132050000    5
 132060000    3
 132070000    4
 132080000    5
 132090000    3
 132100000    5
 132110000    2
 132120000    3
 132130000    5
 132140000    1
 132150000    3
 132160000    3
 132170000    3
 132180000    3
 132190000    4
 132200000    3
 132210000    3
 132220000    3
 132230000    3
 132240000    5
 132250000    2
 132260000    2
 132270000    5
 132280000    3
 132290000    3
 132300000    4
 132310000    4
 132320000    4
 132330000    3
 132340000    5
 132350000    4
 132360000    3
 132370000    5
 132380000    3
 132390000    4
 132400000    4
 132410000    4
 132420000    4
 132430000    3
 132440000    2
 132450000    4
 132460000    3
 132470000    3
 132480000    5
 132490000    3
 132500000    3
 132510000    3
 132520000    3
 132530000    3
 132540000    3
 132550000    2
 132560000    2
 132570000    4
 132580000    3
 132590000    4
 132600000    4
 132610000    3
 132620000    4
 132630000    2
 132640000    3
 132650000    3
 132660000    4
 132670000    3
 132680000    3
 132690000    3
 132700000    3
 132710000    3
 132720000    4
 132730000    3
 132740000    4
 132750000    4
 132760000    3
 132770000    3
 132780000    3
 132790000    3
 132800000    3
 132810000    3
 132820000    3
 132830000    3
 132840000    3
 132850000    3
 132860000    3
 132870000    3
 132880000    3
 132890000    3
 132900000    3
 132910000    3
 132920000    4
 132930000    3
 132940000    3
 132950000    2
 132960000    3
 132970000    2
 132980000    3
 132990000    3
 133000000    3
 133010000    3
 133020000    4
 133030000    3
 133040000    3
 133050000    4
 133060000    3
 133070000    4
 133080000    3
 133090000    4
 133100000    4
 133110000    3
 133120000    3
 133130000    3
 133140000    7
 133150000    3
 133160000    3
 133170000    2
 133180000    3
 133190000    3
 133200000    3
 133210000    2
 133220000   10
 133230000    3
 133240000    5
 133250000    5
 133260000    5
 133270000    4
 133280000    4
 133290000    4
 133300000    4
 133310000    3
 133320000    3
 133330000    3
 133340000    3
 133350000    5
 133360000    3
 133370000    3
 133380000    2
 133390000    4
 133400000    3
 133410000    2
 133420000    3
 133430000    3
 133440000    4
 133450000    3
 133460000    2
 133470000    4
 133480000    5
 133490000    3
 133500000    3
 133510000    3
 133520000    5
 133530000    3
 133540000    3
 133550000    4
 133560000    3
 133570000    5
 133580000    4
 133590000    4
 133600000    4
 133610000    3
 133620000    2
 133630000    5
 133640000    3
 133650000    4
 133660000    4
 133670000    2
 133680000    3
 133690000    3
 133700000    3
 133710000    3
 133720000    3
 133730000    4
 133740000    3
 133750000    3
 133760000    4
 133770000    3
 133780000    3
 133790000    3
 133800000    3
 133810000    2
 133820000    3
 133830000    4
 133840000    4
 133850000    3
 133860000    2
 133870000    2
 133880000    3
 133890000    3
 133900000    3
 133910000    4
 133920000    4
 133930000    3
 133940000    4
 133950000    5
 133960000    5
 133970000    3
 133980000    3
 133990000    4
 134000000    3
 134010000    3
 134020000    2
 134030000    4
 134040000    5
 134050000    3
 134060000    2
 134070000    2
 134080000    3
 134090000    4
 134100000    4
 134110000    4
 134120000    3
 134130000    3
 134140000    4
 134150000    3
 134160000    3
 134170000    2
 134180000    3
 134190000    4
 134200000    3
 134210000    3
 134220000    3
 134230000    2
 134240000    3
 134250000    1
 134260000    3
 134270000    3
 134280000    2
 134290000    2
 134300000    3
 134310000    4
 134320000    4
 134330000    4
 134340000    3
 134350000    4
 134360000    4
 134370000    2
 134380000    4
 134390000    3
 134400000    2
 134410000    4
 134420000    3
 134430000    5
 134440000   18
 134450000   16
 134460000    8
 134470000    3
 134480000    6
 134490000    3
 134500000    3
 134510000    4
 134520000    3
 134530000    4
 134540000    4
 134550000    4
 134560000   10
 134570000    5
 134580000    4
 134590000    5
 134600000    5
 134610000    5
 134620000    4
 134630000    5
 134640000    4
 134650000    5
 134660000    3
 134670000    5
 134680000    3
 134690000    5
 134700000    4
 134710000    5
 134720000    5
 134730000    6
 134740000    5
 134750000    5
 134760000    5
 134770000    5
 134780000    4
 134790000    5
 134800000    4
 134810000    5
 134820000    5
 134830000    4
 134840000    4
 134850000    5
 134860000    5
 134870000    3
 134880000    3
 134890000    4
 134900000    4
 134910000    4
 134920000    4
 134930000    5
 134940000    4
 134950000    5
 134960000    2
 134970000    3
 134980000    2
 134990000    4
 135000000    3
 135010000    4
 135020000    4
 135030000    2
 135040000    4
 135050000    3
 135060000    4
 135070000    5
 135080000    5
 135090000    2
 135100000    4
 135110000    5
 135120000    5
 135130000    4
 135140000    4
 135150000    5
 135160000    5
 135170000   10
 135180000    4
 135190000    9
 135200000    7
 135210000    4
 135220000    9
 135230000    5
 135240000    3
 135250000    4
 135260000    4
 135270000    2
 135280000    3
 135290000    4
 135300000    3
 135310000    3
 135320000    4
 135330000    4
 135340000    3
 135350000    2
 135360000    3
 135370000    5
 135380000    4
 135390000    2
 135400000    3
 135410000    3
 135420000    3
 135430000    3
 135440000    2
 135450000    3
 135460000    2
 135470000    3
 135480000    4
 135490000    4
 135500000    4
 135510000    3
 135520000   10
 135530000    4
 135540000   14
 135550000    4
 135560000    4
 135570000    3
 135580000    4
 135590000    5
 135600000    3
 135610000    3
 135620000    3
 135630000    3
 135640000    6
 135650000   10
 135660000    6
 135670000    4
 135680000    5
 135690000    3
 135700000    4
 135710000    4
 135720000    3
 135730000    7
 135740000    7
 135750000    3
 135760000    6
 135770000    4
 135780000    5
 135790000    5
 135800000    7
 135810000    4
 135820000    3
 135830000    5
 135840000    2
 135850000    3
 135860000    3
 135870000    3
 135880000    3
 135890000    3
 135900000    4
 135910000    3
 135920000    3
 135930000    5
 135940000    3
 135950000    5
 135960000    4
 135970000    5
 135980000    4
 135990000    5
 136000000    3
 136010000    3
 136020000    4
 136030000    3
 136040000    3
 136050000    3
 136060000    4
 136070000    5
 136080000    5
 136090000    4
 136100000    5
 136110000    5
 136120000    3
 136130000    8
 136140000    3
 136150000    5
 136160000    4
 136170000    3
 136180000    5
 136190000    3
 136200000    3
 136210000    2
 136220000    3
 136230000    3
 136240000    3
 136250000    3
 136260000    4
 136270000    2
 136280000    4
 136290000    5
 136300000    4
 136310000    7
 136320000    7
 136330000    3
 136340000    2
 136350000    4
 136360000    3
 136370000    5
 136380000    4
 136390000    3
 136400000    3
 136410000    2
 136420000    3
 136430000    4
 136440000    3
 136450000    4
 136460000    3
 136470000    4
 136480000    3
 136490000    2
 136500000    4
 136510000    4
 136520000    5
 136530000    2
 136540000    4
 136550000    4
 136560000    5
 136570000    3
 136580000    5
 136590000    5
 136600000    5
 136610000    5
 136620000    3
 136630000    4
 136640000    2
 136650000    4
 136660000    3
 136670000    3
 136680000    5
 136690000    4
 136700000    4
 136710000    3
 136720000    4
 136730000    3
 136740000    3
 136750000    2
 136760000    4
 136770000    5
 136780000    2
 136790000    5
 136800000    5
 136810000    5
 136820000    4
 136830000    5
 136840000    3
 136850000    4
 136860000    4
 136870000    4
 136880000    3
 136890000    4
 136900000    3
 136910000    4
 136920000    5
 136930000    5
 136940000    4
 136950000    3
 136960000    2
 136970000    3
 136980000    4
 136990000    3
 137000000    4
 137010000    4
 137020000    3
 137030000    4
 137040000    3
 137050000    4
 137060000    3
 137070000    5
 137080000    5
 137090000    5
 137100000    4
 137110000    5
 137120000    5
 137130000    4
 137140000    3
 137150000    4
 137160000    5
 137170000    2
 137180000    4
 137190000    3
 137200000    4
 137210000    3
 137220000    3
 137230000    3
 137240000    4
 137250000    3
 137260000   14
 137270000   20
 137280000   17
 137290000   16
 137300000   19
 137310000   24
 137320000   20
 137330000    7
 137340000    3
 137350000    3
 137360000    5
 137370000    3
 137380000    3
 137390000    6
 137400000   15
 137410000   15
 137420000   17
 137430000   17
 137440000   15
 137450000   12
 137460000   17
 137470000   19
 137480000   19
 137490000   19
 137500000   16
 137510000   17
 137520000   19
 137530000   16
 137540000   20
 137550000   17
 137560000   21
 137570000   21
 137580000   22
 137590000   20
 137600000   23
 137610000   21
 137620000   15
 137630000   20
 137640000   22
 137650000   23
 137660000   25
 137670000   24
 137680000   20
 137690000   20
 137700000   22
 137710000   21
 137720000   22
 137730000   21
 137740000   22
 137750000   22
 137760000   23
 137770000   23
 137780000   19
 137790000   19
 137800000   15
 137810000   22
 137820000   19
 137830000    8
 137840000    4
 137850000    3
 137860000    4
 137870000    4
 137880000    3
 137890000    5
 137900000    3
 137910000    5
 137920000    3
 137930000    5
 137940000    4
 137950000    4
 137960000    3
 137970000    3
 137980000    5
 137990000    3
 138000000    7
 138010000    5
 138020000    6
 138030000    5
 138040000    5
 138050000    4
 138060000    2
 138070000    5
 138080000    3
 138090000    2
 138100000    2
 138110000    3
 138120000    2
 138130000    3
 138140000    3
 138150000    3
 138160000    4
 138170000    3
 138180000    3
 138190000    4
 138200000    4
 138210000    3
 138220000    4
 138230000    3
 138240000    4
 138250000    4
 138260000    5
 138270000    3
 138280000    3
 138290000    4
 138300000    8
 138310000    4
 138320000    4
 138330000    3
 138340000    4
 138350000    2
 138360000    3
 138370000    3
 138380000    4
 138390000    3
 138400000    3
 138410000    3
 138420000    3
 138430000    4
 138440000    5
 138450000    5
 138460000    3
 138470000    5
 138480000    5
 138490000    4
 138500000    4
 138510000    3
 138520000    5
 138530000    4
 138540000    5
 138550000    3
 138560000    3
 138570000    3
 138580000    3
 138590000    4
 138600000    3
 138610000    3
 138620000    5
 138630000    5
 138640000    5
 138650000    5
 138660000    9
 138670000    4
 138680000    3
 138690000    5
 138700000    4
 138710000    3
 138720000    7
 138730000    5
 138740000    7
 138750000    4
 138760000    5
 138770000    4
 138780000    3
 138790000    7
 138800000    4
 138810000    5
 138820000    4
 138830000    5
 138840000    4
 138850000   15
 138860000    3
 138870000    3
 138880000    4
 138890000    4
 138900000   11
 138910000    4
 138920000    4
 138930000    3
 138940000    4
 138950000    3
 138960000    2
 138970000    5
 138980000    5
 138990000    4
 139000000    4
 139010000    5
 139020000    4
 139030000    3
 139040000    5
 139050000    4
 139060000    3
 139070000    2
 139080000    5
 139090000    4
 139100000    5
 139110000    8
 139120000    5
 139130000    7
 139140000    4
 139150000    4
 139160000    7
 139170000    6
 139180000    6
 139190000    4
 139200000    4
 139210000    4
 139220000    5
 139230000    3
 139240000    4
 139250000    7
 139260000    9
 139270000   19
 139280000    8
 139290000   19
 139300000   12
 139310000    6
 139320000    3
 139330000    7
 139340000   11
 139350000    7
 139360000    3
 139370000    4
 139380000    7
 139390000    5
 139400000    3
 139410000    3
 139420000    4
 139430000    6
 139440000    3
 139450000   19
 139460000   19
 139470000   10
 139480000   15
 139490000    5
 139500000    6
 139510000    4
 139520000    3
 139530000    3
 139540000    3
 139550000    3
 139560000   14
 139570000   10
 139580000    7
 139590000    3
 139600000    3
 139610000    4
 139620000    4
 139630000    4
 139640000    4
 139650000    4
 139660000    3
 139670000    5
 139680000    4
 139690000    3
 139700000    3
 139710000    4
 139720000    2
 139730000    2
 139740000    4
 139750000    2
 139760000    4
 139770000    5
 139780000    3
 139790000    2
 139800000    3
 139810000    3
 139820000    4
 139830000    3
 139840000    5
 139850000    5
 139860000    4
 139870000    5
 139880000    2
 139890000    4
 139900000    4
 139910000    3
 139920000    4
 139930000    3
 139940000    3
 139950000    4
 139960000    4
 139970000    5
 139980000    5
 139990000    4
 140000000    3
 140010000    5
 140020000    4
 140030000    2
 140040000    4
 140050000    3
 140060000    3
 140070000    2
 140080000    5
 140090000    3
 140100000    3
 140110000    2
 140120000    2
 140130000    3
 140140000    3
 140150000    3
 140160000    3
 140170000    5
 140180000   10
 140190000    4
 140200000    4
 140210000    4
 140220000    2
 140230000    2
 140240000    2
 140250000    3
 140260000    3
 140270000    3
 140280000    3
 140290000    3
 140300000    3
 140310000    3
 140320000    3
 140330000    3
 140340000    3
 140350000    3
 140360000    2
 140370000    2
 140380000   13
 140390000    4
 140400000    3
 140410000    4
 140420000    2
 140430000    3
 140440000    4
 140450000    2
 140460000    3
 140470000    2
 140480000    2
 140490000    2
 140500000    2
 140510000    3
 140520000    3
 140530000    3
 140540000    3
 140550000    3
 140560000    3
 140570000    4
 140580000    4
 140590000    3
 140600000    7
 140610000    5
 140620000    4
 140630000    4
 140640000    8
 140650000    4
 140660000    4
 140670000    4
 140680000    3
 140690000    3
 140700000    3
 140710000    3
 140720000    5
 140730000    3
 140740000    7
 140750000    3
 140760000    4
 140770000    4
 140780000    4
 140790000    4
 140800000    7
 140810000    3
 140820000    2
 140830000    3
 140840000    3
 140850000    3
 140860000    4
 140870000    4
 140880000    3
 140890000    3
 140900000    4
 140910000    4
 140920000    5
 140930000    4
 140940000    4
 140950000    4
 140960000    4
 140970000    5
 140980000    5
 140990000    3
 141000000    8
 141010000    3
 141020000    3
 141030000    6
 141040000   15
 141050000   10
 141060000    5
 141070000    4
 141080000    5
 141090000    5
 141100000    5
 141110000    3
 141120000    8
 141130000    4
 141140000    3
 141150000    3
 141160000    3
 141170000    4
 141180000    3
 141190000    3
 141200000    4
 141210000    4
 141220000    4
 141230000    5
 141240000    4
 141250000    3
 141260000    4
 141270000    5
 141280000    4
 141290000    4
 141300000    4
 141310000    2
 141320000    4
 141330000    7
 141340000    5
 141350000    3
 141360000    5
 141370000    3
 141380000    6
 141390000    5
 141400000    3
 141410000    5
 141420000    4
 141430000    8
 141440000    3
 141450000    4
 141460000    3
 141470000    5
 141480000    4
 141490000    3
 141500000    4
 141510000    3
 141520000    2
 141530000    4
 141540000    3
 141550000    4
 141560000    5
 141570000    5
 141580000    3
 141590000    4
 141600000    2
 141610000    4
 141620000    4
 141630000    3
 141640000    2
 141650000    3
 141660000    5
 141670000    4
 141680000    5
 141690000    3
 141700000    4
 141710000    4
 141720000    3
 141730000    3
 141740000    4
 141750000    3
 141760000    4
 141770000    5
 141780000    3
 141790000    3
 141800000    4
 141810000    3
 141820000    2
 141830000    3
 141840000    2
 141850000    3
 141860000    2
 141870000    4
 141880000    3
 141890000    3
 141900000    4
 141910000    3
 141920000    3
 141930000    2
 141940000    3
 141950000    4
 141960000    9
 141970000   13
 141980000    2
 141990000    8
 142000000    3
 142010000    3
 142020000    2
 142030000    4
 142040000    3
 142050000    4
 142060000    2
 142070000    3
 142080000    3
 142090000    4
 142100000    3
 142110000    2
 142120000    2
 142130000    4
 142140000    3
 142150000    5
 142160000    4
 142170000    4
 142180000    5
 142190000    3
 142200000    3
 142210000    3
 142220000    4
 142230000    5
 142240000    3
 142250000    3
 142260000    4
 142270000    4
 142280000    4
 142290000    2
 142300000    3
 142310000    2
 142320000    3
 142330000    4
 142340000    4
 142350000    1
 142360000    5
 142370000    5
 142380000    4
 142390000    3
 142400000    3
 142410000    4
 142420000    4
 142430000    2
 142440000    3
 142450000    5
 142460000    3
 142470000    5
 142480000    3
 142490000    3
 142500000    3
 142510000    2
 142520000    3
 142530000    3
 142540000    5
 142550000    3
 142560000    4
 142570000    4
 142580000    4
 142590000    3
 142600000    3
 142610000    3
 142620000    3
 142630000    3
 142640000    3
 142650000    3
 142660000    4
 142670000    4
 142680000    3
 142690000    3
 142700000    3
 142710000    3
 142720000    3
 142730000    3
 142740000    2
 142750000    4
 142760000    4
 142770000    3
 142780000    3
 142790000    3
 142800000    3
 142810000    3
 142820000    4
 142830000    4
 142840000    3
 142850000    3
 142860000    2
 142870000    3
 142880000    4
 142890000    2
 142900000    2
 142910000    4
 142920000    3
 142930000    4
 142940000    3
 142950000    3
 142960000    3
 142970000    4
 142980000    3
 142990000    3
 143000000    4
 143010000    4
 143020000    4
 143030000    3
 143040000   13
 143050000   13
 143060000   19
 143070000   16
 143080000   14
 143090000   18
 143100000   19
 143110000   18
 143120000   19
 143130000   14
 143140000    4
 143150000    4
 143160000    9
 143170000    2
 143180000    4
 143190000    4
 143200000    4
 143210000    3
 143220000    3
 143230000    3
 143240000    3
 143250000    3
 143260000    3
 143270000    3
 143280000    9
 143290000    9
 143300000    6
 143310000    4
 143320000   12
 143330000    3
 143340000    2
 143350000    3
 143360000    2
 143370000    4
 143380000    3
 143390000    9
 143400000    3
 143410000    4
 143420000    3
 143430000    3
 143440000    4
 143450000    5
 143460000    2
 143470000    3
 143480000    3
 143490000    3
 143500000    3
 143510000    3
 143520000    3
 143530000    3
 143540000    2
 143550000    4
 143560000    5
 143570000    3
 143580000    2
 143590000    3
 143600000    4
 143610000    3
 143620000    4
 143630000    3
 143640000    3
 143650000    3
 143660000    5
 143670000    3
 143680000    3
 143690000    2
 143700000    2
 143710000    3
 143720000    3
 143730000    3
 143740000    3
 143750000    3
 143760000    2
 143770000    3
 143780000    2
 143790000    3
 143800000    3
 143810000    7
 143820000    3
 143830000    3
 143840000    3
 143850000    4
 143860000    3
 143870000    3
 143880000    3
 143890000    3
 143900000    3
 143910000    2
 143920000    2
 143930000    3
 143940000    3
 143950000    3
 143960000    3
 143970000    3
 143980000    3
 143990000    3
 144000000    9
 144010000    3
 144020000    2
 144030000    2
 144040000    3
 144050000    3
 144060000    3
 144070000    4
 144080000    4
 144090000    4
 144100000    4
 144110000    3
 144120000    3
 144130000    3
 144140000    3
 144150000    4
 144160000    3
 144170000    3
 144180000    3
 144190000    3
 144200000    2
 144210000    3
 144220000    3
 144230000    4
 144240000    4
 144250000    3
 144260000    2
 144270000    4
 144280000    3
 144290000    4
 144300000   10
 144310000    5
 144320000    4
 144330000    5
 144340000    5
 144350000    3
 144360000    4
 144370000   11
 144380000    7
 144390000    4
 144400000    5
 144410000    3
 144420000    4
 144430000    2
 144440000    9
 144450000    3
 144460000    3
 144470000    3
 144480000    3
 144490000    3
 144500000    4
 144510000    3
 144520000    4
 144530000    4
 144540000    2
 144550000    4
 144560000    3
 144570000    4
 144580000    4
 144590000    3
 144600000    3
 144610000    3
 144620000    4
 144630000    3
 144640000    3
 144650000    8
 144660000    3
 144670000    3
 144680000    3
 144690000    3
 144700000    4
 144710000    4
 144720000    3
 144730000    3
 144740000    3
 144750000    2
 144760000    4
 144770000    3
 144780000    4
 144790000    3
 144800000    2
 144810000    3
 144820000    4
 144830000    3
 144840000    5
 144850000    4
 144860000    3
 144870000    3
 144880000    7
 144890000    4
 144900000    5
 144910000    4
 144920000    3
 144930000    4
 144940000    3
 144950000    4
 144960000    2
 144970000    4
 144980000    3
 144990000    4
 145000000    5
 145010000    4
 145020000    4
 145030000    3
 145040000    7
 145050000    3
 145060000    4
 145070000    4
 145080000    5
 145090000    8
 145100000    3
 145110000    3
 145120000    3
 145130000    4
 145140000    5
 145150000    3
 145160000    2
 145170000    5
 145180000    3
 145190000    4
 145200000    3
 145210000    3
 145220000    3
 145230000    3
 145240000    3
 145250000    3
 145260000    4
 145270000    4
 145280000    3
 145290000    3
 145300000   16
 145310000   15
 145320000   18
 145330000   19
 145340000   17
 145350000   22
 145360000   11
 145370000   16
 145380000   17
 145390000   21
 145400000   15
 145410000   18
 145420000   17
 145430000   19
 145440000   18
 145450000   22
 145460000   22
 145470000   17
 145480000   19
 145490000   19
 145500000   21
 145510000   19
 145520000   17
 145530000   13
 145540000    4
 145550000   10
 145560000    3
 145570000    3
 145580000    3
 145590000    3
 145600000    3
 145610000    3
 145620000    2
 145630000    4
 145640000    2
 145650000    3
 145660000    2
 145670000    4
 145680000    3
 145690000    3
 145700000    4
 145710000    4
 145720000    3
 145730000    4
 145740000    7
 145750000    3
 145760000    4
 145770000   17
 145780000   22
 145790000   23
 145800000    9
 145810000   21
 145820000   19
 145830000   21
 145840000   18
 145850000   17
 145860000   17
 145870000    5
 145880000    4
 145890000    8
 145900000    4
 145910000    3
 145920000    3
 145930000    4
 145940000    4
 145950000    6
 145960000    7
 145970000    3
 145980000    5
 145990000    3
 146000000    6
 146010000    4
 146020000    5
 146030000    8
 146040000    3
 146050000    4
 146060000    3
 146070000    4
 146080000    7
 146090000    4
 146100000    4
 146110000    4
 146120000    7
 146130000    4
 146140000    4
 146150000    5
 146160000    4
 146170000    1
 146180000    3
 146190000    4
 146200000    5
 146210000    4
 146220000    2
 146230000    3
 146240000    3
 146250000    2
 146260000    2
 146270000    3
 146280000    5
 146290000    5
 146300000    7
 146310000    4
 146320000    4
 146330000    4
 146340000    4
 146350000    4
 146360000    3
 146370000    5
 146380000    3
 146390000    4
 146400000    4
 146410000    4
 146420000    2
 146430000    3
 146440000    4
 146450000    4
 146460000    4
 146470000    5
 146480000    3
 146490000    4
 146500000    4
 146510000    2
 146520000    2
 146530000    3
 146540000    4
 146550000    4
 146560000    3
 146570000    4
 146580000    4
 146590000    4
 146600000    3
 146610000    2
 146620000    3
 146630000    1
 146640000    3
 146650000    3
 146660000    2
 146670000    3
 146680000    3
 146690000    2
 146700000    3
 146710000    4
 146720000    4
 146730000    3
 146740000    2
 146750000    4
 146760000    3
 146770000    4
 146780000    4
 146790000    2
 146800000    2
 146810000    4
 146820000    2
 146830000    3
 146840000    3
 146850000    4
 146860000    3
 146870000    3
 146880000    2
 146890000    3
 146900000    2
 146910000    3
 146920000    3
 146930000    1
 146940000    3
 146950000    2
 146960000    3
 146970000    3
 146980000    3
 146990000    3
 147000000   15
 147010000   12
 147020000    3
 147030000    4
 147040000    7
 147050000    4
 147060000    5
 147070000    5
 147080000    3
 147090000    4
 147100000    6
 147110000    4
 147120000    3
 147130000    4
 147140000    5
 147150000    7
 147160000    4
 147170000    6
 147180000    4
 147190000    3
 147200000    3
 147210000    4
 147220000   10
 147230000    4
 147240000    5
 147250000    8
 147260000   18
 147270000    4
 147280000    3
 147290000    7
 147300000    4
 147310000    4
 147320000    5
 147330000    3
 147340000    5
 147350000    4
 147360000    3
 147370000    3
 147380000    7
 147390000    2
 147400000    4
 147410000    2
 147420000    4
 147430000    4
 147440000    4
 147450000    4
 147460000    3
 147470000    3
 147480000    3
 147490000    4
 147500000    5
 147510000    7
 147520000    4
 147530000    4
 147540000    3
 147550000    3
 147560000   16
 147570000   17
 147580000   19
 147590000   22
 147600000   21
 147610000   22
 147620000   22
 147630000   23
 147640000   20
 147650000   22
 147660000   22
 147670000   22
 147680000   19
 147690000   21
 147700000   22
 147710000   26
 147720000   22
 147730000   25
 147740000   19
 147750000   18
 147760000    8
 147770000    6
 147780000    6
 147790000    3
 147800000    4
 147810000    4
 147820000    3
 147830000    4
 147840000    3
 147850000    3
 147860000    5
 147870000    3
 147880000    5
 147890000    1
 147900000    3
 147910000    6
 147920000    4
 147930000    9
 147940000   19
 147950000   17
 147960000   19
 147970000   19
 147980000   18
 147990000   20
 148000000   15
 148010000   21
 148020000   19
 148030000   19
 148040000   16
 148050000   22
 148060000   15
 148070000    9
 148080000   15
 148090000    6
 148100000   18
 148110000   10
 148120000    3
 148130000    5
 148140000    4
 148150000    5
 148160000    4
 148170000    4
 148180000   13
 148190000    9
 148200000   11
 148210000    3
 148220000    4
 148230000    3
 148240000    2
 148250000    5
 148260000    5
 148270000    3
 148280000    4
 148290000    3
 148300000    4
 148310000    2
 148320000    4
 148330000    3
 148340000    4
 148350000    3
 148360000    4
 148370000    4
 148380000    3
 148390000    4
 148400000    3
 148410000    4
 148420000    3
 148430000    3
 148440000    3
 148450000    5
 148460000    4
 148470000    1
 148480000    5
 148490000    5
 148500000    5
 148510000    3
 148520000    5
 148530000    7
 148540000    7
 148550000    7
 148560000    8
 148570000    5
 148580000    5
 148590000    8
 148600000    7
 148610000    4
 148620000    6
 148630000    5
 148640000    4
 148650000    5
 148660000    4
 148670000    2
 148680000    2
 148690000    5
 148700000    4
 148710000    3
 148720000    5
 148730000    5
 148740000    6
 148750000    4
 148760000    4
 148770000    6
 148780000    2
 148790000    2
 148800000    5
 148810000    2
 148820000    3
 148830000    3
 148840000    3
 148850000    3
 148860000    3
 148870000    3
 148880000    2
 148890000    2
 148900000    5
 148910000    5
 148920000    3
 148930000    3
 148940000    3
 148950000    3
 148960000    3
 148970000    3
 148980000    3
 148990000    2
 149000000    3
 149010000    4
 149020000    4
 149030000    5
 149040000    3
 149050000    5
 149060000    3
 149070000    3
 149080000    3
 149090000    3
 149100000    3
 149110000    3
 149120000    3
 149130000    4
 149140000    3
 149150000    3
 149160000    3
 149170000    3
 149180000    4
 149190000    4
 149200000    4
 149210000    3
 149220000    5
 149230000    5
 149240000    5
 149250000    3
 149260000    4
 149270000    4
 149280000    9
 149290000    4
 149300000    5
 149310000    5
 149320000    9
 149330000    4
 149340000    4
 149350000    7
 149360000    7
 149370000    5
 149380000    3
 149390000    4
 149400000    7
 149410000   12
 149420000   18
 149430000    7
 149440000   12
 149450000    3
 149460000    4
 149470000    3
 149480000    3
 149490000    5
 149500000    4
 149510000    5
 149520000    3
 149530000    4
 149540000    4
 149550000    5
 149560000    3
 149570000    8
 149580000   19
 149590000   20
 149600000   18
 149610000   22
 149620000   19
 149630000   19
 149640000   21
 149650000   18
 149660000   19
 149670000   23
 149680000   17
 149690000   15
 149700000   11
 149710000   19
 149720000   21
 149730000   17
 149740000   21
 149750000   22
 149760000   22
 149770000   21
 149780000   18
 149790000   19
 149800000   22
 149810000   23
 149820000   19
 149830000   21
 149840000   21
 149850000   20
 149860000   11
 149870000   17
 149880000   23
 149890000   20
 149900000   21
 149910000   26
 149920000   23
 149930000   23
 149940000   22
 149950000   26
 149960000   26
 149970000   19
 149980000   26
 149990000   27
 150000000   23
 150000000   23
 150010000   23
 150020000   22
 150030000   19
 150040000   15
 150050000    3
 150060000    4
 150070000    4
 150080000    3
 150090000    4
 150100000    5
 150110000    4
 150120000    5
 150130000    4
 150140000    4
 150150000    2
 150160000    4
 150170000    7
 150180000    4
 150190000    5
 150200000    3
 150210000    3
 150220000    7
 150230000    5
 150240000    4
 150250000    7
 150260000    4
 150270000    4
 150280000    3
 150290000    5
 150300000    3
 150310000    6
 150320000    5
 150330000    3
 150340000    3
 150350000    6
 150360000    5
 150370000    5
 150380000    4
 150390000    4
 150400000    4
 150410000    5
 150420000    3
 150430000    3
 150440000    4
 150450000    3
 150460000    5
 150470000    5
 150480000    3
 150490000    3
 150500000    4
 150510000    3
 150520000    4
 150530000    4
 150540000    3
 150550000    2
 150560000    3
 150570000    2
 150580000    4
 150590000    5
 150600000    3
 150610000    2
 150620000    7
 150630000    5
 150640000    4
 150650000    6
 150660000    9
 150670000    7
 150680000    7
 150690000   17
 150700000   12
 150710000   22
 150720000   17
 150730000   22
 150740000   22
 150750000   13
 150760000   18
 150770000   15
 150780000   11
 150790000   11
 150800000    9
 150810000   14
 150820000    4
 150830000    4
 150840000    6
 150850000    3
 150860000    5
 150870000    6
 150880000    7
 150890000    4
 150900000    3
 150910000    2
 150920000    3
 150930000    3
 150940000    2
 150950000    3
 150960000    4
 150970000    4
 150980000    4
 150990000    4
 151000000    3
 151010000    3
 151020000    4
 151030000    3
 151040000    2
 151050000    3
 151060000    3
 151070000    2
 151080000    3
 151090000    3
 151100000    4
 151110000    5
 151120000    3
 151130000    5
 151140000    3
 151150000    4
 151160000    8
 151170000    4
 151180000    3
 151190000    5
 151200000    5
 151210000    4
 151220000    4
 151230000    2
 151240000    3
 151250000    5
 151260000    3
 151270000    4
 151280000    3
 151290000    3
 151300000    4
 151310000    3
 151320000    4
 151330000    4
 151340000    3
 151350000    5
 151360000    5
 151370000    6
 151380000    5
 151390000    5
 151400000    5
 151410000    2
 151420000    5
 151430000   17
 151440000   15
 151450000   21
 151460000   21
 151470000   19
 151480000   23
 151490000   23
 151500000   20
 151510000   24
 151520000   23
 151530000   23
 151540000   24
 151550000   25
 151560000   22
 151570000   22
 151580000   23
 151590000   21
 151600000   23
 151610000   23
 151620000   24
 151630000   22
 151640000   25
 151650000   23
 151660000   22
 151670000   21
 151680000   16
 151690000   18
 151700000   22
 151710000   15
 151720000   18
 151730000   17
 151740000   21
 151750000   19
 151760000   18
 151770000   17
 151780000    3
 151790000    4
 151800000    4
 151810000    4
 151820000    2
 151830000    4
 151840000    3
 151850000    4
 151860000    4
 151870000    3
 151880000    4
 151890000    3
 151900000    3
 151910000    3
 151920000    3
 151930000    3
 151940000    3
 151950000    5
 151960000    5
 151970000    5
 151980000    3
 151990000    4
 152000000    3
 152010000    3
 152020000    3
 152030000    3
 152040000    3
 152050000    3
 152060000    3
 152070000    3
 152080000    5
 152090000    5
 152100000    4
 152110000    3
 152120000    4
 152130000    5
 152140000    3
 152150000    5
 152160000    2
 152170000    5
 152180000    2
 152190000    5
 152200000    3
 152210000    5
 152220000    4
 152230000    5
 152240000    3
 152250000    3
 152260000    5
 152270000    5
 152280000    4
 152290000    2
 152300000    2
 152310000    3
 152320000    2
 152330000    4
 152340000    8
 152350000    3
 152360000    3
 152370000    4
 152380000   12
 152390000   15
 152400000    3
 152410000    4
 152420000    5
 152430000    3
 152440000    4
 152450000    3
 152460000    4
 152470000    7
 152480000    3
 152490000    4
 152500000    3
 152510000    3
 152520000    4
 152530000    3
 152540000    5
 152550000    5
 152560000    4
 152570000    4
 152580000    5
 152590000    3
 152600000    4
 152610000    5
 152620000    6
 152630000    3
 152640000    7
 152650000    5
 152660000    7
 152670000    5
 152680000    7
 152690000    5
 152700000    7
 152710000    5
 152720000    4
 152730000    4
 152740000    5
 152750000    6
 152760000    5
 152770000    6
 152780000    9
 152790000    4
 152800000    4
 152810000    3
 152820000    4
 152830000    4
 152840000    7
 152850000    5
 152860000    7
 152870000    5
 152880000    4
 152890000    5
 152900000    6
 152910000    6
 152920000    5
 152930000    5
 152940000    4
 152950000    3
 152960000    4
 152970000    4
 152980000    4
 152990000    5
 153000000    5
 153010000    7
 153020000    7
 153030000    7
 153040000    5
 153050000    3
 153060000    4
 153070000    4
 153080000    5
 153090000    5
 153100000    3
 153110000    5
 153120000    4
 153130000    3
 153140000    5
 153150000    5
 153160000   16
 153170000    3
 153180000    2
 153190000    5
 153200000    3
 153210000    4
 153220000    4
 153230000    5
 153240000    3
 153250000    4
 153260000    5
 153270000    5
 153280000    3
 153290000    3
 153300000    4
 153310000   17
 153320000   16
 153330000   18
 153340000    5
 153350000    4
 153360000    4
 153370000    3
 153380000    4
 153390000    4
 153400000    6
 153410000    5
 153420000    2
 153430000    3
 153440000   18
 153450000    4
 153460000    4
 153470000    4
 153480000    3
 153490000    9
 153500000    4
 153510000    6
 153520000    5
 153530000    7
 153540000    7
 153550000    5
 153560000    6
 153570000    7
 153580000    5
 153590000    5
 153600000    5
 153610000    8
 153620000   16
 153630000   11
 153640000   19
 153650000    7
 153660000    6
 153670000    7
 153680000    7
 153690000    3
 153700000    5
 153710000    5
 153720000    5
 153730000    5
 153740000    5
 153750000    4
 153760000    7
 153770000    5
 153780000    4
 153790000    5
 153800000    5
 153810000    4
 153820000    2
 153830000    4
 153840000    5
 153850000    3
 153860000    4
 153870000    4
 153880000    4
 153890000    3
 153900000    3
 153910000    3
 153920000    2
 153930000    5
 153940000    3
 153950000    3
 153960000    4
 153970000    4
 153980000    3
 153990000    5
 154000000    5
 154010000    5
 154020000    2
 154030000    5
 154040000    3
 154050000    3
 154060000    2
 154070000    5
 154080000    4
 154090000    3
 154100000    3
 154110000    3
 154120000    3
 154130000    3
 154140000    5
 154150000    3
 154160000    4
 154170000    4
 154180000    4
 154190000    4
 154200000    2
 154210000    2
 154220000    5
 154230000    3
 154240000    2
 154250000    3
 154260000    4
 154270000    3
 154280000    3
 154290000    7
 154300000    4
 154310000    3
 154320000    4
 154330000   16
 154340000    3
 154350000    2
 154360000    3
 154370000    2
 154380000    4
 154390000    3
 154400000    2
 154410000    3
 154420000    3
 154430000    3
 154440000    3
 154450000    4
 154460000    3
 154470000    5
 154480000    4
 154490000    4
 154500000    3
 154510000    3
 154520000    3
 154530000    3
 154540000    3
 154550000    4
 154560000    4
 154570000    4
 154580000    3
 154590000    4
 154600000    3
 154610000    3
 154620000    3
 154630000    4
 154640000    3
 154650000    4
 154660000    4
 154670000    4
 154680000    3
 154690000    4
 154700000    3
 154710000    4
 154720000    6
 154730000    4
 154740000   14
 154750000   21
 154760000   20
 154770000   21
 154780000   23
 154790000   22
 154800000   24
 154810000   17
 154820000    9
 154830000   20
 154840000   13
 154850000   10
 154860000   15
 154870000   18
 154880000   14
 154890000   16
 154900000    8
 154910000    5
 154920000    9
 154930000    4
 154940000   16
 154950000    8
 154960000    4
 154970000    4
 154980000    3
 154990000    3
 155000000    3
 155010000    3
 155020000    4
 155030000    3
 155040000    3
 155050000    6
 155060000    6
 155070000    4
 155080000    4
 155090000    3
 155100000    2
 155110000   15
 155120000   12
 155130000    2
 155140000    2
 155150000    3
 155160000    5
 155170000   11
 155180000    5
 155190000    5
 155200000    5
 155210000    5
 155220000    4
 155230000    4
 155240000    3
 155250000    4
 155260000    4
 155270000    4
 155280000    4
 155290000    3
 155300000    5
 155310000    7
 155320000    3
 155330000    3
 155340000    7
 155350000    4
 155360000    4
 155370000    3
 155380000    5
 155390000    2
 155400000    5
 155410000    4
 155420000    6
 155430000    5
 155440000    4
 155450000    3
 155460000    3
 155470000    3
 155480000    4
 155490000    3
 155500000    4
 155510000    4
 155520000    4
 155530000    3
 155540000    4
 155550000    4
 155560000    5
 155570000    2
 155580000    4
 155590000    5
 155600000    2
 155610000    3
 155620000    5
 155630000    4
 155640000    5
 155650000    7
 155660000    5
 155670000    4
 155680000    3
 155690000    4
 155700000    5
 155710000    5
 155720000    8
 155730000    3
 155740000    3
 155750000    4
 155760000    3
 155770000    4
 155780000    4
 155790000    3
 155800000    5
 155810000    4
 155820000    5
 155830000    7
 155840000    5
 155850000    5
 155860000    4
 155870000    3
 155880000    4
 155890000    4
 155900000    3
 155910000    2
 155920000    3
 155930000    4
 155940000    4
 155950000    4
 155960000    3
 155970000    4
 155980000    4
 155990000    3
 156000000    2
 156010000    3
 156020000    3
 156030000    3
 156040000    3
 156050000    4
 156060000    4
 156070000    4
 156080000    5
 156090000    7
 156100000    5
 156110000    4
 156120000    4
 156130000    4
 156140000    4
 156150000    3
 156160000    5
 156170000    5
 156180000    3
 156190000    3
 156200000    3
 156210000    3
 156220000    3
 156230000    4
 156240000    7
 156250000   11
 156260000    4
 156270000    5
 156280000    4
 156290000    6
 156300000   18
 156310000    5
 156320000    4
 156330000    5
 156340000    5
 156350000    5
 156360000    4
 156370000    4
 156380000    4
 156390000    4
 156400000    5
 156410000    4
 156420000    4
 156430000    3
 156440000    3
 156450000    5
 156460000    4
 156470000    4
 156480000    5
 156490000    3
 156500000    3
 156510000    4
 156520000    4
 156530000    7
 156540000    7
 156550000    3
 156560000    4
 156570000    4
 156580000    5
 156590000    5
 156600000    4
 156610000    4
 156620000    5
 156630000    4
 156640000    5
 156650000    5
 156660000    9
 156670000   14
 156680000    3
 156690000    4
 156700000    3
 156710000    4
 156720000    2
 156730000    5
 156740000    3
 156750000    4
 156760000    4
 156770000    3
 156780000    4
 156790000    4
 156800000    5
 156810000    4
 156820000    5
 156830000    3
 156840000    3
 156850000    4
 156860000    3
 156870000   13
 156880000    6
 156890000    4
 156900000   12
 156910000    5
 156920000    3
 156930000    3
 156940000    3
 156950000    5
 156960000    4
 156970000    4
 156980000    5
 156990000   13
 157000000    3
 157010000    3
 157020000    5
 157030000    4
 157040000    4
 157050000    2
 157060000    4
 157070000    4
 157080000    3
 157090000    1
 157100000    3
 157110000    4
 157120000    4
 157130000    3
 157140000    3
 157150000    3
 157160000    3
 157170000    4
 157180000   15
 157190000    3
 157200000    5
 157210000    3
 157220000    3
 157230000    3
 157240000    5
 157250000    3
 157260000    3
 157270000    4
 157280000    5
 157290000    4
 157300000    4
 157310000    5
 157320000    3
 157330000    4
 157340000    3
 157350000    3
 157360000    3
 157370000    2
 157380000    4
 157390000    2
 157400000    4
 157410000    4
 157420000    4
 157430000    3
 157440000    4
 157450000    3
 157460000    2
 157470000    5
 157480000    4
 157490000    4
 157500000    4
 157510000    4
 157520000    2
 157530000    2
 157540000    3
 157550000    9
 157560000    5
 157570000    5
 157580000    5
 157590000    5
 157600000    5
 157610000    1
 157620000    3
 157630000    4
 157640000    3
 157650000    5
 157660000    4
 157670000    3
 157680000    2
 157690000    3
 157700000    2
 157710000    3
 157720000    4
 157730000    3
 157740000    4
 157750000    3
 157760000    4
 157770000    4
 157780000    4
 157790000    4
 157800000    3
 157810000    2
 157820000    3
 157830000    3
 157840000    3
 157850000    4
 157860000    5
 157870000    3
 157880000    2
 157890000    4
 157900000    3
 157910000    2
 157920000    3
 157930000    3
 157940000    2
 157950000    3
 157960000    3
 157970000    3
 157980000    3
 157990000    2
 158000000    2
 158010000    3
 158020000    3
 158030000    3
 158040000    3
 158050000    3
 158060000    2
 158070000    4
 158080000    3
 158090000    3
 158100000    2
 158110000    4
 158120000    3
 158130000    3
 158140000    4
 158150000    3
 158160000    3
 158170000    3
 158180000    3
 158190000    2
 158200000    3
 158210000    7
 158220000    2
 158230000    3
 158240000    4
 158250000    3
 158260000    2
 158270000    2
 158280000    4
 158290000    4
 158300000    5
 158310000    2
 158320000    3
 158330000   13
 158340000   11
 158350000    5
 158360000    3
 158370000    4
 158380000    3
 158390000    5
 158400000    3
 158410000    5
 158420000    4
 158430000    3
 158440000    5
 158450000    4
 158460000    3
 158470000    4
 158480000    3
 158490000    3
 158500000    3
 158510000    4
 158520000    3
 158530000    3
 158540000    3
 158550000    1
 158560000    3
 158570000    4
 158580000    3
 158590000    4
 158600000    4
 158610000    4
 158620000    3
 158630000    4
 158640000    4
 158650000    7
 158660000    5
 158670000    7
 158680000    4
 158690000    4
 158700000    4
 158710000    4
 158720000    7
 158730000   19
 158740000   14
 158750000   12
 158760000   11
 158770000    8
 158780000   19
 158790000   21
 158800000   19
 158810000    4
 158820000    3
 158830000    4
 158840000    4
 158850000    4
 158860000    3
 158870000    3
 158880000    4
 158890000    3
 158900000    3
 158910000    3
 158920000    4
 158930000    3
 158940000    4
 158950000    4
 158960000    4
 158970000    6
 158980000   11
 158990000   13
 159000000   18
 159010000    3
 159020000    3
 159030000    4
 159040000    4
 159050000    4
 159060000    5
 159070000    4
 159080000    2
 159090000    3
 159100000    4
 159110000    4
 159120000    5
 159130000    4
 159140000    5
 159150000    4
 159160000    5
 159170000    4
 159180000    2
 159190000    4
 159200000    3
 159210000    3
 159220000    4
 159230000    4
 159240000    5
 159250000    4
 159260000    3
 159270000    4
 159280000    4
 159290000    4
 159300000    2
 159310000    3
 159320000    3
 159330000    3
 159340000    5
 159350000    2
 159360000    4
 159370000    5
 159380000    4
 159390000    2
 159400000    4
 159410000    4
 159420000    3
 159430000    3
 159440000    4
 159450000    5
 159460000    5
 159470000    2
 159480000   10
 159490000    3
 159500000    2
 159510000    4
 159520000    2
 159530000    3
 159540000    4
 159550000    4
 159560000    2
 159570000    5
 159580000    5
 159590000    4
 159600000    8
 159610000    2
 159620000    3
 159630000    3
 159640000    3
 159650000    3
 159660000    3
 159670000    9
 159680000    4
 159690000    3
 159700000    4
 159710000    8
 159720000   17
 159730000   21
 159740000   14
 159750000   14
 159760000    3
 159770000    5
 159780000    3
 159790000    5
 159800000    3
 159810000    3
 159820000    4
 159830000    3
 159840000    2
 159850000    4
 159860000    3
 159870000    4
 159880000    3
 159890000    3
 159900000    2
 159910000    4
 159920000    3
 159930000    3
 159940000    3
 159950000    2
 159960000    2
 159970000    5
 159980000    3
 159990000    4
 160000000    4
 160010000    9
 160020000    6
 160030000    4
 160040000    4
 160050000    9
 160060000    5
 160070000   10
 160080000    7
 160090000    6
 160100000    9
 160110000    8
 160120000    4
 160130000    4
 160140000    3
 160150000    3
 160160000    5
 160170000    8
 160180000    5
 160190000    4
 160200000    5
 160210000    4
 160220000    7
 160230000    4
 160240000    4
 160250000    4
 160260000    3
 160270000    4
 160280000    5
 160290000    3
 160300000    2
 160310000    4
 160320000    4
 160330000    4
 160340000    3
 160350000    2
 160360000    3
 160370000    4
 160380000    3
 160390000    3
 160400000    2
 160410000    3
 160420000    3
 160430000    2
 160440000    3
 160450000    4
 160460000    2
 160470000    3
 160480000    2
 160490000    2
 160500000    4
 160510000    3
 160520000    4
 160530000    4
 160540000    3
 160550000    2
 160560000    3
 160570000    5
 160580000    2
 160590000    4
 160600000    3
 160610000    5
 160620000    5
 160630000    4
 160640000    2
 160650000    3
 160660000    3
 160670000    3
 160680000    3
 160690000    3
 160700000    3
 160710000    3
 160720000    3
 160730000    4
 160740000    4
 160750000    3
 160760000    3
 160770000    2
 160780000    4
 160790000    4
 160800000    6
 160810000    4
 160820000    3
 160830000    4
 160840000    4
 160850000    5
 160860000    5
 160870000    7
 160880000    6
 160890000    5
 160900000    7
 160910000    5
 160920000    5
 160930000    4
 160940000    3
 160950000    5
 160960000    4
 160970000    4
 160980000    7
 160990000    3
 161000000    2
 161010000    3
 161020000    4
 161030000    4
 161040000    3
 161050000    3
 161060000    4
 161070000    5
 161080000    4
 161090000    4
 161100000    3
 161110000    4
 161120000    4
 161130000    5
 161140000    5
 161150000    3
 161160000    3
 161170000    4
 161180000    4
 161190000    3
 161200000    4
 161210000    4
 161220000    7
 161230000    4
 161240000    4
 161250000    4
 161260000    4
 161270000    3
 161280000    5
 161290000    2
 161300000    4
 161310000    3
 161320000    5
 161330000    8
 161340000    5
 161350000    5
 161360000    5
 161370000    5
 161380000    3
 161390000    3
 161400000    5
 161410000    5
 161420000    6
 161430000    4
 161440000    4
 161450000    5
 161460000    5
 161470000    5
 161480000    5
 161490000    5
 161500000    3
 161510000    3
 161520000    5
 161530000    3
 161540000    5
 161550000    4
 161560000    3
 161570000    5
 161580000    5
 161590000    5
 161600000    4
 161610000    5
 161620000    3
 161630000    4
 161640000    5
 161650000    4
 161660000    4
 161670000    5
 161680000    3
 161690000    3
 161700000    2
 161710000    4
 161720000    5
 161730000    4
 161740000    4
 161750000    3
 161760000    6
 161770000    6
 161780000    6
 161790000    3
 161800000    4
 161810000    4
 161820000    4
 161830000    4
 161840000    4
 161850000    4
 161860000    2
 161870000    3
 161880000    5
 161890000    3
 161900000    7
 161910000    5
 161920000    4
 161930000    4
 161940000    2
 161950000    5
 161960000   12
 161970000    5
 161980000   10
 161990000    7
 162000000    5
 162010000    5
 162020000    4
 162030000    3
 162040000    5
 162050000    5
 162060000    4
 162070000    5
 162080000    6
 162090000    9
 162100000    4
 162110000    4
 162120000    4
 162130000    7
 162140000    4
 162150000    6
 162160000    4
 162170000    4
 162180000    3
 162190000    5
 162200000    5
 162210000    4
 162220000    4
 162230000    4
 162240000    4
 162250000    3
 162260000    3
 162270000    3
 162280000    4
 162290000    3
 162300000    5
 162310000    7
 162320000    4
 162330000    5
 162340000    4
 162350000    4
 162360000    4
 162370000    3
 162380000    7
 162390000    7
 162400000    5
 162410000    4
 162420000    5
 162430000    7
 162440000    5
 162450000    5
 162460000    3
 162470000    5
 162480000    4
 162490000    6
 162500000    4
 162510000    5
 162520000    5
 162530000    3
 162540000    4
 162550000    4
 162560000    4
 162570000    4
 162580000    3
 162590000    4
 162600000    3
 162610000    3
 162620000    2
 162630000    4
 162640000    4
 162650000    3
 162660000    2
 162670000    4
 162680000    4
 162690000    4
 162700000    5
 162710000    3
 162720000    3
 162730000    4
 162740000    5
 162750000    4
 162760000    3
 162770000    3
 162780000    2
 162790000    3
 162800000    3
 162810000    4
 162820000    4
 162830000    3
 162840000    3
 162850000    2
 162860000    3
 162870000    3
 162880000    5
 162890000    3
 162900000    2
 162910000    3
 162920000    2
 162930000    3
 162940000    3
 162950000    4
 162960000    2
 162970000    4
 162980000    3
 162990000    4
 163000000    3
 163010000    3
 163020000    2
 163030000    3
 163040000    4
 163050000    5
 163060000    4
 163070000    4
 163080000    3
 163090000    4
 163100000    5
 163110000    5
 163120000    4
 163130000    5
 163140000    7
 163150000    5
 163160000    5
 163170000    5
 163180000    3
 163190000    4
 163200000    3
 163210000    4
 163220000    8
 163230000    5
 163240000    4
 163250000    3
 163260000    4
 163270000    3
 163280000    2
 163290000    3
 163300000    4
 163310000    3
 163320000    5
 163330000    4
 163340000    4
 163350000    5
 163360000    3
 163370000    3
 163380000    5
 163390000    4
 163400000    4
 163410000    3
 163420000    3
 163430000    4
 163440000    3
 163450000    4
 163460000    5
 163470000    3
 163480000    4
 163490000    4
 163500000    5
 163510000    3
 163520000    5
 163530000    4
 163540000    3
 163550000    4
 163560000    3
 163570000    3
 163580000    3
 163590000    3
 163600000    3
 163610000    3
 163620000    3
 163630000    3
 163640000    4
 163650000    3
 163660000    4
 163670000    3
 163680000    2
 163690000    4
 163700000    4
 163710000    5
 163720000    3
 163730000    2
 163740000    3
 163750000    3
 163760000    3
 163770000    5
 163780000    4
 163790000    4
 163800000    5
 163810000    4
 163820000    4
 163830000    3
 163840000    5
 163850000    4
 163860000    5
 163870000    4
 163880000    4
 163890000    5
 163900000    5
 163910000    6
 163920000    4
 163930000    3
 163940000    3
 163950000    3
 163960000    6
 163970000    4
 163980000    5
 163990000    3
 164000000    3
 164010000    3
 164020000    5
 164030000   11
 164040000   21
 164050000   11
 164060000   15
 164070000   17
 164080000   18
 164090000   12
 164100000   17
 164110000   15
 164120000    4
 164130000    4
 164140000    5
 164150000    4
 164160000    3
 164170000    3
 164180000    5
 164190000    3
 164200000    5
 164210000    4
 164220000    4
 164230000    3
 164240000    4
 164250000    3
 164260000    3
 164270000    3
 164280000    5
 164290000    4
 164300000   13
 164310000    5
 164320000    4
 164330000    5
 164340000    4
 164350000    2
 164360000    3
 164370000    3
 164380000    3
 164390000    2
 164400000    4
 164410000    2
 164420000    3
 164430000    3
 164440000    3
 164450000    4
 164460000    4
 164470000    3
 164480000    2
 164490000    3
 164500000    4
 164510000    3
 164520000    2
 164530000    3
 164540000    3
 164550000    4
 164560000    5
 164570000    3
 164580000    3
 164590000    3
 164600000    9
 164610000    3
 164620000    5
 164630000    3
 164640000    3
 164650000    3
 164660000    3
 164670000    3
 164680000    5
 164690000    3
 164700000    3
 164710000    4
 164720000    4
 164730000    3
 164740000    4
 164750000    3
 164760000    2
 164770000    3
 164780000    4
 164790000    3
 164800000    3
 164810000    3
 164820000    3
 164830000    4
 164840000    3
 164850000    2
 164860000    4
 164870000   10
 164880000   14
 164890000   14
 164900000   20
 164910000    5
 164920000    5
 164930000    3
 164940000    3
 164950000    3
 164960000    3
 164970000    3
 164980000    3
 164990000    5
 165000000    4
 165010000    7
 165020000    2
 165030000    4
 165040000    3
 165050000    3
 165060000    3
 165070000    2
 165080000    3
 165090000    3
 165100000    2
 165110000    3
 165120000    3
 165130000    3
 165140000    3
 165150000    3
 165160000    3
 165170000    3
 165180000    2
 165190000    4
 165200000    5
 165210000    5
 165220000    5
 165230000    3
 165240000    4
 165250000    3
 165260000    4
 165270000    4
 165280000    4
 165290000    4
 165300000    4
 165310000    4
 165320000    3
 165330000    3
 165340000    5
 165350000    4
 165360000    4
 165370000    4
 165380000    4
 165390000    4
 165400000    3
 165410000    1
 165420000    3
 165430000    4
 165440000    5
 165450000    2
 165460000    4
 165470000    4
 165480000    4
 165490000    4
 165500000    4
 165510000    4
 165520000    3
 165530000    4
 165540000    3
 165550000    5
 165560000    5
 165570000    7
 165580000    3
 165590000    5
 165600000    4
 165610000    5
 165620000    4
 165630000    5
 165640000    5
 165650000    4
 165660000    8
 165670000   19
 165680000   17
 165690000   21
 165700000   20
 165710000   24
 165720000   23
 165730000   26
 165740000   25
 165750000   25
 165760000   24
 165770000   21
 165780000   22
 165790000   23
 165800000   22
 165810000   16
 165820000   19
 165830000   23
 165840000   25
 165850000   22
 165860000   20
 165870000   22
 165880000   20
 165890000   26
 165900000   21
 165910000   22
 165920000   24
 165930000   22
 165940000   21
 165950000   21
 165960000   18
 165970000   18
 165980000   19
 165990000   22
 166000000   22
 166010000   20
 166020000   15
 166030000   18
 166040000   19
 166050000    9
 166060000   24
 166070000    5
 166080000    3
 166090000    5
 166100000    5
 166110000    9
 166120000   11
 166130000    5
 166140000    4
 166150000    5
 166160000    3
 166170000    4
 166180000    4
 166190000    3
 166200000    5
 166210000    3
 166220000    4
 166230000    3
 166240000    3
 166250000    3
 166260000    7
 166270000    4
 166280000    3
 166290000    4
 166300000    5
 166310000    4
 166320000    4
 166330000    2
 166340000    4
 166350000    4
 166360000    3
 166370000    4
 166380000    2
 166390000    5
 166400000    5
 166410000    5
 166420000    5
 166430000    3
 166440000    3
 166450000    4
 166460000    7
 166470000    5
 166480000    5
 166490000    2
 166500000    3
 166510000   10
 166520000    4
 166530000    5
 166540000   19
 166550000   21
 166560000   15
 166570000    7
 166580000   21
 166590000   17
 166600000    5
 166610000    7
 166620000    7
 166630000    5
 166640000    5
 166650000    4
 166660000    5
 166670000    5
 166680000    5
 166690000    5
 166700000    5
 166710000    5
 166720000    2
 166730000    3
 166740000    4
 166750000    4
 166760000    3
 166770000    3
 166780000    3
 166790000    3
 166800000    3
 166810000    3
 166820000    3
 166830000    3
 166840000    4
 166850000    3
 166860000    4
 166870000    5
 166880000    4
 166890000    4
 166900000    3
 166910000    5
 166920000    5
 166930000    4
 166940000    3
 166950000    4
 166960000    4
 166970000    4
 166980000    5
 166990000    5
 167000000    5
 167010000    3
 167020000    3
 167030000    5
 167040000    3
 167050000    4
 167060000    2
 167070000    4
 167080000    3
 167090000    3
 167100000    3
 167110000    4
 167120000    3
 167130000    3
 167140000    4
 167150000    4
 167160000    2
 167170000    3
 167180000    2
 167190000    3
 167200000    4
 167210000    2
 167220000    3
 167230000    4
 167240000    4
 167250000    4
 167260000    3
 167270000    3
 167280000    3
 167290000    2
 167300000    4
 167310000    3
 167320000    3
 167330000    3
 167340000    2
 167350000    3
 167360000    3
 167370000    2
 167380000    5
 167390000    4
 167400000    3
 167410000    3
 167420000    3
 167430000    4
 167440000    3
 167450000    4
 167460000    3
 167470000    4
 167480000    5
 167490000    3
 167500000    5
 167510000    4
 167520000    3
 167530000    5
 167540000    5
 167550000    5
 167560000    2
 167570000    4
 167580000    3
 167590000    5
 167600000    7
 167610000    5
 167620000    2
 167630000    4
 167640000    5
 167650000    3
 167660000    4
 167670000    3
 167680000    5
 167690000    4
 167700000    4
 167710000    4
 167720000   11
 167730000    3
 167740000    3
 167750000    3
 167760000    3
 167770000    8
 167780000    3
 167790000    3
 167800000    4
 167810000    3
 167820000    3
 167830000    5
 167840000    4
 167850000   13
 167860000   17
 167870000   16
 167880000    5
 167890000    3
 167900000    7
 167910000    5
 167920000    2
 167930000    7
 167940000    5
 167950000    5
 167960000    5
 167970000    7
 167980000    8
 167990000    5
 168000000    5
 168010000    7
 168020000    4
 168030000    4
 168040000    5
 168050000    4
 168060000    5
 168070000    8
 168080000    3
 168090000    4
 168100000    4
 168110000    4
 168120000    3
 168130000    5
 168140000    4
 168150000    4
 168160000    5
 168170000    3
 168180000    4
 168190000    4
 168200000    7
 168210000    3
 168220000    4
 168230000    3
 168240000    4
 168250000    3
 168260000    3
 168270000    2
 168280000    5
 168290000    2
 168300000    3
 168310000    2
 168320000    4
 168330000    2
 168340000    2
 168350000    3
 168360000    3
 168370000    3
 168380000    4
 168390000    4
 168400000    4
 168410000    3
 168420000    4
 168430000    5
 168440000    5
 168450000    5
 168460000    4
 168470000    3
 168480000    4
 168490000    3
 168500000    5
 168510000    4
 168520000    3
 168530000    4
 168540000    4
 168550000    3
 168560000    3
 168570000    3
 168580000    4
 168590000    3
 168600000    4
 168610000    4
 168620000    5
 168630000    3
 168640000    4
 168650000    3
 168660000    5
 168670000   12
 168680000    4
 168690000    4
 168700000   10
 168710000    3
 168720000    3
 168730000    3
 168740000    3
 168750000    2
 168760000    5
 168770000    2
 168780000    3
 168790000    3
 168800000    4
 168810000    3
 168820000    2
 168830000    3
 168840000    3
 168850000    3
 168860000    2
 168870000    2
 168880000    3
 168890000    2
 168900000    2
 168910000    4
 168920000    3
 168930000    3
 168940000    4
 168950000    3
 168960000    2
 168970000    4
 168980000    3
 168990000    3
 169000000    4
 169010000    4
 169020000    3
 169030000    4
 169040000    3
 169050000    5
 169060000    2
 169070000    3
 169080000    3
 169090000    3
 169100000    5
 169110000    3
 169120000    4
 169130000    7
 169140000    4
 169150000    3
 169160000    3
 169170000    3
 169180000   10
 169190000    4
 169200000    3
 169210000    4
 169220000    3
 169230000    7
 169240000    3
 169250000    4
 169260000    3
 169270000    4
 169280000    7
 169290000    5
 169300000    4
 169310000    4
 169320000    3
 169330000    2
 169340000    3
 169350000    5
 169360000    5
 169370000    4
 169380000    4
 169390000    4
 169400000    3
 169410000    3
 169420000    4
 169430000    3
 169440000    5
 169450000    4
 169460000    3
 169470000    3
 169480000    3
 169490000    3
 169500000    4
 169510000    8
 169520000   18
 169530000   16
 169540000   19
 169550000   19
 169560000    7
 169570000   11
 169580000    7
 169590000   15
 169600000   21
 169610000   14
 169620000   19
 169630000    3
 169640000   15
 169650000   12
 169660000   16
 169670000    9
 169680000   10
 169690000    4
 169700000    4
 169710000    3
 169720000    3
 169730000    4
 169740000    4
 169750000    2
 169760000    3
 169770000    5
 169780000    3
 169790000    3
 169800000    3
 169810000    5
 169820000    7
 169830000    4
 169840000    4
 169850000    4
 169860000    3
 169870000    3
 169880000    3
 169890000    2
 169900000    3
 169910000    2
 169920000    3
 169930000    2
 169940000    5
 169950000    3
 169960000    3
 169970000    2
 169980000    2
 169990000    3
 170000000    4
 170010000    5
 170020000    4
 170030000    6
 170040000   21
 170050000   21
 170060000   18
 170070000    2
 170080000    6
 170090000    4
 170100000    4
 170110000    5
 170120000    3
 170130000    3
 170140000    4
 170150000    3
 170160000    3
 170170000    7
 170180000    4
 170190000    4
 170200000    7
 170210000    5
 170220000    5
 170230000    4
 170240000    4
 170250000    5
 170260000    4
 170270000    4
 170280000    5
 170290000    3
 170300000    4
 170310000    3
 170320000    4
 170330000    3
 170340000    4
 170350000    3
 170360000    3
 170370000    4
 170380000    4
 170390000    3
 170400000    3
 170410000    5
 170420000    4
 170430000    2
 170440000    3
 170450000    4
 170460000    3
 170470000    3
 170480000    6
 170490000    4
 170500000    4
 170510000    7
 170520000    5
 170530000    5
 170540000    5
 170550000    3
 170560000    5
 170570000    5
 170580000    7
 170590000    7
 170600000    5
 170610000    5
 170620000    5
 170630000    4
 170640000    5
 170650000    5
 170660000    4
 170670000    7
 170680000    5
 170690000    7
 170700000    5
 170710000    7
 170720000    5
 170730000    4
 170740000    5
 170750000    5
 170760000    5
 170770000    5
 170780000    2
 170790000    5
 170800000    4
 170810000    2
 170820000    4
 170830000    3
 170840000    3
 170850000    4
 170860000    5
 170870000    2
 170880000    4
 170890000    5
 170900000    6
 170910000    7
 170920000    7
 170930000    9
 170940000    3
 170950000    4
 170960000    3
 170970000    4
 170980000    4
 170990000    4
 171000000    4
 171010000    3
 171020000    6
 171030000    5
 171040000    5
 171050000    5
 171060000    4
 171070000    7
 171080000    3
 171090000    5
 171100000    4
 171110000    4
 171120000    7
 171130000    7
 171140000    5
 171150000    7
 171160000    5
 171170000    4
 171180000    3
 171190000    4
 171200000    4
 171210000    3
 171220000    3
 171230000    5
 171240000    4
 171250000    5
 171260000    3
 171270000    5
 171280000    4
 171290000    4
 171300000    3
 171310000    7
 171320000    4
 171330000    3
 171340000    3
 171350000    3
 171360000    3
 171370000    3
 171380000    2
 171390000    3
 171400000    5
 171410000    3
 171420000    4
 171430000    3
 171440000    4
 171450000    8
 171460000    5
 171470000    3
 171480000    4
 171490000    4
 171500000    5
 171510000    4
 171520000    3
 171530000    5
 171540000    5
 171550000    5
 171560000    4
 171570000    4
 171580000    3
 171590000    3
 171600000    4
 171610000    4
 171620000    3
 171630000    3
 171640000    4
 171650000   16
 171660000    4
 171670000    7
 171680000    2
 171690000    4
 171700000    5
 171710000    7
 171720000    8
 171730000    5
 171740000    4
 171750000    7
 171760000    3
 171770000    3
 171780000    5
 171790000    4
 171800000    4
 171810000    4
 171820000    4
 171830000    3
 171840000    4
 171850000    4
 171860000    3
 171870000    3
 171880000    4
 171890000    3
 171900000    3
 171910000    3
 171920000    5
 171930000    5
 171940000    7
 171950000   10
 171960000    6
 171970000    4
 171980000    5
 171990000    5
 172000000    6
 172010000    5
 172020000    3
 172030000    4
 172040000   19
 172050000   20
 172060000   10
 172070000   19
 172080000   13
 172090000   19
 172100000   21
 172110000   21
 172120000   21
 172130000   14
 172140000   20
 172150000    4
 172160000    4
 172170000    5
 172180000    7
 172190000    7
 172200000    5
 172210000    3
 172220000    4
 172230000    5
 172240000    4
 172250000    5
 172260000    5
 172270000    5
 172280000    5
 172290000    4
 172300000    5
 172310000    5
 172320000    7
 172330000    4
 172340000    4
 172350000    4
 172360000    4
 172370000    7
 172380000    6
 172390000    4
 172400000    4
 172410000    5
 172420000    5
 172430000   18
 172440000   22
 172450000   22
 172460000   21
 172470000   21
 172480000   21
 172490000   24
 172500000   25
 172510000   23
 172520000   18
 172530000   21
 172540000   22
 172550000   22
 172560000   21
 172570000   19
 172580000    6
 172590000   12
 172600000   19
 172610000   16
 172620000   12
 172630000    7
 172640000    4
 172650000    5
 172660000    9
 172670000    4
 172680000    3
 172690000    3
 172700000    4
 172710000    7
 172720000    5
 172730000    6
 172740000    5
 172750000    7
 172760000    4
 172770000   10
 172780000    6
 172790000    8
 172800000    5
 172810000    5
 172820000   14
 172830000    5
 172840000    7
 172850000    5
 172860000    5
 172870000    3
 172880000    5
 172890000    4
 172900000    5
 172910000    4
 172920000    3
 172930000    5
 172940000   12
 172950000    3
 172960000    4
 172970000    4
 172980000    5
 172990000    6
 173000000    5
 173010000    4
 173020000    5
 173030000    4
 173040000    3
 173050000    9
 173060000    3
 173070000    4
 173080000    3
 173090000    5
 173100000    5
 173110000   16
 173120000    4
 173130000    4
 173140000    4
 173150000    4
 173160000    5
 173170000    3
 173180000    4
 173190000    3
 173200000    4
 173210000    5
 173220000    4
 173230000    3
 173240000    4
 173250000    5
 173260000    6
 173270000    6
 173280000    7
 173290000    6
 173300000    5
 173310000    4
 173320000    4
 173330000    3
 173340000    4
 173350000    3
 173360000    4
 173370000    2
 173380000    4
 173390000    5
 173400000    4
 173410000   18
 173420000   20
 173430000    7
 173440000    5
 173450000    5
 173460000    3
 173470000    4
 173480000    3
 173490000    3
 173500000    4
 173510000    4
 173520000    4
 173530000    4
 173540000    3
 173550000    3
 173560000    3
 173570000    4
 173580000    3
 173590000    4
 173600000    2
 173610000    5
 173620000    2
 173630000    3
 173640000    3
 173650000    3
 173660000    4
 173670000    3
 173680000    3
 173690000    4
 173700000    4
 173710000    4
 173720000    5
 173730000    7
 173740000    7
 173750000    3
 173760000    3
 173770000    3
 173780000    3
 173790000    3
 173800000    5
 173810000    5
 173820000    4
 173830000    3
 173840000    6
 173850000    3
 173860000    4
 173870000    4
 173880000    3
 173890000    5
 173900000    3
 173910000    3
 173920000    4
 173930000    5
 173940000    5
 173950000    3
 173960000    2
 173970000    3
 173980000    2
 173990000    3
 174000000    3
 174010000    3
 174020000    4
 174030000    3
 174040000    4
 174050000    3
 174060000    3
 174070000    3
 174080000    3
 174090000    4
 174100000    4
 174110000    3
 174120000    4
 174130000    2
 174140000    4
 174150000    3
 174160000    3
 174170000    7
 174180000    4
 174190000    5
 174200000    4
 174210000    3
 174220000    3
 174230000    4
 174240000    4
 174250000    7
 174260000    4
 174270000    5
 174280000    3
 174290000    3
 174300000    3
 174310000    4
 174320000    5
 174330000    5
 174340000    4
 174350000    4
 174360000    4
 174370000    3
 174380000    5
 174390000    6
 174400000    3
 174410000    3
 174420000    4
 174430000    5
 174440000    3
 174450000   10
 174460000   14
 174470000   14
 174480000   11
 174490000    3
 174500000    3
 174510000    3
 174520000    3
 174530000   16
 174540000   19
 174550000   19
 174560000   21
 174570000   26
 174580000   22
 174590000   23
 174600000   26
 174610000   23
 174620000   23
 174630000   22
 174640000   21
 174650000   19
 174660000   17
 174670000   14
 174680000   18
 174690000   18
 174700000   19
 174710000   17
 174720000   11
 174730000   13
 174740000   14
 174750000   15
 174760000   19
 174770000   22
 174780000   12
 174790000   15
 174800000   14
 174810000   16
 174820000   15
 174830000    7
 174840000    3
 174850000    3
 174860000    4
 174870000    4
 174880000    5
 174890000    3
 174900000    4
 174910000    3
 174920000    4
 174930000    4
 174940000    3
 174950000    2
 174960000    4
 174970000    4
 174980000    2
 174990000    3
 175000000    3
 175010000    3
 175020000    5
 175030000    5
 175040000    3
 175050000    3
 175060000    4
 175070000    3
 175080000    4
 175090000    6
 175100000    3
 175110000    4
 175120000    3
 175130000    5
 175140000    9
 175150000    4
 175160000    3
 175170000    3
 175180000   11
 175190000   13
 175200000   12
 175210000   10
 175220000   15
 175230000    8
 175240000   21
 175250000   19
 175260000   25
 175270000   20
 175280000   19
 175290000   17
 175300000   16
 175310000   19
 175320000   15
 175330000   21
 175340000   19
 175350000   14
 175360000    5
 175370000    4
 175380000    5
 175390000    4
 175400000    5
 175410000    3
 175420000    4
 175430000    3
 175440000    5
 175450000    5
 175460000    8
 175470000    7
 175480000    4
 175490000    5
 175500000    5
 175510000    5
 175520000    3
 175530000    5
 175540000    5
 175550000    5
 175560000    4
 175570000    4
 175580000    4
 175590000    3
 175600000    2
 175610000    3
 175620000    3
 175630000    3
 175640000    2
 175650000    3
 175660000    4
 175670000    3
 175680000    4
 175690000    3
 175700000    4
 175710000    4
 175720000    4
 175730000    4
 175740000    4
 175750000    4
 175760000    4
 175770000    8
 175780000    3
 175790000    4
 175800000    5
 175810000    4
 175820000    3
 175830000    4
 175840000    3
 175850000    2
 175860000    3
 175870000    3
 175880000    5
 175890000    5
 175900000    5
 175910000    6
 175920000    3
 175930000    4
 175940000    5
 175950000    4
 175960000    5
 175970000    4
 175980000    4
 175990000    4
 176000000    4
 176010000    4
 176020000    3
 176030000    4
 176040000    5
 176050000    4
 176060000    3
 176070000    4
 176080000    2
 176090000    4
 176100000    5
 176110000    5
 176120000    4
 176130000    3
 176140000    3
 176150000    5
 176160000    3
 176170000    7
 176180000    3
 176190000    4
 176200000    4
 176210000    1
 176220000   10
 176230000    4
 176240000    4
 176250000    3
 176260000    3
 176270000    4
 176280000    3
 176290000    5
 176300000    4
 176310000    3
 176320000    5
 176330000    3
 176340000    3
 176350000    4
 176360000   15
 176370000    3
 176380000    4
 176390000    3
 176400000    2
 176410000    4
 176420000    4
 176430000    3
 176440000    3
 176450000    4
 176460000    3
 176470000    4
 176480000    4
 176490000    3
 176500000    3
 176510000    5
 176520000    3
 176530000    7
 176540000   16
 176550000    3
 176560000    3
 176570000    4
 176580000    3
 176590000    4
 176600000    4
 176610000    3
 176620000    5
 176630000    3
 176640000    4
 176650000    3
 176660000    3
 176670000    3
 176680000    4
 176690000    2
 176700000    2
 176710000    3
 176720000    3
 176730000    2
 176740000    5
 176750000    3
 176760000    2
 176770000    4
 176780000    4
 176790000    4
 176800000    4
 176810000    4
 176820000    4
 176830000    3
 176840000    4
 176850000    3
 176860000    6
 176870000   14
 176880000   14
 176890000   13
 176900000   15
 176910000    8
 176920000   10
 176930000    4
 176940000    3
 176950000    5
 176960000    5
 176970000    4
 176980000    4
 176990000    5
 177000000    3
 177010000    3
 177020000    3
 177030000    4
 177040000    4
 177050000    4
 177060000    3
 177070000    4
 177080000    4
 177090000    3
 177100000    4
 177110000    3
 177120000    7
 177130000   10
 177140000    9
 177150000    4
 177160000    2
 177170000    3
 177180000    4
 177190000    5
 177200000    5
 177210000    3
 177220000    6
 177230000    3
 177240000    3
 177250000    3
 177260000    4
 177270000    8
 177280000    4
 177290000    3
 177300000    3
 177310000    3
 177320000    4
 177330000    3
 177340000    3
 177350000    4
 177360000    2
 177370000    3
 177380000    3
 177390000    5
 177400000    4
 177410000    3
 177420000    4
 177430000    3
 177440000    3
 177450000    3
 177460000    4
 177470000    3
 177480000    3
 177490000    5
 177500000    3
 177510000    3
 177520000    4
 177530000    5
 177540000    2
 177550000    5
 177560000    2
 177570000    3
 177580000    2
 177590000    2
 177600000    2
 177610000    4
 177620000    3
 177630000    3
 177640000    3
 177650000    3
 177660000    2
 177670000    3
 177680000    2
 177690000    4
 177700000    4
 177710000    3
 177720000    3
 177730000    3
 177740000    5
 177750000    3
 177760000    3
 177770000    3
 177780000    4
 177790000    3
 177800000    4
 177810000    4
 177820000    3
 177830000    3
 177840000    3
 177850000    5
 177860000    5
 177870000    4
 177880000    5
 177890000    4
 177900000   13
 177910000   12
 177920000   15
 177930000   15
 177940000   16
 177950000   12
 177960000   17
 177970000   16
 177980000   12
 177990000   10
 178000000   18
 178010000   18
 178020000   17
 178030000   14
 178040000   15
 178050000   12
 178060000   13
 178070000   13
 178080000   15
 178090000   13
 178100000   13
 178110000   19
 178120000   15
 178130000   15
 178140000    9
 178150000    2
 178160000    4
 178170000    4
 178180000    3
 178190000    3
 178200000    2
 178210000    3
 178220000    4
 178230000    3
 178240000    4
 178250000    3
 178260000    3
 178270000    3
 178280000    3
 178290000    3
 178300000    4
 178310000    4
 178320000    5
 178330000    3
 178340000    3
 178350000    4
 178360000    3
 178370000    2
 178380000    3
 178390000    4
 178400000    4
 178410000   13
 178420000   14
 178430000    6
 178440000    3
 178450000    3
 178460000    4
 178470000    3
 178480000    2
 178490000    3
 178500000    3
 178510000    3
 178520000    3
 178530000    3
 178540000    3
 178550000    3
 178560000    3
 178570000    2
 178580000    4
 178590000    4
 178600000    3
 178610000    4
 178620000    4
 178630000    2
 178640000    3
 178650000    4
 178660000    4
 178670000    4
 178680000    3
 178690000    4
 178700000    3
 178710000    3
 178720000    3
 178730000    3
 178740000    2
 178750000    3
 178760000    3
 178770000    3
 178780000    3
 178790000    4
 178800000    4
 178810000    3
 178820000    2
 178830000    4
 178840000    4
 178850000    4
 178860000    3
 178870000    4
 178880000    3
 178890000   15
 178900000    4
 178910000    2
 178920000    3
 178930000    3
 178940000    3
 178950000    3
 178960000    5
 178970000    5
 178980000    5
 178990000    9
 179000000    4
 179010000    8
 179020000    4
 179030000    4
 179040000    5
 179050000    4
 179060000    4
 179070000    2
 179080000    5
 179090000    4
 179100000    8
 179110000   10
 179120000   14
 179130000    7
 179140000    4
 179150000    4
 179160000    4
 179170000    3
 179180000    5
 179190000    3
 179200000    3
 179210000    4
 179220000    4
 179230000    3
 179240000    3
 179250000    3
 179260000    4
 179270000    3
 179280000    4
 179290000    3
 179300000    6
 179310000    3
 179320000    3
 179330000    3
 179340000    3
 179350000    3
 179360000    3
 179370000    3
 179380000    3
 179390000    4
 179400000    3
 179410000    4
 179420000    5
 179430000    5
 179440000    7
 179450000    5
 179460000    5
 179470000    4
 179480000    8
 179490000    5
 179500000    5
 179510000    5
 179520000    4
 179530000    6
 179540000   16
 179550000   18
 179560000   22
 179570000   25
 179580000   26
 179590000   21
 179600000   23
 179610000   27
 179620000   23
 179630000   25
 179640000   26
 179650000   24
 179660000   23
 179670000   21
 179680000   19
 179690000   17
 179700000   26
 179710000   24
 179720000   23
 179730000   22
 179740000   24
 179750000   17
 179760000   23
 179770000   22
 179780000   22
 179790000   24
 179800000   19
 179810000   11
 179820000    5
 179830000    5
 179840000    7
 179850000    2
 179860000    4
 179870000    3
 179880000    4
 179890000    2
 179900000    4
 179910000    4
 179920000    7
 179930000    7
 179940000    6
 179950000    4
 179960000    5
 179970000   12
 179980000    7
 179990000    5
 180000000    7
 180010000    5
 180020000    4
 180030000    4
 180040000    5
 180050000    3
 180060000    5
 180070000    4
 180080000    4
 180090000    7
 180100000    5
 180110000    5
 180120000   15
 180130000    9
 180140000    5
 180150000    4
 180160000   21
 180170000   23
 180180000   22
 180190000   26
 180200000   21
 180210000   18
 180220000    5
 180230000   17
 180240000   16
 180250000   11
 180260000   16
 180270000   15
 180280000    4
 180290000    4
 180300000    4
 180310000    5
 180320000    5
 180330000    3
 180340000    7
 180350000    5
 180360000    4
 180370000    5
 180380000    7
 180390000    3
 180400000    4
 180410000    5
 180420000    5
 180430000    5
 180440000    5
 180450000    5
 180460000    2
 180470000    5
 180480000    3
 180490000    3
 180500000    4
 180510000    5
 180520000    4
 180530000    3
 180540000    5
 180550000    7
 180560000    4
 180570000    5
 180580000    7
 180590000    3
 180600000    4
 180610000    4
 180620000    4
 180630000    4
 180640000    3
 180650000    4
 180660000    9
 180670000    3
 180680000    5
 180690000    5
 180700000    3
 180710000    4
 180720000    3
 180730000    4
 180740000    4
 180750000    4
 180760000    5
 180770000    2
 180780000    4
 180790000    4
 180800000    4
 180810000    4
 180820000    2
 180830000    2
 180840000    3
 180850000    4
 180860000    4
 180870000    2
 180880000    3
 180890000   18
 180900000   18
 180910000   15
 180920000    5
 180930000    3
 180940000    3
 180950000    4
 180960000    4
 180970000    4
 180980000    3
 180990000    3
 181000000    3
 181010000    7
 181020000    5
 181030000    9
 181040000    7
 181050000    4
 181060000    4
 181070000    6
 181080000    5
 181090000    5
 181100000    3
 181110000    3
 181120000    3
 181130000   10
 181140000    7
 181150000    5
 181160000    3
 181170000    4
 181180000    5
 181190000    3
 181200000    3
 181210000    2
 181220000    3
 181230000    2
 181240000    2
 181250000    4
 181260000    2
 181270000    2
 181280000    3
 181290000    2
 181300000    4
 181310000    4
 181320000    4
 181330000    5
 181340000    5
 181350000    5
 181360000    5
 181370000    4
 181380000    4
 181390000    4
 181400000    4
 181410000    2
 181420000    3
 181430000    4
 181440000    4
 181450000    3
 181460000    3
 181470000    2
 181480000    4
 181490000    5
 181500000    2
 181510000    3
 181520000    4
 181530000    3
 181540000    3
 181550000    4
 181560000    3
 181570000    3
 181580000    4
 181590000    5
 181600000    3
 181610000    9
 181620000   20
 181630000   22
 181640000   18
 181650000   18
 181660000   11
 181670000    3
 181680000    3
 181690000    3
 181700000    4
 181710000    3
 181720000    5
 181730000    2
 181740000    4
 181750000    4
 181760000    5
 181770000    4
 181780000    3
 181790000    3
 181800000    2
 181810000    3
 181820000    4
 181830000    3
 181840000    4
 181850000    2
 181860000    4
 181870000    5
 181880000    4
 181890000    2
 181900000    2
 181910000    3
 181920000    2
 181930000    2
 181940000    3
 181950000    3
 181960000    2
 181970000    2
 181980000    4
 181990000    3
 182000000    3
 182010000    3
 182020000    3
 182030000    3
 182040000    4
 182050000    2
 182060000    3
 182070000    5
 182080000    4
 182090000    4
 182100000    4
 182110000    3
 182120000    3
 182130000    4
 182140000    3
 182150000    4
 182160000    4
 182170000    5
 182180000    4
 182190000    3
 182200000    3
 182210000    3
 182220000    3
 182230000    3
 182240000    3
 182250000    3
 182260000    3
 182270000    2
 182280000    3
 182290000    2
 182300000    2
 182310000    2
 182320000    4
 182330000    4
 182340000    5
 182350000    2
 182360000    4
 182370000    3
 182380000    3
 182390000   11
 182400000    4
 182410000    4
 182420000    5
 182430000    4
 182440000    4
 182450000    4
 182460000    3
 182470000    3
 182480000    4
 182490000    3
 182500000    4
 182510000    4
 182520000    3
 182530000    4
 182540000    4
 182550000    3
 182560000    7
 182570000    4
 182580000    3
 182590000    3
 182600000    3
 182610000    3
 182620000    4
 182630000    4
 182640000    4
 182650000    4
 182660000    3
 182670000    3
 182680000    5
 182690000    3
 182700000    3
 182710000    5
 182720000    5
 182730000    3
 182740000    3
 182750000    5
 182760000    2
 182770000    3
 182780000    4
 182790000    4
 182800000    3
 182810000   10
 182820000    5
 182830000    4
 182840000    4
 182850000    5
 182860000    7
 182870000    4
 182880000    7
 182890000    4
 182900000    3
 182910000    2
 182920000    3
 182930000    4
 182940000    5
 182950000    6
 182960000    5
 182970000    8
 182980000    4
 182990000    7
 183000000    5
 183010000    5
 183020000    5
 183030000    3
 183040000    4
 183050000    5
 183060000    3
 183070000    2
 183080000    3
 183090000    4
 183100000    4
 183110000    4
 183120000    4
 183130000    4
 183140000    4
 183150000    4
 183160000   15
 183170000    4
 183180000    5
 183190000    3
 183200000    4
 183210000    4
 183220000    6
 183230000    6
 183240000    3
 183250000    3
 183260000    4
 183270000    4
 183280000    7
 183290000    3
 183300000    4
 183310000    4
 183320000    4
 183330000    5
 183340000    3
 183350000    4
 183360000    4
 183370000    5
 183380000    4
 183390000    2
 183400000    6
 183410000    4
 183420000    3
 183430000    3
 183440000    4
 183450000    5
 183460000    4
 183470000    3
 183480000    4
 183490000    4
 183500000    4
 183510000    3
 183520000    3
 183530000    4
 183540000    5
 183550000    4
 183560000    4
 183570000    4
 183580000    6
 183590000    2
 183600000    3
 183610000    5
 183620000    2
 183630000    3
 183640000    4
 183650000    3
 183660000    2
 183670000    5
 183680000    4
 183690000    3
 183700000    3
 183710000    4
 183720000    4
 183730000    6
 183740000    5
 183750000    4
 183760000    3
 183770000    5
 183780000    3
 183790000    3
 183800000    3
 183810000    3
 183820000    2
 183830000    2
 183840000    2
 183850000    2
 183860000    3
 183870000    4
 183880000    2
 183890000    5
 183900000    3
 183910000    2
 183920000    3
 183930000    4
 183940000    3
 183950000    4
 183960000    4
 183970000    3
 183980000    3
 183990000    4
 184000000    3
 184010000    4
 184020000    4
 184030000    4
 184040000    4
 184050000    6
 184060000    3
 184070000    4
 184080000    4
 184090000    4
 184100000    4
 184110000    3
 184120000    2
 184130000    3
 184140000    4
 184150000    4
 184160000    4
 184170000    4
 184180000    5
 184190000    4
 184200000    4
 184210000    5
 184220000    4
 184230000    5
 184240000    3
 184250000    4
 184260000    3
 184270000    7
 184280000    3
 184290000    3
 184300000    4
 184310000    4
 184320000    4
 184330000    4
 184340000    4
 184350000    4
 184360000    3
 184370000    4
 184380000    4
 184390000    5
 184400000    5
 184410000    3
 184420000    5
 184430000    4
 184440000    4
 184450000    2
 184460000    2
 184470000    3
 184480000    7
 184490000    8
 184500000   12
 184510000   21
 184520000    8
 184530000   16
 184540000    5
 184550000    4
 184560000    4
 184570000    5
 184580000    4
 184590000    3
 184600000    3
 184610000    3
 184620000    3
 184630000    3
 184640000    3
 184650000    3
 184660000    2
 184670000    4
 184680000    3
 184690000    3
 184700000    3
 184710000    3
 184720000    2
 184730000   10
 184740000   14
 184750000   13
 184760000    8
 184770000    7
 184780000   18
 184790000   15
 184800000   19
 184810000    3
 184820000    3
 184830000    4
 184840000    5
 184850000    5
 184860000    4
 184870000    5
 184880000    4
 184890000    6
 184900000    2
 184910000    5
 184920000    3
 184930000    6
 184940000    5
 184950000    3
 184960000    4
 184970000    4
 184980000    3
 184990000    4
 185000000    4
 185010000    3
 185020000    3
 185030000    3
 185040000    3
 185050000    3
 185060000    4
 185070000    3
 185080000    4
 185090000    5
 185100000    5
 185110000    5
 185120000    5
 185130000    4
 185140000    5
 185150000    4
 185160000    4
 185170000    4
 185180000    4
 185190000    3
 185200000    4
 185210000    3
 185220000    4
 185230000    4
 185240000    3
 185250000    5
 185260000    5
 185270000    3
 185280000    3
 185290000    3
 185300000    3
 185310000    3
 185320000    3
 185330000    4
 185340000    3
 185350000    3
 185360000   15
 185370000   21
 185380000   14
 185390000   14
 185400000   15
 185410000   19
 185420000   15
 185430000   10
 185440000   14
 185450000   15
 185460000   12
 185470000   12
 185480000    4
 185490000    4
 185500000    3
 185510000    4
 185520000    8
 185530000    2
 185540000    4
 185550000    5
 185560000    4
 185570000    4
 185580000    4
 185590000    3
 185600000    3
 185610000    4
 185620000    3
 185630000    5
 185640000    7
 185650000    7
 185660000    4
 185670000    3
 185680000    5
 185690000    5
 185700000    3
 185710000    4
 185720000    3
 185730000    4
 185740000    3
 185750000    2
 185760000    3
 185770000    3
 185780000    3
 185790000    4
 185800000    4
 185810000    6
 185820000    3
 185830000    3
 185840000    3
 185850000    4
 185860000    3
 185870000    3
 185880000    2
 185890000    3
 185900000    3
 185910000    4
 185920000    3
 185930000    5
 185940000    4
 185950000    6
 185960000    3
 185970000    3
 185980000    3
 185990000    4
 186000000    3
 186010000    3
 186020000    3
 186030000    3
 186040000    3
 186050000    3
 186060000    9
 186070000    5
 186080000    2
 186090000    3
 186100000    5
 186110000    3
 186120000    4
 186130000    4
 186140000    4
 186150000    2
 186160000    3
 186170000    4
 186180000    4
 186190000    4
 186200000    7
 186210000    2
 186220000    3
 186230000    5
 186240000    4
 186250000    5
 186260000    3
 186270000    3
 186280000    3
 186290000    3
 186300000    3
 186310000    3
 186320000    3
 186330000    3
 186340000    4
 186350000    3
 186360000   16
 186370000    9
 186380000    4
 186390000    5
 186400000    3
 186410000    4
 186420000    4
 186430000    2
 186440000    5
 186450000    5
 186460000    3
 186470000    2
 186480000    4
 186490000    4
 186500000    5
 186510000    5
 186520000    4
 186530000    3
 186540000    3
 186550000    3
 186560000    4
 186570000    3
 186580000    4
 186590000    6
 186600000    5
 186610000    3
 186620000    5
 186630000    3
 186640000    4
 186650000    5
 186660000    5
 186670000    7
 186680000    5
 186690000    3
 186700000    4
 186710000    4
 186720000    4
 186730000    4
 186740000    3
 186750000    3
 186760000    4
 186770000    5
 186780000    3
 186790000    4
 186800000    9
 186810000    6
 186820000    9
 186830000    5
 186840000    2
 186850000    3
 186860000    5
 186870000    2
 186880000    3
 186890000    4
 186900000    4
 186910000    4
 186920000    4
 186930000    6
 186940000    3
 186950000    3
 186960000    2
 186970000    3
 186980000    2
 186990000   12
 187000000   14
 187010000    9
 187020000    4
 187030000    6
 187040000    4
 187050000    2
 187060000    3
 187070000    4
 187080000    5
 187090000    3
 187100000    3
 187110000    3
 187120000    3
 187130000    3
 187140000    3
 187150000    3
 187160000    3
 187170000    4
 187180000    3
 187190000    4
 187200000    3
 187210000    5
 187220000    3
 187230000    3
 187240000    3
 187250000    3
 187260000    2
 187270000    2
 187280000    2
 187290000    4
 187300000    4
 187310000    5
 187320000   16
 187330000   24
 187340000   15
 187350000    7
 187360000    4
 187370000    5
 187380000    4
 187390000    5
 187400000    6
 187410000    5
 187420000    5
 187430000    5
 187440000    7
 187450000    5
 187460000    4
 187470000    4
 187480000    2
 187490000    5
 187500000    4
 187510000    3
 187520000    3
 187530000    3
 187540000    3
 187550000    4
 187560000    9
 187570000    3
 187580000    3
 187590000    7
 187600000    5
 187610000    6
 187620000    3
 187630000    5
 187640000    4
 187650000    3
 187660000    2
 187670000    4
 187680000    4
 187690000    3
 187700000    3
 187710000    4
 187720000    3
 187730000    5
 187740000    4
 187750000    2
 187760000    4
 187770000    4
 187780000    6
 187790000    4
 187800000    6
 187810000    3
 187820000    4
 187830000    7
 187840000    3
 187850000    3
 187860000    4
 187870000    5
 187880000    5
 187890000    4
 187900000   10
 187910000    4
 187920000    5
 187930000    4
 187940000    5
 187950000    3
 187960000    4
 187970000    5
 187980000    4
 187990000    4
 188000000    5
 188010000    5
 188020000    5
 188030000    5
 188040000    4
 188050000    5
 188060000    8
 188070000    7
 188080000    3
 188090000    3
 188100000    5
 188110000    5
 188120000    3
 188130000    2
 188140000    4
 188150000    4
 188160000    5
 188170000   18
 188180000   14
 188190000    4
 188200000    5
 188210000    5
 188220000    9
 188230000    4
 188240000    7
 188250000    5
 188260000    4
 188270000    3
 188280000    3
 188290000    5
 188300000    4
 188310000    2
 188320000    2
 188330000    3
 188340000    3
 188350000    9
 188360000    4
 188370000    4
 188380000    4
 188390000    3
 188400000    3
 188410000    3
 188420000    3
 188430000    4
 188440000    2
 188450000    5
 188460000    7
 188470000    3
 188480000    4
 188490000    3
 188500000    5
 188510000    3
 188520000    5
 188530000    4
 188540000    5
 188550000    7
 188560000    7
 188570000    4
 188580000    6
 188590000    3
 188600000    5
 188610000    9
 188620000    7
 188630000   21
 188640000   26
 188650000   22
 188660000   22
 188670000   21
 188680000   24
 188690000   20
 188700000   22
 188710000   20
 188720000   21
 188730000   24
 188740000   16
 188750000   22
 188760000   23
 188770000   26
 188780000   26
 188790000   21
 188800000   18
 188810000   26
 188820000   23
 188830000   23
 188840000   20
 188850000   19
 188860000   23
 188870000   22
 188880000   21
 188890000   23
 188900000   19
 188910000   20
 188920000   22
 188930000   21
 188940000   22
 188950000   17
 188960000   19
 188970000   19
 188980000   16
 188990000   22
 189000000   21
 189010000   23
 189020000   23
 189030000   24
 189040000   23
 189050000   24
 189060000   25
 189070000   24
 189080000   24
 189090000   26
 189100000   24
 189110000   23
 189120000   24
 189130000   24
 189140000   24
 189150000   25
 189160000   22
 189170000   26
 189180000   24
 189190000   22
 189200000   24
 189210000   21
 189220000   22
 189230000   25
 189240000   26
 189250000   21
 189260000   19
 189270000   19
 189280000   19
 189290000   13
 189300000   16
 189310000   18
 189320000    7
 189330000    5
 189340000    7
 189350000    4
 189360000    3
 189370000    4
 189380000    2
 189390000    3
 189400000    4
 189410000    4
 189420000    4
 189430000    4
 189440000    4
 189450000    5
 189460000    7
 189470000    7
 189480000    4
 189490000    5
 189500000    5
 189510000    2
 189520000    5
 189530000    5
 189540000   12
 189550000    7
 189560000    5
 189570000    5
 189580000    7
 189590000    4
 189600000    8
 189610000    3
 189620000    7
 189630000    7
 189640000    2
 189650000    5
 189660000    4
 189670000    5
 189680000    4
 189690000    4
 189700000    4
 189710000    3
 189720000    4
 189730000    3
 189740000    3
 189750000    3
 189760000    2
 189770000    4
 189780000    4
 189790000    3
 189800000    3
 189810000    3
 189820000    5
 189830000    4
 189840000    4
 189850000    3
 189860000    5
 189870000    4
 189880000    7
 189890000    4
 189900000    4
 189910000    4
 189920000    8
 189930000    4
 189940000    5
 189950000    2
 189960000    4
 189970000    5
 189980000    5
 189990000    4
 190000000    4
 190010000    5
 190020000    5
 190030000    5
 190040000    4
 190050000    3
 190060000    3
 190070000    4
 190080000    3
 190090000    3
 190100000    5
 190110000    6
 190120000    4
 190130000    3
 190140000    3
 190150000    4
 190160000    3
 190170000    5
 190180000    4
 190190000    3
 190200000    3
 190210000    2
 190220000    3
 190230000    4
 190240000    2
 190250000    5
 190260000    4
 190270000    3
 190280000    3
 190290000    4
 190300000    3
 190310000    4
 190320000    3
 190330000    3
 190340000    3
 190350000    3
 190360000    3
 190370000    2
 190380000    3
 190390000    3
 190400000    2
 190410000    3
 190420000    3
 190430000    3
 190440000    2
 190450000    3
 190460000    3
 190470000    3
 190480000    3
 190490000    2
 190500000    3
 190510000    3
 190520000    3
 190530000    2
 190540000    4
 190550000    3
 190560000    4
 190570000    5
 190580000    4
 190590000    4
 190600000    4
 190610000    5
 190620000    4
 190630000    5
 190640000    2
 190650000    4
 190660000    5
 190670000    4
 190680000    4
 190690000    2
 190700000    5
 190710000    3
 190720000    2
 190730000    4
 190740000    2
 190750000    3
 190760000    4
 190770000    5
 190780000    4
 190790000    7
 190800000    7
 190810000    7
 190820000    2
 190830000    5
 190840000    4
 190850000    4
 190860000    4
 190870000    4
 190880000    3
 190890000    5
 190900000    4
 190910000    4
 190920000    5
 190930000    4
 190940000    5
 190950000    5
 190960000    4
 190970000    5
 190980000    4
 190990000    3
 191000000    7
 191010000    5
 191020000    5
 191030000    9
 191040000    5
 191050000    5
 191060000    5
 191070000    4
 191080000    4
 191090000    4
 191100000    4
 191110000    4
 191120000    4
 191130000    5
 191140000    4
 191150000    4
 191160000    3
 191170000    4
 191180000    3
 191190000    4
 191200000    5
 191210000    4
 191220000    5
 191230000   11
 191240000    7
 191250000    7
 191260000    3
 191270000    6
 191280000    4
 191290000    5
 191300000    5
 191310000    5
 191320000    6
 191330000    7
 191340000    4
 191350000    2
 191360000    3
 191370000    4
 191380000    5
 191390000    4
 191400000    3
 191410000    3
 191420000    3
 191430000    4
 191440000    4
 191450000    4
 191460000    4
 191470000    3
 191480000    4
 191490000    4
 191500000    5
 191510000    5
 191520000    5
 191530000    5
 191540000    5
 191550000    7
 191560000    4
 191570000    7
 191580000   20
 191590000   21
 191600000   19
 191610000   21
 191620000   16
 191630000   16
 191640000   17
 191650000   10
 191660000   12
 191670000   10
 191680000   11
 191690000    5
 191700000    3
 191710000    4
 191720000    2
 191730000    5
 191740000    3
 191750000    3
 191760000    3
 191770000    5
 191780000    4
 191790000   13
 191800000   17
 191810000    9
 191820000   14
 191830000    4
 191840000    4
 191850000    3
 191860000    5
 191870000    4
 191880000    4
 191890000    5
 191900000    4
 191910000    5
 191920000    5
 191930000    4
 191940000    4
 191950000    6
 191960000    6
 191970000    6
 191980000    3
 191990000    3
 192000000    3
 192010000    4
 192020000    4
 192030000    8
 192040000    3
 192050000   14
 192060000    4
 192070000    5
 192080000    4
 192090000    4
 192100000    3
 192110000    3
 192120000    3
 192130000    3
 192140000    3
 192150000    2
 192160000    3
 192170000    3
 192180000    4
 192190000    4
 192200000    4
 192210000    3
 192220000    3
 192230000    4
 192240000    3
 192250000    4
 192260000    3
 192270000    4
 192280000    4
 192290000    3
 192300000    3
 192310000    4
 192320000    3
 192330000    3
 192340000    2
 192350000    3
 192360000    4
 192370000    3
 192380000    5
 192390000    2
 192400000    4
 192410000    5
 192420000    5
 192430000    6
 192440000    3
 192450000    7
 192460000    3
 192470000    5
 192480000   19
 192490000   18
 192500000    5
 192510000    4
 192520000    5
 192530000    4
 192540000    3
 192550000    3
 192560000    3
 192570000    3
 192580000    5
 192590000    6
 192600000    6
 192610000    4
 192620000    5
 192630000    4
 192640000    3
 192650000    4
 192660000    3
 192670000    4
 192680000    4
 192690000    5
 192700000    4
 192710000    7
 192720000    4
 192730000    3
 192740000    4
 192750000   11
 192760000    4
 192770000    3
 192780000    3
 192790000    4
 192800000    9
 192810000    4
 192820000    3
 192830000    3
 192840000    3
 192850000    3
 192860000    2
 192870000    3
 192880000    3
 192890000    3
 192900000    3
 192910000    3
 192920000    3
 192930000    3
 192940000    3
 192950000    4
 192960000    2
 192970000    4
 192980000    3
 192990000    1
 193000000    5
 193010000    4
 193020000    5
 193030000    4
 193040000    4
 193050000    4
 193060000    3
 193070000    2
 193080000    3
 193090000    4
 193100000    4
 193110000   12
 193120000    3
 193130000    4
 193140000    5
 193150000    3
 193160000   12
 193170000    4
 193180000    8
 193190000    9
 193200000    7
 193210000   13
 193220000    4
 193230000    7
 193240000    4
 193250000    4
 193260000    4
 193270000    3
 193280000    2
 193290000    4
 193300000    4
 193310000    4
 193320000    6
 193330000    4
 193340000    5
 193350000    3
 193360000    4
 193370000    4
 193380000    5
 193390000    5
 193400000    5
 193410000    3
 193420000    3
 193430000    3
 193440000    3
 193450000    3
 193460000    3
 193470000    3
 193480000    3
 193490000    4
 193500000    3
 193510000    3
 193520000    4
 193530000    5
 193540000    3
 193550000    3
 193560000   13
 193570000    9
 193580000    3
 193590000    4
 193600000    9
 193610000    4
 193620000   19
 193630000   17
 193640000   17
 193650000   19
 193660000   21
 193670000   19
 193680000   19
 193690000   10
 193700000   22
 193710000   23
 193720000   26
 193730000   21
 193740000   23
 193750000   23
 193760000   15
 193770000    5
 193780000    2
 193790000    4
 193800000   10
 193810000    4
 193820000    7
 193830000    6
 193840000    9
 193850000   16
 193860000   12
 193870000    5
 193880000    7
 193890000    6
 193900000    6
 193910000    5
 193920000    7
 193930000    4
 193940000    4
 193950000    6
 193960000    7
 193970000    3
 193980000    4
 193990000    4
 194000000    3
 194010000    5
 194020000    3
 194030000    4
 194040000    3
 194050000    5
 194060000    4
 194070000    4
 194080000    5
 194090000    7
 194100000    7
 194110000    7
 194120000    3
 194130000    5
 194140000    6
 194150000    5
 194160000    8
 194170000    7
 194180000    5
 194190000    7
 194200000    7
 194210000    5
 194220000    5
 194230000    4
 194240000    4
 194250000    5
 194260000    4
 194270000    3
 194280000    3
 194290000    4
 194300000   11
 194310000   16
 194320000   19
 194330000   19
 194340000    4
 194350000    4
 194360000    4
 194370000    4
 194380000    8
 194390000    4
 194400000    3
 194410000    3
 194420000    3
 194430000    4
 194440000    4
 194450000    3
 194460000    4
 194470000    3
 194480000    3
 194490000    3
 194500000    3
 194510000    4
 194520000    3
 194530000   17
 194540000    4
 194550000    5
 194560000    5
 194570000   17
 194580000    4
 194590000    4
 194600000    3
 194610000    3
 194620000    4
 194630000   10
 194640000    3
 194650000    5
 194660000    6
 194670000    7
 194680000    5
 194690000    3
 194700000    5
 194710000    4
 194720000    3
 194730000    3
 194740000    4
 194750000    3
 194760000    3
 194770000    4
 194780000    3
 194790000    2
 194800000    3
 194810000    3
 194820000    3
 194830000    3
 194840000    3
 194850000    3
 194860000    4
 194870000    4
 194880000    4
 194890000    2
 194900000    7
 194910000    5
 194920000    5
 194930000    3
 194940000    4
 194950000    4
 194960000    5
 194970000   16
 194980000   19
 194990000   23
 195000000   17
 195010000   26
 195020000   23
 195030000   19
 195040000   15
 195050000   11
 195060000   10
 195070000    5
 195080000    5
 195090000    2
 195100000    3
 195110000    5
 195120000    7
 195130000   15
 195140000    4
 195150000    7
 195160000    5
 195170000    8
 195180000    4
 195190000    5
 195200000    8
 195210000    4
 195220000    7
 195230000    3
 195240000    3
 195250000    4
 195260000    4
 195270000    5
 195280000    4
 195290000    4
 195300000    4
 195310000    3
 195320000    3
 195330000    5
 195340000    3
 195350000    3
 195360000    5
 195370000    4
 195380000    4
 195390000    3
 195400000    6
 195410000    3
 195420000    8
 195430000    5
 195440000    4
 195450000    5
 195460000    4
 195470000    4
 195480000    5
 195490000    3
 195500000    3
 195510000    3
 195520000    1
 195530000    4
 195540000    6
 195550000    3
 195560000    4
 195570000    4
 195580000    4
 195590000    5
 195600000    4
 195610000    4
 195620000    3
 195630000   10
 195640000    5
 195650000    5
 195660000    5
 195670000    8
 195680000   16
 195690000    4
 195700000    4
 195710000    4
 195720000    5
 195730000    4
 195740000    4
 195750000    3
 195760000    4
 195770000    4
 195780000    4
 195790000    4
 195800000    3
 195810000    3
 195820000    3
 195830000    3
 195840000    3
 195850000    4
 195860000    3
 195870000    3
 195880000    4
 195890000    4
 195900000    4
 195910000    3
 195920000    4
 195930000    4
 195940000    5
 195950000    4
 195960000    4
 195970000    5
 195980000    5
 195990000    4
 196000000    7
 196010000    5
 196020000    4
 196030000    4
 196040000    3
 196050000    3
 196060000    2
 196070000    5
 196080000    5
 196090000    3
 196100000    4
 196110000    5
 196120000    5
 196130000    7
 196140000    5
 196150000    4
 196160000    5
 196170000    5
 196180000    4
 196190000    5
 196200000    4
 196210000    5
 196220000    4
 196230000    4
 196240000    7
 196250000    6
 196260000   15
 196270000   13
 196280000   21
 196290000   23
 196300000   27
 196310000   26
 196320000   19
 196330000   25
 196340000   25
 196350000   23
 196360000   25
 196370000   23
 196380000   23
 196390000   23
 196400000   21
 196410000   23
 196420000   23
 196430000   21
 196440000   23
 196450000   21
 196460000   26
 196470000   23
 196480000   26
 196490000   27
 196500000   26
 196510000   26
 196520000   24
 196530000   25
 196540000   25
 196550000   25
 196560000   24
 196570000    7
 196580000    3
 196590000    3
 196600000    5
 196610000    5
 196620000    2
 196630000    3
 196640000    3
 196650000    4
 196660000    3
 196670000    4
 196680000    3
 196690000    4
 196700000    3
 196710000    4
 196720000    5
 196730000    4
 196740000    7
 196750000    6
 196760000    5
 196770000    4
 196780000    3
 196790000    4
 196800000    4
 196810000    3
 196820000   11
 196830000   18
 196840000   17
 196850000   18
 196860000   22
 196870000   20
 196880000   16
 196890000    7
 196900000    5
 196910000    4
 196920000    2
 196930000    4
 196940000    4
 196950000    4
 196960000    5
 196970000    3
 196980000    4
 196990000    4
 197000000    6
 197010000   12
 197020000    7
 197030000    5
 197040000    7
 197050000    4
 197060000    5
 197070000    5
 197080000    5
 197090000    5
 197100000    7
 197110000    2
 197120000    5
 197130000    5
 197140000    4
 197150000    4
 197160000    5
 197170000    3
 197180000    5
 197190000    3
 197200000    2
 197210000    3
 197220000    3
 197230000    3
 197240000    2
 197250000    4
 197260000    2
 197270000    3
 197280000    4
 197290000    5
 197300000    5
 197310000    7
 197320000    3
 197330000    7
 197340000    5
 197350000    7
 197360000    5
 197370000    4
 197380000    4
 197390000    8
 197400000    5
 197410000    5
 197420000    5
 197430000    6
 197440000    7
 197450000    3
 197460000    3
 197470000    7
 197480000    4
 197490000    4
 197500000    4
 197510000    3
 197520000    2
 197530000    2
 197540000    5
 197550000    3
 197560000    2
 197570000    5
 197580000    4
 197590000    3
 197600000    4
 197610000    3
 197620000    4
 197630000    4
 197640000    3
 197650000    5
 197660000    8
 197670000    2
 197680000    3
 197690000    6
 197700000    5
 197710000    5
 197720000    5
 197730000    7
 197740000    5
 197750000    3
 197760000    3
 197770000    5
 197780000    5
 197790000    5
 197800000    4
 197810000    3
 197820000    4
 197830000    4
 197840000    7
 197850000    3
 197860000    5
 197870000    5
 197880000    7
 197890000    5
 197900000    4
 197910000    4
 197920000    4
 197930000    3
 197940000    4
 197950000    4
 197960000    3
 197970000    4
 197980000    4
 197990000    3
 198000000    3
 198010000    5
 198020000    4
 198030000    3
 198040000    4
 198050000    3
 198060000    8
 198070000    3
 198080000    3
 198090000    3
 198100000    3
 198110000    2
 198120000    4
 198130000    3
 198140000    2
 198150000    2
 198160000    4
 198170000    3
 198180000    5
 198190000    4
 198200000    5
 198210000    5
 198220000    4
 198230000    7
 198240000    6
 198250000    5
 198260000    3
 198270000    7
 198280000    8
 198290000    4
 198300000    5
 198310000    2
 198320000    5
 198330000    3
 198340000    3
 198350000    6
 198360000    5
 198370000    7
 198380000    5
 198390000    5
 198400000    5
 198410000   10
 198420000    5
 198430000    6
 198440000    5
 198450000    5
 198460000    5
 198470000    5
 198480000    3
 198490000    5
 198500000   11
 198510000    3
 198520000    2
 198530000    4
 198540000    4
 198550000    3
 198560000    4
 198570000    5
 198580000    5
 198590000    5
 198600000    4
 198610000    7
 198620000    6
 198630000    5
 198640000    4
 198650000    6
 198660000    4
 198670000    7
 198680000    3
 198690000    5
 198700000    3
 198710000    3
 198720000    2
 198730000    6
 198740000    4
 198750000    4
 198760000    5
 198770000    5
 198780000    4
 198790000    4
 198800000    4
 198810000    4
 198820000    4
 198830000    5
 198840000    2
 198850000    4
 198860000    5
 198870000    4
 198880000    4
 198890000    3
 198900000    4
 198910000    5
 198920000    4
 198930000    3
 198940000    5
 198950000    4
 198960000    5
 198970000    7
 198980000    5
 198990000    5
 199000000    5
 199010000    4
 199020000    7
 199030000    6
 199040000    5
 199050000    4
 199060000    5
 199070000    4
 199080000    5
 199090000    8
 199100000    5
 199110000    4
 199120000    5
 199130000    4
 199140000    4
 199150000    2
 199160000    3
 199170000    3
 199180000    5
 199190000    6
 199200000    4
 199210000    4
 199220000    3
 199230000    3
 199240000    4
 199250000    3
 199260000    3
 199270000    4
 199280000    3
 199290000    3
 199300000    4
 199310000    4
 199320000    4
 199330000    3
 199340000    4
 199350000    3
 199360000    3
 199370000    3
 199380000    3
 199390000    3
 199400000    3
 199410000    2
 199420000    3
 199430000    3
 199440000    5
 199450000    9
 199460000    4
 199470000    5
 199480000    5
 199490000    5
 199500000    4
 199510000    4
 199520000    4
 199530000    3
 199540000    4
 199550000    4
 199560000    4
 199570000    3
 199580000    8
 199590000    5
 199600000    4
 199610000    4
 199620000    2
 199630000    4
 199640000    3
 199650000    4
 199660000    4
 199670000    3
 199680000    5
 199690000    4
 199700000    4
 199710000    2
 199720000    3
 199730000    3
 199740000    4
 199750000    3
 199760000    3
 199770000    4
 199780000    3
 199790000    4
 199800000    2
 199810000    3
 199820000    4
 199830000    3
 199840000    4
 199850000    5
 199860000    7
 199870000    5
 199880000    5
 199890000    6
 199900000    4
 199910000    4
 199920000    3
 199930000    4
 199940000    4
 199950000    4
 199960000    5
 199970000   10
 199980000    4
 199990000    6
 200000000    6
 200000000    6
 200010000    5
 200020000    3
 200030000    2
 200040000    4
 200050000    3
 200060000    4
 200070000    4
 200080000    3
 200090000    3
 200100000    4
 200110000    3
 200120000    4
 200130000    3
 200140000    2
 200150000    3
 200160000    4
 200170000    4
 200180000    3
 200190000    3
 200200000    3
 200210000    3
 200220000    4
 200230000    4
 200240000    2
 200250000    2
 200260000    3
 200270000    3
 200280000    3
 200290000    3
 200300000    3
 200310000    3
 200320000    4
 200330000    3
 200340000    4
 200350000    3
 200360000    3
 200370000    3
 200380000    3
 200390000    4
 200400000    4
 200410000    3
 200420000    1
 200430000    3
 200440000    3
 200450000    4
 200460000    3
 200470000    4
 200480000    3
 200490000    3
 200500000    3
 200510000    8
 200520000    4
 200530000    4
 200540000    2
 200550000    4
 200560000    3
 200570000    3
 200580000    4
 200590000    3
 200600000    4
 200610000    2
 200620000    3
 200630000    3
 200640000    4
 200650000    4
 200660000    3
 200670000    5
 200680000    4
 200690000    4
 200700000    3
 200710000    3
 200720000    5
 200730000    5
 200740000    3
 200750000    4
 200760000    4
 200770000    2
 200780000    4
 200790000    3
 200800000    3
 200810000    5
 200820000    3
 200830000    5
 200840000   17
 200850000    5
 200860000    4
 200870000   12
 200880000    5
 200890000    4
 200900000    3
 200910000    3
 200920000    3
 200930000    4
 200940000    2
 200950000    2
 200960000    3
 200970000    3
 200980000    3
 200990000    5
 201000000    3
 201010000    3
 201020000    4
 201030000    5
 201040000    3
 201050000    3
 201060000    3
 201070000    4
 201080000    4
 201090000    5
 201100000    5
 201110000    5
 201120000    5
 201130000    7
 201140000    5
 201150000    5
 201160000    3
 201170000    5
 201180000    5
 201190000    4
 201200000    4
 201210000    2
 201220000    3
 201230000    2
 201240000    2
 201250000    4
 201260000    3
 201270000    4
 201280000    5
 201290000    3
 201300000    3
 201310000    3
 201320000    3
 201330000    4
 201340000    3
 201350000    3
 201360000    3
 201370000    2
 201380000    2
 201390000    3
 201400000    4
 201410000    4
 201420000    3
 201430000    4
 201440000    3
 201450000    4
 201460000    4
 201470000    5
 201480000    5
 201490000    4
 201500000    3
 201510000    7
 201520000    4
 201530000    5
 201540000    5
 201550000   16
 201560000   20
 201570000    8
 201580000    5
 201590000    5
 201600000    4
 201610000    4
 201620000    4
 201630000    5
 201640000    5
 201650000    4
 201660000    5
 201670000    4
 201680000    4
 201690000    5
 201700000    2
 201710000    4
 201720000    4
 201730000    5
 201740000    5
 201750000    7
 201760000   13
 201770000   16
 201780000    4
 201790000    4
 201800000    8
 201810000    9
 201820000    5
 201830000    5
 201840000    5
 201850000    5
 201860000    4
 201870000    5
 201880000    6
 201890000    5
 201900000    2
 201910000    4
 201920000    3
 201930000    5
 201940000    3
 201950000    2
 201960000    4
 201970000    4
 201980000    3
 201990000    5
 202000000   18
 202010000   18
 202020000   17
 202030000   18
 202040000   20
 202050000   21
 202060000   24
 202070000   24
 202080000   26
 202090000   26
 202100000   26
 202110000   26
 202120000   26
 202130000   23
 202140000   21
 202150000   26
 202160000   22
 202170000   15
 202180000    6
 202190000    5
 202200000    4
 202210000    4
 202220000    7
 202230000    3
 202240000    3
 202250000    3
 202260000    4
 202270000    4
 202280000   10
 202290000    6
 202300000   11
 202310000   25
 202320000   19
 202330000   19
 202340000   18
 202350000   21
 202360000    5
 202370000    4
 202380000    5
 202390000    7
 202400000    8
 202410000    4
 202420000    3
 202430000    4
 202440000    4
 202450000    4
 202460000    4
 202470000    5
 202480000    5
 202490000    4
 202500000    5
 202510000    3
 202520000    4
 202530000    4
 202540000    4
 202550000    3
 202560000    4
 202570000    3
 202580000    4
 202590000    4
 202600000    3
 202610000    3
 202620000    4
 202630000    2
 202640000    4
 202650000    3
 202660000    5
 202670000    3
 202680000    5
 202690000    4
 202700000    5
 202710000    3
 202720000    5
 202730000    5
 202740000    5
 202750000    4
 202760000   12
 202770000    5
 202780000    3
 202790000    3
 202800000    8
 202810000    9
 202820000    7
 202830000    3
 202840000    6
 202850000    3
 202860000    2
 202870000    5
 202880000    7
 202890000    3
 202900000    3
 202910000    3
 202920000    4
 202930000    4
 202940000    7
 202950000   12
 202960000    9
 202970000    5
 202980000    4
 202990000    4
 203000000    4
 203010000    3
 203020000   13
 203030000    3
 203040000    7
 203050000    4
 203060000    4
 203070000    4
 203080000    8
 203090000    5
 203100000    7
 203110000    9
 203120000    5
 203130000    7
 203140000    7
 203150000    7
 203160000   12
 203170000    9
 203180000   12
 203190000    7
 203200000    5
 203210000    8
 203220000    5
 203230000    7
 203240000   10
 203250000    5
 203260000    7
 203270000    7
 203280000    8
 203290000    3
 203300000    5
 203310000    4
 203320000    4
 203330000    4
 203340000    5
 203350000    5
 203360000    5
 203370000    4
 203380000    3
 203390000    4
 203400000    6
 203410000    6
 203420000    5
 203430000    3
 203440000    4
 203450000    4
 203460000    4
 203470000    4
 203480000    3
 203490000    2
 203500000    4
 203510000    5
 203520000    5
 203530000    2
 203540000    4
 203550000    2
 203560000    2
 203570000    3
 203580000    5
 203590000    7
 203600000    4
 203610000    5
 203620000    3
 203630000    4
 203640000    4
 203650000    3
 203660000    5
 203670000    5
 203680000    4
 203690000    5
 203700000    4
 203710000    4
 203720000    5
 203730000    5
 203740000    6
 203750000    8
 203760000    4
 203770000    5
 203780000    5
 203790000    2
 203800000    4
 203810000    4
 203820000    5
 203830000    4
 203840000    5
 203850000    2
 203860000    4
 203870000    3
 203880000    4
 203890000    3
 203900000   13
 203910000   13
 203920000    9
 203930000   11
 203940000    5
 203950000    4
 203960000    2
 203970000    4
 203980000    5
 203990000    5
 204000000    5
 204010000    4
 204020000    3
 204030000    3
 204040000    3
 204050000    3
 204060000    4
 204070000    5
 204080000    4
 204090000    3
 204100000    6
 204110000    4
 204120000    5
 204130000    4
 204140000    4
 204150000    4
 204160000    4
 204170000    3
 204180000    3
 204190000    4
 204200000    4
 204210000    4
 204220000    4
 204230000    3
 204240000    7
 204250000    2
 204260000    3
 204270000    3
 204280000    4
 204290000    3
 204300000    4
 204310000    3
 204320000    4
 204330000    2
 204340000    3
 204350000    4
 204360000    5
 204370000    3
 204380000    5
 204390000    5
 204400000    4
 204410000    4
 204420000    2
 204430000    7
 204440000   11
 204450000    3
 204460000    5
 204470000    4
 204480000    3
 204490000    3
 204500000    4
 204510000    2
 204520000    4
 204530000    5
 204540000    5
 204550000    7
 204560000    4
 204570000    4
 204580000    5
 204590000    4
 204600000    4
 204610000    5
 204620000    5
 204630000    5
 204640000    4
 204650000    4
 204660000    5
 204670000    6
 204680000    5
 204690000    7
 204700000    5
 204710000    7
 204720000    3
 204730000    7
 204740000    9
 204750000    7
 204760000    4
 204770000    4
 204780000    4
 204790000    5
 204800000    5
 204810000    8
 204820000    4
 204830000    4
 204840000    6
 204850000    5
 204860000    6
 204870000    7
 204880000    3
 204890000    5
 204900000    7
 204910000   13
 204920000    7
 204930000    7
 204940000    5
 204950000    5
 204960000    7
 204970000    6
 204980000    4
 204990000    5
 205000000    4
 205010000    3
 205020000    4
 205030000    4
 205040000    3
 205050000    4
 205060000    4
 205070000    3
 205080000    3
 205090000   17
 205100000    9
 205110000   12
 205120000   16
 205130000   19
 205140000   19
 205150000   20
 205160000   18
 205170000   19
 205180000   23
 205190000   20
 205200000   21
 205210000   18
 205220000   19
 205230000   21
 205240000   12
 205250000   21
 205260000   18
 205270000   18
 205280000   18
 205290000   14
 205300000   17
 205310000   17
 205320000   17
 205330000   17
 205340000   19
 205350000   18
 205360000    9
 205370000    5
 205380000    3
 205390000    4
 205400000    4
 205410000    4
 205420000    3
 205430000    4
 205440000    4
 205450000    2
 205460000    3
 205470000    3
 205480000    2
 205490000    3
 205500000    3
 205510000    3
 205520000    3
 205530000    3
 205540000    3
 205550000    2
 205560000    5
 205570000    3
 205580000    4
 205590000    2
 205600000    3
 205610000    3
 205620000    4
 205630000    2
 205640000    4
 205650000    3
 205660000    3
 205670000    2
 205680000    3
 205690000    4
 205700000    3
 205710000    3
 205720000    2
 205730000    2
 205740000    3
 205750000    5
 205760000    4
 205770000    3
 205780000    4
 205790000    5
 205800000    4
 205810000    3
 205820000    5
 205830000    4
 205840000    5
 205850000    5
 205860000    5
 205870000    4
 205880000    5
 205890000   12
 205900000    7
 205910000    5
 205920000    4
 205930000    3
 205940000    5
 205950000    4
 205960000    5
 205970000    3
 205980000    5
 205990000    4
 206000000    4
 206010000    4
 206020000    4
 206030000    5
 206040000    4
 206050000    3
 206060000    3
 206070000    5
 206080000    4
 206090000    4
 206100000    4
 206110000    4
 206120000    5
 206130000   18
 206140000   16
 206150000   19
 206160000   19
 206170000   19
 206180000    5
 206190000    5
 206200000    3
 206210000    4
 206220000    4
 206230000    3
 206240000    3
 206250000    4
 206260000    5
 206270000    7
 206280000    8
 206290000    5
 206300000    3
 206310000    4
 206320000    1
 206330000    5
 206340000    5
 206350000    4
 206360000    4
 206370000    2
 206380000    2
 206390000    3
 206400000    4
 206410000    3
 206420000    3
 206430000    3
 206440000    3
 206450000    3
 206460000    2
 206470000    4
 206480000    3
 206490000    2
 206500000    2
 206510000    3
 206520000    4
 206530000    2
 206540000    3
 206550000    3
 206560000    3
 206570000    2
 206580000    2
 206590000    3
 206600000    2
 206610000    3
 206620000    4
 206630000    4
 206640000    3
 206650000    3
 206660000    3
 206670000    3
 206680000    3
 206690000    3
 206700000    3
 206710000    4
 206720000    4
 206730000    3
 206740000    2
 206750000    3
 206760000    4
 206770000    5
 206780000    4
 206790000    3
 206800000    3
 206810000    3
 206820000    2
 206830000    3
 206840000    4
 206850000    3
 206860000    3
 206870000    4
 206880000    5
 206890000    2
 206900000    3
 206910000    5
 206920000    3
 206930000    4
 206940000    3
 206950000    3
 206960000    3
 206970000    3
 206980000    3
 206990000    5
 207000000    5
 207010000    4
 207020000    4
 207030000    4
 207040000    5
 207050000    3
 207060000    4
 207070000    3
 207080000    6
 207090000    4
 207100000    5
 207110000    5
 207120000    4
 207130000    7
 207140000    6
 207150000    7
 207160000    4
 207170000    4
 207180000    5
 207190000    3
 207200000    4
 207210000    5
 207220000    5
 207230000    4
 207240000    4
 207250000    5
 207260000    5
 207270000   19
 207280000    6
 207290000    3
 207300000    3
 207310000    3
 207320000    3
 207330000    4
 207340000    4
 207350000    3
 207360000    3
 207370000    3
 207380000    3
 207390000    4
 207400000    4
 207410000    3
 207420000    3
 207430000    3
 207440000    3
 207450000    3
 207460000    3
 207470000    4
 207480000    3
 207490000    5
 207500000    3
 207510000    3
 207520000    3
 207530000    2
 207540000    4
 207550000    5
 207560000    5
 207570000    5
 207580000    4
 207590000    3
 207600000    4
 207610000    3
 207620000    3
 207630000    2
 207640000    2
 207650000    3
 207660000    5
 207670000    4
 207680000    3
 207690000    3
 207700000    3
 207710000    3
 207720000    4
 207730000    3
 207740000    4
 207750000    2
 207760000    4
 207770000    3
 207780000    7
 207790000    4
 207800000    4
 207810000    3
 207820000    2
 207830000    2
 207840000    3
 207850000    3
 207860000    9
 207870000   10
 207880000    7
 207890000    4
 207900000    4
 207910000    2
 207920000    3
 207930000    3
 207940000    3
 207950000    4
 207960000    3
 207970000    4
 207980000    3
 207990000    3
 208000000    4
 208010000    5
 208020000    4
 208030000    5
 208040000    5
 208050000    4
 208060000    2
 208070000    3
 208080000    3
 208090000    4
 208100000    4
 208110000    3
 208120000    3
 208130000    4
 208140000    3
 208150000    2
 208160000    3
 208170000    3
 208180000    2
 208190000    4
 208200000    3
 208210000    3
 208220000    4
 208230000    2
 208240000    3
 208250000    3
 208260000    4
 208270000    4
 208280000    5
 208290000    5
 208300000    4
 208310000    4
 208320000    3
 208330000    4
 208340000    4
 208350000    3
 208360000    3
 208370000    3
 208380000    3
 208390000    5
 208400000    4
 208410000    4
 208420000    4
 208430000    4
 208440000    3
 208450000    5
 208460000    4
 208470000    5
 208480000    3
 208490000    3
 208500000    5
 208510000    3
 208520000    7
 208530000    5
 208540000    5
 208550000    3
 208560000    4
 208570000   19
 208580000    3
 208590000    3
 208600000    3
 208610000    3
 208620000    5
 208630000    4
 208640000    7
 208650000    5
 208660000    3
 208670000    4
 208680000    2
 208690000    3
 208700000    2
 208710000    4
 208720000    4
 208730000    4
 208740000    4
 208750000    4
 208760000    4
 208770000    5
 208780000    5
 208790000    7
 208800000    3
 208810000    4
 208820000    5
 208830000    5
 208840000    4
 208850000    5
 208860000    4
 208870000    4
 208880000    4
 208890000    4
 208900000    5
 208910000    5
 208920000    5
 208930000    7
 208940000    5
 208950000    6
 208960000    4
 208970000    5
 208980000    7
 208990000    9
 209000000    7
 209010000    5
 209020000    7
 209030000    4
 209040000    5
 209050000    5
 209060000    5
 209070000    5
 209080000    4
 209090000    3
 209100000    4
 209110000    4
 209120000    7
 209130000    5
 209140000    4
 209150000    5
 209160000    3
 209170000    3
 209180000    5
 209190000    5
 209200000    5
 209210000    4
 209220000    5
 209230000    3
 209240000    4
 209250000    4
 209260000    4
 209270000    4
 209280000    7
 209290000   12
 209300000    5
 209310000    3
 209320000    4
 209330000    6
 209340000    4
 209350000    6
 209360000    4
 209370000    4
 209380000    3
 209390000    4
 209400000    4
 209410000    4
 209420000    3
 209430000    5
 209440000    3
 209450000    3
 209460000    2
 209470000    3
 209480000    3
 209490000    3
 209500000    3
 209510000    3
 209520000    6
 209530000    5
 209540000    4
 209550000    4
 209560000    7
 209570000    3
 209580000    7
 209590000    5
 209600000    7
 209610000    4
 209620000    4
 209630000    4
 209640000    2
 209650000    4
 209660000    4
 209670000    5
 209680000    4
 209690000    4
 209700000    9
 209710000    3
 209720000    5
 209730000    9
 209740000    3
 209750000    5
 209760000   19
 209770000    9
 209780000    5
 209790000    4
 209800000    5
 209810000    5
 209820000    3
 209830000    4
 209840000    3
 209850000    4
 209860000    7
 209870000    4
 209880000    4
 209890000    4
 209900000    4
 209910000    4
 209920000    4
 209930000    2
 209940000    4
 209950000    3
 209960000    3
 209970000    3
 209980000    3
 209990000    3
 210000000    3
 210010000    4
 210020000    3
 210030000    3
 210040000    3
 210050000    3
 210060000    3
 210070000    2
 210080000    2
 210090000    3
 210100000    3
 210110000    3
 210120000    3
 210130000   16
 210140000   12
 210150000   14
 210160000   17
 210170000   18
 210180000   13
 210190000   12
 210200000    4
 210210000    5
 210220000    4
 210230000    4
 210240000    4
 210250000    3
 210260000    3
 210270000    4
 210280000    3
 210290000    3
 210300000    3
 210310000    3
 210320000    4
 210330000    4
 210340000    4
 210350000    3
 210360000    3
 210370000    5
 210380000    6
 210390000    5
 210400000    5
 210410000    5
 210420000    3
 210430000    4
 210440000    4
 210450000    3
 210460000    6
 210470000    6
 210480000   10
 210490000    5
 210500000    4
 210510000    5
 210520000    5
 210530000    4
 210540000    4
 210550000    3
 210560000    3
 210570000    4
 210580000    3
 210590000    4
 210600000    3
 210610000    4
 210620000    4
 210630000    3
 210640000    4
 210650000    2
 210660000    3
 210670000    3
 210680000    2
 210690000    3
 210700000    4
 210710000    2
 210720000    2
 210730000    3
 210740000    2
 210750000    4
 210760000    3
 210770000    4
 210780000    4
 210790000    3
 210800000    3
 210810000    3
 210820000    4
 210830000    4
 210840000    4
 210850000    4
 210860000    4
 210870000    5
 210880000    3
 210890000    4
 210900000    4
 210910000    2
 210920000    3
 210930000    3
 210940000    3
 210950000    5
 210960000    4
 210970000    3
 210980000    3
 210990000    4
 211000000    3
 211010000    4
 211020000    2
 211030000    3
 211040000    3
 211050000    3
 211060000    3
 211070000    3
 211080000    4
 211090000    3
 211100000    4
 211110000    5
 211120000    3
 211130000    4
 211140000    6
 211150000    3
 211160000    5
 211170000    7
 211180000    3
 211190000    4
 211200000    5
 211210000    5
 211220000   11
 211230000   16
 211240000   19
 211250000   21
 211260000    4
 211270000    7
 211280000    5
 211290000    6
 211300000   17
 211310000    2
 211320000    3
 211330000    3
 211340000    5
 211350000    4
 211360000    5
 211370000    5
 211380000    3
 211390000    5
 211400000    4
 211410000    3
 211420000    3
 211430000    3
 211440000    4
 211450000    4
 211460000    3
 211470000    4
 211480000    4
 211490000    4
 211500000    3
 211510000    3
 211520000    3
 211530000    5
 211540000    4
 211550000    4
 211560000    3
 211570000    4
 211580000    3
 211590000    4
 211600000    3
 211610000    3
 211620000    5
 211630000    3
 211640000    4
 211650000    4
 211660000    2
 211670000    3
 211680000    4
 211690000    2
 211700000    4
 211710000    3
 211720000    3
 211730000    4
 211740000    2
 211750000    4
 211760000    4
 211770000    5
 211780000    5
 211790000    5
 211800000    3
 211810000    4
 211820000    5
 211830000    4
 211840000    7
 211850000    4
 211860000    5
 211870000    5
 211880000    3
 211890000    4
 211900000    3
 211910000    4
 211920000    3
 211930000    3
 211940000    2
 211950000    4
 211960000    3
 211970000    4
 211980000    5
 211990000    5
 212000000    4
 212010000    5
 212020000    5
 212030000    4
 212040000    4
 212050000    4
 212060000    2
 212070000    3
 212080000    3
 212090000    4
 212100000    3
 212110000    4
 212120000    2
 212130000    3
 212140000    2
 212150000    4
 212160000    4
 212170000    3
 212180000    3
 212190000    3
 212200000    3
 212210000    2
 212220000    3
 212230000    3
 212240000    2
 212250000    2
 212260000    3
 212270000    2
 212280000    3
 212290000    3
 212300000    4
 212310000    3
 212320000    4
 212330000    4
 212340000    5
 212350000    5
 212360000    9
 212370000    5
 212380000    5
 212390000    4
 212400000    4
 212410000    4
 212420000    5
 212430000   18
 212440000   19
 212450000   17
 212460000   18
 212470000   14
 212480000   12
 212490000   19
 212500000   19
 212510000    9
 212520000   12
 212530000    8
 212540000   10
 212550000   10
 212560000   10
 212570000   14
 212580000   15
 212590000   19
 212600000   19
 212610000   19
 212620000   18
 212630000   17
 212640000   21
 212650000   23
 212660000   19
 212670000   19
 212680000   19
 212690000   14
 212700000    4
 212710000    4
 212720000    5
 212730000    7
 212740000    4
 212750000    3
 212760000    5
 212770000    9
 212780000    3
 212790000    5
 212800000    4
 212810000    7
 212820000    4
 212830000    5
 212840000    5
 212850000    5
 212860000    5
 212870000    5
 212880000    4
 212890000    4
 212900000    4
 212910000    3
 212920000    7
 212930000    3
 212940000    4
 212950000    7
 212960000    5
 212970000    4
 212980000    9
 212990000    4
 213000000    4
 213010000    5
 213020000    5
 213030000    5
 213040000    5
 213050000    5
 213060000   17
 213070000   23
 213080000   16
 213090000   15
 213100000   18
 213110000    5
 213120000    5
 213130000    3
 213140000    4
 213150000    4
 213160000    7
 213170000    6
 213180000    7
 213190000    5
 213200000    5
 213210000    4
 213220000    3
 213230000    3
 213240000    3
 213250000    4
 213260000    4
 213270000    3
 213280000    5
 213290000    5
 213300000    4
 213310000    2
 213320000    3
 213330000    3
 213340000    3
 213350000    3
 213360000    4
 213370000    4
 213380000    3
 213390000    4
 213400000    4
 213410000    4
 213420000    4
 213430000    4
 213440000   15
 213450000   18
 213460000   14
 213470000   15
 213480000   26
 213490000   21
 213500000   17
 213510000   19
 213520000   19
 213530000   19
 213540000   19
 213550000   18
 213560000   22
 213570000   22
 213580000   18
 213590000   19
 213600000   19
 213610000   14
 213620000   21
 213630000   19
 213640000   25
 213650000   18
 213660000   21
 213670000   21
 213680000   23
 213690000   19
 213700000    5
 213710000    5
 213720000    5
 213730000    5
 213740000    5
 213750000    3
 213760000    4
 213770000    4
 213780000    4
 213790000    4
 213800000    5
 213810000    4
 213820000    5
 213830000    7
 213840000    6
 213850000    5
 213860000    7
 213870000    7
 213880000    3
 213890000    5
 213900000    4
 213910000    6
 213920000    3
 213930000    4
 213940000    3
 213950000    4
 213960000    5
 213970000    5
 213980000    5
 213990000    5
 214000000    5
 214010000    2
 214020000    4
 214030000    3
 214040000    3
 214050000    2
 214060000    3
 214070000    5
 214080000    5
 214090000    4
 214100000    7
 214110000    7
 214120000    9
 214130000    4
 214140000    4
 214150000    5
 214160000    6
 214170000    7
 214180000    6
 214190000    2
 214200000    7
 214210000    7
 214220000    4
 214230000    8
 214240000    7
 214250000    6
 214260000    5
 214270000    5
 214280000    5
 214290000    5
 214300000    7
 214310000   21
 214320000   19
 214330000   21
 214340000   26
 214350000   23
 214360000   24
 214370000   26
 214380000   24
 214390000   26
 214400000   22
 214410000   21
 214420000    7
 214430000    4
 214440000    3
 214450000    5
 214460000    3
 214470000    4
 214480000    5
 214490000    4
 214500000    5
 214510000    3
 214520000    3
 214530000    3
 214540000    4
 214550000    3
 214560000    3
 214570000    6
 214580000    7
 214590000    5
 214600000    4
 214610000    5
 214620000    4
 214630000    4
 214640000    4
 214650000    4
 214660000    3
 214670000    5
 214680000    5
 214690000    3
 214700000    3
 214710000    4
 214720000    3
 214730000    3
 214740000    3
 214750000    3
 214760000    4
 214770000    3
 214780000    5
 214790000    3
 214800000    5
 214810000    4
 214820000    3
 214830000    5
 214840000    3
 214850000    5
 214860000    3
 214870000    4
 214880000    3
 214890000    3
 214900000    4
 214910000    5
 214920000    7
 214930000    5
 214940000    6
 214950000    4
 214960000    5
 214970000    5
 214980000    4
 214990000    5
 215000000    5
 215010000    4
 215020000    2
 215030000    4
 215040000    5
 215050000    5
 215060000    5
 215070000    6
 215080000    4
 215090000    4
 215100000    4
 215110000    5
 215120000    4
 215130000    2
 215140000    5
 215150000    5
 215160000    4
 215170000    3
 215180000    4
 215190000    4
 215200000    3
 215210000    4
 215220000    3
 215230000    4
 215240000    4
 215250000    3
 215260000    3
 215270000    2
 215280000    4
 215290000    6
 215300000    4
 215310000    5
 215320000    4
 215330000    5
 215340000    5
 215350000    5
 215360000    4
 215370000    5
 215380000    5
 215390000    7
 215400000    3
 215410000    7
 215420000    4
 215430000    7
 215440000    6
 215450000    5
 215460000    4
 215470000    6
 215480000    4
 215490000    3
 215500000    7
 215510000    3
 215520000    5
 215530000    7
 215540000    4
 215550000    4
 215560000    5
 215570000   20
 215580000   15
 215590000   21
 215600000   20
 215610000   21
 215620000   19
 215630000   12
 215640000    8
 215650000   16
 215660000    4
 215670000    7
 215680000    3
 215690000    5
 215700000    8
 215710000    4
 215720000    2
 215730000    4
 215740000    6
 215750000    7
 215760000    5
 215770000    7
 215780000    6
 215790000   16
 215800000   23
 215810000   24
 215820000   21
 215830000   26
 215840000   23
 215850000   22
 215860000    9
 215870000   25
 215880000   22
 215890000   23
 215900000   23
 215910000   27
 215920000   26
 215930000   27
 215940000   25
 215950000   25
 215960000   22
 215970000   23
 215980000   26
 215990000   22
 216000000   26
 216010000   23
 216020000   26
 216030000   26
 216040000   25
 216050000   21
 216060000   26
 216070000   26
 216080000   26
 216090000   26
 216100000   21
 216110000   25
 216120000   21
 216130000   26
 216140000   26
 216150000   23
 216160000   25
 216170000   25
 216180000   26
 216190000   26
 216200000   27
 216210000   25
 216220000   25
 216230000   25
 216240000   24
 216250000   23
 216260000   18
 216270000   15
 216280000   26
 216290000   24
 216300000   19
 216310000   21
 216320000   23
 216330000   23
 216340000   22
 216350000   19
 216360000   17
 216370000   21
 216380000   24
 216390000   22
 216400000   14
 216410000   21
 216420000   19
 216430000   19
 216440000   21
 216450000   21
 216460000   20
 216470000   21
 216480000   22
 216490000   24
 216500000   17
 216510000   19
 216520000   19
 216530000   23
 216540000   21
 216550000   23
 216560000   21
 216570000   25
 216580000   26
 216590000   23
 216600000   23
 216610000   23
 216620000   26
 216630000   24
 216640000   26
 216650000   22
 216660000   21
 216670000   25
 216680000   26
 216690000   23
 216700000   16
 216710000   22
 216720000   22
 216730000   23
 216740000   26
 216750000   21
 216760000   22
 216770000   26
 216780000   26
 216790000    8
 216800000    6
 216810000    7
 216820000    4
 216830000    7
 216840000    7
 216850000    7
 216860000    5
 216870000    7
 216880000    7
 216890000   17
 216900000   19
 216910000   24
 216920000   19
 216930000   23
 216940000   22
 216950000   21
 216960000   19
 216970000   24
 216980000   23
 216990000   25
 217000000   21
 217010000   26
 217020000   23
 217030000   19
 217040000   21
 217050000   18
 217060000   19
 217070000   10
 217080000   15
 217090000   20
 217100000   18
 217110000    8
 217120000   10
 217130000    5
 217140000    7
 217150000    5
 217160000   16
 217170000   11
 217180000   14
 217190000   21
 217200000   16
 217210000   18
 217220000   19
 217230000   19
 217240000   21
 217250000   24
 217260000   22
 217270000   23
 217280000   25
 217290000   19
 217300000   19
 217310000   18
 217320000   18
 217330000   16
 217340000   14
 217350000    5
 217360000    4
 217370000    4
 217380000    5
 217390000    5
 217400000    4
 217410000    4
 217420000    5
 217430000    5
 217440000    4
 217450000    3
 217460000    3
 217470000    3
 217480000    4
 217490000    4
 217500000    4
 217510000    4
 217520000    3
 217530000    2
 217540000    4
 217550000    3
 217560000    6
 217570000    7
 217580000    7
 217590000    7
 217600000    4
 217610000    3
 217620000    3
 217630000    4
 217640000    4
 217650000    3
 217660000    4
 217670000    4
 217680000    5
 217690000    8
 217700000    4
 217710000    4
 217720000    3
 217730000    3
 217740000    2
 217750000    3
 217760000    5
 217770000    6
 217780000    3
 217790000    4
 217800000    7
 217810000    3
 217820000    3
 217830000    3
 217840000    4
 217850000    4
 217860000    3
 217870000    4
 217880000    5
 217890000    5
 217900000    4
 217910000    3
 217920000    3
 217930000    4
 217940000    5
 217950000    7
 217960000    4
 217970000    4
 217980000    3
 217990000    5
 218000000    4
 218010000    3
 218020000    5
 218030000    5
 218040000    7
 218050000   15
 218060000    5
 218070000    4
 218080000    5
 218090000    4
 218100000    3
 218110000    4
 218120000    4
 218130000    4
 218140000    3
 218150000    2
 218160000    3
 218170000    3
 218180000    3
 218190000    3
 218200000    4
 218210000    5
 218220000    3
 218230000    3
 218240000    5
 218250000   14
 218260000   16
 218270000   17
 218280000   11
 218290000    4
 218300000    4
 218310000    4
 218320000    3
 218330000    6
 218340000    4
 218350000    3
 218360000    5
 218370000    6
 218380000    4
 218390000    2
 218400000    4
 218410000    4
 218420000    4
 218430000    5
 218440000    4
 218450000    4
 218460000    5
 218470000    2
 218480000    3
 218490000    5
 218500000    4
 218510000    5
 218520000    6
 218530000    5
 218540000    6
 218550000    5
 218560000    7
 218570000    7
 218580000    3
 218590000    3
 218600000    4
 218610000    3
 218620000    4
 218630000    4
 218640000    5
 218650000    6
 218660000    4
 218670000    6
 218680000    4
 218690000    7
 218700000    5
 218710000    6
 218720000    6
 218730000    3
 218740000    5
 218750000    4
 218760000    4
 218770000    5
 218780000   16
 218790000    7
 218800000    8
 218810000    6
 218820000    7
 218830000    7
 218840000    5
 218850000    7
 218860000    6
 218870000   14
 218880000    7
 218890000   18
 218900000   13
 218910000    7
 218920000    6
 218930000    4
 218940000    4
 218950000    3
 218960000    4
 218970000    3
 218980000    3
 218990000    5
 219000000    7
 219010000    4
 219020000    4
 219030000    4
 219040000    3
 219050000    9
 219060000    3
 219070000   16
 219080000    4
 219090000    4
 219100000    4
 219110000   12
 219120000   16
 219130000   21
 219140000   19
 219150000   19
 219160000   15
 219170000   19
 219180000   18
 219190000   16
 219200000   19
 219210000   20
 219220000   21
 219230000   21
 219240000   18
 219250000   22
 219260000   21
 219270000   23
 219280000   19
 219290000    7
 219300000   12
 219310000   15
 219320000   19
 219330000    8
 219340000    7
 219350000    9
 219360000    5
 219370000    4
 219380000    6
 219390000    5
 219400000    6
 219410000    8
 219420000    5
 219430000    5
 219440000    5
 219450000    4
 219460000    5
 219470000    7
 219480000    4
 219490000   13
 219500000   19
 219510000    5
 219520000    4
 219530000    5
 219540000    8
 219550000    4
 219560000    7
 219570000    6
 219580000    5
 219590000    5
 219600000    3
 219610000    5
 219620000    4
 219630000    4
 219640000    4
 219650000    2
 219660000    3
 219670000    4
 219680000    5
 219690000    4
 219700000    3
 219710000    4
 219720000    3
 219730000    5
 219740000    5
 219750000    3
 219760000    3
 219770000    3
 219780000    2
 219790000    4
 219800000    5
 219810000    3
 219820000    5
 219830000   12
 219840000    7
 219850000    8
 219860000    4
 219870000    6
 219880000    7
 219890000    5
 219900000    5
 219910000    7
 219920000   12
 219930000    4
 219940000    9
 219950000    5
 219960000    5
 219970000   19
 219980000   22
 219990000   21
 220000000   26
 220010000   27
 220020000   27
 220030000   24
 220040000   26
 220050000   31
 220060000   25
 220070000   18
 220080000   20
 220090000   21
 220100000   20
 220110000   21
 220120000   23
 220130000   24
 220140000   26
 220150000   24
 220160000   17
 220170000   22
 220180000   23
 220190000   21
 220200000   21
 220210000   18
 220220000   23
 220230000   23
 220240000   24
 220250000   23
 220260000   19
 220270000   16
 220280000   24
 220290000   20
 220300000   20
 220310000   21
 220320000   22
 220330000   18
 220340000   21
 220350000   23
 220360000   20
 220370000   25
 220380000   25
 220390000   24
 220400000   20
 220410000   24
 220420000   23
 220430000   15
 220440000    9
 220450000    9
 220460000    9
 220470000    6
 220480000    7
 220490000    4
 220500000    7
 220510000    5
 220520000    4
 220530000    3
 220540000    4
 220550000    3
 220560000    3
 220570000    5
 220580000    7
 220590000    4
 220600000    7
 220610000    5
 220620000    4
 220630000    4
 220640000    5
 220650000    4
 220660000    5
 220670000    5
 220680000    5
 220690000    5
 220700000    4
 220710000    5
 220720000    6
 220730000   13
 220740000    5
 220750000    2
 220760000    4
 220770000    3
 220780000    7
 220790000    5
 220800000    4
 220810000    4
 220820000    5
 220830000    4
 220840000    3
 220850000    5
 220860000    3
 220870000   17
 220880000    5
 220890000    6
 220900000    5
 220910000    4
 220920000    5
 220930000    5
 220940000   14
 220950000    4
 220960000    4
 220970000    3
 220980000    3
 220990000    3
 221000000    3
 221010000    2
 221020000    3
 221030000    4
 221040000    3
 221050000    3
 221060000    3
 221070000    3
 221080000    3
 221090000    3
 221100000    3
 221110000    5
 221120000    5
 221130000    2
 221140000    3
 221150000    4
 221160000    3
 221170000    4
 221180000    4
 221190000    4
 221200000    4
 221210000    4
 221220000    5
 221230000    2
 221240000    4
 221250000    7
 221260000    3
 221270000    5
 221280000    4
 221290000    6
 221300000   14
 221310000    6
 221320000   17
 221330000   21
 221340000    8
 221350000    3
 221360000    4
 221370000    5
 221380000    9
 221390000    5
 221400000    5
 221410000    7
 221420000    3
 221430000    3
 221440000   19
 221450000   20
 221460000   19
 221470000   22
 221480000   18
 221490000   19
 221500000   24
 221510000   20
 221520000   19
 221530000   16
 221540000   14
 221550000   17
 221560000   19
 221570000   23
 221580000   22
 221590000   25
 221600000   22
 221610000   21
 221620000   17
 221630000   23
 221640000   27
 221650000   22
 221660000   21
 221670000   26
 221680000   27
 221690000   25
 221700000   26
 221710000   24
 221720000   21
 221730000   20
 221740000   23
 221750000   16
 221760000    9
 221770000    6
 221780000    5
 221790000    4
 221800000    4
 221810000    4
 221820000    5
 221830000    5
 221840000    6
 221850000    5
 221860000    6
 221870000    2
 221880000    5
 221890000    3
 221900000    3
 221910000    4
 221920000    2
 221930000    4
 221940000    4
 221950000    4
 221960000    4
 221970000    4
 221980000    4
 221990000    2
 222000000    4
 222010000    4
 222020000    3
 222030000    3
 222040000    4
 222050000    4
 222060000    4
 222070000    2
 222080000    3
 222090000    3
 222100000    4
 222110000    4
 222120000    5
 222130000    4
 222140000    4
 222150000   20
 222160000    4
 222170000    7
 222180000    5
 222190000    4
 222200000    4
 222210000    4
 222220000    5
 222230000    5
 222240000    3
 222250000    5
 222260000    5
 222270000    4
 222280000    5
 222290000    3
 222300000    5
 222310000    4
 222320000    3
 222330000    4
 222340000    7
 222350000    6
 222360000    5
 222370000    5
 222380000    5
 222390000    5
 222400000    4
 222410000    2
 222420000    3
 222430000    5
 222440000    5
 222450000    3
 222460000    5
 222470000   18
 222480000   22
 222490000    9
 222500000    5
 222510000    5
 222520000    5
 222530000    4
 222540000    6
 222550000    5
 222560000   11
 222570000    4
 222580000    5
 222590000    6
 222600000   21
 222610000   19
 222620000   16
 222630000    5
 222640000    5
 222650000    6
 222660000    5
 222670000    4
 222680000    4
 222690000    6
 222700000    3
 222710000    3
 222720000    4
 222730000    9
 222740000    3
 222750000    4
 222760000    4
 222770000    4
 222780000    4
 222790000    3
 222800000    3
 222810000    5
 222820000    5
 222830000    3
 222840000    3
 222850000    5
 222860000    3
 222870000    4
 222880000    2
 222890000    4
 222900000    4
 222910000    4
 222920000    5
 222930000    4
 222940000    4
 222950000    7
 222960000    7
 222970000    5
 222980000    4
 222990000    7
 223000000    4
 223010000    5
 223020000    4
 223030000    3
 223040000    4
 223050000    3
 223060000    4
 223070000    3
 223080000    3
 223090000    2
 223100000    3
 223110000    3
 223120000    4
 223130000    3
 223140000    3
 223150000    2
 223160000    4
 223170000    3
 223180000    3
 223190000    5
 223200000    5
 223210000    6
 223220000    4
 223230000    5
 223240000    5
 223250000    4
 223260000    5
 223270000    4
 223280000    7
 223290000    4
 223300000    5
 223310000    4
 223320000    4
 223330000    4
 223340000    3
 223350000    5
 223360000    4
 223370000    7
 223380000    5
 223390000    4
 223400000    7
 223410000    9
 223420000   14
 223430000   14
 223440000    7
 223450000    5
 223460000    4
 223470000    4
 223480000    5
 223490000    6
 223500000    5
 223510000    5
 223520000    6
 223530000    7
 223540000    5
 223550000    5
 223560000    5
 223570000    5
 223580000    5
 223590000    8
 223600000    5
 223610000    5
 223620000    5
 223630000    4
 223640000    4
 223650000    3
 223660000    4
 223670000    7
 223680000    5
 223690000    5
 223700000    3
 223710000    4
 223720000    7
 223730000    7
 223740000    4
 223750000    5
 223760000    5
 223770000    5
 223780000    4
 223790000    5
 223800000   14
 223810000   13
 223820000   18
 223830000   21
 223840000   21
 223850000   23
 223860000   22
 223870000   23
 223880000   22
 223890000   21
 223900000   19
 223910000   16
 223920000    4
 223930000    4
 223940000    7
 223950000    3
 223960000    4
 223970000    5
 223980000    4
 223990000    4
 224000000    5
 224010000    3
 224020000    4
 224030000    4
 224040000    4
 224050000    4
 224060000   17
 224070000    5
 224080000    5
 224090000    4
 224100000    5
 224110000    4
 224120000    8
 224130000    5
 224140000    5
 224150000   19
 224160000   17
 224170000   18
 224180000   21
 224190000    3
 224200000    3
 224210000    3
 224220000    4
 224230000    2
 224240000    4
 224250000    5
 224260000    5
 224270000    4
 224280000    4
 224290000    3
 224300000    3
 224310000    4
 224320000    4
 224330000    3
 224340000    4
 224350000    5
 224360000    4
 224370000    3
 224380000    5
 224390000    3
 224400000    5
 224410000    7
 224420000   14
 224430000    5
 224440000    5
 224450000    9
 224460000    4
 224470000    5
 224480000    6
 224490000    2
 224500000    5
 224510000    6
 224520000    5
 224530000    7
 224540000    6
 224550000    6
 224560000    6
 224570000   22
 224580000   15
 224590000   16
 224600000   20
 224610000    5
 224620000    5
 224630000    9
 224640000    6
 224650000    7
 224660000    8
 224670000   23
 224680000   23
 224690000   23
 224700000   26
 224710000   23
 224720000   21
 224730000   22
 224740000   27
 224750000   22
 224760000   26
 224770000   23
 224780000   23
 224790000   25
 224800000   21
 224810000   26
 224820000   27
 224830000   26
 224840000   26
 224850000   26
 224860000   28
 224870000   22
 224880000   24
 224890000   24
 224900000   24
 224910000   18
 224920000   21
 224930000   23
 224940000   25
 224950000   26
 224960000   22
 224970000   19
 224980000   25
 224990000   24
 225000000   24
 225010000   22
 225020000   26
 225030000   23
 225040000   26
 225050000   23
 225060000   23
 225070000   26
 225080000   23
 225090000   24
 225100000   25
 225110000   26
 225120000   25
 225130000   21
 225140000   24
 225150000   24
 225160000   21
 225170000   20
 225180000   19
 225190000   17
 225200000   16
 225210000   23
 225220000   19
 225230000   23
 225240000   25
 225250000   28
 225260000   27
 225270000   25
 225280000   26
 225290000   23
 225300000   21
 225310000   20
 225320000   21
 225330000   19
 225340000   21
 225350000   21
 225360000   22
 225370000   21
 225380000   21
 225390000   25
 225400000   25
 225410000   18
 225420000   23
 225430000   22
 225440000   25
 225450000   26
 225460000   22
 225470000   23
 225480000   21
 225490000   20
 225500000   19
 225510000   24
 225520000   22
 225530000   23
 225540000   24
 225550000   26
 225560000   23
 225570000   24
 225580000   22
 225590000   24
 225600000   22
 225610000   23
 225620000   21
 225630000   19
 225640000   20
 225650000   26
 225660000   23
 225670000   26
 225680000   22
 225690000   21
 225700000   14
 225710000   24
 225720000   21
 225730000   18
 225740000   22
 225750000   21
 225760000   24
 225770000   26
 225780000   24
 225790000   25
 225800000   22
 225810000   21
 225820000   26
 225830000   24
 225840000   23
 225850000   21
 225860000   19
 225870000   19
 225880000   24
 225890000   22
 225900000   16
 225910000   13
 225920000   17
 225930000   16
 225940000   16
 225950000   16
 225960000   17
 225970000   19
 225980000   15
 225990000    8
 226000000   14
 226010000    7
 226020000    4
 226030000    3
 226040000    4
 226050000    4
 226060000    4
 226070000    5
 226080000    4
 226090000    4
 226100000    4
 226110000    4
 226120000    3
 226130000    3
 226140000    3
 226150000    4
 226160000    4
 226170000    2
 226180000    4
 226190000    3
 226200000    3
 226210000    3
 226220000    7
 226230000    5
 226240000    5
 226250000    5
 226260000    5
 226270000    6
 226280000    5
 226290000    5
 226300000    4
 226310000    3
 226320000    4
 226330000    4
 226340000    4
 226350000    5
 226360000    5
 226370000    3
 226380000    7
 226390000   12
 226400000   16
 226410000   23
 226420000   18
 226430000   22
 226440000   21
 226450000   21
 226460000   27
 226470000   24
 226480000   22
 226490000   22
 226500000   23
 226510000   25
 226520000   24
 226530000   25
 226540000   26
 226550000   23
 226560000   23
 226570000   22
 226580000   26
 226590000   26
 226600000   18
 226610000   23
 226620000   19
 226630000   18
 226640000   21
 226650000   23
 226660000   22
 226670000   23
 226680000   21
 226690000   21
 226700000   19
 226710000   21
 226720000   22
 226730000   20
 226740000   21
 226750000   14
 226760000    7
 226770000    4
 226780000    7
 226790000    5
 226800000   19
 226810000   13
 226820000   15
 226830000   22
 226840000   23
 226850000   24
 226860000   25
 226870000   21
 226880000   24
 226890000   23
 226900000   23
 226910000   11
 226920000   22
 226930000   21
 226940000   21
 226950000   15
 226960000   20
 226970000   23
 226980000   22
 226990000   26
 227000000   23
 227010000   23
 227020000   24
 227030000   26
 227040000   23
 227050000   27
 227060000   27
 227070000   28
 227080000   26
 227090000   26
 227100000   22
 227110000   23
 227120000   22
 227130000   22
 227140000   24
 227150000   22
 227160000   22
 227170000   23
 227180000   21
 227190000   21
 227200000   24
 227210000   23
 227220000   20
 227230000   20
 227240000   23
 227250000   23
 227260000   23
 227270000   23
 227280000   24
 227290000   23
 227300000   26
 227310000   23
 227320000   22
 227330000   26
 227340000   23
 227350000   26
 227360000   25
 227370000   26
 227380000   23
 227390000   21
 227400000   20
 227410000   22
 227420000   24
 227430000   20
 227440000   23
 227450000   19
 227460000   20
 227470000   21
 227480000   21
 227490000   19
 227500000   22
 227510000   16
 227520000    7
 227530000    5
 227540000    6
 227550000    5
 227560000    3
 227570000    4
 227580000    4
 227590000    5
 227600000    6
 227610000    4
 227620000    4
 227630000    4
 227640000    5
 227650000    5
 227660000    5
 227670000    6
 227680000    5
 227690000    4
 227700000    7
 227710000    5
 227720000    4
 227730000    3
 227740000    4
 227750000    4
 227760000    4
 227770000    3
 227780000    5
 227790000    5
 227800000    4
 227810000    7
 227820000    5
 227830000    5
 227840000    7
 227850000    4
 227860000    5
 227870000    3
 227880000    3
 227890000    3
 227900000    3
 227910000    3
 227920000    4
 227930000    4
 227940000    5
 227950000    5
 227960000    4
 227970000    7
 227980000    8
 227990000    5
 228000000    3
 228010000    7
 228020000    5
 228030000    7
 228040000    8
 228050000    9
 228060000    5
 228070000    5
 228080000    6
 228090000    4
 228100000    9
 228110000    5
 228120000    6
 228130000    3
 228140000    4
 228150000    4
 228160000    4
 228170000    3
 228180000    4
 228190000    7
 228200000    3
 228210000    4
 228220000   12
 228230000    7
 228240000    5
 228250000    5
 228260000    4
 228270000    5
 228280000    5
 228290000    5
 228300000    5
 228310000    3
 228320000    5
 228330000    3
 228340000    4
 228350000    2
 228360000    5
 228370000    6
 228380000    3
 228390000    5
 228400000    4
 228410000    5
 228420000    7
 228430000    8
 228440000    6
 228450000    5
 228460000    6
 228470000    7
 228480000    5
 228490000    7
 228500000    6
 228510000    5
 228520000    4
 228530000    4
 228540000    4
 228550000    4
 228560000    3
 228570000    4
 228580000    3
 228590000    5
 228600000    4
 228610000    4
 228620000    4
 228630000    3
 228640000    4
 228650000    4
 228660000    4
 228670000    5
 228680000    2
 228690000    3
 228700000    3
 228710000    4
 228720000    3
 228730000    2
 228740000    3
 228750000    3
 228760000    3
 228770000    5
 228780000    4
 228790000    3
 228800000    4
 228810000    4
 228820000    3
 228830000    5
 228840000    4
 228850000    5
 228860000    5
 228870000    5
 228880000    4
 228890000    5
 228900000    4
 228910000    4
 228920000    5
 228930000    4
 228940000    5
 228950000    3
 228960000    4
 228970000    5
 228980000    3
 228990000    4
 229000000    4
 229010000    4
 229020000    2
 229030000    3
 229040000    4
 229050000    7
 229060000    3
 229070000    6
 229080000    5
 229090000    3
 229100000    4
 229110000    3
 229120000    3
 229130000    4
 229140000    4
 229150000    4
 229160000    3
 229170000    4
 229180000    3
 229190000    3
 229200000    5
 229210000    2
 229220000    6
 229230000    4
 229240000    5
 229250000    5
 229260000    5
 229270000    3
 229280000    4
 229290000    3
 229300000    3
 229310000    4
 229320000    4
 229330000    3
 229340000    4
 229350000    4
 229360000    4
 229370000    2
 229380000    4
 229390000    3
 229400000    5
 229410000    4
 229420000    3
 229430000    4
 229440000    3
 229450000    3
 229460000    4
 229470000    3
 229480000    3
 229490000    2
 229500000    4
 229510000    4
 229520000    4
 229530000    5
 229540000    4
 229550000    4
 229560000    3
 229570000   10
 229580000    4
 229590000    6
 229600000    5
 229610000    4
 229620000    4
 229630000    4
 229640000    4
 229650000    5
 229660000    4
 229670000    4
 229680000    4
 229690000    5
 229700000    6
 229710000    5
 229720000    5
 229730000    5
 229740000    3
 229750000    5
 229760000    5
 229770000    4
 229780000    7
 229790000   14
 229800000   15
 229810000    7
 229820000    5
 229830000    6
 229840000    5
 229850000    4
 229860000    5
 229870000    3
 229880000    5
 229890000    4
 229900000    5
 229910000    8
 229920000    7
 229930000    5
 229940000    8
 229950000   12
 229960000   19
 229970000    6
 229980000    3
 229990000    3
 230000000    3
 230010000    4
 230020000    5
 230030000    3
 230040000    2
 230050000    3
 230060000    3
 230070000    3
 230080000    3
 230090000    7
 230100000    6
 230110000    3
 230120000    4
 230130000    4
 230140000    4
 230150000    4
 230160000    4
 230170000    5
 230180000    3
 230190000    4
 230200000    4
 230210000    4
 230220000    5
 230230000    8
 230240000    3
 230250000    3
 230260000    4
 230270000    3
 230280000    3
 230290000    3
 230300000    5
 230310000    4
 230320000    5
 230330000    5
 230340000    6
 230350000    5
 230360000    4
 230370000    5
 230380000    4
 230390000    5
 230400000    5
 230410000    4
 230420000    3
 230430000    4
 230440000    5
 230450000    5
 230460000    7
 230470000    9
 230480000    9
 230490000   16
 230500000    8
 230510000    6
 230520000    5
 230530000    7
 230540000   13
 230550000   19
 230560000    5
 230570000    4
 230580000    7
 230590000    8
 230600000    5
 230610000    4
 230620000    5
 230630000    6
 230640000    7
 230650000    4
 230660000    7
 230670000    5
 230680000    5
 230690000    5
 230700000    5
 230710000    3
 230720000    3
 230730000    4
 230740000    4
 230750000    7
 230760000   22
 230770000   15
 230780000   21
 230790000   19
 230800000   16
 230810000   21
 230820000   22
 230830000   19
 230840000   14
 230850000   21
 230860000   15
 230870000   11
 230880000   19
 230890000    3
 230900000    3
 230910000    4
 230920000    3
 230930000    4
 230940000    4
 230950000    4
 230960000    4
 230970000    4
 230980000    4
 230990000    5
 231000000    5
 231010000    5
 231020000    5
 231030000    5
 231040000    4
 231050000    5
 231060000    5
 231070000    8
 231080000   18
 231090000    4
 231100000    6
 231110000    5
 231120000    7
 231130000    4
 231140000    5
 231150000    5
 231160000    5
 231170000    4
 231180000    5
 231190000    5
 231200000    3
 231210000    4
 231220000    3
 231230000    3
 231240000    7
 231250000    8
 231260000    5
 231270000    3
 231280000    4
 231290000    4
 231300000    4
 231310000    5
 231320000    4
 231330000    8
 231340000    6
 231350000    5
 231360000    7
 231370000    5
 231380000    5
 231390000    9
 231400000    8
 231410000    7
 231420000    5
 231430000    3
 231440000    7
 231450000    5
 231460000    3
 231470000    4
 231480000    4
 231490000    5
 231500000    8
 231510000    7
 231520000    7
 231530000    5
 231540000    5
 231550000    5
 231560000    7
 231570000    5
 231580000    6
 231590000   11
 231600000    6
 231610000    4
 231620000    5
 231630000    5
 231640000   11
 231650000   22
 231660000   23
 231670000   19
 231680000   20
 231690000   22
 231700000   22
 231710000   26
 231720000   24
 231730000   11
 231740000   21
 231750000   23
 231760000   19
 231770000   22
 231780000   26
 231790000   24
 231800000   23
 231810000   19
 231820000   22
 231830000   24
 231840000   20
 231850000   16
 231860000   21
 231870000   24
 231880000   26
 231890000   27
 231900000   26
 231910000   27
 231920000   21
 231930000   22
 231940000   22
 231950000   24
 231960000   27
 231970000   22
 231980000   22
 231990000   21
 232000000   23
 232010000   26
 232020000   23
 232030000   19
 232040000   20
 232050000   19
 232060000   23
 232070000   18
 232080000   24
 232090000   21
 232100000   23
 232110000   19
 232120000   15
 232130000   17
 232140000   13
 232150000   11
 232160000   22
 232170000   23
 232180000   19
 232190000   19
 232200000   16
 232210000   19
 232220000   15
 232230000   16
 232240000   17
 232250000   19
 232260000   21
 232270000   22
 232280000   18
 232290000   15
 232300000    4
 232310000    4
 232320000    5
 232330000    3
 232340000    5
 232350000   13
 232360000    4
 232370000    4
 232380000    3
 232390000    3
 232400000    4
 232410000    4
 232420000    3
 232430000    3
 232440000    4
 232450000    4
 232460000   14
 232470000    4
 232480000    7
 232490000    4
 232500000    5
 232510000    5
 232520000    3
 232530000    4
 232540000    5
 232550000    4
 232560000    8
 232570000    4
 232580000    5
 232590000    5
 232600000    6
 232610000   10
 232620000    3
 232630000    5
 232640000    4
 232650000    3
 232660000    3
 232670000    5
 232680000    5
 232690000    4
 232700000    4
 232710000   10
 232720000    7
 232730000   11
 232740000   10
 232750000    8
 232760000    4
 232770000    5
 232780000    8
 232790000    7
 232800000    7
 232810000   13
 232820000   22
 232830000   19
 232840000   12
 232850000   19
 232860000    7
 232870000   18
 232880000   10
 232890000    7
 232900000    7
 232910000    5
 232920000    5
 232930000    3
 232940000    5
 232950000    5
 232960000    5
 232970000    6
 232980000    5
 232990000    5
 233000000    5
 233010000    6
 233020000    4
 233030000    5
 233040000    5
 233050000    8
 233060000    5
 233070000    5
 233080000    4
 233090000    4
 233100000    4
 233110000    8
 233120000    7
 233130000    5
 233140000    4
 233150000    7
 233160000    7
 233170000    4
 233180000    6
 233190000    3
 233200000    5
 233210000    9
 233220000    4
 233230000    4
 233240000    5
 233250000    4
 233260000    5
 233270000    4
 233280000    4
 233290000    4
 233300000    5
 233310000    5
 233320000    4
 233330000    3
 233340000    3
 233350000    3
 233360000    3
 233370000    4
 233380000    2
 233390000    5
 233400000    3
 233410000    5
 233420000    4
 233430000    3
 233440000    4
 233450000    3
 233460000    4
 233470000    5
 233480000    4
 233490000    3
 233500000    8
 233510000    4
 233520000    5
 233530000    3
 233540000    6
 233550000    4
 233560000    7
 233570000    5
 233580000    7
 233590000    5
 233600000    3
 233610000    4
 233620000    3
 233630000    1
 233640000    7
 233650000    5
 233660000    4
 233670000    7
 233680000    7
 233690000    4
 233700000    5
 233710000    4
 233720000    2
 233730000   17
 233740000    8
 233750000    6
 233760000    4
 233770000    5
 233780000    4
 233790000    3
 233800000    2
 233810000    9
 233820000    9
 233830000    5
 233840000    5
 233850000    4
 233860000    3
 233870000    4
 233880000    4
 233890000    4
 233900000    3
 233910000    4
 233920000    3
 233930000    4
 233940000    4
 233950000    3
 233960000    4
 233970000    4
 233980000    4
 233990000    4
 234000000    4
 234010000    3
 234020000    4
 234030000    4
 234040000    4
 234050000    3
 234060000    5
 234070000    4
 234080000    4
 234090000    4
 234100000    3
 234110000    3
 234120000    3
 234130000    3
 234140000    3
 234150000    4
 234160000    2
 234170000    4
 234180000    3
 234190000    4
 234200000    3
 234210000    2
 234220000    3
 234230000    3
 234240000    4
 234250000    2
 234260000    4
 234270000    3
 234280000    3
 234290000    2
 234300000    2
 234310000    5
 234320000    5
 234330000    3
 234340000    4
 234350000    7
 234360000    3
 234370000    3
 234380000    3
 234390000    2
 234400000    3
 234410000    3
 234420000    3
 234430000    2
 234440000    2
 234450000    3
 234460000    5
 234470000    3
 234480000    3
 234490000    4
 234500000    4
 234510000    7
 234520000    4
 234530000    5
 234540000    7
 234550000    3
 234560000    3
 234570000    4
 234580000    2
 234590000    2
 234600000    4
 234610000    2
 234620000    3
 234630000    4
 234640000    4
 234650000    3
 234660000    3
 234670000    3
 234680000    3
 234690000    4
 234700000    4
 234710000    5
 234720000    4
 234730000    5
 234740000    5
 234750000    4
 234760000   11
 234770000    7
 234780000    4
 234790000    4
 234800000    5
 234810000    8
 234820000    4
 234830000    5
 234840000    4
 234850000    7
 234860000    5
 234870000    7
 234880000    3
 234890000    4
 234900000    7
 234910000    7
 234920000    3
 234930000    3
 234940000    5
 234950000    9
 234960000    6
 234970000    3
 234980000    4
 234990000    3
 235000000    5
 235010000    5
 235020000    5
 235030000    5
 235040000    4
 235050000    7
 235060000   19
 235070000   20
 235080000   22
 235090000   17
 235100000   20
 235110000   10
 235120000   21
 235130000    5
 235140000    4
 235150000    5
 235160000    5
 235170000    5
 235180000    4
 235190000    7
 235200000    5
 235210000    5
 235220000   11
 235230000    7
 235240000    5
 235250000    4
 235260000    4
 235270000    7
 235280000    4
 235290000    3
 235300000    5
 235310000    7
 235320000    7
 235330000    5
 235340000    5
 235350000    5
 235360000    5
 235370000    5
 235380000    5
 235390000   18
 235400000   16
 235410000   22
 235420000   22
 235430000   15
 235440000   21
 235450000   25
 235460000   23
 235470000   21
 235480000   16
 235490000   21
 235500000   23
 235510000   23
 235520000   18
 235530000   23
 235540000   22
 235550000   22
 235560000   24
 235570000   24
 235580000   21
 235590000   21
 235600000   10
 235610000   24
 235620000   24
 235630000   26
 235640000   26
 235650000   27
 235660000   23
 235670000   20
 235680000   24
 235690000   24
 235700000   22
 235710000   22
 235720000   18
 235730000   25
 235740000   23
 235750000   23
 235760000   23
 235770000   23
 235780000   21
 235790000   26
 235800000   25
 235810000   23
 235820000   26
 235830000   20
 235840000   22
 235850000   25
 235860000   25
 235870000   22
 235880000   20
 235890000   21
 235900000   24
 235910000   22
 235920000   22
 235930000   22
 235940000   25
 235950000   25
 235960000   23
 235970000   27
 235980000   23
 235990000   18
 236000000   21
 236010000   22
 236020000   21
 236030000   19
 236040000   16
 236050000   19
 236060000    7
 236070000    5
 236080000    5
 236090000    5
 236100000    5
 236110000    3
 236120000    5
 236130000    5
 236140000    3
 236150000    5
 236160000    4
 236170000    3
 236180000    4
 236190000    5
 236200000    4
 236210000    3
 236220000    3
 236230000    5
 236240000    3
 236250000    2
 236260000    3
 236270000    3
 236280000    3
 236290000    5
 236300000    5
 236310000    6
 236320000    3
 236330000    4
 236340000    4
 236350000    5
 236360000    5
 236370000    3
 236380000    5
 236390000    4
 236400000    3
 236410000    3
 236420000    5
 236430000    5
 236440000    4
 236450000    2
 236460000    3
 236470000    4
 236480000    5
 236490000    4
 236500000    7
 236510000    7
 236520000    4
 236530000    4
 236540000    6
 236550000    3
 236560000    4
 236570000    2
 236580000    5
 236590000    4
 236600000    5
 236610000    3
 236620000    4
 236630000    4
 236640000    5
 236650000    5
 236660000    5
 236670000    3
 236680000    4
 236690000    7
 236700000    9
 236710000   21
 236720000   20
 236730000   21
 236740000   16
 236750000    3
 236760000    3
 236770000    4
 236780000    4
 236790000    5
 236800000    3
 236810000    9
 236820000    6
 236830000    3
 236840000    5
 236850000    4
 236860000    5
 236870000    4
 236880000    5
 236890000    4
 236900000    4
 236910000    3
 236920000    3
 236930000    7
 236940000    6
 236950000    5
 236960000    7
 236970000    7
 236980000    5
 236990000    5
 237000000    7
 237010000    4
 237020000    7
 237030000    5
 237040000    7
 237050000    5
 237060000    4
 237070000    5
 237080000    7
 237090000    6
 237100000    7
 237110000    4
 237120000    5
 237130000    7
 237140000    5
 237150000    3
 237160000    5
 237170000    5
 237180000    5
 237190000    5
 237200000    5
 237210000    6
 237220000    7
 237230000    5
 237240000    5
 237250000    7
 237260000    4
 237270000    5
 237280000    4
 237290000    5
 237300000    3
 237310000    4
 237320000    7
 237330000    4
 237340000    3
 237350000    3
 237360000    4
 237370000    4
 237380000    5
 237390000    5
 237400000    5
 237410000    6
 237420000    3
 237430000    3
 237440000    5
 237450000   17
 237460000   11
 237470000   13
 237480000   14
 237490000    4
 237500000    7
 237510000    4
 237520000    2
 237530000    5
 237540000    3
 237550000    3
 237560000    5
 237570000   12
 237580000    2
 237590000    5
 237600000    5
 237610000    6
 237620000    2
 237630000    2
 237640000    4
 237650000    4
 237660000    3
 237670000    4
 237680000    3
 237690000    5
 237700000    3
 237710000    4
 237720000    5
 237730000    4
 237740000    5
 237750000    4
 237760000    2
 237770000    4
 237780000    4
 237790000    3
 237800000    3
 237810000    4
 237820000    4
 237830000    5
 237840000    2
 237850000    5
 237860000    6
 237870000   16
 237880000    4
 237890000    4
 237900000    3
 237910000    3
 237920000    3
 237930000    3
 237940000    2
 237950000    2
 237960000    3
 237970000    3
 237980000    5
 237990000    4
 238000000    3
 238010000    3
 238020000    3
 238030000    3
 238040000    3
 238050000    2
 238060000    2
 238070000    3
 238080000    3
 238090000    3
 238100000    2
 238110000    2
 238120000    3
 238130000    4
 238140000    3
 238150000    3
 238160000    3
 238170000    2
 238180000    3
 238190000    2
 238200000    2
 238210000    4
 238220000    3
 238230000    3
 238240000    2
 238250000    3
 238260000    3
 238270000    4
 238280000    3
 238290000    7
 238300000    3
 238310000    4
 238320000    4
 238330000    4
 238340000    3
 238350000    2
 238360000    3
 238370000    2
 238380000    3
 238390000    4
 238400000    3
 238410000    3
 238420000    2
 238430000    4
 238440000    3
 238450000    4
 238460000    4
 238470000    4
 238480000    3
 238490000    3
 238500000    2
 238510000    4
 238520000    3
 238530000    3
 238540000    5
 238550000    8
 238560000    8
 238570000    4
 238580000    4
 238590000    4
 238600000    5
 238610000    3
 238620000    3
 238630000    3
 238640000    4
 238650000    4
 238660000    5
 238670000    3
 238680000    3
 238690000   14
 238700000    8
 238710000    4
 238720000    4
 238730000    3
 238740000    4
 238750000    2
 238760000    4
 238770000    4
 238780000    3
 238790000    4
 238800000    5
 238810000    4
 238820000    4
 238830000    5
 238840000    4
 238850000    3
 238860000    4
 238870000    4
 238880000    4
 238890000    3
 238900000    4
 238910000    7
 238920000    4
 238930000    4
 238940000    8
 238950000    4
 238960000    4
 238970000    4
 238980000    9
 238990000    5
 239000000    6
 239010000    5
 239020000    3
 239030000    7
 239040000    8
 239050000   21
 239060000   19
 239070000    5
 239080000    5
 239090000    7
 239100000    5
 239110000    5
 239120000    7
 239130000    4
 239140000    3
 239150000   10
 239160000   13
 239170000   19
 239180000   21
 239190000   14
 239200000    7
 239210000    6
 239220000    4
 239230000    5
 239240000    5
 239250000    5
 239260000    5
 239270000    3
 239280000    5
 239290000    4
 239300000    6
 239310000    5
 239320000    5
 239330000    4
 239340000   14
 239350000    4
 239360000    3
 239370000    3
 239380000    4
 239390000    6
 239400000    5
 239410000    4
 239420000    8
 239430000    5
 239440000    4
 239450000    5
 239460000    7
 239470000   18
 239480000    5
 239490000    5
 239500000    8
 239510000    4
 239520000   17
 239530000    5
 239540000    4
 239550000    4
 239560000    8
 239570000   20
 239580000    4
 239590000    5
 239600000    5
 239610000    8
 239620000    3
 239630000    5
 239640000    4
 239650000    5
 239660000    7
 239670000    5
 239680000    7
 239690000    4
 239700000    5
 239710000    8
 239720000    4
 239730000    3
 239740000    4
 239750000    7
 239760000    5
 239770000    4
 239780000    5
 239790000    7
 239800000    5
 239810000    7
 239820000    4
 239830000    7
 239840000    4
 239850000    5
 239860000    6
 239870000   15
 239880000    6
 239890000   11
 239900000    8
 239910000    4
 239920000    7
 239930000    5
 239940000    2
 239950000    5
 239960000    5
 239970000    6
 239980000    7
 239990000   19
 240000000    8
 240010000    6
 240020000    6
 240030000   12
 240040000    3
 240050000    7
 240060000    9
 240070000    6
 240080000    5
 240090000    5
 240100000    9
 240110000    8
 240120000    6
 240130000    3
 240140000    4
 240150000    3
 240160000    4
 240170000    6
 240180000    8
 240190000    4
 240200000    9
 240210000    4
 240220000    5
 240230000    3
 240240000    4
 240250000    7
 240260000    5
 240270000    4
 240280000    7
 240290000    9
 240300000    4
 240310000    4
 240320000   10
 240330000    6
 240340000    7
 240350000    2
 240360000    5
 240370000    5
 240380000    7
 240390000   11
 240400000    8
 240410000    8
 240420000    8
 240430000    7
 240440000    4
 240450000    6
 240460000    4
 240470000    5
 240480000    7
 240490000    5
 240500000    5
 240510000    4
 240520000    4
 240530000    4
 240540000   16
 240550000    4
 240560000    4
 240570000    4
 240580000    4
 240590000    4
 240600000    5
 240610000    5
 240620000   18
 240630000    9
 240640000    7
 240650000    5
 240660000    5
 240670000    5
 240680000   19
 240690000    9
 240700000    4
 240710000    2
 240720000    4
 240730000    4
 240740000    4
 240750000    8
 240760000    3
 240770000    5
 240780000    5
 240790000    5
 240800000    3
 240810000    4
 240820000   10
 240830000    4
 240840000    5
 240850000    5
 240860000    5
 240870000    5
 240880000    5
 240890000    2
 240900000    5
 240910000    4
 240920000    5
 240930000    5
 240940000    6
 240950000    4
 240960000    3
 240970000    5
 240980000    5
 240990000    5
 241000000    5
 241010000    4
 241020000    4
 241030000    4
 241040000    3
 241050000    5
 241060000    4
 241070000    4
 241080000    4
 241090000    3
 241100000    5
 241110000    3
 241120000    2
 241130000    4
 241140000    4
 241150000    4
 241160000    4
 241170000    5
 241180000    5
 241190000    5
 241200000    4
 241210000    4
 241220000    5
 241230000    7
 241240000    5
 241250000   20
 241260000   20
 241270000   19
 241280000   11
 241290000   16
 241300000    5
 241310000    5
 241320000   16
 241330000   17
 241340000   19
 241350000   18
 241360000   19
 241370000   19
 241380000   19
 241390000    5
 241400000    7
 241410000    7
 241420000   11
 241430000   19
 241440000    7
 241450000    5
 241460000    5
 241470000    3
 241480000    5
 241490000    4
 241500000    5
 241510000   14
 241520000   18
 241530000   19
 241540000    4
 241550000    4
 241560000    7
 241570000    4
 241580000    7
 241590000    4
 241600000    6
 241610000    5
 241620000    5
 241630000    6
 241640000    5
 241650000    4
 241660000    2
 241670000    2
 241680000    5
 241690000    5
 241700000    5
 241710000    5
 241720000    5
 241730000    4
 241740000    4
 241750000    4
 241760000    5
 241770000    6
 241780000    5
 241790000    5
 241800000    5
 241810000    4
 241820000    4
 241830000    4
 241840000    4
 241850000    5
 241860000    4
 241870000    3
 241880000    2
 241890000    3
 241900000    3
 241910000    1
 241920000    2
 241930000    2
 241940000    3
 241950000    4
 241960000    7
 241970000    6
 241980000   10
 241990000    7
 242000000    4
 242010000    4
 242020000    5
 242030000    5
 242040000    8
 242050000   12
 242060000    4
 242070000    7
 242080000    4
 242090000    4
 242100000    4
 242110000    5
 242120000    4
 242130000    4
 242140000    4
 242150000    5
 242160000    4
 242170000    4
 242180000    5
 242190000    5
 242200000    5
 242210000    7
 242220000    7
 242230000    5
 242240000    5
 242250000    4
 242260000    5
 242270000    3
 242280000    4
 242290000    7
 242300000    7
 242310000    5
 242320000   18
 242330000    5
 242340000    7
 242350000    3
 242360000    2
 242370000    5
 242380000    4
 242390000    3
 242400000    4
 242410000    3
 242420000    3
 242430000    4
 242440000    6
 242450000    4
 242460000    5
 242470000    8
 242480000    5
 242490000    5
 242500000    6
 242510000    5
 242520000    5
 242530000    4
 242540000    3
 242550000    7
 242560000    5
 242570000    5
 242580000    4
 242590000    5
 242600000    4
 242610000    5
 242620000    8
 242630000   10
 242640000   15
 242650000   22
 242660000   22
 242670000   18
 242680000    7
 242690000   21
 242700000   26
 242710000   23
 242720000   25
 242730000   24
 242740000   25
 242750000   24
 242760000   27
 242770000   24
 242780000   25
 242790000   26
 242800000   24
 242810000   26
 242820000   26
 242830000   26
 242840000   25
 242850000   26
 242860000   26
 242870000   26
 242880000   26
 242890000   25
 242900000   23
 242910000   26
 242920000   26
 242930000   25
 242940000   20
 242950000   16
 242960000    9
 242970000   11
 242980000    5
 242990000   16
 243000000    9
 243010000   21
 243020000    7
 243030000    4
 243040000    9
 243050000    5
 243060000   10
 243070000    5
 243080000    6
 243090000    5
 243100000    5
 243110000   10
 243120000    5
 243130000   12
 243140000    6
 243150000    4
 243160000   21
 243170000   16
 243180000   22
 243190000   19
 243200000   19
 243210000   21
 243220000   26
 243230000   22
 243240000   20
 243250000   15
 243260000   19
 243270000   17
 243280000   19
 243290000   15
 243300000   13
 243310000   18
 243320000   14
 243330000   19
 243340000   16
 243350000    8
 243360000    5
 243370000    5
 243380000   14
 243390000    5
 243400000    3
 243410000    3
 243420000    7
 243430000    4
 243440000    5
 243450000    7
 243460000    4
 243470000    4
 243480000    6
 243490000    5
 243500000    5
 243510000    8
 243520000    9
 243530000    7
 243540000    5
 243550000    1
 243560000    5
 243570000    3
 243580000    4
 243590000    4
 243600000    3
 243610000    5
 243620000    6
 243630000    4
 243640000    5
 243650000    6
 243660000    4
 243670000    4
 243680000    5
 243690000    5
 243700000    3
 243710000    2
 243720000    3
 243730000    3
 243740000    2
 243750000    3
 243760000    3
 243770000    2
 243780000    4
 243790000    5
 243800000    9
 243810000    7
 243820000   19
 243830000   19
 243840000   21
 243850000   21
 243860000   16
 243870000   23
 243880000   27
 243890000   26
 243900000   26
 243910000   24
 243920000   28
 243930000   27
 243940000   26
 243950000   27
 243960000   26
 243970000   26
 243980000   23
 243990000   27
 244000000   26
 244010000   23
 244020000   22
 244030000   19
 244040000   21
 244050000   23
 244060000   22
 244070000   23
 244080000   22
 244090000   25
 244100000   26
 244110000   27
 244120000   19
 244130000   19
 244140000   16
 244150000   17
 244160000   21
 244170000   18
 244180000   22
 244190000   26
 244200000   24
 244210000   21
 244220000   25
 244230000   21
 244240000   23
 244250000   26
 244260000   21
 244270000   26
 244280000   21
 244290000   21
 244300000   21
 244310000   20
 244320000   23
 244330000   25
 244340000   26
 244350000   25
 244360000   26
 244370000   27
 244380000   23
 244390000   22
 244400000   19
 244410000   21
 244420000   27
 244430000   26
 244440000   22
 244450000   23
 244460000   25
 244470000   24
 244480000   23
 244490000   17
 244500000   19
 244510000   19
 244520000   23
 244530000   21
 244540000   15
 244550000   19
 244560000   19
 244570000   15
 244580000   18
 244590000   21
 244600000   21
 244610000   11
 244620000   14
 244630000    5
 244640000    2
 244650000    5
 244660000    8
 244670000    5
 244680000    5
 244690000    6
 244700000   21
 244710000   16
 244720000   13
 244730000   16
 244740000   24
 244750000   18
 244760000   22
 244770000   18
 244780000   16
 244790000   24
 244800000   21
 244810000   20
 244820000   19
 244830000   23
 244840000   16
 244850000   17
 244860000   21
 244870000   21
 244880000   20
 244890000   15
 244900000   19
 244910000   23
 244920000   17
 244930000   14
 244940000   18
 244950000   16
 244960000   20
 244970000    7
 244980000    5
 244990000    4
 245000000    4
 245010000    5
 245020000    5
 245030000    4
 245040000    5
 245050000    5
 245060000    5
 245070000    3
 245080000    5
 245090000    4
 245100000    3
 245110000    3
 245120000    4
 245130000    4
 245140000    4
 245150000    2
 245160000    6
 245170000    4
 245180000   10
 245190000    4
 245200000    4
 245210000    5
 245220000    9
 245230000    4
 245240000    4
 245250000    4
 245260000    4
 245270000    4
 245280000    8
 245290000    5
 245300000    3
 245310000    4
 245320000    3
 245330000    5
 245340000    3
 245350000    5
 245360000    6
 245370000    8
 245380000    3
 245390000    7
 245400000    5
 245410000    5
 245420000    3
 245430000    4
 245440000    5
 245450000    3
 245460000    3
 245470000    3
 245480000    3
 245490000    4
 245500000    3
 245510000    4
 245520000    4
 245530000    3
 245540000    3
 245550000    9
 245560000    3
 245570000    4
 245580000    2
 245590000    3
 245600000    5
 245610000    5
 245620000    4
 245630000    3
 245640000    5
 245650000    4
 245660000    5
 245670000    6
 245680000    4
 245690000    7
 245700000    4
 245710000    4
 245720000    5
 245730000    5
 245740000    7
 245750000    5
 245760000    4
 245770000    3
 245780000    4
 245790000    3
 245800000    4
 245810000    2
 245820000    3
 245830000    2
 245840000    3
 245850000    2
 245860000    3
 245870000    3
 245880000    3
 245890000    4
 245900000    4
 245910000    4
 245920000    4
 245930000    4
 245940000    3
 245950000    4
 245960000    3
 245970000    5
 245980000    3
 245990000    3
 246000000    4
 246010000    4
 246020000    5
 246030000    3
 246040000    4
 246050000    4
 246060000    6
 246070000    7
 246080000    5
 246090000    5
 246100000    5
 246110000   14
 246120000   17
 246130000    5
 246140000    7
 246150000    9
 246160000    7
 246170000   21
 246180000   18
 246190000   22
 246200000   19
 246210000   19
 246220000   22
 246230000   16
 246240000    9
 246250000    9
 246260000    5
 246270000    5
 246280000    3
 246290000    4
 246300000    5
 246310000    4
 246320000    5
 246330000    6
 246340000    5
 246350000    4
 246360000    9
 246370000    7
 246380000    9
 246390000    5
 246400000    4
 246410000    5
 246420000    5
 246430000    5
 246440000    5
 246450000    4
 246460000    5
 246470000    5
 246480000    5
 246490000    4
 246500000    3
 246510000    3
 246520000    2
 246530000    4
 246540000    3
 246550000    3
 246560000    3
 246570000    5
 246580000    5
 246590000    3
 246600000    2
 246610000    3
 246620000    4
 246630000    5
 246640000    5
 246650000    5
 246660000    3
 246670000    5
 246680000    4
 246690000    4
 246700000    7
 246710000    2
 246720000    4
 246730000    5
 246740000    4
 246750000    4
 246760000    3
 246770000    3
 246780000    2
 246790000    2
 246800000    3
 246810000    3
 246820000    3
 246830000    4
 246840000    4
 246850000    3
 246860000    3
 246870000    4
 246880000   13
 246890000   12
 246900000   13
 246910000   16
 246920000   21
 246930000   17
 246940000   17
 246950000   17
 246960000   19
 246970000   11
 246980000    5
 246990000   19
 247000000   18
 247010000   18
 247020000   19
 247030000   19
 247040000   17
 247050000   15
 247060000   17
 247070000    4
 247080000    4
 247090000    3
 247100000    4
 247110000    4
 247120000    3
 247130000    4
 247140000    3
 247150000    4
 247160000    4
 247170000    3
 247180000    4
 247190000    3
 247200000    3
 247210000    3
 247220000    5
 247230000    5
 247240000    4
 247250000    5
 247260000    3
 247270000    5
 247280000    4
 247290000    7
 247300000    5
 247310000    3
 247320000    2
 247330000    4
 247340000    5
 247350000    4
 247360000    2
 247370000    4
 247380000    3
 247390000    2
 247400000    4
 247410000    4
 247420000    2
 247430000    2
 247440000    3
 247450000    3
 247460000    4
 247470000    3
 247480000    3
 247490000    3
 247500000    2
 247510000    4
 247520000    3
 247530000    4
 247540000    7
 247550000    4
 247560000    2
 247570000    3
 247580000    5
 247590000    5
 247600000    4
 247610000    3
 247620000    4
 247630000    3
 247640000    2
 247650000    3
 247660000    4
 247670000    4
 247680000    3
 247690000    4
 247700000    4
 247710000    3
 247720000    2
 247730000    3
 247740000    2
 247750000    3
 247760000    3
 247770000    4
 247780000    3
 247790000    4
 247800000    3
 247810000    3
 247820000    3
 247830000    4
 247840000    3
 247850000    4
 247860000    3
 247870000    4
 247880000    4
 247890000    2
 247900000    4
 247910000    4
 247920000    2
 247930000    3
 247940000    4
 247950000    3
 247960000    9
 247970000    3
 247980000    3
 247990000    9
 248000000    3
 248010000    5
 248020000    7
 248030000    4
 248040000    8
 248050000   10
 248060000    4
 248070000    4
 248080000    7
 248090000   13
 248100000   19
 248110000   14
 248120000   16
 248130000   14
 248140000   14
 248150000   13
 248160000    5
 248170000    5
 248180000    2
 248190000    3
 248200000    5
 248210000    3
 248220000    3
 248230000    2
 248240000    2
 248250000    5
 248260000    5
 248270000    5
 248280000    2
 248290000    3
 248300000    3
 248310000    3
 248320000    3
 248330000    4
 248340000    4
 248350000    3
 248360000    4
 248370000    8
 248380000   14
 248390000    3
 248400000    3
 248410000    4
 248420000    3
 248430000    3
 248440000    5
 248450000    6
 248460000    4
 248470000    4
 248480000    4
 248490000    4
 248500000    4
 248510000    2
 248520000    4
 248530000    3
 248540000    3
 248550000    3
 248560000    3
 248570000    3
 248580000    2
 248590000    4
 248600000    3
 248610000    3
 248620000    4
 248630000    4
 248640000    5
 248650000    2
 248660000    4
 248670000    4
 248680000    5
 248690000    3
 248700000    3
 248710000    3
 248720000    5
 248730000    3
 248740000    3
 248750000    6
 248760000    4
 248770000    5
 248780000    5
 248790000    5
 248800000    5
 248810000    4
 248820000    3
 248830000    3
 248840000    2
 248850000    2
 248860000    3
 248870000    3
 248880000    4
 248890000    3
 248900000    5
 248910000    5
 248920000    5
 248930000    9
 248940000    5
 248950000    7
 248960000    5
 248970000    4
 248980000    5
 248990000    5
 249000000    5
 249010000    3
 249020000    4
 249030000    5
 249040000    5
 249050000    4
 249060000    4
 249070000    5
 249080000    3
 249090000    3
 249100000    4
 249110000    5
 249120000    3
 249130000    4
 249140000    6
 249150000    4
 249160000    5
 249170000    4
 249180000    5
 249190000    4
 249200000    3
 249210000    3
 249220000    2
 249230000    4
 249240000    2
 249250000    2
 249260000    3
 249270000    4
 249280000    5
 249290000    4
 249300000    3
 249310000    5
 249320000    5
 249330000    5
 249340000    4
 249350000    3
 249360000    3
 249370000    4
 249380000    4
 249390000    5
 249400000    3
 249410000    4
 249420000    3
 249430000    3
 249440000    3
 249450000    4
 249460000    3
 249470000    2
 249480000    4
 249490000    5
 249500000    3
 249510000   15
 249520000   21
 249530000   21
 249540000   21
 249550000   15
 249560000   19
 249570000   19
 249580000    4
 249590000   13
 249600000    6
 249610000   19
 249620000   13
 249630000    9
 249640000    7
 249650000   16
 249660000   21
 249670000   22
 249680000   23
 249690000   17
 249700000   21
 249710000   21
 249720000   19
 249730000   19
 249740000   21
 249750000   14
 249760000   18
 249770000   12
 249780000   13
 249790000   19
 249800000   20
 249810000    8
 249820000    6
 249830000    3
 249840000    4
 249850000    4
[truncated: 880,417 more chars]
