# Supplementary material for: Directional translocation resistance of Zika xrRNA
Source: Nat Commun. 2020 Jul 27;11:3749. doi: 10.1038/s41467-020-17508-7 (PMC7385498; doi:10.1038/s41467-020-17508-7)
Supplement: Supplementary file 4 — Source Data [file 41467_2020_17508_MOESM4_ESM.zip › Source_Data_Figures/Fig2B/5'translocation-rate_r0-T300K/r_4_translocated_portion.dat]

# Trajectory file ../../zika_rna/03_translocation_by_force_ramping/TP_END1/rate1x/t95/r_4/dump_t95_Rramped.lammpstrj
# time  length_translocated_portion
         0    3
     10000    2
     20000    4
     30000    2
     40000    3
     50000    3
     60000    3
     70000    3
     80000    3
     90000    2
    100000    3
    110000    4
    120000    2
    130000    4
    140000    3
    150000    3
    160000    4
    170000    3
    180000    3
    190000    4
    200000    3
    210000    2
    220000    5
    230000    3
    240000    3
    250000    4
    260000    5
    270000    3
    280000    3
    290000    4
    300000    3
    310000    2
    320000    2
    330000    2
    340000    3
    350000    3
    360000    7
    370000    2
    380000    3
    390000    2
    400000    3
    410000    2
    420000    4
    430000    3
    440000    3
    450000    3
    460000    2
    470000    3
    480000    5
    490000    3
    500000    2
    510000    2
    520000    3
    530000    3
    540000    4
    550000    3
    560000    2
    570000    3
    580000    2
    590000    5
    600000    3
    610000    7
    620000    3
    630000    3
    640000    4
    650000    4
    660000    7
    670000    3
    680000    2
    690000    4
    700000    3
    710000    3
    720000    3
    730000    4
    740000    2
    750000    4
    760000    4
    770000    2
    780000    2
    790000    3
    800000    2
    810000    1
    820000    3
    830000    2
    840000    4
    850000    3
    860000    3
    870000    3
    880000    2
    890000    3
    900000    2
    910000    2
    920000    2
    930000    3
    940000    3
    950000    3
    960000    3
    970000    3
    980000    3
    990000    3
   1000000    3
   1010000    4
   1020000    3
   1030000    2
   1040000    3
   1050000    3
   1060000    3
   1070000    3
   1080000    3
   1090000    2
   1100000    3
   1110000    3
   1120000    2
   1130000    4
   1140000    3
   1150000    4
   1160000    3
   1170000    3
   1180000    3
   1190000    2
   1200000    3
   1210000    1
   1220000    2
   1230000    3
   1240000    2
   1250000    2
   1260000    2
   1270000    2
   1280000    4
   1290000    3
   1300000    2
   1310000    3
   1320000    4
   1330000    2
   1340000    3
   1350000    2
   1360000    3
   1370000    2
   1380000    3
   1390000    3
   1400000    2
   1410000    3
   1420000    3
   1430000    2
   1440000    3
   1450000    3
   1460000    3
   1470000    3
   1480000    4
   1490000    2
   1500000    3
   1510000    3
   1520000    2
   1530000    2
   1540000    3
   1550000    2
   1560000    3
   1570000    3
   1580000    3
   1590000    3
   1600000    2
   1610000    4
   1620000    3
   1630000    2
   1640000    3
   1650000    3
   1660000    2
   1670000    2
   1680000    3
   1690000    2
   1700000    4
   1710000    3
   1720000    2
   1730000    3
   1740000    3
   1750000    3
   1760000    9
   1770000    5
   1780000    3
   1790000    2
   1800000    3
   1810000    4
   1820000    2
   1830000    6
   1840000    9
   1850000    3
   1860000    4
   1870000    2
   1880000    3
   1890000    3
   1900000    3
   1910000    9
   1920000    4
   1930000    3
   1940000    3
   1950000    2
   1960000    2
   1970000    2
   1980000    2
   1990000    2
   2000000    3
   2010000    3
   2020000    4
   2030000    3
   2040000    2
   2050000    2
   2060000    3
   2070000    3
   2080000    4
   2090000    3
   2100000    3
   2110000    1
   2120000    3
   2130000    4
   2140000    4
   2150000    3
   2160000    3
   2170000    4
   2180000    4
   2190000    3
   2200000    5
   2210000    3
   2220000    3
   2230000    3
   2240000   14
   2250000   13
   2260000   13
   2270000   14
   2280000   13
   2290000   11
   2300000   16
   2310000   13
   2320000   22
   2330000   17
   2340000   16
   2350000    4
   2360000    2
   2370000    2
   2380000    3
   2390000    3
   2400000    3
   2410000    3
   2420000    2
   2430000    2
   2440000    2
   2450000    4
   2460000    3
   2470000    3
   2480000    2
   2490000    2
   2500000    3
   2510000    2
   2520000    3
   2530000    3
   2540000    3
   2550000    3
   2560000    3
   2570000    5
   2580000    4
   2590000    4
   2600000    3
   2610000    3
   2620000    3
   2630000    2
   2640000    4
   2650000    2
   2660000    2
   2670000    3
   2680000    2
   2690000    3
   2700000    4
   2710000    3
   2720000    4
   2730000    3
   2740000    3
   2750000    3
   2760000    3
   2770000    4
   2780000    3
   2790000    4
   2800000    2
   2810000    3
   2820000    3
   2830000    4
   2840000    3
   2850000    3
   2860000    3
   2870000    2
   2880000    2
   2890000    3
   2900000    3
   2910000    3
   2920000    2
   2930000    2
   2940000    3
   2950000    3
   2960000    4
   2970000    3
   2980000    4
   2990000    2
   3000000    4
   3010000    3
   3020000    3
   3030000    3
   3040000    2
   3050000    2
   3060000    3
   3070000    4
   3080000    4
   3090000    2
   3100000    2
   3110000    5
   3120000    3
   3130000    5
   3140000    4
   3150000    4
   3160000    4
   3170000    3
   3180000    2
   3190000    3
   3200000    2
   3210000    3
   3220000    2
   3230000    3
   3240000    3
   3250000    2
   3260000    3
   3270000    3
   3280000    2
   3290000    3
   3300000    3
   3310000    4
   3320000    4
   3330000    3
   3340000    4
   3350000    3
   3360000    2
   3370000    5
   3380000    2
   3390000    3
   3400000    5
   3410000    7
   3420000    4
   3430000    3
   3440000    4
   3450000    2
   3460000    3
   3470000    2
   3480000    3
   3490000    3
   3500000    3
   3510000    3
   3520000    3
   3530000    3
   3540000    2
   3550000    3
   3560000    3
   3570000    3
   3580000    3
   3590000    3
   3600000    2
   3610000    3
   3620000    3
   3630000    3
   3640000    2
   3650000    3
   3660000    3
   3670000    3
   3680000    3
   3690000    4
   3700000    9
   3710000   15
   3720000   15
   3730000   16
   3740000   16
   3750000    5
   3760000    3
   3770000    3
   3780000    3
   3790000    3
   3800000    3
   3810000    3
   3820000    3
   3830000    3
   3840000    3
   3850000    4
   3860000    3
   3870000    3
   3880000    3
   3890000    3
   3900000    5
   3910000    2
   3920000    2
   3930000    3
   3940000    4
   3950000    3
   3960000    3
   3970000    2
   3980000    2
   3990000    3
   4000000    2
   4010000    2
   4020000    3
   4030000    3
   4040000    3
   4050000    2
   4060000    3
   4070000    3
   4080000    3
   4090000    3
   4100000    2
   4110000    2
   4120000    3
   4130000    3
   4140000    3
   4150000    2
   4160000    2
   4170000    2
   4180000    3
   4190000    3
   4200000    3
   4210000    2
   4220000    3
   4230000    2
   4240000    3
   4250000    2
   4260000    2
   4270000    3
   4280000    3
   4290000    3
   4300000    3
   4310000    3
   4320000    2
   4330000    2
   4340000    4
   4350000    3
   4360000    4
   4370000    3
   4380000    3
   4390000    3
   4400000    3
   4410000    3
   4420000    3
   4430000    2
   4440000    3
   4450000    3
   4460000    1
   4470000    2
   4480000    4
   4490000    3
   4500000    3
   4510000    4
   4520000    7
   4530000    3
   4540000    4
   4550000    3
   4560000    3
   4570000    4
   4580000    3
   4590000    4
   4600000    3
   4610000    3
   4620000    2
   4630000    3
   4640000    4
   4650000    3
   4660000    5
   4670000   10
   4680000    4
   4690000   13
   4700000   17
   4710000    8
   4720000    3
   4730000    4
   4740000    6
   4750000    2
   4760000    4
   4770000    2
   4780000    2
   4790000    2
   4800000    3
   4810000    4
   4820000    2
   4830000    4
   4840000    3
   4850000    3
   4860000    3
   4870000    3
   4880000    2
   4890000    2
   4900000    5
   4910000    3
   4920000    4
   4930000    4
   4940000    3
   4950000    3
   4960000    3
   4970000    3
   4980000    2
   4990000    3
   5000000    3
   5010000    3
   5020000    2
   5030000    3
   5040000    3
   5050000    4
   5060000    3
   5070000    3
   5080000    3
   5090000    2
   5100000    3
   5110000    3
   5120000    3
   5130000    3
   5140000    4
   5150000    3
   5160000    4
   5170000    2
   5180000    2
   5190000    3
   5200000    4
   5210000    2
   5220000    3
   5230000    3
   5240000    3
   5250000    2
   5260000    3
   5270000    3
   5280000    3
   5290000    3
   5300000    3
   5310000    2
   5320000    3
   5330000    3
   5340000    4
   5350000    3
   5360000    4
   5370000    3
   5380000    2
   5390000    4
   5400000    3
   5410000    2
   5420000    4
   5430000    3
   5440000    3
   5450000    2
   5460000    3
   5470000    3
   5480000    3
   5490000    2
   5500000    2
   5510000    2
   5520000    2
   5530000    3
   5540000    3
   5550000    3
   5560000    3
   5570000    3
   5580000    3
   5590000    3
   5600000    2
   5610000    2
   5620000    3
   5630000    3
   5640000    3
   5650000    3
   5660000    3
   5670000    3
   5680000    3
   5690000    4
   5700000    3
   5710000    3
   5720000    3
   5730000    3
   5740000    2
   5750000    3
   5760000    3
   5770000    2
   5780000    2
   5790000    3
   5800000    3
   5810000    2
   5820000    5
   5830000    3
   5840000    3
   5850000    3
   5860000    3
   5870000    3
   5880000    3
   5890000    4
   5900000    3
   5910000    3
   5920000    3
   5930000    4
   5940000    3
   5950000    3
   5960000    3
   5970000    3
   5980000    3
   5990000    3
   6000000    2
   6010000    3
   6020000    3
   6030000    3
   6040000    3
   6050000    3
   6060000    3
   6070000    3
   6080000    2
   6090000    2
   6100000    3
   6110000    3
   6120000    3
   6130000    3
   6140000    2
   6150000    3
   6160000    3
   6170000    4
   6180000    4
   6190000    3
   6200000    3
   6210000    3
   6220000    3
   6230000    3
   6240000    3
   6250000    2
   6260000    3
   6270000    3
   6280000    4
   6290000    3
   6300000    3
   6310000    3
   6320000    3
   6330000    3
   6340000    3
   6350000    3
   6360000    4
   6370000    2
   6380000    2
   6390000    2
   6400000    7
   6410000    4
   6420000    4
   6430000    2
   6440000    3
   6450000    2
   6460000    3
   6470000    3
   6480000    3
   6490000    3
   6500000    3
   6510000    3
   6520000    3
   6530000    3
   6540000    3
   6550000    3
   6560000    2
   6570000    3
   6580000    2
   6590000    3
   6600000    3
   6610000    2
   6620000    2
   6630000    4
   6640000    3
   6650000    4
   6660000    3
   6670000    2
   6680000   11
   6690000    3
   6700000    4
   6710000    3
   6720000    3
   6730000    3
   6740000    3
   6750000    3
   6760000    2
   6770000    2
   6780000    4
   6790000    5
   6800000    3
   6810000    3
   6820000    4
   6830000    3
   6840000    4
   6850000    3
   6860000    3
   6870000    3
   6880000    4
   6890000    3
   6900000    3
   6910000    2
   6920000    3
   6930000    2
   6940000    2
   6950000    2
   6960000    2
   6970000    2
   6980000    3
   6990000    3
   7000000    2
   7010000    2
   7020000    2
   7030000    3
   7040000    3
   7050000    3
   7060000    3
   7070000    2
   7080000    2
   7090000    2
   7100000    3
   7110000    2
   7120000    3
   7130000    4
   7140000    2
   7150000    3
   7160000    2
   7170000    4
   7180000    3
   7190000    2
   7200000    3
   7210000    3
   7220000    2
   7230000    3
   7240000    2
   7250000    3
   7260000    4
   7270000    3
   7280000    2
   7290000    3
   7300000    2
   7310000    3
   7320000    2
   7330000    3
   7340000    3
   7350000    3
   7360000    3
   7370000    2
   7380000    3
   7390000    3
   7400000    2
   7410000    3
   7420000    2
   7430000    4
   7440000    3
   7450000    3
   7460000    3
   7470000    3
   7480000    4
   7490000    2
   7500000    3
   7510000    3
   7520000    8
   7530000    7
   7540000    4
   7550000    3
   7560000    3
   7570000    3
   7580000    2
   7590000    3
   7600000    3
   7610000    4
   7620000    3
   7630000    3
   7640000    3
   7650000    3
   7660000    2
   7670000    2
   7680000    3
   7690000    4
   7700000    3
   7710000    3
   7720000    4
   7730000    3
   7740000    2
   7750000    3
   7760000    3
   7770000    6
   7780000    2
   7790000    2
   7800000    3
   7810000    4
   7820000    3
   7830000    3
   7840000    5
   7850000    3
   7860000    3
   7870000    3
   7880000    3
   7890000    4
   7900000    3
   7910000    6
   7920000   11
   7930000   13
   7940000   14
   7950000   11
   7960000   14
   7970000   17
   7980000    8
   7990000    9
   8000000    3
   8010000    4
   8020000    3
   8030000    3
   8040000    3
   8050000    3
   8060000    2
   8070000    3
   8080000    3
   8090000    3
   8100000    3
   8110000    4
   8120000    3
   8130000    4
   8140000    4
   8150000    2
   8160000    2
   8170000    2
   8180000    3
   8190000    3
   8200000    5
   8210000    3
   8220000    3
   8230000    4
   8240000    2
   8250000    4
   8260000    2
   8270000    3
   8280000    3
   8290000    3
   8300000    2
   8310000    2
   8320000    3
   8330000    2
   8340000    3
   8350000    3
   8360000    2
   8370000    3
   8380000    3
   8390000    3
   8400000    3
   8410000    3
   8420000    3
   8430000    3
   8440000    2
   8450000    3
   8460000    2
   8470000    3
   8480000    3
   8490000    3
   8500000    1
   8510000    4
   8520000    2
   8530000    2
   8540000    3
   8550000    3
   8560000    3
   8570000    4
   8580000    3
   8590000    4
   8600000    2
   8610000    4
   8620000    3
   8630000    3
   8640000    4
   8650000    4
   8660000    2
   8670000    4
   8680000    3
   8690000    5
   8700000    4
   8710000    4
   8720000    4
   8730000    4
   8740000    2
   8750000    3
   8760000    3
   8770000    4
   8780000    3
   8790000    3
   8800000    2
   8810000    3
   8820000    4
   8830000    8
   8840000    3
   8850000    4
   8860000    3
   8870000    3
   8880000   10
   8890000   11
   8900000   10
   8910000   14
   8920000    3
   8930000    4
   8940000    3
   8950000    3
   8960000    4
   8970000    3
   8980000    4
   8990000    3
   9000000    3
   9010000    3
   9020000    4
   9030000    4
   9040000    4
   9050000    2
   9060000    3
   9070000    3
   9080000    2
   9090000    3
   9100000    3
   9110000    3
   9120000    3
   9130000    3
   9140000    4
   9150000    3
   9160000    2
   9170000    3
   9180000    2
   9190000    3
   9200000    2
   9210000    2
   9220000    3
   9230000    2
   9240000    4
   9250000    4
   9260000    4
   9270000    4
   9280000    3
   9290000    3
   9300000    3
   9310000    2
   9320000    2
   9330000    3
   9340000    2
   9350000    3
   9360000    3
   9370000    2
   9380000    3
   9390000    3
   9400000    3
   9410000    2
   9420000    3
   9430000    2
   9440000    3
   9450000    2
   9460000    3
   9470000    3
   9480000    2
   9490000   10
   9500000    8
   9510000    2
   9520000    3
   9530000    3
   9540000    3
   9550000    3
   9560000    3
   9570000    3
   9580000    3
   9590000    4
   9600000    2
   9610000    5
   9620000    5
   9630000    3
   9640000    3
   9650000    3
   9660000    4
   9670000    3
   9680000    3
   9690000    3
   9700000    2
   9710000    3
   9720000    3
   9730000    3
   9740000    3
   9750000    3
   9760000    2
   9770000    3
   9780000    3
   9790000    2
   9800000    3
   9810000    3
   9820000    3
   9830000    2
   9840000    3
   9850000    3
   9860000    2
   9870000    2
   9880000    2
   9890000    4
   9900000    3
   9910000    3
   9920000    3
   9930000    3
   9940000    4
   9950000    3
   9960000    2
   9970000    2
   9980000    5
   9990000    3
  10000000    3
  10010000    3
  10020000    4
  10030000    2
  10040000    3
  10050000    3
  10060000    2
  10070000    4
  10080000    3
  10090000    3
  10100000    2
  10110000    3
  10120000    2
  10130000    3
  10140000    2
  10150000    2
  10160000    3
  10170000    3
  10180000    3
  10190000    3
  10200000    3
  10210000    3
  10220000    3
  10230000    3
  10240000    3
  10250000    2
  10260000    3
  10270000    2
  10280000    3
  10290000    3
  10300000    3
  10310000    3
  10320000    2
  10330000    3
  10340000    3
  10350000    3
  10360000    2
  10370000    2
  10380000    3
  10390000    4
  10400000    3
  10410000    3
  10420000    2
  10430000    2
  10440000    2
  10450000    3
  10460000    2
  10470000    2
  10480000    3
  10490000    2
  10500000    2
  10510000    2
  10520000    3
  10530000    3
  10540000    2
  10550000    3
  10560000    3
  10570000    3
  10580000    5
  10590000    3
  10600000    3
  10610000    4
  10620000    3
  10630000    3
  10640000    2
  10650000    5
  10660000    3
  10670000    3
  10680000    3
  10690000    3
  10700000    2
  10710000    3
  10720000    3
  10730000    3
  10740000    5
  10750000    4
  10760000    3
  10770000    3
  10780000    3
  10790000    5
  10800000    4
  10810000    4
  10820000    3
  10830000    2
  10840000    3
  10850000    2
  10860000    4
  10870000    2
  10880000    3
  10890000    3
  10900000    3
  10910000    3
  10920000    3
  10930000    3
  10940000    3
  10950000    3
  10960000    3
  10970000    3
  10980000    3
  10990000    2
  11000000    2
  11010000    3
  11020000    3
  11030000    2
  11040000    2
  11050000    3
  11060000    3
  11070000    2
  11080000    3
  11090000    3
  11100000    2
  11110000    3
  11120000    2
  11130000    2
  11140000    3
  11150000    3
  11160000    3
  11170000    4
  11180000    4
  11190000    4
  11200000    2
  11210000    3
  11220000    3
  11230000    2
  11240000    3
  11250000    3
  11260000    5
  11270000    2
  11280000    2
  11290000    4
  11300000    2
  11310000    2
  11320000    3
  11330000    3
  11340000    3
  11350000    4
  11360000    3
  11370000    3
  11380000    3
  11390000    2
  11400000    3
  11410000    2
  11420000    4
  11430000    2
  11440000    2
  11450000    4
  11460000    3
  11470000    3
  11480000    3
  11490000    3
  11500000    2
  11510000    4
  11520000    4
  11530000    2
  11540000    2
  11550000    3
  11560000    2
  11570000    4
  11580000    3
  11590000    3
  11600000    2
  11610000    3
  11620000    3
  11630000    2
  11640000    3
  11650000    3
  11660000    2
  11670000    4
  11680000    3
  11690000    3
  11700000    2
  11710000    3
  11720000    3
  11730000    2
  11740000    3
  11750000    3
  11760000    3
  11770000    3
  11780000    4
  11790000    4
  11800000    3
  11810000    3
  11820000    3
  11830000    3
  11840000    3
  11850000    4
  11860000    7
  11870000    5
  11880000    3
  11890000    4
  11900000    3
  11910000    3
  11920000    3
  11930000    2
  11940000    4
  11950000    3
  11960000    2
  11970000    3
  11980000    4
  11990000    3
  12000000    3
  12010000    3
  12020000    3
  12030000    3
  12040000    3
  12050000    5
  12060000    3
  12070000    3
  12080000    3
  12090000    4
  12100000    3
  12110000    4
  12120000    4
  12130000    3
  12140000    3
  12150000    4
  12160000    4
  12170000    2
  12180000    3
  12190000    4
  12200000    3
  12210000    4
  12220000    4
  12230000    2
  12240000    2
  12250000    3
  12260000    2
  12270000    4
  12280000    4
  12290000    3
  12300000    3
  12310000    2
  12320000    2
  12330000    3
  12340000    2
  12350000    3
  12360000    3
  12370000    2
  12380000    3
  12390000    3
  12400000    2
  12410000    4
  12420000    4
  12430000    4
  12440000    3
  12450000    4
  12460000    5
  12470000    4
  12480000    3
  12490000    5
  12500000    4
  12510000    5
  12520000    3
  12530000    3
  12540000    4
  12550000    3
  12560000    3
  12570000    4
  12580000    3
  12590000    4
  12600000    3
  12610000    4
  12620000    4
  12630000    3
  12640000    3
  12650000    3
  12660000    2
  12670000    3
  12680000    3
  12690000    2
  12700000    3
  12710000    4
  12720000    4
  12730000    4
  12740000    2
  12750000    2
  12760000    3
  12770000    2
  12780000    3
  12790000    3
  12800000    3
  12810000    4
  12820000    3
  12830000    4
  12840000    3
  12850000    3
  12860000    4
  12870000    2
  12880000    3
  12890000    4
  12900000    3
  12910000    4
  12920000    3
  12930000    3
  12940000    2
  12950000    2
  12960000    4
  12970000    3
  12980000    3
  12990000    3
  13000000    4
  13010000    4
  13020000    3
  13030000    3
  13040000    3
  13050000    3
  13060000    4
  13070000    5
  13080000    3
  13090000    4
  13100000    3
  13110000    4
  13120000    3
  13130000    3
  13140000    2
  13150000    3
  13160000    3
  13170000    4
  13180000    3
  13190000    2
  13200000    3
  13210000    2
  13220000    4
  13230000    3
  13240000    2
  13250000    3
  13260000    3
  13270000    3
  13280000    2
  13290000    3
  13300000    3
  13310000    4
  13320000    6
  13330000    3
  13340000    2
  13350000    3
  13360000    2
  13370000    3
  13380000    3
  13390000    4
  13400000    3
  13410000    2
  13420000    4
  13430000    4
  13440000    3
  13450000    2
  13460000    3
  13470000    3
  13480000    3
  13490000    4
  13500000    3
  13510000    4
  13520000    4
  13530000    3
  13540000    3
  13550000    3
  13560000   10
  13570000    8
  13580000    4
  13590000    3
  13600000    2
  13610000    2
  13620000    3
  13630000    2
  13640000    3
  13650000    2
  13660000    2
  13670000    3
  13680000    3
  13690000    3
  13700000    3
  13710000    3
  13720000    3
  13730000    3
  13740000    2
  13750000    3
  13760000    3
  13770000    3
  13780000    3
  13790000    2
  13800000    3
  13810000    2
  13820000    2
  13830000    2
  13840000    3
  13850000    3
  13860000    3
  13870000    3
  13880000    2
  13890000    3
  13900000    3
  13910000    3
  13920000    4
  13930000    3
  13940000    2
  13950000    3
  13960000    2
  13970000    3
  13980000    3
  13990000    3
  14000000    3
  14010000    3
  14020000    3
  14030000    3
  14040000    4
  14050000   13
  14060000    6
  14070000   11
  14080000    3
  14090000    2
  14100000    2
  14110000    3
  14120000    3
  14130000    3
  14140000    3
  14150000    2
  14160000    2
  14170000    2
  14180000    3
  14190000    3
  14200000    3
  14210000    3
  14220000    4
  14230000    3
  14240000    2
  14250000    3
  14260000    2
  14270000    3
  14280000    2
  14290000    4
  14300000    3
  14310000    2
  14320000    2
  14330000    4
  14340000    5
  14350000    2
  14360000    4
  14370000    4
  14380000    4
  14390000    3
  14400000    3
  14410000    3
  14420000    2
  14430000    3
  14440000    2
  14450000    2
  14460000    3
  14470000    4
  14480000    3
  14490000    3
  14500000    2
  14510000    2
  14520000    3
  14530000    3
  14540000    3
  14550000    3
  14560000    3
  14570000    4
  14580000    4
  14590000    3
  14600000    3
  14610000    4
  14620000    5
  14630000    3
  14640000    2
  14650000    4
  14660000    3
  14670000    4
  14680000    3
  14690000    2
  14700000    3
  14710000    3
  14720000    3
  14730000    4
  14740000    2
  14750000    2
  14760000    3
  14770000    4
  14780000    4
  14790000    3
  14800000    3
  14810000    3
  14820000    3
  14830000    3
  14840000    2
  14850000    2
  14860000    3
  14870000    4
  14880000    3
  14890000    3
  14900000    4
  14910000    2
  14920000    2
  14930000    3
  14940000    4
  14950000    3
  14960000    3
  14970000   11
  14980000   11
  14990000   20
  15000000    8
  15010000   13
  15020000    4
  15030000    3
  15040000    2
  15050000    2
  15060000    4
  15070000    3
  15080000    2
  15090000    3
  15100000    4
  15110000    3
  15120000    4
  15130000    3
  15140000    2
  15150000    4
  15160000    3
  15170000    3
  15180000    3
  15190000    4
  15200000    3
  15210000    3
  15220000    3
  15230000    3
  15240000    3
  15250000    3
  15260000    4
  15270000    2
  15280000    4
  15290000    3
  15300000    3
  15310000    3
  15320000    3
  15330000    4
  15340000    3
  15350000    3
  15360000    3
  15370000    2
  15380000    3
  15390000    3
  15400000    3
  15410000    3
  15420000    3
  15430000    2
  15440000    3
  15450000    2
  15460000    3
  15470000    2
  15480000    3
  15490000    3
  15500000    3
  15510000    3
  15520000    4
  15530000    3
  15540000    3
  15550000    2
  15560000    3
  15570000    3
  15580000    3
  15590000    2
  15600000    2
  15610000    2
  15620000    3
  15630000    3
  15640000    2
  15650000    3
  15660000    3
  15670000    2
  15680000    2
  15690000    3
  15700000    2
  15710000    2
  15720000    3
  15730000    3
  15740000    3
  15750000    2
  15760000    3
  15770000    3
  15780000    4
  15790000    3
  15800000    2
  15810000    4
  15820000    1
  15830000    3
  15840000    4
  15850000    2
  15860000    1
  15870000    5
  15880000    4
  15890000    3
  15900000    4
  15910000    3
  15920000    2
  15930000    2
  15940000    2
  15950000    4
  15960000    3
  15970000    4
  15980000    3
  15990000    5
  16000000    4
  16010000    3
  16020000    6
  16030000    4
  16040000    4
  16050000    3
  16060000    3
  16070000    4
  16080000    4
  16090000    2
  16100000    2
  16110000    3
  16120000    4
  16130000    7
  16140000    4
  16150000    3
  16160000    3
  16170000    3
  16180000    3
  16190000    3
  16200000    3
  16210000    2
  16220000    2
  16230000    4
  16240000    4
  16250000    3
  16260000    4
  16270000    4
  16280000    3
  16290000    5
  16300000    4
  16310000    4
  16320000    3
  16330000    4
  16340000    2
  16350000    3
  16360000    5
  16370000    4
  16380000    4
  16390000    3
  16400000    3
  16410000    3
  16420000    3
  16430000    3
  16440000    3
  16450000    4
  16460000    4
  16470000    5
  16480000    3
  16490000    3
  16500000    7
  16510000    7
  16520000    4
  16530000    4
  16540000    1
  16550000    3
  16560000    3
  16570000    3
  16580000    2
  16590000    4
  16600000    2
  16610000    3
  16620000    3
  16630000    3
  16640000    3
  16650000    4
  16660000    3
  16670000    3
  16680000    5
  16690000    2
  16700000    3
  16710000    7
  16720000    4
  16730000    4
  16740000    3
  16750000    3
  16760000    5
  16770000    3
  16780000    4
  16790000    2
  16800000    2
  16810000    2
  16820000    3
  16830000    3
  16840000    4
  16850000    3
  16860000    3
  16870000    2
  16880000    3
  16890000    2
  16900000    3
  16910000    3
  16920000    3
  16930000    3
  16940000    5
  16950000    3
  16960000    4
  16970000    3
  16980000    2
  16990000    4
  17000000    3
  17010000    3
  17020000    2
  17030000    3
  17040000    3
  17050000    3
  17060000    4
  17070000    3
  17080000    3
  17090000    4
  17100000    3
  17110000    3
  17120000    3
  17130000    3
  17140000    4
  17150000    3
  17160000    4
  17170000    4
  17180000    5
  17190000    3
  17200000    3
  17210000    3
  17220000    3
  17230000    3
  17240000    2
  17250000    2
  17260000    3
  17270000    2
  17280000    3
  17290000    3
  17300000    4
  17310000    4
  17320000    4
  17330000    4
  17340000    2
  17350000    5
  17360000    2
  17370000    3
  17380000    3
  17390000    5
  17400000    2
  17410000    3
  17420000    4
  17430000    2
  17440000    4
  17450000    4
  17460000    4
  17470000    5
  17480000    7
  17490000    2
  17500000    4
  17510000    2
  17520000    9
  17530000    3
  17540000    3
  17550000    2
  17560000    2
  17570000    3
  17580000    3
  17590000    3
  17600000    4
  17610000    4
  17620000    3
  17630000    4
  17640000    3
  17650000    4
  17660000    2
  17670000    4
  17680000    3
  17690000    3
  17700000    4
  17710000   16
  17720000   13
  17730000   11
  17740000    3
  17750000    4
  17760000    3
  17770000    3
  17780000    3
  17790000    4
  17800000    2
  17810000    3
  17820000    3
  17830000    3
  17840000    3
  17850000    2
  17860000    3
  17870000    4
  17880000    3
  17890000    3
  17900000    3
  17910000    3
  17920000    5
  17930000    2
  17940000    4
  17950000    3
  17960000    2
  17970000    3
  17980000    4
  17990000    3
  18000000    2
  18010000    2
  18020000    3
  18030000    4
  18040000    4
  18050000    3
  18060000    3
  18070000    3
  18080000    4
  18090000    2
  18100000    5
  18110000    3
  18120000    4
  18130000    8
  18140000   13
  18150000    5
  18160000    9
  18170000   16
  18180000   19
  18190000   14
  18200000   19
  18210000    8
  18220000   15
  18230000    3
  18240000    4
  18250000    4
  18260000    4
  18270000    5
  18280000    5
  18290000    4
  18300000    3
  18310000    5
  18320000    4
  18330000    3
  18340000    4
  18350000    5
  18360000    3
  18370000    3
  18380000    4
  18390000    3
  18400000    2
  18410000    4
  18420000    3
  18430000    3
  18440000    2
  18450000    4
  18460000    2
  18470000    2
  18480000    3
  18490000    2
  18500000    3
  18510000    4
  18520000    3
  18530000    2
  18540000    3
  18550000    3
  18560000    2
  18570000    3
  18580000    2
  18590000    3
  18600000    3
  18610000    3
  18620000    4
  18630000    3
  18640000    4
  18650000    4
  18660000    4
  18670000    3
  18680000    3
  18690000    7
  18700000    3
  18710000    4
  18720000    4
  18730000    4
  18740000    5
  18750000    5
  18760000    3
  18770000    3
  18780000    3
  18790000    3
  18800000    3
  18810000    3
  18820000    2
  18830000    3
  18840000    2
  18850000    2
  18860000    2
  18870000    3
  18880000    3
  18890000    3
  18900000    3
  18910000    4
  18920000    3
  18930000    4
  18940000    3
  18950000    3
  18960000    3
  18970000    4
  18980000    3
  18990000    3
  19000000    3
  19010000    4
  19020000    5
  19030000    4
  19040000    4
  19050000    5
  19060000    4
  19070000    3
  19080000    4
  19090000    2
  19100000    2
  19110000    3
  19120000    3
  19130000    3
  19140000    3
  19150000    4
  19160000    3
  19170000    3
  19180000    3
  19190000    3
  19200000    3
  19210000    3
  19220000    4
  19230000    3
  19240000    3
  19250000    3
  19260000    2
  19270000    3
  19280000    3
  19290000    3
  19300000    3
  19310000    3
  19320000    3
  19330000    3
  19340000    3
  19350000    3
  19360000    6
  19370000    2
  19380000    5
  19390000    3
  19400000    2
  19410000    3
  19420000    3
  19430000    5
  19440000    4
  19450000    4
  19460000    3
  19470000    3
  19480000    3
  19490000    3
  19500000    3
  19510000    3
  19520000    3
  19530000    3
  19540000    4
  19550000    3
  19560000    3
  19570000    2
  19580000    4
  19590000    2
  19600000    2
  19610000    2
  19620000    3
  19630000    2
  19640000    3
  19650000    3
  19660000    2
  19670000    3
  19680000    2
  19690000    2
  19700000    3
  19710000    3
  19720000    3
  19730000    2
  19740000    4
  19750000    3
  19760000    3
  19770000    3
  19780000    4
  19790000    2
  19800000    3
  19810000    2
  19820000    3
  19830000    3
  19840000    3
  19850000    3
  19860000    3
  19870000    3
  19880000    3
  19890000    3
  19900000    3
  19910000    2
  19920000    2
  19930000    3
  19940000    3
  19950000    4
  19960000    2
  19970000    3
  19980000    3
  19990000    3
  20000000    3
  20000000    3
  20010000    3
  20020000    2
  20030000    3
  20040000    2
  20050000    3
  20060000    2
  20070000    4
  20080000    3
  20090000    4
  20100000    4
  20110000    4
  20120000    2
  20130000    3
  20140000    5
  20150000    2
  20160000    4
  20170000    3
  20180000    3
  20190000    4
  20200000    2
  20210000    3
  20220000    3
  20230000    3
  20240000    3
  20250000    3
  20260000    3
  20270000    2
  20280000    3
  20290000    3
  20300000    6
  20310000    4
  20320000    2
  20330000    3
  20340000    3
  20350000    3
  20360000    3
  20370000    2
  20380000    3
  20390000    3
  20400000    3
  20410000    3
  20420000    3
  20430000    2
  20440000    3
  20450000    2
  20460000    4
  20470000    3
  20480000    2
  20490000    3
  20500000    3
  20510000    3
  20520000    2
  20530000    3
  20540000    2
  20550000    2
  20560000    3
  20570000    2
  20580000    3
  20590000    2
  20600000    3
  20610000    2
  20620000    2
  20630000    3
  20640000    3
  20650000    3
  20660000    3
  20670000    4
  20680000    3
  20690000    5
  20700000    3
  20710000    3
  20720000    4
  20730000    2
  20740000    3
  20750000    4
  20760000    2
  20770000    4
  20780000    3
  20790000    3
  20800000    4
  20810000    3
  20820000    3
  20830000    3
  20840000   10
  20850000    4
  20860000    4
  20870000    4
  20880000    2
  20890000    3
  20900000    3
  20910000    4
  20920000    4
  20930000    3
  20940000    2
  20950000    3
  20960000    3
  20970000    4
  20980000    3
  20990000    3
  21000000    3
  21010000    3
  21020000    3
  21030000    2
  21040000    4
  21050000    3
  21060000    2
  21070000    3
  21080000    3
  21090000   10
  21100000    3
  21110000    4
  21120000    2
  21130000    3
  21140000    3
  21150000    4
  21160000    4
  21170000    3
  21180000    3
  21190000    4
  21200000    4
  21210000    2
  21220000    3
  21230000    4
  21240000    3
  21250000    4
  21260000    4
  21270000    3
  21280000    3
  21290000    3
  21300000    3
  21310000    3
  21320000    4
  21330000    3
  21340000    3
  21350000    3
  21360000    4
  21370000    4
  21380000    3
  21390000    5
  21400000    9
  21410000   12
  21420000    4
  21430000    4
  21440000    4
  21450000    3
  21460000    4
  21470000    3
  21480000    4
  21490000    2
  21500000    2
  21510000    9
  21520000    9
  21530000    3
  21540000    3
  21550000    3
  21560000    2
  21570000    3
  21580000    3
  21590000    3
  21600000    3
  21610000    3
  21620000    3
  21630000    3
  21640000    4
  21650000    2
  21660000    2
  21670000    3
  21680000    2
  21690000    3
  21700000    3
  21710000    3
  21720000    5
  21730000    2
  21740000    3
  21750000    3
  21760000    3
  21770000    3
  21780000    3
  21790000    4
  21800000    3
  21810000    3
  21820000    4
  21830000    3
  21840000    5
  21850000    6
  21860000    5
  21870000    2
  21880000    3
  21890000    2
  21900000    4
  21910000    3
  21920000    3
  21930000    3
  21940000    3
  21950000    3
  21960000    5
  21970000    2
  21980000    2
  21990000    4
  22000000    4
  22010000    5
  22020000    4
  22030000    3
  22040000    2
  22050000    3
  22060000    3
  22070000    3
  22080000    3
  22090000    3
  22100000    3
  22110000    3
  22120000    4
  22130000    3
  22140000    3
  22150000    2
  22160000    3
  22170000    3
  22180000    4
  22190000    5
  22200000    3
  22210000    2
  22220000    3
  22230000    3
  22240000    3
  22250000    2
  22260000    3
  22270000    3
  22280000    3
  22290000    6
  22300000    4
  22310000    2
  22320000    3
  22330000    3
  22340000    3
  22350000    4
  22360000    4
  22370000    4
  22380000    4
  22390000    4
  22400000    2
  22410000    4
  22420000    5
  22430000    2
  22440000    4
  22450000    4
  22460000    3
  22470000    3
  22480000    2
  22490000    3
  22500000    2
  22510000    3
  22520000    3
  22530000    3
  22540000    3
  22550000    3
  22560000    5
  22570000    4
  22580000    4
  22590000    3
  22600000    2
  22610000    3
  22620000    3
  22630000    2
  22640000    3
  22650000    2
  22660000    3
  22670000    4
  22680000    3
  22690000    2
  22700000    5
  22710000    4
  22720000    4
  22730000    2
  22740000    3
  22750000    3
  22760000    3
  22770000    3
  22780000    4
  22790000    4
  22800000    4
  22810000    4
  22820000    7
  22830000    4
  22840000    3
  22850000    4
  22860000    3
  22870000    3
  22880000    3
  22890000    3
  22900000    4
  22910000    2
  22920000    4
  22930000    4
  22940000    3
  22950000    4
  22960000    3
  22970000    3
  22980000    3
  22990000    3
  23000000    3
  23010000    2
  23020000    3
  23030000    4
  23040000    5
  23050000    2
  23060000    4
  23070000    4
  23080000    3
  23090000    3
  23100000    4
  23110000    3
  23120000    4
  23130000    2
  23140000    3
  23150000    4
  23160000    3
  23170000    6
  23180000    4
  23190000    2
  23200000    4
  23210000    2
  23220000    3
  23230000    5
  23240000    4
  23250000    3
  23260000    3
  23270000    3
  23280000    3
  23290000    4
  23300000    4
  23310000    3
  23320000    3
  23330000    4
  23340000    3
  23350000    4
  23360000    3
  23370000    4
  23380000    3
  23390000    2
  23400000    4
  23410000    3
  23420000    2
  23430000    3
  23440000    5
  23450000    3
  23460000    2
  23470000    3
  23480000    3
  23490000    3
  23500000    3
  23510000    4
  23520000    2
  23530000    4
  23540000    3
  23550000    2
  23560000    3
  23570000    3
  23580000    3
  23590000    3
  23600000    3
  23610000    2
  23620000    3
  23630000    3
  23640000    3
  23650000    3
  23660000    4
  23670000    3
  23680000    4
  23690000    3
  23700000    4
  23710000    2
  23720000    3
  23730000    2
  23740000    3
  23750000    2
  23760000    3
  23770000    3
  23780000    3
  23790000    3
  23800000    2
  23810000    3
  23820000    2
  23830000    4
  23840000    2
  23850000    4
  23860000    3
  23870000    4
  23880000    3
  23890000    2
  23900000    3
  23910000    3
  23920000    3
  23930000    3
  23940000    4
  23950000    3
  23960000    3
  23970000    3
  23980000    3
  23990000    4
  24000000    2
  24010000    4
  24020000    3
  24030000    3
  24040000    3
  24050000    3
  24060000    3
  24070000    2
  24080000    2
  24090000    4
  24100000    3
  24110000    3
  24120000    3
  24130000    2
  24140000    3
  24150000    3
  24160000    2
  24170000    3
  24180000    4
  24190000    3
  24200000    2
  24210000    3
  24220000    3
  24230000    4
  24240000    2
  24250000    3
  24260000    3
  24270000    3
  24280000    2
  24290000    3
  24300000    4
  24310000    3
  24320000    3
  24330000    3
  24340000    2
  24350000    5
  24360000    3
  24370000    3
  24380000    3
  24390000    3
  24400000    3
  24410000    2
  24420000    3
  24430000    2
  24440000    3
  24450000    2
  24460000    3
  24470000    3
  24480000    2
  24490000    3
  24500000    3
  24510000    3
  24520000    3
  24530000    4
  24540000    3
  24550000    3
  24560000    2
  24570000    2
  24580000    3
  24590000    3
  24600000    4
  24610000    3
  24620000    2
  24630000    2
  24640000    3
  24650000    4
  24660000    4
  24670000    2
  24680000    3
  24690000    3
  24700000    2
  24710000    5
  24720000    3
  24730000    4
  24740000    2
  24750000    3
  24760000    3
  24770000    4
  24780000    2
  24790000    4
  24800000    4
  24810000    4
  24820000    4
  24830000    5
  24840000    3
  24850000    5
  24860000    7
  24870000    3
  24880000    2
  24890000    4
  24900000    4
  24910000    4
  24920000    5
  24930000    3
  24940000    3
  24950000    3
  24960000    2
  24970000    2
  24980000    4
  24990000    3
  25000000    3
  25010000    3
  25020000    3
  25030000    3
  25040000    3
  25050000    5
  25060000    4
  25070000    2
  25080000    5
  25090000    5
  25100000    3
  25110000    4
  25120000    4
  25130000    3
  25140000    3
  25150000    3
  25160000    3
  25170000    2
  25180000    3
  25190000    3
  25200000    3
  25210000    3
  25220000    3
  25230000    3
  25240000    5
  25250000    4
  25260000    4
  25270000    4
  25280000    2
  25290000    3
  25300000    4
  25310000    4
  25320000    3
  25330000    5
  25340000    3
  25350000    4
  25360000    3
  25370000    4
  25380000    2
  25390000    4
  25400000    3
  25410000    2
  25420000    4
  25430000    3
  25440000    2
  25450000    3
  25460000    3
  25470000    3
  25480000    5
  25490000    3
  25500000    4
  25510000    3
  25520000    4
  25530000    5
  25540000    4
  25550000    3
  25560000    2
  25570000    4
  25580000    4
  25590000    5
  25600000    5
  25610000    3
  25620000    3
  25630000    3
  25640000    4
  25650000    4
  25660000    3
  25670000    2
  25680000    3
  25690000    3
  25700000    3
  25710000    3
  25720000    2
  25730000    2
  25740000    3
  25750000    4
  25760000    4
  25770000    4
  25780000    3
  25790000    3
  25800000    3
  25810000    3
  25820000    3
  25830000    4
  25840000    3
  25850000    3
  25860000    4
  25870000    2
  25880000    5
  25890000    2
  25900000    3
  25910000    4
  25920000    3
  25930000    3
  25940000    4
  25950000    3
  25960000    3
  25970000    4
  25980000    4
  25990000    5
  26000000   21
  26010000   19
  26020000   18
  26030000   20
  26040000   20
  26050000    3
  26060000    5
  26070000    5
  26080000    3
  26090000    3
  26100000    4
  26110000    4
  26120000    4
  26130000    3
  26140000    4
  26150000    4
  26160000    5
  26170000    5
  26180000    4
  26190000    3
  26200000    4
  26210000    2
  26220000    4
  26230000    2
  26240000    3
  26250000    3
  26260000    3
  26270000    4
  26280000    3
  26290000    3
  26300000    3
  26310000    3
  26320000    3
  26330000    2
  26340000    3
  26350000    2
  26360000    3
  26370000    1
  26380000    2
  26390000    2
  26400000    3
  26410000    3
  26420000    3
  26430000    2
  26440000    3
  26450000    4
  26460000    3
  26470000    4
  26480000    4
  26490000    2
  26500000    3
  26510000    3
  26520000    4
  26530000    3
  26540000    3
  26550000    3
  26560000    1
  26570000    2
  26580000    3
  26590000    1
  26600000    2
  26610000    3
  26620000    5
  26630000    3
  26640000    2
  26650000    3
  26660000    4
  26670000    3
  26680000    3
  26690000    4
  26700000    2
  26710000    3
  26720000    3
  26730000    3
  26740000    5
  26750000    3
  26760000    4
  26770000    8
  26780000    5
  26790000    3
  26800000    5
  26810000    3
  26820000    4
  26830000    4
  26840000    4
  26850000    3
  26860000    3
  26870000    3
  26880000    3
  26890000    2
  26900000    2
  26910000    3
  26920000    3
  26930000    3
  26940000    3
  26950000    3
  26960000    3
  26970000    3
  26980000    3
  26990000    2
  27000000    3
  27010000    2
  27020000    2
  27030000    3
  27040000    3
  27050000    2
  27060000    3
  27070000    3
  27080000    3
  27090000    3
  27100000    4
  27110000    3
  27120000    2
  27130000    4
  27140000    2
  27150000    3
  27160000    3
  27170000    4
  27180000    2
  27190000    4
  27200000    3
  27210000    3
  27220000    3
  27230000    2
  27240000    3
  27250000    5
  27260000    3
  27270000    3
  27280000    3
  27290000    3
  27300000    4
  27310000    3
  27320000    3
  27330000    5
  27340000    4
  27350000    3
  27360000    2
  27370000    3
  27380000    3
  27390000    3
  27400000    3
  27410000    3
  27420000    4
  27430000    3
  27440000    2
  27450000    3
  27460000    3
  27470000    3
  27480000    3
  27490000    2
  27500000    3
  27510000    3
  27520000    3
  27530000    3
  27540000    2
  27550000    4
  27560000    3
  27570000    3
  27580000    3
  27590000    2
  27600000    4
  27610000    2
  27620000    3
  27630000    3
  27640000    2
  27650000    3
  27660000    3
  27670000    3
  27680000    3
  27690000    2
  27700000    4
  27710000    3
  27720000    4
  27730000    3
  27740000    3
  27750000    4
  27760000    7
  27770000    3
  27780000    4
  27790000    4
  27800000    4
  27810000    4
  27820000   12
  27830000   13
  27840000   12
  27850000   11
  27860000   16
  27870000   12
  27880000   13
  27890000   13
  27900000   16
  27910000    2
  27920000    3
  27930000    4
  27940000    3
  27950000    3
  27960000    3
  27970000    3
  27980000    2
  27990000    3
  28000000    3
  28010000    3
  28020000    3
  28030000    2
  28040000    3
  28050000    3
  28060000    3
  28070000    2
  28080000    3
  28090000    2
  28100000    2
  28110000    3
  28120000    4
  28130000    4
  28140000    4
  28150000    2
  28160000    3
  28170000    3
  28180000    2
  28190000    3
  28200000    3
  28210000    3
  28220000    3
  28230000    2
  28240000    3
  28250000    2
  28260000    3
  28270000    4
  28280000    3
  28290000    2
  28300000    3
  28310000    3
  28320000    3
  28330000    3
  28340000    3
  28350000    4
  28360000    3
  28370000    3
  28380000    3
  28390000    3
  28400000    2
  28410000    3
  28420000    4
  28430000    3
  28440000    5
  28450000    3
  28460000    3
  28470000    4
  28480000    3
  28490000    3
  28500000    3
  28510000    2
  28520000    4
  28530000    3
  28540000    2
  28550000    5
  28560000    4
  28570000    4
  28580000    4
  28590000    3
  28600000    3
  28610000    2
  28620000    2
  28630000    5
  28640000    3
  28650000    4
  28660000    3
  28670000    2
  28680000    3
  28690000    3
  28700000    3
  28710000    4
  28720000    3
  28730000    3
  28740000    3
  28750000    4
  28760000    3
  28770000    3
  28780000    2
  28790000    3
  28800000    3
  28810000    2
  28820000    2
  28830000    3
  28840000    3
  28850000    9
  28860000   12
  28870000   12
  28880000   13
  28890000    7
  28900000    3
  28910000    5
  28920000    4
  28930000    5
  28940000    4
  28950000    4
  28960000    2
  28970000    3
  28980000    4
  28990000    4
  29000000    4
  29010000    6
  29020000    6
  29030000    8
  29040000   16
  29050000    8
  29060000   12
  29070000    3
  29080000    3
  29090000    3
  29100000    2
  29110000    3
  29120000    2
  29130000    3
  29140000    8
  29150000    3
  29160000    2
  29170000    3
  29180000    2
  29190000    4
  29200000    3
  29210000    2
  29220000    3
  29230000    3
  29240000    3
  29250000    3
  29260000    3
  29270000    2
  29280000    2
  29290000    4
  29300000    4
  29310000    3
  29320000    3
  29330000    3
  29340000    2
  29350000    2
  29360000    3
  29370000    4
  29380000    3
  29390000    3
  29400000    3
  29410000    2
  29420000    2
  29430000    2
  29440000    3
  29450000    2
  29460000    3
  29470000    4
  29480000    3
  29490000    3
  29500000    3
  29510000    3
  29520000    2
  29530000    4
  29540000    4
  29550000    4
  29560000    5
  29570000    3
  29580000    4
  29590000    4
  29600000    3
  29610000    3
  29620000    3
  29630000    2
  29640000    3
  29650000    3
  29660000    3
  29670000    2
  29680000    3
  29690000    3
  29700000    3
  29710000    4
  29720000    3
  29730000    3
  29740000    3
  29750000    2
  29760000    3
  29770000    3
  29780000    3
  29790000    3
  29800000    3
  29810000    3
  29820000    2
  29830000    3
  29840000    4
  29850000    2
  29860000    3
  29870000    2
  29880000    5
  29890000    4
  29900000    3
  29910000    3
  29920000    2
  29930000    4
  29940000    6
  29950000    4
  29960000    4
  29970000    3
  29980000    3
  29990000    3
  30000000    3
  30010000    3
  30020000    3
  30030000    2
  30040000    3
  30050000    3
  30060000    3
  30070000    3
  30080000    3
  30090000    2
  30100000    3
  30110000    3
  30120000    4
  30130000    3
  30140000    3
  30150000    3
  30160000    5
  30170000    2
  30180000    3
  30190000    4
  30200000    4
  30210000    3
  30220000    3
  30230000    2
  30240000    4
  30250000    4
  30260000    4
  30270000    4
  30280000    3
  30290000    1
  30300000    4
  30310000    2
  30320000    3
  30330000    3
  30340000    3
  30350000    3
  30360000    2
  30370000    2
  30380000    3
  30390000    3
  30400000    3
  30410000    1
  30420000    2
  30430000    4
  30440000    3
  30450000    3
  30460000    7
  30470000    4
  30480000    7
  30490000   11
  30500000   11
  30510000    3
  30520000   16
  30530000    4
  30540000   11
  30550000    3
  30560000   11
  30570000   14
  30580000   14
  30590000   17
  30600000    8
  30610000   12
  30620000    7
  30630000    4
  30640000    4
  30650000    2
  30660000    3
  30670000    2
  30680000    4
  30690000    3
  30700000    3
  30710000    3
  30720000    4
  30730000    4
  30740000    3
  30750000    4
  30760000    4
  30770000    3
  30780000    3
  30790000    3
  30800000    2
  30810000    3
  30820000    2
  30830000    3
  30840000    3
  30850000    2
  30860000    4
  30870000    2
  30880000    3
  30890000    3
  30900000    3
  30910000    3
  30920000    5
  30930000    4
  30940000    3
  30950000    3
  30960000    3
  30970000    2
  30980000    3
  30990000    3
  31000000    2
  31010000    3
  31020000    3
  31030000    2
  31040000    3
  31050000    2
  31060000    2
  31070000    3
  31080000    3
  31090000    4
  31100000    3
  31110000    6
  31120000    5
  31130000   15
  31140000   13
  31150000   14
  31160000   14
  31170000    3
  31180000    4
  31190000    3
  31200000    2
  31210000    4
  31220000    3
  31230000    2
  31240000    3
  31250000    2
  31260000    3
  31270000    4
  31280000    3
  31290000   14
  31300000   10
  31310000    3
  31320000    3
  31330000    3
  31340000    3
  31350000    4
  31360000    4
  31370000    3
  31380000    3
  31390000    4
  31400000    3
  31410000    3
  31420000    3
  31430000    5
  31440000    4
  31450000    8
  31460000    4
  31470000    4
  31480000    3
  31490000    3
  31500000    3
  31510000    2
  31520000    3
  31530000    3
  31540000    3
  31550000    2
  31560000    3
  31570000    4
  31580000    3
  31590000    4
  31600000    3
  31610000    3
  31620000    3
  31630000    3
  31640000    2
  31650000    3
  31660000    2
  31670000    3
  31680000    3
  31690000    3
  31700000    3
  31710000    3
  31720000    2
  31730000    4
  31740000    3
  31750000    3
  31760000    3
  31770000    4
  31780000    3
  31790000    2
  31800000    2
  31810000    3
  31820000    3
  31830000    3
  31840000    3
  31850000    3
  31860000    3
  31870000    4
  31880000    3
  31890000    3
  31900000    3
  31910000    4
  31920000    4
  31930000    3
  31940000    3
  31950000    3
  31960000    3
  31970000    3
  31980000    3
  31990000    3
  32000000    3
  32010000    3
  32020000    4
  32030000    3
  32040000    3
  32050000    3
  32060000    3
  32070000    4
  32080000    2
  32090000    4
  32100000    3
  32110000    5
  32120000    4
  32130000    4
  32140000    4
  32150000   10
  32160000    3
  32170000    2
  32180000    4
  32190000    3
  32200000    3
  32210000    4
  32220000    5
  32230000    3
  32240000    3
  32250000    4
  32260000    3
  32270000    2
  32280000    6
  32290000    5
  32300000    3
  32310000    2
  32320000    4
  32330000    2
  32340000    3
  32350000    3
  32360000    3
  32370000    4
  32380000    3
  32390000    6
  32400000    2
  32410000   17
  32420000    8
  32430000   12
  32440000    3
  32450000    3
  32460000    2
  32470000    3
  32480000    2
  32490000    8
  32500000   13
  32510000    7
  32520000    3
  32530000    4
  32540000    3
  32550000    2
  32560000    3
  32570000    3
  32580000    3
  32590000    4
  32600000    2
  32610000    3
  32620000    2
  32630000    3
  32640000    2
  32650000    3
  32660000    3
  32670000    6
  32680000    2
  32690000    8
  32700000    9
  32710000    2
  32720000    3
  32730000    3
  32740000    3
  32750000    3
  32760000    3
  32770000    3
  32780000    3
  32790000    2
  32800000    3
  32810000    3
  32820000    3
  32830000    2
  32840000    3
  32850000    4
  32860000    4
  32870000    3
  32880000    4
  32890000    4
  32900000    2
  32910000    3
  32920000    2
  32930000    4
  32940000    3
  32950000   12
  32960000   16
  32970000   11
  32980000    5
  32990000    5
  33000000    8
  33010000   12
  33020000    3
  33030000   10
  33040000   12
  33050000   14
  33060000   14
  33070000   13
  33080000   11
  33090000   11
  33100000   12
  33110000   10
  33120000   14
  33130000    2
  33140000    3
  33150000    3
  33160000    2
  33170000    3
  33180000    3
  33190000    4
  33200000    3
  33210000    2
  33220000    4
  33230000    2
  33240000    3
  33250000    2
  33260000    3
  33270000    4
  33280000    3
  33290000    2
  33300000    4
  33310000    2
  33320000    2
  33330000    3
  33340000    5
  33350000    2
  33360000    2
  33370000    3
  33380000    4
  33390000    3
  33400000    2
  33410000    3
  33420000    3
  33430000    4
  33440000    3
  33450000    3
  33460000    3
  33470000    3
  33480000    2
  33490000    2
  33500000    3
  33510000    3
  33520000    2
  33530000   13
  33540000    4
  33550000    2
  33560000    3
  33570000    3
  33580000    3
  33590000    3
  33600000    3
  33610000    3
  33620000    3
  33630000    3
  33640000    4
  33650000    4
  33660000    3
  33670000    3
  33680000    4
  33690000    3
  33700000    3
  33710000    3
  33720000    3
  33730000    3
  33740000    3
  33750000    3
  33760000    4
  33770000    4
  33780000    3
  33790000    3
  33800000    3
  33810000    3
  33820000    3
  33830000    3
  33840000    3
  33850000    3
  33860000    3
  33870000    3
  33880000    3
  33890000    1
  33900000    3
  33910000    3
  33920000    2
  33930000    3
  33940000    4
  33950000    3
  33960000    3
  33970000    4
  33980000    4
  33990000    3
  34000000    2
  34010000    2
  34020000    3
  34030000    3
  34040000    2
  34050000    2
  34060000    3
  34070000    3
  34080000    2
  34090000    3
  34100000    5
  34110000    3
  34120000    4
  34130000    3
  34140000    3
  34150000    4
  34160000    3
  34170000    4
  34180000    4
  34190000    4
  34200000    3
  34210000    5
  34220000    3
  34230000    4
  34240000    3
  34250000    3
  34260000    4
  34270000    3
  34280000    3
  34290000    3
  34300000    2
  34310000    3
  34320000    1
  34330000    4
  34340000    2
  34350000    4
  34360000    4
  34370000    3
  34380000    3
  34390000    2
  34400000    2
  34410000    2
  34420000    3
  34430000    5
  34440000    3
  34450000    2
  34460000    3
  34470000    2
  34480000    3
  34490000    3
  34500000    3
  34510000    4
  34520000    1
  34530000    3
  34540000    4
  34550000    2
  34560000    3
  34570000    4
  34580000    2
  34590000    3
  34600000    3
  34610000    2
  34620000    4
  34630000    3
  34640000    3
  34650000    3
  34660000    3
  34670000    3
  34680000    3
  34690000    3
  34700000    3
  34710000    3
  34720000    3
  34730000    3
  34740000    3
  34750000    3
  34760000    2
  34770000    3
  34780000    4
  34790000    3
  34800000    2
  34810000    4
  34820000    4
  34830000    3
  34840000    3
  34850000    3
  34860000    3
  34870000    3
  34880000    3
  34890000    3
  34900000    4
  34910000    2
  34920000    3
  34930000    5
  34940000   18
  34950000    8
  34960000    3
  34970000    3
  34980000    4
  34990000    3
  35000000    3
  35010000    3
  35020000    4
  35030000    4
  35040000    3
  35050000    2
  35060000    2
  35070000    3
  35080000    3
  35090000    6
  35100000    3
  35110000    3
  35120000    3
  35130000    3
  35140000    3
  35150000    2
  35160000    3
  35170000    2
  35180000    4
  35190000    3
  35200000    4
  35210000    3
  35220000    3
  35230000    3
  35240000    5
  35250000    4
  35260000    5
  35270000    3
  35280000    5
  35290000    7
  35300000    5
  35310000    3
  35320000    5
  35330000    3
  35340000    4
  35350000    4
  35360000    3
  35370000    3
  35380000    4
  35390000    4
  35400000    3
  35410000    4
  35420000    3
  35430000    3
  35440000    3
  35450000    5
  35460000    3
  35470000    3
  35480000    2
  35490000    4
  35500000    4
  35510000    3
  35520000    8
  35530000    3
  35540000    4
  35550000    3
  35560000    2
  35570000    2
  35580000    4
  35590000    2
  35600000    2
  35610000    3
  35620000    2
  35630000    3
  35640000    3
  35650000    4
  35660000    4
  35670000    3
  35680000    4
  35690000    4
  35700000    5
  35710000    4
  35720000    4
  35730000    4
  35740000    5
  35750000    4
  35760000    2
  35770000    4
  35780000    4
  35790000    3
  35800000    4
  35810000    3
  35820000    3
  35830000    3
  35840000    3
  35850000    5
  35860000    3
  35870000    2
  35880000    4
  35890000    4
  35900000    3
  35910000    3
  35920000    3
  35930000    3
  35940000    3
  35950000    2
  35960000    3
  35970000    2
  35980000    4
  35990000    3
  36000000    2
  36010000    4
  36020000    3
  36030000    1
  36040000    2
  36050000    3
  36060000    2
  36070000   11
  36080000    3
  36090000    5
  36100000    8
  36110000   11
  36120000   16
  36130000   18
  36140000   15
  36150000   11
  36160000   12
  36170000   15
  36180000   13
  36190000    9
  36200000    3
  36210000    2
  36220000    5
  36230000    3
  36240000    3
  36250000    3
  36260000    3
  36270000    3
  36280000    3
  36290000    3
  36300000    3
  36310000    3
  36320000    3
  36330000    3
  36340000    4
  36350000    4
  36360000    5
  36370000    3
  36380000    3
  36390000    3
  36400000    4
  36410000    3
  36420000    3
  36430000    3
  36440000    3
  36450000    3
  36460000    3
  36470000    3
  36480000    4
  36490000    3
  36500000    4
  36510000    2
  36520000    3
  36530000    3
  36540000    3
  36550000    3
  36560000    2
  36570000    3
  36580000    3
  36590000    4
  36600000    4
  36610000    3
  36620000    3
  36630000    4
  36640000    2
  36650000    3
  36660000    3
  36670000    1
  36680000    2
  36690000    4
  36700000    4
  36710000    3
  36720000    4
  36730000    3
  36740000    2
  36750000    5
  36760000    4
  36770000    4
  36780000    3
  36790000    2
  36800000    3
  36810000    2
  36820000    3
  36830000    2
  36840000    3
  36850000    3
  36860000    3
  36870000    5
  36880000    3
  36890000    4
  36900000    3
  36910000    3
  36920000    3
  36930000    3
  36940000    3
  36950000    2
  36960000    3
  36970000    3
  36980000    3
  36990000    2
  37000000    4
  37010000    3
  37020000    3
  37030000    3
  37040000    3
  37050000    3
  37060000    5
  37070000    3
  37080000    3
  37090000    3
  37100000    3
  37110000    3
  37120000    2
  37130000    3
  37140000    4
  37150000    2
  37160000    3
  37170000    3
  37180000    4
  37190000    2
  37200000    3
  37210000    4
  37220000    3
  37230000    2
  37240000    2
  37250000    4
  37260000    3
  37270000    4
  37280000    4
  37290000    4
  37300000    4
  37310000    3
  37320000    2
  37330000    3
  37340000    3
  37350000    3
  37360000    3
  37370000    3
  37380000    3
  37390000    3
  37400000    5
  37410000    4
  37420000    3
  37430000    2
  37440000    5
  37450000    4
  37460000    4
  37470000    4
  37480000    3
  37490000    3
  37500000   10
  37510000    4
  37520000    2
  37530000    2
  37540000    2
  37550000    3
  37560000    3
  37570000    2
  37580000    4
  37590000    5
  37600000    3
  37610000    2
  37620000    3
  37630000    3
  37640000    3
  37650000    3
  37660000    3
  37670000    3
  37680000    8
  37690000    3
  37700000    3
  37710000    3
  37720000    3
  37730000    3
  37740000    2
  37750000    2
  37760000    3
  37770000    3
  37780000    3
  37790000    3
  37800000    3
  37810000    3
  37820000    3
  37830000    5
  37840000    3
  37850000    3
  37860000    4
  37870000    2
  37880000    4
  37890000    4
  37900000    4
  37910000    3
  37920000    5
  37930000    4
  37940000    2
  37950000    3
  37960000    3
  37970000    2
  37980000    3
  37990000    3
  38000000    4
  38010000    4
  38020000    3
  38030000    4
  38040000    3
  38050000    3
  38060000    2
  38070000    3
  38080000    3
  38090000    3
  38100000    2
  38110000    3
  38120000    3
  38130000    2
  38140000    6
  38150000    2
  38160000    4
  38170000    4
  38180000    4
  38190000    3
  38200000    4
  38210000    3
  38220000    3
  38230000    3
  38240000    2
  38250000    4
  38260000    3
  38270000    4
  38280000    3
  38290000    3
  38300000    3
  38310000    2
  38320000    3
  38330000    3
  38340000    3
  38350000    3
  38360000    3
  38370000    3
  38380000    2
  38390000    3
  38400000    3
  38410000    3
  38420000    4
  38430000    3
  38440000    3
  38450000    3
  38460000    3
  38470000    2
  38480000    4
  38490000    6
  38500000    5
  38510000    4
  38520000    5
  38530000    4
  38540000   14
  38550000   13
  38560000    2
  38570000    3
  38580000    1
  38590000    7
  38600000    5
  38610000    3
  38620000    4
  38630000    3
  38640000    3
  38650000    3
  38660000    3
  38670000    4
  38680000    3
  38690000    4
  38700000    3
  38710000    4
  38720000    4
  38730000    3
  38740000    3
  38750000    3
  38760000    2
  38770000    4
  38780000    4
  38790000    4
  38800000    3
  38810000    3
  38820000    3
  38830000    2
  38840000    3
  38850000    2
  38860000    4
  38870000    2
  38880000    5
  38890000    4
  38900000    3
  38910000    3
  38920000    4
  38930000    3
  38940000    3
  38950000    4
  38960000    3
  38970000    3
  38980000    3
  38990000    2
  39000000    3
  39010000    2
  39020000    3
  39030000    3
  39040000    3
  39050000    2
  39060000    3
  39070000    3
  39080000    4
  39090000    3
  39100000    4
  39110000    5
  39120000    4
  39130000    4
  39140000    4
  39150000    2
  39160000    3
  39170000    5
  39180000    3
  39190000    4
  39200000    3
  39210000    4
  39220000    4
  39230000    3
  39240000    3
  39250000    3
  39260000    2
  39270000    3
  39280000    4
  39290000    2
  39300000    4
  39310000    2
  39320000    4
  39330000    2
  39340000    3
  39350000    2
  39360000    3
  39370000    5
  39380000    5
  39390000    3
  39400000    3
  39410000    3
  39420000    3
  39430000    3
  39440000    4
  39450000    7
  39460000    5
  39470000    3
  39480000    3
  39490000    3
  39500000    3
  39510000    2
  39520000    3
  39530000   15
  39540000    9
  39550000   10
  39560000   13
  39570000    7
  39580000    3
  39590000    2
  39600000    4
  39610000    3
  39620000    2
  39630000    5
  39640000    3
  39650000    2
  39660000    3
  39670000    3
  39680000    3
  39690000    4
  39700000    3
  39710000    3
  39720000    3
  39730000    2
  39740000    3
  39750000    3
  39760000    4
  39770000    4
  39780000    2
  39790000    3
  39800000    2
  39810000    3
  39820000    3
  39830000    3
  39840000    3
  39850000    4
  39860000    5
  39870000    4
  39880000    4
  39890000    7
  39900000    1
  39910000    6
  39920000    6
  39930000    4
  39940000    2
  39950000    4
  39960000    4
  39970000    4
  39980000    3
  39990000    4
  40000000    5
  40000000    5
  40010000    3
  40020000    5
  40030000    4
  40040000    3
  40050000    3
  40060000   10
  40070000    3
  40080000    2
  40090000    4
  40100000    2
  40110000    3
  40120000    3
  40130000    2
  40140000    3
  40150000    3
  40160000    3
  40170000    3
  40180000    3
  40190000    3
  40200000    3
  40210000    3
  40220000    3
  40230000    3
  40240000    3
  40250000    2
  40260000    3
  40270000    3
  40280000    4
  40290000    3
  40300000    3
  40310000    2
  40320000    3
  40330000    3
  40340000    3
  40350000    3
  40360000    3
  40370000    4
  40380000    2
  40390000    4
  40400000    2
  40410000    4
  40420000    4
  40430000   11
  40440000    4
  40450000    3
  40460000    3
  40470000    3
  40480000    3
  40490000    2
  40500000    4
  40510000    5
  40520000    3
  40530000    3
  40540000    3
  40550000    1
  40560000    4
  40570000    3
  40580000    3
  40590000    3
  40600000    5
  40610000    4
  40620000    4
  40630000   16
  40640000   19
  40650000   21
  40660000   21
  40670000    8
  40680000   16
  40690000    4
  40700000    5
  40710000   11
  40720000    5
  40730000    4
  40740000    4
  40750000    4
  40760000    2
  40770000    3
  40780000    2
  40790000    3
  40800000    3
  40810000    2
  40820000    4
  40830000    3
  40840000    3
  40850000    3
  40860000    3
  40870000    3
  40880000    2
  40890000    4
  40900000    3
  40910000    3
  40920000    2
  40930000    3
  40940000    3
  40950000    4
  40960000    3
  40970000    3
  40980000    9
  40990000    2
  41000000    2
  41010000    4
  41020000    3
  41030000    3
  41040000    3
  41050000    2
  41060000    3
  41070000    3
  41080000    3
  41090000    4
  41100000    5
  41110000    3
  41120000    3
  41130000    3
  41140000    2
  41150000    3
  41160000    3
  41170000    3
  41180000    3
  41190000    4
  41200000    4
  41210000    3
  41220000    4
  41230000    4
  41240000    3
  41250000    3
  41260000    3
  41270000    4
  41280000    3
  41290000    3
  41300000    3
  41310000    4
  41320000    4
  41330000    2
  41340000    4
  41350000    4
  41360000    4
  41370000    4
  41380000    7
  41390000    4
  41400000    3
  41410000    2
  41420000    3
  41430000   15
  41440000    4
  41450000    3
  41460000    4
  41470000    3
  41480000    4
  41490000    4
  41500000    4
  41510000    4
  41520000    5
  41530000    3
  41540000    3
  41550000    4
  41560000    4
  41570000    3
  41580000    3
  41590000    4
  41600000    2
  41610000    5
  41620000    4
  41630000    4
  41640000    5
  41650000    3
  41660000    3
  41670000    5
  41680000    3
  41690000    3
  41700000    5
  41710000    5
  41720000    5
  41730000    4
  41740000    4
  41750000    4
  41760000    3
  41770000    3
  41780000    4
  41790000    3
  41800000    5
  41810000    4
  41820000    5
  41830000    4
  41840000    2
  41850000    2
  41860000    4
  41870000    3
  41880000    2
  41890000    3
  41900000    4
  41910000    3
  41920000    3
  41930000    4
  41940000    2
  41950000    3
  41960000    3
  41970000    5
  41980000    4
  41990000    3
  42000000    6
  42010000    5
  42020000    5
  42030000    3
  42040000    2
  42050000    3
  42060000   10
  42070000    3
  42080000    8
  42090000    3
  42100000    2
  42110000    2
  42120000    3
  42130000    3
  42140000    3
  42150000    3
  42160000    3
  42170000    2
  42180000    3
  42190000    3
  42200000    2
  42210000    4
  42220000    2
  42230000    4
  42240000    3
  42250000    3
  42260000    3
  42270000    3
  42280000    3
  42290000    3
  42300000    4
  42310000    3
  42320000    6
  42330000    4
  42340000    4
  42350000    3
  42360000    2
  42370000    4
  42380000    3
  42390000    3
  42400000    3
  42410000    4
  42420000    2
  42430000    3
  42440000    4
  42450000    4
  42460000    4
  42470000    4
  42480000    3
  42490000    3
  42500000    3
  42510000    2
  42520000    2
  42530000    4
  42540000    3
  42550000    3
  42560000    2
  42570000    4
  42580000    3
  42590000    3
  42600000    3
  42610000    4
  42620000    3
  42630000    4
  42640000    3
  42650000    3
  42660000    3
  42670000    3
  42680000    3
  42690000    3
  42700000    3
  42710000    4
  42720000    3
  42730000    3
  42740000    8
  42750000    4
  42760000    2
  42770000    2
  42780000    3
  42790000    4
  42800000    2
  42810000    3
  42820000    2
  42830000    3
  42840000    3
  42850000    3
  42860000    4
  42870000    2
  42880000    3
  42890000    3
  42900000    4
  42910000    3
  42920000    5
  42930000    5
  42940000    2
  42950000    5
  42960000    4
  42970000    3
  42980000   13
  42990000   12
  43000000    9
  43010000   17
  43020000   12
  43030000   14
  43040000   10
  43050000   11
  43060000   14
  43070000   14
  43080000    9
  43090000   13
  43100000    3
  43110000    2
  43120000    3
  43130000    3
  43140000    3
  43150000    3
  43160000    2
  43170000    3
  43180000    2
  43190000    3
  43200000    2
  43210000    2
  43220000    3
  43230000    3
  43240000    3
  43250000    2
  43260000    4
  43270000    4
  43280000    3
  43290000    2
  43300000    4
  43310000    2
  43320000    3
  43330000    3
  43340000    2
  43350000    3
  43360000    3
  43370000    4
  43380000    2
  43390000    3
  43400000    2
  43410000    7
  43420000    4
  43430000    3
  43440000    4
  43450000    3
  43460000    4
  43470000    4
  43480000    3
  43490000    2
  43500000    3
  43510000    4
  43520000    2
  43530000    3
  43540000    2
  43550000    3
  43560000    3
  43570000    3
  43580000    2
  43590000    2
  43600000    3
  43610000    3
  43620000    3
  43630000    3
  43640000    3
  43650000    3
  43660000    3
  43670000    2
  43680000    3
  43690000    4
  43700000    7
  43710000    3
  43720000    3
  43730000    3
  43740000    3
  43750000    3
  43760000    3
  43770000    4
  43780000    4
  43790000    8
  43800000    3
  43810000    3
  43820000    2
  43830000    4
  43840000    4
  43850000    2
  43860000    4
  43870000    3
  43880000    4
  43890000    4
  43900000    3
  43910000    3
  43920000    4
  43930000    3
  43940000    3
  43950000    5
  43960000    3
  43970000    3
  43980000    3
  43990000    3
  44000000    5
  44010000    5
  44020000    3
  44030000    4
  44040000    4
  44050000    3
  44060000    2
  44070000    3
  44080000    2
  44090000    3
  44100000    3
  44110000    3
  44120000    3
  44130000    3
  44140000    4
  44150000    2
  44160000    3
  44170000    3
  44180000    3
  44190000    3
  44200000    4
  44210000    3
  44220000    3
  44230000    3
  44240000    3
  44250000    2
  44260000    3
  44270000    3
  44280000    3
  44290000    3
  44300000    3
  44310000    3
  44320000    2
  44330000    3
  44340000    3
  44350000    4
  44360000    4
  44370000    2
  44380000    3
  44390000    3
  44400000    2
  44410000    4
  44420000    3
  44430000    8
  44440000    3
  44450000    3
  44460000    3
  44470000    3
  44480000    3
  44490000    4
  44500000    3
  44510000    3
  44520000    3
  44530000    2
  44540000    3
  44550000    4
  44560000    3
  44570000    3
  44580000    3
  44590000    3
  44600000    3
  44610000    2
  44620000    3
  44630000    3
  44640000    3
  44650000    1
  44660000    3
  44670000    3
  44680000    3
  44690000   14
  44700000    3
  44710000   13
  44720000    3
  44730000    3
  44740000    2
  44750000    3
  44760000    3
  44770000    3
  44780000    3
  44790000    4
  44800000    3
  44810000    3
  44820000    2
  44830000    3
  44840000    3
  44850000    2
  44860000    2
  44870000    3
  44880000    3
  44890000    5
  44900000    3
  44910000    3
  44920000    3
  44930000    2
  44940000    3
  44950000    4
  44960000    3
  44970000    5
  44980000    9
  44990000    4
  45000000    5
  45010000    2
  45020000    4
  45030000    5
  45040000    4
  45050000    2
  45060000    3
  45070000    4
  45080000    3
  45090000    3
  45100000    4
  45110000    2
  45120000    3
  45130000    3
  45140000    3
  45150000    3
  45160000    3
  45170000    5
  45180000    2
  45190000    3
  45200000    3
  45210000    3
  45220000    3
  45230000    3
  45240000    3
  45250000    3
  45260000    3
  45270000    2
  45280000    3
  45290000    3
  45300000    1
  45310000    3
  45320000    3
  45330000    3
  45340000    3
  45350000    3
  45360000    2
  45370000    3
  45380000    3
  45390000    2
  45400000    2
  45410000    2
  45420000    3
  45430000    3
  45440000    3
  45450000    3
  45460000    3
  45470000    3
  45480000    2
  45490000    2
  45500000    3
  45510000    4
  45520000    3
  45530000    4
  45540000    3
  45550000    3
  45560000    3
  45570000    2
  45580000    2
  45590000    2
  45600000    3
  45610000    2
  45620000    2
  45630000    3
  45640000    2
  45650000    3
  45660000    3
  45670000    2
  45680000    7
  45690000   10
  45700000    4
  45710000    3
  45720000    4
  45730000    3
  45740000    3
  45750000    6
  45760000    3
  45770000    2
  45780000    3
  45790000    6
  45800000    3
  45810000    2
  45820000    7
  45830000    4
  45840000    4
  45850000    3
  45860000    3
  45870000    4
  45880000    2
  45890000    3
  45900000    5
  45910000    4
  45920000    5
  45930000    4
  45940000    5
  45950000    3
  45960000    3
  45970000    2
  45980000    2
  45990000    3
  46000000    4
  46010000    4
  46020000    4
  46030000    4
  46040000    3
  46050000    4
  46060000    3
  46070000    4
  46080000    4
  46090000    3
  46100000    3
  46110000    2
  46120000    3
  46130000    4
  46140000    3
  46150000    2
  46160000    3
  46170000    3
  46180000    4
  46190000    3
  46200000    2
  46210000    3
  46220000    4
  46230000    4
  46240000    4
  46250000    3
  46260000    3
  46270000    2
  46280000    3
  46290000    4
  46300000    3
  46310000    2
  46320000    4
  46330000    4
  46340000    4
  46350000    3
  46360000    4
  46370000    4
  46380000    3
  46390000    3
  46400000    3
  46410000    3
  46420000    4
  46430000    4
  46440000    6
  46450000    8
  46460000    5
  46470000    5
  46480000    5
  46490000    4
  46500000    4
  46510000    5
  46520000    2
  46530000    3
  46540000    2
  46550000    3
  46560000    3
  46570000    3
  46580000    4
  46590000    3
  46600000    3
  46610000    3
  46620000    3
  46630000    3
  46640000    3
  46650000    3
  46660000    3
  46670000    3
  46680000    3
  46690000    2
  46700000    4
  46710000    5
  46720000    3
  46730000    4
  46740000    3
  46750000    2
  46760000    4
  46770000    3
  46780000    2
  46790000    4
  46800000    3
  46810000    2
  46820000    2
  46830000    3
  46840000    4
  46850000    3
  46860000    3
  46870000    5
  46880000    3
  46890000    3
  46900000    3
  46910000    2
  46920000    2
  46930000    4
  46940000    3
  46950000    3
  46960000    3
  46970000    3
  46980000    3
  46990000    3
  47000000    3
  47010000    4
  47020000    3
  47030000    3
  47040000    4
  47050000    2
  47060000    4
  47070000    3
  47080000    3
  47090000    4
  47100000    3
  47110000    4
  47120000    3
  47130000    3
  47140000    3
  47150000    4
  47160000    3
  47170000    2
  47180000    2
  47190000    4
  47200000    3
  47210000    3
  47220000    3
  47230000    3
  47240000    4
  47250000    6
  47260000    3
  47270000    4
  47280000    3
  47290000    3
  47300000    3
  47310000    2
  47320000    3
  47330000    3
  47340000    5
  47350000    4
  47360000    4
  47370000    4
  47380000    3
  47390000    2
  47400000    3
  47410000    3
  47420000    3
  47430000    4
  47440000   10
  47450000    3
  47460000    5
  47470000    4
  47480000    3
  47490000    3
  47500000    4
  47510000    2
  47520000    2
  47530000    3
  47540000    3
  47550000    3
  47560000    2
  47570000    2
  47580000    3
  47590000    3
  47600000    4
  47610000    4
  47620000    3
  47630000    3
  47640000    3
  47650000    3
  47660000    3
  47670000    5
  47680000    3
  47690000    3
  47700000    3
  47710000    3
  47720000    4
  47730000    3
  47740000    2
  47750000    3
  47760000    4
  47770000    4
  47780000    2
  47790000    3
  47800000    3
  47810000    3
  47820000    3
  47830000    3
  47840000    4
  47850000    4
  47860000    4
  47870000    3
  47880000    3
  47890000    5
  47900000    7
  47910000    3
  47920000    3
  47930000    3
  47940000    4
  47950000    4
  47960000    3
  47970000    3
  47980000    2
  47990000    5
  48000000    3
  48010000    3
  48020000    3
  48030000    2
  48040000    3
  48050000    3
  48060000    3
  48070000    2
  48080000    4
  48090000    3
  48100000    3
  48110000    3
  48120000    3
  48130000    2
  48140000    3
  48150000    3
  48160000    3
  48170000    4
  48180000    6
  48190000    4
  48200000    2
  48210000    3
  48220000    4
  48230000    4
  48240000    4
  48250000    3
  48260000    5
  48270000    5
  48280000    4
  48290000    3
  48300000    5
  48310000    8
  48320000   13
  48330000   15
  48340000    3
  48350000    4
  48360000    3
  48370000    3
  48380000    4
  48390000    3
  48400000    4
  48410000    3
  48420000    3
  48430000    3
  48440000    3
  48450000    4
  48460000    3
  48470000    4
  48480000    2
  48490000    3
  48500000    3
  48510000    3
  48520000    2
  48530000    3
  48540000    3
  48550000    3
  48560000    2
  48570000    2
  48580000    3
  48590000    3
  48600000    3
  48610000    3
  48620000    3
  48630000    4
  48640000    4
  48650000    3
  48660000    4
  48670000    2
  48680000    3
  48690000    2
  48700000    3
  48710000   12
  48720000    2
  48730000    4
  48740000    4
  48750000    3
  48760000    3
  48770000    3
  48780000    4
  48790000    3
  48800000    3
  48810000    3
  48820000    3
  48830000    3
  48840000    2
  48850000    4
  48860000    4
  48870000    2
  48880000    2
  48890000    4
  48900000    5
  48910000    4
  48920000    3
  48930000    2
  48940000    3
  48950000    7
  48960000    2
  48970000   12
  48980000    6
  48990000    6
  49000000    5
  49010000    2
  49020000    4
  49030000    4
  49040000    4
  49050000    2
  49060000    3
  49070000    3
  49080000    3
  49090000    3
  49100000    3
  49110000    2
  49120000    3
  49130000    2
  49140000    3
  49150000    3
  49160000    3
  49170000    4
  49180000    3
  49190000    4
  49200000    3
  49210000    2
  49220000    3
  49230000    4
  49240000    3
  49250000    3
  49260000    3
  49270000    3
  49280000    2
  49290000    3
  49300000    4
  49310000    3
  49320000    2
  49330000    2
  49340000    3
  49350000    4
  49360000    2
  49370000    4
  49380000    3
  49390000    3
  49400000    3
  49410000    2
  49420000    3
  49430000    4
  49440000    4
  49450000    4
  49460000    3
  49470000    3
  49480000    3
  49490000    1
  49500000    3
  49510000    5
  49520000    5
  49530000    4
  49540000    3
  49550000    3
  49560000    2
  49570000    3
  49580000    3
  49590000    3
  49600000    3
  49610000    2
  49620000    3
  49630000    2
  49640000    4
  49650000    3
  49660000    3
  49670000    4
  49680000    3
  49690000    5
  49700000    2
  49710000    4
  49720000    5
  49730000    5
  49740000    4
  49750000    3
  49760000    3
  49770000    3
  49780000    2
  49790000    3
  49800000    3
  49810000    3
  49820000    3
  49830000    3
  49840000    4
  49850000    2
  49860000    2
  49870000    3
  49880000    2
  49890000    5
  49900000    4
  49910000    3
  49920000    3
  49930000    3
  49940000    3
  49950000    3
  49960000    3
  49970000    4
  49980000    4
  49990000    3
  50000000    3
  50010000    3
  50020000    3
  50030000    2
  50040000    3
  50050000    3
  50060000    4
  50070000    2
  50080000    2
  50090000    4
  50100000    3
  50110000    3
  50120000    2
  50130000    2
  50140000    3
  50150000    3
  50160000    4
  50170000    4
  50180000    3
  50190000    2
  50200000    3
  50210000    4
  50220000    3
  50230000    5
  50240000    5
  50250000    3
  50260000    3
  50270000    5
  50280000    3
  50290000    3
  50300000    5
  50310000    4
  50320000    4
  50330000    2
  50340000    3
  50350000    3
  50360000    4
  50370000    3
  50380000    3
  50390000    3
  50400000    4
  50410000    3
  50420000    5
  50430000    3
  50440000    7
  50450000    3
  50460000    5
  50470000    3
  50480000    4
  50490000    5
  50500000    5
  50510000    4
  50520000    3
  50530000    4
  50540000    3
  50550000    3
  50560000    3
  50570000    4
  50580000    5
  50590000    5
  50600000    2
  50610000    5
  50620000    3
  50630000    3
  50640000    4
  50650000    3
  50660000    3
  50670000    3
  50680000    4
  50690000    2
  50700000    3
  50710000    2
  50720000    5
  50730000    5
  50740000    6
  50750000    3
  50760000    4
  50770000    4
  50780000    3
  50790000    3
  50800000    4
  50810000    2
  50820000    3
  50830000    3
  50840000    3
  50850000    2
  50860000    5
  50870000    4
  50880000    4
  50890000    3
  50900000    3
  50910000    4
  50920000    5
  50930000    4
  50940000    2
  50950000    5
  50960000    3
  50970000    5
  50980000    8
  50990000   18
  51000000   13
  51010000    3
  51020000    3
  51030000    3
  51040000    4
  51050000    3
  51060000    2
  51070000    2
  51080000    3
  51090000    3
  51100000    3
  51110000    3
  51120000    3
  51130000    4
  51140000    3
  51150000    3
  51160000    3
  51170000    4
  51180000    8
  51190000    4
  51200000    3
  51210000    4
  51220000    3
  51230000    4
  51240000    4
  51250000    3
  51260000    3
  51270000    4
  51280000    5
  51290000    4
  51300000   14
  51310000    7
  51320000    8
  51330000    2
  51340000   13
  51350000    6
  51360000   10
  51370000   13
  51380000   14
  51390000   18
  51400000   11
  51410000   15
  51420000   12
  51430000    9
  51440000   12
  51450000   11
  51460000   12
  51470000   14
  51480000   13
  51490000   16
  51500000   12
  51510000    4
  51520000    4
  51530000   14
  51540000    4
  51550000    4
  51560000    3
  51570000    4
  51580000    6
  51590000    3
  51600000    3
  51610000    3
  51620000    2
  51630000    3
  51640000    3
  51650000    3
  51660000    2
  51670000    3
  51680000    3
  51690000   12
  51700000    3
  51710000    3
  51720000    5
  51730000    2
  51740000    3
  51750000    3
  51760000    3
  51770000    3
  51780000    3
  51790000    4
  51800000    1
  51810000    3
  51820000    3
  51830000    3
  51840000    3
  51850000    3
  51860000    3
  51870000    3
  51880000    3
  51890000    2
  51900000    3
  51910000    2
  51920000    3
  51930000    2
  51940000    2
  51950000    2
  51960000    3
  51970000   11
  51980000    2
  51990000    2
  52000000    2
  52010000    3
  52020000    4
  52030000    3
  52040000    3
  52050000    3
  52060000    2
  52070000    3
  52080000    3
  52090000    2
  52100000    2
  52110000    3
  52120000    3
  52130000    4
  52140000    4
  52150000    5
  52160000    3
  52170000    2
  52180000    3
  52190000    5
  52200000    3
  52210000    4
  52220000    3
  52230000    4
  52240000    3
  52250000    4
  52260000    4
  52270000    3
  52280000    3
  52290000    4
  52300000    2
  52310000    3
  52320000    4
  52330000    3
  52340000    2
  52350000    3
  52360000    2
  52370000    3
  52380000    2
  52390000    3
  52400000    2
  52410000    4
  52420000    3
  52430000    2
  52440000    3
  52450000    3
  52460000    2
  52470000    3
  52480000    3
  52490000    2
  52500000    3
  52510000    2
  52520000    4
  52530000    2
  52540000    4
  52550000    3
  52560000    3
  52570000    2
  52580000    3
  52590000    3
  52600000    4
  52610000    3
  52620000    3
  52630000    3
  52640000    3
  52650000    3
  52660000    3
  52670000    4
  52680000    3
  52690000    3
  52700000    3
  52710000    3
  52720000    3
  52730000    2
  52740000    3
  52750000    3
  52760000    3
  52770000    3
  52780000    2
  52790000    3
  52800000    3
  52810000    3
  52820000    2
  52830000    3
  52840000    2
  52850000    3
  52860000    4
  52870000    2
  52880000    2
  52890000    4
  52900000    3
  52910000    3
  52920000    3
  52930000    3
  52940000    4
  52950000    2
  52960000   12
  52970000    3
  52980000    2
  52990000    3
  53000000    2
  53010000    3
  53020000    3
  53030000    3
  53040000    5
  53050000    3
  53060000    2
  53070000    4
  53080000    3
  53090000    4
  53100000    3
  53110000    2
  53120000    2
  53130000    4
  53140000    3
  53150000    3
  53160000    2
  53170000    3
  53180000    3
  53190000    3
  53200000    2
  53210000    4
  53220000    3
  53230000    2
  53240000    4
  53250000    3
  53260000    3
  53270000    3
  53280000    3
  53290000    2
  53300000    4
  53310000    3
  53320000    2
  53330000    3
  53340000    3
  53350000    3
  53360000    2
  53370000    3
  53380000    3
  53390000    3
  53400000    3
  53410000    4
  53420000    3
  53430000    3
  53440000    4
  53450000    2
  53460000    3
  53470000    2
  53480000    3
  53490000    3
  53500000    3
  53510000    3
  53520000    3
  53530000    3
  53540000    3
  53550000    3
  53560000    3
  53570000    2
  53580000    3
  53590000    3
  53600000    3
  53610000    4
  53620000    4
  53630000    4
  53640000    3
  53650000    3
  53660000    3
  53670000    4
  53680000    3
  53690000    3
  53700000    3
  53710000    4
  53720000    2
  53730000    3
  53740000    2
  53750000    3
  53760000    2
  53770000    4
  53780000    2
  53790000    4
  53800000    4
  53810000    2
  53820000    4
  53830000    3
  53840000    3
  53850000    3
  53860000    4
  53870000    5
  53880000    4
  53890000    4
  53900000    3
  53910000    3
  53920000    3
  53930000    3
  53940000   13
  53950000    3
  53960000    3
  53970000    3
  53980000    3
  53990000    4
  54000000    3
  54010000    3
  54020000    3
  54030000    3
  54040000    4
  54050000    3
  54060000    3
  54070000    3
  54080000    3
  54090000    2
  54100000    3
  54110000    3
  54120000    3
  54130000    4
  54140000    3
  54150000    3
  54160000    5
  54170000    3
  54180000    3
  54190000    4
  54200000    4
  54210000    3
  54220000    3
  54230000    3
  54240000    4
  54250000    4
  54260000    5
  54270000    2
  54280000    8
  54290000    5
  54300000    4
  54310000    7
  54320000    4
  54330000    2
  54340000    4
  54350000    4
  54360000    2
  54370000    3
  54380000    3
  54390000    2
  54400000    4
  54410000    4
  54420000    3
  54430000    3
  54440000    3
  54450000    5
  54460000    3
  54470000    3
  54480000    3
  54490000    3
  54500000    2
  54510000    3
  54520000    3
  54530000    6
  54540000   10
  54550000    4
  54560000    3
  54570000    2
  54580000    3
  54590000    4
  54600000    3
  54610000    2
  54620000    3
  54630000    2
  54640000    3
  54650000    3
  54660000    2
  54670000    2
  54680000    3
  54690000    4
  54700000    3
  54710000    2
  54720000    3
  54730000    3
  54740000    3
  54750000    2
  54760000    4
  54770000    4
  54780000    4
  54790000    4
  54800000    2
  54810000    3
  54820000    3
  54830000    2
  54840000    3
  54850000    3
  54860000    3
  54870000    2
  54880000    3
  54890000    3
  54900000    4
  54910000    4
  54920000    2
  54930000    4
  54940000    3
  54950000    2
  54960000    3
  54970000    3
  54980000    3
  54990000    3
  55000000    3
  55010000    3
  55020000    4
  55030000    3
  55040000    3
  55050000    3
  55060000    5
  55070000    4
  55080000    3
  55090000    2
  55100000    2
  55110000    5
  55120000    4
  55130000    3
  55140000    3
  55150000    5
  55160000    2
  55170000    3
  55180000    2
  55190000    2
  55200000    6
  55210000    4
  55220000    3
  55230000    4
  55240000    5
  55250000    3
  55260000    3
  55270000    2
  55280000    4
  55290000   14
  55300000   13
  55310000   11
  55320000    6
  55330000    4
  55340000    4
  55350000    3
  55360000    7
  55370000    5
  55380000    2
  55390000    3
  55400000    3
  55410000    2
  55420000    3
  55430000    3
  55440000    3
  55450000    3
  55460000    3
  55470000    3
  55480000    2
  55490000    4
  55500000    2
  55510000    2
  55520000    2
  55530000    4
  55540000    2
  55550000    4
  55560000    3
  55570000    3
  55580000    4
  55590000    3
  55600000    2
  55610000    3
  55620000    3
  55630000    3
  55640000    5
  55650000    4
  55660000    4
  55670000    2
  55680000    3
  55690000    4
  55700000    2
  55710000    3
  55720000    3
  55730000    4
  55740000    3
  55750000    3
  55760000    4
  55770000    3
  55780000    3
  55790000    3
  55800000    3
  55810000    3
  55820000    3
  55830000    2
  55840000    3
  55850000    3
  55860000    2
  55870000    3
  55880000    3
  55890000    4
  55900000    3
  55910000    2
  55920000    3
  55930000    4
  55940000    3
  55950000    3
  55960000    3
  55970000    2
  55980000    3
  55990000    3
  56000000    2
  56010000    3
  56020000    4
  56030000    2
  56040000    3
  56050000    4
  56060000    2
  56070000    4
  56080000    3
  56090000    3
  56100000    3
  56110000    4
  56120000    2
  56130000    2
  56140000    2
  56150000    2
  56160000    3
  56170000    2
  56180000    3
  56190000    3
  56200000    3
  56210000    3
  56220000    3
  56230000    3
  56240000    4
  56250000    2
  56260000    3
  56270000    3
  56280000    2
  56290000    3
  56300000    2
  56310000    4
  56320000    4
  56330000    2
  56340000    4
  56350000    3
  56360000    4
  56370000    3
  56380000    3
  56390000    2
  56400000    4
  56410000    2
  56420000    4
  56430000    3
  56440000    3
  56450000    2
  56460000    3
  56470000    2
  56480000    3
  56490000    2
  56500000    3
  56510000    3
  56520000    3
  56530000    4
  56540000    2
  56550000    2
  56560000    3
  56570000    3
  56580000    3
  56590000    3
  56600000    3
  56610000    3
  56620000    4
  56630000    4
  56640000    4
  56650000    2
  56660000    3
  56670000    2
  56680000    4
  56690000    4
  56700000    3
  56710000    3
  56720000    3
  56730000    4
  56740000    2
  56750000    5
  56760000    3
  56770000    4
  56780000    5
  56790000    2
  56800000    2
  56810000    4
  56820000    4
  56830000    4
  56840000    3
  56850000    2
  56860000    3
  56870000    3
  56880000    3
  56890000    5
  56900000    3
  56910000    3
  56920000    4
  56930000    3
  56940000    3
  56950000    2
  56960000    4
  56970000    3
  56980000    3
  56990000    2
  57000000    4
  57010000    5
  57020000    3
  57030000    3
  57040000    3
  57050000    3
  57060000    3
  57070000    3
  57080000    3
  57090000    4
  57100000    4
  57110000    7
  57120000    2
  57130000    4
  57140000    3
  57150000    2
  57160000    5
  57170000    3
  57180000    4
  57190000    4
  57200000    4
  57210000    5
  57220000    3
  57230000    7
  57240000   19
  57250000   15
  57260000   22
  57270000   20
  57280000   19
  57290000   22
  57300000   21
  57310000   23
  57320000   21
  57330000   23
  57340000   15
  57350000   24
  57360000   15
  57370000   16
  57380000    3
  57390000    5
  57400000    4
  57410000    4
  57420000    3
  57430000    5
  57440000    3
  57450000    2
  57460000    3
  57470000    4
  57480000    3
  57490000    3
  57500000    2
  57510000    3
  57520000    3
  57530000    2
  57540000    3
  57550000    4
  57560000    2
  57570000    3
  57580000    3
  57590000    3
  57600000    3
  57610000    3
  57620000    3
  57630000    3
  57640000    2
  57650000    3
  57660000    3
  57670000    4
  57680000    4
  57690000    2
  57700000    3
  57710000   14
  57720000    4
  57730000    2
  57740000    3
  57750000    3
  57760000    3
  57770000    5
  57780000    4
  57790000    2
  57800000    2
  57810000    4
  57820000    3
  57830000    4
  57840000    2
  57850000    3
  57860000    3
  57870000    3
  57880000    3
  57890000    3
  57900000    3
  57910000    2
  57920000    2
  57930000    4
  57940000    3
  57950000    3
  57960000    2
  57970000    2
  57980000    2
  57990000    3
  58000000    2
  58010000    3
  58020000    3
  58030000    5
  58040000    3
  58050000    3
  58060000    3
  58070000    3
  58080000    2
  58090000    3
  58100000    4
  58110000    4
  58120000    3
  58130000    3
  58140000    4
  58150000    3
  58160000    3
  58170000    6
  58180000    5
  58190000    5
  58200000    4
  58210000    3
  58220000    4
  58230000    4
  58240000    4
  58250000    3
  58260000    3
  58270000    3
  58280000    3
  58290000    2
  58300000    3
  58310000    4
  58320000    5
  58330000    3
  58340000    3
  58350000    3
  58360000    7
  58370000    3
  58380000    4
  58390000    3
  58400000    4
  58410000    4
  58420000    3
  58430000    3
  58440000    3
  58450000    3
  58460000    2
  58470000    3
  58480000    4
  58490000    3
  58500000    2
  58510000    3
  58520000    3
  58530000    4
  58540000    3
  58550000    4
  58560000    4
  58570000    6
  58580000    5
  58590000    4
  58600000    6
  58610000    3
  58620000    2
  58630000    3
  58640000    3
  58650000    5
  58660000    4
  58670000    3
  58680000    4
  58690000    5
  58700000    3
  58710000    4
  58720000    3
  58730000    3
  58740000    3
  58750000    2
  58760000    3
  58770000    3
  58780000    4
  58790000    3
  58800000    2
  58810000    3
  58820000    3
  58830000    4
  58840000    3
  58850000    2
  58860000    3
  58870000    3
  58880000    3
  58890000    3
  58900000    3
  58910000    2
  58920000    3
  58930000    3
  58940000    3
  58950000    3
  58960000    3
  58970000    4
  58980000    3
  58990000    5
  59000000    4
  59010000    2
  59020000    3
  59030000    2
  59040000    3
  59050000    3
  59060000    3
  59070000    2
  59080000    3
  59090000    3
  59100000    3
  59110000    3
  59120000    3
  59130000    5
  59140000    4
  59150000    5
  59160000    3
  59170000    2
  59180000    3
  59190000    3
  59200000    2
  59210000    3
  59220000    3
  59230000    2
  59240000    3
  59250000    4
  59260000    3
  59270000    3
  59280000    3
  59290000    4
  59300000    4
  59310000    4
  59320000    3
  59330000    3
  59340000    4
  59350000    5
  59360000    4
  59370000    4
  59380000    3
  59390000    5
  59400000    3
  59410000    3
  59420000    2
  59430000    2
  59440000    2
  59450000    3
  59460000    3
  59470000    2
  59480000    3
  59490000    2
  59500000    2
  59510000    2
  59520000    3
  59530000    3
  59540000    2
  59550000    3
  59560000    2
  59570000    3
  59580000    3
  59590000    4
  59600000    2
  59610000    3
  59620000    4
  59630000    2
  59640000    3
  59650000    2
  59660000    4
  59670000    3
  59680000    3
  59690000    3
  59700000    3
  59710000    3
  59720000    3
  59730000    3
  59740000    3
  59750000    2
  59760000    3
  59770000    4
  59780000    3
  59790000    3
  59800000    4
  59810000    5
  59820000    2
  59830000    3
  59840000    3
  59850000    3
  59860000    3
  59870000    4
  59880000    2
  59890000    3
  59900000    3
  59910000    2
  59920000    3
  59930000    3
  59940000    3
  59950000    2
  59960000    2
  59970000    3
  59980000    2
  59990000    4
  60000000    4
  60000000    4
  60010000    3
  60020000    3
  60030000    2
  60040000    3
  60050000    3
  60060000    3
  60070000    4
  60080000    3
  60090000    3
  60100000    2
  60110000    3
  60120000    4
  60130000    3
  60140000    5
  60150000    3
  60160000    4
  60170000    3
  60180000    3
  60190000    3
  60200000    4
  60210000    4
  60220000    3
  60230000    2
  60240000    4
  60250000    3
  60260000    9
  60270000    5
  60280000    3
  60290000    5
  60300000    5
  60310000    4
  60320000    2
  60330000    3
  60340000    4
  60350000    3
  60360000    3
  60370000    5
  60380000    4
  60390000    3
  60400000    4
  60410000    3
  60420000    1
  60430000    3
  60440000    2
  60450000    3
  60460000    4
  60470000    5
  60480000    4
  60490000    4
  60500000    3
  60510000    3
  60520000    3
  60530000    3
  60540000    2
  60550000    2
  60560000    5
  60570000    3
  60580000    4
  60590000    5
  60600000    4
  60610000    4
  60620000    3
  60630000    3
  60640000    3
  60650000    4
  60660000    3
  60670000    4
  60680000    3
  60690000    3
  60700000    2
  60710000    2
  60720000    3
  60730000    2
  60740000    3
  60750000    2
  60760000    3
  60770000    4
  60780000    3
  60790000    3
  60800000    3
  60810000    2
  60820000    2
  60830000    3
  60840000    3
  60850000    4
  60860000    2
  60870000    3
  60880000    2
  60890000    3
  60900000    3
  60910000    5
  60920000    3
  60930000    3
  60940000    4
  60950000    4
  60960000    4
  60970000    3
  60980000    2
  60990000    3
  61000000    3
  61010000    3
  61020000    4
  61030000    3
  61040000    3
  61050000    3
  61060000    3
  61070000    2
  61080000    3
  61090000    3
  61100000    3
  61110000    3
  61120000    3
  61130000    3
  61140000    4
  61150000    3
  61160000    4
  61170000    4
  61180000    3
  61190000    2
  61200000    4
  61210000    5
  61220000    5
  61230000    4
  61240000    4
  61250000    3
  61260000    4
  61270000    3
  61280000    3
  61290000    3
  61300000    2
  61310000    3
  61320000    4
  61330000    2
  61340000    3
  61350000    3
  61360000    3
  61370000    2
  61380000    2
  61390000    3
  61400000    2
  61410000    3
  61420000    2
  61430000    3
  61440000    2
  61450000    4
  61460000    5
  61470000    3
  61480000    4
  61490000    3
  61500000    3
  61510000    3
  61520000    4
  61530000    4
  61540000    3
  61550000    3
  61560000    4
  61570000    4
  61580000    4
  61590000    3
  61600000    2
  61610000    3
  61620000    2
  61630000    2
  61640000    4
  61650000    4
  61660000    3
  61670000    5
  61680000    5
  61690000    2
  61700000    4
  61710000    7
  61720000    4
  61730000    5
  61740000    3
  61750000    5
  61760000    3
  61770000    4
  61780000    7
  61790000    3
  61800000    5
  61810000    3
  61820000    3
  61830000    2
  61840000    3
  61850000    2
  61860000    3
  61870000    2
  61880000    3
  61890000    3
  61900000    5
  61910000    3
  61920000    4
  61930000    3
  61940000    4
  61950000    3
  61960000    4
  61970000    4
  61980000    3
  61990000    3
  62000000    5
  62010000    3
  62020000    2
  62030000    3
  62040000    5
  62050000    4
  62060000    4
  62070000    3
  62080000   12
  62090000    4
  62100000    5
  62110000    4
  62120000    4
  62130000    3
  62140000    5
  62150000    4
  62160000    2
  62170000    3
  62180000    3
  62190000    4
  62200000    3
  62210000    3
  62220000    3
  62230000    4
  62240000    4
  62250000    3
  62260000    4
  62270000    4
  62280000    4
  62290000    3
  62300000    3
  62310000    4
  62320000    2
  62330000    3
  62340000    4
  62350000    2
  62360000    3
  62370000    3
  62380000    3
  62390000    3
  62400000    3
  62410000    2
  62420000    3
  62430000    3
  62440000    3
  62450000    3
  62460000    2
  62470000    3
  62480000    3
  62490000    3
  62500000    3
  62510000    3
  62520000    3
  62530000    2
  62540000    3
  62550000    2
  62560000    4
  62570000    3
  62580000    3
  62590000    3
  62600000    2
  62610000    3
  62620000    3
  62630000    2
  62640000    2
  62650000    4
  62660000    3
  62670000    2
  62680000    6
  62690000   12
  62700000    4
  62710000    4
  62720000    3
  62730000    2
  62740000    2
  62750000    3
  62760000    3
  62770000    3
  62780000    2
  62790000    4
  62800000   10
  62810000    4
  62820000   11
  62830000    3
  62840000    4
  62850000    7
  62860000    6
  62870000    4
  62880000    5
  62890000    7
  62900000    4
  62910000    5
  62920000    3
  62930000    4
  62940000    3
  62950000    3
  62960000    5
  62970000    3
  62980000    3
  62990000    3
  63000000    3
  63010000    3
  63020000    4
  63030000    3
  63040000    2
  63050000    3
  63060000    3
  63070000    3
  63080000    2
  63090000    2
  63100000    3
  63110000    4
  63120000    3
  63130000    3
  63140000    2
  63150000    5
  63160000    4
  63170000    3
  63180000    3
  63190000    3
  63200000    4
  63210000    4
  63220000    3
  63230000    3
  63240000    2
  63250000    4
  63260000    4
  63270000    3
  63280000    4
  63290000    5
  63300000    5
  63310000    4
  63320000    3
  63330000    3
  63340000    3
  63350000    2
  63360000    1
  63370000    3
  63380000    3
  63390000    3
  63400000    3
  63410000    3
  63420000    2
  63430000    3
  63440000    4
  63450000    4
  63460000    6
  63470000    4
  63480000    4
  63490000    4
  63500000    3
  63510000    3
  63520000    3
  63530000    4
  63540000    4
  63550000    3
  63560000    3
  63570000    4
  63580000    4
  63590000    4
  63600000    3
  63610000    2
  63620000    3
  63630000    3
  63640000    4
  63650000    5
  63660000   10
  63670000    2
  63680000    3
  63690000    3
  63700000    4
  63710000    4
  63720000    3
  63730000    4
  63740000    4
  63750000    4
  63760000    3
  63770000    3
  63780000    2
  63790000    2
  63800000    4
  63810000    3
  63820000    4
  63830000    3
  63840000    2
  63850000    3
  63860000    4
  63870000    4
  63880000   13
  63890000    3
  63900000    2
  63910000    4
  63920000    3
  63930000    5
  63940000    4
  63950000    4
  63960000    3
  63970000    3
  63980000    5
  63990000    3
  64000000    5
  64010000    4
  64020000    3
  64030000    3
  64040000    3
  64050000    5
  64060000    5
  64070000    2
  64080000    5
  64090000    4
  64100000    3
  64110000    4
  64120000    4
  64130000    3
  64140000    4
  64150000    6
  64160000    6
  64170000    3
  64180000    6
  64190000    2
  64200000    4
  64210000    3
  64220000    2
  64230000    2
  64240000    2
  64250000    3
  64260000    2
  64270000    3
  64280000    3
  64290000    3
  64300000    7
  64310000    4
  64320000    3
  64330000    2
  64340000    4
  64350000    2
  64360000    3
  64370000    4
  64380000    5
  64390000    4
  64400000    4
  64410000    3
  64420000    7
  64430000    4
  64440000    3
  64450000    4
  64460000    4
  64470000    4
  64480000    3
  64490000    3
  64500000    3
  64510000    7
  64520000    3
  64530000    3
  64540000    3
  64550000    4
  64560000    3
  64570000    4
  64580000    3
  64590000    9
  64600000    3
  64610000    4
  64620000    4
  64630000    5
  64640000    3
  64650000    4
  64660000    3
  64670000    3
  64680000    3
  64690000    5
  64700000    5
  64710000    3
  64720000    3
  64730000    4
  64740000    2
  64750000    5
  64760000    3
  64770000    3
  64780000    3
  64790000    9
  64800000    3
  64810000    3
  64820000    3
  64830000    3
  64840000    3
  64850000    4
  64860000    3
  64870000    2
  64880000    3
  64890000    3
  64900000    2
  64910000    5
  64920000    4
  64930000    3
  64940000    3
  64950000    4
  64960000    4
  64970000    3
  64980000    5
  64990000    3
  65000000    3
  65010000    4
  65020000    3
  65030000    4
  65040000    5
  65050000   19
  65060000   16
  65070000   19
  65080000   12
  65090000   12
  65100000    3
  65110000    4
  65120000    4
  65130000    3
  65140000    3
  65150000    3
  65160000    3
  65170000    4
  65180000    3
  65190000    5
  65200000    2
  65210000    3
  65220000    4
  65230000    4
  65240000    4
  65250000    4
  65260000    4
  65270000    5
  65280000    3
  65290000    3
  65300000    2
  65310000    3
  65320000    3
  65330000    3
  65340000    3
  65350000    2
  65360000    2
  65370000    3
  65380000    3
  65390000    3
  65400000    3
  65410000    3
  65420000    3
  65430000    3
  65440000    3
  65450000    5
  65460000    3
  65470000    3
  65480000    3
  65490000    3
  65500000    4
  65510000    3
  65520000    4
  65530000    4
  65540000    3
  65550000    5
  65560000    5
  65570000    3
  65580000    3
  65590000    4
  65600000    3
  65610000    3
  65620000    4
  65630000    3
  65640000    3
  65650000    2
  65660000    2
  65670000    3
  65680000    3
  65690000    5
  65700000    2
  65710000    3
  65720000    4
  65730000    3
  65740000    4
  65750000    4
  65760000    5
  65770000    4
  65780000    3
  65790000    5
  65800000    2
  65810000    3
  65820000    4
  65830000    3
  65840000    4
  65850000    3
  65860000    3
  65870000    4
  65880000    3
  65890000    3
  65900000    2
  65910000    3
  65920000    4
  65930000    3
  65940000    4
  65950000    4
  65960000    3
  65970000    4
  65980000    4
  65990000    2
  66000000    2
  66010000    4
  66020000    2
  66030000    3
  66040000    3
  66050000    3
  66060000    3
  66070000    3
  66080000    2
  66090000    2
  66100000    2
  66110000    2
  66120000    3
  66130000    2
  66140000    3
  66150000    3
  66160000    3
  66170000    3
  66180000    3
  66190000    3
  66200000    3
  66210000    3
  66220000    3
  66230000    3
  66240000    3
  66250000    4
  66260000    3
  66270000    3
  66280000   18
  66290000   12
  66300000   13
  66310000    9
  66320000    4
  66330000    3
  66340000    3
  66350000    3
  66360000    3
  66370000    3
  66380000    2
  66390000    2
  66400000    3
  66410000    3
  66420000    3
  66430000    2
  66440000    4
  66450000    2
  66460000    3
  66470000    4
  66480000    3
  66490000    4
  66500000    3
  66510000    2
  66520000    2
  66530000    3
  66540000    3
  66550000    4
  66560000    3
  66570000    4
  66580000    3
  66590000    3
  66600000    3
  66610000    3
  66620000    2
  66630000    2
  66640000    4
  66650000    2
  66660000    4
  66670000    2
  66680000    3
  66690000    3
  66700000    3
  66710000    3
  66720000    3
  66730000    4
  66740000    4
  66750000    3
  66760000    3
  66770000    5
  66780000    6
  66790000   10
  66800000   12
  66810000   18
  66820000   17
  66830000    3
  66840000    4
  66850000    4
  66860000    4
  66870000    7
  66880000    7
  66890000    7
  66900000    4
  66910000    4
  66920000    4
  66930000    5
  66940000    3
  66950000    4
  66960000    4
  66970000    5
  66980000    3
  66990000    3
  67000000    4
  67010000    4
  67020000    5
  67030000    4
  67040000    4
  67050000    4
  67060000    4
  67070000    3
  67080000    2
  67090000    3
  67100000    5
  67110000    3
  67120000    4
  67130000    3
  67140000    5
  67150000    4
  67160000    3
  67170000    3
  67180000    2
  67190000    4
  67200000    3
  67210000    7
  67220000    3
  67230000    4
  67240000    4
  67250000    3
  67260000    5
  67270000    3
  67280000    4
  67290000    3
  67300000    5
  67310000    3
  67320000    5
  67330000    4
  67340000    3
  67350000    2
  67360000    4
  67370000    2
  67380000    5
  67390000    4
  67400000    5
  67410000    4
  67420000    3
  67430000    5
  67440000    3
  67450000    4
  67460000    4
  67470000    5
  67480000    5
  67490000    3
  67500000    4
  67510000    3
  67520000    3
  67530000    4
  67540000    4
  67550000    3
  67560000    4
  67570000    4
  67580000    4
  67590000    5
  67600000    3
  67610000    3
  67620000    4
  67630000    3
  67640000    3
  67650000    3
  67660000    3
  67670000    2
  67680000    4
  67690000    4
  67700000    3
  67710000    3
  67720000    4
  67730000    4
  67740000    4
  67750000    4
  67760000    4
  67770000    2
  67780000    4
  67790000    3
  67800000    3
  67810000    4
  67820000    2
  67830000    3
  67840000    2
  67850000    2
  67860000    3
  67870000    4
  67880000    4
  67890000    2
  67900000    3
  67910000    4
  67920000    3
  67930000    2
  67940000    4
  67950000    3
  67960000    4
  67970000    5
  67980000    3
  67990000    3
  68000000    3
  68010000    3
  68020000    3
  68030000    2
  68040000    3
  68050000    2
  68060000    4
  68070000    3
  68080000    2
  68090000    3
  68100000    3
  68110000    3
  68120000    2
  68130000    3
  68140000    3
  68150000    2
  68160000    4
  68170000    4
  68180000    2
  68190000    4
  68200000    3
  68210000    3
  68220000    1
  68230000    3
  68240000    2
  68250000    3
  68260000    4
  68270000    5
  68280000    3
  68290000    3
  68300000    4
  68310000    4
  68320000    2
  68330000    3
  68340000    3
  68350000    4
  68360000    2
  68370000    3
  68380000    5
  68390000    5
  68400000    4
  68410000    4
  68420000    5
  68430000    2
  68440000    3
  68450000    3
  68460000    4
  68470000    3
  68480000    3
  68490000    3
  68500000    5
  68510000    3
  68520000    3
  68530000    5
  68540000    3
  68550000    2
  68560000    3
  68570000    3
  68580000    2
  68590000    3
  68600000    3
  68610000    4
  68620000    4
  68630000    4
  68640000    3
  68650000    4
  68660000    6
  68670000    3
  68680000    4
  68690000    7
  68700000    4
  68710000    4
  68720000    3
  68730000    3
  68740000    5
  68750000    3
  68760000    3
  68770000    5
  68780000    5
  68790000    2
  68800000    3
  68810000    4
  68820000    3
  68830000    4
  68840000    3
  68850000    2
  68860000    5
  68870000    3
  68880000    3
  68890000    3
  68900000    5
  68910000    3
  68920000    3
  68930000    3
  68940000    3
  68950000    4
  68960000    3
  68970000    5
  68980000    3
  68990000    3
  69000000    4
  69010000    3
  69020000    3
  69030000    4
  69040000    5
  69050000    3
  69060000    3
  69070000    3
  69080000    4
  69090000    3
  69100000    4
  69110000    3
  69120000    4
  69130000    3
  69140000    3
  69150000    3
  69160000    2
  69170000    3
  69180000    3
  69190000    4
  69200000    4
  69210000    3
  69220000    3
  69230000    4
  69240000    5
  69250000    2
  69260000    2
  69270000    3
  69280000    4
  69290000    3
  69300000    3
  69310000    4
  69320000    4
  69330000    2
  69340000    3
  69350000    4
  69360000    2
  69370000    5
  69380000    3
  69390000    2
  69400000    3
  69410000    4
  69420000    3
  69430000    3
  69440000    4
  69450000    2
  69460000    2
  69470000    4
  69480000    3
  69490000    4
  69500000    4
  69510000    4
  69520000    4
  69530000    5
  69540000    3
  69550000   14
  69560000    3
  69570000    3
  69580000    3
  69590000    3
  69600000    3
  69610000    4
  69620000    4
  69630000    3
  69640000    3
  69650000    4
  69660000    2
  69670000    3
  69680000    2
  69690000    3
  69700000    3
  69710000    2
  69720000    4
  69730000    2
  69740000    4
  69750000    4
  69760000    4
  69770000    3
  69780000    4
  69790000    4
  69800000    3
  69810000    7
  69820000    4
  69830000    9
  69840000    4
  69850000    3
  69860000    2
  69870000    3
  69880000    3
  69890000    4
  69900000    2
  69910000    5
  69920000    4
  69930000    5
  69940000    2
  69950000    3
  69960000    5
  69970000    3
  69980000    3
  69990000    3
  70000000    3
  70010000    4
  70020000    3
  70030000    3
  70040000    3
  70050000    3
  70060000    3
  70070000    3
  70080000    4
  70090000    4
  70100000    4
  70110000    4
  70120000    3
  70130000    4
  70140000    5
  70150000    2
  70160000    4
  70170000    2
  70180000    4
  70190000    2
  70200000    3
  70210000    3
  70220000    2
  70230000    3
  70240000    3
  70250000    4
  70260000    2
  70270000    4
  70280000    2
  70290000    2
  70300000    3
  70310000    4
  70320000    3
  70330000    4
  70340000    3
  70350000    3
  70360000    3
  70370000    3
  70380000    2
  70390000    3
  70400000    3
  70410000    3
  70420000    3
  70430000    3
  70440000    3
  70450000    3
  70460000    3
  70470000    2
  70480000    3
  70490000    3
  70500000    3
  70510000    3
  70520000    3
  70530000    3
  70540000    4
  70550000    3
  70560000    2
  70570000    3
  70580000    4
  70590000    3
  70600000    4
  70610000    3
  70620000    2
  70630000    3
  70640000    3
  70650000    3
  70660000    3
  70670000    4
  70680000    4
  70690000    3
  70700000    3
  70710000    3
  70720000    4
  70730000    3
  70740000    4
  70750000    4
  70760000    3
  70770000    4
  70780000    3
  70790000    3
  70800000    4
  70810000    4
  70820000    3
  70830000    2
  70840000    4
  70850000    3
  70860000    2
  70870000    2
  70880000    4
  70890000    4
  70900000    4
  70910000    2
  70920000    5
  70930000    2
  70940000   10
  70950000    4
  70960000    4
  70970000    4
  70980000    4
  70990000    4
  71000000    3
  71010000    4
  71020000    3
  71030000    2
  71040000    2
  71050000    4
  71060000    4
  71070000    4
  71080000    3
  71090000    3
  71100000    3
  71110000    3
  71120000    4
  71130000    4
  71140000    4
  71150000    3
  71160000    3
  71170000    4
  71180000    3
  71190000    2
  71200000    3
  71210000    2
  71220000    3
  71230000    2
  71240000    2
  71250000    2
  71260000    3
  71270000    2
  71280000    2
  71290000    2
  71300000    2
  71310000    3
  71320000    3
  71330000    2
  71340000    2
  71350000    3
  71360000    4
  71370000    3
  71380000    2
  71390000    3
  71400000    3
  71410000    3
  71420000    2
  71430000    4
  71440000    2
  71450000    3
  71460000    3
  71470000    4
  71480000    3
  71490000    2
  71500000    4
  71510000    3
  71520000    5
  71530000   17
  71540000    4
  71550000    4
  71560000    3
  71570000    3
  71580000    3
  71590000    4
  71600000    4
  71610000    5
  71620000    5
  71630000    5
  71640000    5
  71650000    2
  71660000    5
  71670000    4
  71680000    5
  71690000    5
  71700000    5
  71710000    4
  71720000    4
  71730000    5
  71740000    4
  71750000    4
  71760000    3
  71770000    4
  71780000    4
  71790000    3
  71800000    4
  71810000    3
  71820000    4
  71830000    2
  71840000    2
  71850000    2
  71860000    3
  71870000    2
  71880000    3
  71890000    3
  71900000    3
  71910000    5
  71920000    5
  71930000    4
  71940000    3
  71950000    4
  71960000    5
  71970000    3
  71980000    6
  71990000    4
  72000000    3
  72010000    3
  72020000    3
  72030000    2
  72040000    3
  72050000    3
  72060000   16
  72070000   13
  72080000    3
  72090000    4
  72100000    4
  72110000    3
  72120000    2
  72130000    4
  72140000    3
  72150000    3
  72160000    3
  72170000    2
  72180000    3
  72190000    3
  72200000    2
  72210000    5
  72220000    4
  72230000    4
  72240000    4
  72250000    4
  72260000    3
  72270000    3
  72280000    2
  72290000    4
  72300000    3
  72310000    4
  72320000    4
  72330000    3
  72340000    4
  72350000    3
  72360000    2
  72370000    3
  72380000    3
  72390000    2
  72400000    3
  72410000    5
  72420000    4
  72430000   10
  72440000   12
  72450000    9
  72460000   12
  72470000    8
  72480000    3
  72490000    4
  72500000    3
  72510000    3
  72520000    3
  72530000    2
  72540000    2
  72550000    4
  72560000    4
  72570000    3
  72580000    4
  72590000    4
  72600000    3
  72610000    2
  72620000    3
  72630000    3
  72640000    3
  72650000    3
  72660000    3
  72670000    3
  72680000    4
  72690000    3
  72700000    3
  72710000    2
  72720000    2
  72730000    4
  72740000    3
  72750000    3
  72760000    3
  72770000    3
  72780000    2
  72790000    3
  72800000    3
  72810000    3
  72820000    4
  72830000    3
  72840000    2
  72850000    3
  72860000    4
  72870000    3
  72880000    3
  72890000    4
  72900000    2
  72910000    3
  72920000    3
  72930000    4
  72940000    4
  72950000    3
  72960000    3
  72970000    2
  72980000    2
  72990000    3
  73000000    3
  73010000    2
  73020000    4
  73030000    3
  73040000    4
  73050000    9
  73060000    3
  73070000    3
  73080000    4
  73090000    2
  73100000    8
  73110000    4
  73120000    3
  73130000    3
  73140000    4
  73150000    3
  73160000    3
  73170000    3
  73180000    3
  73190000    2
  73200000    2
  73210000    3
  73220000    4
  73230000    1
  73240000    3
  73250000    4
  73260000    6
  73270000    2
  73280000    5
  73290000    8
  73300000    3
  73310000    7
  73320000    7
  73330000    3
  73340000    2
  73350000    2
  73360000    2
  73370000    3
  73380000    3
  73390000    3
  73400000    3
  73410000    3
  73420000    2
  73430000    3
  73440000    5
  73450000    3
  73460000    4
  73470000    4
  73480000    3
  73490000    2
  73500000    3
  73510000    4
  73520000    3
  73530000    3
  73540000    2
  73550000    2
  73560000    3
  73570000    2
  73580000    3
  73590000    5
  73600000    3
  73610000    3
  73620000    2
  73630000    3
  73640000    3
  73650000    2
  73660000    2
  73670000    4
  73680000    4
  73690000    3
  73700000    4
  73710000    4
  73720000    4
  73730000    2
  73740000    5
  73750000    3
  73760000   14
  73770000    4
  73780000    3
  73790000    3
  73800000    3
  73810000    5
  73820000    4
  73830000    3
  73840000    3
  73850000    2
  73860000    4
  73870000    2
  73880000    2
  73890000    2
  73900000    4
  73910000    2
  73920000    3
  73930000    3
  73940000    3
  73950000    2
  73960000    3
  73970000    3
  73980000    2
  73990000    2
  74000000    4
  74010000    5
  74020000    3
  74030000    3
  74040000    3
  74050000    3
  74060000    4
  74070000    4
  74080000    4
  74090000    3
  74100000    2
  74110000    4
  74120000    4
  74130000    3
  74140000    3
  74150000    3
  74160000    3
  74170000    3
  74180000    3
  74190000    3
  74200000    4
  74210000    4
  74220000    4
  74230000    3
  74240000    3
  74250000    3
  74260000    5
  74270000    5
  74280000    3
  74290000    3
  74300000    5
  74310000    2
  74320000    3
  74330000    1
  74340000    3
  74350000    3
  74360000    3
  74370000    2
  74380000    1
  74390000    3
  74400000    3
  74410000    4
  74420000    2
  74430000    3
  74440000    4
  74450000    3
  74460000    3
  74470000    4
  74480000    3
  74490000    4
  74500000    3
  74510000    2
  74520000    3
  74530000    3
  74540000    3
  74550000    3
  74560000    2
  74570000    3
  74580000    3
  74590000    3
  74600000    3
  74610000    3
  74620000    1
  74630000    2
  74640000    3
  74650000    4
  74660000    4
  74670000   13
  74680000   15
  74690000   16
  74700000   19
  74710000   18
  74720000   15
  74730000   16
  74740000   10
  74750000    3
  74760000   10
  74770000    7
  74780000    5
  74790000    4
  74800000    4
  74810000    4
  74820000    2
  74830000    3
  74840000    3
  74850000    3
  74860000    4
  74870000    2
  74880000    4
  74890000    2
  74900000    4
  74910000    3
  74920000    3
  74930000    3
  74940000    3
  74950000    2
  74960000    3
  74970000    3
  74980000    3
  74990000    3
  75000000    3
  75010000    3
  75020000    2
  75030000    4
  75040000    4
  75050000    2
  75060000    2
  75070000    3
  75080000    4
  75090000    4
  75100000    8
  75110000    5
  75120000    4
  75130000    4
  75140000    4
  75150000    4
  75160000    4
  75170000    4
  75180000    3
  75190000    3
  75200000    2
  75210000    2
  75220000    3
  75230000    2
  75240000    3
  75250000    2
  75260000    3
  75270000    3
  75280000    3
  75290000    3
  75300000    3
  75310000    2
  75320000    3
  75330000    3
  75340000    3
  75350000    3
  75360000    4
  75370000    3
  75380000    4
  75390000    3
  75400000    2
  75410000    4
  75420000    3
  75430000    3
  75440000    4
  75450000    3
  75460000    3
  75470000    3
  75480000    2
  75490000    3
  75500000    3
  75510000    4
  75520000    3
  75530000    2
  75540000    4
  75550000    3
  75560000    4
  75570000    3
  75580000    3
  75590000    4
  75600000    3
  75610000    4
  75620000    4
  75630000    3
  75640000    4
  75650000    3
  75660000    3
  75670000    4
  75680000    4
  75690000    3
  75700000    4
  75710000    4
  75720000    4
  75730000    5
  75740000    2
  75750000    3
  75760000    3
  75770000    9
  75780000    3
  75790000    4
  75800000    3
  75810000    4
  75820000    4
  75830000    3
  75840000    3
  75850000    5
  75860000    3
  75870000    3
  75880000    4
  75890000    7
  75900000    7
  75910000    3
  75920000    2
  75930000    3
  75940000    3
  75950000    4
  75960000    3
  75970000    4
  75980000    3
  75990000    4
  76000000    3
  76010000    4
  76020000    4
  76030000    4
  76040000    3
  76050000    4
  76060000    4
  76070000    4
  76080000    5
  76090000    3
  76100000    4
  76110000    3
  76120000    4
  76130000    6
  76140000    4
  76150000    2
  76160000    2
  76170000    3
  76180000    3
  76190000    4
  76200000    3
  76210000    3
  76220000    4
  76230000    2
  76240000    3
  76250000    3
  76260000    3
  76270000    2
  76280000    2
  76290000    4
  76300000    3
  76310000    4
  76320000    4
  76330000    3
  76340000    4
  76350000    5
  76360000    3
  76370000    2
  76380000    2
  76390000    4
  76400000    4
  76410000    4
  76420000    3
  76430000    3
  76440000    3
  76450000    4
  76460000    2
  76470000    4
  76480000    4
  76490000    4
  76500000    3
  76510000    3
  76520000    4
  76530000    4
  76540000    4
  76550000    3
  76560000    2
  76570000    2
  76580000    5
  76590000    3
  76600000    3
  76610000    4
  76620000    3
  76630000    3
  76640000    4
  76650000    3
  76660000    3
  76670000    3
  76680000    3
  76690000    4
  76700000    4
  76710000    3
  76720000    4
  76730000    5
  76740000    2
  76750000    2
  76760000    3
  76770000    5
  76780000    4
  76790000    3
  76800000    5
  76810000    7
  76820000    2
  76830000    5
  76840000    3
  76850000    4
  76860000    4
  76870000    5
  76880000    2
  76890000    5
  76900000    4
  76910000    2
  76920000    3
  76930000    3
  76940000    3
  76950000    2
  76960000    2
  76970000    2
  76980000    3
  76990000    7
  77000000    3
  77010000    5
  77020000    6
  77030000    5
  77040000    3
  77050000    2
  77060000    2
  77070000    3
  77080000    2
  77090000    4
  77100000    3
  77110000    4
  77120000    3
  77130000    3
  77140000    4
  77150000    3
  77160000   13
  77170000    7
  77180000    4
  77190000    3
  77200000    3
  77210000    3
  77220000    4
  77230000    4
  77240000    4
  77250000    2
  77260000    3
  77270000    3
  77280000    3
  77290000    3
  77300000    3
  77310000    4
  77320000    4
  77330000    4
  77340000    3
  77350000    4
  77360000    3
  77370000    2
  77380000    4
  77390000    2
  77400000    3
  77410000    2
  77420000    3
  77430000    3
  77440000    4
  77450000    2
  77460000    3
  77470000    3
  77480000    3
  77490000    3
  77500000    4
  77510000    4
  77520000    2
  77530000    3
  77540000    1
  77550000    3
  77560000    3
  77570000    4
  77580000    4
  77590000   16
  77600000    3
  77610000    4
  77620000    5
  77630000    2
  77640000    2
  77650000    3
  77660000    4
  77670000    5
  77680000    3
  77690000    3
  77700000    4
  77710000    3
  77720000    2
  77730000    3
  77740000    4
  77750000    2
  77760000    3
  77770000    2
  77780000    3
  77790000    2
  77800000    3
  77810000    3
  77820000    5
  77830000    4
  77840000    3
  77850000    3
  77860000    3
  77870000    3
  77880000    2
  77890000    4
  77900000    2
  77910000    2
  77920000    2
  77930000    3
  77940000    3
  77950000    4
  77960000    3
  77970000    3
  77980000    4
  77990000    3
  78000000    3
  78010000    3
  78020000    3
  78030000    3
  78040000    4
  78050000    3
  78060000    3
  78070000    4
  78080000    3
  78090000    4
  78100000    3
  78110000    4
  78120000    3
  78130000    3
  78140000    4
  78150000    2
  78160000    3
  78170000    4
  78180000    3
  78190000    3
  78200000    3
  78210000    3
  78220000    2
  78230000    2
  78240000    5
  78250000    4
  78260000    3
  78270000    4
  78280000    3
  78290000    3
  78300000    4
  78310000    4
  78320000    4
  78330000    4
  78340000    3
  78350000    3
  78360000    4
  78370000    4
  78380000    4
  78390000    3
  78400000    3
  78410000    5
  78420000    2
  78430000    4
  78440000    4
  78450000    4
  78460000    3
  78470000    4
  78480000    5
  78490000   19
  78500000   17
  78510000    4
  78520000    2
  78530000    4
  78540000    3
  78550000    3
  78560000    5
  78570000    3
  78580000    3
  78590000    2
  78600000    3
  78610000    3
  78620000    3
  78630000    2
  78640000    3
  78650000    3
  78660000    2
  78670000    3
  78680000    3
  78690000    2
  78700000    3
  78710000    2
  78720000    2
  78730000    3
  78740000    2
  78750000    3
  78760000    3
  78770000    5
  78780000    9
  78790000    6
  78800000    3
  78810000    4
  78820000    2
  78830000    8
  78840000    3
  78850000    4
  78860000    3
  78870000    5
  78880000    5
  78890000    4
  78900000    4
  78910000    5
  78920000    4
  78930000    7
  78940000    7
  78950000    4
  78960000    4
  78970000    4
  78980000    2
  78990000    4
  79000000    2
  79010000    3
  79020000    3
  79030000    5
  79040000    5
  79050000    6
  79060000   12
  79070000    4
  79080000    3
  79090000    4
  79100000    3
  79110000    3
  79120000    2
  79130000    4
  79140000    3
  79150000    3
  79160000    3
  79170000    3
  79180000    2
  79190000    3
  79200000    3
  79210000    3
  79220000    4
  79230000    3
  79240000    2
  79250000    3
  79260000    4
  79270000    4
  79280000    3
  79290000    4
  79300000    3
  79310000    3
  79320000    2
  79330000    3
  79340000    3
  79350000    3
  79360000    3
  79370000    3
  79380000    2
  79390000    3
  79400000    4
  79410000    4
  79420000    3
  79430000    2
  79440000    5
  79450000    4
  79460000    3
  79470000    3
  79480000    2
  79490000    3
  79500000    3
  79510000    2
  79520000    4
  79530000    4
  79540000    4
  79550000    3
  79560000    2
  79570000    3
  79580000    2
  79590000    3
  79600000    4
  79610000    3
  79620000    3
  79630000    3
  79640000    3
  79650000    8
  79660000    3
  79670000    4
  79680000    2
  79690000    3
  79700000    3
  79710000    3
  79720000   10
  79730000    3
  79740000    2
  79750000    3
  79760000    3
  79770000    3
  79780000    2
  79790000    3
  79800000    2
  79810000    3
  79820000    4
  79830000    4
  79840000    3
  79850000    4
  79860000    3
  79870000    4
  79880000    4
  79890000    3
  79900000    3
  79910000    5
  79920000    2
  79930000    4
  79940000    3
  79950000    3
  79960000    3
  79970000    5
  79980000    4
  79990000    4
  80000000    5
  80000000    5
  80010000    4
  80020000    4
  80030000    3
  80040000    3
  80050000    3
  80060000    5
  80070000    5
  80080000    4
  80090000    5
  80100000    4
  80110000    4
  80120000    4
  80130000    5
  80140000    5
  80150000    3
  80160000    3
  80170000    4
  80180000    4
  80190000    4
  80200000    4
  80210000    4
  80220000    3
  80230000    3
  80240000    3
  80250000    8
  80260000    3
  80270000    5
  80280000    4
  80290000    3
  80300000    3
  80310000    3
  80320000    4
  80330000    3
  80340000    3
  80350000    4
  80360000    4
  80370000    5
  80380000    4
  80390000    2
  80400000    4
  80410000    4
  80420000   11
  80430000    8
  80440000    5
  80450000    8
  80460000    3
  80470000    3
  80480000    5
  80490000    2
  80500000    3
  80510000    3
  80520000    4
  80530000    2
  80540000    3
  80550000    4
  80560000    5
  80570000    4
  80580000    4
  80590000    4
  80600000    4
  80610000    2
  80620000    4
  80630000    2
  80640000    2
  80650000    3
  80660000    3
  80670000    3
  80680000    3
  80690000    4
  80700000    3
  80710000    2
  80720000    3
  80730000    3
  80740000    4
  80750000    3
  80760000    3
  80770000    3
  80780000    2
  80790000    2
  80800000    3
  80810000    3
  80820000    3
  80830000    2
  80840000    3
  80850000    3
  80860000    3
  80870000    3
  80880000    3
  80890000    3
  80900000    4
  80910000    4
  80920000    3
  80930000    3
  80940000    3
  80950000    3
  80960000    3
  80970000    2
  80980000    4
  80990000    6
  81000000    4
  81010000    5
  81020000    4
  81030000    3
  81040000    4
  81050000    2
  81060000    4
  81070000    4
  81080000    5
  81090000    4
  81100000    3
  81110000    4
  81120000    3
  81130000    5
  81140000    4
  81150000    5
  81160000    3
  81170000    6
  81180000    4
  81190000    4
  81200000    3
  81210000    4
  81220000    3
  81230000    4
  81240000    5
  81250000    5
  81260000    3
  81270000    5
  81280000    3
  81290000    3
  81300000    2
  81310000    3
  81320000    3
  81330000    3
  81340000    3
  81350000    3
  81360000    3
  81370000    3
  81380000    3
  81390000    3
  81400000    1
  81410000    7
  81420000    3
  81430000    4
  81440000    3
  81450000    3
  81460000    3
  81470000    4
  81480000    3
  81490000    4
  81500000    3
  81510000    2
  81520000    3
  81530000    4
  81540000    4
  81550000    2
  81560000    5
  81570000    4
  81580000    2
  81590000    3
  81600000    6
  81610000    3
  81620000    4
  81630000    3
  81640000    3
  81650000    3
  81660000    4
  81670000    4
  81680000    3
  81690000    3
  81700000    3
  81710000    3
  81720000    3
  81730000    3
  81740000    3
  81750000    3
  81760000    4
  81770000    3
  81780000    3
  81790000    3
  81800000    3
  81810000    4
  81820000    3
  81830000    4
  81840000    4
  81850000    4
  81860000    5
  81870000    3
  81880000    4
  81890000    5
  81900000    3
  81910000    4
  81920000    3
  81930000    3
  81940000    3
  81950000    4
  81960000    3
  81970000    3
  81980000    3
  81990000    4
  82000000    3
  82010000    3
  82020000    2
  82030000    3
  82040000    3
  82050000    4
  82060000    3
  82070000    3
  82080000    3
  82090000    3
  82100000    3
  82110000    5
  82120000    4
  82130000    5
  82140000    5
  82150000   20
  82160000    6
  82170000    2
  82180000    5
  82190000    3
  82200000    4
  82210000    4
  82220000    3
  82230000    3
  82240000    3
  82250000    3
  82260000    3
  82270000    3
  82280000    3
  82290000    9
  82300000    8
  82310000    4
  82320000    5
  82330000    5
  82340000    5
  82350000    5
  82360000    4
  82370000    5
  82380000    3
  82390000    5
  82400000    4
  82410000    3
  82420000    5
  82430000    3
  82440000    4
  82450000    3
  82460000    4
  82470000    4
  82480000    4
  82490000    3
  82500000    5
  82510000    3
  82520000    4
  82530000    5
  82540000    3
  82550000    3
  82560000    4
  82570000    3
  82580000   12
  82590000   13
  82600000   12
  82610000   14
  82620000    4
  82630000    2
  82640000    4
  82650000    5
  82660000    5
  82670000    9
  82680000    4
  82690000    3
  82700000    2
  82710000    4
  82720000    3
  82730000    3
  82740000    3
  82750000    3
  82760000    2
  82770000    3
  82780000    3
  82790000    3
  82800000    3
  82810000    3
  82820000    2
  82830000    4
  82840000    3
  82850000    4
  82860000   21
  82870000   19
  82880000   10
  82890000   14
  82900000   14
  82910000   11
  82920000   13
  82930000   11
  82940000    5
  82950000    5
  82960000    5
  82970000    3
  82980000    3
  82990000    3
  83000000    3
  83010000    3
  83020000    5
  83030000    3
  83040000    4
  83050000    3
  83060000    4
  83070000    2
  83080000    3
  83090000    3
  83100000    5
  83110000    2
  83120000    3
  83130000    4
  83140000    3
  83150000    3
  83160000    4
  83170000    4
  83180000    3
  83190000    3
  83200000    3
  83210000    3
  83220000   15
  83230000    6
  83240000    9
  83250000    3
  83260000    3
  83270000    4
  83280000    5
  83290000    3
  83300000    3
  83310000    3
  83320000    3
  83330000    3
  83340000    3
  83350000    4
  83360000    3
  83370000    5
  83380000    4
  83390000    4
  83400000    2
  83410000    4
  83420000    3
  83430000    6
  83440000    2
  83450000    4
  83460000    5
  83470000    2
  83480000    4
  83490000    4
  83500000    3
  83510000    3
  83520000    3
  83530000   15
  83540000    3
  83550000    5
  83560000    5
  83570000    3
  83580000    8
  83590000    4
  83600000    4
  83610000    3
  83620000    3
  83630000    2
  83640000    3
  83650000    3
  83660000    2
  83670000    3
  83680000    3
  83690000    3
  83700000    4
  83710000    4
  83720000    2
  83730000    2
  83740000    3
  83750000    4
  83760000    3
  83770000    3
  83780000    3
  83790000    3
  83800000    3
  83810000    2
  83820000    2
  83830000    3
  83840000    3
  83850000    4
  83860000    2
  83870000    2
  83880000    2
  83890000    4
  83900000    3
  83910000    6
  83920000    3
  83930000    3
  83940000    3
  83950000    3
  83960000    2
  83970000    4
  83980000    3
  83990000    2
  84000000    2
  84010000    3
  84020000    4
  84030000    3
  84040000    3
  84050000    3
  84060000    3
  84070000    4
  84080000    3
  84090000    3
  84100000    2
  84110000    4
  84120000    4
  84130000    9
  84140000    8
  84150000    3
  84160000    4
  84170000    4
  84180000    4
  84190000    3
  84200000    4
  84210000    3
  84220000    5
  84230000    4
  84240000    3
  84250000    5
  84260000    4
  84270000    2
  84280000    4
  84290000    4
  84300000    2
  84310000    3
  84320000    3
  84330000    3
  84340000    3
  84350000    2
  84360000    4
  84370000    4
  84380000    3
  84390000    4
  84400000    2
  84410000    3
  84420000    2
  84430000    2
  84440000    3
  84450000    2
  84460000    3
  84470000    2
  84480000    3
  84490000    2
  84500000    4
  84510000    2
  84520000    2
  84530000    4
  84540000    3
  84550000    2
  84560000    2
  84570000    3
  84580000    4
  84590000    3
  84600000    4
  84610000    3
  84620000    3
  84630000    4
  84640000    3
  84650000    3
  84660000    3
  84670000    3
  84680000    3
  84690000    3
  84700000    2
  84710000    3
  84720000    2
  84730000    3
  84740000    3
  84750000    3
  84760000    2
  84770000    3
  84780000    4
  84790000    3
  84800000    4
  84810000    5
  84820000    5
  84830000    4
  84840000    3
  84850000    3
  84860000    3
  84870000    2
  84880000    2
  84890000    3
  84900000    5
  84910000    2
  84920000    4
  84930000    5
  84940000    3
  84950000    3
  84960000    5
  84970000    5
  84980000    5
  84990000    2
  85000000    4
  85010000    4
  85020000    2
  85030000    4
  85040000    5
  85050000    4
  85060000    2
  85070000    4
  85080000    3
  85090000    3
  85100000    3
  85110000    3
  85120000    3
  85130000    3
  85140000    3
  85150000    3
  85160000    6
  85170000    2
  85180000    3
  85190000    3
  85200000    4
  85210000    6
  85220000    4
  85230000    3
  85240000    4
  85250000    8
  85260000    5
  85270000    4
  85280000    3
  85290000    3
  85300000    4
  85310000    2
  85320000    2
  85330000    5
  85340000    4
  85350000    2
  85360000    3
  85370000    3
  85380000    2
  85390000    3
  85400000    4
  85410000    4
  85420000    4
  85430000    3
  85440000    4
  85450000    3
  85460000    3
  85470000    2
  85480000    3
  85490000    3
  85500000    3
  85510000    4
  85520000    4
  85530000    4
  85540000    3
  85550000    4
  85560000    4
  85570000    5
  85580000    9
  85590000    5
  85600000   19
  85610000    4
  85620000    3
  85630000    4
  85640000    3
  85650000    4
  85660000    3
  85670000    3
  85680000    4
  85690000    3
  85700000    3
  85710000    2
  85720000    3
  85730000    4
  85740000    3
  85750000    3
  85760000    4
  85770000    5
  85780000    5
  85790000    4
  85800000    5
  85810000    4
  85820000    3
  85830000    6
  85840000    3
  85850000   18
  85860000   16
  85870000    7
  85880000   12
  85890000    2
  85900000    3
  85910000    3
  85920000   10
  85930000    4
  85940000    4
  85950000    4
  85960000    4
  85970000    7
  85980000    4
  85990000    3
  86000000    7
  86010000    4
  86020000    4
  86030000    4
  86040000    6
  86050000    4
  86060000    5
  86070000    3
  86080000    4
  86090000    4
  86100000    4
  86110000    5
  86120000    3
  86130000    5
  86140000    3
  86150000    4
  86160000   12
  86170000    8
  86180000   13
  86190000    4
  86200000    5
  86210000    5
  86220000    4
  86230000    5
  86240000    3
  86250000    4
  86260000    3
  86270000    4
  86280000    4
  86290000    3
  86300000    4
  86310000    4
  86320000    2
  86330000    3
  86340000    3
  86350000    3
  86360000    3
  86370000    3
  86380000    2
  86390000    3
  86400000    3
  86410000    3
  86420000    2
  86430000    2
  86440000    2
  86450000    3
  86460000    3
  86470000    3
  86480000    3
  86490000    3
  86500000    3
  86510000    3
  86520000    3
  86530000    3
  86540000    2
  86550000    2
  86560000    3
  86570000    4
  86580000    3
  86590000    3
  86600000    5
  86610000    3
  86620000    3
  86630000    2
  86640000    4
  86650000    4
  86660000    3
  86670000    3
  86680000    3
  86690000    2
  86700000    4
  86710000    3
  86720000    3
  86730000    4
  86740000    3
  86750000    3
  86760000    2
  86770000    3
  86780000    2
  86790000    3
  86800000    3
  86810000    2
  86820000    3
  86830000    4
  86840000    4
  86850000    5
  86860000    3
  86870000    7
  86880000    3
  86890000    3
  86900000    3
  86910000    3
  86920000    4
  86930000    2
  86940000    2
  86950000    4
  86960000    2
  86970000    2
  86980000    3
  86990000    3
  87000000    5
  87010000    4
  87020000    3
  87030000    3
  87040000    4
  87050000    4
  87060000    3
  87070000    5
  87080000    5
  87090000    5
  87100000    3
  87110000    3
  87120000    3
  87130000    5
  87140000    2
  87150000    4
  87160000   11
  87170000    2
  87180000    5
  87190000    3
  87200000    3
  87210000    3
  87220000    5
  87230000    3
  87240000    4
  87250000    3
  87260000    3
  87270000    2
  87280000    4
  87290000    3
  87300000    3
  87310000    4
  87320000    4
  87330000    4
  87340000    3
  87350000    4
  87360000    4
  87370000    4
  87380000    4
  87390000    4
  87400000    3
  87410000    4
  87420000    5
  87430000    4
  87440000    4
  87450000    5
  87460000    5
  87470000    5
  87480000    4
  87490000    2
  87500000    5
  87510000    4
  87520000    4
  87530000    4
  87540000    3
  87550000    4
  87560000    7
  87570000    4
  87580000    7
  87590000    4
  87600000    4
  87610000    3
  87620000    4
  87630000    9
  87640000    3
  87650000    9
  87660000    7
  87670000   17
  87680000   19
  87690000   13
  87700000   19
  87710000    8
  87720000    5
  87730000   14
  87740000   17
  87750000   19
  87760000   18
  87770000   20
  87780000   20
  87790000   19
  87800000   19
  87810000   24
  87820000   19
  87830000   21
  87840000   17
  87850000   17
  87860000   12
  87870000    6
  87880000    4
  87890000    4
  87900000   11
  87910000   12
  87920000   14
  87930000   13
  87940000   14
  87950000   13
  87960000   11
  87970000    3
  87980000    2
  87990000    3
  88000000    3
  88010000    4
  88020000    5
  88030000    3
  88040000    4
  88050000    3
  88060000    2
  88070000    3
  88080000    4
  88090000    2
  88100000    4
  88110000    4
  88120000    2
  88130000    3
  88140000    3
  88150000    2
  88160000    2
  88170000    4
  88180000    3
  88190000    3
  88200000    5
  88210000    3
  88220000    3
  88230000    3
  88240000    3
  88250000    2
  88260000    2
  88270000    3
  88280000    3
  88290000    2
  88300000    2
  88310000    3
  88320000    3
  88330000    2
  88340000    2
  88350000    3
  88360000    3
  88370000    4
  88380000    5
  88390000    3
  88400000    7
  88410000    5
  88420000    3
  88430000    5
  88440000    3
  88450000    3
  88460000    5
  88470000    4
  88480000    4
  88490000    3
  88500000    3
  88510000    3
  88520000    3
  88530000    4
  88540000    3
  88550000    3
  88560000    3
  88570000    3
  88580000    3
  88590000    3
  88600000    3
  88610000    2
  88620000    2
  88630000    2
  88640000    4
  88650000    6
  88660000    4
  88670000    5
  88680000    3
  88690000    4
  88700000    3
  88710000    3
  88720000    2
  88730000    3
  88740000    3
  88750000    3
  88760000    4
  88770000    3
  88780000    3
  88790000    3
  88800000    4
  88810000    4
  88820000    2
  88830000    4
  88840000    2
  88850000    2
  88860000    2
  88870000    3
  88880000    3
  88890000    4
  88900000    3
  88910000    3
  88920000    4
  88930000    5
  88940000    4
  88950000    4
  88960000    3
  88970000    2
  88980000    3
  88990000    4
  89000000    3
  89010000    2
  89020000    4
  89030000    3
  89040000    4
  89050000    3
  89060000    3
  89070000    2
  89080000    3
  89090000    3
  89100000    2
  89110000    3
  89120000    4
  89130000    3
  89140000    3
  89150000    3
  89160000    2
  89170000    3
  89180000    3
  89190000    4
  89200000    3
  89210000    3
  89220000    3
  89230000    3
  89240000    3
  89250000    3
  89260000    3
  89270000    4
  89280000    5
  89290000    2
  89300000    4
  89310000    5
  89320000    3
  89330000    4
  89340000    5
  89350000    4
  89360000    4
  89370000    4
  89380000    3
  89390000    4
  89400000    5
  89410000    4
  89420000    3
  89430000    3
  89440000    5
  89450000    3
  89460000    3
  89470000    4
  89480000    4
  89490000    3
  89500000    3
  89510000    3
  89520000    2
  89530000    3
  89540000    3
  89550000    3
  89560000    4
  89570000    3
  89580000    3
  89590000    3
  89600000    3
  89610000    3
  89620000    2
  89630000    3
  89640000    3
  89650000    3
  89660000    5
  89670000    3
  89680000    3
  89690000    4
  89700000    2
  89710000    2
  89720000    3
  89730000    4
  89740000    5
  89750000    3
  89760000    5
  89770000    3
  89780000    3
  89790000    8
  89800000    3
  89810000    3
  89820000    3
  89830000    5
  89840000    4
  89850000    3
  89860000    5
  89870000    6
  89880000    4
  89890000    4
  89900000   10
  89910000    7
  89920000    3
  89930000    3
  89940000    3
  89950000    3
  89960000    7
  89970000    7
  89980000    7
  89990000    3
  90000000    4
  90010000    5
  90020000    9
  90030000    7
  90040000    9
  90050000    4
  90060000    5
  90070000   10
  90080000    7
  90090000    3
  90100000    4
  90110000    3
  90120000    3
  90130000    4
  90140000    3
  90150000    3
  90160000    3
  90170000    2
  90180000    3
  90190000    3
  90200000    4
  90210000    5
  90220000    4
  90230000    3
  90240000    4
  90250000    4
  90260000    5
  90270000    3
  90280000    6
  90290000    5
  90300000    4
  90310000    4
  90320000    5
  90330000    3
  90340000    4
  90350000    3
  90360000    3
  90370000    4
  90380000    3
  90390000    3
  90400000    3
  90410000    3
  90420000    2
  90430000    2
  90440000    4
  90450000    3
  90460000    3
  90470000    2
  90480000    3
  90490000    3
  90500000    3
  90510000    3
  90520000    3
  90530000    2
  90540000    3
  90550000    3
  90560000    2
  90570000    3
  90580000    2
  90590000    3
  90600000    2
  90610000    3
  90620000    5
  90630000    5
  90640000    4
  90650000    2
  90660000    2
  90670000    2
  90680000    3
  90690000    2
  90700000    3
  90710000    3
  90720000    3
  90730000    2
  90740000    5
  90750000    2
  90760000    4
  90770000   19
  90780000    4
  90790000    3
  90800000    5
  90810000    2
  90820000    2
  90830000    7
  90840000    3
  90850000    3
  90860000    2
  90870000    3
  90880000    2
  90890000    2
  90900000    3
  90910000    4
  90920000    4
  90930000    3
  90940000    3
  90950000    5
  90960000   11
  90970000    3
  90980000    4
  90990000    4
  91000000    3
  91010000    4
  91020000    3
  91030000    3
  91040000    2
  91050000    4
  91060000    5
  91070000    5
  91080000    5
  91090000    3
  91100000    4
  91110000    3
  91120000    4
  91130000    4
  91140000    3
  91150000    3
  91160000    2
  91170000    4
  91180000    3
  91190000    3
  91200000    3
  91210000   12
  91220000   14
  91230000   12
  91240000   16
  91250000    5
  91260000    5
  91270000    4
  91280000    2
  91290000    3
  91300000    3
  91310000    3
  91320000    3
  91330000    4
  91340000    2
  91350000    4
  91360000    2
  91370000    3
  91380000    4
  91390000    3
  91400000    4
  91410000    5
  91420000    5
  91430000    3
  91440000    3
  91450000    4
  91460000    4
  91470000    5
  91480000    5
  91490000    4
  91500000    3
  91510000    4
  91520000    4
  91530000    3
  91540000    4
  91550000    3
  91560000    5
  91570000    2
  91580000    2
  91590000    3
  91600000    2
  91610000    4
  91620000    6
  91630000    5
  91640000    3
  91650000    3
  91660000    9
  91670000    4
  91680000    4
  91690000    4
  91700000    3
  91710000    4
  91720000    3
  91730000    4
  91740000    6
  91750000    4
  91760000    5
  91770000    2
  91780000    3
  91790000    4
  91800000    3
  91810000    3
  91820000    3
  91830000    2
  91840000    3
  91850000    3
  91860000    3
  91870000    4
  91880000    3
  91890000    3
  91900000    5
  91910000    3
  91920000    3
  91930000    3
  91940000    3
  91950000    3
  91960000    2
  91970000    3
  91980000    3
  91990000    3
  92000000    3
  92010000    2
  92020000    5
  92030000    4
  92040000    4
  92050000    4
  92060000    3
  92070000    2
  92080000    3
  92090000    3
  92100000    3
  92110000    2
  92120000    4
  92130000    3
  92140000    3
  92150000    3
  92160000    3
  92170000    3
  92180000    4
  92190000    3
  92200000    3
  92210000    3
  92220000    6
  92230000    2
  92240000    3
  92250000    3
  92260000    3
  92270000    4
  92280000    4
  92290000    4
  92300000    3
  92310000    3
  92320000    4
  92330000    3
  92340000    5
  92350000    3
  92360000    2
  92370000    3
  92380000    3
  92390000    4
  92400000    2
  92410000    4
  92420000    4
  92430000    2
  92440000    4
  92450000    4
  92460000    3
  92470000    3
  92480000    4
  92490000    3
  92500000    5
  92510000    2
  92520000    5
  92530000    3
  92540000    3
  92550000    3
  92560000    3
  92570000    3
  92580000    3
  92590000    3
  92600000    2
  92610000    4
  92620000    3
  92630000    3
  92640000    3
  92650000    4
  92660000    3
  92670000    3
  92680000    3
  92690000    3
  92700000    3
  92710000    3
  92720000    3
  92730000    3
  92740000    4
  92750000    2
  92760000    3
  92770000    3
  92780000    4
  92790000    5
  92800000    3
  92810000    4
  92820000    2
  92830000    3
  92840000    5
  92850000    4
  92860000    4
  92870000    3
  92880000    4
  92890000    5
  92900000    2
  92910000    2
  92920000    4
  92930000    4
  92940000    5
  92950000    5
  92960000    5
  92970000    2
  92980000    2
  92990000    4
  93000000    7
  93010000    3
  93020000    3
  93030000    4
  93040000    3
  93050000    3
  93060000    6
  93070000    4
  93080000    4
  93090000    4
  93100000    3
  93110000    3
  93120000    3
  93130000    3
  93140000    3
  93150000    5
  93160000    3
  93170000    2
  93180000    5
  93190000    3
  93200000    3
  93210000    5
  93220000    5
  93230000    4
  93240000    4
  93250000    3
  93260000    3
  93270000    3
  93280000    3
  93290000    3
  93300000    3
  93310000    4
  93320000    4
  93330000    6
  93340000    5
  93350000    4
  93360000    3
  93370000    4
  93380000    4
  93390000    6
  93400000    4
  93410000    2
  93420000    4
  93430000    3
  93440000    3
  93450000    5
  93460000    2
  93470000    3
  93480000    4
  93490000    5
  93500000    3
  93510000    3
  93520000    2
  93530000    4
  93540000    3
  93550000    5
  93560000    4
  93570000    3
  93580000    4
  93590000    4
  93600000    4
  93610000    4
  93620000    4
  93630000    3
  93640000    6
  93650000    2
  93660000    5
  93670000    4
  93680000    2
  93690000    7
  93700000    4
  93710000    3
  93720000    2
  93730000    4
  93740000    4
  93750000    3
  93760000    3
  93770000    4
  93780000    3
  93790000    3
  93800000    4
  93810000    5
  93820000    4
  93830000   10
  93840000    3
  93850000    5
  93860000    4
  93870000    4
  93880000    4
  93890000    5
  93900000    4
  93910000    4
  93920000    2
  93930000    4
  93940000    2
  93950000    2
  93960000    3
  93970000    3
  93980000    3
  93990000    2
  94000000    3
  94010000    4
  94020000    3
  94030000    5
  94040000    3
  94050000    3
  94060000    3
  94070000    4
  94080000    2
  94090000    4
  94100000    5
  94110000    3
  94120000    2
  94130000    4
  94140000    4
  94150000    5
  94160000    5
  94170000    5
  94180000    5
  94190000    3
  94200000    2
  94210000    5
  94220000    5
  94230000    4
  94240000    3
  94250000    4
  94260000    3
  94270000    3
  94280000    3
  94290000    4
  94300000   12
  94310000    3
  94320000    3
  94330000    4
  94340000    3
  94350000    2
  94360000    3
  94370000    3
  94380000    3
  94390000    2
  94400000    3
  94410000    2
  94420000    3
  94430000    4
  94440000    3
  94450000    7
  94460000    4
  94470000    3
  94480000    3
  94490000    4
  94500000    4
  94510000    5
  94520000   18
  94530000   20
  94540000   19
  94550000   18
  94560000   26
  94570000   26
  94580000   27
  94590000   26
  94600000   26
  94610000   22
  94620000   19
  94630000   20
  94640000   23
  94650000   24
  94660000   22
  94670000   19
  94680000   22
  94690000   24
  94700000   23
  94710000   24
  94720000   17
  94730000   19
  94740000   22
  94750000   19
  94760000   22
  94770000   19
  94780000   22
  94790000   23
  94800000   22
  94810000   22
  94820000   22
  94830000   19
  94840000   17
  94850000    8
  94860000    4
  94870000    5
  94880000    4
  94890000    3
  94900000    3
  94910000    3
  94920000    3
  94930000    3
  94940000    2
  94950000    4
  94960000    3
  94970000    4
  94980000    3
  94990000    2
  95000000    2
  95010000    4
  95020000    4
  95030000    4
  95040000    3
  95050000    2
  95060000    4
  95070000    4
  95080000    3
  95090000    4
  95100000    3
  95110000    4
  95120000    2
  95130000    3
  95140000    3
  95150000    3
  95160000    3
  95170000    4
  95180000    4
  95190000    3
  95200000    3
  95210000    6
  95220000    5
  95230000    5
  95240000    4
  95250000    4
  95260000    4
  95270000    4
  95280000    3
  95290000    2
  95300000    3
  95310000    4
  95320000    4
  95330000    4
  95340000    2
  95350000    3
  95360000    5
  95370000    4
  95380000    7
  95390000    4
  95400000    4
  95410000    2
  95420000    3
  95430000    3
  95440000    3
  95450000    2
  95460000    3
  95470000    3
  95480000    3
  95490000    3
  95500000    3
  95510000    3
  95520000    4
  95530000    3
  95540000    4
  95550000    2
  95560000    4
  95570000    3
  95580000    3
  95590000    3
  95600000    3
  95610000    3
  95620000    2
  95630000    2
  95640000    3
  95650000    2
  95660000    3
  95670000    2
  95680000    5
  95690000    4
  95700000    3
  95710000    4
  95720000    3
  95730000    3
  95740000    5
  95750000    5
  95760000    3
  95770000    3
  95780000    3
  95790000    2
  95800000    2
  95810000    3
  95820000    3
  95830000    3
  95840000    4
  95850000    7
  95860000    4
  95870000    4
  95880000    5
  95890000    5
  95900000    5
  95910000    5
  95920000    4
  95930000    4
  95940000    4
  95950000    5
  95960000    3
  95970000    3
  95980000    4
  95990000    4
  96000000    3
  96010000    3
  96020000    3
  96030000    2
  96040000    4
  96050000    3
  96060000    4
  96070000    5
  96080000    3
  96090000    7
  96100000    7
  96110000    4
  96120000    4
  96130000    5
  96140000    3
  96150000    4
  96160000    2
  96170000    2
  96180000    3
  96190000    3
  96200000    3
  96210000    4
  96220000    4
  96230000    2
  96240000    3
  96250000    3
  96260000    3
  96270000    2
  96280000    2
  96290000    3
  96300000    3
  96310000    3
  96320000    3
  96330000    4
  96340000    4
  96350000    4
  96360000    7
  96370000    7
  96380000    5
  96390000    5
  96400000    6
  96410000    4
  96420000    4
  96430000    4
  96440000    5
  96450000    5
  96460000    5
  96470000    5
  96480000    7
  96490000    4
  96500000    3
  96510000    4
  96520000    4
  96530000    4
  96540000    2
  96550000    3
  96560000    4
  96570000    5
  96580000    4
  96590000    3
  96600000    5
  96610000    6
  96620000    3
  96630000    4
  96640000    4
  96650000    3
  96660000    4
  96670000    3
  96680000    2
  96690000    3
  96700000    2
  96710000    3
  96720000    2
  96730000    3
  96740000    3
  96750000    3
  96760000    3
  96770000    3
  96780000    3
  96790000    3
  96800000    2
  96810000    2
  96820000    4
  96830000    3
  96840000    4
  96850000    5
  96860000   10
  96870000    4
  96880000    4
  96890000    4
  96900000    4
  96910000    3
  96920000   12
  96930000    4
  96940000    3
  96950000    3
  96960000    4
  96970000    3
  96980000    5
  96990000    3
  97000000    2
  97010000    4
  97020000    3
  97030000    3
  97040000    4
  97050000    4
  97060000    3
  97070000    2
  97080000    4
  97090000    4
  97100000    3
  97110000    4
  97120000    4
  97130000    4
  97140000    2
  97150000    3
  97160000    4
  97170000    3
  97180000    3
  97190000    3
  97200000    4
  97210000    4
  97220000    4
  97230000    3
  97240000    3
  97250000    4
  97260000    3
  97270000    3
  97280000    3
  97290000    4
  97300000    4
  97310000    3
  97320000    3
  97330000    2
  97340000    5
  97350000    2
  97360000    2
  97370000    2
  97380000    5
  97390000    4
  97400000    5
  97410000    3
  97420000    3
  97430000    5
  97440000    5
  97450000    5
  97460000    7
  97470000    3
  97480000    3
  97490000    4
  97500000    6
  97510000    5
  97520000    4
  97530000    4
  97540000    4
  97550000    3
  97560000    4
  97570000    4
  97580000    3
  97590000    3
  97600000    6
  97610000    5
  97620000    4
  97630000    4
  97640000    4
  97650000    5
  97660000    4
  97670000    4
  97680000    5
  97690000    3
  97700000    3
  97710000    3
  97720000    3
  97730000    2
  97740000    2
  97750000    3
  97760000    4
  97770000    3
  97780000    4
  97790000    4
  97800000    7
  97810000    2
  97820000    3
  97830000    3
  97840000    3
  97850000    4
  97860000    3
  97870000    3
  97880000    4
  97890000    2
  97900000    3
  97910000    3
  97920000    2
  97930000    3
  97940000    3
  97950000    4
  97960000    3
  97970000    4
  97980000    3
  97990000    4
  98000000    4
  98010000    7
  98020000    5
  98030000    3
  98040000    4
  98050000    2
  98060000    3
  98070000    5
  98080000    5
  98090000    3
  98100000    4
  98110000    5
  98120000    3
  98130000    2
  98140000    4
  98150000    4
  98160000    3
  98170000    4
  98180000    2
  98190000    4
  98200000    3
  98210000    3
  98220000    3
  98230000    4
  98240000    3
  98250000    3
  98260000    3
  98270000    3
  98280000    3
  98290000    4
  98300000    3
  98310000    4
  98320000    3
  98330000    3
  98340000    3
  98350000    3
  98360000    3
  98370000    3
  98380000    5
  98390000    3
  98400000    2
  98410000    3
  98420000    3
  98430000    3
  98440000    2
  98450000    4
  98460000    3
  98470000    3
  98480000    4
  98490000    4
  98500000    3
  98510000    3
  98520000    4
  98530000    3
  98540000    2
  98550000    3
  98560000    2
  98570000    5
  98580000    3
  98590000    4
  98600000    2
  98610000    2
  98620000    7
  98630000   14
  98640000   13
  98650000    3
  98660000    3
  98670000    3
  98680000    2
  98690000    4
  98700000    3
  98710000    4
  98720000    3
  98730000    3
  98740000    3
  98750000    3
  98760000    3
  98770000    3
  98780000    6
  98790000    4
  98800000    3
  98810000    3
  98820000    3
  98830000    2
  98840000    3
  98850000    3
  98860000    3
  98870000    3
  98880000    3
  98890000    4
  98900000    4
  98910000    4
  98920000    5
  98930000    3
  98940000    3
  98950000    3
  98960000    2
  98970000    4
  98980000    4
  98990000    3
  99000000    7
  99010000    3
  99020000    4
  99030000    5
  99040000    5
  99050000    6
  99060000    3
  99070000    3
  99080000    4
  99090000    5
  99100000    6
  99110000    4
  99120000    5
  99130000    6
  99140000    4
  99150000    4
  99160000    4
  99170000    3
  99180000    4
  99190000    6
  99200000    5
  99210000    7
  99220000    5
  99230000    7
  99240000   13
  99250000   20
  99260000   19
  99270000   21
  99280000    7
  99290000   17
  99300000   21
  99310000   19
  99320000   16
  99330000   17
  99340000   21
  99350000   18
  99360000   21
  99370000   19
  99380000   12
  99390000    4
  99400000    8
  99410000   14
  99420000    3
  99430000    8
  99440000    6
  99450000    3
  99460000    2
  99470000    3
  99480000    4
  99490000    3
  99500000    4
  99510000    4
  99520000    3
  99530000    4
  99540000    3
  99550000    2
  99560000    3
  99570000    3
  99580000    4
  99590000    5
  99600000    3
  99610000    4
  99620000    3
  99630000    3
  99640000    3
  99650000    3
  99660000    4
  99670000    3
  99680000    3
  99690000    4
  99700000    4
  99710000    3
  99720000    3
  99730000    4
  99740000    3
  99750000    7
  99760000    3
  99770000    3
  99780000    3
  99790000    4
  99800000    4
  99810000    3
  99820000    3
  99830000    2
  99840000    3
  99850000    3
  99860000    4
  99870000    2
  99880000    3
  99890000    3
  99900000    3
  99910000    4
  99920000    3
  99930000    3
  99940000    4
  99950000    3
  99960000    2
  99970000    4
  99980000    3
  99990000    3
 100000000    3
 100000000    3
 100010000    3
 100020000    3
 100030000    3
 100040000    3
 100050000    3
 100060000    3
 100070000    5
 100080000    4
 100090000    4
 100100000    3
 100110000    5
 100120000    2
 100130000    5
 100140000    3
 100150000    6
 100160000    3
 100170000    2
 100180000    5
 100190000    7
 100200000    3
 100210000    3
 100220000    2
 100230000    5
 100240000    3
 100250000    4
 100260000    4
 100270000    4
 100280000    3
 100290000    3
 100300000    3
 100310000    3
 100320000    2
 100330000    3
 100340000    2
 100350000    3
 100360000    4
 100370000    2
 100380000    2
 100390000    2
 100400000    2
 100410000    3
 100420000    3
 100430000    3
 100440000    3
 100450000    3
 100460000    2
 100470000    4
 100480000    2
 100490000    3
 100500000    3
 100510000    4
 100520000    2
 100530000    3
 100540000    3
 100550000    3
 100560000    3
 100570000    2
 100580000    3
 100590000    3
 100600000    8
 100610000    3
 100620000    3
 100630000    3
 100640000    3
 100650000    2
 100660000    3
 100670000    5
 100680000    5
 100690000    2
 100700000    3
 100710000    5
 100720000    4
 100730000    5
 100740000    4
 100750000    2
 100760000    3
 100770000    2
 100780000    3
 100790000    2
 100800000    4
 100810000    3
 100820000    3
 100830000    3
 100840000    4
 100850000    3
 100860000    2
 100870000   10
 100880000   20
 100890000   14
 100900000   14
 100910000   11
 100920000    4
 100930000    3
 100940000    3
 100950000    3
 100960000    4
 100970000    3
 100980000    4
 100990000    3
 101000000    3
 101010000    3
 101020000    2
 101030000    3
 101040000    4
 101050000    2
 101060000    3
 101070000    3
 101080000    2
 101090000    4
 101100000    4
 101110000    3
 101120000    3
 101130000    4
 101140000    4
 101150000    3
 101160000    3
 101170000    3
 101180000    4
 101190000    5
 101200000    3
 101210000    4
 101220000    2
 101230000    4
 101240000    2
 101250000    3
 101260000    3
 101270000    3
 101280000    4
 101290000    4
 101300000    4
 101310000    3
 101320000    2
 101330000    3
 101340000    4
 101350000    3
 101360000    3
 101370000    2
 101380000    4
 101390000    4
 101400000    3
 101410000    4
 101420000   14
 101430000    3
 101440000    4
 101450000    3
 101460000    2
 101470000    4
 101480000    3
 101490000    3
 101500000    3
 101510000    3
 101520000    2
 101530000    3
 101540000    4
 101550000    2
 101560000    2
 101570000    3
 101580000    3
 101590000    3
 101600000    4
 101610000    3
 101620000    4
 101630000    3
 101640000    5
 101650000    3
 101660000    2
 101670000    3
 101680000    3
 101690000    3
 101700000    3
 101710000    3
 101720000    3
 101730000    3
 101740000    3
 101750000    2
 101760000    3
 101770000    3
 101780000    2
 101790000    2
 101800000    2
 101810000    3
 101820000    3
 101830000    5
 101840000    2
 101850000    3
 101860000    5
 101870000    4
 101880000    9
 101890000    7
 101900000    7
 101910000    5
 101920000    4
 101930000    4
 101940000    4
 101950000    4
 101960000    2
 101970000    3
 101980000    3
 101990000    2
 102000000    3
 102010000    3
 102020000    2
 102030000    3
 102040000    3
 102050000    4
 102060000    5
 102070000    3
 102080000    2
 102090000    3
 102100000    3
 102110000    2
 102120000    2
 102130000    4
 102140000    4
 102150000    3
 102160000    4
 102170000    3
 102180000    4
 102190000    4
 102200000    4
 102210000    3
 102220000    2
 102230000    3
 102240000    4
 102250000    8
 102260000    7
 102270000    7
 102280000    4
 102290000    5
 102300000    4
 102310000    3
 102320000    3
 102330000    5
 102340000    3
 102350000    2
 102360000    3
 102370000    2
 102380000    2
 102390000    4
 102400000    3
 102410000    3
 102420000    3
 102430000    3
 102440000    3
 102450000    3
 102460000    4
 102470000    3
 102480000    3
 102490000   14
 102500000    3
 102510000    7
 102520000   10
 102530000    6
 102540000   13
 102550000   17
 102560000   21
 102570000   19
 102580000   21
 102590000   20
 102600000   22
 102610000    8
 102620000    6
 102630000   19
 102640000    9
 102650000    4
 102660000    3
 102670000    3
 102680000    2
 102690000    3
 102700000    4
 102710000    3
 102720000    4
 102730000    4
 102740000    5
 102750000    3
 102760000    7
 102770000    4
 102780000    2
 102790000    3
 102800000    5
 102810000    3
 102820000    3
 102830000    5
 102840000    4
 102850000    4
 102860000    3
 102870000    3
 102880000    4
 102890000    3
 102900000    2
 102910000    9
 102920000   12
 102930000    9
 102940000   15
 102950000    2
 102960000    3
 102970000    2
 102980000    3
 102990000    2
 103000000    2
 103010000    3
 103020000    3
 103030000    4
 103040000    2
 103050000    3
 103060000    3
 103070000    3
 103080000    3
 103090000    3
 103100000    3
 103110000    3
 103120000    3
 103130000    3
 103140000    3
 103150000    4
 103160000   19
 103170000    7
 103180000    3
 103190000    5
 103200000    4
 103210000    3
 103220000    3
 103230000    2
 103240000    4
 103250000    2
 103260000    3
 103270000    3
 103280000    2
 103290000    2
 103300000    3
 103310000    3
 103320000    3
 103330000    3
 103340000    3
 103350000    3
 103360000    4
 103370000    5
 103380000    2
 103390000    4
 103400000    3
 103410000    4
 103420000    7
 103430000    4
 103440000    4
 103450000    4
 103460000    2
 103470000    4
 103480000    4
 103490000    3
 103500000    6
 103510000    4
 103520000    5
 103530000    4
 103540000    4
 103550000    5
 103560000    3
 103570000    4
 103580000    4
 103590000    4
 103600000    5
 103610000    5
 103620000    4
 103630000    4
 103640000    5
 103650000    5
 103660000    4
 103670000    3
 103680000    3
 103690000    2
 103700000    3
 103710000    3
 103720000    3
 103730000    3
 103740000    4
 103750000    4
 103760000    5
 103770000    4
 103780000    5
 103790000    5
 103800000    4
 103810000   16
 103820000    3
 103830000    4
 103840000    4
 103850000    2
 103860000    4
 103870000    3
 103880000    3
 103890000    5
 103900000    4
 103910000    4
 103920000    4
 103930000    3
 103940000    3
 103950000    3
 103960000    2
 103970000    2
 103980000    3
 103990000    2
 104000000    3
 104010000    2
 104020000    4
 104030000    2
 104040000    2
 104050000    2
 104060000    4
 104070000    3
 104080000    3
 104090000    4
 104100000    3
 104110000    4
 104120000    3
 104130000    4
 104140000    4
 104150000    3
 104160000    3
 104170000    3
 104180000    9
 104190000    4
 104200000    3
 104210000    4
 104220000    3
 104230000    4
 104240000    2
 104250000    3
 104260000    3
 104270000    3
 104280000    2
 104290000    4
 104300000    3
 104310000    3
 104320000    3
 104330000    4
 104340000    3
 104350000    4
 104360000    2
 104370000    4
 104380000    3
 104390000    2
 104400000    3
 104410000    4
 104420000    4
 104430000    3
 104440000    3
 104450000    2
 104460000    4
 104470000    4
 104480000    4
 104490000    4
 104500000    3
 104510000    3
 104520000    2
 104530000    3
 104540000    3
 104550000    2
 104560000    3
 104570000    2
 104580000    3
 104590000    3
 104600000    4
 104610000    3
 104620000    3
 104630000    2
 104640000    3
 104650000    3
 104660000    3
 104670000    5
 104680000    3
 104690000    2
 104700000    3
 104710000    3
 104720000    3
 104730000    2
 104740000    4
 104750000    3
 104760000    3
 104770000    3
 104780000    4
 104790000    3
 104800000    4
 104810000    7
 104820000    4
 104830000    4
 104840000    3
 104850000    4
 104860000    4
 104870000    3
 104880000    4
 104890000    4
 104900000    3
 104910000    5
 104920000    5
 104930000    5
 104940000    2
 104950000    3
 104960000    3
 104970000    3
 104980000    3
 104990000    4
 105000000    3
 105010000    2
 105020000    2
 105030000    3
 105040000    4
 105050000    5
 105060000    2
 105070000    4
 105080000    3
 105090000    3
 105100000    2
 105110000    3
 105120000    3
 105130000    3
 105140000    3
 105150000    3
 105160000    3
 105170000    2
 105180000    3
 105190000    2
 105200000    3
 105210000    2
 105220000    3
 105230000    3
 105240000    3
 105250000    3
 105260000    2
 105270000    3
 105280000    4
 105290000    4
 105300000    3
 105310000    2
 105320000    4
 105330000    3
 105340000    4
 105350000    4
 105360000    3
 105370000    2
 105380000    3
 105390000    2
 105400000    3
 105410000    3
 105420000    3
 105430000    4
 105440000    4
 105450000    8
 105460000   20
 105470000   18
 105480000   16
 105490000    5
 105500000    4
 105510000    4
 105520000    5
 105530000    3
 105540000    2
 105550000    4
 105560000    4
 105570000    3
 105580000    4
 105590000    5
 105600000    6
 105610000    5
 105620000    7
 105630000    8
 105640000   16
 105650000   11
 105660000    7
 105670000   19
 105680000    3
 105690000    5
 105700000    7
 105710000   22
 105720000   22
 105730000   21
 105740000   22
 105750000   18
 105760000   21
 105770000   20
 105780000   21
 105790000   22
 105800000   20
 105810000   17
 105820000   18
 105830000    4
 105840000    7
 105850000   19
 105860000   21
 105870000   23
 105880000   12
 105890000   22
 105900000   22
 105910000   23
 105920000   23
 105930000   23
 105940000   22
 105950000   17
 105960000   21
 105970000   22
 105980000   23
 105990000   18
 106000000   22
 106010000   17
 106020000   18
 106030000   15
 106040000   10
 106050000   12
 106060000    3
 106070000    5
 106080000    2
 106090000    4
 106100000    4
 106110000    4
 106120000    4
 106130000    3
 106140000    4
 106150000    2
 106160000    4
 106170000    5
 106180000    4
 106190000    5
 106200000    4
 106210000    5
 106220000    3
 106230000    4
 106240000    4
 106250000    3
 106260000    3
 106270000    4
 106280000    3
 106290000    3
 106300000    2
 106310000    4
 106320000    4
 106330000    4
 106340000    4
 106350000    2
 106360000    3
 106370000    3
 106380000    4
 106390000    4
 106400000    3
 106410000    4
 106420000    4
 106430000    2
 106440000   14
 106450000    7
 106460000    4
 106470000    5
 106480000    4
 106490000    5
 106500000    2
 106510000    5
 106520000    5
 106530000    5
 106540000    4
 106550000    8
 106560000    5
 106570000    2
 106580000    4
 106590000    4
 106600000    3
 106610000    3
 106620000    3
 106630000    5
 106640000    4
 106650000    5
 106660000    5
 106670000    4
 106680000    8
 106690000    3
 106700000    5
 106710000    2
 106720000    4
 106730000    4
 106740000    4
 106750000    3
 106760000    3
 106770000    4
 106780000    4
 106790000    4
 106800000    2
 106810000    4
 106820000    4
 106830000    3
 106840000    4
 106850000    3
 106860000    3
 106870000    3
 106880000    3
 106890000    3
 106900000    2
 106910000    2
 106920000    3
 106930000    3
 106940000    4
 106950000    3
 106960000    3
 106970000    3
 106980000    3
 106990000    4
 107000000    3
 107010000    3
 107020000    3
 107030000    3
 107040000    4
 107050000    3
 107060000    2
 107070000    3
 107080000    3
 107090000    4
 107100000    3
 107110000    3
 107120000    3
 107130000    3
 107140000    2
 107150000    3
 107160000    4
 107170000    5
 107180000    4
 107190000    6
 107200000    4
 107210000    4
 107220000    2
 107230000    3
 107240000    2
 107250000    4
 107260000    3
 107270000    3
 107280000    3
 107290000    3
 107300000    3
 107310000    3
 107320000    2
 107330000    3
 107340000    3
 107350000    3
 107360000    3
 107370000    3
 107380000    3
 107390000    2
 107400000    3
 107410000    4
 107420000    3
 107430000    3
 107440000    3
 107450000    2
 107460000    3
 107470000    5
 107480000    5
 107490000    2
 107500000    2
 107510000    4
 107520000    2
 107530000    3
 107540000    3
 107550000    3
 107560000    3
 107570000    3
 107580000    2
 107590000    2
 107600000    3
 107610000    3
 107620000    2
 107630000    3
 107640000    3
 107650000    3
 107660000    3
 107670000    3
 107680000    3
 107690000    3
 107700000    3
 107710000    3
 107720000    2
 107730000    3
 107740000    3
 107750000    4
 107760000    4
 107770000    4
 107780000    4
 107790000    4
 107800000    4
 107810000    2
 107820000    3
 107830000    3
 107840000    2
 107850000    3
 107860000    3
 107870000    2
 107880000    3
 107890000    3
 107900000    3
 107910000    3
 107920000    3
 107930000    3
 107940000    3
 107950000    2
 107960000    4
 107970000    2
 107980000   14
 107990000   13
 108000000   13
 108010000    8
 108020000   12
 108030000   11
 108040000   10
 108050000   15
 108060000   12
 108070000   14
 108080000   14
 108090000   12
 108100000   15
 108110000   14
 108120000   20
 108130000   19
 108140000   14
 108150000   14
 108160000   14
 108170000    8
 108180000    5
 108190000    3
 108200000    3
 108210000    3
 108220000    3
 108230000    3
 108240000    4
 108250000    3
 108260000    4
 108270000    2
 108280000    3
 108290000    3
 108300000    2
 108310000    3
 108320000    4
 108330000    3
 108340000    4
 108350000    3
 108360000    5
 108370000    6
 108380000    3
 108390000    4
 108400000    2
 108410000    2
 108420000    3
 108430000    3
 108440000    3
 108450000    3
 108460000    3
 108470000    2
 108480000    2
 108490000    4
 108500000    3
 108510000    3
 108520000    3
 108530000    3
 108540000    3
 108550000    3
 108560000    3
 108570000    4
 108580000    2
 108590000    4
 108600000    5
 108610000    2
 108620000    3
 108630000    4
 108640000    3
 108650000    4
 108660000    5
 108670000    3
 108680000    2
 108690000    2
 108700000    3
 108710000    5
 108720000    3
 108730000    5
 108740000    5
 108750000    2
 108760000    4
 108770000    2
 108780000    2
 108790000    2
 108800000    4
 108810000    3
 108820000    2
 108830000    4
 108840000    3
 108850000    5
 108860000    3
 108870000    2
 108880000    3
 108890000    2
 108900000    4
 108910000    3
 108920000    4
 108930000   11
 108940000    3
 108950000    4
 108960000    4
 108970000    8
 108980000    5
 108990000    4
 109000000    3
 109010000    3
 109020000    3
 109030000    3
 109040000    4
 109050000    3
 109060000    3
 109070000    2
 109080000    3
 109090000    4
 109100000    4
 109110000    4
 109120000    3
 109130000    4
 109140000    5
 109150000    5
 109160000    3
 109170000    3
 109180000    3
 109190000    4
 109200000    3
 109210000    4
 109220000    2
 109230000   15
 109240000    7
 109250000    3
 109260000    4
 109270000    5
 109280000    5
 109290000    4
 109300000    4
 109310000    4
 109320000    4
 109330000    3
 109340000    3
 109350000    5
 109360000    5
 109370000    4
 109380000    3
 109390000    2
 109400000    3
 109410000    3
 109420000    2
 109430000    2
 109440000    2
 109450000    2
 109460000    3
 109470000    4
 109480000    3
 109490000    3
 109500000    4
 109510000    3
 109520000    3
 109530000    3
 109540000    3
 109550000    3
 109560000    3
 109570000    3
 109580000    2
 109590000    2
 109600000    3
 109610000    3
 109620000    4
 109630000    3
 109640000    9
 109650000    4
 109660000    4
 109670000    4
 109680000    4
 109690000    5
 109700000    4
 109710000    3
 109720000    5
 109730000    4
 109740000    4
 109750000    4
 109760000    4
 109770000    5
 109780000    4
 109790000    5
 109800000    4
 109810000    3
 109820000    3
 109830000    4
 109840000    3
 109850000    4
 109860000    4
 109870000    4
 109880000    5
 109890000    5
 109900000    5
 109910000    4
 109920000    4
 109930000    4
 109940000    4
 109950000    3
 109960000    4
 109970000    4
 109980000    4
 109990000    3
 110000000    3
 110010000    3
 110020000    4
 110030000    4
 110040000    4
 110050000    3
 110060000    3
 110070000    3
 110080000    3
 110090000    3
 110100000    2
 110110000    5
 110120000    3
 110130000    8
 110140000   10
 110150000    5
 110160000    4
 110170000    3
 110180000    2
 110190000    4
 110200000    3
 110210000    4
 110220000    4
 110230000    3
 110240000    4
 110250000    3
 110260000    2
 110270000    4
 110280000    3
 110290000    4
 110300000    4
 110310000    3
 110320000    3
 110330000    4
 110340000    2
 110350000    5
 110360000    4
 110370000    3
 110380000    3
 110390000    3
 110400000    2
 110410000    3
 110420000    4
 110430000    3
 110440000    3
 110450000    3
 110460000    4
 110470000    3
 110480000    4
 110490000    3
 110500000    4
 110510000    3
 110520000    3
 110530000    4
 110540000    3
 110550000    4
 110560000    8
 110570000    3
 110580000    4
 110590000    4
 110600000    3
 110610000    3
 110620000    4
 110630000    3
 110640000    3
 110650000    3
 110660000    3
 110670000   14
 110680000    4
 110690000   10
 110700000    3
 110710000    5
 110720000    3
 110730000    3
 110740000    3
 110750000    3
 110760000    3
 110770000    3
 110780000    3
 110790000    5
 110800000    3
 110810000    3
 110820000    2
 110830000    3
 110840000    3
 110850000   15
 110860000   15
 110870000   19
 110880000   14
 110890000    6
 110900000   11
 110910000   11
 110920000    9
 110930000    4
 110940000    4
 110950000    4
 110960000    3
 110970000    3
 110980000    5
 110990000    4
 111000000    4
 111010000    4
 111020000    3
 111030000    4
 111040000    4
 111050000    5
 111060000    5
 111070000    4
 111080000    4
 111090000    7
 111100000    2
 111110000    4
 111120000    3
 111130000    2
 111140000    5
 111150000    5
 111160000    5
 111170000    4
 111180000    2
 111190000    3
 111200000    4
 111210000    5
 111220000    3
 111230000    5
 111240000    2
 111250000    4
 111260000    3
 111270000    2
 111280000    3
 111290000    3
 111300000    4
 111310000    4
 111320000    4
 111330000    3
 111340000    3
 111350000    3
 111360000    2
 111370000    3
 111380000    7
 111390000    3
 111400000    4
 111410000    4
 111420000    3
 111430000    4
 111440000    3
 111450000    3
 111460000    3
 111470000    4
 111480000    4
 111490000    3
 111500000    3
 111510000    4
 111520000    4
 111530000    4
 111540000    3
 111550000    3
 111560000    3
 111570000    3
 111580000    3
 111590000    3
 111600000    3
 111610000    2
 111620000    3
 111630000    3
 111640000    3
 111650000    4
 111660000    3
 111670000    3
 111680000    3
 111690000    2
 111700000    3
 111710000    4
 111720000    3
 111730000    3
 111740000    4
 111750000    3
 111760000    9
 111770000    3
 111780000    4
 111790000    4
 111800000    3
 111810000    3
 111820000    3
 111830000    2
 111840000    2
 111850000    3
 111860000    3
 111870000    3
 111880000    3
 111890000    3
 111900000    3
 111910000    3
 111920000    3
 111930000    3
 111940000    3
 111950000    2
 111960000    3
 111970000    3
 111980000    4
 111990000    3
 112000000    3
 112010000    5
 112020000    4
 112030000    3
 112040000    5
 112050000    3
 112060000    3
 112070000    5
 112080000    4
 112090000    7
 112100000    5
 112110000    5
 112120000    4
 112130000    4
 112140000    3
 112150000    3
 112160000    3
 112170000    3
 112180000    3
 112190000    4
 112200000    4
 112210000    3
 112220000    4
 112230000    3
 112240000    3
 112250000    3
 112260000    4
 112270000    3
 112280000    3
 112290000    4
 112300000    2
 112310000    4
 112320000    4
 112330000    5
 112340000    3
 112350000    3
 112360000    4
 112370000    5
 112380000    2
 112390000    3
 112400000    4
 112410000    3
 112420000    3
 112430000    5
 112440000   12
 112450000   19
 112460000   18
 112470000    9
 112480000   12
 112490000    3
 112500000    4
 112510000    4
 112520000    2
 112530000    2
 112540000    3
 112550000    3
 112560000    5
 112570000    4
 112580000    2
 112590000    4
 112600000    2
 112610000    4
 112620000    3
 112630000    3
 112640000    3
 112650000    4
 112660000    3
 112670000    2
 112680000    4
 112690000    4
 112700000    5
 112710000    3
 112720000    4
 112730000    3
 112740000    2
 112750000    3
 112760000    4
 112770000    3
 112780000    3
 112790000    5
 112800000    3
 112810000    3
 112820000    3
 112830000    3
 112840000    4
 112850000    3
 112860000    3
 112870000    3
 112880000    3
 112890000    4
 112900000    4
 112910000    4
 112920000    5
 112930000    4
 112940000    4
 112950000    3
 112960000    3
 112970000    4
 112980000    3
 112990000    4
 113000000    3
 113010000    3
 113020000    3
 113030000    3
 113040000    3
 113050000    4
 113060000    4
 113070000    3
 113080000    2
 113090000    3
 113100000    3
 113110000    2
 113120000    3
 113130000    3
 113140000    2
 113150000    4
 113160000    5
 113170000    3
 113180000    4
 113190000    3
 113200000    4
 113210000    4
 113220000    4
 113230000    4
 113240000    4
 113250000    3
 113260000    3
 113270000    4
 113280000    4
 113290000    5
 113300000    3
 113310000    3
 113320000    3
 113330000    5
 113340000    5
 113350000    4
 113360000    3
 113370000    4
 113380000    2
 113390000    4
 113400000    3
 113410000    5
 113420000    4
 113430000    4
 113440000    3
 113450000    4
 113460000    3
 113470000    4
 113480000    3
 113490000    3
 113500000    4
 113510000    4
 113520000    3
 113530000    2
 113540000    3
 113550000    4
 113560000    4
 113570000    3
 113580000    3
 113590000    3
 113600000    4
 113610000    4
 113620000    4
 113630000    4
 113640000    3
 113650000    3
 113660000    3
 113670000    3
 113680000    3
 113690000    5
 113700000    2
 113710000    4
 113720000    3
 113730000    2
 113740000    3
 113750000    3
 113760000    2
 113770000    2
 113780000    3
 113790000    3
 113800000    2
 113810000    3
 113820000    3
 113830000    2
 113840000    4
 113850000    3
 113860000    3
 113870000    3
 113880000    4
 113890000    4
 113900000    3
 113910000    2
 113920000    4
 113930000    3
 113940000    3
 113950000    3
 113960000    5
 113970000    4
 113980000    4
 113990000   13
 114000000    7
 114010000    4
 114020000    5
 114030000    4
 114040000    4
 114050000    5
 114060000    3
 114070000    4
 114080000    3
 114090000    3
 114100000    4
 114110000    3
 114120000    3
 114130000    3
 114140000    3
 114150000    3
 114160000    4
 114170000    3
 114180000    3
 114190000    2
 114200000    4
 114210000    5
 114220000    4
 114230000    3
 114240000    4
 114250000    2
 114260000    4
 114270000    2
 114280000    3
 114290000    4
 114300000    4
 114310000    9
 114320000    6
 114330000    4
 114340000    4
 114350000    3
 114360000    2
 114370000    3
 114380000    3
 114390000    4
 114400000    4
 114410000    4
 114420000    4
 114430000    4
 114440000    3
 114450000    4
 114460000   11
 114470000    5
 114480000    4
 114490000    2
 114500000    4
 114510000    4
 114520000    7
 114530000    4
 114540000    4
 114550000    3
 114560000    3
 114570000    3
 114580000    4
 114590000    5
 114600000    3
 114610000    4
 114620000    4
 114630000    3
 114640000    4
 114650000    4
 114660000    4
 114670000    3
 114680000    4
 114690000    4
 114700000    4
 114710000    3
 114720000    3
 114730000    3
 114740000    5
 114750000    3
 114760000    3
 114770000    3
 114780000    3
 114790000    3
 114800000    4
 114810000    2
 114820000    3
 114830000    3
 114840000    3
 114850000    4
 114860000    5
 114870000    5
 114880000    5
 114890000    3
 114900000    4
 114910000    4
 114920000    3
 114930000    5
 114940000    4
 114950000    3
 114960000    4
 114970000    4
 114980000    3
 114990000    2
 115000000    3
 115010000    4
 115020000    4
 115030000    2
 115040000    4
 115050000    4
 115060000    3
 115070000    4
 115080000    4
 115090000    5
 115100000    2
 115110000    3
 115120000    4
 115130000    3
 115140000    2
 115150000    3
 115160000    3
 115170000    4
 115180000    3
 115190000    4
 115200000    4
 115210000    3
 115220000    3
 115230000    3
 115240000    5
 115250000    3
 115260000    2
 115270000    3
 115280000    3
 115290000    3
 115300000    3
 115310000    3
 115320000    4
 115330000    4
 115340000    6
 115350000    3
 115360000    3
 115370000    4
 115380000    4
 115390000    4
 115400000    2
 115410000    4
 115420000    3
 115430000    4
 115440000    2
 115450000    4
 115460000    4
 115470000    3
 115480000    4
 115490000    3
 115500000    5
 115510000    5
 115520000    4
 115530000    2
 115540000    4
 115550000    3
 115560000    3
 115570000    3
 115580000    4
 115590000    3
 115600000    4
 115610000    5
 115620000    4
 115630000    4
 115640000    4
 115650000    3
 115660000    2
 115670000    4
 115680000    4
 115690000    2
 115700000    3
 115710000    3
 115720000    3
 115730000    3
 115740000    3
 115750000    5
 115760000    4
 115770000    5
 115780000    2
 115790000    4
 115800000    5
 115810000   16
 115820000   15
 115830000    6
 115840000    4
 115850000    5
 115860000    3
 115870000    3
 115880000    3
 115890000    5
 115900000    5
 115910000    3
 115920000    3
 115930000    4
 115940000    2
 115950000    5
 115960000    4
 115970000    5
 115980000    4
 115990000    5
 116000000    2
 116010000    2
 116020000    3
 116030000    3
 116040000    3
 116050000    3
 116060000    4
 116070000    5
 116080000    3
 116090000    3
 116100000    3
 116110000    4
 116120000    3
 116130000    3
 116140000    2
 116150000    3
 116160000    4
 116170000    4
 116180000    3
 116190000    3
 116200000    4
 116210000    3
 116220000    4
 116230000    4
 116240000    5
 116250000    3
 116260000    3
 116270000    4
 116280000    3
 116290000    3
 116300000    2
 116310000    3
 116320000    3
 116330000    4
 116340000    2
 116350000    4
 116360000    3
 116370000    2
 116380000    2
 116390000    3
 116400000    4
 116410000    3
 116420000    3
 116430000    9
 116440000    4
 116450000    4
 116460000    4
 116470000    3
 116480000    2
 116490000    3
 116500000    4
 116510000    3
 116520000    3
 116530000    4
 116540000    2
 116550000    3
 116560000    3
 116570000    3
 116580000    2
 116590000    3
 116600000    3
 116610000    3
 116620000    2
 116630000    3
 116640000    2
 116650000    3
 116660000    5
 116670000    5
 116680000    2
 116690000    2
 116700000    5
 116710000    3
 116720000    2
 116730000    3
 116740000    3
 116750000    2
 116760000    2
 116770000    3
 116780000    3
 116790000    2
 116800000    3
 116810000    3
 116820000    3
 116830000    3
 116840000    4
 116850000    3
 116860000    4
 116870000    3
 116880000    4
 116890000    3
 116900000    2
 116910000    3
 116920000    3
 116930000    3
 116940000    3
 116950000    3
 116960000    3
 116970000    5
 116980000    4
 116990000    4
 117000000    4
 117010000    3
 117020000    3
 117030000    7
 117040000    3
 117050000    2
 117060000    3
 117070000    3
 117080000    3
 117090000    3
 117100000    3
 117110000    4
 117120000    3
 117130000    3
 117140000    3
 117150000    3
 117160000    3
 117170000    4
 117180000    3
 117190000    3
 117200000    3
 117210000    2
 117220000    5
 117230000    4
 117240000    2
 117250000    4
 117260000    2
 117270000    7
 117280000    3
 117290000    4
 117300000    3
 117310000    3
 117320000    3
 117330000    4
 117340000    4
 117350000    4
 117360000    3
 117370000    4
 117380000    4
 117390000    5
 117400000    3
 117410000    2
 117420000    3
 117430000    4
 117440000    3
 117450000    4
 117460000    4
 117470000    3
 117480000    8
 117490000   19
 117500000    7
 117510000   15
 117520000   18
 117530000   19
 117540000    5
 117550000    4
 117560000    4
 117570000    4
 117580000    2
 117590000    5
 117600000    4
 117610000    2
 117620000    7
 117630000    2
 117640000    2
 117650000    5
 117660000    4
 117670000    3
 117680000    4
 117690000    3
 117700000    4
 117710000    7
 117720000    5
 117730000    5
 117740000    4
 117750000    4
 117760000    4
 117770000    3
 117780000    3
 117790000    3
 117800000    3
 117810000    4
 117820000    2
 117830000    4
 117840000    3
 117850000    3
 117860000    4
 117870000    4
 117880000    5
 117890000    4
 117900000    7
 117910000    4
 117920000    5
 117930000    3
 117940000    3
 117950000    5
 117960000    5
 117970000    4
 117980000    5
 117990000    4
 118000000    3
 118010000    4
 118020000    3
 118030000    3
 118040000    3
 118050000    5
 118060000    6
 118070000    2
 118080000    5
 118090000    2
 118100000    3
 118110000    3
 118120000    2
 118130000    4
 118140000    7
 118150000    5
 118160000    2
 118170000    4
 118180000    2
 118190000    3
 118200000    3
 118210000    2
 118220000    5
 118230000    3
 118240000    2
 118250000    3
 118260000    2
 118270000    3
 118280000    3
 118290000    5
 118300000    3
 118310000    3
 118320000    2
 118330000    3
 118340000    3
 118350000    3
 118360000    3
 118370000    5
 118380000   17
 118390000    3
 118400000    3
 118410000    4
 118420000    3
 118430000    3
 118440000    3
 118450000    3
 118460000    3
 118470000   16
 118480000   12
 118490000   14
 118500000   15
 118510000    4
 118520000    3
 118530000    3
 118540000    3
 118550000    2
 118560000    3
 118570000    4
 118580000    3
 118590000    3
 118600000    4
 118610000    4
 118620000    3
 118630000    2
 118640000    5
 118650000    3
 118660000    3
 118670000    4
 118680000    3
 118690000    3
 118700000    3
 118710000    4
 118720000    3
 118730000    3
 118740000    3
 118750000    4
 118760000    3
 118770000    4
 118780000    3
 118790000    2
 118800000    3
 118810000    3
 118820000    3
 118830000    3
 118840000    4
 118850000    3
 118860000    3
 118870000    2
 118880000    3
 118890000    5
 118900000   13
 118910000    5
 118920000    3
 118930000    5
 118940000    2
 118950000    3
 118960000    3
 118970000    3
 118980000    4
 118990000    3
 119000000    3
 119010000    2
 119020000    3
 119030000    3
 119040000    3
 119050000    3
 119060000    4
 119070000    3
 119080000    3
 119090000    4
 119100000    2
 119110000    2
 119120000    2
 119130000    3
 119140000    3
 119150000    5
 119160000    3
 119170000    8
 119180000    2
 119190000    5
 119200000    4
 119210000    5
 119220000    4
 119230000    4
 119240000    4
 119250000    2
 119260000    3
 119270000    4
 119280000    4
 119290000    4
 119300000    5
 119310000    3
 119320000    6
 119330000    3
 119340000    3
 119350000    4
 119360000    4
 119370000    5
 119380000    2
 119390000    4
 119400000    5
 119410000    3
 119420000    3
 119430000    4
 119440000    2
 119450000    4
 119460000    3
 119470000    3
 119480000    4
 119490000    5
 119500000    3
 119510000    5
 119520000    2
 119530000    3
 119540000    3
 119550000    3
 119560000    3
 119570000    3
 119580000    3
 119590000    3
 119600000    4
 119610000    3
 119620000    3
 119630000    4
 119640000    4
 119650000    8
 119660000    7
 119670000    5
 119680000    4
 119690000    4
 119700000    3
 119710000    5
 119720000    4
 119730000    5
 119740000    4
 119750000    3
 119760000    4
 119770000    4
 119780000    4
 119790000    7
 119800000    2
 119810000    1
 119820000    3
 119830000    3
 119840000    4
 119850000   13
 119860000   21
 119870000   24
 119880000   15
 119890000   22
 119900000   21
 119910000   23
 119920000   25
 119930000   22
 119940000   21
 119950000   11
 119960000   10
 119970000   20
 119980000    9
 119990000   17
 120000000   19
 120000000   19
 120010000   20
 120020000   13
 120030000    4
 120040000   16
 120050000    7
 120060000    4
 120070000    5
 120080000    6
 120090000    5
 120100000    6
 120110000    5
 120120000    5
 120130000    7
 120140000    6
 120150000    3
 120160000    3
 120170000    4
 120180000    4
 120190000    2
 120200000    4
 120210000    4
 120220000    2
 120230000    3
 120240000    2
 120250000    3
 120260000    3
 120270000    4
 120280000    3
 120290000    3
 120300000    2
 120310000    3
 120320000    5
 120330000    2
 120340000    5
 120350000    5
 120360000    6
 120370000    3
 120380000    2
 120390000    3
 120400000    3
 120410000    3
 120420000    5
 120430000    5
 120440000    4
 120450000    4
 120460000    3
 120470000    3
 120480000    3
 120490000    5
 120500000    2
 120510000    4
 120520000    3
 120530000    4
 120540000    5
 120550000    4
 120560000    5
 120570000    4
 120580000    5
 120590000    2
 120600000    3
 120610000    4
 120620000    5
 120630000    4
 120640000    3
 120650000    3
 120660000    3
 120670000    4
 120680000    3
 120690000    4
 120700000   12
 120710000   10
 120720000   17
 120730000    7
 120740000    3
 120750000    4
 120760000    4
 120770000    4
 120780000    4
 120790000    4
 120800000    5
 120810000    4
 120820000    3
 120830000    2
 120840000    3
 120850000    3
 120860000    4
 120870000    4
 120880000    2
 120890000    4
 120900000    4
 120910000    3
 120920000    4
 120930000    4
 120940000    3
 120950000    4
 120960000    3
 120970000    4
 120980000    3
 120990000    3
 121000000    3
 121010000    5
 121020000    3
 121030000    3
 121040000    4
 121050000    4
 121060000    3
 121070000    3
 121080000    3
 121090000    3
 121100000    3
 121110000    3
 121120000    5
 121130000    3
 121140000    2
 121150000    3
 121160000    3
 121170000    2
 121180000   13
 121190000   15
 121200000    3
 121210000    5
 121220000    4
 121230000    7
 121240000    5
 121250000    5
 121260000    6
 121270000    5
 121280000    4
 121290000    3
 121300000    4
 121310000    7
 121320000    4
 121330000    3
 121340000    7
 121350000    7
 121360000    4
 121370000    4
 121380000    6
 121390000   14
 121400000    4
 121410000    3
 121420000    5
 121430000    3
 121440000    3
 121450000    3
 121460000    4
 121470000    4
 121480000    2
 121490000    4
 121500000    5
 121510000    5
 121520000    5
 121530000    7
 121540000    3
 121550000    5
 121560000    9
 121570000    3
 121580000    9
 121590000    8
 121600000    8
 121610000    7
 121620000   13
 121630000    6
 121640000    5
 121650000    3
 121660000   19
 121670000   21
 121680000   22
 121690000   21
 121700000   20
 121710000   26
 121720000   22
 121730000   18
 121740000   19
 121750000   16
 121760000   15
 121770000   23
 121780000   21
 121790000   22
 121800000   21
 121810000   22
 121820000   15
 121830000   21
 121840000   24
 121850000   26
 121860000   22
 121870000   21
 121880000   16
 121890000   14
 121900000   19
 121910000   23
 121920000   19
 121930000   22
 121940000   21
 121950000   23
 121960000   19
 121970000   21
 121980000   25
 121990000   23
 122000000   21
 122010000   26
 122020000   26
 122030000   26
 122040000   21
 122050000    4
 122060000    9
 122070000    2
 122080000    4
 122090000    2
 122100000    3
 122110000    5
 122120000    4
 122130000    3
 122140000    3
 122150000    3
 122160000    5
 122170000    2
 122180000    4
 122190000    4
 122200000    5
 122210000    4
 122220000    3
 122230000    4
 122240000    3
 122250000    3
 122260000    4
 122270000    2
 122280000    5
 122290000    3
 122300000    6
 122310000    4
 122320000    6
 122330000    3
 122340000    5
 122350000    4
 122360000    3
 122370000    4
 122380000    4
 122390000    3
 122400000    2
 122410000    2
 122420000    3
 122430000    3
 122440000    4
 122450000    3
 122460000    3
 122470000    3
 122480000    3
 122490000    5
 122500000    3
 122510000    3
 122520000    3
 122530000    3
 122540000    3
 122550000    3
 122560000    4
 122570000    5
 122580000    3
 122590000    3
 122600000    2
 122610000    5
 122620000    4
 122630000    4
 122640000    7
 122650000    4
 122660000    3
 122670000    5
 122680000    5
 122690000    2
 122700000    4
 122710000    4
 122720000    5
 122730000    4
 122740000    5
 122750000   12
 122760000   15
 122770000   13
 122780000   18
 122790000   18
 122800000   17
 122810000   18
 122820000   19
 122830000   13
 122840000    4
 122850000    3
 122860000    4
 122870000    4
 122880000    4
 122890000    5
 122900000    2
 122910000    4
 122920000    5
 122930000    3
 122940000    3
 122950000    4
 122960000    3
 122970000    4
 122980000    5
 122990000    3
 123000000    4
 123010000    3
 123020000    4
 123030000    3
 123040000    4
 123050000    4
 123060000    3
 123070000    4
 123080000    3
 123090000    2
 123100000    5
 123110000    4
 123120000    4
 123130000    6
 123140000    5
 123150000    4
 123160000    7
 123170000    7
 123180000    4
 123190000    5
 123200000    4
 123210000    5
 123220000    2
 123230000    3
 123240000    3
 123250000    3
 123260000    2
 123270000    4
 123280000    3
 123290000    4
 123300000    4
 123310000    3
 123320000    4
 123330000    5
 123340000    7
 123350000    7
 123360000    6
 123370000    7
 123380000    3
 123390000    5
 123400000    6
 123410000    5
 123420000    6
 123430000    3
 123440000    4
 123450000    4
 123460000    4
 123470000    3
 123480000    3
 123490000    3
 123500000    2
 123510000    4
 123520000    3
 123530000    4
 123540000    3
 123550000    4
 123560000    5
 123570000    4
 123580000    4
 123590000    4
 123600000    4
 123610000    4
 123620000    3
 123630000    4
 123640000    3
 123650000    4
 123660000    4
 123670000   12
 123680000   12
 123690000   18
 123700000   22
 123710000   18
 123720000   20
 123730000   19
 123740000   19
 123750000   20
 123760000   21
 123770000   22
 123780000   16
 123790000   20
 123800000   17
 123810000   12
 123820000   22
 123830000   17
 123840000   19
 123850000   19
 123860000   19
 123870000   21
 123880000   16
 123890000   15
 123900000   14
 123910000   22
 123920000   15
 123930000   19
 123940000   16
 123950000    3
 123960000    4
 123970000    4
 123980000    6
 123990000    3
 124000000    5
 124010000    5
 124020000    2
 124030000    4
 124040000    5
 124050000   22
 124060000    4
 124070000    4
 124080000    3
 124090000    4
 124100000    5
 124110000    4
 124120000    4
 124130000    4
 124140000    7
 124150000    3
 124160000    4
 124170000    5
 124180000    2
 124190000    3
 124200000    5
 124210000    5
 124220000    3
 124230000    3
 124240000    4
 124250000    3
 124260000    4
 124270000    4
 124280000    3
 124290000    5
 124300000    4
 124310000    4
 124320000    3
 124330000    4
 124340000    5
 124350000    6
 124360000    3
 124370000    3
 124380000    3
 124390000    4
 124400000    3
 124410000    4
 124420000    4
 124430000    5
 124440000    5
 124450000    5
 124460000    3
 124470000    4
 124480000    5
 124490000    5
 124500000    5
 124510000    5
 124520000    3
 124530000    4
 124540000    4
 124550000    4
 124560000    3
 124570000    3
 124580000    4
 124590000    4
 124600000    4
 124610000    3
 124620000    2
 124630000    4
 124640000    4
 124650000    4
 124660000    3
 124670000    3
 124680000    9
 124690000    4
 124700000   17
 124710000   12
 124720000   12
 124730000   10
 124740000   13
 124750000   19
 124760000    4
 124770000    4
 124780000    4
 124790000    5
 124800000    5
 124810000    5
 124820000    5
 124830000    5
 124840000    4
 124850000    5
 124860000    2
 124870000    5
 124880000    5
 124890000    4
 124900000    4
 124910000    4
 124920000    3
 124930000    3
 124940000    5
 124950000    2
 124960000    4
 124970000    4
 124980000    2
 124990000    2
 125000000    4
 125010000    5
 125020000    4
 125030000    4
 125040000    5
 125050000    5
 125060000    3
 125070000    3
 125080000    4
 125090000    3
 125100000    7
 125110000    4
 125120000    3
 125130000    3
 125140000    3
 125150000    2
 125160000    3
 125170000    3
 125180000    3
 125190000    3
 125200000    3
 125210000    3
 125220000    3
 125230000    4
 125240000    3
 125250000    4
 125260000    1
 125270000    3
 125280000    3
 125290000    5
 125300000    4
 125310000    3
 125320000    4
 125330000    3
 125340000    3
 125350000    3
 125360000    4
 125370000    3
 125380000    4
 125390000    4
 125400000    3
 125410000    4
 125420000    3
 125430000    3
 125440000    2
 125450000    3
 125460000    5
 125470000    5
 125480000    3
 125490000    3
 125500000    4
 125510000    3
 125520000    3
 125530000    3
 125540000    3
 125550000    5
 125560000    3
 125570000    2
 125580000    3
 125590000    3
 125600000    4
 125610000    3
 125620000    5
 125630000    3
 125640000    3
 125650000    3
 125660000    3
 125670000    2
 125680000    3
 125690000    3
 125700000    2
 125710000    4
 125720000    3
 125730000    3
 125740000    4
 125750000    9
 125760000   13
 125770000   10
 125780000    4
 125790000   16
 125800000    3
 125810000    2
 125820000    3
 125830000    5
 125840000    4
 125850000    3
 125860000    2
 125870000    3
 125880000    3
 125890000    3
 125900000    4
 125910000    3
 125920000    3
 125930000    4
 125940000    3
 125950000    4
 125960000    3
 125970000    2
 125980000    3
 125990000    3
 126000000    4
 126010000    7
 126020000    4
 126030000    4
 126040000    5
 126050000    5
 126060000    2
 126070000    5
 126080000    3
 126090000    5
 126100000    4
 126110000    3
 126120000    4
 126130000    3
 126140000    2
 126150000    3
 126160000    2
 126170000    3
 126180000    2
 126190000    2
 126200000    2
 126210000    2
 126220000    3
 126230000    3
 126240000    4
 126250000    3
 126260000    4
 126270000    5
 126280000    3
 126290000    2
 126300000    5
 126310000    3
 126320000    3
 126330000    3
 126340000    3
 126350000    4
 126360000    2
 126370000    4
 126380000    3
 126390000    3
 126400000    3
 126410000    2
 126420000    4
 126430000    4
 126440000    3
 126450000    3
 126460000    4
 126470000    3
 126480000    2
 126490000    2
 126500000    3
 126510000    3
 126520000    3
 126530000    4
 126540000    4
 126550000    3
 126560000    4
 126570000    2
 126580000    2
 126590000    4
 126600000    3
 126610000    3
 126620000    3
 126630000    5
 126640000    4
 126650000    4
 126660000    2
 126670000    4
 126680000    3
 126690000    3
 126700000    4
 126710000    4
 126720000    4
 126730000   19
 126740000   14
 126750000   14
 126760000   12
 126770000    4
 126780000    4
 126790000    8
 126800000   17
 126810000   11
 126820000    4
 126830000    3
 126840000    3
 126850000    4
 126860000    3
 126870000    3
 126880000    3
 126890000    3
 126900000    3
 126910000    3
 126920000    2
 126930000    2
 126940000    3
 126950000    3
 126960000    3
 126970000    4
 126980000    3
 126990000    3
 127000000    3
 127010000    3
 127020000    3
 127030000    3
 127040000    3
 127050000    2
 127060000    3
 127070000    2
 127080000    2
 127090000    2
 127100000    3
 127110000    3
 127120000    2
 127130000    3
 127140000    3
 127150000    2
 127160000    4
 127170000    3
 127180000    3
 127190000    5
 127200000    4
 127210000    3
 127220000    3
 127230000    5
 127240000    4
 127250000    2
 127260000    3
 127270000    3
 127280000    3
 127290000    3
 127300000    3
 127310000    2
 127320000    4
 127330000    6
 127340000    3
 127350000    2
 127360000    3
 127370000    2
 127380000    2
 127390000    3
 127400000    2
 127410000    3
 127420000    3
 127430000    3
 127440000    2
 127450000    3
 127460000    4
 127470000    2
 127480000    2
 127490000    2
 127500000    3
 127510000    4
 127520000    4
 127530000    2
 127540000    5
 127550000    3
 127560000    3
 127570000    4
 127580000    3
 127590000    5
 127600000    3
 127610000    3
 127620000    3
 127630000    4
 127640000    4
 127650000    3
 127660000    3
 127670000    4
 127680000    5
 127690000    3
 127700000    3
 127710000    3
 127720000    5
 127730000    4
 127740000    5
 127750000    3
 127760000    3
 127770000    2
 127780000    3
 127790000    4
 127800000    4
 127810000    4
 127820000    2
 127830000    2
 127840000    5
 127850000    3
 127860000    4
 127870000    3
 127880000    3
 127890000    3
 127900000    3
 127910000    5
 127920000    4
 127930000    3
 127940000    4
 127950000    2
 127960000    3
 127970000    3
 127980000    4
 127990000    3
 128000000    3
 128010000    2
 128020000    3
 128030000    3
 128040000    2
 128050000    3
 128060000    3
 128070000    4
 128080000    3
 128090000    3
 128100000    3
 128110000    3
 128120000    3
 128130000    3
 128140000    3
 128150000    3
 128160000    4
 128170000    2
 128180000    4
 128190000    4
 128200000    4
 128210000    4
 128220000    3
 128230000    3
 128240000    3
 128250000    3
 128260000    4
 128270000    4
 128280000    2
 128290000    3
 128300000    3
 128310000    2
 128320000    5
 128330000    3
 128340000    2
 128350000    3
 128360000    1
 128370000    4
 128380000    4
 128390000    3
 128400000    3
 128410000    2
 128420000    4
 128430000    4
 128440000    3
 128450000    3
 128460000    4
 128470000    3
 128480000    3
 128490000    3
 128500000    3
 128510000    4
 128520000    5
 128530000    3
 128540000    5
 128550000    3
 128560000    4
 128570000    4
 128580000    3
 128590000    3
 128600000    4
 128610000    5
 128620000    3
 128630000    3
 128640000    5
 128650000    3
 128660000    2
 128670000    4
 128680000    4
 128690000    4
 128700000    5
 128710000    4
 128720000    5
 128730000    4
 128740000    2
 128750000    3
 128760000    2
 128770000    4
 128780000    3
 128790000    3
 128800000    3
 128810000    2
 128820000    4
 128830000    2
 128840000    3
 128850000    5
 128860000    4
 128870000    4
 128880000    2
 128890000    4
 128900000    3
 128910000    3
 128920000    2
 128930000    3
 128940000    3
 128950000    3
 128960000    3
 128970000    3
 128980000    2
 128990000    3
 129000000    4
 129010000    4
 129020000    3
 129030000    5
 129040000    4
 129050000    3
 129060000    4
 129070000    3
 129080000    5
 129090000    4
 129100000    3
 129110000    4
 129120000    3
 129130000    5
 129140000    5
 129150000   12
 129160000   12
 129170000    4
 129180000    3
 129190000    3
 129200000    3
 129210000    3
 129220000    3
 129230000    2
 129240000    4
 129250000    5
 129260000    4
 129270000    3
 129280000    4
 129290000    3
 129300000    2
 129310000    8
 129320000    5
 129330000    3
 129340000    3
 129350000    5
 129360000    3
 129370000    2
 129380000    3
 129390000    2
 129400000    5
 129410000    3
 129420000    3
 129430000    3
 129440000    4
 129450000    3
 129460000    3
 129470000    3
 129480000    3
 129490000    3
 129500000    3
 129510000    3
 129520000    4
 129530000    3
 129540000    4
 129550000    2
 129560000    4
 129570000    3
 129580000    5
 129590000    4
 129600000    4
 129610000    5
 129620000    3
 129630000    5
 129640000    4
 129650000    5
 129660000    4
 129670000    4
 129680000    4
 129690000    4
 129700000    2
 129710000    4
 129720000    5
 129730000    4
 129740000    5
 129750000    7
 129760000    5
 129770000    6
 129780000    4
 129790000    3
 129800000    5
 129810000    3
 129820000    4
 129830000    3
 129840000    5
 129850000    3
 129860000    6
 129870000    4
 129880000    5
 129890000    5
 129900000    4
 129910000    3
 129920000    3
 129930000    2
 129940000    2
 129950000    3
 129960000    3
 129970000    5
 129980000    3
 129990000    2
 130000000    3
 130010000    4
 130020000   10
 130030000    9
 130040000    9
 130050000    4
 130060000    3
 130070000    3
 130080000    4
 130090000    3
 130100000    3
 130110000    3
 130120000    3
 130130000    3
 130140000    3
 130150000    2
 130160000    3
 130170000    3
 130180000    3
 130190000    4
 130200000    2
 130210000    3
 130220000    2
 130230000    4
 130240000    5
 130250000    3
 130260000    3
 130270000    9
 130280000    4
 130290000    3
 130300000    2
 130310000    3
 130320000    3
 130330000    3
 130340000    3
 130350000    3
 130360000    4
 130370000    3
 130380000    4
 130390000    2
 130400000    5
 130410000    6
 130420000    3
 130430000    4
 130440000    7
 130450000    3
 130460000    7
 130470000    9
 130480000    3
 130490000    4
 130500000    5
 130510000    5
 130520000    5
 130530000    4
 130540000    5
 130550000    3
 130560000    4
 130570000    3
 130580000    3
 130590000    4
 130600000    4
 130610000    3
 130620000    3
 130630000    4
 130640000    3
 130650000    4
 130660000    5
 130670000    3
 130680000    4
 130690000    7
 130700000    7
 130710000    4
 130720000    4
 130730000    4
 130740000    3
 130750000    4
 130760000    5
 130770000    4
 130780000    3
 130790000    3
 130800000    3
 130810000    5
 130820000    3
 130830000    4
 130840000    3
 130850000    3
 130860000    3
 130870000    5
 130880000    2
 130890000    5
 130900000    3
 130910000    2
 130920000    2
 130930000    3
 130940000    2
 130950000    2
 130960000    3
 130970000    4
 130980000    4
 130990000    3
 131000000    6
 131010000    4
 131020000    3
 131030000    2
 131040000    3
 131050000    3
 131060000    4
 131070000    3
 131080000    4
 131090000    4
 131100000    2
 131110000    3
 131120000    3
 131130000    5
 131140000    3
 131150000    4
 131160000    3
 131170000    3
 131180000    4
 131190000    3
 131200000    3
 131210000    2
 131220000    3
 131230000    2
 131240000    9
 131250000    2
 131260000    2
 131270000    3
 131280000    4
 131290000    5
 131300000    3
 131310000    4
 131320000    4
 131330000    3
 131340000    5
 131350000    2
 131360000    4
 131370000    4
 131380000    3
 131390000    4
 131400000    2
 131410000    3
 131420000    4
 131430000    3
 131440000    3
 131450000    4
 131460000    4
 131470000    4
 131480000    4
 131490000    3
 131500000    4
 131510000    3
 131520000    2
 131530000    3
 131540000    4
 131550000    3
 131560000    3
 131570000    3
 131580000    3
 131590000    9
 131600000    5
 131610000    5
 131620000    4
 131630000    3
 131640000    3
 131650000    3
 131660000    2
 131670000    3
 131680000    3
 131690000    7
 131700000    4
 131710000    3
 131720000    3
 131730000    3
 131740000    3
 131750000    3
 131760000    4
 131770000    3
 131780000    3
 131790000    4
 131800000    3
 131810000    5
 131820000    3
 131830000    4
 131840000    4
 131850000    2
 131860000    4
 131870000    2
 131880000    4
 131890000    2
 131900000    4
 131910000    3
 131920000    3
 131930000    2
 131940000    4
 131950000    3
 131960000    2
 131970000    4
 131980000    4
 131990000    3
 132000000    4
 132010000    4
 132020000    4
 132030000    3
 132040000    4
 132050000    4
 132060000    4
 132070000    4
 132080000    3
 132090000    3
 132100000    4
 132110000    3
 132120000    3
 132130000    4
 132140000    4
 132150000    3
 132160000    3
 132170000    5
 132180000    4
 132190000    4
 132200000    5
 132210000    3
 132220000    3
 132230000    4
 132240000    4
 132250000    4
 132260000    3
 132270000    3
 132280000    4
 132290000    4
 132300000    4
 132310000    4
 132320000    3
 132330000    4
 132340000    3
 132350000    3
 132360000    3
 132370000    3
 132380000    5
 132390000    4
 132400000    4
 132410000    3
 132420000    3
 132430000    2
 132440000    4
 132450000    3
 132460000    3
 132470000    3
 132480000    3
 132490000    3
 132500000    4
 132510000    5
 132520000    2
 132530000    4
 132540000    3
 132550000    2
 132560000    9
 132570000    5
 132580000    3
 132590000    3
 132600000    3
 132610000    3
 132620000    3
 132630000    4
 132640000    2
 132650000    7
 132660000    3
 132670000    3
 132680000    7
 132690000    5
 132700000    8
 132710000    5
 132720000    2
 132730000    5
 132740000    3
 132750000    4
 132760000    4
 132770000    3
 132780000    9
 132790000   13
 132800000    3
 132810000    6
 132820000    5
 132830000    3
 132840000    2
 132850000    4
 132860000    3
 132870000    4
 132880000   10
 132890000   17
 132900000   19
 132910000   16
 132920000   15
 132930000   12
 132940000   14
 132950000   17
 132960000   19
 132970000    3
 132980000    3
 132990000    2
 133000000    4
 133010000    2
 133020000    2
 133030000    3
 133040000    3
 133050000    3
 133060000    5
 133070000    2
 133080000    4
 133090000    4
 133100000    4
 133110000    3
 133120000    5
 133130000    3
 133140000    5
 133150000    3
 133160000    3
 133170000    5
 133180000    2
 133190000    4
 133200000    3
 133210000    2
 133220000    4
 133230000    3
 133240000    4
 133250000    4
 133260000    2
 133270000    3
 133280000    3
 133290000    4
 133300000    2
 133310000    2
 133320000    3
 133330000    2
 133340000    3
 133350000    3
 133360000    2
 133370000    3
 133380000    3
 133390000    3
 133400000    3
 133410000    3
 133420000    3
 133430000    2
 133440000    3
 133450000    4
 133460000    3
 133470000    3
 133480000    3
 133490000    3
 133500000    3
 133510000    3
 133520000    3
 133530000    3
 133540000    4
 133550000    3
 133560000    3
 133570000    3
 133580000    4
 133590000    5
 133600000    2
 133610000    3
 133620000    3
 133630000    3
 133640000    3
 133650000    3
 133660000    4
 133670000    4
 133680000    3
 133690000    3
 133700000    3
 133710000    4
 133720000    3
 133730000    3
 133740000    3
 133750000    4
 133760000    3
 133770000    3
 133780000    4
 133790000    4
 133800000    2
 133810000    5
 133820000    3
 133830000    4
 133840000    3
 133850000    4
 133860000    3
 133870000    4
 133880000    4
 133890000    3
 133900000    3
 133910000    3
 133920000    2
 133930000    4
 133940000    2
 133950000    4
 133960000    3
 133970000    3
 133980000    4
 133990000    3
 134000000    3
 134010000    4
 134020000    2
 134030000    5
 134040000    4
 134050000    6
 134060000    4
 134070000    5
 134080000    5
 134090000    5
 134100000    3
 134110000    3
 134120000    2
 134130000    4
 134140000    3
 134150000    3
 134160000    3
 134170000    3
 134180000    3
 134190000    4
 134200000    4
 134210000    3
 134220000    4
 134230000    3
 134240000   10
 134250000    3
 134260000    3
 134270000    3
 134280000    4
 134290000    3
 134300000    3
 134310000    3
 134320000    3
 134330000    4
 134340000    3
 134350000    3
 134360000    3
 134370000    3
 134380000    3
 134390000    2
 134400000    3
 134410000    4
 134420000    3
 134430000    2
 134440000    4
 134450000    4
 134460000    3
 134470000    4
 134480000    4
 134490000    3
 134500000    4
 134510000    2
 134520000    2
 134530000    3
 134540000    3
 134550000    4
 134560000    3
 134570000    4
 134580000    3
 134590000    5
 134600000    4
 134610000    5
 134620000    4
 134630000    4
 134640000    4
 134650000    3
 134660000    3
 134670000    3
 134680000    3
 134690000    2
 134700000    3
 134710000    3
 134720000    4
 134730000    4
 134740000    4
 134750000    4
 134760000    4
 134770000    4
 134780000    3
 134790000    3
 134800000    3
 134810000    3
 134820000    2
 134830000    5
 134840000    2
 134850000    3
 134860000    4
 134870000    6
 134880000   13
 134890000    3
 134900000    5
 134910000    4
 134920000    6
 134930000    5
 134940000    4
 134950000    2
 134960000    5
 134970000    4
 134980000    2
 134990000    4
 135000000    4
 135010000    4
 135020000    3
 135030000   14
 135040000    4
 135050000    4
 135060000    5
 135070000    5
 135080000    7
 135090000    5
 135100000    6
 135110000    8
 135120000    5
 135130000    4
 135140000    5
 135150000    4
 135160000    3
 135170000    2
 135180000    4
 135190000    2
 135200000    6
 135210000    3
 135220000    3
 135230000    4
 135240000    4
 135250000    6
 135260000    3
 135270000    4
 135280000    3
 135290000    5
 135300000    4
 135310000    3
 135320000    4
 135330000    5
 135340000    2
 135350000    5
 135360000    2
 135370000    5
 135380000    2
 135390000    2
 135400000    3
 135410000    3
 135420000    3
 135430000    2
 135440000    3
 135450000    4
 135460000    5
 135470000    4
 135480000    4
 135490000    4
 135500000    2
 135510000    3
 135520000    2
 135530000    3
 135540000    2
 135550000    3
 135560000    3
 135570000    3
 135580000    4
 135590000    3
 135600000    4
 135610000    4
 135620000    5
 135630000    2
 135640000    3
 135650000    4
 135660000    5
 135670000    3
 135680000    3
 135690000    3
 135700000    5
 135710000    7
 135720000    4
 135730000    3
 135740000    5
 135750000    4
 135760000    5
 135770000    5
 135780000    4
 135790000    3
 135800000    4
 135810000    4
 135820000    4
 135830000    2
 135840000    2
 135850000    4
 135860000    2
 135870000    3
 135880000    5
 135890000    2
 135900000    3
 135910000    2
 135920000    3
 135930000    3
 135940000    4
 135950000    4
 135960000    3
 135970000    3
 135980000    3
 135990000    3
 136000000    3
 136010000    3
 136020000    3
 136030000    2
 136040000    4
 136050000    3
 136060000    3
 136070000    3
 136080000    4
 136090000    5
 136100000    4
 136110000    4
 136120000    3
 136130000    4
 136140000    4
 136150000    3
 136160000    3
 136170000    4
 136180000    3
 136190000    5
 136200000    2
 136210000    4
 136220000    2
 136230000    5
 136240000    6
 136250000    5
 136260000    3
 136270000    2
 136280000    4
 136290000    4
 136300000    4
 136310000    4
 136320000    4
 136330000    2
 136340000    3
 136350000    2
 136360000    4
 136370000    2
 136380000    4
 136390000    3
 136400000    4
 136410000    7
 136420000    3
 136430000    2
 136440000    3
 136450000    5
 136460000    4
 136470000    4
 136480000    2
 136490000    3
 136500000    3
 136510000    5
 136520000    4
 136530000    7
 136540000    5
 136550000    3
 136560000    4
 136570000    3
 136580000    3
 136590000    3
 136600000    3
 136610000    4
 136620000    3
 136630000    6
 136640000    3
 136650000    2
 136660000    7
 136670000    4
 136680000    5
 136690000    5
 136700000    4
 136710000    3
 136720000    2
 136730000    3
 136740000    4
 136750000    6
 136760000    5
 136770000    5
 136780000    5
 136790000    4
 136800000    5
 136810000    5
 136820000    2
 136830000    3
 136840000    3
 136850000    4
 136860000    5
 136870000    4
 136880000    3
 136890000    3
 136900000    4
 136910000    4
 136920000    4
 136930000    2
 136940000    7
 136950000    3
 136960000    4
 136970000    4
 136980000    4
 136990000    5
 137000000    5
 137010000    4
 137020000    2
 137030000    4
 137040000    4
 137050000    3
 137060000    3
 137070000    2
 137080000    4
 137090000    3
 137100000    4
 137110000    3
 137120000    5
 137130000    2
 137140000    4
 137150000    5
 137160000    3
 137170000    5
 137180000    4
 137190000    5
 137200000    4
 137210000    3
 137220000    3
 137230000    4
 137240000    4
 137250000    3
 137260000    4
 137270000    3
 137280000    3
 137290000    4
 137300000    4
 137310000    3
 137320000    4
 137330000    4
 137340000    4
 137350000    2
 137360000    3
 137370000    3
 137380000    3
 137390000    3
 137400000    4
 137410000    4
 137420000    5
 137430000    4
 137440000    5
 137450000    5
 137460000    4
 137470000    3
 137480000    5
 137490000   13
 137500000    9
 137510000    3
 137520000    4
 137530000    9
 137540000    4
 137550000    3
 137560000    4
 137570000    2
 137580000    4
 137590000    4
 137600000    4
 137610000    2
 137620000    5
 137630000    3
 137640000    3
 137650000    1
 137660000    4
 137670000    3
 137680000    3
 137690000    3
 137700000    4
 137710000    3
 137720000    4
 137730000    4
 137740000    3
 137750000    4
 137760000    2
 137770000    3
 137780000    3
 137790000    3
 137800000    5
 137810000    3
 137820000    2
 137830000    3
 137840000    4
 137850000    4
 137860000    3
 137870000    3
 137880000    5
 137890000    3
 137900000    3
 137910000    4
 137920000    4
 137930000    3
 137940000    4
 137950000    3
 137960000    3
 137970000    3
 137980000    3
 137990000    3
 138000000    3
 138010000    3
 138020000    4
 138030000    5
 138040000    3
 138050000    3
 138060000    3
 138070000    2
 138080000    2
 138090000    3
 138100000    6
 138110000    3
 138120000    3
 138130000    3
 138140000    3
 138150000    3
 138160000    3
 138170000    3
 138180000    4
 138190000    5
 138200000    3
 138210000    4
 138220000    3
 138230000    3
 138240000    4
 138250000    3
 138260000    5
 138270000    4
 138280000    3
 138290000    5
 138300000    5
 138310000    4
 138320000    3
 138330000    4
 138340000    6
 138350000    4
 138360000    5
 138370000    7
 138380000    5
 138390000    4
 138400000    3
 138410000    4
 138420000    5
 138430000    4
 138440000    3
 138450000    9
 138460000   18
 138470000   10
 138480000   18
 138490000   17
 138500000    8
 138510000    5
 138520000    3
 138530000    5
 138540000    3
 138550000    2
 138560000    3
 138570000    2
 138580000    3
 138590000    3
 138600000    2
 138610000    3
 138620000    2
 138630000    3
 138640000    3
 138650000    3
 138660000    2
 138670000    3
 138680000    4
 138690000    4
 138700000    9
 138710000   18
 138720000   12
 138730000    9
 138740000    9
 138750000   13
 138760000   11
 138770000    5
 138780000    9
 138790000    8
 138800000   20
 138810000    3
 138820000    4
 138830000    4
 138840000    4
 138850000    4
 138860000    4
 138870000    4
 138880000    4
 138890000    4
 138900000    4
 138910000    3
 138920000    5
 138930000    3
 138940000    3
 138950000    4
 138960000    5
 138970000    2
 138980000    5
 138990000    4
 139000000    4
 139010000    4
 139020000    5
 139030000    5
 139040000    3
 139050000    3
 139060000    3
 139070000    4
 139080000    3
 139090000    2
 139100000    3
 139110000    3
 139120000    4
 139130000    3
 139140000    4
 139150000    3
 139160000    3
 139170000    3
 139180000    4
 139190000    4
 139200000    3
 139210000    4
 139220000    2
 139230000    3
 139240000    4
 139250000    4
 139260000    4
 139270000    7
 139280000    5
 139290000    5
 139300000   14
 139310000   14
 139320000   18
 139330000   21
 139340000   15
 139350000   18
 139360000   18
 139370000   19
 139380000   19
 139390000   14
 139400000   15
 139410000   15
 139420000   12
 139430000    9
 139440000   17
 139450000   18
 139460000   19
 139470000   16
 139480000   20
 139490000   19
 139500000    9
 139510000    8
 139520000   10
 139530000   12
 139540000   17
 139550000   13
 139560000   14
 139570000   14
 139580000   16
 139590000    7
 139600000    3
 139610000    4
 139620000    3
 139630000    2
 139640000    3
 139650000    3
 139660000    3
 139670000    4
 139680000    5
 139690000    3
 139700000    3
 139710000    5
 139720000    3
 139730000    4
 139740000    2
 139750000    4
 139760000    4
 139770000    5
 139780000    5
 139790000    3
 139800000    5
 139810000    4
 139820000    3
 139830000    4
 139840000    4
 139850000    3
 139860000    3
 139870000    4
 139880000    3
 139890000    4
 139900000    3
 139910000    3
 139920000    4
 139930000    3
 139940000    3
 139950000    2
 139960000    5
 139970000    3
 139980000    4
 139990000    3
 140000000    3
 140000000    3
 140010000    3
 140020000    3
 140030000    2
 140040000    4
 140050000    3
 140060000    4
 140070000    5
 140080000    4
 140090000    5
 140100000    4
 140110000    4
 140120000    2
 140130000    2
 140140000    3
 140150000    3
 140160000    2
 140170000    2
 140180000    3
 140190000    3
 140200000    3
 140210000    4
 140220000    3
 140230000    3
 140240000    3
 140250000    5
 140260000    3
 140270000    5
 140280000    3
 140290000    3
 140300000    4
 140310000    3
 140320000    3
 140330000    5
 140340000    4
 140350000    6
 140360000    5
 140370000    5
 140380000    6
 140390000    3
 140400000    4
 140410000    4
 140420000    4
 140430000    3
 140440000    3
 140450000    3
 140460000    3
 140470000    4
 140480000    3
 140490000    3
 140500000    3
 140510000    2
 140520000    3
 140530000    5
 140540000    4
 140550000    4
 140560000    4
 140570000    3
 140580000    2
 140590000    2
 140600000    4
 140610000    5
 140620000    3
 140630000    4
 140640000    2
 140650000    3
 140660000    4
 140670000    5
 140680000    3
 140690000    3
 140700000    4
 140710000    4
 140720000    4
 140730000    4
 140740000    3
 140750000    7
 140760000    5
 140770000    3
 140780000    5
 140790000    4
 140800000    4
 140810000    7
 140820000    4
 140830000    3
 140840000    4
 140850000    2
 140860000    3
 140870000    5
 140880000    5
 140890000    5
 140900000    6
 140910000    4
 140920000    5
 140930000    2
 140940000    3
 140950000    5
 140960000    4
 140970000    3
 140980000    3
 140990000    4
 141000000    5
 141010000    3
 141020000    2
 141030000    3
 141040000    4
 141050000    3
 141060000    3
 141070000    4
 141080000    4
 141090000    4
 141100000    3
 141110000    4
 141120000    5
 141130000    3
 141140000    2
 141150000    7
 141160000    4
 141170000    3
 141180000    3
 141190000    3
 141200000    5
 141210000    3
 141220000    3
 141230000    2
 141240000    3
 141250000    5
 141260000    3
 141270000    3
 141280000    5
 141290000    3
 141300000    4
 141310000    3
 141320000    2
 141330000    2
 141340000    3
 141350000    4
 141360000    4
 141370000    3
 141380000    4
 141390000    4
 141400000    3
 141410000    3
 141420000    5
 141430000    3
 141440000    5
 141450000    5
 141460000    5
 141470000    4
 141480000    3
 141490000    2
 141500000    3
 141510000    3
 141520000    3
 141530000    4
 141540000    4
 141550000    3
 141560000    4
 141570000    4
 141580000    2
 141590000    3
 141600000    4
 141610000    4
 141620000    4
 141630000    4
 141640000    4
 141650000    4
 141660000    4
 141670000    5
 141680000    4
 141690000    4
 141700000    3
 141710000    1
 141720000    3
 141730000    5
 141740000    4
 141750000    3
 141760000    7
 141770000    4
 141780000    3
 141790000    4
 141800000    3
 141810000    3
 141820000    3
 141830000    4
 141840000    2
 141850000    4
 141860000    4
 141870000    2
 141880000    4
 141890000    3
 141900000    3
 141910000    5
 141920000    2
 141930000    5
 141940000    5
 141950000    5
 141960000    3
 141970000    5
 141980000    4
 141990000    4
 142000000    4
 142010000    4
 142020000    4
 142030000    4
 142040000    4
 142050000    4
 142060000    4
 142070000    4
 142080000    3
 142090000    3
 142100000    3
 142110000    3
 142120000    3
 142130000    4
 142140000    3
 142150000    4
 142160000    5
 142170000    4
 142180000    3
 142190000    3
 142200000    3
 142210000    4
 142220000    3
 142230000    4
 142240000    5
 142250000    4
 142260000    4
 142270000    3
 142280000    3
 142290000    5
 142300000    4
 142310000    4
 142320000    4
 142330000    4
 142340000    4
 142350000    3
 142360000    3
 142370000    3
 142380000    3
 142390000    4
 142400000    2
 142410000    4
 142420000    3
 142430000    2
 142440000    3
 142450000    3
 142460000    3
 142470000    2
 142480000    2
 142490000    4
 142500000    2
 142510000    5
 142520000    3
 142530000    4
 142540000    5
 142550000    6
 142560000    4
 142570000    5
 142580000    5
 142590000    4
 142600000    4
 142610000    3
 142620000    4
 142630000    3
 142640000    3
 142650000    2
 142660000    3
 142670000    3
 142680000    4
 142690000    4
 142700000    2
 142710000    7
 142720000    4
 142730000    3
 142740000    4
 142750000    4
 142760000    4
 142770000    3
 142780000    7
 142790000    5
 142800000    4
 142810000    5
 142820000    5
 142830000    4
 142840000    4
 142850000    4
 142860000    5
 142870000    3
 142880000    3
 142890000    5
 142900000    3
 142910000    3
 142920000    3
 142930000    3
 142940000    4
 142950000    2
 142960000    3
 142970000    3
 142980000    4
 142990000    4
 143000000    4
 143010000    3
 143020000    3
 143030000    3
 143040000    8
 143050000   14
 143060000   13
 143070000   19
 143080000   12
 143090000   19
 143100000   17
 143110000   19
 143120000   13
 143130000    4
 143140000    3
 143150000    3
 143160000    3
 143170000    3
 143180000    3
 143190000    5
 143200000    3
 143210000    4
 143220000    4
 143230000    4
 143240000    5
 143250000    3
 143260000    4
 143270000    4
 143280000    3
 143290000    3
 143300000    2
 143310000    3
 143320000    4
 143330000    3
 143340000    3
 143350000    3
 143360000    3
 143370000    4
 143380000    4
 143390000    4
 143400000    3
 143410000    4
 143420000    4
 143430000    5
 143440000    4
 143450000    3
 143460000    3
 143470000    3
 143480000    2
 143490000    3
 143500000    2
 143510000    4
 143520000    4
 143530000    3
 143540000    4
 143550000    3
 143560000    9
 143570000   10
 143580000    4
 143590000    4
 143600000    4
 143610000    3
 143620000    4
 143630000    2
 143640000    3
 143650000    4
 143660000    3
 143670000    3
 143680000    3
 143690000    3
 143700000    3
 143710000    4
 143720000    4
 143730000    3
 143740000    4
 143750000    5
 143760000    4
 143770000    4
 143780000    4
 143790000    4
 143800000    5
 143810000    2
 143820000    5
 143830000    3
 143840000    4
 143850000    5
 143860000    5
 143870000    3
 143880000    5
 143890000    6
 143900000    5
 143910000    5
 143920000    6
 143930000    3
 143940000    3
 143950000    3
 143960000    3
 143970000    3
 143980000    3
 143990000    3
 144000000    2
 144010000    4
 144020000    3
 144030000    3
 144040000    3
 144050000    4
 144060000    3
 144070000    3
 144080000    3
 144090000    3
 144100000    3
 144110000    4
 144120000    4
 144130000    5
 144140000    2
 144150000    3
 144160000    3
 144170000    4
 144180000    4
 144190000    3
 144200000    4
 144210000    4
 144220000    4
 144230000    4
 144240000    4
 144250000    3
 144260000    3
 144270000    5
 144280000    4
 144290000    2
 144300000    3
 144310000    2
 144320000    2
 144330000    2
 144340000    4
 144350000    5
 144360000    6
 144370000    2
 144380000   20
 144390000   22
 144400000    3
 144410000   13
 144420000   14
 144430000    3
 144440000    3
 144450000    3
 144460000    4
 144470000    3
 144480000    4
 144490000    3
 144500000    4
 144510000    2
 144520000    3
 144530000    4
 144540000    4
 144550000    2
 144560000    3
 144570000    3
 144580000    3
 144590000    3
 144600000    2
 144610000    3
 144620000    3
 144630000    5
 144640000    3
 144650000    4
 144660000    6
 144670000    5
 144680000    4
 144690000    9
 144700000    5
 144710000    6
 144720000    3
 144730000    4
 144740000    5
 144750000    5
 144760000    4
 144770000    4
 144780000    3
 144790000    5
 144800000    3
 144810000    4
 144820000    2
 144830000    6
 144840000    5
 144850000    5
 144860000    8
 144870000    5
 144880000    4
 144890000    3
 144900000    4
 144910000    3
 144920000    4
 144930000    2
 144940000    4
 144950000    3
 144960000    2
 144970000    3
 144980000    3
 144990000    3
 145000000    5
 145010000    4
 145020000    4
 145030000    4
 145040000    5
 145050000    3
 145060000    3
 145070000    7
 145080000    4
 145090000    4
 145100000    3
 145110000    3
 145120000    5
 145130000    2
 145140000    5
 145150000    3
 145160000    4
 145170000    4
 145180000    4
 145190000    5
 145200000    5
 145210000    4
 145220000    3
 145230000    5
 145240000    5
 145250000    5
 145260000   13
 145270000   21
 145280000   19
 145290000   26
 145300000   22
 145310000   22
 145320000   26
 145330000   25
 145340000   22
 145350000   23
 145360000   23
 145370000   24
 145380000   22
 145390000   21
 145400000   22
 145410000   19
 145420000   20
 145430000   22
 145440000   19
 145450000   19
 145460000    7
 145470000   15
 145480000   12
 145490000   15
 145500000   19
 145510000    3
 145520000    4
 145530000    4
 145540000    3
 145550000    3
 145560000    3
 145570000    3
 145580000    4
 145590000    4
 145600000    3
 145610000    2
 145620000    3
 145630000    3
 145640000    3
 145650000    3
 145660000    5
 145670000    5
 145680000    4
 145690000    4
 145700000    5
 145710000    5
 145720000    5
 145730000    3
 145740000    5
 145750000    4
 145760000    3
 145770000    4
 145780000    4
 145790000    4
 145800000    3
 145810000    4
 145820000    3
 145830000    4
 145840000    4
 145850000    3
 145860000    4
 145870000    2
 145880000    3
 145890000    4
 145900000    2
 145910000    3
 145920000    3
 145930000    3
 145940000    3
 145950000    3
 145960000    3
 145970000    3
 145980000    4
 145990000    3
 146000000    3
 146010000    4
 146020000    3
 146030000    3
 146040000    3
 146050000    3
 146060000    4
 146070000    3
 146080000    3
 146090000    7
 146100000    4
 146110000    3
 146120000   17
 146130000   18
 146140000   18
 146150000   19
 146160000    6
 146170000   12
 146180000   17
 146190000   18
 146200000   17
 146210000   21
 146220000   19
 146230000    8
 146240000   20
 146250000   23
 146260000   21
 146270000   17
 146280000   22
 146290000   20
 146300000   18
 146310000   13
 146320000    3
 146330000    3
 146340000    3
 146350000    3
 146360000    4
 146370000    2
 146380000    3
 146390000    4
 146400000    3
 146410000    3
 146420000    5
 146430000    2
 146440000    3
 146450000    4
 146460000    2
 146470000    2
 146480000    2
 146490000    3
 146500000    2
 146510000    3
 146520000    4
 146530000    3
 146540000    3
 146550000    3
 146560000    4
 146570000    4
 146580000    4
 146590000    2
 146600000    3
 146610000    3
 146620000    3
 146630000    3
 146640000    3
 146650000    3
 146660000    5
 146670000    4
 146680000    5
 146690000    4
 146700000    3
 146710000    5
 146720000    3
 146730000    4
 146740000    4
 146750000    2
 146760000    4
 146770000    3
 146780000    3
 146790000    3
 146800000    3
 146810000    4
 146820000    2
 146830000    4
 146840000    3
 146850000    4
 146860000    4
 146870000    3
 146880000    2
 146890000    4
 146900000    3
 146910000    3
 146920000    4
 146930000    4
 146940000    3
 146950000    3
 146960000    3
 146970000    3
 146980000    2
 146990000    3
 147000000    4
 147010000    4
 147020000    3
 147030000    3
 147040000    3
 147050000    4
 147060000    3
 147070000    4
 147080000    3
 147090000    3
 147100000    2
 147110000    3
 147120000    4
 147130000    2
 147140000    3
 147150000    3
 147160000    4
 147170000    3
 147180000    4
 147190000    5
 147200000    4
 147210000    3
 147220000    6
 147230000    5
 147240000    4
 147250000    5
 147260000   22
 147270000   22
 147280000   19
 147290000   20
 147300000   21
 147310000   20
 147320000    3
 147330000    5
 147340000    7
 147350000    4
 147360000    6
 147370000    3
 147380000    7
 147390000    4
 147400000    7
 147410000    7
 147420000    5
 147430000    6
 147440000    5
 147450000    3
 147460000    6
 147470000    3
 147480000    4
 147490000    4
 147500000    3
 147510000    3
 147520000    4
 147530000    3
 147540000    2
 147550000    3
 147560000    3
 147570000    2
 147580000    4
 147590000    3
 147600000    4
 147610000    4
 147620000    5
 147630000    3
 147640000    7
 147650000    3
 147660000    4
 147670000    3
 147680000    5
 147690000    4
 147700000    2
 147710000    4
 147720000    3
 147730000    4
 147740000    4
 147750000    4
 147760000    3
 147770000    5
 147780000    7
 147790000    4
 147800000    7
 147810000    9
 147820000    5
 147830000    7
 147840000   15
 147850000    4
 147860000    4
 147870000    5
 147880000    5
 147890000    4
 147900000   16
 147910000    6
 147920000    7
 147930000    7
 147940000    7
 147950000    9
 147960000    7
 147970000    4
 147980000    4
 147990000    6
 148000000    4
 148010000    3
 148020000    3
 148030000    3
 148040000    3
 148050000    5
 148060000    3
 148070000    4
 148080000    3
 148090000    3
 148100000    3
 148110000    3
 148120000    3
 148130000    5
 148140000   11
 148150000   11
 148160000    4
 148170000    5
 148180000    9
 148190000    5
 148200000    4
 148210000    3
 148220000   12
 148230000    4
 148240000    2
 148250000    3
 148260000    3
 148270000    3
 148280000    3
 148290000    4
 148300000    3
 148310000    3
 148320000    4
 148330000    4
 148340000    4
 148350000    4
 148360000   19
 148370000    7
 148380000    9
 148390000   16
 148400000    3
 148410000    4
 148420000   15
 148430000   14
 148440000    8
 148450000   11
 148460000   15
 148470000   13
 148480000   13
 148490000    9
 148500000   18
 148510000    4
 148520000   16
 148530000   15
 148540000   17
 148550000   21
 148560000   21
 148570000   21
 148580000   23
 148590000    7
 148600000   26
 148610000   15
 148620000   19
 148630000   27
 148640000   21
 148650000   14
 148660000   16
 148670000   16
 148680000   15
 148690000    6
 148700000    4
 148710000    4
 148720000   16
 148730000   21
 148740000   17
 148750000    4
 148760000   10
 148770000   13
 148780000    4
 148790000    4
 148800000    3
 148810000    5
 148820000   10
 148830000   22
 148840000   15
 148850000   19
 148860000   18
 148870000   19
 148880000   13
 148890000   18
 148900000   12
 148910000   20
 148920000   15
 148930000   18
 148940000   18
 148950000   17
 148960000   14
 148970000   20
 148980000   16
 148990000   17
 149000000   15
 149010000   14
 149020000   15
 149030000   12
 149040000    6
 149050000   10
 149060000    9
 149070000   11
 149080000   10
 149090000    3
 149100000    4
 149110000    3
 149120000    3
 149130000    3
 149140000    2
 149150000    2
 149160000    4
 149170000    4
 149180000    4
 149190000    4
 149200000    5
 149210000    5
 149220000    5
 149230000    4
 149240000    4
 149250000    4
 149260000    4
 149270000    2
 149280000    5
 149290000    3
 149300000    3
 149310000    4
 149320000    7
 149330000    2
 149340000    4
 149350000    4
 149360000    5
 149370000    3
 149380000    3
 149390000    4
 149400000    3
 149410000    6
 149420000    5
 149430000    6
 149440000    3
 149450000    2
 149460000    4
 149470000    4
 149480000    4
 149490000    4
 149500000    3
 149510000    3
 149520000    8
 149530000    7
 149540000    8
 149550000    3
 149560000    4
 149570000    7
 149580000    4
 149590000    5
 149600000    2
 149610000    3
 149620000   13
 149630000   20
 149640000   19
 149650000   18
 149660000    5
 149670000   20
 149680000   17
 149690000   21
 149700000    4
 149710000   10
 149720000    5
 149730000    3
 149740000    3
 149750000    3
 149760000    4
 149770000    3
 149780000    5
 149790000    3
 149800000    7
 149810000    3
 149820000    6
 149830000    4
 149840000    3
 149850000    3
 149860000    3
 149870000    3
 149880000    3
 149890000    4
 149900000    4
 149910000    4
 149920000    5
 149930000    4
 149940000    5
 149950000    5
 149960000    5
 149970000    3
 149980000    3
 149990000    4
 150000000    6
 150010000    5
 150020000    3
 150030000    3
 150040000    3
 150050000    3
 150060000    4
 150070000    3
 150080000    5
 150090000    4
 150100000    2
 150110000    2
 150120000    3
 150130000    2
 150140000    2
 150150000   13
 150160000    3
 150170000    4
 150180000    3
 150190000    4
 150200000    3
 150210000    4
 150220000    4
 150230000    4
 150240000    5
 150250000   14
 150260000   19
 150270000   17
 150280000   18
 150290000   17
 150300000   21
 150310000   18
 150320000   17
 150330000   19
 150340000   19
 150350000   14
 150360000   19
 150370000   21
 150380000   19
 150390000   13
 150400000   17
 150410000   22
 150420000   20
 150430000   18
 150440000   14
 150450000   19
 150460000   17
 150470000    6
 150480000   19
 150490000   14
 150500000    9
 150510000   22
 150520000   18
 150530000   15
 150540000   11
 150550000   17
 150560000   13
 150570000   18
 150580000   18
 150590000   22
 150600000   17
 150610000   16
 150620000   15
 150630000   17
 150640000   11
 150650000   14
 150660000   24
 150670000   21
 150680000   16
 150690000    5
 150700000   19
 150710000   22
 150720000   21
 150730000   19
 150740000   17
 150750000   11
 150760000   12
 150770000    6
 150780000    4
 150790000    2
 150800000    3
 150810000    3
 150820000    4
 150830000    5
 150840000    6
 150850000    2
 150860000    5
 150870000    3
 150880000    5
 150890000    3
 150900000    3
 150910000    4
 150920000    4
 150930000    5
 150940000    3
 150950000    4
 150960000    3
 150970000    3
 150980000    4
 150990000    5
 151000000    4
 151010000    5
 151020000    4
 151030000    4
 151040000    3
 151050000    3
 151060000    4
 151070000    4
 151080000    5
 151090000    3
 151100000    3
 151110000    4
 151120000    4
 151130000    3
 151140000    3
 151150000    3
 151160000    3
 151170000    3
 151180000    3
 151190000    3
 151200000    3
 151210000    2
 151220000    4
 151230000    4
 151240000    4
 151250000    4
 151260000    3
 151270000    4
 151280000    4
 151290000    3
 151300000    3
 151310000    3
 151320000    5
 151330000    4
 151340000    4
 151350000    4
 151360000    3
 151370000    4
 151380000    4
 151390000    3
 151400000    3
 151410000    5
 151420000    3
 151430000    4
 151440000    5
 151450000    5
 151460000    4
 151470000    3
 151480000    6
 151490000    4
 151500000    4
 151510000    3
 151520000    3
 151530000    2
 151540000    4
 151550000    3
 151560000    4
 151570000    3
 151580000    4
 151590000    3
 151600000    5
 151610000    6
 151620000    3
 151630000    5
 151640000    3
 151650000    4
 151660000    3
 151670000    2
 151680000    4
 151690000    4
 151700000    3
 151710000    4
 151720000    3
 151730000    3
 151740000    2
 151750000    7
 151760000    3
 151770000    4
 151780000    4
 151790000    4
 151800000   13
 151810000    7
 151820000    4
 151830000    3
 151840000    4
 151850000    4
 151860000    4
 151870000    4
 151880000    5
 151890000    3
 151900000    4
 151910000    4
 151920000    3
 151930000    5
 151940000    2
 151950000    5
 151960000    5
 151970000    4
 151980000    6
 151990000   17
 152000000   21
 152010000   13
 152020000   18
 152030000   16
 152040000   14
 152050000    5
 152060000    3
 152070000    7
 152080000   13
 152090000   22
 152100000   19
 152110000   19
 152120000   18
 152130000   19
 152140000   19
 152150000   21
 152160000   22
 152170000   20
 152180000   24
 152190000   17
 152200000    9
 152210000   21
 152220000   19
 152230000   19
 152240000   19
 152250000   13
 152260000   22
 152270000   15
 152280000   16
 152290000   19
 152300000   19
 152310000   23
 152320000   24
 152330000   12
 152340000   13
 152350000   17
 152360000   15
 152370000   15
 152380000    6
 152390000    3
 152400000    5
 152410000    4
 152420000    2
 152430000    4
 152440000    3
 152450000    4
 152460000    3
 152470000    3
 152480000    4
 152490000    5
 152500000    4
 152510000    5
 152520000    4
 152530000    4
 152540000    5
 152550000    4
 152560000    2
 152570000    4
 152580000    3
 152590000    4
 152600000   13
 152610000   17
 152620000   18
 152630000   20
 152640000   10
 152650000   15
 152660000    2
 152670000    3
 152680000    4
 152690000    4
 152700000    4
 152710000    4
 152720000    3
 152730000    3
 152740000    3
 152750000    5
 152760000    4
 152770000    3
 152780000    3
 152790000    2
 152800000    4
 152810000    4
 152820000    4
 152830000    3
 152840000    2
 152850000    4
 152860000    3
 152870000    3
 152880000    2
 152890000    4
 152900000    4
 152910000    5
 152920000    3
 152930000    4
 152940000    2
 152950000    3
 152960000    4
 152970000    3
 152980000    4
 152990000    3
 153000000    4
 153010000    5
 153020000    4
 153030000    5
 153040000    3
 153050000    4
 153060000    3
 153070000    3
 153080000    4
 153090000    2
 153100000   19
 153110000   13
 153120000   11
 153130000   17
 153140000   17
 153150000    7
 153160000    8
 153170000    2
 153180000    6
 153190000    5
 153200000    3
 153210000    4
 153220000    4
 153230000    2
 153240000    4
 153250000    7
 153260000    5
 153270000    4
 153280000    6
 153290000    3
 153300000    2
 153310000    5
 153320000    4
 153330000    5
 153340000    3
 153350000    5
 153360000    3
 153370000    4
 153380000    3
 153390000    2
 153400000    5
 153410000    3
 153420000    3
 153430000    5
 153440000    4
 153450000    5
 153460000    3
 153470000    4
 153480000    4
 153490000    3
 153500000    4
 153510000    3
 153520000    4
 153530000    4
 153540000    4
 153550000    4
 153560000    4
 153570000    2
 153580000    4
 153590000    5
 153600000    4
 153610000    5
 153620000    3
 153630000    4
 153640000    4
 153650000    3
 153660000    3
 153670000    3
 153680000    3
 153690000    5
 153700000    4
 153710000    3
 153720000   10
 153730000    4
 153740000    4
 153750000    5
 153760000    6
 153770000    4
 153780000    3
 153790000    5
 153800000   12
 153810000    4
 153820000    3
 153830000    4
 153840000    3
 153850000    4
 153860000    3
 153870000    3
 153880000    4
 153890000    4
 153900000    3
 153910000    4
 153920000    4
 153930000    3
 153940000    5
 153950000    3
 153960000    4
 153970000    3
 153980000    3
 153990000    3
 154000000    4
 154010000    5
 154020000    4
 154030000    3
 154040000    4
 154050000    2
 154060000    3
 154070000    5
 154080000    4
 154090000    4
 154100000    5
 154110000    2
 154120000    4
 154130000    3
 154140000    4
 154150000    4
 154160000    4
 154170000    3
 154180000    3
 154190000    3
 154200000    3
 154210000    3
 154220000    4
 154230000    4
 154240000    3
 154250000    3
 154260000    3
 154270000    3
 154280000    3
 154290000    4
 154300000    3
 154310000    3
 154320000    3
 154330000    5
 154340000    5
 154350000    5
 154360000    4
 154370000    3
 154380000    4
 154390000    4
 154400000    3
 154410000    4
 154420000    3
 154430000    4
 154440000    3
 154450000    4
 154460000    2
 154470000   14
 154480000    5
 154490000    6
 154500000    5
 154510000    4
 154520000    3
 154530000    6
 154540000    3
 154550000    4
 154560000    3
 154570000    4
 154580000    4
 154590000    4
 154600000    4
 154610000   14
 154620000   17
 154630000   21
 154640000   21
 154650000   22
 154660000   19
 154670000   18
 154680000    5
 154690000    9
 154700000    3
 154710000    3
 154720000    4
 154730000    4
 154740000    3
 154750000    3
 154760000    3
 154770000    3
 154780000    3
 154790000    2
 154800000    4
 154810000    4
 154820000    3
 154830000    4
 154840000    6
 154850000    3
 154860000    4
 154870000    3
 154880000    4
 154890000    5
 154900000    4
 154910000    4
 154920000    4
 154930000    4
 154940000    4
 154950000    4
 154960000    4
 154970000    4
 154980000    4
 154990000    4
 155000000    4
 155010000    5
 155020000    4
 155030000    5
 155040000    5
 155050000    3
 155060000    4
 155070000    2
 155080000    3
 155090000    3
 155100000    3
 155110000    2
 155120000    4
 155130000    3
 155140000    3
 155150000    4
 155160000    4
 155170000    3
 155180000    2
 155190000    4
 155200000    3
 155210000    3
 155220000    3
 155230000    5
 155240000    5
 155250000    4
 155260000    5
 155270000    4
 155280000    7
 155290000    2
 155300000    4
 155310000    4
 155320000    4
 155330000    3
 155340000    3
 155350000    4
 155360000    3
 155370000    4
 155380000   19
 155390000    3
 155400000    4
 155410000    4
 155420000    8
 155430000    5
 155440000    4
 155450000    2
 155460000    3
 155470000    3
 155480000    3
 155490000    3
 155500000    3
 155510000    3
 155520000   13
 155530000   19
 155540000   14
 155550000   12
 155560000    7
 155570000    5
 155580000    6
 155590000    6
 155600000    9
 155610000    5
 155620000    5
 155630000    6
 155640000    4
 155650000    3
 155660000    7
 155670000    4
 155680000    5
 155690000    5
 155700000    4
 155710000    4
 155720000    4
 155730000    4
 155740000    2
 155750000    3
 155760000    4
 155770000    3
 155780000    5
 155790000    3
 155800000    5
 155810000    4
 155820000    5
 155830000    5
 155840000    4
 155850000    7
 155860000    6
 155870000    5
 155880000    3
 155890000    2
 155900000    4
 155910000    4
 155920000    3
 155930000    4
 155940000    4
 155950000    3
 155960000    3
 155970000    5
 155980000    3
 155990000    8
 156000000   11
 156010000    4
 156020000    4
 156030000    4
 156040000    3
 156050000    4
 156060000    3
 156070000    5
 156080000    4
 156090000    4
 156100000    4
 156110000    3
 156120000    3
 156130000    3
 156140000    3
 156150000    5
 156160000    4
 156170000    3
 156180000    4
 156190000    4
 156200000    3
 156210000    5
 156220000    4
 156230000    3
 156240000    5
 156250000    4
 156260000    4
 156270000    5
 156280000    5
 156290000    4
 156300000    5
 156310000    2
 156320000    3
 156330000    4
 156340000    5
 156350000    3
 156360000    3
 156370000   22
 156380000   18
 156390000   22
 156400000   21
 156410000   14
 156420000   22
 156430000   20
 156440000   21
 156450000   24
 156460000   22
 156470000   25
 156480000   24
 156490000   25
 156500000   22
 156510000   23
 156520000   22
 156530000   25
 156540000   18
 156550000   22
 156560000   25
 156570000   21
 156580000   24
 156590000   22
 156600000   16
 156610000   18
 156620000   17
 156630000   18
 156640000   17
 156650000   22
 156660000   18
 156670000   19
 156680000   22
 156690000   18
 156700000   18
 156710000   18
 156720000   21
 156730000   16
 156740000   22
 156750000   18
 156760000   17
 156770000   21
 156780000   20
 156790000   25
 156800000   17
 156810000   15
 156820000   20
 156830000   13
 156840000    6
 156850000    9
 156860000   18
 156870000   12
 156880000   21
 156890000   25
 156900000   17
 156910000   20
 156920000   14
 156930000    4
 156940000    5
 156950000    3
 156960000    4
 156970000    3
 156980000    3
 156990000    3
 157000000    4
 157010000    5
 157020000    3
 157030000    5
 157040000    5
 157050000    6
 157060000    5
 157070000    4
 157080000    3
 157090000    3
 157100000    2
 157110000    4
 157120000    3
 157130000    4
 157140000    3
 157150000    4
 157160000    4
 157170000    5
 157180000   22
 157190000   22
 157200000   18
 157210000   20
 157220000   26
 157230000   24
 157240000   26
 157250000   26
 157260000   25
 157270000   23
 157280000   25
 157290000   20
 157300000   29
 157310000   25
 157320000   26
 157330000   22
 157340000   24
 157350000   22
 157360000   23
 157370000   25
 157380000   24
 157390000   24
 157400000   18
 157410000   22
 157420000   24
 157430000   18
 157440000   21
 157450000   19
 157460000   17
 157470000   21
 157480000   22
 157490000   19
 157500000   23
 157510000   21
 157520000   19
 157530000   22
 157540000   18
 157550000   18
 157560000   24
 157570000   22
 157580000   21
 157590000   20
 157600000   17
 157610000   18
 157620000   18
 157630000   22
 157640000   19
 157650000   19
 157660000   22
 157670000   20
 157680000   18
 157690000   17
 157700000   21
 157710000   24
 157720000   23
 157730000   22
 157740000   21
 157750000   26
 157760000   24
 157770000   22
 157780000   21
 157790000   26
 157800000   22
 157810000   25
 157820000   19
 157830000   21
 157840000   12
 157850000   20
 157860000   20
 157870000   24
 157880000   20
 157890000   21
 157900000   20
 157910000   16
 157920000   22
 157930000   14
 157940000   21
 157950000   20
 157960000   10
 157970000   19
 157980000   13
 157990000   14
 158000000   20
 158010000    4
 158020000    4
 158030000    4
 158040000    9
 158050000    3
 158060000    2
 158070000    8
 158080000    8
 158090000   14
 158100000   18
 158110000    4
 158120000    5
 158130000   19
 158140000   16
 158150000   19
 158160000    4
 158170000    3
 158180000    4
 158190000    3
 158200000    3
 158210000    4
 158220000    5
 158230000    4
 158240000    4
 158250000    6
 158260000    4
 158270000    7
 158280000    3
 158290000    3
 158300000    5
 158310000    5
 158320000    4
 158330000    4
 158340000    4
 158350000    3
 158360000    3
 158370000    4
 158380000    5
 158390000    5
 158400000    3
 158410000    5
 158420000    5
 158430000    3
 158440000    5
 158450000    3
 158460000    4
 158470000    5
 158480000    7
 158490000    4
 158500000    8
 158510000    7
 158520000    4
 158530000    9
 158540000    9
 158550000    3
 158560000    3
 158570000    3
 158580000    3
 158590000    3
 158600000    3
 158610000    3
 158620000    3
 158630000    4
 158640000    4
 158650000    5
 158660000    3
 158670000    4
 158680000    3
 158690000    2
 158700000    3
 158710000    2
 158720000    5
 158730000    3
 158740000    3
 158750000    4
 158760000    5
 158770000    4
 158780000    2
 158790000    4
 158800000    5
 158810000    4
 158820000    5
 158830000    3
 158840000    4
 158850000    4
 158860000    3
 158870000    3
 158880000    3
 158890000    5
 158900000    5
 158910000    5
 158920000    7
 158930000    3
 158940000    3
 158950000    3
 158960000    4
 158970000    3
 158980000    3
 158990000    4
 159000000    3
 159010000    3
 159020000    2
 159030000    3
 159040000    3
 159050000    3
 159060000    3
 159070000    4
 159080000    6
 159090000    3
 159100000    4
 159110000    4
 159120000    3
 159130000    7
 159140000    4
 159150000    3
 159160000    4
 159170000    4
 159180000    3
 159190000    2
 159200000    3
 159210000    2
 159220000    3
 159230000    3
 159240000    4
 159250000    3
 159260000    5
 159270000    3
 159280000    2
 159290000    3
 159300000    4
 159310000    3
 159320000    3
 159330000    3
 159340000    3
 159350000    2
 159360000    4
 159370000    3
 159380000    3
 159390000    3
 159400000    3
 159410000    4
 159420000    2
 159430000    3
 159440000    3
 159450000    3
 159460000    3
 159470000    3
 159480000    5
 159490000    3
 159500000    4
 159510000    8
 159520000    4
 159530000    3
 159540000    2
 159550000    2
 159560000    4
 159570000    3
 159580000    4
 159590000    3
 159600000    3
 159610000    3
 159620000    3
 159630000    3
 159640000    4
 159650000    4
 159660000    4
 159670000    3
 159680000    3
 159690000    5
 159700000    4
 159710000    3
 159720000    3
 159730000    3
 159740000    4
 159750000    3
 159760000    4
 159770000    4
 159780000    3
 159790000    4
 159800000    3
 159810000    2
 159820000    5
 159830000    3
 159840000    5
 159850000    4
 159860000    3
 159870000    5
 159880000    4
 159890000    4
 159900000    4
 159910000    3
 159920000    4
 159930000    4
 159940000    2
 159950000    3
 159960000    3
 159970000    3
 159980000    3
 159990000    3
 160000000    3
 160000000    3
 160010000    4
 160020000    4
 160030000    3
 160040000    3
 160050000    3
 160060000    3
 160070000    3
 160080000    3
 160090000    4
 160100000    5
 160110000    3
 160120000    3
 160130000    5
 160140000    4
 160150000    3
 160160000    3
 160170000    4
 160180000    5
 160190000    4
 160200000    7
 160210000    8
 160220000    7
 160230000    5
 160240000    5
 160250000    2
 160260000    5
 160270000    3
 160280000    4
 160290000    5
 160300000    4
 160310000    3
 160320000    3
 160330000    4
 160340000    3
 160350000    3
 160360000    3
 160370000    3
 160380000    3
 160390000    4
 160400000    2
 160410000    3
 160420000    3
 160430000    4
 160440000    4
 160450000    3
 160460000    3
 160470000    6
 160480000    4
 160490000    3
 160500000    3
 160510000    5
 160520000    3
 160530000    3
 160540000    2
 160550000    5
 160560000    4
 160570000    3
 160580000    3
 160590000    3
 160600000    3
 160610000    4
 160620000    4
 160630000    3
 160640000    2
 160650000    4
 160660000    3
 160670000    4
 160680000    4
 160690000    3
 160700000    5
 160710000    3
 160720000    5
 160730000    4
 160740000    4
 160750000    4
 160760000    5
 160770000    4
 160780000    5
 160790000    5
 160800000    9
 160810000    3
 160820000    5
 160830000    5
 160840000    5
 160850000    6
 160860000    4
 160870000    4
 160880000    5
 160890000    5
 160900000   10
 160910000    9
 160920000    5
 160930000   16
 160940000   14
 160950000    9
 160960000   11
 160970000   18
 160980000   14
 160990000   13
 161000000    4
 161010000    4
 161020000    7
 161030000    4
 161040000    5
 161050000    5
 161060000    3
 161070000    5
 161080000    4
 161090000    6
 161100000    4
 161110000    3
 161120000    4
 161130000    3
 161140000    4
 161150000    4
 161160000    4
 161170000    3
 161180000    4
 161190000    4
 161200000    3
 161210000    5
 161220000    3
 161230000    3
 161240000    4
 161250000    3
 161260000    3
 161270000    2
 161280000    4
 161290000    3
 161300000    3
 161310000    3
 161320000    4
 161330000    3
 161340000    4
 161350000    4
 161360000    4
 161370000    4
 161380000    3
 161390000    4
 161400000    4
 161410000    4
 161420000    3
 161430000    3
 161440000    3
 161450000    3
 161460000    3
 161470000    3
 161480000    3
 161490000    3
 161500000    4
 161510000    4
 161520000    3
 161530000    3
 161540000    3
 161550000    3
 161560000    3
 161570000    3
 161580000    3
 161590000    4
 161600000    3
 161610000    3
 161620000    3
 161630000    4
 161640000    3
 161650000    3
 161660000    3
 161670000    4
 161680000    4
 161690000    4
 161700000    7
 161710000   10
 161720000   17
 161730000    5
 161740000   13
 161750000    7
 161760000    8
 161770000    5
 161780000    5
 161790000    5
 161800000    5
 161810000    7
 161820000    4
 161830000    7
 161840000    5
 161850000    4
 161860000    5
 161870000   10
 161880000    4
 161890000    3
 161900000    2
 161910000    3
 161920000    4
 161930000    3
 161940000    5
 161950000    3
 161960000    3
 161970000    4
 161980000    3
 161990000    3
 162000000    2
 162010000    4
 162020000    3
 162030000    8
 162040000    5
 162050000    4
 162060000    3
 162070000    3
 162080000    4
 162090000    4
 162100000    6
 162110000    5
 162120000    3
 162130000    7
 162140000    5
 162150000    5
 162160000    3
 162170000    6
 162180000    4
 162190000    3
 162200000    5
 162210000    3
 162220000    3
 162230000    3
 162240000    4
 162250000    4
 162260000    4
 162270000    4
 162280000    4
 162290000    5
 162300000    4
 162310000    3
 162320000    4
 162330000    3
 162340000    3
 162350000    3
 162360000    3
 162370000    3
 162380000    3
 162390000    3
 162400000    3
 162410000    2
 162420000    2
 162430000    3
 162440000    3
 162450000    3
 162460000    3
 162470000    4
 162480000    3
 162490000    2
 162500000    3
 162510000    3
 162520000    4
 162530000    5
 162540000    4
 162550000    5
 162560000    4
 162570000    3
 162580000    5
 162590000    5
 162600000    4
 162610000    4
 162620000    3
 162630000    3
 162640000    2
 162650000    6
 162660000    4
 162670000    5
 162680000    3
 162690000    7
 162700000    3
 162710000    4
 162720000    4
 162730000    5
 162740000    2
 162750000    3
 162760000    3
 162770000    2
 162780000    4
 162790000    3
 162800000    3
 162810000    2
 162820000    4
 162830000    4
 162840000    4
 162850000    2
 162860000    3
 162870000    3
 162880000    3
 162890000    3
 162900000    2
 162910000    3
 162920000    2
 162930000    3
 162940000    4
 162950000    3
 162960000    3
 162970000    3
 162980000    4
 162990000    3
 163000000    4
 163010000    4
 163020000    4
 163030000    3
 163040000    3
 163050000    3
 163060000    4
 163070000    3
 163080000   12
 163090000   11
 163100000    5
 163110000   13
 163120000   18
 163130000   18
 163140000   13
 163150000   15
 163160000    4
 163170000    9
 163180000    2
 163190000    5
 163200000    5
 163210000    4
 163220000    4
 163230000   12
 163240000   21
 163250000   20
 163260000   10
 163270000   20
 163280000   12
 163290000   14
 163300000   16
 163310000   13
 163320000    6
 163330000    5
 163340000    4
 163350000    3
 163360000    5
 163370000    3
 163380000    3
 163390000    3
 163400000    4
 163410000    3
 163420000    3
 163430000   15
 163440000   11
 163450000    8
 163460000   13
 163470000   12
 163480000   12
 163490000    6
 163500000    3
 163510000    3
 163520000    3
 163530000    3
 163540000    4
 163550000    5
 163560000    4
 163570000    3
 163580000    4
 163590000    4
 163600000    5
 163610000    4
 163620000    5
 163630000    5
 163640000    4
 163650000    4
 163660000    3
 163670000    5
 163680000    4
 163690000    3
 163700000    4
 163710000    4
 163720000    4
 163730000    3
 163740000    3
 163750000    3
 163760000    3
 163770000    5
 163780000    4
 163790000    4
 163800000    4
 163810000    5
 163820000    3
 163830000    5
 163840000    2
 163850000    4
 163860000    3
 163870000    3
 163880000    2
 163890000    3
 163900000    4
 163910000    3
 163920000    3
 163930000    3
 163940000    3
 163950000    3
 163960000    3
 163970000    7
 163980000    4
 163990000    5
 164000000    5
 164010000    4
 164020000    4
 164030000    5
 164040000    4
 164050000    5
 164060000    4
 164070000    3
 164080000    4
 164090000    4
 164100000    4
 164110000    4
 164120000    4
 164130000    5
 164140000    3
 164150000    4
 164160000    5
 164170000    5
 164180000    3
 164190000    3
 164200000    5
 164210000    3
 164220000    5
 164230000    6
 164240000    3
 164250000    4
 164260000    4
 164270000    3
 164280000    3
 164290000    3
 164300000    3
 164310000    2
 164320000    4
 164330000    4
 164340000    4
 164350000    3
 164360000    3
 164370000    3
 164380000    4
 164390000    4
 164400000    3
 164410000    4
 164420000    6
 164430000    4
 164440000    4
 164450000    5
 164460000    5
 164470000    6
 164480000    5
 164490000    5
 164500000    4
 164510000    7
 164520000    6
 164530000    3
 164540000    4
 164550000    3
 164560000    4
 164570000    3
 164580000    4
 164590000    2
 164600000    3
 164610000    3
 164620000    4
 164630000    4
 164640000    3
 164650000    3
 164660000    3
 164670000    5
 164680000    4
 164690000    4
 164700000    4
 164710000    3
 164720000    7
 164730000    4
 164740000    3
 164750000   14
 164760000   17
 164770000   15
 164780000    8
 164790000    4
 164800000    5
 164810000    3
 164820000    4
 164830000    2
 164840000    3
 164850000    3
 164860000    2
 164870000    4
 164880000    5
 164890000    7
 164900000    4
 164910000    3
 164920000    5
 164930000    7
 164940000    7
 164950000    4
 164960000    5
 164970000    7
 164980000    5
 164990000    6
 165000000    5
 165010000    4
 165020000    4
 165030000    4
 165040000    4
 165050000    4
 165060000    3
 165070000    4
 165080000    3
 165090000    5
 165100000    3
 165110000    4
 165120000    3
 165130000    2
 165140000    3
 165150000    4
 165160000    7
 165170000    6
 165180000    7
 165190000    4
 165200000    5
 165210000    4
 165220000    3
 165230000    4
 165240000    3
 165250000    3
 165260000    5
 165270000    4
 165280000    7
 165290000    3
 165300000    5
 165310000    6
 165320000    4
 165330000    3
 165340000    3
 165350000    4
 165360000    3
 165370000    4
 165380000    4
 165390000    5
 165400000    2
 165410000    4
 165420000    5
 165430000    3
 165440000    3
 165450000    6
 165460000    7
 165470000    7
 165480000    5
 165490000    8
 165500000    7
 165510000    5
 165520000    6
 165530000    4
 165540000    5
 165550000    4
 165560000    6
 165570000    4
 165580000    5
 165590000    5
 165600000    4
 165610000    4
 165620000    5
 165630000    5
 165640000    5
 165650000    8
 165660000    3
 165670000    5
 165680000    4
 165690000    4
 165700000    4
 165710000    3
 165720000    3
 165730000    2
 165740000    3
 165750000    3
 165760000    4
 165770000    7
 165780000    4
 165790000    5
 165800000    4
 165810000    3
 165820000    2
 165830000    5
 165840000    3
 165850000    5
 165860000    4
 165870000    3
 165880000    4
 165890000    5
 165900000    4
 165910000    5
 165920000    5
 165930000    5
 165940000    7
 165950000    6
 165960000    4
 165970000    3
 165980000    5
 165990000    3
 166000000    5
 166010000    7
 166020000    5
 166030000    4
 166040000    4
 166050000    4
 166060000    5
 166070000    4
 166080000    4
 166090000    5
 166100000    3
 166110000   14
 166120000   16
 166130000   17
 166140000   15
 166150000   18
 166160000   17
 166170000   24
 166180000   18
 166190000   18
 166200000   15
 166210000   18
 166220000   14
 166230000   15
 166240000   16
 166250000   12
 166260000   17
 166270000   15
 166280000   18
 166290000   19
 166300000   21
 166310000   19
 166320000   22
 166330000   17
 166340000   14
 166350000   17
 166360000   19
 166370000   18
 166380000   19
 166390000    5
 166400000    3
 166410000    2
 166420000    4
 166430000    5
 166440000    5
 166450000    6
 166460000    5
 166470000    5
 166480000    5
 166490000    3
 166500000    5
 166510000    6
 166520000    7
 166530000    7
 166540000    5
 166550000    5
 166560000    5
 166570000   17
 166580000   24
 166590000   24
 166600000   21
 166610000   26
 166620000   22
 166630000   18
 166640000   17
 166650000   26
 166660000   27
 166670000   21
 166680000   24
 166690000   25
 166700000   26
 166710000   23
 166720000   22
 166730000   21
 166740000   26
 166750000   24
 166760000   25
 166770000   21
 166780000   21
 166790000   22
 166800000   21
 166810000   20
 166820000   19
 166830000   13
 166840000   24
 166850000   22
 166860000   26
 166870000   23
 166880000   16
 166890000   21
 166900000   21
 166910000   24
 166920000   22
 166930000   18
 166940000   17
 166950000   16
 166960000   19
 166970000   24
 166980000   24
 166990000   20
 167000000   21
 167010000   21
 167020000   19
 167030000   20
 167040000   22
 167050000   25
 167060000   25
 167070000   23
 167080000   26
 167090000   24
 167100000   19
 167110000   22
 167120000   26
 167130000   25
 167140000   23
 167150000   22
 167160000   18
 167170000   19
 167180000   12
 167190000   16
 167200000   18
 167210000   18
 167220000   13
 167230000   17
 167240000   15
 167250000   13
 167260000    3
 167270000    3
 167280000    4
 167290000    4
 167300000    2
 167310000    3
 167320000    6
 167330000    5
 167340000    6
 167350000    2
 167360000    2
 167370000    2
 167380000    3
 167390000    3
 167400000    4
 167410000    2
 167420000    4
 167430000    3
 167440000    2
 167450000    4
 167460000    4
 167470000    3
 167480000    3
 167490000    3
 167500000    3
 167510000    3
 167520000    3
 167530000    3
 167540000    2
 167550000    2
 167560000    3
 167570000    2
 167580000    2
 167590000    4
 167600000    4
 167610000    4
 167620000    4
 167630000    4
 167640000    4
 167650000    6
 167660000    5
 167670000    7
 167680000   11
 167690000    5
 167700000    4
 167710000    3
 167720000    8
 167730000    5
 167740000    5
 167750000    4
 167760000    3
 167770000    5
 167780000    4
 167790000    4
 167800000    4
 167810000    4
 167820000    4
 167830000    4
 167840000    4
 167850000    5
 167860000    5
 167870000    5
 167880000    4
 167890000    4
 167900000    3
 167910000    3
 167920000    2
 167930000    4
 167940000    3
 167950000    4
 167960000    3
 167970000    3
 167980000    5
 167990000    3
 168000000    3
 168010000    4
 168020000    5
 168030000    4
 168040000    3
 168050000    4
 168060000    5
 168070000    4
 168080000    3
 168090000    4
 168100000    3
 168110000    4
 168120000    3
 168130000    4
 168140000    4
 168150000    4
 168160000    3
 168170000    2
 168180000    3
 168190000    3
 168200000    3
 168210000    3
 168220000    2
 168230000    2
 168240000    2
 168250000    3
 168260000    4
 168270000    4
 168280000    8
 168290000   12
 168300000    9
 168310000    5
 168320000   10
 168330000    3
 168340000    4
 168350000    4
 168360000    5
 168370000    4
 168380000    5
 168390000    4
 168400000    5
 168410000    4
 168420000    3
 168430000    3
 168440000    4
 168450000    3
 168460000    5
 168470000    7
 168480000    8
 168490000    3
 168500000    4
 168510000    2
 168520000    3
 168530000    4
 168540000    2
 168550000    3
 168560000    3
 168570000    3
 168580000    2
 168590000    4
 168600000    4
 168610000    4
 168620000    4
 168630000    9
 168640000    4
 168650000    5
 168660000    4
 168670000    4
 168680000    5
 168690000    7
 168700000    4
 168710000    7
 168720000    4
 168730000    4
 168740000    7
 168750000    4
 168760000    4
 168770000   10
 168780000    5
 168790000    5
 168800000   10
 168810000    6
 168820000   14
 168830000   15
 168840000   11
 168850000    5
 168860000   10
 168870000    5
 168880000    5
 168890000    3
 168900000    9
 168910000    5
 168920000    5
 168930000    3
 168940000    4
 168950000    5
 168960000    3
 168970000    7
 168980000    5
 168990000    4
 169000000    4
 169010000    5
 169020000   17
 169030000    8
 169040000    6
 169050000    5
 169060000    4
 169070000    5
 169080000    5
 169090000    3
 169100000    4
 169110000    6
 169120000   15
 169130000   11
 169140000   14
 169150000    7
 169160000   15
 169170000    9
 169180000    2
 169190000    4
 169200000    6
 169210000    4
 169220000    4
 169230000    3
 169240000    2
 169250000    2
 169260000    4
 169270000    4
 169280000    3
 169290000    4
 169300000    5
 169310000    3
 169320000    4
 169330000    3
 169340000    5
 169350000    5
 169360000    4
 169370000    7
 169380000    5
 169390000    5
 169400000    5
 169410000    5
 169420000    7
 169430000    8
 169440000    5
 169450000    5
 169460000    3
 169470000    4
 169480000    8
 169490000   21
 169500000   19
 169510000   21
 169520000   19
 169530000   19
 169540000   19
 169550000   19
 169560000   19
 169570000   18
 169580000   21
 169590000   22
 169600000   19
 169610000   20
 169620000   19
 169630000   21
 169640000   19
 169650000   13
 169660000    4
 169670000    5
 169680000    3
 169690000    4
 169700000    4
 169710000    5
 169720000    5
 169730000    5
 169740000    3
 169750000    3
 169760000    2
 169770000    4
 169780000    3
 169790000    3
 169800000    4
 169810000    5
 169820000    4
 169830000    4
 169840000    3
 169850000    3
 169860000    4
 169870000    3
 169880000    2
 169890000    3
 169900000    2
 169910000    8
 169920000   16
 169930000    8
 169940000    5
 169950000    4
 169960000    4
 169970000    4
 169980000    5
 169990000    4
 170000000    3
 170010000    4
 170020000    3
 170030000    3
 170040000    5
 170050000    3
 170060000    4
 170070000    3
 170080000    3
 170090000    3
 170100000    4
 170110000    4
 170120000    3
 170130000    3
 170140000    3
 170150000    3
 170160000    3
 170170000    3
 170180000    4
 170190000    3
 170200000    3
 170210000    4
 170220000    4
 170230000    3
 170240000    4
 170250000    3
 170260000    4
 170270000    3
 170280000    3
 170290000    2
 170300000    2
 170310000    3
 170320000    4
 170330000    3
 170340000    3
 170350000    3
 170360000    3
 170370000    2
 170380000    2
 170390000    3
 170400000    4
 170410000    3
 170420000    2
 170430000    3
 170440000    4
 170450000    4
 170460000    4
 170470000    4
 170480000    4
 170490000    4
 170500000    5
 170510000    4
 170520000    4
 170530000    3
 170540000    4
 170550000    2
 170560000    4
 170570000    3
 170580000    4
 170590000    4
 170600000    3
 170610000    4
 170620000    4
 170630000    5
 170640000    2
 170650000   12
 170660000    4
 170670000    4
 170680000    3
 170690000    4
 170700000    4
 170710000    4
 170720000    5
 170730000    4
 170740000    5
 170750000    3
 170760000    3
 170770000    4
 170780000    7
 170790000    6
 170800000    3
 170810000    4
 170820000    3
 170830000    3
 170840000    4
 170850000    4
 170860000    3
 170870000    4
 170880000    3
 170890000    4
 170900000    6
 170910000    5
 170920000    4
 170930000    4
 170940000    6
 170950000    9
 170960000    3
 170970000    4
 170980000    4
 170990000    3
 171000000    3
 171010000    4
 171020000    4
 171030000    4
 171040000    6
 171050000    3
 171060000    3
 171070000    3
 171080000    2
 171090000    4
 171100000    4
 171110000    4
 171120000    3
 171130000    3
 171140000    4
 171150000    3
 171160000    5
 171170000    3
 171180000    4
 171190000    3
 171200000    3
 171210000    3
 171220000    2
 171230000    4
 171240000    4
 171250000    4
 171260000    4
 171270000    4
 171280000    5
 171290000    4
 171300000    6
 171310000    4
 171320000    5
 171330000    4
 171340000    5
 171350000    3
 171360000    4
 171370000    2
 171380000    4
 171390000    5
 171400000    4
 171410000    7
 171420000    4
 171430000    4
 171440000    4
 171450000    4
 171460000    3
 171470000    4
 171480000    3
 171490000    3
 171500000    4
 171510000    3
 171520000    3
 171530000    4
 171540000    4
 171550000    4
 171560000    3
 171570000    3
 171580000    3
 171590000    3
 171600000    3
 171610000    4
 171620000    3
 171630000    4
 171640000    3
 171650000    6
 171660000    3
 171670000    4
 171680000    4
 171690000    4
 171700000    5
 171710000    7
 171720000    4
 171730000    4
 171740000    4
 171750000    4
 171760000    3
 171770000    3
 171780000    2
 171790000    3
 171800000    3
 171810000    4
 171820000    3
 171830000    3
 171840000    2
 171850000    4
 171860000    4
 171870000    4
 171880000    4
 171890000    4
 171900000    4
 171910000    4
 171920000    4
 171930000    3
 171940000    2
 171950000    4
 171960000    2
 171970000    3
 171980000    3
 171990000    8
 172000000    4
 172010000    3
 172020000    2
 172030000    2
 172040000    3
 172050000    2
 172060000    3
 172070000    3
 172080000    2
 172090000    4
 172100000    5
 172110000    4
 172120000    3
 172130000    4
 172140000    5
 172150000    5
 172160000    5
 172170000    4
 172180000    3
 172190000    4
 172200000    6
 172210000    3
 172220000    4
 172230000    3
 172240000    3
 172250000    3
 172260000    3
 172270000    5
 172280000    3
 172290000    5
 172300000    3
 172310000    3
 172320000    7
 172330000    3
 172340000    2
 172350000    4
 172360000    3
 172370000    4
 172380000    6
 172390000    4
 172400000    5
 172410000    4
 172420000    3
 172430000    2
 172440000    3
 172450000    8
 172460000    3
 172470000    5
 172480000    5
 172490000    4
 172500000    3
 172510000    4
 172520000    2
 172530000    5
 172540000    5
 172550000    6
 172560000    6
 172570000    2
 172580000    3
 172590000    5
 172600000    3
 172610000    5
 172620000    3
 172630000    3
 172640000    4
 172650000    5
 172660000    4
 172670000    5
 172680000    3
 172690000    4
 172700000    4
 172710000    3
 172720000    5
 172730000    3
 172740000    3
 172750000    3
 172760000    3
 172770000    3
 172780000    4
 172790000    3
 172800000    3
 172810000    3
 172820000    3
 172830000    2
 172840000    3
 172850000   18
 172860000   20
 172870000   21
 172880000   18
 172890000   18
 172900000   17
 172910000   13
 172920000   14
 172930000   17
 172940000   17
 172950000   18
 172960000    4
 172970000    5
 172980000    3
 172990000    3
 173000000    4
 173010000    5
 173020000    3
 173030000    2
 173040000    5
 173050000    3
 173060000    4
 173070000    3
 173080000    4
 173090000    4
 173100000    3
 173110000    4
 173120000    4
 173130000    3
 173140000    3
 173150000    7
 173160000    7
 173170000    7
 173180000    3
 173190000    5
 173200000    4
 173210000    4
 173220000    5
 173230000    6
 173240000    5
 173250000    2
 173260000    4
 173270000    4
 173280000    5
 173290000    4
 173300000    5
 173310000    3
 173320000    4
 173330000    3
 173340000    2
 173350000    4
 173360000    4
 173370000    6
 173380000    4
 173390000    3
 173400000    2
 173410000    3
 173420000    5
 173430000    3
 173440000    5
 173450000    7
 173460000    5
 173470000    4
 173480000    3
 173490000    6
 173500000    7
 173510000    4
 173520000    5
 173530000    2
 173540000    4
 173550000    5
 173560000    4
 173570000    4
 173580000    4
 173590000    5
 173600000    4
 173610000    3
 173620000    4
 173630000    3
 173640000    2
 173650000    5
 173660000    4
 173670000    4
 173680000    5
 173690000    4
 173700000    3
 173710000    4
 173720000    5
 173730000    5
 173740000    2
 173750000    5
 173760000    5
 173770000    5
 173780000    4
 173790000    3
 173800000    2
 173810000    4
 173820000    4
 173830000    4
 173840000    3
 173850000    2
 173860000    3
 173870000    3
 173880000    2
 173890000    2
 173900000    5
 173910000    4
 173920000    4
 173930000    3
 173940000    5
 173950000    5
 173960000    4
 173970000    7
 173980000    6
 173990000   15
 174000000    8
 174010000   10
 174020000   13
 174030000   13
 174040000    2
 174050000    4
 174060000    3
 174070000    4
 174080000    7
 174090000    5
 174100000    4
 174110000    4
 174120000    4
 174130000    8
 174140000    5
 174150000    2
 174160000    4
 174170000    3
 174180000    3
 174190000    3
 174200000    3
 174210000    5
 174220000    3
 174230000    3
 174240000    3
 174250000    3
 174260000    9
 174270000   18
 174280000    5
 174290000    4
 174300000    5
 174310000    3
 174320000    3
 174330000    3
 174340000    4
 174350000    4
 174360000    5
 174370000    5
 174380000    6
 174390000   18
 174400000   17
 174410000   19
 174420000   17
 174430000   18
 174440000    7
 174450000   14
 174460000    6
 174470000    5
 174480000    3
 174490000    3
 174500000    4
 174510000    4
 174520000    5
 174530000    3
 174540000    5
 174550000    3
 174560000    7
 174570000    3
 174580000    4
 174590000    8
 174600000    9
 174610000   10
 174620000   15
 174630000    3
 174640000    5
 174650000    3
 174660000    4
 174670000    3
 174680000    5
 174690000    3
 174700000    2
 174710000    5
 174720000    4
 174730000    5
 174740000    4
 174750000    7
 174760000    7
 174770000    5
 174780000    4
 174790000    5
 174800000    4
 174810000    5
 174820000    5
 174830000    4
 174840000    4
 174850000    4
 174860000    4
 174870000    3
 174880000    4
 174890000    4
 174900000    3
 174910000    3
 174920000    3
 174930000    5
 174940000    4
 174950000    4
 174960000    3
 174970000    3
 174980000    3
 174990000    4
 175000000    4
 175010000    3
 175020000    3
 175030000    4
 175040000    4
 175050000    3
 175060000    4
 175070000    3
 175080000    3
 175090000    2
 175100000    4
 175110000    4
 175120000    5
 175130000    4
 175140000    3
 175150000    5
 175160000    4
 175170000    3
 175180000    5
 175190000    5
 175200000    3
 175210000    3
 175220000    3
 175230000    4
 175240000    6
 175250000    7
 175260000    5
 175270000    5
 175280000    4
 175290000    7
 175300000    5
 175310000    6
 175320000    5
 175330000    3
 175340000    3
 175350000    2
 175360000    3
 175370000    5
 175380000    4
 175390000    4
 175400000    5
 175410000    3
 175420000    4
 175430000    5
 175440000    2
 175450000    3
 175460000    5
 175470000    5
 175480000    4
 175490000    3
 175500000    3
 175510000    2
 175520000    2
 175530000    2
 175540000    3
 175550000    4
 175560000    3
 175570000    4
 175580000    3
 175590000    3
 175600000    3
 175610000    3
 175620000    4
 175630000    4
 175640000    4
 175650000    2
 175660000    3
 175670000    2
 175680000    3
 175690000    3
 175700000    3
 175710000    2
 175720000    5
 175730000    4
 175740000    3
 175750000    5
 175760000    5
 175770000    4
 175780000    4
 175790000    7
 175800000    5
 175810000    7
 175820000    5
 175830000   10
 175840000    3
 175850000   18
 175860000   18
 175870000   22
 175880000   19
 175890000    5
 175900000    6
 175910000    4
 175920000    5
 175930000    5
 175940000    3
 175950000    4
 175960000    3
 175970000    4
 175980000    7
 175990000   19
 176000000   19
 176010000   20
 176020000   18
 176030000   16
 176040000   21
 176050000    9
 176060000    4
 176070000    6
 176080000    7
 176090000    4
 176100000    4
 176110000    4
 176120000    5
 176130000    4
 176140000    7
 176150000    5
 176160000    5
 176170000    8
 176180000    9
 176190000    5
 176200000    5
 176210000    5
 176220000    4
 176230000    4
 176240000    2
 176250000    3
 176260000    4
 176270000    5
 176280000    3
 176290000    4
 176300000    7
 176310000   12
 176320000   18
 176330000    3
 176340000    4
 176350000    7
 176360000    5
 176370000    3
 176380000    2
 176390000    3
 176400000    3
 176410000    3
 176420000    3
 176430000    4
 176440000    4
 176450000    4
 176460000    5
 176470000    6
 176480000    3
 176490000    5
 176500000    4
 176510000    3
 176520000    3
 176530000    2
 176540000    5
 176550000    4
 176560000    5
 176570000    9
 176580000    5
 176590000    5
 176600000    3
 176610000    4
 176620000    4
 176630000    3
 176640000    2
 176650000    4
 176660000    3
 176670000    3
 176680000    3
 176690000    3
 176700000    4
 176710000    4
 176720000    2
 176730000    4
 176740000    4
 176750000    4
 176760000    3
 176770000    3
 176780000    3
 176790000    3
 176800000    2
 176810000    3
 176820000    4
 176830000    2
 176840000    3
 176850000    3
 176860000    4
 176870000    7
 176880000    5
 176890000    5
 176900000    3
 176910000    5
 176920000    4
 176930000    3
 176940000    4
 176950000    3
 176960000    4
 176970000    6
 176980000    4
 176990000    3
 177000000    3
 177010000    5
 177020000    4
 177030000    5
 177040000    4
 177050000    3
 177060000    4
 177070000    3
 177080000    5
 177090000    6
 177100000    5
 177110000    3
 177120000    5
 177130000    3
 177140000    5
 177150000    4
 177160000    4
 177170000    6
 177180000    4
 177190000    4
 177200000    5
 177210000   15
 177220000    8
 177230000    4
 177240000    3
 177250000    4
 177260000    4
 177270000    4
 177280000    5
 177290000    4
 177300000    4
 177310000    4
 177320000    5
 177330000    4
 177340000    6
 177350000   18
 177360000   18
 177370000   12
 177380000    6
 177390000    2
 177400000    2
 177410000    3
 177420000    3
 177430000    2
 177440000    3
 177450000    8
 177460000    4
 177470000    4
 177480000    3
 177490000    3
 177500000    4
 177510000    5
 177520000    3
 177530000    3
 177540000    4
 177550000    3
 177560000    2
 177570000    3
 177580000    3
 177590000    4
 177600000    5
 177610000    6
 177620000    7
 177630000    4
 177640000    3
 177650000    4
 177660000    4
 177670000    3
 177680000    4
 177690000    3
 177700000    4
 177710000    3
 177720000   10
 177730000   18
 177740000   19
 177750000    5
 177760000    5
 177770000    5
 177780000    5
 177790000   14
 177800000   12
 177810000    4
 177820000    4
 177830000    5
 177840000    5
 177850000    5
 177860000    9
 177870000    6
 177880000    5
 177890000    3
 177900000    5
 177910000    5
 177920000    5
 177930000    5
 177940000    5
 177950000    7
 177960000    3
 177970000    5
 177980000    5
 177990000    5
 178000000    4
 178010000    5
 178020000    4
 178030000    4
 178040000    4
 178050000    5
 178060000    7
 178070000    4
 178080000    5
 178090000    4
 178100000    5
 178110000    5
 178120000    3
 178130000    4
 178140000    3
 178150000    3
 178160000    3
 178170000    4
 178180000    3
 178190000    4
 178200000    3
 178210000    3
 178220000    5
 178230000    4
 178240000    5
 178250000    4
 178260000    5
 178270000    4
 178280000    5
 178290000    5
 178300000    9
 178310000    3
 178320000    4
 178330000    4
 178340000    2
 178350000    3
 178360000    3
 178370000    2
 178380000    3
 178390000    5
 178400000    4
 178410000    4
 178420000    4
 178430000    3
 178440000    4
 178450000    3
 178460000    3
 178470000    4
 178480000    4
 178490000    5
 178500000    3
 178510000    3
 178520000    3
 178530000    3
 178540000    4
 178550000    3
 178560000    4
 178570000    4
 178580000    3
 178590000    6
 178600000    2
 178610000    4
 178620000    4
 178630000    4
 178640000    5
 178650000    3
 178660000    3
 178670000    3
 178680000    4
 178690000    3
 178700000    3
 178710000    3
 178720000    4
 178730000    4
 178740000    2
 178750000    3
 178760000    3
 178770000    3
 178780000    4
 178790000    6
 178800000   10
 178810000   13
 178820000   12
 178830000   16
 178840000   16
 178850000   18
 178860000    3
 178870000    2
 178880000    3
 178890000    3
 178900000    4
 178910000    4
 178920000    3
 178930000    2
 178940000    3
 178950000    3
 178960000    3
 178970000    3
 178980000    2
 178990000    2
 179000000    3
 179010000    5
 179020000    3
 179030000    6
 179040000   17
 179050000   19
 179060000   11
 179070000   20
 179080000    4
 179090000    5
 179100000    3
 179110000    4
 179120000    4
 179130000    2
 179140000    2
 179150000   10
 179160000    4
 179170000    2
 179180000    4
 179190000    4
 179200000    3
 179210000   19
 179220000   12
 179230000   21
 179240000   13
 179250000   20
 179260000   16
 179270000   18
 179280000   19
 179290000    5
 179300000   11
 179310000   18
 179320000   18
 179330000   18
 179340000   15
 179350000   22
 179360000    8
 179370000   15
 179380000    6
 179390000    2
 179400000    8
 179410000   15
 179420000   16
 179430000   12
 179440000   15
 179450000   17
 179460000   17
 179470000   14
 179480000   22
 179490000   26
 179500000   18
 179510000   18
 179520000   21
 179530000   25
 179540000   21
 179550000   21
 179560000   21
 179570000    5
 179580000   16
 179590000   21
 179600000   21
 179610000   12
 179620000   21
 179630000   14
 179640000    4
 179650000    5
 179660000    7
 179670000    5
 179680000    5
 179690000    4
 179700000    5
 179710000    3
 179720000    5
 179730000    5
 179740000    4
 179750000    3
 179760000    3
 179770000    5
 179780000    5
 179790000    5
 179800000    4
 179810000    2
 179820000    3
 179830000    4
 179840000    4
 179850000    3
 179860000    2
 179870000    4
 179880000    7
 179890000    6
 179900000    5
 179910000    4
 179920000    4
 179930000    4
 179940000    4
 179950000    4
 179960000    5
 179970000    3
 179980000    2
 179990000    4
 180000000    3
 180000000    3
 180010000    3
 180020000    4
 180030000    4
 180040000    2
 180050000    4
 180060000    2
 180070000    4
 180080000    3
 180090000    3
 180100000    7
 180110000    5
 180120000    3
 180130000    7
 180140000    3
 180150000    5
 180160000    4
 180170000    3
 180180000    3
 180190000    3
 180200000    5
 180210000    4
 180220000    4
 180230000    3
 180240000    3
 180250000    3
 180260000    4
 180270000    3
 180280000    3
 180290000    4
 180300000    4
 180310000    7
 180320000    5
 180330000    4
 180340000    3
 180350000    3
 180360000    3
 180370000    4
 180380000    4
 180390000    2
 180400000   11
 180410000    3
 180420000    4
 180430000    4
 180440000    3
 180450000    4
 180460000    4
 180470000    3
 180480000    3
 180490000    3
 180500000    3
 180510000    2
 180520000    2
 180530000    2
 180540000    3
 180550000    5
 180560000    3
 180570000    3
 180580000    4
 180590000    3
 180600000    3
 180610000    3
 180620000    4
 180630000    3
 180640000    5
 180650000    4
 180660000    5
 180670000    3
 180680000    3
 180690000    3
 180700000    3
 180710000   13
 180720000    2
 180730000    3
 180740000    4
 180750000    4
 180760000    4
 180770000    4
 180780000    8
 180790000    4
 180800000    3
 180810000    3
 180820000    3
 180830000    5
 180840000    4
 180850000    4
 180860000    4
 180870000    5
 180880000    4
 180890000    7
 180900000    3
 180910000    5
 180920000    9
 180930000    7
 180940000    3
 180950000    4
 180960000    5
 180970000    5
 180980000    4
 180990000    5
 181000000    5
 181010000    5
 181020000    4
 181030000    4
 181040000    5
 181050000    2
 181060000    4
 181070000    4
 181080000    2
 181090000    3
 181100000    3
 181110000    7
 181120000    2
 181130000    3
 181140000    4
 181150000    3
 181160000    3
 181170000    6
 181180000    6
 181190000    5
 181200000    5
 181210000    8
 181220000    6
 181230000    4
 181240000    5
 181250000    4
 181260000    3
 181270000    5
 181280000    3
 181290000    5
 181300000    3
 181310000    3
 181320000    4
 181330000    5
 181340000    2
 181350000    2
 181360000    4
 181370000    2
 181380000    4
 181390000    6
 181400000    4
 181410000    7
 181420000    7
 181430000    4
 181440000    6
 181450000    5
 181460000    7
 181470000    4
 181480000    3
 181490000    3
 181500000    5
 181510000    3
 181520000    5
 181530000    6
 181540000    4
 181550000    4
 181560000    5
 181570000    5
 181580000    4
 181590000    2
 181600000    3
 181610000    3
 181620000    4
 181630000    3
 181640000    3
 181650000    4
 181660000    4
 181670000    4
 181680000    2
 181690000    5
 181700000    3
 181710000    3
 181720000    7
 181730000    4
 181740000    5
 181750000    4
 181760000    3
 181770000    3
 181780000    4
 181790000    4
 181800000    3
 181810000    4
 181820000    3
 181830000    2
 181840000    4
 181850000    5
 181860000    7
 181870000    5
 181880000    4
 181890000    4
 181900000    4
 181910000    2
 181920000    3
 181930000    2
 181940000    3
 181950000    3
 181960000    3
 181970000    2
 181980000    4
 181990000    4
 182000000    5
 182010000    7
 182020000    7
 182030000   20
 182040000   15
 182050000   18
 182060000   19
 182070000   17
 182080000   19
 182090000   12
 182100000    4
 182110000    5
 182120000    8
 182130000    7
 182140000   11
 182150000    6
 182160000   19
 182170000   13
 182180000    9
 182190000    7
 182200000    6
 182210000    3
 182220000    3
 182230000    4
 182240000    5
 182250000    5
 182260000    3
 182270000    3
 182280000    4
 182290000    3
 182300000    4
 182310000    3
 182320000    7
 182330000    4
 182340000    4
 182350000    3
 182360000    3
 182370000    4
 182380000    5
 182390000    3
 182400000    5
 182410000    4
 182420000    3
 182430000    3
 182440000    4
 182450000    4
 182460000    4
 182470000    6
 182480000    4
 182490000    5
 182500000    4
 182510000    4
 182520000    2
 182530000    2
 182540000    2
 182550000    2
 182560000    2
 182570000    6
 182580000    5
 182590000    4
 182600000    2
 182610000    3
 182620000    2
 182630000    2
 182640000    3
 182650000    5
 182660000    3
 182670000    4
 182680000    3
 182690000    2
 182700000    5
 182710000    8
 182720000   10
 182730000   14
 182740000    4
 182750000    4
 182760000    3
 182770000    2
 182780000   18
 182790000   17
 182800000    4
 182810000    4
 182820000    3
 182830000    3
 182840000    3
 182850000    3
 182860000    3
 182870000    2
 182880000    4
 182890000    2
 182900000    4
 182910000    4
 182920000    3
 182930000    3
 182940000    5
 182950000    3
 182960000    3
 182970000    4
 182980000    5
 182990000   16
 183000000    1
 183010000    4
 183020000    3
 183030000    6
 183040000    4
 183050000    4
 183060000    4
 183070000    4
 183080000    3
 183090000    4
 183100000    3
 183110000    3
 183120000    3
 183130000    3
 183140000    3
 183150000    4
 183160000    4
 183170000    4
 183180000    4
 183190000    3
 183200000    3
 183210000    3
 183220000    3
 183230000    4
 183240000    2
 183250000    4
 183260000    4
 183270000    3
 183280000    4
 183290000    3
 183300000    5
 183310000    4
 183320000    3
 183330000    3
 183340000    3
 183350000    2
 183360000    2
 183370000    4
 183380000    7
 183390000    4
 183400000    4
 183410000    4
 183420000    4
 183430000    6
 183440000    4
 183450000   15
 183460000   19
 183470000    9
 183480000   10
 183490000    7
 183500000    2
 183510000    5
 183520000    4
 183530000    3
 183540000    3
 183550000    4
 183560000    4
 183570000    7
 183580000    5
 183590000    5
 183600000    4
 183610000    4
 183620000    2
 183630000    5
 183640000    4
 183650000    3
 183660000    5
 183670000    5
 183680000    5
 183690000    5
 183700000    5
 183710000    7
 183720000    4
 183730000    4
 183740000    6
 183750000    5
 183760000    5
 183770000    3
 183780000    4
 183790000    4
 183800000    4
 183810000    4
 183820000    4
 183830000    5
 183840000    8
 183850000    8
 183860000    3
 183870000    4
 183880000    4
 183890000    3
 183900000    3
 183910000    3
 183920000    2
 183930000    2
 183940000    2
 183950000    3
 183960000    4
 183970000    4
 183980000    3
 183990000    3
 184000000    3
 184010000    3
 184020000    5
 184030000    4
 184040000    4
 184050000    5
 184060000    5
 184070000    3
 184080000    3
 184090000    3
 184100000    3
 184110000    4
 184120000    3
 184130000    3
 184140000    3
 184150000    5
 184160000    3
 184170000    3
 184180000    4
 184190000    3
 184200000    3
 184210000    3
 184220000    3
 184230000    3
 184240000    5
 184250000    5
 184260000    3
 184270000    3
 184280000    3
 184290000    4
 184300000    4
 184310000    4
 184320000    4
 184330000    4
 184340000    4
 184350000    4
 184360000    3
 184370000    3
 184380000    3
 184390000    3
 184400000    3
 184410000    3
 184420000    1
 184430000    4
 184440000    5
 184450000    5
 184460000    4
 184470000    3
 184480000    5
 184490000    5
 184500000    4
 184510000    5
 184520000    5
 184530000    8
 184540000    5
 184550000    5
 184560000    4
 184570000    4
 184580000    4
 184590000    4
 184600000    3
 184610000    3
 184620000    3
 184630000    3
 184640000    3
 184650000    3
 184660000    3
 184670000    4
 184680000    2
 184690000    3
 184700000    4
 184710000    3
 184720000    4
 184730000    4
 184740000    5
 184750000    3
 184760000    2
 184770000    2
 184780000    2
 184790000    3
 184800000    5
 184810000    3
 184820000    3
 184830000    3
 184840000    3
 184850000    3
 184860000    3
 184870000    3
 184880000    3
 184890000    4
 184900000    5
 184910000    3
 184920000    2
 184930000    3
 184940000    3
 184950000    4
 184960000    3
 184970000    3
 184980000    3
 184990000    4
 185000000    3
 185010000    3
 185020000    3
 185030000    4
 185040000    4
 185050000    3
 185060000    3
 185070000    4
 185080000    3
 185090000    2
 185100000    3
 185110000    4
 185120000    2
 185130000    4
 185140000    3
 185150000    3
 185160000    3
 185170000    3
 185180000    4
 185190000    3
 185200000    3
 185210000    4
 185220000    5
 185230000    4
 185240000    3
 185250000    2
 185260000    3
 185270000    5
 185280000    4
 185290000    3
 185300000    5
 185310000    5
 185320000    4
 185330000    2
 185340000    3
 185350000    4
 185360000    5
 185370000    4
 185380000    5
 185390000    4
 185400000    3
 185410000    3
 185420000    2
 185430000    3
 185440000    3
 185450000    3
 185460000    4
 185470000    3
 185480000    5
 185490000    5
 185500000    5
 185510000    4
 185520000    4
 185530000    3
 185540000    3
 185550000    3
 185560000    3
 185570000    4
 185580000    3
 185590000    5
 185600000    4
 185610000    3
 185620000    2
 185630000    3
 185640000    4
 185650000    3
 185660000    5
 185670000    5
 185680000    4
 185690000    5
 185700000    3
 185710000    4
 185720000    4
 185730000    4
 185740000    5
 185750000    4
 185760000    5
 185770000    2
 185780000    3
 185790000    3
 185800000    5
 185810000    3
 185820000    3
 185830000    5
 185840000    3
 185850000    3
 185860000    4
 185870000    4
 185880000    5
 185890000    5
 185900000    5
 185910000    4
 185920000    4
 185930000    3
 185940000    3
 185950000    4
 185960000    5
 185970000    3
 185980000    3
 185990000    4
 186000000    3
 186010000    4
 186020000    5
 186030000   16
 186040000    6
 186050000   21
 186060000    5
 186070000    6
 186080000    7
 186090000    5
 186100000    5
 186110000    3
 186120000    5
 186130000    5
 186140000    3
 186150000    2
 186160000    4
 186170000    3
 186180000    3
 186190000    3
 186200000    3
 186210000    3
 186220000    4
 186230000    4
 186240000    3
 186250000    5
 186260000    5
 186270000    6
 186280000    2
 186290000    3
 186300000    3
 186310000    3
 186320000    3
 186330000    4
 186340000    3
 186350000    2
 186360000    2
 186370000    3
 186380000    5
 186390000    4
 186400000    3
 186410000    4
 186420000    4
 186430000    4
 186440000    4
 186450000    3
 186460000    4
 186470000    4
 186480000    5
 186490000    3
 186500000    3
 186510000    5
 186520000    3
 186530000    4
 186540000    4
 186550000    5
 186560000    3
 186570000    3
 186580000    3
 186590000    4
 186600000    4
 186610000    5
 186620000    4
 186630000    4
 186640000    3
 186650000    3
 186660000    4
 186670000    4
 186680000    2
 186690000    2
 186700000    5
 186710000    3
 186720000   11
 186730000    3
 186740000   11
 186750000   16
 186760000   18
 186770000   12
 186780000   18
 186790000   14
 186800000   17
 186810000   17
 186820000   19
 186830000   19
 186840000   17
 186850000   16
 186860000   18
 186870000    5
 186880000    3
 186890000    4
 186900000    5
 186910000    4
 186920000    4
 186930000    4
 186940000    5
 186950000    5
 186960000    4
 186970000    6
 186980000    4
 186990000    3
 187000000    2
 187010000    3
 187020000    3
 187030000    2
 187040000    5
 187050000    4
 187060000    4
 187070000    5
 187080000    4
 187090000    4
 187100000    5
 187110000    4
 187120000    5
 187130000    3
 187140000    3
 187150000    4
 187160000    4
 187170000    5
 187180000    3
 187190000    3
 187200000    3
 187210000    3
 187220000    2
 187230000    4
 187240000    3
 187250000    5
 187260000    5
 187270000    3
 187280000    3
 187290000    4
 187300000    3
 187310000    3
 187320000    4
 187330000    5
 187340000    3
 187350000    3
 187360000    3
 187370000    2
 187380000    3
 187390000    4
 187400000    4
 187410000    4
 187420000    2
 187430000    4
 187440000    5
 187450000    4
 187460000    4
 187470000   11
 187480000    5
 187490000   12
 187500000    5
 187510000    5
 187520000    3
 187530000    3
 187540000    4
 187550000    3
 187560000    4
 187570000    4
 187580000    4
 187590000    3
 187600000    5
 187610000    2
 187620000    2
 187630000    2
 187640000    3
 187650000    4
 187660000    4
 187670000    3
 187680000    3
 187690000    3
 187700000    2
 187710000    3
 187720000    3
 187730000    3
 187740000    4
 187750000    2
 187760000    3
 187770000    2
 187780000    3
 187790000    4
 187800000    4
 187810000    5
 187820000    4
 187830000    3
 187840000    5
 187850000    7
 187860000    5
 187870000    4
 187880000    6
 187890000    3
 187900000    4
 187910000    5
 187920000    6
 187930000    4
 187940000    5
 187950000    7
 187960000    5
 187970000    5
 187980000    4
 187990000    3
 188000000    3
 188010000    3
 188020000    4
 188030000    4
 188040000    4
 188050000    3
 188060000    3
 188070000    4
 188080000    4
 188090000    4
 188100000    3
 188110000    3
 188120000    4
 188130000    5
 188140000    5
 188150000    8
 188160000    7
 188170000    6
 188180000    3
 188190000    4
 188200000    4
 188210000    6
 188220000    5
 188230000    4
 188240000    9
 188250000    4
 188260000    5
 188270000    5
 188280000    4
 188290000   15
 188300000    5
 188310000    5
 188320000    3
 188330000    4
 188340000    4
 188350000    4
 188360000    5
 188370000    4
 188380000    3
 188390000    5
 188400000    4
 188410000    4
 188420000    5
 188430000    4
 188440000    5
 188450000    6
 188460000    2
 188470000    4
 188480000    4
 188490000    4
 188500000    3
 188510000    4
 188520000    3
 188530000    4
 188540000    3
 188550000    4
 188560000    3
 188570000    3
 188580000    3
 188590000    2
 188600000   14
 188610000    3
 188620000   14
 188630000    3
 188640000    3
 188650000    4
 188660000    3
 188670000    3
 188680000    3
 188690000    3
 188700000    3
 188710000    3
 188720000    2
 188730000    4
 188740000    3
 188750000    4
 188760000    4
 188770000    6
 188780000    4
 188790000    3
 188800000    3
 188810000    4
 188820000    4
 188830000    4
 188840000    4
 188850000    4
 188860000    4
 188870000    4
 188880000    4
 188890000    5
 188900000    5
 188910000    5
 188920000    4
 188930000    5
 188940000    5
 188950000    3
 188960000    3
 188970000    4
 188980000    3
 188990000    4
 189000000    4
 189010000    4
 189020000    4
 189030000    5
 189040000    4
 189050000    3
 189060000    4
 189070000    4
 189080000    2
 189090000    4
 189100000    2
 189110000    5
 189120000    6
 189130000    5
 189140000    3
 189150000    3
 189160000    3
 189170000    5
 189180000    5
 189190000    4
 189200000    3
 189210000    6
 189220000    7
 189230000    6
 189240000    7
 189250000    4
 189260000    4
 189270000    4
 189280000    5
 189290000    3
 189300000    4
 189310000    4
 189320000    3
 189330000    3
 189340000    5
 189350000    2
 189360000    7
 189370000    5
 189380000    7
 189390000    5
 189400000    5
 189410000    4
 189420000    4
 189430000    3
 189440000    3
 189450000    4
 189460000   12
 189470000    4
 189480000    4
 189490000    4
 189500000    3
 189510000    4
 189520000    4
 189530000    3
 189540000    4
 189550000    4
 189560000    5
 189570000    5
 189580000    3
 189590000    4
 189600000    3
 189610000    6
 189620000    3
 189630000    3
 189640000    5
 189650000    2
 189660000    4
 189670000   11
 189680000    4
 189690000    4
 189700000   14
 189710000    4
 189720000    5
 189730000    3
 189740000   17
 189750000   12
 189760000    4
 189770000    2
 189780000    8
 189790000    3
 189800000    4
 189810000    3
 189820000    4
 189830000    3
 189840000    3
 189850000    5
 189860000    4
 189870000   10
 189880000    8
 189890000    5
 189900000    4
 189910000    3
 189920000    4
 189930000    5
 189940000    3
 189950000    3
 189960000    4
 189970000    3
 189980000    3
 189990000    4
 190000000    5
 190010000    5
 190020000    4
 190030000    4
 190040000    5
 190050000    9
 190060000    3
 190070000    4
 190080000    6
 190090000    3
 190100000    5
 190110000    9
 190120000    5
 190130000    5
 190140000    4
 190150000    5
 190160000    7
 190170000    4
 190180000    3
 190190000    2
 190200000    3
 190210000    3
 190220000    4
 190230000    4
 190240000    4
 190250000    4
 190260000    5
 190270000    7
 190280000    5
 190290000    8
 190300000   17
 190310000   12
 190320000   10
 190330000    7
 190340000   18
 190350000    3
 190360000    6
 190370000    7
 190380000   17
 190390000    4
 190400000   13
 190410000    4
 190420000    4
 190430000    4
 190440000    4
 190450000    4
 190460000    4
 190470000    3
 190480000    3
 190490000    7
 190500000    9
 190510000   19
 190520000   19
 190530000   19
 190540000   19
 190550000   19
 190560000   22
 190570000   24
 190580000   24
 190590000   17
 190600000   19
 190610000   23
 190620000   21
 190630000   23
 190640000   19
 190650000   17
 190660000   19
 190670000   13
 190680000    6
 190690000    4
 190700000    4
 190710000    3
 190720000    4
 190730000    3
 190740000   14
 190750000    5
 190760000    3
 190770000    3
 190780000    4
 190790000    4
 190800000    4
 190810000    4
 190820000    4
 190830000    4
 190840000    3
 190850000    3
 190860000    3
 190870000    3
 190880000    3
 190890000    4
 190900000    3
 190910000    4
 190920000    3
 190930000    3
 190940000    4
 190950000   21
 190960000   19
 190970000   19
 190980000    5
 190990000    4
 191000000    3
 191010000    7
 191020000    5
 191030000   10
 191040000    4
 191050000    4
 191060000    4
 191070000    4
 191080000    3
 191090000    4
 191100000    3
 191110000    4
 191120000    4
 191130000    3
 191140000    3
 191150000    4
 191160000    4
 191170000    2
 191180000    3
 191190000    5
 191200000    2
 191210000    5
 191220000    2
 191230000    3
 191240000    4
 191250000    3
 191260000    4
 191270000    8
 191280000    5
 191290000    3
 191300000    5
 191310000    3
 191320000    4
 191330000    6
 191340000    2
 191350000    3
 191360000    4
 191370000    4
 191380000    3
 191390000    3
 191400000    3
 191410000    3
 191420000    3
 191430000    3
 191440000    2
 191450000    4
 191460000    4
 191470000    4
 191480000    5
 191490000    2
 191500000    3
 191510000    4
 191520000    4
 191530000    3
 191540000    4
 191550000    3
 191560000    3
 191570000    2
 191580000    5
 191590000    4
 191600000    3
 191610000    3
 191620000    4
 191630000    4
 191640000    3
 191650000    5
 191660000    3
 191670000    3
 191680000    4
 191690000    2
 191700000    3
 191710000    3
 191720000    2
 191730000    2
 191740000    3
 191750000    2
 191760000    3
 191770000    4
 191780000    3
 191790000    4
 191800000    4
 191810000    5
 191820000    3
 191830000    3
 191840000    3
 191850000    3
 191860000    3
 191870000    3
 191880000    3
 191890000    4
 191900000    3
 191910000    3
 191920000    5
 191930000    2
 191940000    4
 191950000    6
 191960000    5
 191970000    4
 191980000    4
 191990000    4
 192000000    5
 192010000    3
 192020000    3
 192030000    3
 192040000    4
 192050000    6
 192060000    4
 192070000    4
 192080000    5
 192090000    9
 192100000    5
 192110000    5
 192120000    3
 192130000    4
 192140000    3
 192150000    4
 192160000    3
 192170000    3
 192180000    4
 192190000    3
 192200000    2
 192210000    3
 192220000    3
 192230000    5
 192240000    4
 192250000    2
 192260000    4
 192270000    5
 192280000    4
 192290000    4
 192300000    4
 192310000    4
 192320000    9
 192330000    4
 192340000    3
 192350000    4
 192360000    3
 192370000    3
 192380000    3
 192390000    5
 192400000    2
 192410000    4
 192420000    5
 192430000    3
 192440000    3
 192450000    3
 192460000    3
 192470000    2
 192480000    5
 192490000    3
 192500000    5
 192510000    6
 192520000    3
 192530000    3
 192540000    3
 192550000    5
 192560000    9
 192570000    5
 192580000    4
 192590000    4
 192600000    4
 192610000    4
 192620000    5
 192630000    7
 192640000    5
 192650000    5
 192660000    5
 192670000    8
 192680000    3
 192690000    3
 192700000    5
 192710000    3
 192720000    4
 192730000   18
 192740000   13
 192750000   15
 192760000    6
 192770000    3
 192780000    3
 192790000    4
 192800000    3
 192810000    5
 192820000    5
 192830000    3
 192840000    5
 192850000    7
 192860000    5
 192870000    5
 192880000    4
 192890000    6
 192900000    5
 192910000    5
 192920000    8
 192930000    7
 192940000    7
 192950000    5
 192960000    6
 192970000    5
 192980000    3
 192990000    4
 193000000    5
 193010000    5
 193020000    5
 193030000    7
 193040000    9
 193050000    9
 193060000    3
 193070000    6
 193080000   11
 193090000    6
 193100000    6
 193110000    5
 193120000    7
 193130000   13
 193140000    7
 193150000    6
 193160000    5
 193170000    5
 193180000    5
 193190000    4
 193200000    9
 193210000    7
 193220000    4
 193230000    4
 193240000    3
 193250000    5
 193260000    4
 193270000    8
 193280000    3
 193290000    3
 193300000    5
 193310000    4
 193320000    3
 193330000    4
 193340000    3
 193350000    5
 193360000    6
 193370000    3
 193380000    5
 193390000    3
 193400000    4
 193410000    4
 193420000    4
 193430000    2
 193440000    4
 193450000    4
 193460000    5
 193470000    4
 193480000    3
 193490000    4
 193500000    3
 193510000    4
 193520000    3
 193530000    4
 193540000    4
 193550000    4
 193560000    4
 193570000    5
 193580000    3
 193590000    4
 193600000    4
 193610000    4
 193620000    5
 193630000    2
 193640000    3
 193650000    5
 193660000    3
 193670000    6
 193680000    2
 193690000    3
 193700000    4
 193710000    3
 193720000    3
 193730000    6
 193740000    5
 193750000    4
 193760000    3
 193770000    4
 193780000    6
 193790000    2
 193800000    3
 193810000    5
 193820000    3
 193830000    3
 193840000    2
 193850000    5
 193860000    4
 193870000    2
 193880000    4
 193890000    4
 193900000    3
 193910000    3
 193920000    3
 193930000    3
 193940000    7
 193950000    4
 193960000    4
 193970000    4
 193980000    3
 193990000    5
 194000000    4
 194010000    3
 194020000    6
 194030000   13
 194040000    5
 194050000    4
 194060000    4
 194070000    3
 194080000    6
 194090000    5
 194100000    3
 194110000    7
 194120000    4
 194130000    4
 194140000    4
 194150000    5
 194160000    4
 194170000    3
 194180000    3
 194190000    5
 194200000    4
 194210000    7
 194220000    4
 194230000    4
 194240000    4
 194250000    4
 194260000    5
 194270000    7
 194280000    3
 194290000    3
 194300000    5
 194310000    4
 194320000    5
 194330000    5
 194340000    5
 194350000    3
 194360000    3
 194370000    3
 194380000    4
 194390000   18
 194400000    4
 194410000    3
 194420000    4
 194430000    5
 194440000    3
 194450000    3
 194460000    5
 194470000    5
 194480000    4
 194490000    3
 194500000    6
 194510000    4
 194520000    4
 194530000    5
 194540000    4
 194550000    3
 194560000    5
 194570000    3
 194580000    7
 194590000    4
 194600000    2
 194610000    3
 194620000    4
 194630000    4
 194640000    3
 194650000    3
 194660000    3
 194670000    4
 194680000    4
 194690000    5
 194700000    4
 194710000    7
 194720000    4
 194730000    5
 194740000    4
 194750000    3
 194760000    9
 194770000    4
 194780000    3
 194790000    7
 194800000    6
 194810000    5
 194820000    4
 194830000    5
 194840000    4
 194850000    3
 194860000    3
 194870000    3
 194880000    3
 194890000    2
 194900000    2
 194910000    3
 194920000    4
 194930000    2
 194940000    2
 194950000    3
 194960000    4
 194970000    5
 194980000    7
 194990000    3
 195000000    3
 195010000    4
 195020000    3
 195030000    3
 195040000    5
 195050000   11
 195060000    3
 195070000    3
 195080000    5
 195090000    2
 195100000    5
 195110000    4
 195120000    4
 195130000    5
 195140000    3
 195150000    5
 195160000    2
 195170000    4
 195180000    3
 195190000    4
 195200000    3
 195210000    3
 195220000    3
 195230000    4
 195240000    3
 195250000    3
 195260000    3
 195270000    3
 195280000    2
 195290000    5
 195300000    4
 195310000    4
 195320000    3
 195330000    4
 195340000    4
 195350000    4
 195360000    4
 195370000    3
 195380000    3
 195390000    3
 195400000    3
 195410000    3
 195420000    4
 195430000    3
 195440000    3
 195450000    4
 195460000    4
 195470000    4
 195480000   12
 195490000   10
 195500000   14
 195510000   13
 195520000   12
 195530000   15
 195540000   13
 195550000   17
 195560000   19
 195570000   20
 195580000   20
 195590000   17
 195600000    6
 195610000   18
 195620000    3
 195630000    5
 195640000    5
 195650000    4
 195660000   11
 195670000   15
 195680000    8
 195690000    4
 195700000   16
 195710000   13
 195720000   16
 195730000   22
 195740000   21
 195750000   24
 195760000   13
 195770000    4
 195780000    3
 195790000    5
 195800000    3
 195810000    3
 195820000    3
 195830000    3
 195840000    4
 195850000    4
 195860000    4
 195870000    5
 195880000    4
 195890000    5
 195900000    3
 195910000    4
 195920000    3
 195930000    4
 195940000    4
 195950000    4
 195960000    7
 195970000    5
 195980000    2
 195990000    5
 196000000    6
 196010000    4
 196020000    7
 196030000    7
 196040000    4
 196050000    5
 196060000   15
 196070000   10
 196080000    7
 196090000    4
 196100000    3
 196110000    4
 196120000    3
 196130000    3
 196140000    3
 196150000    2
 196160000    3
 196170000    3
 196180000    3
 196190000    3
 196200000    2
 196210000    5
 196220000    4
 196230000    3
 196240000    3
 196250000    4
 196260000    3
 196270000    4
 196280000    3
 196290000    4
 196300000    3
 196310000    5
 196320000    3
 196330000    4
 196340000    5
 196350000    2
 196360000    4
 196370000    4
 196380000    5
 196390000    5
 196400000    5
 196410000    3
 196420000    4
 196430000    4
 196440000    2
 196450000    3
 196460000    4
 196470000    3
 196480000    4
 196490000    5
 196500000    5
 196510000   13
 196520000   19
 196530000    8
 196540000    5
 196550000    2
 196560000    3
 196570000    4
 196580000    3
 196590000    5
 196600000    5
 196610000    4
 196620000    5
 196630000    5
 196640000   12
 196650000    4
 196660000    4
 196670000    2
 196680000    4
 196690000    3
 196700000    3
 196710000    4
 196720000    2
 196730000    5
 196740000    5
 196750000    3
 196760000    4
 196770000    6
 196780000    5
 196790000    7
 196800000    4
 196810000    2
 196820000    4
 196830000    5
 196840000    4
 196850000    3
 196860000    2
 196870000    4
 196880000    3
 196890000    4
 196900000    3
 196910000    2
 196920000    3
 196930000    2
 196940000    4
 196950000    2
 196960000    2
 196970000    3
 196980000    4
 196990000    4
 197000000    4
 197010000    7
 197020000    4
 197030000    4
 197040000    7
 197050000    2
 197060000    5
 197070000    3
 197080000    4
 197090000    4
 197100000    4
 197110000    4
 197120000    3
 197130000    4
 197140000    3
 197150000    4
 197160000    5
 197170000    4
 197180000    4
 197190000   18
 197200000   19
 197210000   15
 197220000   14
 197230000   10
 197240000    3
 197250000    4
 197260000    3
 197270000    3
 197280000    3
 197290000    3
 197300000    5
 197310000    4
 197320000    3
 197330000    3
 197340000    4
 197350000    4
 197360000    3
 197370000    3
 197380000    2
 197390000    4
 197400000    4
 197410000    5
 197420000    5
 197430000   18
 197440000   17
 197450000   14
 197460000   19
 197470000   18
 197480000   18
 197490000   19
 197500000   15
 197510000   19
 197520000   22
 197530000   22
 197540000   21
 197550000   21
 197560000   19
 197570000   20
 197580000   19
 197590000   21
 197600000   19
 197610000   22
 197620000   22
 197630000   21
 197640000   19
 197650000    8
 197660000    3
 197670000    7
 197680000    5
 197690000    4
 197700000    7
 197710000    4
 197720000    4
 197730000    5
 197740000    5
 197750000    4
 197760000    5
 197770000    4
 197780000    5
 197790000    4
 197800000    8
 197810000    4
 197820000    3
 197830000    4
 197840000    5
 197850000    3
 197860000    5
 197870000    7
 197880000    4
 197890000    2
 197900000    3
 197910000    4
 197920000    2
 197930000    4
 197940000    5
 197950000    5
 197960000    5
 197970000    5
 197980000    8
 197990000    5
 198000000    4
 198010000   11
 198020000    4
 198030000    9
 198040000    4
 198050000    6
 198060000    2
 198070000    3
 198080000    4
 198090000    3
 198100000    3
 198110000    4
 198120000    3
 198130000    3
 198140000    2
 198150000    3
 198160000    4
 198170000    3
 198180000    3
 198190000    6
 198200000    2
 198210000    6
 198220000    4
 198230000    4
 198240000    5
 198250000    4
 198260000    5
 198270000   11
 198280000    7
 198290000    7
 198300000    5
 198310000    5
 198320000    3
 198330000    4
 198340000    5
 198350000    4
 198360000    5
 198370000    4
 198380000    4
 198390000    6
 198400000    5
 198410000    4
 198420000    4
 198430000    4
 198440000    5
 198450000    5
 198460000    5
 198470000    6
 198480000   21
 198490000   22
 198500000   19
 198510000   21
 198520000   26
 198530000   24
 198540000   19
 198550000   22
 198560000   23
 198570000   20
 198580000   26
 198590000   24
 198600000   25
 198610000   23
 198620000   24
 198630000   26
 198640000   24
 198650000   26
 198660000   26
 198670000   24
 198680000   24
 198690000   22
 198700000   26
 198710000   21
 198720000   25
 198730000   23
 198740000   22
 198750000   22
 198760000   21
 198770000   27
 198780000   26
 198790000   21
 198800000   20
 198810000   24
 198820000   24
 198830000   25
 198840000   23
 198850000   26
 198860000   26
 198870000   26
 198880000   31
 198890000   26
 198900000   25
 198910000   25
 198920000   21
 198930000   14
 198940000   23
 198950000   21
 198960000   21
 198970000   13
 198980000   14
 198990000    6
 199000000    5
 199010000    4
 199020000    3
 199030000    3
 199040000    3
 199050000    3
 199060000    5
 199070000    2
 199080000    5
 199090000    4
 199100000    5
 199110000    4
 199120000    5
 199130000    5
 199140000    3
 199150000    3
 199160000    3
 199170000    3
 199180000    3
 199190000    4
 199200000    4
 199210000    4
 199220000    5
 199230000    4
 199240000    5
 199250000    4
 199260000    3
 199270000    4
 199280000    3
 199290000    5
 199300000    4
 199310000    4
 199320000    4
 199330000    3
 199340000    4
 199350000    3
 199360000    4
 199370000    5
 199380000    5
 199390000    4
 199400000    6
 199410000    4
 199420000    4
 199430000    4
 199440000   19
 199450000   18
 199460000    6
 199470000    3
 199480000    3
 199490000    3
 199500000    4
 199510000    2
 199520000    4
 199530000    4
 199540000    3
 199550000    4
 199560000   10
 199570000   18
 199580000    3
 199590000    6
 199600000    7
 199610000    7
 199620000    6
 199630000    7
 199640000    9
 199650000    5
 199660000    7
 199670000    8
 199680000    5
 199690000    8
 199700000    6
 199710000   12
 199720000    6
 199730000    6
 199740000    7
 199750000    7
 199760000    6
 199770000    5
 199780000    6
 199790000    7
 199800000    7
 199810000   10
 199820000    5
 199830000    6
 199840000   18
 199850000    7
 199860000    4
 199870000    5
 199880000    5
 199890000    4
 199900000    5
 199910000    3
 199920000    2
 199930000    3
 199940000    4
 199950000    4
 199960000    5
 199970000    4
 199980000   12
 199990000    7
 200000000    8
 200000000    8
 200010000    7
 200020000    5
 200030000    4
 200040000    5
 200050000    3
 200060000    3
 200070000    3
 200080000    2
 200090000    4
 200100000    3
 200110000    3
 200120000    7
 200130000    3
 200140000    5
 200150000    5
 200160000    5
 200170000    8
 200180000    6
 200190000    5
 200200000    7
 200210000    5
 200220000    3
 200230000    3
 200240000    4
 200250000    4
 200260000    4
 200270000    4
 200280000    4
 200290000    3
 200300000    4
 200310000    3
 200320000    5
 200330000    3
 200340000    4
 200350000    2
 200360000    4
 200370000    4
 200380000    4
 200390000    2
 200400000    3
 200410000    2
 200420000    3
 200430000    3
 200440000    3
 200450000    4
 200460000    2
 200470000    4
 200480000    2
 200490000    4
 200500000    4
 200510000    3
 200520000    3
 200530000    4
 200540000    4
 200550000    4
 200560000    3
 200570000    3
 200580000    2
 200590000    2
 200600000    2
 200610000    2
 200620000    2
 200630000    3
 200640000    3
 200650000    3
 200660000    3
 200670000    4
 200680000    4
 200690000    4
 200700000    7
 200710000    2
 200720000    4
 200730000    4
 200740000    6
 200750000    5
 200760000    4
 200770000    5
 200780000    6
 200790000    7
 200800000    5
 200810000    4
 200820000    5
 200830000    3
 200840000    7
 200850000    3
 200860000    6
 200870000    4
 200880000    7
 200890000    4
 200900000   14
 200910000   15
 200920000    8
 200930000   14
 200940000    4
 200950000    3
 200960000    3
 200970000    4
 200980000    4
 200990000    4
 201000000    4
 201010000    4
 201020000    3
 201030000    4
 201040000    7
 201050000    5
 201060000    5
 201070000    5
 201080000    8
 201090000    3
 201100000    8
 201110000    5
 201120000    4
 201130000   17
 201140000   13
 201150000   14
 201160000   22
 201170000   19
 201180000   13
 201190000    4
 201200000    5
 201210000    5
 201220000    7
 201230000    4
 201240000    5
 201250000    4
 201260000    4
 201270000    3
 201280000    5
 201290000    7
 201300000   11
 201310000    7
 201320000    5
 201330000    5
 201340000    5
 201350000    3
 201360000    4
 201370000    5
 201380000    7
 201390000    5
 201400000    3
 201410000    3
 201420000   12
 201430000    7
 201440000    2
 201450000    3
 201460000    5
 201470000    5
 201480000    5
 201490000    5
 201500000    4
 201510000    4
 201520000    4
 201530000    3
 201540000    9
 201550000    4
 201560000    3
 201570000    2
 201580000    2
 201590000    5
 201600000    5
 201610000    7
 201620000    5
 201630000    5
 201640000    6
 201650000    4
 201660000    5
 201670000    7
 201680000    5
 201690000    4
 201700000    4
 201710000    5
 201720000    3
 201730000    2
 201740000    5
 201750000    4
 201760000    3
 201770000    4
 201780000    4
 201790000    4
 201800000    4
 201810000    3
 201820000    5
 201830000    4
 201840000    3
 201850000    3
 201860000    2
 201870000    3
 201880000    3
 201890000    4
 201900000    4
 201910000    4
 201920000    4
 201930000    4
 201940000    3
 201950000    3
 201960000    2
 201970000    6
 201980000    3
 201990000   15
 202000000   19
 202010000   23
 202020000   19
 202030000   18
 202040000   17
 202050000   17
 202060000   26
 202070000   20
 202080000   23
 202090000   19
 202100000   19
 202110000   14
 202120000    5
 202130000    4
 202140000    3
 202150000    4
 202160000    5
 202170000    4
 202180000    3
 202190000    5
 202200000    4
 202210000    4
 202220000    4
 202230000    4
 202240000    2
 202250000    4
 202260000    4
 202270000    4
 202280000    4
 202290000    5
 202300000    2
 202310000    4
 202320000    4
 202330000    2
 202340000    4
 202350000    4
 202360000    3
 202370000    4
 202380000    3
 202390000    5
 202400000    5
 202410000    3
 202420000    7
 202430000    9
 202440000    6
 202450000   17
 202460000   14
 202470000   18
 202480000   17
 202490000    3
 202500000    4
 202510000    4
 202520000    4
 202530000    3
 202540000    5
 202550000    7
 202560000    3
 202570000    3
 202580000    4
 202590000    3
 202600000    3
 202610000    4
 202620000    3
 202630000    3
 202640000    4
 202650000    3
 202660000    3
 202670000    4
 202680000   11
 202690000    3
 202700000    3
 202710000    4
 202720000    5
 202730000    2
 202740000    4
 202750000    4
 202760000    7
 202770000    3
 202780000    3
 202790000    2
 202800000    4
 202810000    4
 202820000    4
 202830000    4
 202840000    4
 202850000    3
 202860000    3
 202870000    2
 202880000    4
 202890000    3
 202900000    4
 202910000    4
 202920000    3
 202930000    5
 202940000    3
 202950000    3
 202960000    3
 202970000    4
 202980000    4
 202990000    5
 203000000    2
 203010000    3
 203020000    5
 203030000    4
 203040000    2
 203050000    3
 203060000    6
 203070000    5
 203080000    7
 203090000    4
 203100000    7
 203110000    4
 203120000    3
 203130000    4
 203140000    5
 203150000    5
 203160000    4
 203170000    4
 203180000    7
 203190000    5
 203200000    7
 203210000    6
 203220000    5
 203230000    7
 203240000    8
 203250000   15
 203260000    4
 203270000    6
 203280000    5
 203290000    4
 203300000    4
 203310000    5
 203320000    5
 203330000    5
 203340000    3
 203350000    5
 203360000    5
 203370000    4
 203380000    5
 203390000    5
 203400000    5
 203410000    4
 203420000    5
 203430000    4
 203440000    3
 203450000    4
 203460000    4
 203470000    3
 203480000    5
 203490000    4
 203500000    5
 203510000    4
 203520000    3
 203530000    5
 203540000    5
 203550000    7
 203560000    5
 203570000    5
 203580000    5
 203590000    5
 203600000    3
 203610000    6
 203620000    4
 203630000    4
 203640000    3
 203650000    3
 203660000    3
 203670000    3
 203680000    4
 203690000    3
 203700000   11
 203710000    3
 203720000    5
 203730000    7
 203740000   14
 203750000   14
 203760000   19
 203770000    9
 203780000    2
 203790000    4
 203800000    7
 203810000    6
 203820000    9
 203830000    7
 203840000    5
 203850000    7
 203860000    5
 203870000    7
 203880000    5
 203890000    4
 203900000    3
 203910000    5
 203920000    3
 203930000    4
 203940000    6
 203950000    4
 203960000    5
 203970000   19
 203980000   12
 203990000   18
 204000000   13
 204010000   17
 204020000   19
 204030000   16
 204040000   19
 204050000   11
 204060000   16
 204070000   20
 204080000   18
 204090000   23
 204100000   21
 204110000   20
 204120000   21
 204130000   19
 204140000   24
 204150000   19
 204160000   18
 204170000   19
 204180000   21
 204190000   15
 204200000   19
 204210000   24
 204220000   19
 204230000   11
 204240000   13
 204250000   19
 204260000    2
 204270000    4
 204280000    3
 204290000    4
 204300000    3
 204310000    5
 204320000    5
 204330000    5
 204340000   11
 204350000   16
 204360000   17
 204370000    8
 204380000    5
 204390000    3
 204400000    2
 204410000    3
 204420000    3
 204430000    2
 204440000    3
 204450000    4
 204460000    4
 204470000    4
 204480000    8
 204490000    6
 204500000    4
 204510000    3
 204520000    8
 204530000    5
 204540000    4
 204550000    5
 204560000    5
 204570000    7
 204580000    5
 204590000    3
 204600000    4
 204610000    4
 204620000    2
 204630000    4
 204640000    4
 204650000    3
 204660000    3
 204670000    4
 204680000    2
 204690000    2
 204700000    2
 204710000    3
 204720000    3
 204730000    4
 204740000    5
 204750000    5
 204760000    4
 204770000    3
 204780000    4
 204790000    3
 204800000    3
 204810000    3
 204820000    1
 204830000    5
 204840000    5
 204850000    5
 204860000    5
 204870000    4
 204880000    4
 204890000    4
 204900000    4
 204910000    3
 204920000    4
 204930000    4
 204940000   16
 204950000    5
 204960000   15
 204970000    5
 204980000    4
 204990000    3
 205000000    9
 205010000   10
 205020000   16
 205030000   18
 205040000   10
 205050000   20
 205060000   13
 205070000   19
 205080000   19
 205090000   19
 205100000   18
 205110000   20
 205120000   21
 205130000   19
 205140000   21
 205150000   21
 205160000   22
 205170000   19
 205180000   15
 205190000   21
 205200000   19
 205210000   17
 205220000   21
 205230000   21
 205240000   22
 205250000   19
 205260000   18
 205270000   24
 205280000   22
 205290000   25
 205300000   21
 205310000   25
 205320000   24
 205330000   18
 205340000   23
 205350000   22
 205360000   22
 205370000   24
 205380000   21
 205390000   21
 205400000   22
 205410000   20
 205420000   21
 205430000   24
 205440000   21
 205450000   21
 205460000   25
 205470000   22
 205480000   19
 205490000   23
 205500000   14
 205510000   18
 205520000   22
 205530000   22
 205540000   16
 205550000   20
 205560000   20
 205570000   27
 205580000   22
 205590000   23
 205600000   21
 205610000   21
 205620000   20
 205630000   24
 205640000   21
 205650000   21
 205660000   24
 205670000   19
 205680000   22
 205690000   22
 205700000   21
 205710000   23
 205720000   19
 205730000   21
 205740000   22
 205750000   15
 205760000    6
 205770000    3
 205780000    3
 205790000    5
 205800000    8
 205810000    3
 205820000    3
 205830000    4
 205840000    5
 205850000    5
 205860000    5
 205870000    8
 205880000    7
 205890000    5
 205900000   19
 205910000   20
 205920000   21
 205930000   13
 205940000   17
 205950000   22
 205960000   15
 205970000   19
 205980000   17
 205990000   16
 206000000   20
 206010000   20
 206020000   24
 206030000   19
 206040000   21
 206050000   21
 206060000   21
 206070000   14
 206080000   19
 206090000   18
 206100000   18
 206110000   22
 206120000   24
 206130000   26
 206140000   25
 206150000   23
 206160000   20
 206170000   18
 206180000   20
 206190000   21
 206200000   22
 206210000   24
 206220000   28
 206230000   28
 206240000   26
 206250000   26
 206260000   21
 206270000   23
 206280000   26
 206290000   25
 206300000   23
 206310000   21
 206320000   21
 206330000   21
 206340000   23
 206350000   23
 206360000   16
 206370000   26
 206380000   21
 206390000   13
 206400000    5
 206410000    4
 206420000    4
 206430000    4
 206440000    3
 206450000    3
 206460000    5
 206470000    3
 206480000    3
 206490000    4
 206500000    5
 206510000    4
 206520000    2
 206530000    4
 206540000   14
 206550000   11
 206560000   18
 206570000    4
 206580000    5
 206590000    4
 206600000    3
 206610000    2
 206620000    3
 206630000    3
 206640000    5
 206650000    4
 206660000    5
 206670000    4
 206680000    4
 206690000    4
 206700000    3
 206710000    3
 206720000    5
 206730000    3
 206740000    4
 206750000    5
 206760000    5
 206770000    5
 206780000    3
 206790000    4
 206800000    5
 206810000    3
 206820000    3
 206830000    5
 206840000    4
 206850000    3
 206860000    4
 206870000    3
 206880000    5
 206890000    2
 206900000    5
 206910000    4
 206920000    4
 206930000    3
 206940000    5
 206950000    4
 206960000    3
 206970000    3
 206980000    4
 206990000    4
 207000000    6
 207010000    5
 207020000    7
 207030000    4
 207040000    3
 207050000    5
 207060000    4
 207070000    9
 207080000    6
 207090000    5
 207100000    4
 207110000    3
 207120000    4
 207130000    7
 207140000    5
 207150000    3
 207160000    5
 207170000    6
 207180000    4
 207190000    4
 207200000    7
 207210000    4
 207220000    5
 207230000    5
 207240000    3
 207250000    5
 207260000    4
 207270000   16
 207280000    6
 207290000    5
 207300000    4
 207310000    4
 207320000    3
 207330000    3
 207340000   11
 207350000    4
 207360000    4
 207370000    5
 207380000    5
 207390000    5
 207400000    4
 207410000    5
 207420000    4
 207430000    4
 207440000    4
 207450000    4
 207460000    5
 207470000    4
 207480000    6
 207490000    5
 207500000    5
 207510000    6
 207520000    6
 207530000    7
 207540000    4
 207550000    5
 207560000    4
 207570000    9
 207580000    4
 207590000    5
 207600000    4
 207610000    4
 207620000    5
 207630000    4
 207640000    3
 207650000    4
 207660000    5
 207670000    5
 207680000    6
 207690000    5
 207700000    3
 207710000    4
 207720000    3
 207730000    2
 207740000    4
 207750000    4
 207760000    3
 207770000    5
 207780000    5
 207790000    5
 207800000    4
 207810000    6
 207820000    4
 207830000    5
 207840000    5
 207850000    5
 207860000    5
 207870000    4
 207880000    4
 207890000    4
 207900000    4
 207910000    5
 207920000    2
 207930000    4
 207940000    5
 207950000    4
 207960000    4
 207970000    2
 207980000    3
 207990000    5
 208000000    4
 208010000    5
 208020000    4
 208030000    5
 208040000    5
 208050000    4
 208060000    3
 208070000    4
 208080000    3
 208090000    4
 208100000    4
 208110000    5
 208120000    6
 208130000    4
 208140000    4
 208150000    5
 208160000    5
 208170000    3
 208180000    4
 208190000    5
 208200000    5
 208210000    6
 208220000    5
 208230000    8
 208240000    6
 208250000   12
 208260000   13
 208270000    6
 208280000   14
 208290000   19
 208300000   17
 208310000   17
 208320000    9
 208330000   14
 208340000    4
 208350000   11
 208360000   10
 208370000    7
 208380000   15
 208390000    6
 208400000    6
 208410000    5
 208420000    5
 208430000    4
 208440000    3
 208450000    4
 208460000    3
 208470000    3
 208480000    3
 208490000    3
 208500000    4
 208510000    5
 208520000    5
 208530000    3
 208540000    2
 208550000    5
 208560000    3
 208570000    3
 208580000    4
 208590000    4
 208600000    5
 208610000    5
 208620000    4
 208630000    3
 208640000    3
 208650000    3
 208660000    3
 208670000    2
 208680000    4
 208690000    5
 208700000    5
 208710000    5
 208720000    3
 208730000    3
 208740000    4
 208750000    3
 208760000    4
 208770000    4
 208780000    5
 208790000    4
 208800000    3
 208810000    4
 208820000    4
 208830000    5
 208840000    4
 208850000   15
 208860000   17
 208870000   22
 208880000   19
 208890000   19
 208900000   19
 208910000   19
 208920000   23
 208930000   22
 208940000   21
 208950000   22
 208960000   23
 208970000   23
 208980000   24
 208990000   21
 209000000   25
 209010000   24
 209020000   20
 209030000   18
 209040000   18
 209050000   16
 209060000   21
 209070000   15
 209080000   17
 209090000   18
 209100000   17
 209110000    6
 209120000   15
 209130000    4
 209140000    6
 209150000    5
 209160000    4
 209170000    5
 209180000    5
 209190000    7
 209200000    4
 209210000    5
 209220000    5
 209230000    7
 209240000   15
 209250000   19
 209260000   21
 209270000   21
 209280000    5
 209290000    5
 209300000   22
 209310000   19
 209320000    6
 209330000   15
 209340000   16
 209350000    8
 209360000    7
 209370000    3
 209380000    4
 209390000    7
 209400000    6
 209410000    5
 209420000    5
 209430000    3
 209440000   11
 209450000    5
 209460000    3
 209470000    4
 209480000    3
 209490000    3
 209500000    2
 209510000    3
 209520000    3
 209530000    3
 209540000    3
 209550000    3
 209560000    2
 209570000    4
 209580000    3
 209590000    4
 209600000    4
 209610000    7
 209620000    4
 209630000    7
 209640000    4
 209650000    4
 209660000    7
 209670000    6
 209680000    3
 209690000    6
 209700000    8
 209710000    5
 209720000    2
 209730000    5
 209740000    5
 209750000    6
 209760000    5
 209770000    6
 209780000    4
 209790000    4
 209800000    5
 209810000    4
 209820000    6
 209830000    2
 209840000   10
 209850000   21
 209860000   23
 209870000   19
 209880000   21
 209890000   19
 209900000   19
 209910000   18
 209920000   16
 209930000   15
 209940000   16
 209950000   22
 209960000   15
 209970000   16
 209980000    6
 209990000   10
 210000000    5
 210010000    4
 210020000    4
 210030000    7
 210040000    5
 210050000    4
 210060000    4
 210070000    3
 210080000    3
 210090000    3
 210100000    4
 210110000    3
 210120000    4
 210130000    3
 210140000    3
 210150000    5
 210160000    8
 210170000    3
 210180000    7
 210190000    5
 210200000    4
 210210000    3
 210220000    3
 210230000    2
 210240000    3
 210250000    3
 210260000    4
 210270000    3
 210280000    3
 210290000    3
 210300000    4
 210310000    4
 210320000    4
 210330000    4
 210340000    5
 210350000    5
 210360000    3
 210370000    4
 210380000    5
 210390000    4
 210400000    4
 210410000    3
 210420000    4
 210430000    4
 210440000    4
 210450000    3
 210460000    2
 210470000    3
 210480000    3
 210490000    3
 210500000    4
 210510000    4
 210520000    3
 210530000    8
 210540000    5
 210550000    4
 210560000    4
 210570000    4
 210580000    4
 210590000    9
 210600000   20
 210610000   19
 210620000   14
 210630000   21
 210640000   20
 210650000   16
 210660000   17
 210670000    4
 210680000    5
 210690000    3
 210700000    5
 210710000    4
 210720000    3
 210730000    3
 210740000    4
 210750000   15
 210760000    3
 210770000    4
 210780000    2
 210790000    5
 210800000    4
 210810000    4
 210820000    4
 210830000    4
 210840000    4
 210850000    3
 210860000    3
 210870000    4
 210880000    5
 210890000    4
 210900000    4
 210910000    2
 210920000    3
 210930000    4
 210940000    6
 210950000    4
 210960000    3
 210970000    5
 210980000    3
 210990000    5
 211000000    5
 211010000    4
 211020000    4
 211030000    4
 211040000    3
 211050000    5
 211060000    5
 211070000    5
 211080000    4
 211090000    5
 211100000    5
 211110000    4
 211120000    6
 211130000    5
 211140000    7
 211150000   18
 211160000   19
 211170000   19
 211180000   21
 211190000   24
 211200000   21
 211210000    5
 211220000    4
 211230000    3
 211240000    3
 211250000    2
 211260000    4
 211270000    5
 211280000    4
 211290000    5
 211300000   18
 211310000   16
 211320000   17
 211330000   18
 211340000   18
 211350000    4
 211360000    4
 211370000    4
 211380000    3
 211390000    5
 211400000    5
 211410000    6
 211420000    4
 211430000    6
 211440000   11
 211450000    5
 211460000   12
 211470000   19
 211480000   22
 211490000   22
 211500000   21
 211510000   22
 211520000   19
 211530000   24
 211540000   26
 211550000   26
 211560000   21
 211570000   24
 211580000   20
 211590000   19
 211600000   21
 211610000   22
 211620000   22
 211630000   21
 211640000   24
 211650000   24
 211660000   22
 211670000   21
 211680000   22
 211690000   26
 211700000   17
 211710000   18
 211720000   23
 211730000   22
 211740000    5
 211750000   16
 211760000    4
 211770000    6
 211780000    5
 211790000    4
 211800000    6
 211810000    5
 211820000    5
 211830000    4
 211840000    3
 211850000    5
 211860000    3
 211870000    3
 211880000    4
 211890000    3
 211900000    5
 211910000    4
 211920000    5
 211930000    4
 211940000   20
 211950000   12
 211960000   18
 211970000   12
 211980000   17
 211990000   19
 212000000   24
 212010000   18
 212020000   21
 212030000   23
 212040000   14
 212050000   22
 212060000   16
 212070000   12
 212080000   14
 212090000   19
 212100000   11
 212110000   22
 212120000   23
 212130000   19
 212140000   23
 212150000   21
 212160000   22
 212170000   25
 212180000   27
 212190000   25
 212200000   26
 212210000   26
 212220000   23
 212230000   26
 212240000   26
 212250000   26
 212260000   25
 212270000   25
 212280000   23
 212290000   24
 212300000   17
 212310000   22
 212320000   19
 212330000   20
 212340000   21
 212350000   21
 212360000   23
 212370000   24
 212380000   21
 212390000   22
 212400000   19
 212410000   22
 212420000   16
 212430000   22
 212440000   13
 212450000   16
 212460000    9
 212470000    7
 212480000    8
 212490000    4
 212500000    4
 212510000    2
 212520000   13
 212530000    4
 212540000    5
 212550000    4
 212560000   12
 212570000   13
 212580000    5
 212590000   20
 212600000   16
 212610000    8
 212620000    5
 212630000    7
 212640000    7
 212650000    5
 212660000    5
 212670000    4
 212680000    4
 212690000    5
 212700000    5
 212710000    3
 212720000    4
 212730000    5
 212740000    4
 212750000    5
 212760000    2
 212770000    5
 212780000    4
 212790000    3
 212800000    6
 212810000    4
 212820000    3
 212830000    3
 212840000    2
 212850000    4
 212860000    2
 212870000    5
 212880000    3
 212890000    3
 212900000    4
 212910000    5
 212920000    5
 212930000    6
 212940000   12
 212950000    4
 212960000    3
 212970000    7
 212980000    3
 212990000    3
 213000000   10
 213010000    6
 213020000    3
 213030000    3
 213040000   11
 213050000    3
 213060000    3
 213070000    4
 213080000    4
 213090000    6
 213100000    2
 213110000    3
 213120000    4
 213130000    5
 213140000    3
 213150000    4
 213160000    4
 213170000    4
 213180000    4
 213190000    5
 213200000    5
 213210000    3
 213220000    5
 213230000    4
 213240000    5
 213250000    7
 213260000   10
 213270000    5
 213280000    4
 213290000    4
 213300000    4
 213310000    3
 213320000    6
 213330000    9
 213340000    4
 213350000    4
 213360000    3
 213370000    4
 213380000    3
 213390000    5
 213400000    5
 213410000    4
 213420000    4
 213430000    5
 213440000    7
 213450000    3
 213460000    4
 213470000    6
 213480000    5
 213490000    3
 213500000    4
 213510000    3
 213520000    2
 213530000    3
 213540000    3
 213550000    3
 213560000    4
 213570000    3
 213580000    4
 213590000    3
 213600000    3
 213610000    4
 213620000    2
 213630000    5
 213640000    4
 213650000    4
 213660000    5
 213670000    3
 213680000    6
 213690000    5
 213700000    5
 213710000    3
 213720000   18
 213730000   18
 213740000   19
 213750000   12
 213760000   10
 213770000   11
 213780000   15
 213790000   22
 213800000   10
 213810000   21
 213820000   22
 213830000   22
 213840000   20
 213850000   20
 213860000    5
 213870000    6
 213880000    4
 213890000    3
 213900000    3
 213910000    4
 213920000    4
 213930000    3
 213940000    3
 213950000    3
 213960000    3
 213970000    4
 213980000    3
 213990000    4
 214000000    3
 214010000    4
 214020000    3
 214030000    3
 214040000    4
 214050000    4
 214060000    4
 214070000    5
 214080000    5
 214090000    2
 214100000    3
 214110000    3
 214120000    7
 214130000    3
 214140000    3
 214150000    3
 214160000    4
 214170000    3
 214180000    3
 214190000    3
 214200000    5
 214210000    3
 214220000    4
 214230000    6
 214240000    3
 214250000    4
 214260000    3
 214270000    4
 214280000    7
 214290000    4
 214300000    4
 214310000    4
 214320000    3
 214330000    4
 214340000    4
 214350000    5
 214360000   21
 214370000   18
 214380000   12
 214390000   13
 214400000   13
 214410000   13
 214420000   15
 214430000   11
 214440000   16
 214450000   14
 214460000   20
 214470000   21
 214480000    7
 214490000   15
 214500000   13
 214510000    4
 214520000    3
 214530000    5
 214540000    2
 214550000    3
 214560000    3
 214570000    4
 214580000    2
 214590000    2
 214600000   10
 214610000   13
 214620000    5
 214630000    3
 214640000    4
 214650000    4
 214660000    4
 214670000    3
 214680000    2
 214690000    5
 214700000    4
 214710000    7
 214720000    6
 214730000    5
 214740000    3
 214750000    3
 214760000    4
 214770000    3
 214780000    3
 214790000    5
 214800000    4
 214810000    1
 214820000    2
 214830000    3
 214840000    4
 214850000    5
 214860000    3
 214870000    7
 214880000    4
 214890000    4
 214900000    3
 214910000    4
 214920000    3
 214930000    3
 214940000    4
 214950000    3
 214960000    4
 214970000    4
 214980000    4
 214990000    3
 215000000    4
 215010000    5
 215020000    5
 215030000    6
 215040000    4
 215050000    3
 215060000    4
 215070000    4
 215080000    5
 215090000    5
 215100000    5
 215110000    7
 215120000    2
 215130000    5
 215140000    5
 215150000    4
 215160000    3
 215170000    5
 215180000    4
 215190000    3
 215200000    2
 215210000    4
 215220000    2
 215230000    3
 215240000    4
 215250000    4
 215260000    3
 215270000    3
 215280000    3
 215290000    3
 215300000    3
 215310000    4
 215320000    4
 215330000    3
 215340000    5
 215350000    4
 215360000    4
 215370000    3
 215380000    4
 215390000    4
 215400000    4
 215410000    4
 215420000    3
 215430000    3
 215440000    7
 215450000    5
 215460000    3
 215470000    6
 215480000    7
 215490000    2
 215500000    3
 215510000    4
 215520000    4
 215530000    5
 215540000    2
 215550000    3
 215560000    3
 215570000    3
 215580000    4
 215590000    4
 215600000    7
 215610000    5
 215620000    5
 215630000    4
 215640000    3
 215650000    3
 215660000    3
 215670000    3
 215680000    3
 215690000    3
 215700000    3
 215710000    8
 215720000    4
 215730000    7
 215740000    5
 215750000    5
 215760000    4
 215770000    7
 215780000    7
 215790000   23
 215800000   19
 215810000   25
 215820000   19
 215830000   21
 215840000   22
 215850000   22
 215860000   25
 215870000   23
 215880000   20
 215890000   26
 215900000   26
 215910000   23
 215920000   22
 215930000   24
 215940000   18
 215950000   21
 215960000   24
 215970000   22
 215980000   26
 215990000   26
 216000000   23
 216010000   19
 216020000   19
 216030000   16
 216040000   22
 216050000   19
 216060000   24
 216070000   19
 216080000   16
 216090000   17
 216100000   12
 216110000   15
 216120000   22
 216130000   18
 216140000   18
 216150000   18
 216160000   16
 216170000    8
 216180000    4
 216190000    4
 216200000    5
 216210000    4
 216220000    5
 216230000    5
 216240000    4
 216250000    4
 216260000    4
 216270000    4
 216280000    3
 216290000    4
 216300000    4
 216310000    2
 216320000    3
 216330000    9
 216340000    8
 216350000    5
 216360000    3
 216370000    2
 216380000   12
 216390000   16
 216400000    6
 216410000    4
 216420000    3
 216430000    3
 216440000    3
 216450000    3
 216460000    4
 216470000    4
 216480000    4
 216490000    3
 216500000    4
 216510000    3
 216520000    3
 216530000    3
 216540000    4
 216550000    5
 216560000    5
 216570000    6
 216580000    4
 216590000    5
 216600000    4
 216610000    3
 216620000    4
 216630000    3
 216640000    3
 216650000    2
 216660000    4
 216670000    3
 216680000    3
 216690000    5
 216700000    4
 216710000    3
 216720000    4
 216730000    4
 216740000    5
 216750000    4
 216760000    2
 216770000    3
 216780000    4
 216790000    3
 216800000    4
 216810000    3
 216820000    5
 216830000    4
 216840000    4
 216850000    7
 216860000    4
 216870000    4
 216880000    3
 216890000    4
 216900000    4
 216910000    3
 216920000    3
 216930000    3
 216940000    5
 216950000    3
 216960000    3
 216970000    4
 216980000    4
 216990000    4
 217000000    4
 217010000    4
 217020000    5
 217030000    4
 217040000    6
 217050000    4
 217060000    5
 217070000    5
 217080000    4
 217090000    5
 217100000    4
 217110000    4
 217120000    3
 217130000    5
 217140000    9
 217150000    9
 217160000    6
 217170000    5
 217180000    6
 217190000    4
 217200000    5
 217210000    6
 217220000    5
 217230000    4
 217240000    3
 217250000    3
 217260000    3
 217270000    5
 217280000    4
 217290000    3
 217300000    5
 217310000    6
 217320000    5
 217330000    4
 217340000    3
 217350000    3
 217360000    5
 217370000    3
 217380000    4
 217390000    6
 217400000    3
 217410000    3
 217420000    3
 217430000    2
 217440000    3
 217450000    4
 217460000    5
 217470000    3
 217480000    4
 217490000    3
 217500000    5
 217510000    6
 217520000    4
 217530000    4
 217540000    4
 217550000    5
 217560000    4
 217570000    4
 217580000    5
 217590000    7
 217600000    4
 217610000    5
 217620000    3
 217630000    4
 217640000    3
 217650000    4
 217660000    2
 217670000    4
 217680000    5
 217690000    5
 217700000    3
 217710000    2
 217720000    3
 217730000    5
 217740000    5
 217750000    5
 217760000    2
 217770000    3
 217780000    3
 217790000    4
 217800000    3
 217810000    4
 217820000    4
 217830000    3
 217840000    4
 217850000    3
 217860000    5
 217870000    4
 217880000    6
 217890000    4
 217900000    3
 217910000    3
 217920000    4
 217930000    5
 217940000    3
 217950000    4
 217960000    4
 217970000    4
 217980000    3
 217990000    4
 218000000    5
 218010000    7
 218020000    4
 218030000    4
 218040000    4
 218050000   13
 218060000   10
 218070000    5
 218080000    5
 218090000   17
 218100000    5
 218110000   12
 218120000    4
 218130000    4
 218140000    7
 218150000    4
 218160000    4
 218170000    4
 218180000    5
 218190000    4
 218200000    2
 218210000    2
 218220000    3
 218230000    3
 218240000    4
 218250000    2
 218260000    3
 218270000    4
 218280000    3
 218290000    4
 218300000    2
 218310000    5
 218320000    4
 218330000    5
 218340000   16
 218350000   18
 218360000   15
 218370000   12
 218380000    9
 218390000   15
 218400000    5
 218410000    5
 218420000    4
 218430000    5
 218440000    7
 218450000    5
 218460000    4
 218470000    5
 218480000    6
 218490000    7
 218500000    7
 218510000    5
 218520000    5
 218530000    5
 218540000    4
 218550000    4
 218560000    4
 218570000    3
 218580000    3
 218590000    3
 218600000    3
 218610000    4
 218620000    3
 218630000    3
 218640000    5
 218650000    4
 218660000    5
 218670000    4
 218680000    7
 218690000    5
 218700000    5
 218710000    5
 218720000   12
 218730000    5
 218740000    4
 218750000    7
 218760000    8
 218770000    2
 218780000   19
 218790000    8
 218800000    5
 218810000    3
 218820000    4
 218830000    4
 218840000    4
 218850000    3
 218860000    3
 218870000    3
 218880000    5
 218890000    7
 218900000    4
 218910000    4
 218920000    4
 218930000    3
 218940000    4
 218950000    3
 218960000    5
 218970000    4
 218980000    6
 218990000    4
 219000000    5
 219010000    5
 219020000    4
 219030000    5
 219040000    4
 219050000    2
 219060000    2
 219070000    4
 219080000    4
 219090000    4
 219100000    4
 219110000    5
 219120000    5
 219130000    8
 219140000    5
 219150000    4
 219160000    4
 219170000    5
 219180000    4
 219190000    4
 219200000    7
 219210000   13
 219220000    5
 219230000    7
 219240000    5
 219250000    3
 219260000    5
 219270000    5
 219280000    5
 219290000    5
 219300000    2
 219310000    5
 219320000    4
 219330000    4
 219340000    4
 219350000    3
 219360000    5
 219370000    3
 219380000    2
 219390000    4
 219400000    5
 219410000    3
 219420000    3
 219430000    4
 219440000    4
 219450000    4
 219460000    6
 219470000    5
 219480000    4
 219490000    4
 219500000    4
 219510000    4
 219520000   12
 219530000   15
 219540000   20
 219550000   21
 219560000   19
 219570000   11
 219580000   14
 219590000   12
 219600000   18
 219610000   11
 219620000   19
 219630000   17
 219640000   20
 219650000   21
 219660000   20
 219670000   21
 219680000   18
 219690000   19
 219700000   16
 219710000   19
 219720000    6
 219730000    8
 219740000    3
 219750000    3
 219760000    4
 219770000    6
 219780000    4
 219790000    4
 219800000    4
 219810000    5
 219820000    8
 219830000    7
 219840000    4
 219850000    6
 219860000    5
 219870000    4
 219880000    4
 219890000    2
 219900000    4
 219910000    3
 219920000    3
 219930000    3
 219940000    4
 219950000    3
 219960000    3
 219970000    4
 219980000    3
 219990000    4
 220000000    4
 220000000    4
 220010000    4
 220020000    3
 220030000    4
 220040000    4
 220050000    3
 220060000    5
 220070000    7
 220080000    4
 220090000    5
 220100000    4
 220110000    5
 220120000    3
 220130000    5
 220140000    8
 220150000    8
 220160000    7
 220170000    5
 220180000    9
 220190000    8
 220200000    4
 220210000    4
 220220000    3
 220230000    4
 220240000    2
 220250000    4
 220260000    3
 220270000    2
 220280000    3
 220290000    4
 220300000    2
 220310000    4
 220320000    2
 220330000    3
 220340000    4
 220350000    3
 220360000    3
 220370000    3
 220380000    3
 220390000    4
 220400000    3
 220410000    3
 220420000    4
 220430000    4
 220440000    2
 220450000    4
 220460000    3
 220470000    3
 220480000    3
 220490000    3
 220500000    3
 220510000    4
 220520000    3
 220530000    4
 220540000   17
 220550000   12
 220560000   13
 220570000   12
 220580000   13
 220590000    7
 220600000    3
 220610000    4
 220620000    5
 220630000    3
 220640000    5
 220650000    5
 220660000    3
 220670000    4
 220680000    8
 220690000    5
 220700000    5
 220710000    5
 220720000    3
 220730000    3
 220740000    4
 220750000    5
 220760000    4
 220770000    5
 220780000    5
 220790000    3
 220800000    3
 220810000    3
 220820000    5
 220830000    4
 220840000    4
 220850000    6
 220860000    3
 220870000    5
 220880000    2
 220890000    4
 220900000    2
 220910000    3
 220920000    5
 220930000    3
 220940000    3
 220950000    3
 220960000    5
 220970000    4
 220980000    6
 220990000    4
 221000000    5
 221010000    3
 221020000    3
 221030000    3
 221040000    2
 221050000    4
 221060000    4
 221070000    3
 221080000    3
 221090000    2
 221100000    3
 221110000    3
 221120000    3
 221130000    3
 221140000    2
 221150000    5
 221160000    3
 221170000    4
 221180000    5
 221190000    4
 221200000    4
 221210000    3
 221220000    5
 221230000    3
 221240000    3
 221250000    2
 221260000    3
 221270000    4
 221280000    3
 221290000    4
 221300000    4
 221310000    3
 221320000    3
 221330000    5
 221340000    3
 221350000    5
 221360000   12
 221370000   19
 221380000   14
 221390000   14
 221400000   18
 221410000   19
 221420000   23
 221430000   19
 221440000   21
 221450000   20
 221460000   22
 221470000   19
 221480000   19
 221490000   18
 221500000   21
 221510000   19
 221520000   23
 221530000   26
 221540000   23
 221550000   21
 221560000   21
 221570000   23
 221580000   21
 221590000   17
 221600000   18
 221610000   18
 221620000    7
 221630000    5
 221640000    5
 221650000    5
 221660000    9
 221670000    7
 221680000    5
 221690000    5
 221700000    5
 221710000    5
 221720000    5
 221730000    5
 221740000   16
 221750000   21
 221760000   13
 221770000   26
 221780000   22
 221790000   17
 221800000   20
 221810000   19
 221820000   22
 221830000   16
 221840000    4
 221850000    3
 221860000    6
 221870000    7
 221880000    5
 221890000    6
 221900000    5
 221910000    6
 221920000    4
 221930000    5
 221940000    4
 221950000    5
 221960000    3
 221970000    4
 221980000    5
 221990000   13
 222000000    5
 222010000    3
 222020000    5
 222030000    5
 222040000    5
 222050000    5
 222060000    4
 222070000    5
 222080000    4
 222090000    4
 222100000    8
 222110000    4
 222120000    7
 222130000    5
 222140000    5
 222150000    4
 222160000    3
 222170000    5
 222180000    5
 222190000    4
 222200000    6
 222210000    4
 222220000    4
 222230000    3
 222240000    3
 222250000    5
 222260000    4
 222270000    5
 222280000    4
 222290000    3
 222300000    4
 222310000   12
 222320000   14
 222330000   21
 222340000   18
 222350000   19
 222360000   17
 222370000   17
 222380000   18
 222390000   20
 222400000   22
 222410000   15
 222420000   17
 222430000   18
 222440000   19
 222450000   14
 222460000    5
 222470000    4
 222480000    5
 222490000    3
 222500000    4
 222510000    5
 222520000    6
 222530000    4
 222540000    5
 222550000    5
 222560000    5
 222570000    5
 222580000    4
 222590000    5
 222600000    4
 222610000    4
 222620000    7
 222630000    8
 222640000    7
 222650000    5
 222660000    5
 222670000    7
 222680000    5
 222690000    3
 222700000    2
 222710000    4
 222720000    3
 222730000    4
 222740000    3
 222750000    4
 222760000    4
 222770000    3
 222780000    4
 222790000    3
 222800000    4
 222810000    2
 222820000    3
 222830000    3
 222840000    3
 222850000    4
 222860000    4
 222870000    3
 222880000    4
 222890000    5
 222900000    5
 222910000    6
 222920000    4
 222930000    4
 222940000    3
 222950000    3
 222960000    3
 222970000    4
 222980000    4
 222990000    4
 223000000    7
 223010000    7
 223020000    6
 223030000    4
 223040000    5
 223050000    7
 223060000    7
 223070000    7
 223080000    7
 223090000   10
 223100000    3
 223110000    3
 223120000    3
 223130000    3
 223140000    3
 223150000    3
 223160000    3
 223170000    2
 223180000    5
 223190000    3
 223200000    3
 223210000    3
 223220000    4
 223230000    3
 223240000    4
 223250000    6
 223260000    4
 223270000    4
 223280000    4
 223290000    3
 223300000    3
 223310000    2
 223320000    4
 223330000   12
 223340000    7
 223350000    9
 223360000    4
 223370000    5
 223380000    3
 223390000    4
 223400000    8
 223410000    6
 223420000    7
 223430000    5
 223440000    4
 223450000    3
 223460000    5
 223470000    5
 223480000    4
 223490000    5
 223500000    4
 223510000    3
 223520000    5
 223530000    6
 223540000    5
 223550000    5
 223560000    7
 223570000    5
 223580000   14
 223590000   16
 223600000   14
 223610000   19
 223620000   14
 223630000   20
 223640000   19
 223650000   19
 223660000   22
 223670000   22
 223680000   23
 223690000   23
 223700000   20
 223710000   20
 223720000   21
 223730000   20
 223740000   22
 223750000   23
 223760000   24
 223770000   19
 223780000   13
 223790000   20
 223800000   21
 223810000   19
 223820000   22
 223830000   18
 223840000   24
 223850000   22
 223860000   17
 223870000   21
 223880000   26
 223890000   23
 223900000   23
 223910000   19
 223920000   21
 223930000   22
 223940000   23
 223950000   28
 223960000   26
 223970000   25
 223980000   26
 223990000   21
 224000000   27
 224010000   23
 224020000   22
 224030000   20
 224040000   22
 224050000   22
 224060000   22
 224070000   23
 224080000   23
 224090000   19
 224100000   24
 224110000   25
 224120000   23
 224130000   26
 224140000   23
 224150000   23
 224160000   23
 224170000   23
 224180000   26
 224190000   23
 224200000   23
 224210000   26
 224220000   26
 224230000   22
 224240000   22
 224250000   24
 224260000   25
 224270000   24
 224280000   25
 224290000   26
 224300000   24
 224310000   23
 224320000   24
 224330000   23
 224340000   26
 224350000   26
 224360000   27
 224370000   26
 224380000   26
 224390000   26
 224400000   21
 224410000   21
 224420000   17
 224430000   14
 224440000   10
 224450000    7
 224460000   13
 224470000   18
 224480000   20
 224490000   24
 224500000   19
 224510000   22
 224520000   21
 224530000   17
 224540000   25
 224550000   23
 224560000   21
 224570000   20
 224580000   19
 224590000   18
 224600000   19
 224610000   19
 224620000   19
 224630000   26
 224640000   23
 224650000   24
 224660000   20
 224670000   20
 224680000   19
 224690000    9
 224700000    5
 224710000    5
 224720000    7
 224730000    7
 224740000    7
 224750000    9
 224760000   20
 224770000    5
 224780000    5
 224790000    7
 224800000    4
 224810000    4
 224820000    3
 224830000    9
 224840000    5
 224850000    7
 224860000    4
 224870000    8
 224880000    9
 224890000    8
 224900000    7
 224910000    4
 224920000    5
 224930000    5
 224940000    7
 224950000    5
 224960000   11
 224970000    7
 224980000    5
 224990000    5
 225000000   11
 225010000    6
 225020000    5
 225030000    5
 225040000    5
 225050000    7
 225060000    8
 225070000   12
 225080000    3
 225090000    5
 225100000    5
 225110000    5
 225120000    5
 225130000    5
 225140000    6
 225150000    5
 225160000    5
 225170000    4
 225180000    5
 225190000   11
 225200000    7
 225210000    5
 225220000    5
 225230000   11
 225240000   12
 225250000    5
 225260000    8
 225270000   10
 225280000    5
 225290000    9
 225300000    4
 225310000    4
 225320000    4
 225330000    4
 225340000    2
 225350000    3
 225360000    4
 225370000    3
 225380000    5
 225390000    4
 225400000    7
 225410000   13
 225420000    5
 225430000    4
 225440000    2
 225450000    4
 225460000    6
 225470000    3
 225480000    4
 225490000    3
 225500000    7
 225510000    5
 225520000    7
 225530000    3
 225540000    7
 225550000    3
 225560000    4
 225570000    4
 225580000    4
 225590000    3
 225600000    4
 225610000    4
 225620000    5
 225630000    3
 225640000    4
 225650000    4
 225660000    3
 225670000    4
 225680000    5
 225690000    4
 225700000    7
 225710000    8
 225720000    5
 225730000    7
 225740000    5
 225750000    7
 225760000    4
 225770000    4
 225780000    5
 225790000    5
 225800000    7
 225810000    4
 225820000    5
 225830000    4
 225840000    3
 225850000    3
 225860000    4
 225870000    6
 225880000    3
 225890000    4
 225900000    4
 225910000    5
 225920000    3
 225930000    5
 225940000    4
 225950000    5
 225960000    4
 225970000    5
 225980000    4
 225990000    7
 226000000    4
 226010000    4
 226020000    5
 226030000   12
 226040000   22
 226050000   23
 226060000   23
 226070000   26
 226080000   26
 226090000   23
 226100000   22
 226110000   20
 226120000   22
 226130000   23
 226140000   24
 226150000   22
 226160000   24
 226170000   25
 226180000   21
 226190000   23
 226200000   24
 226210000   21
 226220000   22
 226230000   24
 226240000   20
 226250000   25
 226260000   22
 226270000   21
 226280000   22
 226290000   18
 226300000   21
 226310000   19
 226320000   17
 226330000   23
 226340000   19
 226350000   16
 226360000   18
 226370000   12
 226380000    5
 226390000    5
 226400000    4
 226410000    4
 226420000    4
 226430000    4
 226440000    4
 226450000    5
 226460000    3
 226470000    4
 226480000    4
 226490000    3
 226500000    7
 226510000    5
 226520000    6
 226530000    4
 226540000    4
 226550000    3
 226560000    3
 226570000    3
 226580000    2
 226590000    3
 226600000    4
 226610000    4
 226620000    4
 226630000    4
 226640000   15
 226650000   11
 226660000   14
 226670000    8
 226680000   15
 226690000   22
 226700000   21
 226710000   26
 226720000   27
 226730000   23
 226740000   23
 226750000   23
 226760000   25
 226770000   24
 226780000   25
 226790000   24
 226800000   23
 226810000   25
 226820000   21
 226830000   26
 226840000   24
 226850000   24
 226860000   25
 226870000   26
 226880000   24
 226890000   23
 226900000   24
 226910000   25
 226920000   26
 226930000   23
 226940000   23
 226950000   21
 226960000   22
 226970000   25
 226980000   24
 226990000   26
 227000000   22
 227010000   26
 227020000   26
 227030000   28
 227040000   27
 227050000   25
 227060000   26
 227070000   25
 227080000   21
 227090000   25
 227100000   22
 227110000   25
 227120000   25
 227130000   24
 227140000   23
 227150000   25
 227160000   22
 227170000   24
 227180000   19
 227190000   24
 227200000   24
 227210000   24
 227220000   23
 227230000   21
 227240000   26
 227250000   10
 227260000   22
 227270000   23
 227280000   23
 227290000   22
 227300000   21
 227310000   26
 227320000   25
 227330000   23
 227340000   23
 227350000   23
 227360000   25
 227370000   22
 227380000   24
 227390000   25
 227400000   26
 227410000   27
 227420000   25
 227430000   22
 227440000   25
 227450000   20
 227460000   22
 227470000   23
 227480000   17
 227490000   21
 227500000   24
 227510000   23
 227520000   22
 227530000   24
 227540000   23
 227550000   26
 227560000   24
 227570000   24
 227580000   26
 227590000   24
 227600000   25
 227610000   25
 227620000   23
 227630000   25
 227640000   26
 227650000   23
 227660000    8
 227670000    7
 227680000    9
 227690000   14
 227700000   11
 227710000    6
 227720000   14
 227730000    6
 227740000    7
 227750000    4
 227760000    6
 227770000   19
 227780000   19
 227790000   13
 227800000    9
 227810000   10
 227820000   11
 227830000   10
 227840000    5
 227850000    5
 227860000    7
 227870000    4
 227880000    5
 227890000    4
 227900000   19
 227910000   18
 227920000   19
 227930000   20
 227940000   19
 227950000   17
 227960000   21
 227970000   23
 227980000   21
 227990000   21
 228000000   25
 228010000   24
 228020000   18
 228030000   23
 228040000   25
 228050000   16
 228060000   18
 228070000   21
 228080000   26
 228090000   19
 228100000   25
 228110000   24
 228120000   22
 228130000   19
 228140000   19
 228150000   20
 228160000   19
 228170000   21
 228180000   19
 228190000   11
 228200000    3
 228210000    5
 228220000    4
 228230000    4
 228240000    5
 228250000    3
 228260000    4
 228270000    4
 228280000    8
 228290000    3
 228300000    3
 228310000    3
 228320000   11
 228330000    8
 228340000    4
 228350000    4
 228360000    6
 228370000    4
 228380000    5
 228390000    3
 228400000   10
 228410000    6
 228420000    5
 228430000    2
 228440000    5
 228450000    5
 228460000    3
 228470000    5
 228480000    6
 228490000    5
 228500000    7
 228510000    4
 228520000    4
 228530000    4
 228540000    5
 228550000    4
 228560000    4
 228570000    3
 228580000    3
 228590000    4
 228600000    4
 228610000    4
 228620000    2
 228630000    5
 228640000    4
 228650000    5
 228660000    3
 228670000    4
 228680000    2
 228690000    3
 228700000    4
 228710000    3
 228720000    3
 228730000    9
 228740000   10
 228750000    5
 228760000    4
 228770000    4
 228780000    3
 228790000    4
 228800000    5
 228810000    6
 228820000    4
 228830000    4
 228840000    3
 228850000    3
 228860000    4
 228870000    4
 228880000    4
 228890000    4
 228900000    5
 228910000    3
 228920000    2
 228930000    3
 228940000    4
 228950000    5
 228960000   13
 228970000   17
 228980000   19
 228990000    4
 229000000    3
 229010000   10
 229020000   17
 229030000   13
 229040000   19
 229050000   19
 229060000   20
 229070000   20
 229080000   19
 229090000   22
 229100000   19
 229110000   22
 229120000   21
 229130000   21
 229140000   17
 229150000    7
 229160000    5
 229170000    3
 229180000    4
 229190000    3
 229200000    2
 229210000    3
 229220000    3
 229230000    3
 229240000    4
 229250000    3
 229260000    3
 229270000    3
 229280000    3
 229290000    4
 229300000    4
 229310000    4
 229320000    5
 229330000    5
 229340000    4
 229350000    2
 229360000    4
 229370000    4
 229380000    4
 229390000    4
 229400000    3
 229410000    3
 229420000    5
 229430000    4
 229440000    3
 229450000    4
 229460000    4
 229470000    4
 229480000    7
 229490000    3
 229500000    3
 229510000    5
 229520000    4
 229530000    4
 229540000    4
 229550000    5
 229560000    4
 229570000    4
 229580000    5
 229590000    3
 229600000    5
 229610000    5
 229620000    5
 229630000    5
 229640000    3
 229650000    4
 229660000    5
 229670000    5
 229680000   21
 229690000   14
 229700000   19
 229710000   19
 229720000   20
 229730000   18
 229740000   21
 229750000   18
 229760000   19
 229770000   19
 229780000   21
 229790000   13
 229800000   18
 229810000   16
 229820000   22
 229830000   21
 229840000   19
 229850000   21
 229860000   20
 229870000   20
 229880000   19
 229890000   16
 229900000   21
 229910000   24
 229920000   21
 229930000   22
 229940000   27
 229950000   26
 229960000   21
 229970000   21
 229980000   19
 229990000   22
 230000000   26
 230010000   22
 230020000   23
 230030000   15
 230040000   19
 230050000   21
 230060000   22
 230070000   26
 230080000   18
 230090000   20
 230100000   19
 230110000   24
 230120000   23
 230130000   17
 230140000   12
 230150000   19
 230160000   25
 230170000   22
 230180000   23
 230190000   23
 230200000   18
 230210000   26
 230220000   26
 230230000   27
 230240000   26
 230250000   27
 230260000   24
 230270000   21
 230280000   19
 230290000   21
 230300000    5
 230310000    3
 230320000    5
 230330000    4
 230340000    6
 230350000    7
 230360000    4
 230370000    4
 230380000    5
 230390000    6
 230400000    4
 230410000    4
 230420000    5
 230430000    2
 230440000    4
 230450000    3
 230460000    5
 230470000    3
 230480000    5
 230490000    4
 230500000    4
 230510000    4
 230520000    3
 230530000    3
 230540000    5
 230550000    4
 230560000    3
 230570000    3
 230580000    3
 230590000    3
 230600000    4
 230610000    2
 230620000    3
 230630000    3
 230640000    3
 230650000    4
 230660000    5
 230670000    5
 230680000    3
 230690000    4
 230700000    4
 230710000    5
 230720000    5
 230730000    6
 230740000    4
 230750000    2
 230760000    3
 230770000    5
 230780000    3
 230790000    4
 230800000    4
 230810000    3
 230820000    4
 230830000    3
 230840000    4
 230850000    5
 230860000    6
 230870000    3
 230880000    9
 230890000    4
 230900000    6
 230910000    5
 230920000    5
 230930000    3
 230940000    4
 230950000    5
 230960000    4
 230970000    4
 230980000    4
 230990000    3
 231000000    3
 231010000    2
 231020000    4
 231030000    3
 231040000    4
 231050000    5
 231060000    5
 231070000    4
 231080000    6
 231090000    3
 231100000    4
 231110000    3
 231120000    4
 231130000    4
 231140000    5
 231150000    7
 231160000    7
 231170000    8
 231180000    6
 231190000    5
 231200000    4
 231210000    4
 231220000    2
 231230000    5
 231240000    7
 231250000    5
 231260000    5
 231270000    8
 231280000   10
 231290000    3
 231300000    5
 231310000    7
 231320000    7
 231330000    4
 231340000    5
 231350000   13
 231360000    4
 231370000    4
 231380000    4
 231390000   11
 231400000    8
 231410000    4
 231420000    4
 231430000    4
 231440000    3
 231450000    5
 231460000    5
 231470000    4
 231480000    4
 231490000    6
 231500000    4
 231510000    4
 231520000    4
 231530000    4
 231540000    4
 231550000    4
 231560000    6
 231570000    5
 231580000    8
 231590000    3
 231600000    5
 231610000    6
 231620000    4
 231630000   10
 231640000    7
 231650000    6
 231660000    5
 231670000    4
 231680000    4
 231690000    4
 231700000    3
 231710000    3
 231720000    4
 231730000    3
 231740000    3
 231750000    3
 231760000    4
 231770000   10
 231780000    4
 231790000    5
 231800000    4
 231810000    2
 231820000    7
 231830000    3
 231840000    3
 231850000    4
 231860000    4
 231870000    5
 231880000    7
 231890000    7
 231900000    7
 231910000    5
 231920000    4
 231930000    5
 231940000    4
 231950000    5
 231960000    4
 231970000    5
 231980000    7
 231990000    5
 232000000    8
 232010000    8
 232020000   10
 232030000    7
 232040000    8
 232050000    7
 232060000    8
 232070000    6
 232080000   21
 232090000   21
 232100000   21
 232110000   23
 232120000   16
 232130000   22
 232140000   21
 232150000   24
 232160000   22
 232170000   16
 232180000   16
 232190000   19
 232200000   24
 232210000   26
 232220000   23
 232230000   23
 232240000   22
 232250000   24
 232260000   20
 232270000   23
 232280000   23
 232290000    7
 232300000    5
 232310000    6
 232320000    5
 232330000    7
 232340000    3
 232350000    3
 232360000    5
 232370000    4
 232380000    4
 232390000    4
 232400000    6
 232410000   16
 232420000   23
 232430000   21
 232440000   15
 232450000   19
 232460000   18
 232470000   19
 232480000   22
 232490000   23
 232500000   19
 232510000   23
 232520000   21
 232530000   23
 232540000   25
 232550000   27
 232560000   23
 232570000   24
 232580000   23
 232590000   19
 232600000   26
 232610000   23
 232620000   27
 232630000   28
 232640000   27
 232650000   25
 232660000   26
 232670000   27
 232680000   24
 232690000   26
 232700000   26
 232710000   18
 232720000   23
 232730000   24
 232740000   23
 232750000    7
 232760000    7
 232770000   13
 232780000    7
 232790000   11
 232800000    7
 232810000    7
 232820000    8
 232830000    5
 232840000    9
 232850000    6
 232860000    5
 232870000    7
 232880000    7
 232890000    7
 232900000    4
 232910000    7
 232920000    7
 232930000    5
 232940000   15
 232950000   19
 232960000   17
 232970000   20
 232980000   21
 232990000   19
 233000000   21
 233010000   20
 233020000   21
 233030000   21
 233040000   22
 233050000   23
 233060000   28
 233070000   26
 233080000   29
 233090000   23
 233100000   27
 233110000   26
 233120000   27
 233130000   24
 233140000   26
 233150000   24
 233160000   27
 233170000   27
 233180000   26
 233190000   27
 233200000   30
 233210000   26
 233220000   27
 233230000   24
 233240000   26
 233250000   22
 233260000   26
 233270000   24
 233280000   23
 233290000   26
 233300000   20
 233310000   26
 233320000   20
 233330000   19
 233340000   21
 233350000   24
 233360000   22
 233370000   24
 233380000   27
 233390000   26
 233400000   27
 233410000   23
 233420000   27
 233430000   27
 233440000   25
 233450000   23
 233460000   25
 233470000   25
 233480000   21
 233490000   19
 233500000   22
 233510000   20
 233520000   21
 233530000   22
 233540000   26
 233550000   25
 233560000   26
 233570000   23
 233580000   23
 233590000   26
 233600000   21
 233610000   19
 233620000   21
 233630000    7
 233640000    5
 233650000    5
 233660000    4
 233670000    6
 233680000    6
 233690000    8
 233700000    5
 233710000    3
 233720000    4
 233730000    5
 233740000    5
 233750000   11
 233760000    7
 233770000   15
 233780000    6
 233790000    5
 233800000    5
 233810000    5
 233820000    5
 233830000    7
 233840000    4
 233850000    7
 233860000    6
 233870000    5
 233880000    8
 233890000   12
 233900000   13
 233910000   15
 233920000    7
 233930000    5
 233940000    5
 233950000    6
 233960000    7
 233970000    5
 233980000    5
 233990000    5
 234000000    7
 234010000    5
 234020000    3
 234030000    5
 234040000    6
 234050000    4
 234060000    3
 234070000    3
 234080000    4
 234090000    3
 234100000    3
 234110000    3
 234120000    2
 234130000    3
 234140000    4
 234150000    3
 234160000    5
 234170000    4
 234180000    4
 234190000    2
 234200000    4
 234210000   11
 234220000   15
 234230000   20
 234240000   21
 234250000   16
 234260000   13
 234270000   11
 234280000   13
 234290000   19
 234300000   23
 234310000   23
 234320000   21
 234330000   24
 234340000   26
 234350000   22
 234360000   23
 234370000   20
 234380000    4
 234390000    5
 234400000    8
 234410000    5
 234420000    5
 234430000    7
 234440000    7
 234450000    6
 234460000   10
 234470000    7
 234480000    4
 234490000    5
 234500000    5
 234510000    4
 234520000    6
 234530000    5
 234540000    8
 234550000    5
 234560000    6
 234570000    5
 234580000    5
 234590000    4
 234600000    4
 234610000    7
 234620000    7
 234630000    5
 234640000    4
 234650000    7
 234660000    5
 234670000    4
 234680000    5
 234690000    5
 234700000    8
 234710000    8
 234720000    5
 234730000    6
 234740000    4
 234750000    8
 234760000    4
 234770000    5
 234780000    3
 234790000    3
 234800000    2
 234810000    3
 234820000    5
 234830000    2
 234840000    5
 234850000    5
 234860000    4
 234870000    6
 234880000    4
 234890000    5
 234900000    2
 234910000    9
 234920000    6
 234930000    6
 234940000    4
 234950000    9
 234960000    4
 234970000    5
 234980000    4
 234990000    6
 235000000    3
 235010000    5
 235020000    5
 235030000    4
 235040000    4
 235050000   13
 235060000    3
 235070000    3
 235080000    3
 235090000    3
 235100000    3
 235110000    3
 235120000    4
 235130000    5
 235140000    4
 235150000    4
 235160000    5
 235170000    8
 235180000    5
 235190000    5
 235200000    4
 235210000    4
 235220000    3
 235230000    3
 235240000    4
 235250000    6
 235260000    8
 235270000    5
 235280000    3
 235290000    7
 235300000    4
 235310000    4
 235320000   11
 235330000    5
 235340000    5
 235350000    5
 235360000    4
 235370000    5
 235380000    6
 235390000    5
 235400000    8
 235410000    7
 235420000    6
 235430000    4
 235440000   10
 235450000    5
 235460000    4
 235470000    6
 235480000    3
 235490000    4
 235500000    7
 235510000    4
 235520000    4
 235530000    4
 235540000    6
 235550000    3
 235560000    4
 235570000    4
 235580000    4
 235590000    4
 235600000    5
 235610000    3
 235620000    5
 235630000    4
 235640000    3
 235650000   17
 235660000   14
 235670000    4
 235680000    4
 235690000    7
 235700000    5
 235710000    5
 235720000    5
 235730000    4
 235740000    5
 235750000    7
 235760000    5
 235770000    9
 235780000    9
 235790000    9
 235800000    6
 235810000    7
 235820000   13
 235830000    5
 235840000    4
 235850000    3
 235860000    3
 235870000    4
 235880000    5
 235890000    3
 235900000    3
 235910000    5
 235920000    3
 235930000    4
 235940000   12
 235950000    3
 235960000    6
 235970000    4
 235980000    2
 235990000    6
 236000000    5
 236010000    3
 236020000    4
 236030000    6
 236040000    5
 236050000    4
 236060000    7
 236070000    5
 236080000    4
 236090000    5
 236100000    3
 236110000    5
 236120000    6
 236130000    5
 236140000    9
 236150000    5
 236160000    3
 236170000    9
 236180000    5
 236190000    4
 236200000    6
 236210000    5
 236220000    5
 236230000    4
 236240000    5
 236250000    6
 236260000    5
 236270000    5
 236280000    7
 236290000    5
 236300000    3
 236310000   14
 236320000    4
 236330000    3
 236340000    4
 236350000    4
 236360000    3
 236370000    3
 236380000    3
 236390000    4
 236400000    3
 236410000    3
 236420000    3
 236430000    4
 236440000    4
 236450000    7
 236460000    4
 236470000    4
 236480000    3
 236490000    3
 236500000    4
 236510000    5
 236520000    6
 236530000    5
 236540000    3
 236550000    3
 236560000    3
 236570000    2
 236580000    3
 236590000    4
 236600000    2
 236610000    2
 236620000    4
 236630000    3
 236640000    3
 236650000    5
 236660000    4
 236670000    4
 236680000   11
 236690000    5
 236700000    5
 236710000    4
 236720000    5
 236730000    5
 236740000    4
 236750000    5
 236760000    5
 236770000    3
 236780000    5
 236790000    4
 236800000    5
 236810000    5
 236820000    6
 236830000    4
 236840000    3
 236850000    4
 236860000    3
 236870000    3
 236880000    3
 236890000    3
 236900000    3
 236910000    3
 236920000    3
 236930000    3
 236940000    3
 236950000    3
 236960000    3
 236970000    3
 236980000    3
 236990000    3
 237000000    4
 237010000    3
 237020000    2
 237030000    3
 237040000    2
 237050000    4
 237060000    2
 237070000    3
 237080000    2
 237090000    3
 237100000    3
 237110000    3
 237120000    4
 237130000    4
 237140000    3
 237150000    5
 237160000    3
 237170000    5
 237180000    5
 237190000    4
 237200000    7
 237210000    5
 237220000    5
 237230000    4
 237240000    4
 237250000    5
 237260000    5
 237270000    5
 237280000    3
 237290000    2
 237300000    3
 237310000    3
 237320000    3
 237330000    3
 237340000    3
 237350000    3
 237360000    3
 237370000    4
 237380000    3
 237390000    2
 237400000    3
 237410000    7
 237420000    3
 237430000    3
 237440000    3
 237450000    3
 237460000    2
 237470000    3
 237480000    3
 237490000    3
 237500000    2
 237510000    4
 237520000    3
 237530000    4
 237540000    4
 237550000    3
 237560000    5
 237570000    5
 237580000    4
 237590000    4
 237600000    4
 237610000    5
 237620000    4
 237630000    5
 237640000    4
 237650000    5
 237660000    3
 237670000    3
 237680000    6
 237690000    4
 237700000    2
 237710000    3
 237720000    3
 237730000    4
 237740000    3
 237750000    4
 237760000    3
 237770000    2
 237780000   12
 237790000   15
 237800000   10
 237810000   17
 237820000   12
 237830000   21
 237840000   21
 237850000   19
 237860000   22
 237870000   22
 237880000   22
 237890000   21
 237900000   17
 237910000   24
 237920000   21
 237930000   23
 237940000   25
 237950000   25
 237960000   23
 237970000   25
 237980000   18
 237990000   16
 238000000   17
 238010000   15
 238020000   19
 238030000   18
 238040000    5
 238050000    3
 238060000    5
 238070000    4
 238080000    8
 238090000    3
 238100000    3
 238110000    6
 238120000    4
 238130000    3
 238140000    4
 238150000    5
 238160000    3
 238170000    5
 238180000    4
 238190000    4
 238200000    4
 238210000    3
 238220000    6
 238230000    3
 238240000    4
 238250000    5
 238260000    4
 238270000    4
 238280000    5
 238290000    9
 238300000    5
 238310000    4
 238320000   12
 238330000   18
 238340000   21
 238350000   20
 238360000   19
 238370000   16
 238380000   10
 238390000    5
 238400000   19
 238410000    4
 238420000   16
 238430000   13
 238440000   19
 238450000   18
 238460000   19
 238470000   21
 238480000   19
 238490000   18
 238500000   19
 238510000   19
 238520000   19
 238530000   17
 238540000   12
 238550000   18
 238560000   14
 238570000    6
 238580000    4
 238590000    3
 238600000    5
 238610000    4
 238620000    3
 238630000    3
 238640000    2
 238650000    4
 238660000    5
 238670000    4
 238680000    4
 238690000    4
 238700000    2
 238710000    3
 238720000    3
 238730000    4
 238740000    3
 238750000    3
 238760000    3
 238770000    9
 238780000   14
 238790000   16
 238800000   16
 238810000   16
 238820000   26
 238830000    9
 238840000   22
 238850000   20
 238860000   17
 238870000   20
 238880000   19
 238890000   15
 238900000   19
 238910000   19
 238920000   21
 238930000   19
 238940000   19
 238950000   24
 238960000   19
 238970000   18
 238980000   24
 238990000   18
 239000000   20
 239010000   20
 239020000   20
 239030000    4
 239040000    7
 239050000    6
 239060000    4
 239070000    3
 239080000    4
 239090000    2
 239100000    5
 239110000    3
 239120000    3
 239130000    2
 239140000    3
 239150000    4
 239160000    5
 239170000    8
 239180000   14
 239190000   13
 239200000   11
 239210000   19
 239220000   17
 239230000    5
 239240000    4
 239250000    5
 239260000    5
 239270000    4
 239280000    4
 239290000    5
 239300000    3
 239310000    5
 239320000    3
 239330000    4
 239340000    3
 239350000    5
 239360000   19
 239370000   13
 239380000    6
 239390000   11
 239400000   13
 239410000    4
 239420000    5
 239430000    5
 239440000   10
 239450000    5
 239460000    5
 239470000    4
 239480000    5
 239490000    4
 239500000    3
 239510000    5
 239520000    3
 239530000    7
 239540000    5
 239550000    2
 239560000    3
 239570000    4
 239580000    3
 239590000    3
 239600000    5
 239610000    4
 239620000    4
 239630000    5
 239640000    4
 239650000    4
 239660000    4
 239670000    9
 239680000   13
 239690000   12
 239700000   15
 239710000   20
 239720000   22
 239730000   18
 239740000   17
 239750000    9
 239760000   25
 239770000   23
 239780000   21
 239790000   23
 239800000   23
 239810000   13
 239820000   19
 239830000   10
 239840000    4
 239850000    5
 239860000    3
 239870000    5
 239880000    5
 239890000    5
 239900000    5
 239910000    2
 239920000    3
 239930000    5
 239940000    4
 239950000    5
 239960000    5
 239970000    3
 239980000    5
 239990000    5
 240000000    4
 240000000    4
 240010000   19
 240020000   21
 240030000   19
 240040000   14
 240050000   18
 240060000   20
 240070000   21
 240080000   20
 240090000   19
 240100000   18
 240110000   19
 240120000   15
 240130000   15
 240140000   15
 240150000   16
 240160000    5
 240170000    4
 240180000    4
 240190000    7
 240200000    5
 240210000    4
 240220000    5
 240230000    7
 240240000    3
 240250000    4
 240260000    9
 240270000    3
 240280000    4
 240290000    3
 240300000    2
 240310000    5
 240320000    6
 240330000    4
 240340000    6
 240350000    6
 240360000   18
 240370000   21
 240380000   12
 240390000   18
 240400000   19
 240410000   21
 240420000   16
 240430000    9
 240440000    7
 240450000    7
 240460000    5
 240470000    5
 240480000    4
 240490000    4
 240500000    5
 240510000    8
 240520000    6
 240530000    8
 240540000    9
 240550000    7
 240560000    5
 240570000    3
 240580000    7
 240590000    7
 240600000    5
 240610000    8
 240620000    4
 240630000    2
 240640000    3
 240650000    5
 240660000    5
 240670000    5
 240680000    3
 240690000    4
 240700000    4
 240710000    4
 240720000    4
 240730000    4
 240740000    4
 240750000    6
 240760000    5
 240770000    4
 240780000    4
 240790000    4
 240800000    5
 240810000    4
 240820000    2
 240830000    3
 240840000    2
 240850000    4
 240860000    4
 240870000    2
 240880000    3
 240890000    2
 240900000    2
 240910000    3
 240920000    3
 240930000    4
 240940000    4
 240950000    4
 240960000    4
 240970000    4
 240980000    7
 240990000    7
 241000000    6
 241010000    3
 241020000    6
 241030000    4
 241040000    5
 241050000    4
 241060000    3
 241070000    4
 241080000    8
 241090000    4
 241100000    4
 241110000    4
 241120000    4
 241130000    4
 241140000    4
 241150000    5
 241160000    3
 241170000    4
 241180000    3
 241190000    8
 241200000    4
 241210000    5
 241220000    7
 241230000    5
 241240000    5
 241250000    4
 241260000    6
 241270000    5
 241280000    4
 241290000    3
 241300000    4
 241310000    4
 241320000    4
 241330000    5
 241340000    5
 241350000    3
 241360000    4
 241370000    3
 241380000    2
 241390000    4
 241400000    3
 241410000    4
 241420000    4
 241430000    7
 241440000   14
 241450000    6
 241460000    7
 241470000    5
 241480000    5
 241490000    3
 241500000    4
 241510000    4
 241520000    4
 241530000    5
 241540000    4
 241550000    8
 241560000   19
 241570000    7
 241580000    4
 241590000    5
 241600000    4
 241610000    4
 241620000    5
 241630000    4
 241640000    7
 241650000    5
 241660000    7
 241670000    5
 241680000    7
 241690000   19
 241700000   24
 241710000   24
 241720000   22
 241730000   20
 241740000   26
 241750000   22
 241760000   24
 241770000   21
 241780000   23
 241790000   26
 241800000   21
 241810000   23
 241820000   23
 241830000   26
 241840000   23
 241850000   22
 241860000   20
 241870000   22
 241880000   20
 241890000   20
 241900000   22
 241910000   22
 241920000   24
 241930000   21
 241940000   22
 241950000   20
 241960000   21
 241970000   22
 241980000   24
 241990000   25
 242000000   25
 242010000   26
 242020000   27
 242030000   26
 242040000   26
 242050000   26
 242060000   27
 242070000   22
 242080000   23
 242090000   23
 242100000   22
 242110000   24
 242120000   25
 242130000   22
 242140000   23
 242150000   25
 242160000   26
 242170000   27
 242180000   24
 242190000   23
 242200000   25
 242210000   28
 242220000   25
 242230000   24
 242240000   26
 242250000   25
 242260000   26
 242270000   26
 242280000   24
 242290000   21
 242300000   21
 242310000   25
 242320000   20
 242330000   18
 242340000   19
 242350000   17
 242360000   19
 242370000   17
 242380000   16
 242390000   17
 242400000   19
 242410000    6
 242420000    3
 242430000    5
 242440000    3
 242450000    4
 242460000   14
 242470000   14
 242480000   13
 242490000   13
 242500000   14
 242510000   11
 242520000   15
 242530000   14
 242540000   20
 242550000   16
 242560000   19
 242570000    5
 242580000    3
 242590000    2
 242600000    4
 242610000    5
 242620000    3
 242630000    2
 242640000   13
 242650000   18
 242660000    4
 242670000    5
 242680000    5
 242690000    4
 242700000    3
 242710000    5
 242720000    3
 242730000    3
 242740000   14
 242750000   12
 242760000   14
 242770000   18
 242780000   17
 242790000   14
 242800000   12
 242810000   19
 242820000   10
 242830000   10
 242840000   15
 242850000    5
 242860000    5
 242870000    5
 242880000   20
 242890000   11
 242900000    8
 242910000   14
 242920000   21
 242930000   18
 242940000   13
 242950000   17
 242960000   21
 242970000   19
 242980000   21
 242990000   19
 243000000   21
 243010000   23
 243020000   19
 243030000   19
 243040000   21
 243050000   16
 243060000   21
 243070000   19
 243080000   21
 243090000   24
 243100000   23
 243110000   19
 243120000   21
 243130000   22
 243140000   21
 243150000   17
 243160000   23
 243170000   18
 243180000   21
 243190000   21
 243200000   17
 243210000    4
 243220000    8
 243230000    7
 243240000    8
 243250000    7
 243260000    5
 243270000    5
 243280000    5
 243290000    5
 243300000    5
 243310000    3
 243320000    4
 243330000    4
 243340000    4
 243350000    5
 243360000    5
 243370000    5
 243380000    4
 243390000    4
 243400000    8
 243410000   22
 243420000   21
 243430000   23
 243440000   25
 243450000   26
 243460000   21
 243470000   25
 243480000   25
 243490000   23
 243500000   26
 243510000   20
 243520000   23
 243530000    4
 243540000    7
 243550000    5
 243560000   12
 243570000   22
 243580000   25
 243590000   22
 243600000   20
 243610000   25
 243620000   23
 243630000   23
 243640000   26
 243650000   27
 243660000   26
 243670000   27
 243680000   27
 243690000   25
 243700000   26
 243710000   21
 243720000   21
 243730000   26
 243740000   23
 243750000   20
 243760000   26
 243770000   22
 243780000   27
 243790000   20
 243800000   23
 243810000   19
 243820000   24
 243830000   28
 243840000   20
 243850000   22
 243860000   22
 243870000   23
 243880000   22
 243890000   25
 243900000   21
 243910000   21
 243920000   21
 243930000   24
 243940000   26
 243950000   19
 243960000   25
 243970000   22
 243980000   23
 243990000   25
 244000000   27
 244010000   21
 244020000   19
 244030000   25
 244040000   25
 244050000   25
 244060000   26
 244070000   26
 244080000   22
 244090000   19
 244100000   21
 244110000   23
 244120000   26
 244130000   23
 244140000   25
 244150000   26
 244160000   23
 244170000   24
 244180000   23
 244190000   19
 244200000   26
 244210000   26
 244220000   27
 244230000   23
 244240000   25
 244250000   24
 244260000   25
 244270000   24
 244280000   21
 244290000   26
 244300000   25
 244310000   26
 244320000   26
 244330000   26
 244340000   26
 244350000   23
 244360000   21
 244370000   23
 244380000   22
 244390000   25
 244400000   22
 244410000   21
 244420000   22
 244430000   20
 244440000   22
 244450000   25
 244460000   26
 244470000   24
 244480000   23
 244490000   24
 244500000   24
 244510000   26
 244520000   24
 244530000   24
 244540000   22
 244550000   24
 244560000   27
 244570000   26
 244580000   26
 244590000   23
 244600000   26
 244610000   23
 244620000   26
 244630000   26
 244640000   26
 244650000   26
 244660000   24
 244670000   23
 244680000   21
 244690000   22
 244700000   21
 244710000   22
 244720000   24
 244730000   23
 244740000   23
 244750000   21
 244760000   26
 244770000   24
 244780000   22
 244790000   22
 244800000   19
 244810000   21
 244820000   18
 244830000    5
 244840000    5
 244850000    5
 244860000    4
 244870000    7
 244880000    4
 244890000    8
 244900000    5
 244910000    2
 244920000    4
 244930000    3
 244940000    5
 244950000    5
 244960000    8
 244970000    6
 244980000    9
 244990000    6
 245000000    6
 245010000    7
 245020000   10
 245030000    8
 245040000   14
 245050000    8
 245060000    7
 245070000    7
 245080000    7
 245090000    7
 245100000   14
 245110000    8
 245120000    9
 245130000    7
 245140000   12
 245150000   14
 245160000    9
 245170000   11
 245180000    8
 245190000    8
 245200000   10
 245210000   10
 245220000    7
 245230000    6
 245240000    7
 245250000   12
 245260000   12
 245270000   15
 245280000    6
 245290000    5
 245300000    8
 245310000    4
 245320000   13
 245330000    3
 245340000    4
 245350000    4
 245360000    4
 245370000    4
 245380000    5
 245390000    5
 245400000    4
 245410000   10
 245420000    4
 245430000    9
 245440000    4
 245450000   19
 245460000   19
 245470000   21
 245480000   23
 245490000   22
 245500000   23
 245510000   24
 245520000   24
 245530000   24
 245540000   21
 245550000   26
 245560000   27
 245570000   26
 245580000   25
 245590000   26
 245600000   25
 245610000   25
 245620000   26
 245630000   24
 245640000   22
 245650000   26
 245660000   25
 245670000   26
 245680000   24
 245690000   26
 245700000   27
 245710000   26
 245720000   26
 245730000   24
 245740000   22
 245750000   24
 245760000   21
 245770000   24
 245780000   26
 245790000   23
 245800000   26
 245810000   26
 245820000   24
 245830000   26
 245840000   23
 245850000   26
 245860000   27
 245870000   26
 245880000   26
 245890000   26
 245900000   20
 245910000   22
 245920000   22
 245930000   22
 245940000   16
 245950000   22
 245960000   21
 245970000   21
 245980000   21
 245990000   25
 246000000   21
 246010000   24
 246020000   25
 246030000   20
 246040000   21
 246050000   24
 246060000   26
 246070000   26
 246080000   26
 246090000   24
 246100000   24
 246110000   18
 246120000   26
 246130000   26
 246140000   27
 246150000   28
 246160000   27
 246170000   26
 246180000   27
 246190000   27
 246200000   22
 246210000   24
 246220000   26
 246230000   27
 246240000   27
 246250000   27
 246260000   27
 246270000   26
 246280000   24
 246290000   26
 246300000   23
 246310000   25
 246320000   23
 246330000   30
 246340000   28
 246350000   28
 246360000   27
 246370000   27
 246380000   26
 246390000   25
 246400000   26
 246410000   30
 246420000   30
 246430000   24
 246440000   25
 246450000   26
 246460000   27
 246470000   28
 246480000   25
 246490000   30
 246500000   28
 246510000   23
 246520000   27
 246530000   28
 246540000   27
 246550000   28
 246560000   28
 246570000   28
 246580000   23
 246590000   25
 246600000   20
 246610000   23
 246620000   23
 246630000   21
 246640000   26
 246650000   23
 246660000   23
 246670000   22
 246680000   22
 246690000   26
 246700000   21
 246710000   25
 246720000   25
 246730000   23
 246740000   24
 246750000   21
 246760000   19
 246770000   22
 246780000   16
 246790000   17
 246800000   19
 246810000   21
 246820000   21
 246830000   23
 246840000   16
 246850000   19
 246860000   23
 246870000   24
 246880000   21
 246890000   25
 246900000   19
 246910000   23
 246920000   24
 246930000   23
 246940000   21
 246950000   22
 246960000   19
 246970000   21
 246980000   23
 246990000   23
 247000000   24
 247010000   26
 247020000   26
 247030000   22
 247040000   26
 247050000   20
 247060000   22
 247070000   22
 247080000   22
 247090000   21
 247100000   23
 247110000   20
 247120000   26
 247130000   21
 247140000   22
 247150000   24
 247160000   23
 247170000   26
 247180000   23
 247190000   23
 247200000   26
 247210000   22
 247220000   19
 247230000   24
 247240000   25
 247250000   18
 247260000   19
 247270000   19
 247280000   11
 247290000    6
 247300000    5
 247310000    7
 247320000    5
 247330000    5
 247340000    5
 247350000    5
 247360000    5
 247370000    5
 247380000    3
 247390000    5
 247400000    2
 247410000    4
 247420000    3
 247430000    3
 247440000    5
 247450000    4
 247460000    5
 247470000    4
 247480000    2
 247490000    3
 247500000    3
 247510000    3
 247520000    5
 247530000    4
 247540000    7
 247550000    7
 247560000    4
 247570000    5
 247580000    5
 247590000   19
 247600000   23
 247610000   24
 247620000   18
 247630000   21
 247640000   23
 247650000   23
 247660000   23
 247670000   22
 247680000   27
 247690000   22
 247700000   25
 247710000   24
 247720000   22
 247730000   26
 247740000   23
 247750000   22
 247760000   22
 247770000   26
 247780000   19
 247790000   20
 247800000    5
 247810000    5
 247820000    5
 247830000    5
 247840000   11
 247850000    6
 247860000    9
 247870000    7
 247880000    6
 247890000    8
 247900000    9
 247910000    5
 247920000    6
 247930000    7
 247940000    5
 247950000    5
 247960000    7
 247970000    7
 247980000    7
 247990000    4
 248000000   10
 248010000    5
 248020000    4
 248030000    5
 248040000    8
 248050000    6
 248060000    8
 248070000    4
 248080000    7
 248090000    5
 248100000   13
 248110000    7
 248120000   14
 248130000    5
 248140000    5
 248150000    7
 248160000    6
 248170000    7
 248180000    5
 248190000    5
 248200000    5
 248210000    7
 248220000    7
 248230000    5
 248240000    5
 248250000    5
 248260000    9
 248270000    7
 248280000    4
 248290000    4
 248300000    9
 248310000    4
 248320000    3
 248330000    7
 248340000    3
 248350000    3
 248360000    4
 248370000    5
 248380000    5
 248390000    3
 248400000    3
 248410000    5
 248420000    4
 248430000    3
 248440000    5
 248450000    5
 248460000    4
 248470000    5
 248480000    6
 248490000    7
 248500000    4
 248510000    8
 248520000    7
 248530000    4
 248540000    4
 248550000    7
 248560000    4
 248570000    4
 248580000    4
 248590000   12
 248600000    5
 248610000   10
 248620000    7
 248630000    6
 248640000    7
 248650000   10
 248660000   14
 248670000   19
 248680000   15
 248690000    3
 248700000    4
 248710000    3
 248720000    4
 248730000    5
 248740000    4
 248750000    5
 248760000    5
 248770000    3
 248780000    4
 248790000    5
 248800000    5
 248810000    4
 248820000    6
 248830000    4
 248840000    5
 248850000    3
 248860000    4
 248870000    3
 248880000    4
 248890000   10
 248900000    5
 248910000    4
 248920000   22
 248930000   23
 248940000   23
 248950000   17
 248960000   20
 248970000   22
 248980000   23
 248990000   25
 249000000   21
 249010000   25
 249020000   26
 249030000   25
 249040000   26
 249050000   26
 249060000   22
 249070000   26
 249080000   26
 249090000   26
 249100000   24
 249110000   24
 249120000   21
 249130000    4
 249140000    4
 249150000    5
 249160000   14
 249170000    4
 249180000    5
 249190000    4
 249200000    7
 249210000   15
 249220000    5
 249230000    5
 249240000    5
 249250000    5
 249260000    7
 249270000    3
 249280000    3
 249290000   11
 249300000    4
 249310000    4
 249320000    5
 249330000    3
 249340000    8
 249350000    5
 249360000    5
 249370000    5
 249380000    5
 249390000    4
 249400000    5
 249410000    5
 249420000    5
 249430000    5
 249440000    5
 249450000    5
 249460000    5
 249470000    6
 249480000    5
 249490000    4
 249500000    5
 249510000    3
 249520000    5
 249530000    8
 249540000    3
 249550000    4
 249560000    5
 249570000    3
 249580000    4
 249590000    4
 249600000    4
 249610000    3
 249620000    5
 249630000    4
 249640000    5
 249650000    4
 249660000    5
 249670000    4
 249680000   15
 249690000    4
 249700000    5
 249710000   17
 249720000    7
 249730000    3
 249740000    4
 249750000    5
 249760000    4
 249770000    4
[truncated: 1,219,105 more chars]
