# Supplementary material for: Directional translocation resistance of Zika xrRNA
Source: Nat Commun. 2020 Jul 27;11:3749. doi: 10.1038/s41467-020-17508-7 (PMC7385498; doi:10.1038/s41467-020-17508-7)
Supplement: Supplementary file 4 — Source Data [file 41467_2020_17508_MOESM4_ESM.zip › Source_Data_Figures/Fig2B/5'translocation-rate_r0-T300K/r_8_translocated_portion.dat]

# Trajectory file ../../zika_rna/03_translocation_by_force_ramping/TP_END1/rate1x/t95/r_8/dump_t95_Rramped.lammpstrj
# time  length_translocated_portion
         0    2
     10000    2
     20000    3
     30000    4
     40000    3
     50000    4
     60000    2
     70000    3
     80000    6
     90000    8
    100000    4
    110000    3
    120000    3
    130000    2
    140000    3
    150000    2
    160000    3
    170000    3
    180000    7
    190000    4
    200000    3
    210000    6
    220000    4
    230000    5
    240000    3
    250000    3
    260000    2
    270000    3
    280000    2
    290000    3
    300000    3
    310000    3
    320000    3
    330000    3
    340000    3
    350000    4
    360000    3
    370000    3
    380000    2
    390000    4
    400000    4
    410000    3
    420000    3
    430000    4
    440000    2
    450000    4
    460000    2
    470000    3
    480000    3
    490000    2
    500000    3
    510000    3
    520000    3
    530000    3
    540000    2
    550000    3
    560000    2
    570000    3
    580000    5
    590000    4
    600000    3
    610000    3
    620000    4
    630000    4
    640000    3
    650000    7
    660000    8
    670000    5
    680000    8
    690000    5
    700000    2
    710000    3
    720000    5
    730000    3
    740000    2
    750000    3
    760000    4
    770000    5
    780000    2
    790000    2
    800000    3
    810000    3
    820000    4
    830000    4
    840000    3
    850000    2
    860000    3
    870000    3
    880000    2
    890000    3
    900000    4
    910000    2
    920000    3
    930000    3
    940000    3
    950000    3
    960000    3
    970000    3
    980000    3
    990000    2
   1000000    2
   1010000    3
   1020000    4
   1030000    3
   1040000    3
   1050000    2
   1060000    3
   1070000    3
   1080000    3
   1090000    3
   1100000    4
   1110000    3
   1120000    3
   1130000    4
   1140000    3
   1150000    2
   1160000    2
   1170000    2
   1180000    3
   1190000    3
   1200000    2
   1210000    3
   1220000    2
   1230000    3
   1240000    3
   1250000    4
   1260000    2
   1270000    4
   1280000    3
   1290000    3
   1300000    2
   1310000    3
   1320000    3
   1330000    3
   1340000    3
   1350000    2
   1360000    3
   1370000    4
   1380000    2
   1390000    3
   1400000    2
   1410000    3
   1420000    2
   1430000    2
   1440000    3
   1450000    3
   1460000    3
   1470000    2
   1480000    3
   1490000    3
   1500000    3
   1510000    3
   1520000    3
   1530000    3
   1540000    3
   1550000   15
   1560000   10
   1570000   13
   1580000   15
   1590000    5
   1600000    3
   1610000    4
   1620000    4
   1630000    4
   1640000    4
   1650000    3
   1660000    3
   1670000    3
   1680000    3
   1690000    2
   1700000    3
   1710000    4
   1720000    2
   1730000    2
   1740000    4
   1750000    4
   1760000    3
   1770000    3
   1780000    4
   1790000    4
   1800000    2
   1810000    3
   1820000    3
   1830000    4
   1840000    4
   1850000    5
   1860000    4
   1870000    2
   1880000    3
   1890000    2
   1900000    3
   1910000    2
   1920000    3
   1930000    3
   1940000    2
   1950000    2
   1960000    3
   1970000    3
   1980000    3
   1990000    3
   2000000    3
   2010000    2
   2020000    3
   2030000    2
   2040000    2
   2050000    5
   2060000    4
   2070000    2
   2080000    3
   2090000    3
   2100000    3
   2110000    3
   2120000    3
   2130000    4
   2140000    2
   2150000    3
   2160000    2
   2170000    4
   2180000    3
   2190000    3
   2200000    3
   2210000    4
   2220000    3
   2230000    3
   2240000    3
   2250000    3
   2260000    3
   2270000    2
   2280000    3
   2290000    3
   2300000    3
   2310000    4
   2320000    4
   2330000    3
   2340000    3
   2350000    4
   2360000    5
   2370000    3
   2380000    5
   2390000    4
   2400000    4
   2410000    3
   2420000    3
   2430000    7
   2440000    5
   2450000    4
   2460000    2
   2470000    3
   2480000    3
   2490000    2
   2500000    4
   2510000    5
   2520000    5
   2530000    4
   2540000    4
   2550000    3
   2560000    5
   2570000    3
   2580000    3
   2590000    4
   2600000    3
   2610000    3
   2620000    3
   2630000    3
   2640000    4
   2650000    3
   2660000    3
   2670000    4
   2680000    2
   2690000    3
   2700000    3
   2710000    4
   2720000    5
   2730000    3
   2740000    8
   2750000    4
   2760000    2
   2770000    2
   2780000    4
   2790000    5
   2800000    3
   2810000    4
   2820000    4
   2830000    2
   2840000    4
   2850000    3
   2860000    3
   2870000    4
   2880000    5
   2890000    3
   2900000    2
   2910000    5
   2920000    3
   2930000    5
   2940000    4
   2950000    3
   2960000    2
   2970000    4
   2980000    3
   2990000    3
   3000000    4
   3010000    5
   3020000    2
   3030000    3
   3040000    4
   3050000    3
   3060000   15
   3070000    3
   3080000    3
   3090000    2
   3100000    3
   3110000    3
   3120000    3
   3130000    4
   3140000    3
   3150000    4
   3160000    4
   3170000    4
   3180000    5
   3190000    3
   3200000    5
   3210000    4
   3220000    3
   3230000    3
   3240000    3
   3250000    3
   3260000    2
   3270000    2
   3280000    3
   3290000    3
   3300000    3
   3310000    2
   3320000    3
   3330000    2
   3340000    4
   3350000    2
   3360000    4
   3370000    2
   3380000    3
   3390000    2
   3400000    2
   3410000    3
   3420000    3
   3430000    2
   3440000    3
   3450000    3
   3460000    3
   3470000    4
   3480000    3
   3490000    3
   3500000    3
   3510000    5
   3520000    2
   3530000    4
   3540000    3
   3550000    3
   3560000    2
   3570000    3
   3580000    3
   3590000    3
   3600000    3
   3610000    4
   3620000    4
   3630000    5
   3640000    3
   3650000    2
   3660000    3
   3670000    2
   3680000    3
   3690000    4
   3700000    3
   3710000    2
   3720000    3
   3730000    3
   3740000    3
   3750000    3
   3760000    3
   3770000    3
   3780000    3
   3790000    3
   3800000    3
   3810000    2
   3820000    3
   3830000    2
   3840000    3
   3850000    3
   3860000    2
   3870000    3
   3880000    3
   3890000    3
   3900000    3
   3910000    3
   3920000    3
   3930000    3
   3940000    2
   3950000    3
   3960000    7
   3970000    2
   3980000    6
   3990000    3
   4000000    4
   4010000    3
   4020000    2
   4030000    3
   4040000    3
   4050000    5
   4060000    3
   4070000    5
   4080000    3
   4090000    2
   4100000    3
   4110000    3
   4120000    3
   4130000    4
   4140000    3
   4150000    3
   4160000    3
   4170000    2
   4180000    3
   4190000    3
   4200000    3
   4210000    4
   4220000    3
   4230000    3
   4240000    3
   4250000    3
   4260000    4
   4270000    3
   4280000    2
   4290000    2
   4300000    2
   4310000    4
   4320000    3
   4330000    2
   4340000   11
   4350000    3
   4360000    3
   4370000    3
   4380000    3
   4390000    3
   4400000    2
   4410000    2
   4420000    3
   4430000    2
   4440000    3
   4450000    3
   4460000    3
   4470000    3
   4480000    2
   4490000    3
   4500000    4
   4510000    4
   4520000    2
   4530000    3
   4540000    3
   4550000    3
   4560000    4
   4570000    3
   4580000    3
   4590000    3
   4600000    3
   4610000    3
   4620000    3
   4630000    3
   4640000    4
   4650000    2
   4660000    3
   4670000    2
   4680000    3
   4690000    3
   4700000    3
   4710000    3
   4720000    4
   4730000    2
   4740000    3
   4750000    3
   4760000    3
   4770000    3
   4780000    2
   4790000    2
   4800000    4
   4810000    3
   4820000    3
   4830000    3
   4840000    2
   4850000    3
   4860000    3
   4870000    3
   4880000    3
   4890000    2
   4900000    3
   4910000    3
   4920000    3
   4930000    3
   4940000    4
   4950000    3
   4960000    3
   4970000    4
   4980000    3
   4990000    3
   5000000    4
   5010000    3
   5020000    4
   5030000    5
   5040000    4
   5050000    2
   5060000    4
   5070000    4
   5080000    4
   5090000    2
   5100000    3
   5110000    3
   5120000    1
   5130000    3
   5140000    3
   5150000    3
   5160000    2
   5170000    2
   5180000    2
   5190000    2
   5200000    3
   5210000    3
   5220000    4
   5230000    2
   5240000    3
   5250000    5
   5260000    2
   5270000    3
   5280000    3
   5290000    3
   5300000    4
   5310000    3
   5320000    5
   5330000    4
   5340000    3
   5350000    3
   5360000    3
   5370000    3
   5380000    3
   5390000    3
   5400000    2
   5410000    3
   5420000    2
   5430000    2
   5440000    2
   5450000    2
   5460000    2
   5470000    3
   5480000    2
   5490000    2
   5500000    2
   5510000    9
   5520000   12
   5530000    3
   5540000    3
   5550000    3
   5560000    2
   5570000    3
   5580000    2
   5590000    3
   5600000    3
   5610000    2
   5620000    3
   5630000    3
   5640000    2
   5650000    3
   5660000    3
   5670000    5
   5680000    3
   5690000    4
   5700000    3
   5710000    3
   5720000    4
   5730000    3
   5740000    3
   5750000    3
   5760000    4
   5770000    4
   5780000    3
   5790000    4
   5800000    3
   5810000    4
   5820000    2
   5830000    2
   5840000    3
   5850000    4
   5860000    3
   5870000    3
   5880000    2
   5890000    3
   5900000    2
   5910000    3
   5920000    4
   5930000    4
   5940000    4
   5950000    3
   5960000    2
   5970000    8
   5980000    4
   5990000    3
   6000000    3
   6010000    3
   6020000    2
   6030000    3
   6040000    3
   6050000    2
   6060000    7
   6070000    3
   6080000    3
   6090000    3
   6100000    3
   6110000    3
   6120000    2
   6130000    3
   6140000    2
   6150000    3
   6160000    3
   6170000    3
   6180000    3
   6190000    3
   6200000    3
   6210000    3
   6220000    3
   6230000    3
   6240000    2
   6250000    2
   6260000    3
   6270000    3
   6280000    4
   6290000    4
   6300000    4
   6310000    4
   6320000    3
   6330000    3
   6340000    3
   6350000    4
   6360000    3
   6370000    3
   6380000    3
   6390000    4
   6400000    4
   6410000    3
   6420000    3
   6430000    3
   6440000    3
   6450000    4
   6460000    3
   6470000    3
   6480000    4
   6490000    3
   6500000    3
   6510000    2
   6520000    2
   6530000    2
   6540000    2
   6550000    2
   6560000    3
   6570000    3
   6580000    2
   6590000    2
   6600000    3
   6610000    4
   6620000    2
   6630000    2
   6640000    3
   6650000    3
   6660000    3
   6670000    3
   6680000    3
   6690000    7
   6700000    4
   6710000    3
   6720000    3
   6730000    4
   6740000    2
   6750000    4
   6760000    2
   6770000    3
   6780000    5
   6790000    3
   6800000    2
   6810000    2
   6820000    3
   6830000    3
   6840000    3
   6850000    4
   6860000    5
   6870000    4
   6880000    3
   6890000    3
   6900000    2
   6910000    2
   6920000    2
   6930000   15
   6940000    3
   6950000    3
   6960000    4
   6970000    3
   6980000    3
   6990000    3
   7000000    3
   7010000    3
   7020000    2
   7030000    2
   7040000    8
   7050000    3
   7060000    3
   7070000    3
   7080000    3
   7090000    3
   7100000    3
   7110000    3
   7120000    4
   7130000    3
   7140000    3
   7150000    3
   7160000    4
   7170000    3
   7180000    2
   7190000    4
   7200000    2
   7210000    3
   7220000    2
   7230000    2
   7240000    2
   7250000    2
   7260000    2
   7270000    2
   7280000    3
   7290000    3
   7300000    2
   7310000    3
   7320000    3
   7330000    3
   7340000    2
   7350000    2
   7360000    3
   7370000    2
   7380000    2
   7390000    3
   7400000    3
   7410000    2
   7420000    3
   7430000    3
   7440000    3
   7450000    3
   7460000    2
   7470000    2
   7480000    2
   7490000    3
   7500000    3
   7510000    3
   7520000    2
   7530000    3
   7540000    3
   7550000    4
   7560000    3
   7570000    3
   7580000    2
   7590000    3
   7600000    4
   7610000    3
   7620000    2
   7630000    2
   7640000    3
   7650000    3
   7660000    2
   7670000    4
   7680000    2
   7690000    4
   7700000    2
   7710000    3
   7720000    3
   7730000    3
   7740000    3
   7750000    4
   7760000    3
   7770000    3
   7780000    5
   7790000    3
   7800000    2
   7810000    5
   7820000    2
   7830000    3
   7840000    3
   7850000    4
   7860000    5
   7870000    3
   7880000    2
   7890000    3
   7900000    4
   7910000    2
   7920000    3
   7930000    3
   7940000    2
   7950000    2
   7960000    3
   7970000    5
   7980000    3
   7990000    3
   8000000    3
   8010000    3
   8020000    3
   8030000    4
   8040000    2
   8050000    3
   8060000    3
   8070000    4
   8080000    4
   8090000    3
   8100000    3
   8110000    2
   8120000    2
   8130000    4
   8140000    4
   8150000    3
   8160000    3
   8170000    3
   8180000    3
   8190000    2
   8200000    3
   8210000    3
   8220000    7
   8230000    3
   8240000    3
   8250000    3
   8260000    3
   8270000    3
   8280000    2
   8290000    3
   8300000    4
   8310000    4
   8320000    4
   8330000    3
   8340000    3
   8350000    4
   8360000    3
   8370000    3
   8380000    4
   8390000    3
   8400000    3
   8410000    2
   8420000    3
   8430000    4
   8440000    4
   8450000    4
   8460000    3
   8470000    3
   8480000    2
   8490000    2
   8500000    5
   8510000    3
   8520000    3
   8530000    3
   8540000    4
   8550000    3
   8560000    2
   8570000    2
   8580000    3
   8590000    2
   8600000    2
   8610000    2
   8620000    4
   8630000    3
   8640000    4
   8650000    3
   8660000    2
   8670000    4
   8680000    4
   8690000    3
   8700000    2
   8710000    2
   8720000    3
   8730000    3
   8740000    3
   8750000    2
   8760000    2
   8770000    2
   8780000    2
   8790000    2
   8800000    2
   8810000    2
   8820000    2
   8830000    3
   8840000    5
   8850000    3
   8860000    2
   8870000    2
   8880000    3
   8890000    3
   8900000    2
   8910000    2
   8920000    2
   8930000    3
   8940000    3
   8950000    3
   8960000    4
   8970000    3
   8980000    3
   8990000    4
   9000000    3
   9010000    3
   9020000    4
   9030000    4
   9040000    3
   9050000    4
   9060000    3
   9070000    2
   9080000    2
   9090000    3
   9100000    3
   9110000    5
   9120000    3
   9130000    3
   9140000    2
   9150000    2
   9160000    2
   9170000    4
   9180000    4
   9190000    3
   9200000    3
   9210000    3
   9220000    2
   9230000    3
   9240000    3
   9250000    3
   9260000    4
   9270000    3
   9280000    3
   9290000    2
   9300000    3
   9310000    2
   9320000    2
   9330000    4
   9340000    3
   9350000    4
   9360000    4
   9370000    2
   9380000    3
   9390000    2
   9400000    3
   9410000    3
   9420000    2
   9430000    3
   9440000    3
   9450000    3
   9460000    2
   9470000    4
   9480000    4
   9490000    4
   9500000    3
   9510000    3
   9520000    3
   9530000    3
   9540000    3
   9550000    2
   9560000    2
   9570000    3
   9580000    3
   9590000    2
   9600000    3
   9610000    5
   9620000    3
   9630000    1
   9640000    3
   9650000    2
   9660000    4
   9670000    2
   9680000    5
   9690000    3
   9700000    3
   9710000    3
   9720000    4
   9730000    4
   9740000    3
   9750000    3
   9760000    4
   9770000    3
   9780000    5
   9790000    3
   9800000    2
   9810000    3
   9820000    5
   9830000    3
   9840000    2
   9850000    3
   9860000    3
   9870000    5
   9880000    3
   9890000    4
   9900000    3
   9910000    3
   9920000    2
   9930000    4
   9940000    3
   9950000    3
   9960000    5
   9970000    3
   9980000    2
   9990000    3
  10000000    2
  10010000    3
  10020000    4
  10030000    3
  10040000    4
  10050000    3
  10060000    3
  10070000    2
  10080000    3
  10090000    2
  10100000    4
  10110000    3
  10120000    3
  10130000    3
  10140000    3
  10150000    3
  10160000    2
  10170000    3
  10180000    2
  10190000    4
  10200000    4
  10210000    3
  10220000    4
  10230000    3
  10240000    3
  10250000    3
  10260000    3
  10270000    3
  10280000    4
  10290000    3
  10300000    3
  10310000    4
  10320000    3
  10330000    4
  10340000    3
  10350000    3
  10360000    4
  10370000    4
  10380000    3
  10390000    4
  10400000    4
  10410000    4
  10420000    3
  10430000    3
  10440000    4
  10450000    3
  10460000    3
  10470000    3
  10480000    5
  10490000    3
  10500000    2
  10510000    3
  10520000    4
  10530000    3
  10540000    2
  10550000    3
  10560000    3
  10570000    4
  10580000    2
  10590000    4
  10600000    3
  10610000    3
  10620000    3
  10630000    3
  10640000   15
  10650000   12
  10660000   16
  10670000   11
  10680000   14
  10690000   16
  10700000   12
  10710000   12
  10720000   11
  10730000    3
  10740000    3
  10750000    2
  10760000    2
  10770000    3
  10780000    3
  10790000    3
  10800000    2
  10810000    5
  10820000    3
  10830000    3
  10840000    3
  10850000    4
  10860000    3
  10870000    3
  10880000    3
  10890000    3
  10900000    2
  10910000    4
  10920000    3
  10930000    3
  10940000    3
  10950000    4
  10960000    3
  10970000    3
  10980000    2
  10990000    5
  11000000    3
  11010000    3
  11020000    3
  11030000    3
  11040000    3
  11050000    3
  11060000    3
  11070000    2
  11080000    3
  11090000    3
  11100000    3
  11110000    2
  11120000    3
  11130000    3
  11140000    3
  11150000    4
  11160000    4
  11170000    3
  11180000    3
  11190000    3
  11200000    4
  11210000    3
  11220000    4
  11230000    3
  11240000    3
  11250000    3
  11260000    3
  11270000    3
  11280000    2
  11290000    3
  11300000    3
  11310000    3
  11320000    3
  11330000    2
  11340000    4
  11350000    3
  11360000    3
  11370000    2
  11380000    3
  11390000    4
  11400000    3
  11410000    3
  11420000    3
  11430000    3
  11440000    2
  11450000    4
  11460000    2
  11470000    3
  11480000    3
  11490000    4
  11500000    3
  11510000    3
  11520000    3
  11530000    3
  11540000    3
  11550000    2
  11560000    2
  11570000    4
  11580000    3
  11590000    3
  11600000    3
  11610000    2
  11620000    3
  11630000    3
  11640000    3
  11650000    2
  11660000    3
  11670000    2
  11680000    8
  11690000    3
  11700000    2
  11710000    3
  11720000    2
  11730000    4
  11740000    3
  11750000    3
  11760000   15
  11770000   11
  11780000   12
  11790000   12
  11800000    3
  11810000    3
  11820000    3
  11830000    3
  11840000    2
  11850000    3
  11860000    3
  11870000    2
  11880000    3
  11890000    4
  11900000    3
  11910000    2
  11920000    3
  11930000    3
  11940000    3
  11950000    3
  11960000    3
  11970000    3
  11980000    4
  11990000    3
  12000000    3
  12010000    3
  12020000    5
  12030000    3
  12040000    3
  12050000    3
  12060000    3
  12070000    3
  12080000    3
  12090000    3
  12100000    3
  12110000    3
  12120000    4
  12130000    4
  12140000    2
  12150000    4
  12160000    4
  12170000    4
  12180000    3
  12190000    3
  12200000    3
  12210000    4
  12220000    4
  12230000    4
  12240000    4
  12250000    3
  12260000    3
  12270000    3
  12280000    3
  12290000    3
  12300000    3
  12310000    3
  12320000    4
  12330000    3
  12340000    3
  12350000    2
  12360000    3
  12370000    3
  12380000    3
  12390000    3
  12400000    4
  12410000    3
  12420000    2
  12430000    3
  12440000    3
  12450000    2
  12460000    4
  12470000    3
  12480000    3
  12490000    4
  12500000    4
  12510000    2
  12520000    2
  12530000    3
  12540000    2
  12550000    3
  12560000    3
  12570000    2
  12580000    3
  12590000    2
  12600000    3
  12610000    3
  12620000    2
  12630000    5
  12640000    4
  12650000    3
  12660000    3
  12670000    3
  12680000    4
  12690000    3
  12700000    2
  12710000    3
  12720000    3
  12730000    3
  12740000    4
  12750000    4
  12760000    4
  12770000    3
  12780000    3
  12790000    3
  12800000    4
  12810000    8
  12820000    4
  12830000    2
  12840000    4
  12850000    3
  12860000    2
  12870000    3
  12880000    7
  12890000   12
  12900000    9
  12910000   10
  12920000    3
  12930000    3
  12940000    3
  12950000    3
  12960000    2
  12970000    4
  12980000    3
  12990000    2
  13000000    3
  13010000    3
  13020000    3
  13030000    2
  13040000    3
  13050000    5
  13060000    3
  13070000    2
  13080000    3
  13090000    3
  13100000    2
  13110000    3
  13120000    2
  13130000    2
  13140000    2
  13150000    3
  13160000    3
  13170000    3
  13180000    3
  13190000    2
  13200000    4
  13210000    4
  13220000    3
  13230000    2
  13240000    3
  13250000    4
  13260000    4
  13270000    3
  13280000    3
  13290000    2
  13300000    4
  13310000    2
  13320000    3
  13330000    3
  13340000    3
  13350000    3
  13360000    4
  13370000    4
  13380000    3
  13390000    3
  13400000    3
  13410000    3
  13420000    2
  13430000    3
  13440000    4
  13450000    4
  13460000    1
  13470000    5
  13480000    3
  13490000    2
  13500000    4
  13510000    3
  13520000    3
  13530000    4
  13540000    3
  13550000    4
  13560000    4
  13570000    3
  13580000    3
  13590000    3
  13600000    3
  13610000    3
  13620000    3
  13630000    3
  13640000    2
  13650000    3
  13660000    5
  13670000    4
  13680000    3
  13690000    4
  13700000    4
  13710000    6
  13720000    4
  13730000    3
  13740000    3
  13750000    3
  13760000   18
  13770000   16
  13780000    3
  13790000    8
  13800000    3
  13810000    2
  13820000    3
  13830000    3
  13840000    3
  13850000    3
  13860000    4
  13870000    2
  13880000    3
  13890000    2
  13900000    3
  13910000    3
  13920000    3
  13930000    3
  13940000    3
  13950000    3
  13960000    3
  13970000    3
  13980000    3
  13990000    3
  14000000    3
  14010000    3
  14020000    3
  14030000    3
  14040000    3
  14050000    1
  14060000    3
  14070000    3
  14080000    3
  14090000    2
  14100000    3
  14110000    3
  14120000    2
  14130000    2
  14140000    4
  14150000    4
  14160000    5
  14170000    2
  14180000    4
  14190000    3
  14200000    3
  14210000    3
  14220000    3
  14230000    4
  14240000    2
  14250000    4
  14260000    2
  14270000    2
  14280000    2
  14290000    3
  14300000    3
  14310000    3
  14320000    2
  14330000    3
  14340000    3
  14350000    4
  14360000    3
  14370000    2
  14380000    2
  14390000    4
  14400000    4
  14410000    6
  14420000    3
  14430000    3
  14440000    3
  14450000    3
  14460000    3
  14470000    3
  14480000    2
  14490000    3
  14500000    2
  14510000    4
  14520000    3
  14530000    3
  14540000    3
  14550000    3
  14560000    5
  14570000    3
  14580000    4
  14590000    2
  14600000    3
  14610000    3
  14620000    3
  14630000    3
  14640000    3
  14650000    3
  14660000    3
  14670000    3
  14680000    3
  14690000    2
  14700000    3
  14710000    2
  14720000    2
  14730000    2
  14740000    4
  14750000    4
  14760000    3
  14770000    3
  14780000    5
  14790000    3
  14800000    3
  14810000    4
  14820000    4
  14830000    3
  14840000    4
  14850000    3
  14860000    3
  14870000    3
  14880000    2
  14890000    3
  14900000    4
  14910000    3
  14920000    3
  14930000    3
  14940000    4
  14950000    4
  14960000    3
  14970000    3
  14980000    3
  14990000    2
  15000000    3
  15010000    2
  15020000    2
  15030000    4
  15040000    2
  15050000    3
  15060000    4
  15070000    3
  15080000    3
  15090000    3
  15100000    3
  15110000    4
  15120000    2
  15130000    2
  15140000    3
  15150000    3
  15160000    3
  15170000    3
  15180000    3
  15190000    3
  15200000    2
  15210000    3
  15220000    4
  15230000    4
  15240000    3
  15250000    2
  15260000    4
  15270000    3
  15280000    3
  15290000    1
  15300000    3
  15310000    2
  15320000    2
  15330000    3
  15340000    4
  15350000    3
  15360000    4
  15370000    3
  15380000    3
  15390000    3
  15400000    4
  15410000    2
  15420000    4
  15430000    3
  15440000    2
  15450000    2
  15460000    3
  15470000    3
  15480000    3
  15490000    4
  15500000    3
  15510000    4
  15520000    6
  15530000    3
  15540000    5
  15550000    7
  15560000    4
  15570000    4
  15580000    4
  15590000    4
  15600000    4
  15610000    4
  15620000    4
  15630000    5
  15640000    5
  15650000    3
  15660000    4
  15670000    5
  15680000    3
  15690000    4
  15700000    4
  15710000    4
  15720000    3
  15730000    2
  15740000    4
  15750000    3
  15760000    4
  15770000    5
  15780000    5
  15790000    3
  15800000    3
  15810000    3
  15820000    3
  15830000    4
  15840000    3
  15850000    2
  15860000    4
  15870000    3
  15880000    3
  15890000    2
  15900000    3
  15910000    3
  15920000    3
  15930000    2
  15940000    3
  15950000    3
  15960000    3
  15970000    3
  15980000    2
  15990000    3
  16000000    3
  16010000    2
  16020000    2
  16030000    3
  16040000    3
  16050000   15
  16060000   11
  16070000    9
  16080000   13
  16090000   15
  16100000   14
  16110000   16
  16120000   13
  16130000   11
  16140000    4
  16150000    2
  16160000    4
  16170000    4
  16180000    3
  16190000    4
  16200000    3
  16210000    4
  16220000    5
  16230000    4
  16240000    3
  16250000    2
  16260000    5
  16270000    4
  16280000    4
  16290000    4
  16300000    2
  16310000    5
  16320000    4
  16330000    3
  16340000    3
  16350000    3
  16360000    5
  16370000    5
  16380000    2
  16390000    3
  16400000    3
  16410000    4
  16420000    3
  16430000    4
  16440000    2
  16450000    3
  16460000    3
  16470000    2
  16480000    3
  16490000    3
  16500000    3
  16510000    4
  16520000    3
  16530000    2
  16540000    4
  16550000    3
  16560000    4
  16570000    3
  16580000    2
  16590000    2
  16600000    4
  16610000    4
  16620000    2
  16630000    2
  16640000    3
  16650000    3
  16660000    4
  16670000    2
  16680000    3
  16690000    1
  16700000    3
  16710000    3
  16720000    2
  16730000    3
  16740000    5
  16750000    3
  16760000    3
  16770000    3
  16780000    3
  16790000    3
  16800000    3
  16810000    3
  16820000    4
  16830000    2
  16840000    3
  16850000    2
  16860000    3
  16870000    3
  16880000    3
  16890000    3
  16900000    3
  16910000    3
  16920000    2
  16930000    4
  16940000    2
  16950000    4
  16960000    4
  16970000    3
  16980000    3
  16990000    3
  17000000    4
  17010000    2
  17020000    4
  17030000    3
  17040000    2
  17050000    3
  17060000    2
  17070000    2
  17080000    3
  17090000    3
  17100000    4
  17110000    3
  17120000    3
  17130000    3
  17140000    3
  17150000    3
  17160000    5
  17170000    2
  17180000    4
  17190000    3
  17200000    2
  17210000    3
  17220000    3
  17230000    3
  17240000    3
  17250000    3
  17260000    4
  17270000    3
  17280000   13
  17290000   19
  17300000   12
  17310000    5
  17320000   10
  17330000   12
  17340000   11
  17350000    9
  17360000    8
  17370000   12
  17380000    8
  17390000   14
  17400000   15
  17410000   13
  17420000    4
  17430000    2
  17440000    3
  17450000    4
  17460000    4
  17470000    3
  17480000    5
  17490000    4
  17500000    5
  17510000    4
  17520000    5
  17530000    3
  17540000    3
  17550000    4
  17560000    3
  17570000    5
  17580000    3
  17590000    2
  17600000    6
  17610000    3
  17620000    4
  17630000    5
  17640000    3
  17650000    3
  17660000    3
  17670000    2
  17680000    4
  17690000    3
  17700000    2
  17710000    3
  17720000    3
  17730000    4
  17740000    4
  17750000    3
  17760000    4
  17770000    4
  17780000    3
  17790000    3
  17800000    3
  17810000    3
  17820000    2
  17830000    2
  17840000    2
  17850000    3
  17860000    6
  17870000   13
  17880000    7
  17890000   12
  17900000   14
  17910000   16
  17920000   13
  17930000   13
  17940000   17
  17950000   16
  17960000   14
  17970000   15
  17980000   14
  17990000   20
  18000000   14
  18010000   15
  18020000   13
  18030000    4
  18040000    4
  18050000    3
  18060000    2
  18070000    3
  18080000    3
  18090000    4
  18100000    3
  18110000    3
  18120000    4
  18130000    3
  18140000    4
  18150000    4
  18160000    3
  18170000    4
  18180000    4
  18190000    3
  18200000    3
  18210000    3
  18220000    4
  18230000    3
  18240000    3
  18250000    3
  18260000    2
  18270000    2
  18280000    3
  18290000    3
  18300000    4
  18310000    4
  18320000    3
  18330000    3
  18340000    2
  18350000    4
  18360000    3
  18370000    4
  18380000    4
  18390000    3
  18400000    3
  18410000    3
  18420000    3
  18430000    3
  18440000    3
  18450000    2
  18460000    2
  18470000    2
  18480000    2
  18490000    3
  18500000    3
  18510000    3
  18520000    2
  18530000    3
  18540000    3
  18550000    3
  18560000    3
  18570000    4
  18580000    2
  18590000    3
  18600000    3
  18610000    3
  18620000    3
  18630000    3
  18640000    3
  18650000    2
  18660000    2
  18670000    2
  18680000    3
  18690000    3
  18700000    4
  18710000    4
  18720000    3
  18730000    3
  18740000    3
  18750000    3
  18760000    3
  18770000   10
  18780000    4
  18790000    2
  18800000    3
  18810000    3
  18820000    2
  18830000    3
  18840000    3
  18850000    3
  18860000    3
  18870000    3
  18880000    3
  18890000    3
  18900000    3
  18910000    5
  18920000    4
  18930000    4
  18940000    3
  18950000    4
  18960000    3
  18970000    3
  18980000    3
  18990000    3
  19000000    4
  19010000    2
  19020000    3
  19030000    3
  19040000    3
  19050000    3
  19060000    2
  19070000    2
  19080000    2
  19090000    4
  19100000    3
  19110000    3
  19120000    2
  19130000    3
  19140000    3
  19150000    4
  19160000    4
  19170000    2
  19180000    2
  19190000    3
  19200000    3
  19210000    3
  19220000    3
  19230000    3
  19240000    3
  19250000    2
  19260000    3
  19270000    2
  19280000    4
  19290000    3
  19300000    3
  19310000    3
  19320000    3
  19330000    3
  19340000    4
  19350000    3
  19360000    3
  19370000    4
  19380000    4
  19390000    2
  19400000    4
  19410000    3
  19420000    2
  19430000    4
  19440000    4
  19450000    4
  19460000    3
  19470000    2
  19480000    4
  19490000    3
  19500000    3
  19510000    3
  19520000    4
  19530000    3
  19540000    3
  19550000    3
  19560000    3
  19570000    2
  19580000    3
  19590000    3
  19600000    2
  19610000    4
  19620000    3
  19630000    3
  19640000    3
  19650000    3
  19660000    4
  19670000    2
  19680000    3
  19690000    2
  19700000    3
  19710000    3
  19720000    3
  19730000    1
  19740000    3
  19750000    2
  19760000    3
  19770000    3
  19780000    2
  19790000    3
  19800000    2
  19810000    2
  19820000    3
  19830000    3
  19840000    3
  19850000    4
  19860000    3
  19870000    4
  19880000    3
  19890000    3
  19900000    4
  19910000    3
  19920000    4
  19930000    3
  19940000    2
  19950000    3
  19960000    3
  19970000    3
  19980000    4
  19990000    2
  20000000    4
  20000000    4
  20010000    2
  20020000    3
  20030000    3
  20040000    4
  20050000    3
  20060000    3
  20070000    3
  20080000    3
  20090000    4
  20100000    5
  20110000    2
  20120000    2
  20130000    4
  20140000    2
  20150000    3
  20160000    3
  20170000    2
  20180000    3
  20190000    3
  20200000    4
  20210000    3
  20220000    2
  20230000    2
  20240000    3
  20250000    7
  20260000    2
  20270000    3
  20280000    3
  20290000    3
  20300000    3
  20310000    2
  20320000    3
  20330000    3
  20340000    4
  20350000    3
  20360000    2
  20370000    3
  20380000    4
  20390000    3
  20400000    3
  20410000    3
  20420000    3
  20430000    2
  20440000    3
  20450000    3
  20460000    3
  20470000    3
  20480000    3
  20490000    2
  20500000    3
  20510000    3
  20520000    3
  20530000    4
  20540000    3
  20550000    3
  20560000    3
  20570000    3
  20580000    3
  20590000    2
  20600000    3
  20610000    3
  20620000    3
  20630000    3
  20640000    4
  20650000    3
  20660000    3
  20670000    3
  20680000    3
  20690000    2
  20700000    3
  20710000    4
  20720000    7
  20730000    2
  20740000    2
  20750000    3
  20760000    3
  20770000    3
  20780000    3
  20790000    3
  20800000    3
  20810000    3
  20820000    4
  20830000    3
  20840000    3
  20850000    3
  20860000    2
  20870000    4
  20880000    3
  20890000    4
  20900000    4
  20910000    4
  20920000    3
  20930000    3
  20940000    3
  20950000    4
  20960000    3
  20970000    3
  20980000    4
  20990000    2
  21000000    3
  21010000    3
  21020000    3
  21030000    3
  21040000    3
  21050000    3
  21060000    3
  21070000    3
  21080000    3
  21090000    4
  21100000    2
  21110000    3
  21120000    3
  21130000    3
  21140000    3
  21150000    3
  21160000    3
  21170000    4
  21180000    3
  21190000    3
  21200000    3
  21210000    3
  21220000    5
  21230000    4
  21240000    3
  21250000    2
  21260000    3
  21270000    3
  21280000    3
  21290000    2
  21300000    3
  21310000    4
  21320000    3
  21330000    3
  21340000    4
  21350000    1
  21360000    3
  21370000    3
  21380000    3
  21390000    3
  21400000    3
  21410000    3
  21420000    3
  21430000    3
  21440000    3
  21450000    3
  21460000    2
  21470000    4
  21480000    3
  21490000    3
  21500000    3
  21510000    3
  21520000    3
  21530000    3
  21540000    3
  21550000    3
  21560000    2
  21570000    3
  21580000    2
  21590000    2
  21600000    3
  21610000    3
  21620000    3
  21630000    7
  21640000    3
  21650000    3
  21660000    3
  21670000    3
  21680000    3
  21690000    3
  21700000    3
  21710000    5
  21720000    3
  21730000    2
  21740000    2
  21750000    3
  21760000    2
  21770000    4
  21780000    4
  21790000    2
  21800000    3
  21810000    4
  21820000    3
  21830000    3
  21840000    3
  21850000    4
  21860000    3
  21870000    4
  21880000    3
  21890000    3
  21900000    3
  21910000    5
  21920000    3
  21930000    3
  21940000    3
  21950000    5
  21960000    3
  21970000    3
  21980000    3
  21990000    2
  22000000    2
  22010000    3
  22020000    3
  22030000    2
  22040000    3
  22050000    3
  22060000    2
  22070000    3
  22080000    4
  22090000    4
  22100000    2
  22110000    3
  22120000    5
  22130000    2
  22140000    5
  22150000    4
  22160000    3
  22170000    4
  22180000    3
  22190000    4
  22200000    4
  22210000    3
  22220000    5
  22230000    3
  22240000    3
  22250000    5
  22260000    4
  22270000    3
  22280000    3
  22290000    3
  22300000    4
  22310000    4
  22320000    3
  22330000    2
  22340000    2
  22350000    2
  22360000    3
  22370000    4
  22380000    2
  22390000    2
  22400000    3
  22410000    3
  22420000    3
  22430000    3
  22440000    2
  22450000    4
  22460000    3
  22470000    3
  22480000    4
  22490000    3
  22500000    2
  22510000    2
  22520000    2
  22530000    2
  22540000    3
  22550000    3
  22560000    3
  22570000    4
  22580000    2
  22590000    3
  22600000    3
  22610000    2
  22620000    3
  22630000    3
  22640000    3
  22650000    3
  22660000    3
  22670000    2
  22680000    3
  22690000    4
  22700000    3
  22710000    3
  22720000    2
  22730000    2
  22740000    3
  22750000    2
  22760000    3
  22770000    3
  22780000    5
  22790000    2
  22800000    3
  22810000    4
  22820000    7
  22830000   12
  22840000   17
  22850000   18
  22860000   11
  22870000    4
  22880000    3
  22890000    3
  22900000    3
  22910000    3
  22920000    2
  22930000    2
  22940000    3
  22950000    3
  22960000    3
  22970000    3
  22980000    2
  22990000    3
  23000000    3
  23010000    3
  23020000    2
  23030000    3
  23040000    3
  23050000    3
  23060000    2
  23070000    2
  23080000    3
  23090000    3
  23100000    3
  23110000    5
  23120000    4
  23130000    3
  23140000    3
  23150000    3
  23160000    3
  23170000    2
  23180000    4
  23190000    3
  23200000    2
  23210000    3
  23220000    6
  23230000   10
  23240000   12
  23250000   16
  23260000   17
  23270000    9
  23280000   15
  23290000    4
  23300000    4
  23310000    4
  23320000    3
  23330000   10
  23340000    4
  23350000    3
  23360000    3
  23370000    3
  23380000    3
  23390000    2
  23400000    3
  23410000    3
  23420000    3
  23430000    3
  23440000    4
  23450000    2
  23460000    4
  23470000    3
  23480000    4
  23490000    3
  23500000    4
  23510000    2
  23520000    5
  23530000    3
  23540000    3
  23550000    3
  23560000    3
  23570000    5
  23580000    3
  23590000    3
  23600000    3
  23610000    4
  23620000    3
  23630000    3
  23640000    4
  23650000    3
  23660000    3
  23670000    3
  23680000    2
  23690000    3
  23700000    2
  23710000    4
  23720000    3
  23730000    3
  23740000    3
  23750000    3
  23760000    3
  23770000    3
  23780000    4
  23790000    2
  23800000    4
  23810000    3
  23820000    3
  23830000    4
  23840000    5
  23850000    4
  23860000    3
  23870000    4
  23880000    4
  23890000    5
  23900000    4
  23910000    4
  23920000    3
  23930000    2
  23940000    2
  23950000    3
  23960000    4
  23970000    3
  23980000    4
  23990000    4
  24000000    4
  24010000    2
  24020000    4
  24030000    4
  24040000    4
  24050000    4
  24060000    4
  24070000    3
  24080000    3
  24090000    3
  24100000    3
  24110000    3
  24120000    3
  24130000    3
  24140000    3
  24150000    3
  24160000    2
  24170000    3
  24180000    5
  24190000    2
  24200000    4
  24210000    3
  24220000    9
  24230000   13
  24240000    6
  24250000    4
  24260000    3
  24270000    4
  24280000    4
  24290000    4
  24300000    2
  24310000    4
  24320000    4
  24330000    3
  24340000    3
  24350000    3
  24360000    5
  24370000    2
  24380000    3
  24390000    4
  24400000    3
  24410000    3
  24420000    2
  24430000    2
  24440000    4
  24450000    3
  24460000    2
  24470000    3
  24480000    3
  24490000    4
  24500000    3
  24510000    3
  24520000    2
  24530000    2
  24540000    3
  24550000    4
  24560000    4
  24570000    4
  24580000    3
  24590000    3
  24600000    1
  24610000    3
  24620000    3
  24630000    3
  24640000    2
  24650000    3
  24660000    3
  24670000    3
  24680000    3
  24690000    3
  24700000    3
  24710000    2
  24720000    3
  24730000    2
  24740000    3
  24750000    3
  24760000    2
  24770000    3
  24780000    4
  24790000    3
  24800000    3
  24810000    3
  24820000    4
  24830000    5
  24840000    3
  24850000    4
  24860000    3
  24870000    4
  24880000    3
  24890000    3
  24900000    2
  24910000    2
  24920000    4
  24930000    4
  24940000    4
  24950000    3
  24960000    2
  24970000    3
  24980000    2
  24990000    3
  25000000    3
  25010000    2
  25020000    3
  25030000    3
  25040000    2
  25050000    3
  25060000    2
  25070000    3
  25080000    3
  25090000    4
  25100000    3
  25110000    3
  25120000    2
  25130000    2
  25140000    3
  25150000    3
  25160000    2
  25170000    8
  25180000    3
  25190000    4
  25200000    4
  25210000    5
  25220000    4
  25230000    2
  25240000    3
  25250000    3
  25260000    3
  25270000    3
  25280000    3
  25290000    3
  25300000    3
  25310000    3
  25320000    3
  25330000    4
  25340000    3
  25350000    3
  25360000    3
  25370000    4
  25380000    3
  25390000    3
  25400000    4
  25410000    3
  25420000    4
  25430000    4
  25440000    3
  25450000    3
  25460000    3
  25470000    2
  25480000    2
  25490000    3
  25500000    3
  25510000    3
  25520000    3
  25530000    2
  25540000    4
  25550000    6
  25560000    3
  25570000    3
  25580000    3
  25590000    3
  25600000    2
  25610000    4
  25620000    4
  25630000    2
  25640000    3
  25650000    6
  25660000    3
  25670000    5
  25680000    3
  25690000    2
  25700000    3
  25710000    4
  25720000    3
  25730000    4
  25740000    3
  25750000    3
  25760000    3
  25770000    3
  25780000    3
  25790000    3
  25800000    3
  25810000    4
  25820000    3
  25830000    3
  25840000    2
  25850000    4
  25860000    3
  25870000    3
  25880000    3
  25890000    2
  25900000    4
  25910000    3
  25920000    4
  25930000    3
  25940000    2
  25950000    3
  25960000    3
  25970000    2
  25980000    3
  25990000    3
  26000000    3
  26010000    3
  26020000    4
  26030000    3
  26040000    2
  26050000    2
  26060000    2
  26070000    2
  26080000    3
  26090000    2
  26100000    3
  26110000    3
  26120000    3
  26130000    3
  26140000    2
  26150000    3
  26160000    3
  26170000    3
  26180000    3
  26190000    3
  26200000    3
  26210000    3
  26220000    5
  26230000    3
  26240000    4
  26250000    3
  26260000    5
  26270000    2
  26280000    5
  26290000    3
  26300000    2
  26310000    2
  26320000    3
  26330000    3
  26340000    2
  26350000    3
  26360000    4
  26370000    3
  26380000    2
  26390000    3
  26400000    3
  26410000    3
  26420000    9
  26430000    3
  26440000    6
  26450000    3
  26460000    8
  26470000    3
  26480000    3
  26490000    3
  26500000    3
  26510000    3
  26520000    3
  26530000    3
  26540000    2
  26550000    2
  26560000    3
  26570000    2
  26580000    3
  26590000    3
  26600000    3
  26610000    3
  26620000    2
  26630000    3
  26640000    3
  26650000    2
  26660000    3
  26670000    3
  26680000    3
  26690000    3
  26700000    3
  26710000    2
  26720000    3
  26730000    3
  26740000    2
  26750000    4
  26760000    3
  26770000    4
  26780000    3
  26790000    3
  26800000    4
  26810000    2
  26820000    4
  26830000    2
  26840000    2
  26850000    4
  26860000    4
  26870000    4
  26880000    3
  26890000    3
  26900000    5
  26910000    2
  26920000    2
  26930000    5
  26940000    2
  26950000    2
  26960000    6
  26970000    4
  26980000    2
  26990000    3
  27000000    3
  27010000    4
  27020000    2
  27030000    3
  27040000    2
  27050000    3
  27060000    3
  27070000    3
  27080000    3
  27090000    3
  27100000    3
  27110000    3
  27120000    2
  27130000    2
  27140000    2
  27150000    3
  27160000    3
  27170000    2
  27180000    4
  27190000    3
  27200000    2
  27210000    3
  27220000    3
  27230000    3
  27240000    3
  27250000    3
  27260000    4
  27270000    4
  27280000    3
  27290000    4
  27300000    5
  27310000    3
  27320000    3
  27330000    3
  27340000    3
  27350000    3
  27360000    2
  27370000    2
  27380000    3
  27390000    3
  27400000    3
  27410000    3
  27420000    3
  27430000    3
  27440000    2
  27450000    3
  27460000    3
  27470000    3
  27480000    3
  27490000    3
  27500000    3
  27510000    3
  27520000    3
  27530000    2
  27540000    4
  27550000    3
  27560000    3
  27570000    2
  27580000    2
  27590000    5
  27600000    3
  27610000    3
  27620000    3
  27630000    2
  27640000    4
  27650000    3
  27660000    3
  27670000    6
  27680000    4
  27690000    4
  27700000    3
  27710000    3
  27720000    3
  27730000    3
  27740000    3
  27750000    3
  27760000    4
  27770000    4
  27780000    3
  27790000    4
  27800000    2
  27810000    4
  27820000    5
  27830000    3
  27840000    3
  27850000    3
  27860000    4
  27870000   14
  27880000    4
  27890000    3
  27900000    3
  27910000    2
  27920000    3
  27930000    4
  27940000    3
  27950000    4
  27960000    3
  27970000    3
  27980000    2
  27990000    2
  28000000    3
  28010000    3
  28020000    3
  28030000    5
  28040000    4
  28050000    3
  28060000    5
  28070000    4
  28080000    3
  28090000    3
  28100000    3
  28110000    2
  28120000    3
  28130000    3
  28140000    3
  28150000    2
  28160000    3
  28170000    2
  28180000    5
  28190000    3
  28200000    3
  28210000    3
  28220000    3
  28230000    4
  28240000    5
  28250000    4
  28260000    4
  28270000    2
  28280000    3
  28290000    3
  28300000    3
  28310000    3
  28320000    3
  28330000    3
  28340000    3
  28350000    4
  28360000    3
  28370000    3
  28380000    2
  28390000    3
  28400000    2
  28410000    3
  28420000    2
  28430000    5
  28440000    3
  28450000    3
  28460000    2
  28470000    3
  28480000    4
  28490000    3
  28500000    4
  28510000    5
  28520000    3
  28530000    2
  28540000    3
  28550000    3
  28560000    4
  28570000    4
  28580000    3
  28590000    4
  28600000    3
  28610000    3
  28620000    2
  28630000    3
  28640000    2
  28650000    2
  28660000    4
  28670000    4
  28680000    4
  28690000    3
  28700000    4
  28710000    3
  28720000    4
  28730000    4
  28740000    2
  28750000    4
  28760000    3
  28770000    3
  28780000    3
  28790000    3
  28800000    3
  28810000    3
  28820000    2
  28830000    3
  28840000    3
  28850000    2
  28860000    2
  28870000    3
  28880000    3
  28890000    9
  28900000    6
  28910000    6
  28920000    2
  28930000    3
  28940000    3
  28950000    3
  28960000    3
  28970000    4
  28980000    3
  28990000    3
  29000000    2
  29010000    3
  29020000    3
  29030000    3
  29040000    3
  29050000    3
  29060000    4
  29070000    3
  29080000    3
  29090000    4
  29100000    3
  29110000    3
  29120000    2
  29130000    4
  29140000    3
  29150000    3
  29160000    2
  29170000    3
  29180000    3
  29190000    3
  29200000    4
  29210000    3
  29220000    4
  29230000    4
  29240000    4
  29250000    3
  29260000    4
  29270000    2
  29280000    3
  29290000    3
  29300000    3
  29310000    3
  29320000    4
  29330000    4
  29340000    3
  29350000    4
  29360000    2
  29370000    3
  29380000    5
  29390000    4
  29400000    3
  29410000    2
  29420000    3
  29430000    3
  29440000    3
  29450000    2
  29460000    3
  29470000    3
  29480000    3
  29490000    3
  29500000    3
  29510000    2
  29520000    4
  29530000    3
  29540000    3
  29550000    3
  29560000    2
  29570000    3
  29580000    3
  29590000    2
  29600000    3
  29610000    4
  29620000    3
  29630000    3
  29640000    3
  29650000    3
  29660000    3
  29670000    3
  29680000    4
  29690000    3
  29700000    3
  29710000    4
  29720000    2
  29730000    3
  29740000    3
  29750000    4
  29760000    4
  29770000    2
  29780000    7
  29790000   12
  29800000    3
  29810000    3
  29820000    3
  29830000    3
  29840000    2
  29850000    3
  29860000    3
  29870000    2
  29880000    3
  29890000    3
  29900000    3
  29910000    3
  29920000    3
  29930000    3
  29940000    3
  29950000    2
  29960000    3
  29970000    7
  29980000    3
  29990000    2
  30000000    3
  30010000    3
  30020000    2
  30030000    3
  30040000    3
  30050000    4
  30060000    2
  30070000    3
  30080000    3
  30090000    5
  30100000    3
  30110000    3
  30120000    2
  30130000    3
  30140000    3
  30150000    2
  30160000    3
  30170000    3
  30180000    1
  30190000    3
  30200000    3
  30210000    2
  30220000    2
  30230000    2
  30240000    3
  30250000    2
  30260000    2
  30270000    3
  30280000    2
  30290000    3
  30300000    3
  30310000    8
  30320000   14
  30330000    7
  30340000   13
  30350000   10
  30360000    8
  30370000    8
  30380000    3
  30390000    5
  30400000    3
  30410000    3
  30420000    4
  30430000    2
  30440000    4
  30450000    2
  30460000    3
  30470000    3
  30480000    3
  30490000    2
  30500000    2
  30510000    4
  30520000    3
  30530000    3
  30540000    3
  30550000    3
  30560000    3
  30570000    3
  30580000    3
  30590000    4
  30600000    3
  30610000    3
  30620000    3
  30630000    3
  30640000    3
  30650000    4
  30660000    3
  30670000    4
  30680000    3
  30690000    2
  30700000    2
  30710000    2
  30720000    3
  30730000    3
  30740000    2
  30750000    3
  30760000    3
  30770000    3
  30780000    3
  30790000    3
  30800000    3
  30810000    3
  30820000    2
  30830000    3
  30840000    3
  30850000    3
  30860000    2
  30870000    3
  30880000    4
  30890000    3
  30900000    3
  30910000    3
  30920000    3
  30930000    2
  30940000    3
  30950000    3
  30960000    3
  30970000    3
  30980000    2
  30990000    3
  31000000    3
  31010000    3
  31020000    3
  31030000    4
  31040000    5
  31050000    2
  31060000    4
  31070000    4
  31080000    3
  31090000    3
  31100000    4
  31110000    3
  31120000    3
  31130000    3
  31140000    4
  31150000    5
  31160000    2
  31170000    4
  31180000    3
  31190000    2
  31200000    3
  31210000    3
  31220000    3
  31230000    3
  31240000    4
  31250000    3
  31260000    3
  31270000    2
  31280000    3
  31290000    3
  31300000    3
  31310000    3
  31320000    3
  31330000    3
  31340000    4
  31350000    4
  31360000    3
  31370000    3
  31380000    3
  31390000    3
  31400000    3
  31410000    2
  31420000    3
  31430000    2
  31440000   10
  31450000   14
  31460000   12
  31470000   16
  31480000   14
  31490000   15
  31500000   19
  31510000   14
  31520000   19
  31530000   19
  31540000   16
  31550000    5
  31560000    6
  31570000    4
  31580000    3
  31590000    3
  31600000    3
  31610000    3
  31620000    3
  31630000    3
  31640000    3
  31650000    4
  31660000    3
  31670000    4
  31680000    3
  31690000    3
  31700000    4
  31710000    3
  31720000    4
  31730000    3
  31740000    2
  31750000    2
  31760000    3
  31770000    3
  31780000    2
  31790000    3
  31800000    3
  31810000    2
  31820000    3
  31830000    3
  31840000    3
  31850000    3
  31860000    4
  31870000    3
  31880000    2
  31890000    4
  31900000    3
  31910000    3
  31920000    2
  31930000    3
  31940000    3
  31950000    3
  31960000    4
  31970000    2
  31980000    3
  31990000    3
  32000000    5
  32010000    5
  32020000    4
  32030000    3
  32040000    3
  32050000    4
  32060000    5
  32070000    5
  32080000    3
  32090000    4
  32100000    2
  32110000    9
  32120000   16
  32130000    3
  32140000    4
  32150000   12
  32160000    2
  32170000    4
  32180000    4
  32190000    4
  32200000    4
  32210000    2
  32220000    3
  32230000    3
  32240000    2
  32250000    4
  32260000    3
  32270000    3
  32280000    4
  32290000    3
  32300000    3
  32310000    3
  32320000    3
  32330000    3
  32340000    3
  32350000    4
  32360000    4
  32370000    5
  32380000    3
  32390000    4
  32400000    4
  32410000    3
  32420000    4
  32430000    3
  32440000    2
  32450000    3
  32460000    2
  32470000    2
  32480000    3
  32490000    3
  32500000    3
  32510000    2
  32520000    1
  32530000    3
  32540000    3
  32550000    2
  32560000    2
  32570000    3
  32580000    3
  32590000    4
  32600000    2
  32610000    3
  32620000    3
  32630000   12
  32640000    9
  32650000    2
  32660000    2
  32670000    3
  32680000    3
  32690000    2
  32700000    4
  32710000    3
  32720000    3
  32730000    3
  32740000    5
  32750000    3
  32760000    3
  32770000    2
  32780000    4
  32790000    4
  32800000    3
  32810000    3
  32820000    2
  32830000    4
  32840000    4
  32850000    5
  32860000    5
  32870000    2
  32880000    3
  32890000    4
  32900000    2
  32910000    2
  32920000    3
  32930000    2
  32940000    4
  32950000    2
  32960000    4
  32970000    4
  32980000    3
  32990000    2
  33000000    3
  33010000    4
  33020000    3
  33030000    3
  33040000    3
  33050000    3
  33060000    2
  33070000    3
  33080000    4
  33090000    4
  33100000    4
  33110000    4
  33120000    2
  33130000    2
  33140000    2
  33150000    3
  33160000    3
  33170000    3
  33180000    4
  33190000    3
  33200000    5
  33210000    4
  33220000    3
  33230000    3
  33240000    3
  33250000    4
  33260000    2
  33270000    4
  33280000    4
  33290000    3
  33300000    3
  33310000    4
  33320000    2
  33330000    2
  33340000    3
  33350000    3
  33360000    3
  33370000    3
  33380000    4
  33390000    2
  33400000    3
  33410000    2
  33420000    2
  33430000    4
  33440000    4
  33450000    4
  33460000    3
  33470000    3
  33480000    3
  33490000    2
  33500000    4
  33510000    4
  33520000    8
  33530000    4
  33540000    3
  33550000    4
  33560000    2
  33570000    4
  33580000    3
  33590000    4
  33600000    3
  33610000    3
  33620000    2
  33630000    3
  33640000    2
  33650000    3
  33660000    3
  33670000    3
  33680000    3
  33690000    3
  33700000    3
  33710000    3
  33720000    3
  33730000    4
  33740000    2
  33750000    4
  33760000    3
  33770000    2
  33780000    3
  33790000    3
  33800000    3
  33810000    2
  33820000    2
  33830000    2
  33840000    3
  33850000    3
  33860000    5
  33870000    2
  33880000    2
  33890000    2
  33900000    3
  33910000    2
  33920000    4
  33930000    4
  33940000    3
  33950000    3
  33960000    4
  33970000    3
  33980000    3
  33990000    3
  34000000    3
  34010000    4
  34020000    3
  34030000    3
  34040000    3
  34050000    3
  34060000    4
  34070000    5
  34080000    4
  34090000    5
  34100000    2
  34110000    3
  34120000    3
  34130000    4
  34140000    5
  34150000    3
  34160000    3
  34170000    3
  34180000    3
  34190000    2
  34200000    3
  34210000    3
  34220000    3
  34230000    3
  34240000    3
  34250000    3
  34260000    2
  34270000    2
  34280000    2
  34290000    3
  34300000    2
  34310000    3
  34320000    4
  34330000    3
  34340000    7
  34350000    5
  34360000    3
  34370000    5
  34380000    5
  34390000   18
  34400000    4
  34410000    7
  34420000    3
  34430000    5
  34440000    4
  34450000    5
  34460000    4
  34470000    3
  34480000    3
  34490000   16
  34500000   19
  34510000   14
  34520000    5
  34530000    4
  34540000    3
  34550000    2
  34560000    3
  34570000    2
  34580000    5
  34590000    4
  34600000    3
  34610000    2
  34620000    3
  34630000    3
  34640000    4
  34650000    3
  34660000    4
  34670000    3
  34680000    4
  34690000    3
  34700000    1
  34710000    3
  34720000    3
  34730000    3
  34740000    2
  34750000    4
  34760000    4
  34770000    4
  34780000    3
  34790000    3
  34800000    2
  34810000    5
  34820000    3
  34830000    5
  34840000    4
  34850000    4
  34860000    4
  34870000    2
  34880000    4
  34890000    3
  34900000    4
  34910000    3
  34920000    4
  34930000    3
  34940000    3
  34950000    4
  34960000    2
  34970000    7
  34980000    4
  34990000    3
  35000000    3
  35010000    3
  35020000    3
  35030000    4
  35040000    4
  35050000    3
  35060000    3
  35070000    3
  35080000    4
  35090000    3
  35100000    3
  35110000    2
  35120000    3
  35130000    4
  35140000    3
  35150000    3
  35160000    3
  35170000    3
  35180000    3
  35190000    3
  35200000    2
  35210000    3
  35220000    2
  35230000    3
  35240000    2
  35250000    3
  35260000    2
  35270000    3
  35280000    4
  35290000    4
  35300000    5
  35310000    4
  35320000    5
  35330000    4
  35340000    2
  35350000    1
  35360000    5
  35370000    3
  35380000    5
  35390000    4
  35400000    3
  35410000    3
  35420000    3
  35430000    2
  35440000    2
  35450000    2
  35460000    2
  35470000    3
  35480000    3
  35490000    3
  35500000    2
  35510000    4
  35520000    5
  35530000    3
  35540000    3
  35550000    4
  35560000    4
  35570000    4
  35580000    5
  35590000    3
  35600000    3
  35610000    3
  35620000    5
  35630000    3
  35640000    5
  35650000    4
  35660000    3
  35670000    3
  35680000    4
  35690000    3
  35700000    4
  35710000    4
  35720000    2
  35730000    3
  35740000    3
  35750000    4
  35760000    2
  35770000    2
  35780000    3
  35790000    2
  35800000    3
  35810000    2
  35820000    3
  35830000    3
  35840000    2
  35850000    4
  35860000    4
  35870000    3
  35880000    2
  35890000    2
  35900000    4
  35910000    3
  35920000    3
  35930000    3
  35940000    3
  35950000    3
  35960000    3
  35970000    4
  35980000    3
  35990000    3
  36000000    4
  36010000    4
  36020000    5
  36030000    3
  36040000    3
  36050000    2
  36060000    3
  36070000    2
  36080000    3
  36090000    4
  36100000    2
  36110000    6
  36120000    3
  36130000    4
  36140000    2
  36150000    2
  36160000    2
  36170000    3
  36180000    3
  36190000    3
  36200000    3
  36210000    3
  36220000    2
  36230000    2
  36240000    3
  36250000    4
  36260000    4
  36270000    3
  36280000    3
  36290000    3
  36300000    3
  36310000    3
  36320000    3
  36330000    2
  36340000    7
  36350000    3
  36360000    7
  36370000    4
  36380000    1
  36390000    2
  36400000    3
  36410000    2
  36420000    3
  36430000    3
  36440000    3
  36450000    5
  36460000    3
  36470000    2
  36480000    2
  36490000    3
  36500000    3
  36510000    4
  36520000    5
  36530000    9
  36540000   21
  36550000   18
  36560000    6
  36570000    7
  36580000    5
  36590000   10
  36600000   10
  36610000   17
  36620000   16
  36630000   16
  36640000    9
  36650000    6
  36660000    4
  36670000    4
  36680000    5
  36690000    3
  36700000    3
  36710000    4
  36720000    2
  36730000    5
  36740000    6
  36750000    3
  36760000    3
  36770000    4
  36780000    3
  36790000    3
  36800000    3
  36810000    3
  36820000    3
  36830000    4
  36840000    5
  36850000    5
  36860000    5
  36870000    4
  36880000    4
  36890000    2
  36900000    2
  36910000    4
  36920000    4
  36930000    3
  36940000    3
  36950000    2
  36960000    2
  36970000    4
  36980000    3
  36990000    3
  37000000    3
  37010000    3
  37020000    4
  37030000    2
  37040000    3
  37050000    2
  37060000    3
  37070000    2
  37080000    3
  37090000    3
  37100000    3
  37110000    3
  37120000    5
  37130000    3
  37140000    3
  37150000    3
  37160000    4
  37170000    3
  37180000    4
  37190000    3
  37200000    3
  37210000    3
  37220000    3
  37230000    3
  37240000    3
  37250000    2
  37260000    3
  37270000    4
  37280000    4
  37290000    8
  37300000    5
  37310000    5
  37320000    5
  37330000    5
  37340000    5
  37350000    5
  37360000    2
  37370000    3
  37380000    2
  37390000    3
  37400000    3
  37410000    3
  37420000    2
  37430000    2
  37440000    4
  37450000    2
  37460000    4
  37470000    2
  37480000    4
  37490000    3
  37500000    3
  37510000    2
  37520000    3
  37530000    5
  37540000    2
  37550000    3
  37560000    3
  37570000    3
  37580000    4
  37590000    3
  37600000    2
  37610000    2
  37620000    3
  37630000    3
  37640000    4
  37650000    4
  37660000    4
  37670000    4
  37680000    3
  37690000    3
  37700000    4
  37710000    3
  37720000    3
  37730000    3
  37740000    5
  37750000    2
  37760000    2
  37770000    3
  37780000    3
  37790000    2
  37800000    4
  37810000    2
  37820000    4
  37830000    5
  37840000    5
  37850000    3
  37860000    3
  37870000    3
  37880000    4
  37890000    2
  37900000    4
  37910000    3
  37920000    3
  37930000    3
  37940000    4
  37950000    4
  37960000    4
  37970000    4
  37980000    4
  37990000    4
  38000000    4
  38010000    2
  38020000    5
  38030000    5
  38040000    3
  38050000    3
  38060000    4
  38070000    5
  38080000    5
  38090000    3
  38100000    2
  38110000    4
  38120000    4
  38130000    3
  38140000    5
  38150000    3
  38160000    4
  38170000    2
  38180000    3
  38190000    4
  38200000    3
  38210000    2
  38220000    3
  38230000    3
  38240000    3
  38250000    3
  38260000    3
  38270000    3
  38280000    3
  38290000    5
  38300000    2
  38310000    3
  38320000    3
  38330000    3
  38340000    2
  38350000    4
  38360000    3
  38370000    2
  38380000    4
  38390000    4
  38400000    3
  38410000    3
  38420000    3
  38430000    3
  38440000    3
  38450000    3
  38460000    3
  38470000    2
  38480000    3
  38490000    3
  38500000    2
  38510000    4
  38520000    3
  38530000    3
  38540000    5
  38550000    4
  38560000    3
  38570000    4
  38580000    3
  38590000    4
  38600000    3
  38610000    4
  38620000    4
  38630000    3
  38640000    3
  38650000    4
  38660000    2
  38670000    5
  38680000    4
  38690000    4
  38700000    3
  38710000    5
  38720000    4
  38730000    3
  38740000    2
  38750000    4
  38760000    3
  38770000    4
  38780000    5
  38790000    3
  38800000    5
  38810000   15
  38820000   11
  38830000   15
  38840000   17
  38850000   15
  38860000    9
  38870000    3
  38880000    4
  38890000    4
  38900000    3
  38910000    3
  38920000    2
  38930000    3
  38940000    2
  38950000    3
  38960000    4
  38970000    3
  38980000    2
  38990000    3
  39000000    3
  39010000    3
  39020000    3
  39030000    3
  39040000    2
  39050000    3
  39060000    2
  39070000    3
  39080000    3
  39090000    3
  39100000    2
  39110000    3
  39120000    3
  39130000    3
  39140000    3
  39150000    4
  39160000    2
  39170000    2
  39180000    3
  39190000    3
  39200000    2
  39210000    2
  39220000    5
  39230000    3
  39240000    3
  39250000    3
  39260000    2
  39270000    3
  39280000    2
  39290000    2
  39300000    2
  39310000    3
  39320000    3
  39330000    2
  39340000    3
  39350000    3
  39360000    3
  39370000    3
  39380000    3
  39390000    3
  39400000    3
  39410000    3
  39420000    3
  39430000    3
  39440000    3
  39450000    3
  39460000    3
  39470000    3
  39480000    3
  39490000    3
  39500000    4
  39510000    5
  39520000    3
  39530000    3
  39540000    3
  39550000    2
  39560000    3
  39570000    3
  39580000    2
  39590000    2
  39600000    2
  39610000    3
  39620000    2
  39630000    4
  39640000    4
  39650000    4
  39660000    4
  39670000    3
  39680000    2
  39690000    2
  39700000    4
  39710000    1
  39720000    4
  39730000    4
  39740000    4
  39750000    5
  39760000    5
  39770000    4
  39780000    3
  39790000    4
  39800000    4
  39810000    2
  39820000    4
  39830000    5
  39840000    4
  39850000    3
  39860000    3
  39870000    2
  39880000    3
  39890000    2
  39900000    3
  39910000    3
  39920000    3
  39930000    3
  39940000    4
  39950000    3
  39960000    3
  39970000    2
  39980000    3
  39990000    4
  40000000    8
  40000000    8
  40010000    2
  40020000    2
  40030000    2
  40040000    3
  40050000    2
  40060000    2
  40070000    3
  40080000    2
  40090000    2
  40100000    3
  40110000    4
  40120000    3
  40130000    4
  40140000    2
  40150000    3
  40160000    3
  40170000    4
  40180000    3
  40190000    4
  40200000    3
  40210000    3
  40220000    3
  40230000    3
  40240000    3
  40250000    5
  40260000    2
  40270000    3
  40280000    2
  40290000    4
  40300000    3
  40310000    4
  40320000    3
  40330000    2
  40340000    3
  40350000    3
  40360000    3
  40370000    3
  40380000    2
  40390000    3
  40400000    3
  40410000    2
  40420000    2
  40430000    2
  40440000    3
  40450000    3
  40460000    3
  40470000    3
  40480000    4
  40490000    4
  40500000    3
  40510000    4
  40520000    3
  40530000    3
  40540000    4
  40550000    3
  40560000    4
  40570000    3
  40580000    2
  40590000    3
  40600000    3
  40610000    3
  40620000    3
  40630000    3
  40640000    3
  40650000    3
  40660000    3
  40670000    3
  40680000    3
  40690000    3
  40700000    4
  40710000    4
  40720000    5
  40730000    3
  40740000    3
  40750000    3
  40760000    4
  40770000    3
  40780000    2
  40790000    3
  40800000    3
  40810000    3
  40820000    3
  40830000    2
  40840000    2
  40850000    3
  40860000    5
  40870000    3
  40880000    3
  40890000    3
  40900000    4
  40910000    2
  40920000    4
  40930000    3
  40940000    3
  40950000    2
  40960000    3
  40970000    3
  40980000    3
  40990000    3
  41000000    5
  41010000    4
  41020000    3
  41030000    3
  41040000    3
  41050000    2
  41060000    3
  41070000    3
  41080000    3
  41090000    3
  41100000    2
  41110000    4
  41120000    3
  41130000    5
  41140000    3
  41150000    3
  41160000    4
  41170000    3
  41180000    2
  41190000    3
  41200000    3
  41210000    2
  41220000    3
  41230000    3
  41240000    3
  41250000    3
  41260000    3
  41270000    2
  41280000    3
  41290000    4
  41300000    3
  41310000    4
  41320000    3
  41330000    3
  41340000    3
  41350000    3
  41360000    3
  41370000    3
  41380000    3
  41390000    6
  41400000   11
  41410000   10
  41420000    3
  41430000    4
  41440000    3
  41450000    3
  41460000    3
  41470000    3
  41480000    4
  41490000    4
  41500000    4
  41510000    3
  41520000    3
  41530000    3
  41540000    3
  41550000    3
  41560000    3
  41570000    3
  41580000    4
  41590000    3
  41600000    4
  41610000    2
  41620000    3
  41630000    3
  41640000    4
  41650000    4
  41660000    1
  41670000    1
  41680000    7
  41690000    2
  41700000    3
  41710000    2
  41720000    3
  41730000    3
  41740000    4
  41750000    3
  41760000    3
  41770000    3
  41780000    4
  41790000    3
  41800000    2
  41810000    3
  41820000    4
  41830000    3
  41840000    2
  41850000    3
  41860000    3
  41870000    3
  41880000    3
  41890000    3
  41900000    2
  41910000    2
  41920000    3
  41930000    3
  41940000    2
  41950000    3
  41960000    3
  41970000    3
  41980000    3
  41990000    3
  42000000    4
  42010000    3
  42020000    2
  42030000    3
  42040000    3
  42050000    2
  42060000    3
  42070000    3
  42080000    3
  42090000    2
  42100000    3
  42110000    3
  42120000    3
  42130000    3
  42140000    3
  42150000    3
  42160000    4
  42170000    3
  42180000    2
  42190000    3
  42200000    3
  42210000    2
  42220000    3
  42230000    4
  42240000    3
  42250000    3
  42260000    3
  42270000    3
  42280000    3
  42290000    3
  42300000    2
  42310000    4
  42320000    3
  42330000    3
  42340000    4
  42350000    3
  42360000    4
  42370000    4
  42380000    3
  42390000    4
  42400000    3
  42410000    3
  42420000    5
  42430000   13
  42440000   11
  42450000    3
  42460000    3
  42470000    2
  42480000    3
  42490000    3
  42500000    3
  42510000    4
  42520000    3
  42530000    4
  42540000    5
  42550000    4
  42560000    3
  42570000    8
  42580000   12
  42590000    6
  42600000    3
  42610000    3
  42620000    2
  42630000    3
  42640000    3
  42650000    3
  42660000    2
  42670000    3
  42680000    3
  42690000    2
  42700000    5
  42710000    3
  42720000    3
  42730000    3
  42740000    2
  42750000    4
  42760000    2
  42770000    3
  42780000    2
  42790000    4
  42800000    3
  42810000    2
  42820000    3
  42830000    3
  42840000    6
  42850000    4
  42860000    3
  42870000    3
  42880000    3
  42890000    4
  42900000    2
  42910000    2
  42920000    3
  42930000    3
  42940000    3
  42950000    3
  42960000    4
  42970000    2
  42980000    2
  42990000    2
  43000000    2
  43010000    3
  43020000    3
  43030000    3
  43040000    3
  43050000    4
  43060000    2
  43070000    3
  43080000    3
  43090000    3
  43100000    3
  43110000    2
  43120000    4
  43130000    3
  43140000    3
  43150000    4
  43160000    3
  43170000    3
  43180000    3
  43190000    3
  43200000    2
  43210000    3
  43220000    4
  43230000    2
  43240000    3
  43250000    2
  43260000    3
  43270000    2
  43280000    3
  43290000    3
  43300000    2
  43310000    3
  43320000    2
  43330000    3
  43340000    3
  43350000    2
  43360000    8
  43370000    2
  43380000    3
  43390000    2
  43400000    2
  43410000    4
  43420000    2
  43430000    3
  43440000    3
  43450000    3
  43460000    3
  43470000    2
  43480000    3
  43490000    3
  43500000    3
  43510000    3
  43520000    3
  43530000    3
  43540000    3
  43550000    2
  43560000    3
  43570000    3
  43580000    2
  43590000    2
  43600000    2
  43610000    4
  43620000    3
  43630000    3
  43640000    3
  43650000    4
  43660000    3
  43670000    3
  43680000    3
  43690000    4
  43700000    2
  43710000    3
  43720000    3
  43730000    3
  43740000    3
  43750000    3
  43760000    4
  43770000    3
  43780000    3
  43790000    2
  43800000    3
  43810000    2
  43820000    3
  43830000    3
  43840000    2
  43850000    3
  43860000    4
  43870000    2
  43880000    3
  43890000    5
  43900000    3
  43910000    5
  43920000    6
  43930000    5
  43940000    2
  43950000    4
  43960000    5
  43970000    3
  43980000    4
  43990000    2
  44000000    3
  44010000    3
  44020000    2
  44030000    3
  44040000    3
  44050000    4
  44060000    3
  44070000    2
  44080000    3
  44090000    3
  44100000    4
  44110000    3
  44120000    3
  44130000    4
  44140000    3
  44150000    3
  44160000    3
  44170000    2
  44180000    3
  44190000    3
  44200000    4
  44210000    3
  44220000    2
  44230000    4
  44240000    3
  44250000    2
  44260000    7
  44270000    3
  44280000    4
  44290000    3
  44300000    2
  44310000    5
  44320000    3
  44330000    3
  44340000    3
  44350000    2
  44360000    2
  44370000    3
  44380000    2
  44390000    3
  44400000    2
  44410000    4
  44420000    2
  44430000    4
  44440000    3
  44450000    3
  44460000    3
  44470000    3
  44480000    3
  44490000    3
  44500000    3
  44510000    3
  44520000    3
  44530000    3
  44540000    3
  44550000    3
  44560000    4
  44570000    3
  44580000    3
  44590000    3
  44600000    3
  44610000    3
  44620000    6
  44630000   19
  44640000    5
  44650000    2
  44660000    3
  44670000    3
  44680000    3
  44690000    4
  44700000    3
  44710000    3
  44720000    3
  44730000    2
  44740000    2
  44750000    2
  44760000    2
  44770000    3
  44780000    2
  44790000    2
  44800000    2
  44810000    3
  44820000    3
  44830000    2
  44840000    2
  44850000    2
  44860000    4
  44870000    5
  44880000    3
  44890000    3
  44900000    5
  44910000    4
  44920000    4
  44930000    3
  44940000    4
  44950000    3
  44960000    3
  44970000    5
  44980000    2
  44990000    3
  45000000    3
  45010000    3
  45020000    3
  45030000    3
  45040000    3
  45050000    2
  45060000    4
  45070000    4
  45080000    4
  45090000    4
  45100000    4
  45110000    4
  45120000    3
  45130000    2
  45140000    3
  45150000    3
  45160000    3
  45170000    3
  45180000    4
  45190000    3
  45200000    4
  45210000    4
  45220000    4
  45230000    2
  45240000    3
  45250000    3
  45260000    4
  45270000    3
  45280000    3
  45290000    3
  45300000    3
  45310000    3
  45320000    3
  45330000    3
  45340000    3
  45350000    3
  45360000    4
  45370000    3
  45380000    4
  45390000    4
  45400000    3
  45410000    3
  45420000    3
  45430000    3
  45440000    4
  45450000    3
  45460000    3
  45470000    3
  45480000    4
  45490000    5
  45500000    8
  45510000    2
  45520000    4
  45530000    5
  45540000    6
  45550000    3
  45560000    4
  45570000    3
  45580000    4
  45590000    3
  45600000    5
  45610000    3
  45620000    3
  45630000    3
  45640000    9
  45650000   11
  45660000    3
  45670000    5
  45680000    4
  45690000    4
  45700000    4
  45710000    4
  45720000    2
  45730000    4
  45740000    5
  45750000    4
  45760000    2
  45770000    3
  45780000    3
  45790000    3
  45800000    3
  45810000    3
  45820000    3
  45830000    2
  45840000    2
  45850000    4
  45860000    3
  45870000    2
  45880000    5
  45890000    3
  45900000    2
  45910000    2
  45920000    5
  45930000    3
  45940000    4
  45950000    3
  45960000    3
  45970000    4
  45980000    3
  45990000    4
  46000000    4
  46010000    3
  46020000    4
  46030000    4
  46040000    3
  46050000    3
  46060000    3
  46070000    4
  46080000    3
  46090000    3
  46100000    3
  46110000    3
  46120000    4
  46130000    4
  46140000    3
  46150000    3
  46160000    3
  46170000    3
  46180000    3
  46190000    3
  46200000    3
  46210000    4
  46220000    3
  46230000    2
  46240000    3
  46250000    3
  46260000    2
  46270000    3
  46280000    3
  46290000    3
  46300000    5
  46310000    3
  46320000    4
  46330000    4
  46340000    3
  46350000    3
  46360000    2
  46370000    3
  46380000    3
  46390000    4
  46400000    3
  46410000    4
  46420000    1
  46430000    3
  46440000    3
  46450000    4
  46460000    4
  46470000    2
  46480000    5
  46490000    4
  46500000    3
  46510000    4
  46520000    4
  46530000    3
  46540000    4
  46550000    3
  46560000    3
  46570000    2
  46580000    3
  46590000    3
  46600000    3
  46610000    3
  46620000    2
  46630000    4
  46640000    2
  46650000    5
  46660000    4
  46670000    4
  46680000    2
  46690000    3
  46700000    3
  46710000    4
  46720000    2
  46730000    5
  46740000    3
  46750000    3
  46760000    3
  46770000    3
  46780000    4
  46790000    4
  46800000    3
  46810000    5
  46820000    3
  46830000    3
  46840000    3
  46850000    3
  46860000   13
  46870000   16
  46880000    4
  46890000    3
  46900000    3
  46910000    3
  46920000    3
  46930000    4
  46940000    3
  46950000    3
  46960000    2
  46970000    3
  46980000    2
  46990000    3
  47000000    2
  47010000    4
  47020000    2
  47030000    3
  47040000    2
  47050000    2
  47060000    3
  47070000    2
  47080000    3
  47090000    3
  47100000    2
  47110000    2
  47120000    3
  47130000    2
  47140000    3
  47150000    3
  47160000    6
  47170000    3
  47180000    3
  47190000    3
  47200000    3
  47210000    2
  47220000    2
  47230000    3
  47240000    3
  47250000    3
  47260000    4
  47270000   11
  47280000    4
  47290000    4
  47300000    2
  47310000    2
  47320000    3
  47330000    2
  47340000    4
  47350000    2
  47360000    2
  47370000    3
  47380000    2
  47390000    1
  47400000    2
  47410000    3
  47420000    3
  47430000    3
  47440000    3
  47450000    3
  47460000    5
  47470000    3
  47480000    3
  47490000    3
  47500000    5
  47510000    2
  47520000    5
  47530000    3
  47540000    3
  47550000    2
  47560000    3
  47570000    3
  47580000    3
  47590000    3
  47600000    3
  47610000    2
  47620000    3
  47630000    3
  47640000    2
  47650000    3
  47660000    3
  47670000    3
  47680000    4
  47690000    3
  47700000    5
  47710000    3
  47720000    2
  47730000    3
  47740000    3
  47750000    5
  47760000    3
  47770000    3
  47780000    5
  47790000    3
  47800000    3
  47810000    3
  47820000    3
  47830000    3
  47840000    2
  47850000    4
  47860000    3
  47870000    3
  47880000    4
  47890000    4
  47900000    3
  47910000    3
  47920000    3
  47930000    3
  47940000    2
  47950000    2
  47960000    2
  47970000    3
  47980000    3
  47990000    3
  48000000    4
  48010000    3
  48020000    2
  48030000    3
  48040000    5
  48050000    3
  48060000    3
  48070000    4
  48080000    3
  48090000    3
  48100000    4
  48110000    3
  48120000    3
  48130000    3
  48140000    3
  48150000    4
  48160000    4
  48170000    2
  48180000    3
  48190000    4
  48200000    4
  48210000    3
  48220000    2
  48230000    3
  48240000    3
  48250000    3
  48260000    3
  48270000    5
  48280000    3
  48290000    3
  48300000    2
  48310000    3
  48320000    3
  48330000    3
  48340000    3
  48350000    2
  48360000    3
  48370000    4
  48380000    2
  48390000    2
  48400000    3
  48410000    3
  48420000    4
  48430000    3
  48440000    3
  48450000    3
  48460000    3
  48470000    2
  48480000    2
  48490000    3
  48500000    4
  48510000    3
  48520000    3
  48530000    2
  48540000    3
  48550000    3
  48560000    3
  48570000    2
  48580000    3
  48590000    2
  48600000    3
  48610000    4
  48620000    4
  48630000    2
  48640000    5
  48650000    4
  48660000    4
  48670000    3
  48680000    3
  48690000    3
  48700000    2
  48710000    3
  48720000    3
  48730000    2
  48740000    2
  48750000    4
  48760000    3
  48770000    2
  48780000    4
  48790000    4
  48800000    3
  48810000    3
  48820000    3
  48830000    2
  48840000    3
  48850000    3
  48860000    3
  48870000    3
  48880000    3
  48890000    3
  48900000    3
  48910000    3
  48920000   11
  48930000   14
  48940000    8
  48950000   11
  48960000   16
  48970000   14
  48980000   11
  48990000   15
  49000000   17
  49010000   15
  49020000   14
  49030000    9
  49040000   18
  49050000    9
  49060000   16
  49070000   17
  49080000   18
  49090000   16
  49100000   17
  49110000   16
  49120000   13
  49130000   15
  49140000    6
  49150000    4
  49160000    4
  49170000    3
  49180000    3
  49190000    3
  49200000    2
  49210000    4
  49220000    3
  49230000    4
  49240000    3
  49250000    2
  49260000    4
  49270000    4
  49280000    3
  49290000    3
  49300000    3
  49310000    3
  49320000    4
  49330000    3
  49340000    3
  49350000    3
  49360000    3
  49370000    2
  49380000    3
  49390000    3
  49400000    2
  49410000    3
  49420000    3
  49430000    4
  49440000    3
  49450000    2
  49460000    3
  49470000    2
  49480000    3
  49490000    4
  49500000    1
  49510000    5
  49520000    3
  49530000    3
  49540000    3
  49550000    2
  49560000    3
  49570000    2
  49580000    3
  49590000    3
  49600000    2
  49610000    3
  49620000    2
  49630000    3
  49640000    3
  49650000    3
  49660000    3
  49670000    3
  49680000    3
  49690000    2
  49700000    3
  49710000    3
  49720000    2
  49730000    3
  49740000    3
  49750000    3
  49760000    4
  49770000    4
  49780000    5
  49790000    4
  49800000    4
  49810000    2
  49820000    3
  49830000    3
  49840000    3
  49850000    3
  49860000    2
  49870000    3
  49880000    3
  49890000    2
  49900000    2
  49910000    3
  49920000    4
  49930000    3
  49940000    3
  49950000    3
  49960000    3
  49970000    2
  49980000    3
  49990000    4
  50000000    4
  50010000    4
  50020000    4
  50030000    4
  50040000    4
  50050000    4
  50060000    5
  50070000    4
  50080000    4
  50090000    3
  50100000    5
  50110000    2
  50120000    4
  50130000    4
  50140000    9
  50150000    4
  50160000    4
  50170000    4
  50180000    2
  50190000    5
  50200000    3
  50210000    3
  50220000    2
  50230000    3
  50240000    2
  50250000    3
  50260000    3
  50270000    2
  50280000    3
  50290000    2
  50300000    2
  50310000    4
  50320000    4
  50330000    7
  50340000    4
  50350000    4
  50360000    3
  50370000    4
  50380000    2
  50390000    3
  50400000    2
  50410000    3
  50420000    2
  50430000    3
  50440000    4
  50450000    3
  50460000    2
  50470000    3
  50480000    3
  50490000    3
  50500000    3
  50510000    4
  50520000    3
  50530000   11
  50540000    9
  50550000   17
  50560000    8
  50570000    3
  50580000   13
  50590000   14
  50600000   19
  50610000   21
  50620000   15
  50630000   19
  50640000   19
  50650000   14
  50660000    9
  50670000    3
  50680000    3
  50690000    3
  50700000    4
  50710000    5
  50720000    5
  50730000    4
  50740000    3
  50750000    5
  50760000    2
  50770000    4
  50780000    2
  50790000    5
  50800000    3
  50810000    5
  50820000    4
  50830000    4
  50840000    4
  50850000    3
  50860000    2
  50870000    5
  50880000    2
  50890000    3
  50900000    2
  50910000    5
  50920000    3
  50930000    3
  50940000    3
  50950000    4
  50960000    3
  50970000    5
  50980000    5
  50990000    3
  51000000    4
  51010000    4
  51020000    3
  51030000    4
  51040000    5
  51050000    5
  51060000    2
  51070000    2
  51080000    3
  51090000    4
  51100000    5
  51110000    3
  51120000    3
  51130000    4
  51140000    4
  51150000    4
  51160000    3
  51170000    4
  51180000    3
  51190000    4
  51200000    3
  51210000    2
  51220000    3
  51230000    2
  51240000    3
  51250000    3
  51260000    3
  51270000    3
  51280000    2
  51290000    3
  51300000    2
  51310000    4
  51320000    2
  51330000    3
  51340000    2
  51350000    2
  51360000    2
  51370000    3
  51380000    4
  51390000    4
  51400000    3
  51410000    3
  51420000    2
  51430000    3
  51440000    3
  51450000    3
  51460000    8
  51470000    3
  51480000    2
  51490000    3
  51500000    3
  51510000    2
  51520000    4
  51530000    3
  51540000    3
  51550000    2
  51560000    3
  51570000    4
  51580000    5
  51590000    3
  51600000    3
  51610000    2
  51620000    4
  51630000    3
  51640000    3
  51650000    3
  51660000    2
  51670000    3
  51680000    3
  51690000    3
  51700000    3
  51710000    3
  51720000    3
  51730000    3
  51740000    2
  51750000    4
  51760000    3
  51770000    4
  51780000    2
  51790000    4
  51800000    3
  51810000    3
  51820000    2
  51830000    5
  51840000    4
  51850000    3
  51860000    4
  51870000    2
  51880000    3
  51890000    3
  51900000    2
  51910000    3
  51920000    3
  51930000    5
  51940000    4
  51950000    4
  51960000    4
  51970000    2
  51980000    3
  51990000    1
  52000000    1
  52010000    3
  52020000    4
  52030000    4
  52040000    2
  52050000    4
  52060000    4
  52070000    5
  52080000    5
  52090000   15
  52100000   11
  52110000    6
  52120000    4
  52130000    3
  52140000    3
  52150000    3
  52160000    3
  52170000    3
  52180000    3
  52190000    3
  52200000    3
  52210000    2
  52220000    4
  52230000    3
  52240000    3
  52250000    4
  52260000    3
  52270000    3
  52280000    8
  52290000    4
  52300000   18
  52310000   15
  52320000   22
  52330000   19
  52340000   20
  52350000    7
  52360000    5
  52370000    2
  52380000    5
  52390000    3
  52400000    3
  52410000    2
  52420000    2
  52430000    3
  52440000    5
  52450000    4
  52460000    4
  52470000    3
  52480000    5
  52490000    7
  52500000    4
  52510000    4
  52520000    5
  52530000    3
  52540000    4
  52550000    3
  52560000    4
  52570000    3
  52580000    3
  52590000   12
  52600000   17
  52610000   15
  52620000    3
  52630000    2
  52640000    3
  52650000    2
  52660000    4
  52670000    3
  52680000    4
  52690000    4
  52700000    5
  52710000    3
  52720000    2
  52730000    4
  52740000    4
  52750000    2
  52760000    3
  52770000    4
  52780000    2
  52790000    3
  52800000    3
  52810000    3
  52820000    2
  52830000    3
  52840000    4
  52850000    3
  52860000    4
  52870000    5
  52880000    2
  52890000    2
  52900000    4
  52910000    4
  52920000    2
  52930000    3
  52940000    9
  52950000    4
  52960000    4
  52970000    3
  52980000    5
  52990000    3
  53000000    4
  53010000    4
  53020000    4
  53030000    3
  53040000    3
  53050000    2
  53060000    4
  53070000    3
  53080000    3
  53090000    3
  53100000    3
  53110000    3
  53120000   12
  53130000    7
  53140000    2
  53150000    2
  53160000    3
  53170000    3
  53180000    2
  53190000    8
  53200000    4
  53210000    3
  53220000    5
  53230000    5
  53240000    7
  53250000   13
  53260000   15
  53270000    8
  53280000    8
  53290000    3
  53300000    3
  53310000    3
  53320000    3
  53330000    3
  53340000    3
  53350000    2
  53360000    2
  53370000    3
  53380000    2
  53390000    3
  53400000    3
  53410000    3
  53420000    3
  53430000    3
  53440000    2
  53450000    3
  53460000    4
  53470000    3
  53480000    3
  53490000    9
  53500000    4
  53510000    3
  53520000    4
  53530000    3
  53540000    3
  53550000    3
  53560000    2
  53570000    3
  53580000    3
  53590000    3
  53600000    3
  53610000    2
  53620000    4
  53630000    4
  53640000    2
  53650000    3
  53660000    3
  53670000    3
  53680000    2
  53690000    3
  53700000    3
  53710000    8
  53720000    3
  53730000    6
  53740000    5
  53750000    2
  53760000    3
  53770000    3
  53780000    3
  53790000    4
  53800000    3
  53810000    3
  53820000    3
  53830000    3
  53840000    4
  53850000    3
  53860000    4
  53870000    4
  53880000    3
  53890000    9
  53900000    5
  53910000    3
  53920000    1
  53930000    4
  53940000    4
  53950000    4
  53960000    5
  53970000    6
  53980000    2
  53990000    4
  54000000    5
  54010000    3
  54020000    3
  54030000    4
  54040000    4
  54050000    2
  54060000    3
  54070000    3
  54080000    2
  54090000    4
  54100000    3
  54110000    3
  54120000    3
  54130000    2
  54140000    2
  54150000    3
  54160000    2
  54170000    2
  54180000    3
  54190000    3
  54200000    2
  54210000    3
  54220000    3
  54230000    5
  54240000    4
  54250000    4
  54260000    3
  54270000    2
  54280000    4
  54290000    2
  54300000    3
  54310000    3
  54320000    4
  54330000    4
  54340000    2
  54350000    5
  54360000    3
  54370000    4
  54380000    2
  54390000    4
  54400000    3
  54410000    3
  54420000    2
  54430000    2
  54440000    4
  54450000    2
  54460000    3
  54470000    2
  54480000    4
  54490000    2
  54500000    3
  54510000    4
  54520000    5
  54530000    3
  54540000    4
  54550000    3
  54560000    4
  54570000    3
  54580000    2
  54590000    3
  54600000    3
  54610000    3
  54620000    7
  54630000    3
  54640000    9
  54650000    5
  54660000    4
  54670000    2
  54680000    3
  54690000    4
  54700000    5
  54710000    3
  54720000    4
  54730000    3
  54740000    4
  54750000    3
  54760000    5
  54770000    3
  54780000    2
  54790000    8
  54800000    5
  54810000    3
  54820000    4
  54830000   19
  54840000   13
  54850000   21
  54860000   16
  54870000   13
  54880000    3
  54890000    5
  54900000    4
  54910000    2
  54920000    2
  54930000    4
  54940000    4
  54950000    5
  54960000    5
  54970000    2
  54980000    3
  54990000    2
  55000000    5
  55010000    4
  55020000    3
  55030000    4
  55040000    4
  55050000    4
  55060000    3
  55070000    2
  55080000    4
  55090000    3
  55100000    4
  55110000    3
  55120000    4
  55130000    7
  55140000    6
  55150000    4
  55160000    5
  55170000    4
  55180000    3
  55190000    5
  55200000    5
  55210000    3
  55220000    4
  55230000    4
  55240000    4
  55250000    3
  55260000    3
  55270000    4
  55280000    3
  55290000    3
  55300000    3
  55310000    3
  55320000    3
  55330000    3
  55340000    2
  55350000    2
  55360000    2
  55370000    3
  55380000    2
  55390000    3
  55400000    3
  55410000    4
  55420000    3
  55430000    3
  55440000    2
  55450000    3
  55460000    3
  55470000    5
  55480000    2
  55490000    2
  55500000    3
  55510000    3
  55520000    3
  55530000    4
  55540000    2
  55550000    2
  55560000    3
  55570000    3
  55580000    3
  55590000    3
  55600000    2
  55610000    2
  55620000    3
  55630000    2
  55640000    3
  55650000    3
  55660000    2
  55670000    2
  55680000    3
  55690000    3
  55700000    2
  55710000    3
  55720000    3
  55730000    3
  55740000    3
  55750000    3
  55760000    3
  55770000    3
  55780000    3
  55790000    3
  55800000    2
  55810000    3
  55820000    3
  55830000    2
  55840000    3
  55850000    3
  55860000    4
  55870000    7
  55880000    6
  55890000    5
  55900000    5
  55910000    5
  55920000    4
  55930000    4
  55940000    4
  55950000    3
  55960000    5
  55970000    3
  55980000    3
  55990000    4
  56000000    3
  56010000    6
  56020000    4
  56030000    5
  56040000    6
  56050000    5
  56060000    3
  56070000    3
  56080000    6
  56090000    3
  56100000    3
  56110000    5
  56120000    5
  56130000    5
  56140000    2
  56150000    4
  56160000    5
  56170000    3
  56180000    5
  56190000    3
  56200000    4
  56210000    3
  56220000    5
  56230000    8
  56240000    2
  56250000    4
  56260000    5
  56270000    4
  56280000    7
  56290000    3
  56300000    2
  56310000    3
  56320000    3
  56330000    3
  56340000    3
  56350000    3
  56360000    3
  56370000    3
  56380000    4
  56390000    5
  56400000   13
  56410000   13
  56420000   15
  56430000    8
  56440000   12
  56450000   13
  56460000   13
  56470000    3
  56480000    4
  56490000    3
  56500000    2
  56510000    3
  56520000    5
  56530000    5
  56540000    3
  56550000    3
  56560000    5
  56570000    4
  56580000    5
  56590000    3
  56600000    7
  56610000    4
  56620000    3
  56630000    3
  56640000    4
  56650000    3
  56660000    2
  56670000    3
  56680000    3
  56690000    4
  56700000    2
  56710000    5
  56720000    4
  56730000    3
  56740000    3
  56750000    3
  56760000    3
  56770000    4
  56780000    2
  56790000    3
  56800000    2
  56810000    4
  56820000    3
  56830000    3
  56840000    3
  56850000    2
  56860000    3
  56870000    3
  56880000    2
  56890000    2
  56900000    2
  56910000    2
  56920000    4
  56930000    5
  56940000    4
  56950000    4
  56960000    4
  56970000    2
  56980000    2
  56990000    4
  57000000    2
  57010000    3
  57020000    3
  57030000    3
  57040000    3
  57050000    3
  57060000    3
  57070000    3
  57080000    3
  57090000    2
  57100000    3
  57110000    3
  57120000    4
  57130000    3
  57140000    3
  57150000    2
  57160000    4
  57170000    3
  57180000    3
  57190000    3
  57200000    2
  57210000    3
  57220000    3
  57230000    3
  57240000    4
  57250000    4
  57260000    3
  57270000    2
  57280000    3
  57290000    3
  57300000    4
  57310000    3
  57320000    3
  57330000    4
  57340000    4
  57350000    4
  57360000    4
  57370000    4
  57380000    4
  57390000    3
  57400000    3
  57410000    3
  57420000    3
  57430000    4
  57440000    5
  57450000    3
  57460000    3
  57470000    3
  57480000    3
  57490000    2
  57500000    3
  57510000    3
  57520000    3
  57530000    3
  57540000    3
  57550000    2
  57560000    3
  57570000    3
  57580000    3
  57590000    3
  57600000    4
  57610000    3
  57620000    2
  57630000    3
  57640000    2
  57650000    4
  57660000    4
  57670000    4
  57680000    5
  57690000    3
  57700000    3
  57710000    3
  57720000    3
  57730000    4
  57740000    2
  57750000    4
  57760000    2
  57770000    3
  57780000    3
  57790000    2
  57800000    3
  57810000    3
  57820000    3
  57830000    3
  57840000    3
  57850000    3
  57860000    3
  57870000    3
  57880000    4
  57890000    7
  57900000    4
  57910000    5
  57920000    3
  57930000    3
  57940000    4
  57950000    3
  57960000    3
  57970000    3
  57980000    3
  57990000    4
  58000000    4
  58010000    4
  58020000    2
  58030000    3
  58040000    2
  58050000    2
  58060000    2
  58070000    3
  58080000    2
  58090000    3
  58100000    3
  58110000    3
  58120000    2
  58130000    3
  58140000    2
  58150000    4
  58160000    2
  58170000    2
  58180000    4
  58190000    3
  58200000    3
  58210000    4
  58220000    3
  58230000    3
  58240000    5
  58250000    3
  58260000    3
  58270000    3
  58280000    6
  58290000    4
  58300000    2
  58310000    3
  58320000    4
  58330000    3
  58340000    3
  58350000    3
  58360000    4
  58370000    2
  58380000    4
  58390000    4
  58400000    5
  58410000    7
  58420000    3
  58430000    6
  58440000    3
  58450000    2
  58460000    3
  58470000    3
  58480000    3
  58490000    3
  58500000    2
  58510000    4
  58520000    4
  58530000    4
  58540000    3
  58550000    4
  58560000    5
  58570000    2
  58580000    3
  58590000    4
  58600000    4
  58610000    3
  58620000    2
  58630000    3
  58640000    3
  58650000    6
  58660000   15
  58670000    4
  58680000   10
  58690000   12
  58700000   13
  58710000   14
  58720000    8
  58730000    3
  58740000    3
  58750000    3
  58760000    3
  58770000    2
  58780000   16
  58790000   18
  58800000   12
  58810000    9
  58820000   16
  58830000   14
  58840000   12
  58850000   18
  58860000   15
  58870000   15
  58880000   15
  58890000   12
  58900000   14
  58910000    6
  58920000    3
  58930000    4
  58940000    3
  58950000    3
  58960000    3
  58970000    3
  58980000    3
  58990000    3
  59000000    3
  59010000    2
  59020000    3
  59030000    3
  59040000    2
  59050000    2
  59060000    3
  59070000    3
  59080000    3
  59090000    3
  59100000    2
  59110000    2
  59120000    2
  59130000    3
  59140000    3
  59150000    3
  59160000    3
  59170000    4
  59180000    4
  59190000    3
  59200000    4
  59210000    2
  59220000    3
  59230000    3
  59240000    3
  59250000    2
  59260000    3
  59270000    4
  59280000    4
  59290000    5
  59300000    4
  59310000    4
  59320000    4
  59330000    4
  59340000    4
  59350000    7
  59360000    5
  59370000    3
  59380000    3
  59390000    3
  59400000    3
  59410000    3
  59420000    4
  59430000    2
  59440000    4
  59450000    3
  59460000    4
  59470000    2
  59480000    1
  59490000    3
  59500000    2
  59510000    3
  59520000    4
  59530000    3
  59540000    3
  59550000    2
  59560000    2
  59570000    3
  59580000    2
  59590000    3
  59600000    4
  59610000    4
  59620000    3
  59630000    3
  59640000    3
  59650000    3
  59660000    3
  59670000    3
  59680000    5
  59690000    3
  59700000    3
  59710000    4
  59720000    3
  59730000    3
  59740000    3
  59750000    3
  59760000    4
  59770000    3
  59780000    3
  59790000    3
  59800000    4
  59810000    4
  59820000    3
  59830000    4
  59840000    4
  59850000    3
  59860000    4
  59870000    4
  59880000    9
  59890000    6
  59900000    2
  59910000    3
  59920000    3
  59930000    4
  59940000    2
  59950000    3
  59960000    3
  59970000    3
  59980000    3
  59990000    4
  60000000    2
  60000000    2
  60010000    2
  60020000    3
  60030000    3
  60040000    3
  60050000    2
  60060000    3
  60070000    3
  60080000    4
  60090000    5
  60100000    5
  60110000    3
  60120000    3
  60130000    3
  60140000    3
  60150000    5
  60160000    4
  60170000    3
  60180000    3
  60190000    4
  60200000    3
  60210000    5
  60220000    5
  60230000    2
  60240000    3
  60250000    3
  60260000    1
  60270000    2
  60280000    5
  60290000    3
  60300000    2
  60310000    3
  60320000    2
  60330000    4
  60340000    4
  60350000    5
  60360000    2
  60370000    4
  60380000    3
  60390000    3
  60400000    2
  60410000    3
  60420000    4
  60430000    3
  60440000    2
  60450000    3
  60460000    4
  60470000    2
  60480000    8
  60490000    4
  60500000    4
  60510000    3
  60520000    3
  60530000    3
  60540000    4
  60550000    5
  60560000    3
  60570000    2
  60580000    3
  60590000    5
  60600000    4
  60610000    4
  60620000    4
  60630000    4
  60640000    5
  60650000    5
  60660000    3
  60670000    3
  60680000    4
  60690000    3
  60700000    4
  60710000    4
  60720000    4
  60730000    4
  60740000    3
  60750000    3
  60760000    2
  60770000    2
  60780000    4
  60790000    2
  60800000    3
  60810000    2
  60820000    3
  60830000    4
  60840000    2
  60850000    3
  60860000    3
  60870000    5
  60880000    4
  60890000    5
  60900000    4
  60910000    3
  60920000    3
  60930000    4
  60940000    5
  60950000    3
  60960000    2
  60970000    4
  60980000    3
  60990000    3
  61000000    3
  61010000    2
  61020000    4
  61030000    3
  61040000    4
  61050000    2
  61060000    2
  61070000    4
  61080000    4
  61090000    2
  61100000    3
  61110000    5
  61120000    1
  61130000    4
  61140000    3
  61150000   14
  61160000    4
  61170000    2
  61180000    2
  61190000    4
  61200000    3
  61210000    4
  61220000    3
  61230000    5
  61240000    6
  61250000    4
  61260000    3
  61270000    2
  61280000    2
  61290000    3
  61300000    3
  61310000    3
  61320000    3
  61330000    3
  61340000    2
  61350000    3
  61360000    4
  61370000    2
  61380000    3
  61390000    4
  61400000    3
  61410000    3
  61420000   11
  61430000    3
  61440000    3
  61450000    2
  61460000    3
  61470000    3
  61480000    3
  61490000    3
  61500000    3
  61510000    3
  61520000    3
  61530000    3
  61540000    8
  61550000    3
  61560000    2
  61570000    5
  61580000    3
  61590000    3
  61600000    4
  61610000    5
  61620000    2
  61630000    5
  61640000    3
  61650000    3
  61660000    3
  61670000    3
  61680000    2
  61690000    4
  61700000    3
  61710000    3
  61720000    4
  61730000    3
  61740000    3
  61750000    3
  61760000    3
  61770000    3
  61780000    3
  61790000    2
  61800000    2
  61810000    3
  61820000    3
  61830000    4
  61840000    3
  61850000    3
  61860000    3
  61870000    2
  61880000    4
  61890000    3
  61900000    2
  61910000    3
  61920000    3
  61930000    2
  61940000    5
  61950000    2
  61960000    2
  61970000    2
  61980000    3
  61990000    2
  62000000    3
  62010000    3
  62020000    6
  62030000    3
  62040000    8
  62050000    3
  62060000    3
  62070000    4
  62080000    4
  62090000    2
  62100000    2
  62110000    2
  62120000    4
  62130000    6
  62140000    4
  62150000    3
  62160000    2
  62170000    2
  62180000    3
  62190000    3
  62200000    3
  62210000    3
  62220000    2
  62230000    3
  62240000    2
  62250000    2
  62260000    3
  62270000    3
  62280000    3
  62290000    4
  62300000    3
  62310000    3
  62320000    2
  62330000    2
  62340000    3
  62350000    2
  62360000    3
  62370000    3
  62380000    3
  62390000    2
  62400000    3
  62410000    3
  62420000    3
  62430000    3
  62440000    3
  62450000    3
  62460000    2
  62470000    3
  62480000    3
  62490000    3
  62500000    3
  62510000    2
  62520000    2
  62530000    3
  62540000    4
  62550000    3
  62560000    3
  62570000    3
  62580000    2
  62590000    2
  62600000    3
  62610000    4
  62620000    3
  62630000    3
  62640000    4
  62650000    4
  62660000    3
  62670000    3
  62680000    4
  62690000    3
  62700000    3
  62710000    3
  62720000    4
  62730000    3
  62740000    4
  62750000    7
  62760000   13
  62770000    4
  62780000    2
  62790000    4
  62800000    3
  62810000    5
  62820000    3
  62830000    4
  62840000    5
  62850000    5
  62860000    3
  62870000    3
  62880000    4
  62890000    2
  62900000    3
  62910000    4
  62920000    3
  62930000    2
  62940000    3
  62950000    4
  62960000    3
  62970000    4
  62980000    2
  62990000    3
  63000000    4
  63010000    3
  63020000    3
  63030000    3
  63040000    3
  63050000    5
  63060000    1
  63070000    3
  63080000    3
  63090000    4
  63100000    4
  63110000    5
  63120000    5
  63130000    3
  63140000    3
  63150000    4
  63160000    2
  63170000    3
  63180000    2
  63190000    4
  63200000    3
  63210000    5
  63220000    4
  63230000    5
  63240000    3
  63250000    4
  63260000    3
  63270000    3
  63280000    3
  63290000    3
  63300000    4
  63310000    1
  63320000    4
  63330000    3
  63340000    2
  63350000    3
  63360000    3
  63370000    2
  63380000    3
  63390000    2
  63400000    2
  63410000    3
  63420000    3
  63430000    2
  63440000    2
  63450000    3
  63460000    2
  63470000    3
  63480000    3
  63490000    2
  63500000    4
  63510000    4
  63520000    2
  63530000    2
  63540000    4
  63550000    4
  63560000    2
  63570000    5
  63580000    5
  63590000    3
  63600000    3
  63610000    4
  63620000    3
  63630000    3
  63640000    3
  63650000    3
  63660000    4
  63670000    3
  63680000    2
  63690000    3
  63700000    4
  63710000    4
  63720000    3
  63730000    4
  63740000    3
  63750000    2
  63760000    4
  63770000    4
  63780000    3
  63790000    4
  63800000    2
  63810000    5
  63820000    5
  63830000    3
  63840000    2
  63850000    4
  63860000    3
  63870000    3
  63880000    3
  63890000    4
  63900000    2
  63910000    2
  63920000    2
  63930000    3
  63940000    2
  63950000    3
  63960000    3
  63970000    4
  63980000    3
  63990000    4
  64000000    3
  64010000    3
  64020000    3
  64030000    2
  64040000    2
  64050000    2
  64060000    3
  64070000    2
  64080000    4
  64090000    3
  64100000    3
  64110000    3
  64120000    3
  64130000    4
  64140000    3
  64150000    3
  64160000    5
  64170000    3
  64180000    3
  64190000    3
  64200000    1
  64210000    3
  64220000    3
  64230000    5
  64240000    4
  64250000    4
  64260000    2
  64270000    4
  64280000    3
  64290000    3
  64300000    2
  64310000    3
  64320000    3
  64330000    2
  64340000    3
  64350000    3
  64360000    3
  64370000    3
  64380000    2
  64390000    3
  64400000    3
  64410000    3
  64420000    4
  64430000    3
  64440000    3
  64450000    4
  64460000    3
  64470000    3
  64480000    2
  64490000    3
  64500000    3
  64510000    3
  64520000    2
  64530000    3
  64540000    3
  64550000    2
  64560000    4
  64570000    5
  64580000    3
  64590000    3
  64600000    5
  64610000    3
  64620000    2
  64630000    4
  64640000    4
  64650000    3
  64660000    3
  64670000    3
  64680000    2
  64690000    2
  64700000    3
  64710000    3
  64720000    3
  64730000    3
  64740000    3
  64750000    3
  64760000    4
  64770000    3
  64780000    4
  64790000    4
  64800000    4
  64810000    4
  64820000    2
  64830000    3
  64840000    2
  64850000    2
  64860000    3
  64870000    3
  64880000    3
  64890000    4
  64900000    3
  64910000    5
  64920000    2
  64930000    6
  64940000    4
  64950000    3
  64960000    4
  64970000    3
  64980000    4
  64990000   10
  65000000   13
  65010000   15
  65020000   16
  65030000   21
  65040000   18
  65050000    6
  65060000    5
  65070000    7
  65080000    7
  65090000    5
  65100000    3
  65110000    3
  65120000    3
  65130000    3
  65140000    4
  65150000    4
  65160000    3
  65170000    5
  65180000    4
  65190000    4
  65200000    4
  65210000    3
  65220000    2
  65230000    3
  65240000    3
  65250000    2
  65260000    1
  65270000    3
  65280000    3
  65290000    4
  65300000    3
  65310000    3
  65320000    2
  65330000    3
  65340000    2
  65350000    3
  65360000    2
  65370000    3
  65380000    4
  65390000    2
  65400000    3
  65410000    3
  65420000    3
  65430000    2
  65440000    4
  65450000    4
  65460000    3
  65470000    5
  65480000    4
  65490000    4
  65500000    3
  65510000    3
  65520000    3
  65530000    3
  65540000    3
  65550000    2
  65560000    3
  65570000    3
  65580000    4
  65590000    2
  65600000    4
  65610000    3
  65620000    2
  65630000    4
  65640000    2
  65650000    3
  65660000    2
  65670000    3
  65680000    3
  65690000    3
  65700000    3
  65710000    2
  65720000    2
  65730000    2
  65740000    2
  65750000    3
  65760000    2
  65770000    2
  65780000    3
  65790000    4
  65800000    4
  65810000    5
  65820000    2
  65830000    4
  65840000    2
  65850000    3
  65860000    4
  65870000    4
  65880000    4
  65890000    3
  65900000    3
  65910000    3
  65920000    3
  65930000    2
  65940000    3
  65950000    4
  65960000    3
  65970000    2
  65980000    3
  65990000    3
  66000000    2
  66010000    2
  66020000    3
  66030000    2
  66040000    2
  66050000    4
  66060000    4
  66070000    4
  66080000    3
  66090000    3
  66100000    3
  66110000    3
  66120000    3
  66130000    4
  66140000    4
  66150000    6
  66160000   17
  66170000    5
  66180000    5
  66190000    2
  66200000    5
  66210000    5
  66220000    5
  66230000    4
  66240000    5
  66250000    4
  66260000    3
  66270000    4
  66280000    4
  66290000    4
  66300000    4
  66310000    4
  66320000    5
  66330000    4
  66340000    4
  66350000    2
  66360000    4
  66370000    2
  66380000    3
  66390000    3
  66400000    4
  66410000    3
  66420000    3
  66430000    4
  66440000    3
  66450000    4
  66460000    3
  66470000    4
  66480000    4
  66490000    4
  66500000    4
  66510000    3
  66520000    2
  66530000    4
  66540000    4
  66550000    4
  66560000    3
  66570000    4
  66580000    3
  66590000    4
  66600000    2
  66610000    5
  66620000    4
  66630000    3
  66640000    4
  66650000    3
  66660000    3
  66670000    5
  66680000    4
  66690000    3
  66700000    3
  66710000    3
  66720000    3
  66730000    2
  66740000    3
  66750000    2
  66760000    3
  66770000    3
  66780000    3
  66790000    3
  66800000    2
  66810000    3
  66820000    2
  66830000    3
  66840000    3
  66850000    3
  66860000    4
  66870000    2
  66880000    3
  66890000    3
  66900000    3
  66910000    3
  66920000    4
  66930000    5
  66940000    3
  66950000    7
  66960000    7
  66970000    3
  66980000    5
  66990000    4
  67000000    5
  67010000    3
  67020000    4
  67030000    5
  67040000    2
  67050000    5
  67060000    4
  67070000    5
  67080000    5
  67090000    3
  67100000    2
  67110000    2
  67120000    2
  67130000    6
  67140000    4
  67150000    3
  67160000    3
  67170000    3
  67180000    3
  67190000    3
  67200000    3
  67210000    3
  67220000    2
  67230000    4
  67240000    4
  67250000    4
  67260000    3
  67270000    4
  67280000    5
  67290000    4
  67300000    3
  67310000    3
  67320000    3
  67330000    3
  67340000    3
  67350000    4
  67360000    3
  67370000    3
  67380000    2
  67390000    3
  67400000    3
  67410000    3
  67420000    2
  67430000    2
  67440000    5
  67450000    4
  67460000    4
  67470000    2
  67480000    4
  67490000    3
  67500000    9
  67510000   14
  67520000   16
  67530000    3
  67540000    3
  67550000    1
  67560000    2
  67570000    4
  67580000    5
  67590000    4
  67600000    2
  67610000    4
  67620000    4
  67630000    8
  67640000    4
  67650000    4
  67660000    3
  67670000    5
  67680000    3
  67690000    3
  67700000    3
  67710000    4
  67720000    3
  67730000    2
  67740000    3
  67750000    3
  67760000    3
  67770000    4
  67780000    5
  67790000    4
  67800000    4
  67810000    3
  67820000    3
  67830000    2
  67840000    3
  67850000    3
  67860000    3
  67870000    3
  67880000    3
  67890000    4
  67900000    5
  67910000    5
  67920000    5
  67930000    4
  67940000    4
  67950000    4
  67960000    2
  67970000    4
  67980000    5
  67990000    4
  68000000    4
  68010000   17
  68020000   14
  68030000   13
  68040000   13
  68050000    9
  68060000   21
  68070000   16
  68080000   17
  68090000   17
  68100000   19
  68110000   15
  68120000   21
  68130000   17
  68140000    4
  68150000    4
  68160000    3
  68170000    5
  68180000    5
  68190000    5
  68200000    2
  68210000    4
  68220000    4
  68230000    4
  68240000    3
  68250000    4
  68260000    2
  68270000    3
  68280000    3
  68290000    4
  68300000    3
  68310000    3
  68320000    2
  68330000    9
  68340000    8
  68350000   21
  68360000   13
  68370000   20
  68380000   15
  68390000    8
  68400000    3
  68410000    4
  68420000    4
  68430000    3
  68440000    4
  68450000    4
  68460000    4
  68470000    4
  68480000    3
  68490000    3
  68500000    3
  68510000    3
  68520000    3
  68530000    3
  68540000    3
  68550000    3
  68560000    2
  68570000    2
  68580000    3
  68590000    3
  68600000    4
  68610000    3
  68620000    4
  68630000    3
  68640000    4
  68650000    3
  68660000    5
  68670000    3
  68680000    3
  68690000    2
  68700000    4
  68710000    3
  68720000    3
  68730000    4
  68740000    2
  68750000    4
  68760000    4
  68770000    3
  68780000   17
  68790000    4
  68800000    3
  68810000    4
  68820000    4
  68830000    3
  68840000    3
  68850000    4
  68860000    5
  68870000    3
  68880000    3
  68890000    2
  68900000    2
  68910000    3
  68920000    2
  68930000    3
  68940000    4
  68950000    4
  68960000    3
  68970000    2
  68980000    2
  68990000    3
  69000000    3
  69010000    3
  69020000    3
  69030000    4
  69040000    4
  69050000    3
  69060000    4
  69070000    4
  69080000    4
  69090000    3
  69100000    2
  69110000    3
  69120000    2
  69130000    3
  69140000    3
  69150000    3
  69160000    3
  69170000    3
  69180000    4
  69190000    3
  69200000    3
  69210000    3
  69220000    4
  69230000    5
  69240000    7
  69250000   13
  69260000   10
  69270000    2
  69280000    2
  69290000    4
  69300000    2
  69310000    3
  69320000    4
  69330000    4
  69340000    4
  69350000    2
  69360000    2
  69370000    2
  69380000    3
  69390000    3
  69400000    3
  69410000    2
  69420000    4
  69430000    6
  69440000    5
  69450000    5
  69460000    3
  69470000    5
  69480000    4
  69490000    4
  69500000    2
  69510000    4
  69520000    5
  69530000    4
  69540000    2
  69550000    4
  69560000    3
  69570000    5
  69580000    2
  69590000    3
  69600000    4
  69610000    5
  69620000    4
  69630000    3
  69640000    5
  69650000    3
  69660000    4
  69670000    3
  69680000    3
  69690000    4
  69700000    3
  69710000    2
  69720000    4
  69730000    4
  69740000    5
  69750000    3
  69760000    3
  69770000    3
  69780000    3
  69790000    3
  69800000    3
  69810000    3
  69820000    3
  69830000    4
  69840000    4
  69850000    3
  69860000    3
  69870000    3
  69880000    3
  69890000    4
  69900000    2
  69910000    4
  69920000    4
  69930000    5
  69940000    6
  69950000    4
  69960000    4
  69970000    3
  69980000    5
  69990000    3
  70000000    3
  70010000    3
  70020000    3
  70030000    3
  70040000    2
  70050000    3
  70060000    2
  70070000    3
  70080000    2
  70090000    4
  70100000    3
  70110000    5
  70120000    7
  70130000    5
  70140000    2
  70150000    2
  70160000    3
  70170000    3
  70180000    3
  70190000    4
  70200000    3
  70210000    5
  70220000    3
  70230000    3
  70240000    4
  70250000    4
  70260000    4
  70270000    4
  70280000    3
  70290000    4
  70300000    2
  70310000    5
  70320000    3
  70330000    5
  70340000    4
  70350000    5
  70360000    3
  70370000    4
  70380000    2
  70390000    4
  70400000    3
  70410000    4
  70420000    3
  70430000    3
  70440000    3
  70450000    3
  70460000    4
  70470000    3
  70480000    2
  70490000    2
  70500000    3
  70510000    3
  70520000    3
  70530000    3
  70540000    2
  70550000    4
  70560000   13
  70570000    7
  70580000    3
  70590000    3
  70600000    4
  70610000    5
  70620000    4
  70630000    4
  70640000    3
  70650000    2
  70660000    4
  70670000    2
  70680000   19
  70690000   16
  70700000    4
  70710000    4
  70720000    5
  70730000    4
  70740000    4
  70750000    4
  70760000    5
  70770000    2
  70780000    3
  70790000    5
  70800000    3
  70810000    3
  70820000    2
  70830000    3
  70840000    4
  70850000    4
  70860000    3
  70870000    5
  70880000    2
  70890000    4
  70900000    3
  70910000    3
  70920000    8
  70930000    5
  70940000    4
  70950000    5
  70960000    3
  70970000    3
  70980000    2
  70990000    2
  71000000    3
  71010000    3
  71020000    3
  71030000   10
  71040000    3
  71050000    3
  71060000    4
  71070000    5
  71080000    4
  71090000    5
  71100000    3
  71110000    5
  71120000    3
  71130000    6
  71140000    4
  71150000    2
  71160000    4
  71170000    4
  71180000    3
  71190000    2
  71200000    4
  71210000    5
  71220000    5
  71230000    2
  71240000    4
  71250000    3
  71260000    5
  71270000    4
  71280000    6
  71290000   18
  71300000   15
  71310000   16
  71320000   19
  71330000   20
  71340000   19
  71350000   20
  71360000   22
  71370000   18
  71380000   12
  71390000   15
  71400000   15
  71410000   12
  71420000   22
  71430000   17
  71440000   17
  71450000   15
  71460000   13
  71470000   17
  71480000   18
  71490000   19
  71500000    9
  71510000    9
  71520000   20
  71530000   17
  71540000   19
  71550000   19
  71560000   17
  71570000   12
  71580000    4
  71590000    4
  71600000    3
  71610000    4
  71620000    4
  71630000    3
  71640000    4
  71650000    4
  71660000    4
  71670000    4
  71680000    4
  71690000    3
  71700000    3
  71710000    7
  71720000    4
  71730000    4
  71740000    2
  71750000    3
  71760000    4
  71770000    3
  71780000    3
  71790000    3
  71800000    4
  71810000    4
  71820000    3
  71830000    5
  71840000    2
  71850000    5
  71860000    5
  71870000    3
  71880000    3
  71890000    2
  71900000    3
  71910000    2
  71920000    3
  71930000    4
  71940000    4
  71950000    5
  71960000    4
  71970000    4
  71980000    3
  71990000    3
  72000000    3
  72010000    3
  72020000    4
  72030000    3
  72040000    4
  72050000    3
  72060000    2
  72070000    2
  72080000    3
  72090000    2
  72100000    4
  72110000    3
  72120000    4
  72130000    5
  72140000    5
  72150000    2
  72160000    3
  72170000    3
  72180000    3
  72190000    2
  72200000    3
  72210000    5
  72220000    4
  72230000    3
  72240000    3
  72250000    3
  72260000    3
  72270000    3
  72280000    5
  72290000    4
  72300000    4
  72310000    4
  72320000    2
  72330000    2
  72340000    2
  72350000    3
  72360000    2
  72370000    3
  72380000    3
  72390000    2
  72400000    3
  72410000    3
  72420000    2
  72430000    3
  72440000    3
  72450000    2
  72460000    3
  72470000    4
  72480000    2
  72490000    4
  72500000    2
  72510000    3
  72520000    3
  72530000    3
  72540000    2
  72550000    2
  72560000    3
  72570000    3
  72580000    3
  72590000    3
  72600000    2
  72610000    3
  72620000    4
  72630000    4
  72640000    3
  72650000    3
  72660000    3
  72670000    4
  72680000    3
  72690000    3
  72700000    2
  72710000    4
  72720000    3
  72730000    3
  72740000    3
  72750000    2
  72760000    5
  72770000    3
  72780000    2
  72790000    2
  72800000    3
  72810000    4
  72820000    4
  72830000    5
  72840000    3
  72850000    2
  72860000    3
  72870000    3
  72880000    2
  72890000   17
  72900000   16
  72910000   14
  72920000   12
  72930000   15
  72940000   17
  72950000   11
  72960000    3
  72970000    6
  72980000    4
  72990000    3
  73000000    3
  73010000    3
  73020000    5
  73030000    5
  73040000    3
  73050000    3
  73060000    7
  73070000    5
  73080000    3
  73090000    5
  73100000    5
  73110000    2
  73120000    3
  73130000    4
  73140000    3
  73150000    3
  73160000    3
  73170000    4
  73180000    3
  73190000    3
  73200000    4
  73210000    3
  73220000    3
  73230000    3
  73240000    3
  73250000    3
  73260000    4
  73270000    3
  73280000    3
  73290000    4
  73300000    3
  73310000    2
  73320000    2
  73330000    3
  73340000    5
  73350000    4
  73360000    3
  73370000    4
  73380000    4
  73390000    4
  73400000    3
  73410000    5
  73420000    4
  73430000    5
  73440000    5
  73450000    5
  73460000    5
  73470000    4
  73480000    4
  73490000    3
  73500000    3
  73510000    4
  73520000    3
  73530000    2
  73540000    1
  73550000    2
  73560000    3
  73570000    2
  73580000    3
  73590000    3
  73600000    3
  73610000    3
  73620000    2
  73630000    3
  73640000    3
  73650000    5
  73660000    5
  73670000    4
  73680000    4
  73690000    3
  73700000    4
  73710000    3
  73720000    4
  73730000    3
  73740000    4
  73750000    3
  73760000    4
  73770000    4
  73780000    4
  73790000    7
  73800000    4
  73810000    3
  73820000    3
  73830000    3
  73840000    4
  73850000    2
  73860000    3
  73870000    2
  73880000    3
  73890000    3
  73900000    3
  73910000    3
  73920000    4
  73930000    4
  73940000    5
  73950000    3
  73960000    3
  73970000    4
  73980000    3
  73990000    4
  74000000    2
  74010000    3
  74020000    5
  74030000    6
  74040000    5
  74050000    4
  74060000    3
  74070000    3
  74080000    3
  74090000    3
  74100000    3
  74110000    3
  74120000    3
  74130000    3
  74140000    4
  74150000    3
  74160000    2
  74170000    4
  74180000    4
  74190000    3
  74200000    2
  74210000    3
  74220000    4
  74230000    4
  74240000    2
  74250000    3
  74260000    4
  74270000    3
  74280000    5
  74290000    5
  74300000    3
  74310000    4
  74320000    5
  74330000    3
  74340000    2
  74350000    3
  74360000    3
  74370000    3
  74380000    2
  74390000    3
  74400000    3
  74410000    2
  74420000    3
  74430000    3
  74440000    4
  74450000    4
  74460000    3
  74470000    3
  74480000    3
  74490000    3
  74500000    4
  74510000    3
  74520000    3
  74530000    2
  74540000    3
  74550000    3
  74560000    2
  74570000    3
  74580000    4
  74590000    4
  74600000    3
  74610000    3
  74620000    4
  74630000    2
  74640000    3
  74650000    3
  74660000    2
  74670000    3
  74680000    4
  74690000    3
  74700000    4
  74710000    2
  74720000    2
  74730000    3
  74740000    3
  74750000    4
  74760000    3
  74770000    3
  74780000    2
  74790000    2
  74800000    3
  74810000    4
  74820000    5
  74830000    6
  74840000    3
  74850000    3
  74860000    2
  74870000    3
  74880000    3
  74890000    2
  74900000    4
  74910000    2
  74920000    2
  74930000    3
  74940000    3
  74950000    4
  74960000    3
  74970000    3
  74980000    4
  74990000    3
  75000000    3
  75010000    2
  75020000    3
  75030000    4
  75040000    2
  75050000    3
  75060000    5
  75070000    2
  75080000    3
  75090000    3
  75100000    3
  75110000    4
  75120000    4
  75130000    5
  75140000    3
  75150000    3
  75160000    3
  75170000    3
  75180000    3
  75190000    2
  75200000    3
  75210000    3
  75220000    3
  75230000    3
  75240000    3
  75250000    3
  75260000    3
  75270000    7
  75280000    2
  75290000    3
  75300000    3
  75310000    3
  75320000    3
  75330000    3
  75340000    2
  75350000    3
  75360000    2
  75370000    9
  75380000    8
  75390000    3
  75400000    3
  75410000    3
  75420000    4
  75430000    5
  75440000    4
  75450000    1
  75460000    3
  75470000    3
  75480000   16
  75490000    2
  75500000    3
  75510000    4
  75520000    2
  75530000    2
  75540000    3
  75550000    2
  75560000    3
  75570000    3
  75580000    2
  75590000    4
  75600000    3
  75610000   13
  75620000    3
  75630000    3
  75640000    3
  75650000    5
  75660000    4
  75670000    5
  75680000    3
  75690000    4
  75700000    4
  75710000    3
  75720000    4
  75730000    3
  75740000    3
  75750000    4
  75760000    3
  75770000    4
  75780000    3
  75790000    4
  75800000    3
  75810000    5
  75820000    3
  75830000    3
  75840000    4
  75850000    4
  75860000    3
  75870000    3
  75880000    3
  75890000    3
  75900000    3
  75910000    2
  75920000    3
  75930000    2
  75940000    3
  75950000    2
  75960000    3
  75970000    3
  75980000    3
  75990000    2
  76000000    4
  76010000    3
  76020000    3
  76030000   10
  76040000    9
  76050000   16
  76060000   16
  76070000   14
  76080000   13
  76090000   11
  76100000   10
  76110000    9
  76120000   16
  76130000   17
  76140000   17
  76150000   12
  76160000   12
  76170000   13
  76180000   10
  76190000    3
  76200000    3
  76210000    4
  76220000    3
  76230000    4
  76240000    2
  76250000    3
  76260000    7
  76270000    2
  76280000    4
  76290000    3
  76300000    2
  76310000    5
  76320000    2
  76330000    4
  76340000    4
  76350000    4
  76360000    4
  76370000    4
  76380000    4
  76390000    4
  76400000    4
  76410000    4
  76420000    5
  76430000    3
  76440000    3
  76450000    4
  76460000    7
  76470000    3
  76480000    4
  76490000    3
  76500000    4
  76510000    4
  76520000    3
  76530000    3
  76540000    3
  76550000    2
  76560000    4
  76570000    4
  76580000    2
  76590000    3
  76600000    4
  76610000    3
  76620000    4
  76630000    5
  76640000    3
  76650000    2
  76660000    4
  76670000    3
  76680000    3
  76690000    6
  76700000    4
  76710000    5
  76720000    3
  76730000    4
  76740000    4
  76750000    2
  76760000    2
  76770000    3
  76780000    2
  76790000    3
  76800000    3
  76810000    3
  76820000    5
  76830000    4
  76840000    4
  76850000    3
  76860000    3
  76870000    3
  76880000    4
  76890000    5
  76900000    3
  76910000    5
  76920000    5
  76930000    3
  76940000    5
  76950000    4
  76960000    3
  76970000    3
  76980000    3
  76990000    3
  77000000    3
  77010000    2
  77020000   11
  77030000    5
  77040000   11
  77050000    3
  77060000    4
  77070000    3
  77080000    3
  77090000    3
  77100000    3
  77110000    4
  77120000    4
  77130000    3
  77140000    3
  77150000    3
  77160000    3
  77170000    4
  77180000    4
  77190000    4
  77200000    2
  77210000    3
  77220000    4
  77230000    3
  77240000    3
  77250000    4
  77260000    2
  77270000    4
  77280000    5
  77290000    2
  77300000    3
  77310000    4
  77320000    5
  77330000    5
  77340000    7
  77350000    4
  77360000    3
  77370000    3
  77380000    3
  77390000    4
  77400000    3
  77410000    3
  77420000    2
  77430000    3
  77440000    4
  77450000    3
  77460000    4
  77470000    3
  77480000    3
  77490000    3
  77500000    3
  77510000    3
  77520000    2
  77530000    3
  77540000    4
  77550000    5
  77560000    8
  77570000   19
  77580000    4
  77590000    3
  77600000    6
  77610000    7
  77620000    5
  77630000    4
  77640000   17
  77650000   22
  77660000   14
  77670000   13
  77680000   14
  77690000   16
  77700000   22
  77710000   21
  77720000   22
  77730000   20
  77740000   24
  77750000   24
  77760000   23
  77770000   19
  77780000   20
  77790000   18
  77800000   18
  77810000   19
  77820000   24
  77830000   19
  77840000   18
  77850000   12
  77860000    5
  77870000    6
  77880000    3
  77890000    5
  77900000    5
  77910000    8
  77920000   18
  77930000    8
  77940000    3
  77950000    5
  77960000    6
  77970000    4
  77980000    5
  77990000    3
  78000000    5
  78010000    3
  78020000    5
  78030000    4
  78040000    2
  78050000    3
  78060000    3
  78070000    4
  78080000    4
  78090000    5
  78100000    3
  78110000    3
  78120000    3
  78130000    3
  78140000    3
  78150000    3
  78160000    7
  78170000    9
  78180000    9
  78190000   13
  78200000    5
  78210000    4
  78220000    3
  78230000    2
  78240000    3
  78250000    3
  78260000    3
  78270000    2
  78280000    5
  78290000    9
  78300000    4
  78310000    4
  78320000    5
  78330000    7
  78340000    3
  78350000    2
  78360000    2
  78370000    2
  78380000    2
  78390000    4
  78400000    3
  78410000    2
  78420000    3
  78430000    2
  78440000    4
  78450000    4
  78460000    3
  78470000    4
  78480000    3
  78490000    4
  78500000   13
  78510000    8
  78520000   16
  78530000    5
  78540000    2
  78550000    4
  78560000    4
  78570000    4
  78580000    3
  78590000    3
  78600000    5
  78610000    4
  78620000    3
  78630000    3
  78640000    2
  78650000    3
  78660000    4
  78670000    2
  78680000    3
  78690000    3
  78700000    3
  78710000    4
  78720000    4
  78730000    4
  78740000    3
  78750000    3
  78760000    3
  78770000    3
  78780000    3
  78790000    2
  78800000    2
  78810000    3
  78820000    2
  78830000    7
  78840000    3
  78850000    2
  78860000    3
  78870000    2
  78880000    2
  78890000    4
  78900000    3
  78910000    3
  78920000    2
  78930000    2
  78940000    3
  78950000    3
  78960000    3
  78970000    3
  78980000    3
  78990000    4
  79000000    3
  79010000    4
  79020000    3
  79030000    4
  79040000    3
  79050000    4
  79060000    4
  79070000    3
  79080000    3
  79090000    3
  79100000    3
  79110000    3
  79120000    3
  79130000    2
  79140000    3
  79150000    6
  79160000    4
  79170000    4
  79180000    4
  79190000    4
  79200000    3
  79210000    4
  79220000    4
  79230000    2
  79240000    3
  79250000    3
  79260000    4
  79270000    4
  79280000    6
  79290000    3
  79300000    3
  79310000    3
  79320000    3
  79330000    4
  79340000    3
  79350000    4
  79360000    3
  79370000    4
  79380000    3
  79390000    2
  79400000    3
  79410000    4
  79420000    2
  79430000    3
  79440000    3
  79450000    3
  79460000    3
  79470000    3
  79480000    3
  79490000    4
  79500000    2
  79510000    3
  79520000    2
  79530000    3
  79540000    4
  79550000    2
  79560000    3
  79570000    4
  79580000    4
  79590000    5
  79600000    5
  79610000    2
  79620000    4
  79630000    5
  79640000    3
  79650000    3
  79660000    4
  79670000    4
  79680000    3
  79690000    4
  79700000    3
  79710000    3
  79720000    4
  79730000    2
  79740000    3
  79750000    3
  79760000    5
  79770000    3
  79780000    4
  79790000    2
  79800000    2
  79810000    3
  79820000    4
  79830000    3
  79840000    3
  79850000    3
  79860000    2
  79870000    3
  79880000    2
  79890000    2
  79900000    3
  79910000    3
  79920000    3
  79930000    2
  79940000    2
  79950000    3
  79960000    3
  79970000    2
  79980000    2
  79990000    3
  80000000    3
  80000000    3
  80010000    2
  80020000    4
  80030000    3
  80040000    2
  80050000    3
  80060000    3
  80070000    2
  80080000    4
  80090000    3
  80100000    3
  80110000    4
  80120000    3
  80130000    1
  80140000    3
  80150000    2
  80160000    3
  80170000    3
  80180000    3
  80190000    3
  80200000    3
  80210000    5
  80220000    3
  80230000    2
  80240000    3
  80250000    3
  80260000    4
  80270000    3
  80280000    5
  80290000    4
  80300000    2
  80310000    4
  80320000    5
  80330000    3
  80340000    2
  80350000    3
  80360000    3
  80370000    3
  80380000    3
  80390000    2
  80400000    8
  80410000    4
  80420000    4
  80430000    3
  80440000    4
  80450000    7
  80460000    3
  80470000    4
  80480000    3
  80490000    5
  80500000    5
  80510000    6
  80520000    5
  80530000    5
  80540000    6
  80550000    6
  80560000    4
  80570000    3
  80580000    3
  80590000    3
  80600000    3
  80610000    3
  80620000    3
  80630000    4
  80640000    3
  80650000    4
  80660000    3
  80670000    4
  80680000    3
  80690000    3
  80700000    2
  80710000    3
  80720000    2
  80730000   15
  80740000   13
  80750000    6
  80760000   16
  80770000   13
  80780000    9
  80790000    9
  80800000   12
  80810000    8
  80820000    4
  80830000    6
  80840000    4
  80850000    3
  80860000    2
  80870000    3
  80880000    3
  80890000    4
  80900000    5
  80910000    4
  80920000    4
  80930000    4
  80940000    3
  80950000    4
  80960000    3
  80970000    4
  80980000    4
  80990000    3
  81000000    3
  81010000    4
  81020000    5
  81030000    3
  81040000    4
  81050000    4
  81060000    3
  81070000    3
  81080000    3
  81090000    4
  81100000    3
  81110000    3
  81120000    2
  81130000    6
  81140000    4
  81150000    4
  81160000    4
  81170000    3
  81180000    4
  81190000    9
  81200000    3
  81210000    5
  81220000    4
  81230000    4
  81240000    2
  81250000    2
  81260000    3
  81270000    5
  81280000    4
  81290000    4
  81300000    3
  81310000    2
  81320000    7
  81330000   21
  81340000   20
  81350000   19
  81360000   21
  81370000   20
  81380000   21
  81390000   21
  81400000   12
  81410000   21
  81420000   12
  81430000   17
  81440000   18
  81450000   14
  81460000   13
  81470000   19
  81480000   21
  81490000   26
  81500000   23
  81510000   17
  81520000   14
  81530000   20
  81540000   18
  81550000   13
  81560000   17
  81570000   22
  81580000   19
  81590000   19
  81600000   23
  81610000   21
  81620000   21
  81630000   20
  81640000    5
  81650000    3
  81660000    2
  81670000    5
  81680000    4
  81690000    4
  81700000    1
  81710000    4
  81720000    4
  81730000    5
  81740000    3
  81750000    3
  81760000    3
  81770000    3
  81780000    3
  81790000    2
  81800000    2
  81810000    4
  81820000    4
  81830000    4
  81840000    3
  81850000    2
  81860000    2
  81870000    4
  81880000    6
  81890000    5
  81900000    7
  81910000    4
  81920000    5
  81930000    3
  81940000    3
  81950000    3
  81960000    3
  81970000    5
  81980000    3
  81990000    3
  82000000    3
  82010000    4
  82020000   10
  82030000   11
  82040000   19
  82050000   17
  82060000    5
  82070000    9
  82080000   15
  82090000    4
  82100000    4
  82110000    3
  82120000    3
  82130000    3
  82140000    4
  82150000    3
  82160000    4
  82170000    2
  82180000    3
  82190000    3
  82200000    5
  82210000    4
  82220000    3
  82230000    4
  82240000    3
  82250000    4
  82260000    4
  82270000    3
  82280000    5
  82290000    5
  82300000    4
  82310000    4
  82320000    3
  82330000    4
  82340000    5
  82350000    3
  82360000    2
  82370000    2
  82380000    3
  82390000    3
  82400000    4
  82410000    3
  82420000    3
  82430000    3
  82440000    2
  82450000    4
  82460000    3
  82470000    3
  82480000    4
  82490000    3
  82500000    4
  82510000    3
  82520000    4
  82530000    5
  82540000   18
  82550000   16
  82560000   16
  82570000   22
  82580000   21
  82590000   11
  82600000   16
  82610000   18
  82620000   16
  82630000   15
  82640000   16
  82650000    3
  82660000    3
  82670000    3
  82680000    9
  82690000    4
  82700000    2
  82710000    3
  82720000    3
  82730000    3
  82740000    3
  82750000    2
  82760000    3
  82770000    4
  82780000    4
  82790000    5
  82800000    4
  82810000    4
  82820000    3
  82830000    5
  82840000    3
  82850000    2
  82860000    4
  82870000    4
  82880000    5
  82890000    7
  82900000    4
  82910000    3
  82920000    2
  82930000    3
  82940000    5
  82950000    2
  82960000    2
  82970000    3
  82980000    3
  82990000    4
  83000000    4
  83010000    3
  83020000    2
  83030000    1
  83040000   14
  83050000   17
  83060000   11
  83070000   18
  83080000   11
  83090000   12
  83100000   12
  83110000   12
  83120000   12
  83130000    9
  83140000   18
  83150000   21
  83160000    9
  83170000   15
  83180000   11
  83190000    4
  83200000    4
  83210000    3
  83220000    2
  83230000    2
  83240000    4
  83250000    4
  83260000    3
  83270000    2
  83280000    3
  83290000    2
  83300000    2
  83310000    4
  83320000    3
  83330000    2
  83340000    3
  83350000   12
  83360000   15
  83370000    9
  83380000   18
  83390000   22
  83400000   20
  83410000    9
  83420000   16
  83430000   11
  83440000   18
  83450000   17
  83460000   16
  83470000   18
  83480000   14
  83490000   21
  83500000   19
  83510000   16
  83520000    9
  83530000   16
  83540000   15
  83550000   14
  83560000    3
  83570000    3
  83580000    5
  83590000    4
  83600000    3
  83610000    3
  83620000    3
  83630000    3
  83640000    4
  83650000    3
  83660000    4
  83670000    2
  83680000    4
  83690000    3
  83700000    3
  83710000    3
  83720000    3
  83730000    2
  83740000    4
  83750000    3
  83760000    2
  83770000    3
  83780000    4
  83790000    4
  83800000    5
  83810000    3
  83820000    3
  83830000    3
  83840000    3
  83850000    4
  83860000    4
  83870000    4
  83880000    3
  83890000    3
  83900000    2
  83910000    3
  83920000    4
  83930000    3
  83940000    3
  83950000    4
  83960000    3
  83970000    3
  83980000    2
  83990000    3
  84000000    3
  84010000    3
  84020000    4
  84030000    3
  84040000    2
  84050000    3
  84060000    3
  84070000    3
  84080000    3
  84090000    4
  84100000    3
  84110000    4
  84120000    5
  84130000    2
  84140000    4
  84150000    3
  84160000    3
  84170000    3
  84180000    4
  84190000    2
  84200000    4
  84210000    4
  84220000    3
  84230000    6
  84240000    2
  84250000    4
  84260000   10
  84270000   17
  84280000   17
  84290000   19
  84300000   16
  84310000   20
  84320000   14
  84330000    4
  84340000    6
  84350000    4
  84360000    4
  84370000    2
  84380000    3
  84390000    3
  84400000    4
  84410000    3
  84420000    3
  84430000    5
  84440000    4
  84450000    4
  84460000    3
  84470000    3
  84480000    3
  84490000    3
  84500000    5
  84510000    2
  84520000    4
  84530000    4
  84540000    5
  84550000    3
  84560000    3
  84570000    3
  84580000    5
  84590000    3
  84600000    7
  84610000    5
  84620000    4
  84630000    3
  84640000    3
  84650000    2
  84660000    4
  84670000    2
  84680000    3
  84690000    2
  84700000    3
  84710000    4
  84720000    3
  84730000    3
  84740000    3
  84750000    3
  84760000    4
  84770000    3
  84780000    3
  84790000    4
  84800000    3
  84810000    5
  84820000    3
  84830000    3
  84840000    2
  84850000    3
  84860000    4
  84870000    5
  84880000    4
  84890000    3
  84900000    5
  84910000    4
  84920000    2
  84930000    8
  84940000    9
  84950000    3
  84960000    3
  84970000    3
  84980000    3
  84990000    2
  85000000    8
  85010000    4
  85020000    5
  85030000    7
  85040000    4
  85050000    5
  85060000    6
  85070000    3
  85080000    7
  85090000    4
  85100000   10
  85110000    5
  85120000    6
  85130000    9
  85140000   13
  85150000   17
  85160000    3
  85170000    4
  85180000    5
  85190000    2
  85200000    4
  85210000    7
  85220000    5
  85230000    5
  85240000    4
  85250000    7
  85260000    4
  85270000    4
  85280000    5
  85290000    4
  85300000    5
  85310000    7
  85320000    3
  85330000    5
  85340000    4
  85350000    3
  85360000    4
  85370000    3
  85380000    3
  85390000    3
  85400000    4
  85410000    3
  85420000    3
  85430000    2
  85440000    3
  85450000    4
  85460000    3
  85470000    3
  85480000    4
  85490000    3
  85500000    4
  85510000    4
  85520000    4
  85530000    3
  85540000    3
  85550000    4
  85560000    4
  85570000    3
  85580000    5
  85590000    3
  85600000    3
  85610000    5
  85620000    3
  85630000    4
  85640000    3
  85650000    2
  85660000    3
  85670000    3
  85680000    3
  85690000    4
  85700000    5
  85710000    3
  85720000    2
  85730000    2
  85740000    3
  85750000    4
  85760000    2
  85770000    2
  85780000    3
  85790000    3
  85800000    4
  85810000    6
  85820000    9
  85830000    4
  85840000    3
  85850000    5
  85860000    4
  85870000    4
  85880000   14
  85890000   15
  85900000    4
  85910000    4
  85920000    4
  85930000    4
  85940000    5
  85950000    3
  85960000    3
  85970000    2
  85980000    2
  85990000    2
  86000000    3
  86010000    3
  86020000    4
  86030000    8
  86040000    3
  86050000    3
  86060000    4
  86070000    4
  86080000    3
  86090000    4
  86100000    4
  86110000    4
  86120000    4
  86130000    5
  86140000    4
  86150000    4
  86160000    3
  86170000    5
  86180000    4
  86190000    3
  86200000    5
  86210000    6
  86220000    6
  86230000    9
  86240000    3
  86250000    5
  86260000    5
  86270000    4
  86280000    4
  86290000    4
  86300000    3
  86310000    4
  86320000    3
  86330000    3
  86340000    5
  86350000    4
  86360000    5
  86370000    5
  86380000    4
  86390000    3
  86400000    4
  86410000    4
  86420000    5
  86430000    3
  86440000    3
  86450000    4
  86460000    4
  86470000    4
  86480000    2
  86490000    4
  86500000    4
  86510000    4
  86520000    4
  86530000    4
  86540000    7
  86550000    5
  86560000    5
  86570000    5
  86580000    4
  86590000    3
  86600000    2
  86610000    4
  86620000    3
  86630000    4
  86640000    4
  86650000    2
  86660000    3
  86670000    3
  86680000    4
  86690000    4
  86700000    2
  86710000    3
  86720000    5
  86730000    3
  86740000    2
  86750000    3
  86760000    4
  86770000    4
  86780000    4
  86790000    5
  86800000    3
  86810000   16
  86820000   17
  86830000   12
  86840000    6
  86850000   10
  86860000    6
  86870000    3
  86880000    3
  86890000    3
  86900000    3
  86910000    3
  86920000    2
  86930000    5
  86940000    3
  86950000    2
  86960000    3
  86970000    3
  86980000    3
  86990000    3
  87000000    4
  87010000    3
  87020000    2
  87030000    2
  87040000    3
  87050000    3
  87060000    3
  87070000    3
  87080000    4
  87090000    8
  87100000    4
  87110000    4
  87120000    2
  87130000    4
  87140000    4
  87150000    4
  87160000    5
  87170000    4
  87180000    5
  87190000    6
  87200000    4
  87210000    2
  87220000    3
  87230000    4
  87240000    5
  87250000    2
  87260000    4
  87270000    3
  87280000    2
  87290000    2
  87300000    3
  87310000    5
  87320000    4
  87330000    3
  87340000    3
  87350000    3
  87360000    3
  87370000    3
  87380000    3
  87390000    3
  87400000    4
  87410000    3
  87420000    4
  87430000    5
  87440000    4
  87450000    3
  87460000    3
  87470000    3
  87480000    3
  87490000    3
  87500000    4
  87510000    4
  87520000    4
  87530000    3
  87540000    3
  87550000    6
  87560000    4
  87570000    5
  87580000   10
  87590000   14
  87600000    4
  87610000    3
  87620000   12
  87630000    4
  87640000    5
  87650000    4
  87660000    5
  87670000    4
  87680000    3
  87690000    3
  87700000    2
  87710000    5
  87720000    3
  87730000    3
  87740000    5
  87750000    4
  87760000    2
  87770000    3
  87780000    4
  87790000    3
  87800000    3
  87810000    7
  87820000   21
  87830000   17
  87840000    5
  87850000    3
  87860000    3
  87870000    5
  87880000    4
  87890000    5
  87900000    3
  87910000    5
  87920000    3
  87930000    5
  87940000    5
  87950000    7
  87960000   22
  87970000    8
  87980000    5
  87990000    2
  88000000    4
  88010000    3
  88020000    5
  88030000    5
  88040000    3
  88050000    4
  88060000    3
  88070000    4
  88080000    4
  88090000    3
  88100000    4
  88110000    7
  88120000    3
  88130000    4
  88140000    4
  88150000    4
  88160000    5
  88170000    4
  88180000    6
  88190000    4
  88200000    2
  88210000    2
  88220000    3
  88230000    4
  88240000    3
  88250000    3
  88260000    3
  88270000    4
  88280000    2
  88290000    4
  88300000    4
  88310000    4
  88320000    4
  88330000    5
  88340000    4
  88350000    4
  88360000    3
  88370000    3
  88380000    5
  88390000    3
  88400000    4
  88410000    5
  88420000    5
  88430000    4
  88440000    4
  88450000    5
  88460000    3
  88470000    2
  88480000    4
  88490000    3
  88500000    3
  88510000    3
  88520000    3
  88530000    7
  88540000    3
  88550000    3
  88560000    3
  88570000    2
  88580000    4
  88590000    4
  88600000    4
  88610000    3
  88620000    4
  88630000    3
  88640000    2
  88650000    3
  88660000    5
  88670000    3
  88680000    3
  88690000    3
  88700000    3
  88710000    3
  88720000    2
  88730000    3
  88740000    3
  88750000    3
  88760000    6
  88770000    3
  88780000    3
  88790000    3
  88800000    4
  88810000    2
  88820000    4
  88830000    3
  88840000    3
  88850000    4
  88860000    4
  88870000    2
  88880000    3
  88890000    3
  88900000    3
  88910000    4
  88920000    3
  88930000    3
  88940000    5
  88950000   17
  88960000   14
  88970000   14
  88980000    3
  88990000    4
  89000000    7
  89010000    3
  89020000    3
  89030000    4
  89040000    3
  89050000    4
  89060000    5
  89070000    5
  89080000    3
  89090000    4
  89100000    4
  89110000    5
  89120000    5
  89130000    7
  89140000    2
  89150000    5
  89160000    4
  89170000    2
  89180000    4
  89190000    3
  89200000    3
  89210000    3
  89220000    3
  89230000    3
  89240000    3
  89250000    2
  89260000    4
  89270000    3
  89280000    2
  89290000    2
  89300000    4
  89310000    8
  89320000    4
  89330000    2
  89340000    4
  89350000    4
  89360000    3
  89370000    4
  89380000    3
  89390000    3
  89400000   16
  89410000   18
  89420000   16
  89430000   16
  89440000   13
  89450000   18
  89460000   16
  89470000   17
  89480000   19
  89490000   12
  89500000   14
  89510000    4
  89520000    6
  89530000    3
  89540000    5
  89550000    4
  89560000    4
  89570000    3
  89580000    3
  89590000    3
  89600000    3
  89610000    4
  89620000    3
  89630000    3
  89640000    2
  89650000    2
  89660000    4
  89670000    3
  89680000    4
  89690000    5
  89700000    3
  89710000    4
  89720000    4
  89730000    4
  89740000    3
  89750000    3
  89760000    3
  89770000    3
  89780000    4
  89790000    5
  89800000    3
  89810000    3
  89820000    4
  89830000    3
  89840000    4
  89850000   16
  89860000   13
  89870000    2
  89880000    2
  89890000    2
  89900000    3
  89910000    4
  89920000    4
  89930000    4
  89940000    4
  89950000    3
  89960000    4
  89970000    2
  89980000    3
  89990000    3
  90000000    3
  90010000    3
  90020000    3
  90030000    3
  90040000    3
  90050000    4
  90060000    3
  90070000    3
  90080000    3
  90090000    3
  90100000    3
  90110000    3
  90120000    2
  90130000    5
  90140000    2
  90150000    3
  90160000    3
  90170000    3
  90180000    4
  90190000    3
  90200000    3
  90210000    3
  90220000    3
  90230000    4
  90240000    3
  90250000    4
  90260000    4
  90270000    3
  90280000    3
  90290000    4
  90300000    2
  90310000    4
  90320000    3
  90330000    3
  90340000    3
  90350000    4
  90360000    4
  90370000    5
  90380000    3
  90390000    2
  90400000    5
  90410000    4
  90420000    4
  90430000    3
  90440000    3
  90450000    3
  90460000    4
  90470000    4
  90480000    5
  90490000    3
  90500000    3
  90510000    4
  90520000    2
  90530000    3
  90540000    5
  90550000    2
  90560000    4
  90570000    3
  90580000    3
  90590000    9
  90600000   17
  90610000   15
  90620000    9
  90630000    3
  90640000    2
  90650000    3
  90660000    2
  90670000    3
  90680000    3
  90690000    3
  90700000    3
  90710000    3
  90720000    3
  90730000    3
  90740000    3
  90750000    3
  90760000    4
  90770000    3
  90780000    3
  90790000    3
  90800000    3
  90810000    4
  90820000    3
  90830000    3
  90840000    3
  90850000    4
  90860000    2
  90870000    4
  90880000    2
  90890000    3
  90900000    3
  90910000    4
  90920000    3
  90930000    3
  90940000    4
  90950000    3
  90960000    3
  90970000    3
  90980000    3
  90990000    4
  91000000    2
  91010000    3
  91020000    4
  91030000    2
  91040000    3
  91050000    2
  91060000    3
  91070000    4
  91080000    3
  91090000    3
  91100000    2
  91110000    3
  91120000    2
  91130000    3
  91140000    3
  91150000    3
  91160000    3
  91170000    3
  91180000    3
  91190000    4
  91200000    4
  91210000    4
  91220000    3
  91230000    3
  91240000    3
  91250000    3
  91260000    3
  91270000    3
  91280000    3
  91290000    2
  91300000    3
  91310000    4
  91320000    4
  91330000    3
  91340000    2
  91350000    3
  91360000    3
  91370000    3
  91380000    4
  91390000    3
  91400000    6
  91410000    3
  91420000    4
  91430000    5
  91440000    3
  91450000    4
  91460000    2
  91470000    3
  91480000    2
  91490000    3
  91500000    4
  91510000    3
  91520000    3
  91530000    3
  91540000    3
  91550000    3
  91560000    3
  91570000    3
  91580000    3
  91590000    3
  91600000    3
  91610000    3
  91620000    4
  91630000    3
  91640000    2
  91650000    3
  91660000    3
  91670000    5
  91680000    4
  91690000    3
  91700000    2
  91710000    2
  91720000    4
  91730000    3
  91740000    3
  91750000    4
  91760000    2
  91770000    4
  91780000    3
  91790000    3
  91800000    3
  91810000    4
  91820000    4
  91830000    3
  91840000    2
  91850000    2
  91860000    4
  91870000    4
  91880000    3
  91890000    2
  91900000    3
  91910000    3
  91920000    3
  91930000    4
  91940000    5
  91950000    3
  91960000    3
  91970000    4
  91980000    4
  91990000    4
  92000000    3
  92010000    3
  92020000    4
  92030000    3
  92040000    3
  92050000    5
  92060000    3
  92070000    3
  92080000    3
  92090000    3
  92100000    4
  92110000    3
  92120000    3
  92130000    4
  92140000    2
  92150000    2
  92160000    4
  92170000    3
  92180000    3
  92190000    3
  92200000    3
  92210000    3
  92220000    3
  92230000    3
  92240000    3
  92250000    3
  92260000    7
  92270000    3
  92280000    3
  92290000    3
  92300000    3
  92310000    2
  92320000    2
  92330000    3
  92340000    3
  92350000    5
  92360000    3
  92370000    3
  92380000    4
  92390000    2
  92400000    3
  92410000    3
  92420000    3
  92430000    4
  92440000    3
  92450000    3
  92460000    3
  92470000    5
  92480000    3
  92490000    3
  92500000    4
  92510000    4
  92520000    4
  92530000    2
  92540000    8
  92550000   10
  92560000   10
  92570000    3
  92580000    4
  92590000    3
  92600000    3
  92610000    5
  92620000    4
  92630000    4
  92640000    2
  92650000    4
  92660000    3
  92670000    3
  92680000    3
  92690000    3
  92700000    2
  92710000    2
  92720000    3
  92730000    3
  92740000    3
  92750000    3
  92760000    3
  92770000    3
  92780000    2
  92790000    3
  92800000    3
  92810000    3
  92820000    3
  92830000    3
  92840000    4
  92850000    3
  92860000    5
  92870000    3
  92880000    3
  92890000    2
  92900000    4
  92910000    2
  92920000    3
  92930000    3
  92940000    3
  92950000    4
  92960000    2
  92970000    6
  92980000    4
  92990000    3
  93000000    2
  93010000    3
  93020000    3
  93030000    4
  93040000    3
  93050000    4
  93060000    3
  93070000    3
  93080000    2
  93090000    2
  93100000    3
  93110000    4
  93120000    3
  93130000    3
  93140000    3
  93150000    5
  93160000    3
  93170000    2
  93180000    4
  93190000    3
  93200000    4
  93210000    4
  93220000    3
  93230000    4
  93240000    4
  93250000    3
  93260000    3
  93270000    4
  93280000    2
  93290000    2
  93300000    3
  93310000    3
  93320000    2
  93330000    2
  93340000    3
  93350000    3
  93360000    3
  93370000    3
  93380000    2
  93390000    3
  93400000    2
  93410000    3
  93420000    3
  93430000    3
  93440000    5
  93450000    3
  93460000    2
  93470000    3
  93480000    2
  93490000    2
  93500000    2
  93510000    3
  93520000    3
  93530000    3
  93540000    3
  93550000    3
  93560000    4
  93570000    4
  93580000    5
  93590000    3
  93600000    2
  93610000    4
  93620000    3
  93630000    3
  93640000    2
  93650000    2
  93660000    2
  93670000    9
  93680000    4
  93690000    3
  93700000    3
  93710000    2
  93720000    5
  93730000    3
  93740000    4
  93750000    3
  93760000    5
  93770000    3
  93780000    3
  93790000    2
  93800000    3
  93810000    2
  93820000    4
  93830000    3
  93840000    3
  93850000    4
  93860000    3
  93870000    3
  93880000    3
  93890000    3
  93900000    9
  93910000   16
  93920000    4
  93930000    4
  93940000    2
  93950000    3
  93960000    2
  93970000    2
  93980000    4
  93990000    2
  94000000    3
  94010000    4
  94020000    4
  94030000    4
  94040000    4
  94050000    3
  94060000    2
  94070000    3
  94080000    4
  94090000    2
  94100000    3
  94110000    4
  94120000    4
  94130000    2
  94140000    3
  94150000    3
  94160000   10
  94170000   11
  94180000   19
  94190000   12
  94200000   14
  94210000   13
  94220000   16
  94230000   13
  94240000    5
  94250000    4
  94260000    3
  94270000    2
  94280000    4
  94290000    3
  94300000    4
  94310000    3
  94320000    4
  94330000    5
  94340000    2
  94350000   10
  94360000    6
  94370000    3
  94380000    7
  94390000    6
  94400000    5
  94410000    3
  94420000    3
  94430000    3
  94440000    3
  94450000    3
  94460000    3
  94470000    5
  94480000    5
  94490000    3
  94500000    3
  94510000    3
  94520000   11
  94530000    4
  94540000    3
  94550000    4
  94560000    3
  94570000    3
  94580000    4
  94590000    3
  94600000    2
  94610000    4
  94620000    4
  94630000    4
  94640000    3
  94650000    3
  94660000    2
  94670000    3
  94680000    7
  94690000   11
  94700000   12
  94710000   12
  94720000    3
  94730000    3
  94740000    3
  94750000    4
  94760000    5
  94770000    7
  94780000    3
  94790000    4
  94800000    2
  94810000    3
  94820000    2
  94830000    3
  94840000    3
  94850000    2
  94860000    3
  94870000    2
  94880000    3
  94890000    4
  94900000   17
  94910000    4
  94920000    4
  94930000    3
  94940000    3
  94950000    3
  94960000    3
  94970000    3
  94980000    3
  94990000    2
  95000000    4
  95010000    3
  95020000    5
  95030000    4
  95040000    4
  95050000    6
  95060000   13
  95070000    4
  95080000    8
  95090000    4
  95100000   10
  95110000    9
  95120000    6
  95130000    3
  95140000    3
  95150000    3
  95160000    3
  95170000    4
  95180000    3
  95190000    2
  95200000    2
  95210000    3
  95220000   10
  95230000    3
  95240000    4
  95250000    2
  95260000    3
  95270000    3
  95280000    4
  95290000    3
  95300000    3
  95310000    3
  95320000    3
  95330000    3
  95340000    7
  95350000    9
  95360000    3
  95370000    5
  95380000    4
  95390000    3
  95400000    3
  95410000    4
  95420000    4
  95430000    4
  95440000    3
  95450000    4
  95460000    4
  95470000    3
  95480000    4
  95490000    3
  95500000    3
  95510000    4
  95520000    3
  95530000    2
  95540000    3
  95550000    4
  95560000    3
  95570000    3
  95580000    5
  95590000    3
  95600000    3
  95610000    2
  95620000    3
  95630000    3
  95640000    3
  95650000   12
  95660000   15
  95670000   12
  95680000    6
  95690000    5
  95700000    4
  95710000    2
  95720000    4
  95730000    4
  95740000    4
  95750000    5
  95760000    4
  95770000    4
  95780000    3
  95790000    3
  95800000    5
  95810000    3
  95820000    4
  95830000    5
  95840000    3
  95850000    3
  95860000    3
  95870000    4
  95880000    2
  95890000    8
  95900000   17
  95910000   16
  95920000    4
  95930000    2
  95940000    2
  95950000    3
  95960000    3
  95970000    4
  95980000    3
  95990000    4
  96000000    2
  96010000    3
  96020000    3
  96030000    3
  96040000    3
  96050000    2
  96060000    4
  96070000    5
  96080000    3
  96090000    3
  96100000    3
  96110000    3
  96120000    3
  96130000    3
  96140000    3
  96150000    3
  96160000    3
  96170000    3
  96180000    3
  96190000    3
  96200000    5
  96210000    3
  96220000    3
  96230000    3
  96240000    3
  96250000    3
  96260000    3
  96270000    3
  96280000    4
  96290000    3
  96300000    3
  96310000    3
  96320000    2
  96330000    3
  96340000    3
  96350000    3
  96360000    3
  96370000    3
  96380000    3
  96390000    3
  96400000    5
  96410000    4
  96420000    3
  96430000    5
  96440000    4
  96450000    3
  96460000    4
  96470000    3
  96480000    4
  96490000    4
  96500000    6
  96510000    3
  96520000    3
  96530000    2
  96540000    3
  96550000    3
  96560000    3
  96570000    5
  96580000    3
  96590000    2
  96600000    4
  96610000    4
  96620000    2
  96630000    3
  96640000    4
  96650000    3
  96660000    3
  96670000    4
  96680000    3
  96690000    4
  96700000    3
  96710000    3
  96720000    2
  96730000    3
  96740000    3
  96750000    2
  96760000    3
  96770000    3
  96780000    3
  96790000    3
  96800000    3
  96810000    3
  96820000    3
  96830000    3
  96840000    2
  96850000    3
  96860000    2
  96870000    2
  96880000    2
  96890000    3
  96900000    4
  96910000    3
  96920000    4
  96930000    2
  96940000    4
  96950000    3
  96960000    3
  96970000    3
  96980000    2
  96990000    3
  97000000    4
  97010000    4
  97020000    3
  97030000    4
  97040000    4
  97050000    3
  97060000    7
  97070000    4
  97080000    4
  97090000    4
  97100000    3
  97110000    3
  97120000    3
  97130000    3
  97140000    3
  97150000    2
  97160000    3
  97170000    2
  97180000    5
  97190000    2
  97200000    4
  97210000    2
  97220000    3
  97230000    3
  97240000    3
  97250000    3
  97260000    1
  97270000    3
  97280000    3
  97290000    3
  97300000    2
  97310000    3
  97320000    5
  97330000    4
  97340000    4
  97350000    4
  97360000    4
  97370000    5
  97380000    4
  97390000    4
  97400000    2
  97410000    2
  97420000    3
  97430000    3
  97440000    3
  97450000    3
  97460000    3
  97470000    2
  97480000    3
  97490000    3
  97500000    3
  97510000    3
  97520000    4
  97530000    2
  97540000    3
  97550000    6
  97560000    9
  97570000    4
  97580000    3
  97590000    5
  97600000    3
  97610000    5
  97620000    3
  97630000    3
  97640000    4
  97650000    3
  97660000    4
  97670000    5
  97680000    4
  97690000    4
  97700000    3
  97710000    4
  97720000    3
  97730000    3
  97740000    3
  97750000    3
  97760000    3
  97770000    4
  97780000    3
  97790000    3
  97800000    4
  97810000    3
  97820000    4
  97830000    5
  97840000    4
  97850000    4
  97860000    3
  97870000    4
  97880000    4
  97890000    3
  97900000    2
  97910000    3
  97920000    4
  97930000    4
  97940000    3
  97950000    4
  97960000    4
  97970000    4
  97980000    2
  97990000    4
  98000000    5
  98010000    5
  98020000    3
  98030000    3
  98040000    4
  98050000    3
  98060000    3
  98070000    5
  98080000    4
  98090000    3
  98100000    3
  98110000    3
  98120000    2
  98130000    3
  98140000    3
  98150000    5
  98160000    2
  98170000    3
  98180000    4
  98190000    3
  98200000    4
  98210000    3
  98220000    4
  98230000    5
  98240000   18
  98250000   17
  98260000   15
  98270000   13
  98280000   12
  98290000   14
  98300000   13
  98310000   13
  98320000    5
  98330000    5
  98340000    4
  98350000    3
  98360000    3
  98370000    2
  98380000    5
  98390000    3
  98400000    4
  98410000    3
  98420000    3
  98430000    2
  98440000    4
  98450000    3
  98460000    4
  98470000    3
  98480000    4
  98490000    3
  98500000    4
  98510000    4
  98520000    8
  98530000    3
  98540000    4
  98550000    5
  98560000    5
  98570000    3
  98580000   10
  98590000    3
  98600000    4
  98610000    5
  98620000    4
  98630000    4
  98640000    5
  98650000    5
  98660000    2
  98670000    3
  98680000    3
  98690000    7
  98700000    4
  98710000    2
  98720000    3
  98730000    3
  98740000    4
  98750000    4
  98760000    2
  98770000    3
  98780000    2
  98790000    4
  98800000    3
  98810000    4
  98820000    3
  98830000    2
  98840000    2
  98850000    3
  98860000    4
  98870000    3
  98880000    5
  98890000    3
  98900000    3
  98910000    3
  98920000    4
  98930000    4
  98940000    4
  98950000    2
  98960000    4
  98970000    3
  98980000    2
  98990000    3
  99000000    2
  99010000    4
  99020000    3
  99030000    3
  99040000    2
  99050000    3
  99060000    3
  99070000    3
  99080000    3
  99090000    4
  99100000    3
  99110000    3
  99120000    2
  99130000    3
  99140000    4
  99150000    5
  99160000    2
  99170000    2
  99180000    5
  99190000    6
  99200000    3
  99210000    5
  99220000    3
  99230000    3
  99240000    4
  99250000    5
  99260000    7
  99270000    6
  99280000    4
  99290000   10
  99300000    3
  99310000    4
  99320000    3
  99330000    3
  99340000    3
  99350000    4
  99360000    3
  99370000    4
  99380000    3
  99390000    7
  99400000   18
  99410000   14
  99420000   21
  99430000   20
  99440000   18
  99450000   18
  99460000   16
  99470000   21
  99480000   18
  99490000   17
  99500000   19
  99510000   16
  99520000    4
  99530000    3
  99540000    3
  99550000    3
  99560000    3
  99570000    5
  99580000    4
  99590000    4
  99600000    5
  99610000    2
  99620000    4
  99630000    4
  99640000    5
  99650000    5
  99660000    4
  99670000    5
  99680000    5
  99690000    4
  99700000    4
  99710000    3
  99720000    2
  99730000    4
  99740000    3
  99750000    3
  99760000    3
  99770000    2
  99780000    3
  99790000   10
  99800000   21
  99810000   12
  99820000   14
  99830000   10
  99840000   17
  99850000   12
  99860000   19
  99870000   16
  99880000   13
  99890000   16
  99900000   16
  99910000   15
  99920000   19
  99930000   22
  99940000   19
  99950000   18
  99960000   15
  99970000   15
  99980000   15
  99990000    7
 100000000    3
 100000000    3
 100010000    4
 100020000    6
 100030000    4
 100040000    4
 100050000    3
 100060000    4
 100070000    3
 100080000    3
 100090000    3
 100100000    3
 100110000    2
 100120000    2
 100130000    3
 100140000    3
 100150000    3
 100160000    3
 100170000    4
 100180000    4
 100190000    3
 100200000    2
 100210000    4
 100220000    4
 100230000    3
 100240000    5
 100250000    3
 100260000    2
 100270000    3
 100280000    5
 100290000    5
 100300000    4
 100310000    4
 100320000    4
 100330000    3
 100340000    3
 100350000    4
 100360000    5
 100370000    4
 100380000    5
 100390000    4
 100400000    4
 100410000   19
 100420000   26
 100430000   18
 100440000   26
 100450000   21
 100460000   16
 100470000   17
 100480000   20
 100490000   19
 100500000   12
 100510000   16
 100520000   19
 100530000   19
 100540000   17
 100550000   18
 100560000   15
 100570000   18
 100580000   21
 100590000   19
 100600000   22
 100610000   23
 100620000   20
 100630000   19
 100640000   21
 100650000   10
 100660000   21
 100670000   23
 100680000   19
 100690000   22
 100700000   17
 100710000   19
 100720000   21
 100730000   20
 100740000   20
 100750000   23
 100760000   17
 100770000   19
 100780000   19
 100790000    4
 100800000    4
 100810000    5
 100820000    5
 100830000    7
 100840000    7
 100850000    7
 100860000    7
 100870000    4
 100880000    4
 100890000    2
 100900000    3
 100910000    3
 100920000    3
 100930000    3
 100940000    3
 100950000   10
 100960000    7
 100970000    3
 100980000    3
 100990000    3
 101000000    3
 101010000    3
 101020000    7
 101030000    3
 101040000    4
 101050000    5
 101060000    4
 101070000    3
 101080000    4
 101090000    4
 101100000    4
 101110000    2
 101120000    5
 101130000    5
 101140000    4
 101150000    5
 101160000    3
 101170000    3
 101180000    5
 101190000    5
 101200000    5
 101210000    3
 101220000    4
 101230000    3
 101240000    5
 101250000    5
 101260000    3
 101270000    3
 101280000    3
 101290000    3
 101300000    4
 101310000    5
 101320000    4
 101330000    3
 101340000    3
 101350000    4
 101360000    4
 101370000    5
 101380000    4
 101390000    3
 101400000    4
 101410000    3
 101420000    2
 101430000    2
 101440000    4
 101450000    3
 101460000    4
 101470000    4
 101480000   11
 101490000    2
 101500000    4
 101510000    2
 101520000    4
 101530000    4
 101540000    4
 101550000    2
 101560000    4
 101570000    5
 101580000    3
 101590000    2
 101600000    3
 101610000    3
 101620000    2
 101630000    4
 101640000    3
 101650000    5
 101660000    3
 101670000    5
 101680000    3
 101690000    5
 101700000    6
 101710000   21
 101720000   18
 101730000   16
 101740000   22
 101750000   13
 101760000    4
 101770000    3
 101780000    3
 101790000    6
 101800000    3
 101810000    3
 101820000    5
 101830000    2
 101840000    3
 101850000    4
 101860000    4
 101870000    3
 101880000    3
 101890000    5
 101900000    4
 101910000    5
 101920000    5
 101930000    4
 101940000    4
 101950000    2
 101960000    4
 101970000    8
 101980000    3
 101990000    2
 102000000    2
 102010000    2
 102020000    5
 102030000    3
 102040000    3
 102050000    4
 102060000    3
 102070000    4
 102080000    4
 102090000    7
 102100000    7
 102110000    5
 102120000    5
 102130000    5
 102140000    7
 102150000   19
 102160000   15
 102170000    9
 102180000    3
 102190000    2
 102200000    3
 102210000    3
 102220000    3
 102230000    3
 102240000    3
 102250000    4
 102260000    2
 102270000    3
 102280000    2
 102290000    2
 102300000    3
 102310000    3
 102320000    3
 102330000    2
 102340000    2
 102350000    3
 102360000    3
 102370000    4
 102380000    2
 102390000    3
 102400000    3
 102410000    4
 102420000    1
 102430000    4
 102440000    3
 102450000    3
 102460000    2
 102470000    3
 102480000    3
 102490000    3
 102500000    4
 102510000    3
 102520000    4
 102530000    5
 102540000    4
 102550000    2
 102560000    4
 102570000    4
 102580000    3
 102590000    3
 102600000    4
 102610000    3
 102620000    5
 102630000    3
 102640000   15
 102650000   12
 102660000   19
 102670000    4
 102680000    3
 102690000    4
 102700000    5
 102710000    7
 102720000    7
 102730000    6
 102740000    6
 102750000    5
 102760000    5
 102770000    4
 102780000    2
 102790000    4
 102800000    4
 102810000    4
 102820000    2
 102830000    3
 102840000    4
 102850000    2
 102860000    4
 102870000    4
 102880000    3
 102890000    4
 102900000    5
 102910000    4
 102920000    3
 102930000    3
 102940000    5
 102950000    2
 102960000    5
 102970000    4
 102980000    7
 102990000    6
 103000000    3
 103010000    5
 103020000    3
 103030000    3
 103040000    5
 103050000    4
 103060000    3
 103070000    4
 103080000    3
 103090000    4
 103100000    5
 103110000    4
 103120000    4
 103130000    3
 103140000    4
 103150000    3
 103160000    3
 103170000    5
 103180000    3
 103190000    4
 103200000    3
 103210000    2
 103220000    3
 103230000    3
 103240000    3
 103250000    2
 103260000    4
 103270000    4
 103280000    9
 103290000    4
 103300000    2
 103310000    3
 103320000    2
 103330000    3
 103340000    2
 103350000    2
 103360000    3
 103370000    2
 103380000    4
 103390000    3
 103400000    7
 103410000    5
 103420000    3
 103430000    4
 103440000    3
 103450000    3
 103460000    3
 103470000    3
 103480000    3
 103490000    3
 103500000    3
 103510000    3
 103520000    3
 103530000    5
 103540000    4
 103550000    2
 103560000    3
 103570000    3
 103580000    3
 103590000    2
 103600000    3
 103610000    5
 103620000    5
 103630000    5
 103640000    5
 103650000    7
 103660000   10
 103670000   13
 103680000    3
 103690000    4
 103700000    3
 103710000    3
 103720000    3
 103730000    3
 103740000    4
 103750000    4
 103760000    3
 103770000    4
 103780000    3
 103790000    3
 103800000    4
 103810000    4
 103820000    2
 103830000    4
 103840000    4
 103850000    4
 103860000    3
 103870000    3
 103880000    4
 103890000    4
 103900000    4
 103910000    3
 103920000    2
 103930000    3
 103940000    3
 103950000    3
 103960000    3
 103970000    3
 103980000    3
 103990000    4
 104000000   14
 104010000   17
 104020000   19
 104030000   11
 104040000   14
 104050000   16
 104060000   17
 104070000   15
 104080000   21
 104090000   10
 104100000   18
 104110000   11
 104120000   22
 104130000   15
 104140000   10
 104150000   11
 104160000   11
 104170000    8
 104180000    3
 104190000   13
 104200000    6
 104210000    4
 104220000    4
 104230000    3
 104240000    4
 104250000    4
 104260000    3
 104270000    8
 104280000   15
 104290000   13
 104300000    5
 104310000    3
 104320000    3
 104330000    4
 104340000    2
 104350000    2
 104360000    2
 104370000    2
 104380000    3
 104390000    4
 104400000    2
 104410000    3
 104420000    3
 104430000    3
 104440000    3
 104450000    4
 104460000    9
 104470000    4
 104480000    4
 104490000    3
 104500000    3
 104510000    5
 104520000    3
 104530000    4
 104540000    5
 104550000    5
 104560000    3
 104570000    4
 104580000    3
 104590000    2
 104600000    3
 104610000    4
 104620000    3
 104630000    3
 104640000    3
 104650000    3
 104660000    4
 104670000    4
 104680000    6
 104690000    3
 104700000    5
 104710000    6
 104720000    4
 104730000    3
 104740000    3
 104750000    4
 104760000    3
 104770000    4
 104780000    2
 104790000    3
 104800000    3
 104810000    3
 104820000    3
 104830000    3
 104840000    3
 104850000    3
 104860000    4
 104870000    5
 104880000    4
 104890000    3
 104900000    2
 104910000    2
 104920000    2
 104930000    3
 104940000    4
 104950000    4
 104960000    3
 104970000    7
 104980000    5
 104990000    4
 105000000    3
 105010000    4
 105020000    3
 105030000    4
 105040000    4
 105050000    7
 105060000    4
 105070000    4
 105080000    3
 105090000    5
 105100000    4
 105110000    5
 105120000    4
 105130000    4
 105140000    3
 105150000    4
 105160000    5
 105170000    4
 105180000    4
 105190000    4
 105200000    3
 105210000    4
 105220000    3
 105230000    3
 105240000    2
 105250000    4
 105260000    4
 105270000    4
 105280000    5
 105290000    3
 105300000    5
 105310000    5
 105320000    4
 105330000    5
 105340000    4
 105350000    4
 105360000    5
 105370000    5
 105380000    4
 105390000    3
 105400000    4
 105410000    4
 105420000    4
 105430000   14
 105440000   13
 105450000    5
 105460000    4
 105470000    3
 105480000    3
 105490000    5
 105500000    3
 105510000    3
 105520000    3
 105530000    2
 105540000    4
 105550000    3
 105560000    4
 105570000    5
 105580000    4
 105590000    4
 105600000    3
 105610000    3
 105620000    4
 105630000    3
 105640000    4
 105650000    3
 105660000    3
 105670000    2
 105680000    7
 105690000    5
 105700000    3
 105710000    3
 105720000    2
 105730000    4
 105740000    2
 105750000    4
 105760000    3
 105770000    4
 105780000    4
 105790000    2
 105800000    4
 105810000    3
 105820000    3
 105830000    4
 105840000    4
 105850000    4
 105860000    5
 105870000    5
 105880000    3
 105890000    4
 105900000    2
 105910000    4
 105920000    7
 105930000    4
 105940000    4
 105950000    4
 105960000    3
 105970000    7
 105980000    4
 105990000    5
 106000000    3
 106010000    2
 106020000    2
 106030000    3
 106040000    3
 106050000    3
 106060000    3
 106070000    3
 106080000    4
 106090000    5
 106100000    2
 106110000    3
 106120000    3
 106130000    3
 106140000    3
 106150000    3
 106160000    4
 106170000    3
 106180000    5
 106190000    2
 106200000    4
 106210000    3
 106220000    4
 106230000    3
 106240000    4
 106250000    5
 106260000    5
 106270000    3
 106280000    5
 106290000    5
 106300000    4
 106310000    3
 106320000    4
 106330000    3
 106340000    3
 106350000    3
 106360000    3
 106370000    3
 106380000    4
 106390000    3
 106400000    4
 106410000    4
 106420000    4
 106430000    7
 106440000    3
 106450000    4
 106460000    5
 106470000    3
 106480000    4
 106490000    4
 106500000    3
 106510000    3
 106520000    3
 106530000    3
 106540000    5
 106550000    4
 106560000    3
 106570000    4
 106580000    3
 106590000    3
 106600000    2
 106610000    3
 106620000    4
 106630000    3
 106640000    3
 106650000    3
 106660000    4
 106670000    3
 106680000    3
 106690000    4
 106700000    4
 106710000    3
 106720000    3
 106730000    4
 106740000    3
 106750000    3
 106760000    4
 106770000    5
 106780000    4
 106790000    5
 106800000    4
 106810000    2
 106820000    3
 106830000    3
 106840000    4
 106850000    3
 106860000    3
 106870000    3
 106880000    4
 106890000    3
 106900000    3
 106910000    3
 106920000    4
 106930000    3
 106940000    3
 106950000    2
 106960000    3
 106970000    3
 106980000    3
 106990000    3
 107000000    4
 107010000    3
 107020000    4
 107030000    3
 107040000    3
 107050000    3
 107060000    2
 107070000    4
 107080000    4
 107090000    4
 107100000    2
 107110000    2
 107120000    6
 107130000   11
 107140000    2
 107150000    3
 107160000    2
 107170000    3
 107180000    3
 107190000    4
 107200000    3
 107210000    3
 107220000    3
 107230000    3
 107240000    3
 107250000    4
 107260000    3
 107270000    2
 107280000    3
 107290000    2
 107300000    4
 107310000    3
 107320000    3
 107330000    4
 107340000    3
 107350000    3
 107360000    3
 107370000    3
 107380000    4
 107390000    3
 107400000    4
 107410000    3
 107420000    3
 107430000    3
 107440000    4
 107450000    5
 107460000    2
 107470000    3
 107480000    3
 107490000    3
 107500000    4
 107510000    4
 107520000    3
 107530000    3
 107540000    4
 107550000    4
 107560000    4
 107570000    3
 107580000    3
 107590000    3
 107600000    3
 107610000    4
 107620000    5
 107630000   13
 107640000    9
 107650000    5
 107660000    3
 107670000    3
 107680000    4
 107690000    3
 107700000    5
 107710000    3
 107720000    4
 107730000    3
 107740000    4
 107750000    5
 107760000    3
 107770000    3
 107780000    3
 107790000    4
 107800000    5
 107810000    2
 107820000    4
 107830000    4
 107840000    4
 107850000    3
 107860000    3
 107870000    2
 107880000    4
 107890000    7
 107900000    2
 107910000    3
 107920000    3
 107930000    3
 107940000    2
 107950000    2
 107960000    4
 107970000    2
 107980000    6
 107990000    5
 108000000   14
 108010000   10
 108020000    2
 108030000    4
 108040000    4
 108050000    3
 108060000    2
 108070000    4
 108080000    4
 108090000    2
 108100000    3
 108110000    2
 108120000    3
 108130000    4
 108140000    3
 108150000    3
 108160000    4
 108170000    3
 108180000    2
 108190000    4
 108200000    8
 108210000    3
 108220000    3
 108230000    2
 108240000    3
 108250000    3
 108260000    3
 108270000    2
 108280000    3
 108290000    2
 108300000    3
 108310000    3
 108320000    5
 108330000    5
 108340000    3
 108350000    3
 108360000    4
 108370000    4
 108380000    5
 108390000    4
 108400000    3
 108410000    3
 108420000    4
 108430000    4
 108440000    2
 108450000    3
 108460000    3
 108470000   14
 108480000    3
 108490000    3
 108500000    3
 108510000    3
 108520000    3
 108530000    4
 108540000    3
 108550000    4
 108560000    3
 108570000    3
 108580000    2
 108590000    2
 108600000    4
 108610000    5
 108620000    3
 108630000    4
 108640000    3
 108650000    3
 108660000    5
 108670000    4
 108680000    3
 108690000    4
 108700000    4
 108710000    3
 108720000    4
 108730000    4
 108740000    3
 108750000    4
 108760000    4
 108770000    4
 108780000    5
 108790000    3
 108800000    3
 108810000    4
 108820000    3
 108830000    5
 108840000    4
 108850000    5
 108860000    6
 108870000    5
 108880000    4
 108890000    3
 108900000    3
 108910000    3
 108920000    3
 108930000    4
 108940000    3
 108950000    3
 108960000    4
 108970000    3
 108980000    5
 108990000    3
 109000000    5
 109010000    4
 109020000    3
 109030000    5
 109040000    3
 109050000    4
 109060000    5
 109070000    3
 109080000    5
 109090000    4
 109100000    3
 109110000    3
 109120000    4
 109130000    4
 109140000    3
 109150000    5
 109160000    5
 109170000    3
 109180000    3
 109190000    2
 109200000    3
 109210000    3
 109220000    4
 109230000    3
 109240000    4
 109250000    5
 109260000    3
 109270000    3
 109280000    3
 109290000    3
 109300000    4
 109310000    3
 109320000    3
 109330000    3
 109340000    6
 109350000    5
 109360000    3
 109370000    3
 109380000    3
 109390000    2
 109400000    3
 109410000    4
 109420000    3
 109430000    3
 109440000    3
 109450000    2
 109460000    3
 109470000    3
 109480000    4
 109490000    4
 109500000   11
 109510000   16
 109520000   11
 109530000   15
 109540000   12
 109550000   13
 109560000   14
 109570000   10
 109580000   12
 109590000   11
 109600000    3
 109610000    3
 109620000    3
 109630000    3
 109640000    4
 109650000    4
 109660000    3
 109670000    5
 109680000    4
 109690000    3
 109700000    3
 109710000    3
 109720000    5
 109730000    2
 109740000    7
 109750000    4
 109760000    3
 109770000    6
 109780000    4
 109790000    3
 109800000    3
 109810000    4
 109820000    4
 109830000    4
 109840000    5
 109850000    2
 109860000    5
 109870000    6
 109880000    3
 109890000    3
 109900000    3
 109910000    4
 109920000    4
 109930000    6
 109940000    2
 109950000    3
 109960000    4
 109970000    5
 109980000    4
 109990000    5
 110000000    4
 110010000    3
 110020000    4
 110030000    3
 110040000    7
 110050000    3
 110060000    3
 110070000    5
 110080000    5
 110090000    5
 110100000    5
 110110000    3
 110120000    4
 110130000    3
 110140000    3
 110150000    4
 110160000    4
 110170000    4
 110180000    3
 110190000    4
 110200000    3
 110210000    3
 110220000    2
 110230000    4
 110240000    3
 110250000    5
 110260000    8
 110270000    3
 110280000    4
 110290000    3
 110300000    5
 110310000    3
 110320000    2
 110330000    2
 110340000    3
 110350000    3
 110360000    3
 110370000    4
 110380000    3
 110390000    3
 110400000    3
 110410000    3
 110420000    2
 110430000    3
 110440000    4
 110450000    3
 110460000    5
 110470000   10
 110480000    4
 110490000    4
 110500000    3
 110510000    3
 110520000    4
 110530000    3
 110540000    6
 110550000    4
 110560000    2
 110570000    4
 110580000    4
 110590000    3
 110600000    3
 110610000    3
 110620000    3
 110630000    3
 110640000    4
 110650000    3
 110660000    3
 110670000    3
 110680000    4
 110690000    3
 110700000    4
 110710000    3
 110720000    3
 110730000    3
 110740000    3
 110750000    3
 110760000    3
 110770000    3
 110780000    3
 110790000    3
 110800000    2
 110810000    3
 110820000    4
 110830000    3
 110840000    3
 110850000    3
 110860000    3
 110870000    2
 110880000    2
 110890000    3
 110900000    5
 110910000    4
 110920000    3
 110930000    3
 110940000    3
 110950000    2
 110960000    3
 110970000    5
 110980000    4
 110990000    4
 111000000    3
 111010000    3
 111020000    3
 111030000    3
 111040000    3
 111050000    3
 111060000    3
 111070000    3
 111080000    3
 111090000    2
 111100000    3
 111110000    3
 111120000    3
 111130000    3
 111140000    4
 111150000    3
 111160000    3
 111170000    3
 111180000    3
 111190000    2
 111200000    3
 111210000    2
 111220000    5
 111230000    5
 111240000    3
 111250000    3
 111260000    3
 111270000    4
 111280000    2
 111290000    3
 111300000    3
 111310000    3
 111320000    2
 111330000    3
 111340000    3
 111350000    2
 111360000    4
 111370000    3
 111380000    2
 111390000    3
 111400000    4
 111410000    4
 111420000    3
 111430000    2
 111440000    3
 111450000    3
 111460000    3
 111470000    2
 111480000    3
 111490000    4
 111500000    5
 111510000    4
 111520000    3
 111530000    3
 111540000    6
 111550000    4
 111560000    3
 111570000    3
 111580000    4
 111590000    3
 111600000    4
 111610000    3
 111620000    4
 111630000    3
 111640000    3
 111650000    3
 111660000    2
 111670000    3
 111680000    4
 111690000    2
 111700000    4
 111710000    4
 111720000    4
 111730000    3
 111740000    3
 111750000    3
 111760000    2
 111770000    3
 111780000    4
 111790000    3
 111800000    4
 111810000    4
 111820000    3
 111830000    2
 111840000    4
 111850000    3
 111860000    5
 111870000    3
 111880000    3
 111890000    4
 111900000    4
 111910000    4
 111920000    2
 111930000    3
 111940000   11
 111950000    3
 111960000    3
 111970000    3
 111980000    3
 111990000    3
 112000000    2
 112010000    3
 112020000    3
 112030000    4
 112040000    3
 112050000    3
 112060000    3
 112070000    3
 112080000    3
 112090000    3
 112100000    3
 112110000    3
 112120000    4
 112130000    4
 112140000    3
 112150000    3
 112160000    3
 112170000    3
 112180000    3
 112190000    2
 112200000    3
 112210000    3
 112220000    4
 112230000    3
 112240000    3
 112250000    4
 112260000    3
 112270000    3
 112280000    2
 112290000    3
 112300000    3
 112310000    3
 112320000    3
 112330000    5
 112340000    3
 112350000    3
 112360000    2
 112370000    3
 112380000    2
 112390000    3
 112400000   10
 112410000    8
 112420000   12
 112430000    2
 112440000    2
 112450000    2
 112460000    4
 112470000    5
 112480000    4
 112490000    4
 112500000    4
 112510000    4
 112520000    3
 112530000    4
 112540000    4
 112550000    3
 112560000    3
 112570000    4
 112580000    4
 112590000    4
 112600000    5
 112610000    5
 112620000    2
 112630000    7
 112640000    4
 112650000    3
 112660000    4
 112670000    4
 112680000    4
 112690000    3
 112700000    5
 112710000    4
 112720000    2
 112730000    4
 112740000    3
 112750000    2
 112760000    3
 112770000    4
 112780000    3
 112790000    6
 112800000    3
 112810000    3
 112820000    7
 112830000   19
 112840000    4
 112850000    3
 112860000    3
 112870000    3
 112880000    4
 112890000    3
 112900000    2
 112910000    3
 112920000    4
 112930000    4
 112940000    4
 112950000    4
 112960000    3
 112970000    5
 112980000    5
 112990000    4
 113000000    3
 113010000    5
 113020000    4
 113030000    3
 113040000    2
 113050000    7
 113060000    3
 113070000    3
 113080000    5
 113090000    6
 113100000    5
 113110000    4
 113120000    4
 113130000    2
 113140000    4
 113150000    3
 113160000    4
 113170000    5
 113180000    4
 113190000    5
 113200000    5
 113210000    4
 113220000    4
 113230000    3
 113240000    3
 113250000    3
 113260000    3
 113270000    2
 113280000    3
 113290000    1
 113300000    3
 113310000    4
 113320000    3
 113330000    5
 113340000    3
 113350000    3
 113360000    3
 113370000    4
 113380000    4
 113390000    8
 113400000   10
 113410000    4
 113420000    4
 113430000    3
 113440000   20
 113450000    6
 113460000    5
 113470000    3
 113480000    4
 113490000    4
 113500000    4
 113510000    4
 113520000    4
 113530000    3
 113540000    5
 113550000    5
 113560000    3
 113570000    3
 113580000    4
 113590000    4
 113600000    5
 113610000    3
 113620000    5
 113630000    4
 113640000    4
 113650000    5
 113660000    5
 113670000    3
 113680000    3
 113690000    4
 113700000    3
 113710000    4
 113720000    7
 113730000    2
 113740000    3
 113750000    3
 113760000    3
 113770000    3
 113780000    2
 113790000    2
 113800000    3
 113810000    3
 113820000    4
 113830000    3
 113840000    3
 113850000    4
 113860000    5
 113870000    3
 113880000    4
 113890000    3
 113900000    3
 113910000    4
 113920000    4
 113930000    4
 113940000    3
 113950000    2
 113960000    2
 113970000    3
 113980000    3
 113990000    5
 114000000    3
 114010000    3
 114020000    3
 114030000    5
 114040000    3
 114050000    3
 114060000    4
 114070000   16
 114080000    9
 114090000   15
 114100000   10
 114110000    5
 114120000    5
 114130000    4
 114140000    5
 114150000    4
 114160000    2
 114170000    4
 114180000    4
 114190000    4
 114200000    3
 114210000    4
 114220000    3
 114230000    4
 114240000    5
 114250000    3
 114260000    3
 114270000    9
 114280000    3
 114290000    3
 114300000    3
 114310000    5
 114320000    4
 114330000    3
 114340000    5
 114350000    4
 114360000    3
 114370000    5
 114380000    4
 114390000    4
 114400000    3
 114410000    4
 114420000    5
 114430000    2
 114440000    8
 114450000    5
 114460000    5
 114470000    3
 114480000    4
 114490000    4
 114500000    2
 114510000    7
 114520000    3
 114530000    4
 114540000    5
 114550000    4
 114560000    3
 114570000    3
 114580000    5
 114590000    5
 114600000    4
 114610000    7
 114620000    2
 114630000    7
 114640000    3
 114650000    3
 114660000    3
 114670000    5
 114680000    3
 114690000    3
 114700000    2
 114710000    2
 114720000    2
 114730000    3
 114740000    3
 114750000    3
 114760000    3
 114770000    3
 114780000    3
 114790000    3
 114800000    3
 114810000    4
 114820000    5
 114830000    2
 114840000    4
 114850000    5
 114860000    8
 114870000    4
 114880000    5
 114890000    4
 114900000    4
 114910000    2
 114920000    4
 114930000    5
 114940000    4
 114950000    3
 114960000    3
 114970000    3
 114980000    4
 114990000    3
 115000000    3
 115010000    4
 115020000    7
 115030000   13
 115040000    4
 115050000    3
 115060000    3
 115070000    3
 115080000    3
 115090000    3
 115100000    3
 115110000   10
 115120000    4
 115130000    3
 115140000    3
 115150000    3
 115160000    3
 115170000    4
 115180000    3
 115190000    4
 115200000    5
 115210000    4
 115220000    5
 115230000    2
 115240000    4
 115250000    4
 115260000    4
 115270000    4
 115280000    3
 115290000    4
 115300000    3
 115310000    5
 115320000    3
 115330000    3
 115340000    5
 115350000    5
 115360000    4
 115370000    3
 115380000    3
 115390000    4
 115400000    5
 115410000    7
 115420000    5
 115430000    3
 115440000    3
 115450000    2
 115460000    3
 115470000    3
 115480000    3
 115490000    2
 115500000    3
 115510000    4
 115520000    3
 115530000    3
 115540000    3
 115550000    3
 115560000    3
 115570000    3
 115580000    2
 115590000    3
 115600000    2
 115610000    2
 115620000    3
 115630000    4
 115640000    3
 115650000    4
 115660000    2
 115670000    3
 115680000    3
 115690000    3
 115700000    2
 115710000    3
 115720000    3
 115730000    3
 115740000    4
 115750000    4
 115760000    3
 115770000    4
 115780000    3
 115790000    3
 115800000    4
 115810000    3
 115820000    8
 115830000    7
 115840000    2
 115850000    3
 115860000    4
 115870000    3
 115880000    4
 115890000    4
 115900000    5
 115910000    3
 115920000    3
 115930000    5
 115940000    5
 115950000    4
 115960000    5
 115970000    7
 115980000    5
 115990000    7
 116000000    4
 116010000    4
 116020000    3
 116030000    3
 116040000    3
 116050000    2
 116060000    2
 116070000    3
 116080000    3
 116090000    2
 116100000    3
 116110000    3
 116120000    3
 116130000    4
 116140000    3
 116150000    4
 116160000    3
 116170000    3
 116180000    2
 116190000    4
 116200000    4
 116210000    4
 116220000    4
 116230000    3
 116240000    4
 116250000    3
 116260000    4
 116270000    3
 116280000    2
 116290000    4
 116300000    3
 116310000    2
 116320000    4
 116330000    2
 116340000    7
 116350000    3
 116360000    4
 116370000    3
 116380000    3
 116390000    3
 116400000    3
 116410000    3
 116420000    4
 116430000    6
 116440000    3
 116450000    4
 116460000    4
 116470000    4
 116480000    4
 116490000    3
 116500000    2
 116510000    3
 116520000    3
 116530000    8
 116540000    3
 116550000    3
 116560000    3
 116570000    2
 116580000    3
 116590000    3
 116600000    7
 116610000    5
 116620000    4
 116630000    7
 116640000    6
 116650000    5
 116660000    3
 116670000    5
 116680000    4
 116690000    3
 116700000    5
 116710000    2
 116720000    4
 116730000    3
 116740000    3
 116750000    3
 116760000    3
 116770000    3
 116780000    3
 116790000    5
 116800000    3
 116810000    4
 116820000    5
 116830000    4
 116840000    3
 116850000    4
 116860000    3
 116870000    3
 116880000    4
 116890000    2
 116900000    5
 116910000    4
 116920000    3
 116930000    3
 116940000    3
 116950000    4
 116960000    3
 116970000    2
 116980000    4
 116990000    7
 117000000    3
 117010000    3
 117020000    3
 117030000    3
 117040000    2
 117050000    2
 117060000    3
 117070000    2
 117080000    3
 117090000    2
 117100000    2
 117110000    3
 117120000    3
 117130000    3
 117140000    4
 117150000    3
 117160000    4
 117170000    2
 117180000    5
 117190000    4
 117200000    3
 117210000    2
 117220000    3
 117230000    3
 117240000    2
 117250000    4
 117260000    4
 117270000    3
 117280000    3
 117290000    3
 117300000    5
 117310000    4
 117320000    3
 117330000    3
 117340000    3
 117350000    3
 117360000    4
 117370000    4
 117380000    3
 117390000    3
 117400000    4
 117410000    4
 117420000    9
 117430000    3
 117440000    5
 117450000    5
 117460000    3
 117470000    4
 117480000    4
 117490000    7
 117500000    4
 117510000    2
 117520000    3
 117530000    5
 117540000    4
 117550000    4
 117560000    5
 117570000    4
 117580000    3
 117590000    3
 117600000    4
 117610000    4
 117620000    3
 117630000    7
 117640000    6
 117650000    3
 117660000    4
 117670000    2
 117680000    4
 117690000    3
 117700000    3
 117710000    3
 117720000    4
 117730000    3
 117740000    3
 117750000    3
 117760000    4
 117770000    3
 117780000    4
 117790000    3
 117800000    3
 117810000    5
 117820000    4
 117830000    5
 117840000    4
 117850000    3
 117860000    5
 117870000    4
 117880000    3
 117890000    3
 117900000    3
 117910000    2
 117920000    3
 117930000    4
 117940000    3
 117950000    4
 117960000    4
 117970000    3
 117980000    3
 117990000    3
 118000000    5
 118010000    3
 118020000    3
 118030000    2
 118040000    3
 118050000    4
 118060000    2
 118070000    4
 118080000    4
 118090000    4
 118100000    3
 118110000    3
 118120000    4
 118130000    2
 118140000    4
 118150000    2
 118160000    3
 118170000    5
 118180000    5
 118190000    3
 118200000    3
 118210000    6
 118220000    2
 118230000    5
 118240000    2
 118250000    3
 118260000   13
 118270000    2
 118280000    4
 118290000    3
 118300000    4
 118310000    4
 118320000    3
 118330000    3
 118340000    2
 118350000    3
 118360000    4
 118370000    3
 118380000    3
 118390000    2
 118400000    4
 118410000    5
 118420000    2
 118430000    4
 118440000    3
 118450000    3
 118460000    3
 118470000    3
 118480000    4
 118490000    3
 118500000    4
 118510000    4
 118520000    3
 118530000    4
 118540000    4
 118550000    3
 118560000    2
 118570000    3
 118580000    3
 118590000    3
 118600000    3
 118610000    2
 118620000    3
 118630000    3
 118640000    2
 118650000    4
 118660000    2
 118670000    3
 118680000    4
 118690000    3
 118700000    4
 118710000    4
 118720000    5
 118730000    5
 118740000    4
 118750000    4
 118760000    4
 118770000    3
 118780000    5
 118790000    4
 118800000    5
 118810000    3
 118820000    3
 118830000    4
 118840000    2
 118850000    4
 118860000    3
 118870000    3
 118880000    3
 118890000    5
 118900000    3
 118910000    3
 118920000    3
 118930000    6
 118940000    3
 118950000    9
 118960000    4
 118970000    2
 118980000    4
 118990000   10
 119000000    3
 119010000    4
 119020000    5
 119030000    4
 119040000    4
 119050000    5
 119060000    3
 119070000    2
 119080000    4
 119090000    5
 119100000    3
 119110000    7
 119120000    4
 119130000    2
 119140000    2
 119150000    3
 119160000    3
 119170000    3
 119180000    2
 119190000    4
 119200000    2
 119210000    2
 119220000    2
 119230000    3
 119240000    3
 119250000    4
 119260000    2
 119270000    4
 119280000    2
 119290000    3
 119300000    4
 119310000    4
 119320000    3
 119330000    6
 119340000   19
 119350000    5
 119360000    3
 119370000    3
 119380000    3
 119390000    2
 119400000    4
 119410000    3
 119420000   21
 119430000    3
 119440000    4
 119450000    3
 119460000    3
 119470000    2
 119480000    4
 119490000    3
 119500000    2
 119510000    3
 119520000    3
 119530000    4
 119540000    3
 119550000    3
 119560000    3
 119570000    3
 119580000    3
 119590000    3
 119600000    2
 119610000    2
 119620000    3
 119630000    3
 119640000    3
 119650000    3
 119660000    5
 119670000    2
 119680000    5
 119690000    3
 119700000    4
 119710000   17
 119720000   12
 119730000   18
 119740000    6
 119750000    3
 119760000    4
 119770000    2
 119780000    4
 119790000    3
 119800000    3
 119810000    4
 119820000    2
 119830000    4
 119840000    4
 119850000    2
 119860000    3
 119870000    5
 119880000    3
 119890000    3
 119900000    3
 119910000    4
 119920000    4
 119930000    4
 119940000    4
 119950000    5
 119960000    5
 119970000    6
 119980000    3
 119990000    5
 120000000    4
 120000000    4
 120010000    3
 120020000    4
 120030000    5
 120040000    5
 120050000    3
 120060000    2
 120070000    4
 120080000    2
 120090000    3
 120100000    4
 120110000    4
 120120000    4
 120130000    2
 120140000    5
 120150000    3
 120160000    3
 120170000    5
 120180000    3
 120190000    4
 120200000    2
 120210000    3
 120220000    4
 120230000    4
 120240000    2
 120250000    5
 120260000    4
 120270000    3
 120280000    2
 120290000    3
 120300000    3
 120310000    4
 120320000    7
 120330000    6
 120340000    7
 120350000    7
 120360000    3
 120370000    5
 120380000    3
 120390000    4
 120400000    4
 120410000    5
 120420000    2
 120430000    4
 120440000    6
 120450000    5
 120460000    4
 120470000    4
 120480000    5
 120490000    4
 120500000    5
 120510000    5
 120520000    5
 120530000    2
 120540000    4
 120550000    4
 120560000    3
 120570000    3
 120580000    2
 120590000    3
 120600000    3
 120610000    4
 120620000    4
 120630000    3
 120640000    5
 120650000    2
 120660000    4
 120670000    4
 120680000    4
 120690000    5
 120700000    3
 120710000    3
 120720000    5
 120730000   15
 120740000    2
 120750000    6
 120760000    5
 120770000    4
 120780000    4
 120790000    5
 120800000    6
 120810000   12
 120820000    5
 120830000    2
 120840000    3
 120850000    3
 120860000    3
 120870000    3
 120880000    4
 120890000    5
 120900000    4
 120910000    2
 120920000    5
 120930000    2
 120940000    3
 120950000    3
 120960000    3
 120970000    3
 120980000    3
 120990000    3
 121000000    3
 121010000    4
 121020000    3
 121030000    3
 121040000    4
 121050000    4
 121060000    3
 121070000    4
 121080000    3
 121090000    3
 121100000    3
 121110000    4
 121120000    3
 121130000    3
 121140000    3
 121150000    3
 121160000    3
 121170000    3
 121180000    2
 121190000    3
 121200000    3
 121210000    3
 121220000    2
 121230000    3
 121240000    3
 121250000    2
 121260000    3
 121270000    3
 121280000    3
 121290000    3
 121300000    3
 121310000    3
 121320000    2
 121330000    3
 121340000    3
 121350000    3
 121360000    4
 121370000    3
 121380000    3
 121390000    4
 121400000    4
 121410000    3
 121420000    4
 121430000   14
 121440000   19
 121450000    3
 121460000    4
 121470000    3
 121480000    3
 121490000    3
 121500000    4
 121510000    3
 121520000    3
 121530000    6
 121540000    4
 121550000    4
 121560000    5
 121570000    4
 121580000    4
 121590000    4
 121600000    5
 121610000    4
 121620000    4
 121630000    4
 121640000    4
 121650000    3
 121660000    5
 121670000    4
 121680000    4
 121690000    2
 121700000    5
 121710000    3
 121720000    3
 121730000    4
 121740000    3
 121750000    3
 121760000    3
 121770000    2
 121780000    3
 121790000    3
 121800000    4
 121810000    3
 121820000    3
 121830000    5
 121840000    4
 121850000    5
 121860000    4
 121870000    6
 121880000    3
 121890000    3
 121900000    4
 121910000    3
 121920000    3
 121930000    4
 121940000    6
 121950000    3
 121960000    4
 121970000    3
 121980000    5
 121990000    2
 122000000    3
 122010000    3
 122020000    4
 122030000    2
 122040000    3
 122050000    2
 122060000    8
 122070000    7
 122080000    7
 122090000    4
 122100000    3
 122110000    3
 122120000    3
 122130000    4
 122140000    9
 122150000    5
 122160000    5
 122170000    5
 122180000    3
 122190000    4
 122200000    3
 122210000    4
 122220000    2
 122230000    3
 122240000    4
 122250000    5
 122260000    4
 122270000    5
 122280000    3
 122290000    3
 122300000    3
 122310000    4
 122320000    4
 122330000    3
 122340000    3
 122350000    3
 122360000    3
 122370000    3
 122380000    3
 122390000    3
 122400000    3
 122410000    5
 122420000    5
 122430000    5
 122440000    5
 122450000    7
 122460000    3
 122470000    3
 122480000    4
 122490000    2
 122500000    4
 122510000    3
 122520000    3
 122530000    3
 122540000    2
 122550000    3
 122560000    3
 122570000    3
 122580000    3
 122590000    3
 122600000    5
 122610000    3
 122620000   10
 122630000    3
 122640000    3
 122650000    5
 122660000    4
 122670000    2
 122680000    4
 122690000    5
 122700000    4
 122710000    5
 122720000    3
 122730000    5
 122740000    3
 122750000    3
 122760000    3
 122770000    4
 122780000    7
 122790000    4
 122800000    3
 122810000    5
 122820000    3
 122830000    3
 122840000    4
 122850000    4
 122860000    4
 122870000    4
 122880000    5
 122890000    4
 122900000    4
 122910000    3
 122920000    5
 122930000    7
 122940000    5
 122950000    7
 122960000    4
 122970000    5
 122980000    7
 122990000    4
 123000000    5
 123010000    6
 123020000    5
 123030000    6
 123040000    4
 123050000    4
 123060000    3
 123070000    4
 123080000    4
 123090000    3
 123100000    4
 123110000    3
 123120000    2
 123130000    4
 123140000    2
 123150000    3
 123160000    3
 123170000    4
 123180000    2
 123190000    3
 123200000    2
 123210000    3
 123220000    4
 123230000   15
 123240000   16
 123250000   13
 123260000    4
 123270000    4
 123280000    3
 123290000    4
 123300000    4
 123310000    4
 123320000    2
 123330000    5
 123340000    4
 123350000    3
 123360000    5
 123370000    4
 123380000    5
 123390000    5
 123400000    3
 123410000    3
 123420000    5
 123430000    3
 123440000    4
 123450000    4
 123460000    4
 123470000    4
 123480000    3
 123490000    5
 123500000    5
 123510000    4
 123520000    2
 123530000    4
 123540000    4
 123550000    5
 123560000    4
 123570000    4
 123580000    6
 123590000    4
 123600000    2
 123610000    4
 123620000    4
 123630000    4
 123640000    6
 123650000    5
 123660000    4
 123670000    5
 123680000    3
 123690000    4
 123700000    5
 123710000    5
 123720000    5
 123730000    3
 123740000   10
 123750000    4
 123760000    5
 123770000    4
 123780000    2
 123790000    3
 123800000    4
 123810000    4
 123820000    4
 123830000    4
 123840000    3
 123850000    4
 123860000    4
 123870000    4
 123880000    4
 123890000    4
 123900000    4
 123910000    3
 123920000    4
 123930000    3
 123940000    4
 123950000    3
 123960000    4
 123970000    4
 123980000    3
 123990000    3
 124000000    3
 124010000    4
 124020000    2
 124030000    4
 124040000    3
 124050000    4
 124060000    4
 124070000    3
 124080000    3
 124090000    3
 124100000    4
 124110000    3
 124120000    3
 124130000    3
 124140000    3
 124150000    3
 124160000    2
 124170000    3
 124180000    4
 124190000    3
 124200000    3
 124210000    4
 124220000    4
 124230000    3
 124240000    3
 124250000    4
 124260000    4
 124270000    5
 124280000    4
 124290000    4
 124300000    3
 124310000    3
 124320000    3
 124330000    3
 124340000    4
 124350000    5
 124360000    3
 124370000    3
 124380000    3
 124390000    3
 124400000    3
 124410000    4
 124420000    5
 124430000    6
 124440000    2
 124450000    4
 124460000    3
 124470000    3
 124480000    4
 124490000    3
 124500000    5
 124510000    6
 124520000    5
 124530000    3
 124540000    3
 124550000    6
 124560000    4
 124570000    6
 124580000    5
 124590000    4
 124600000    5
 124610000    4
 124620000    5
 124630000    4
 124640000    4
 124650000    4
 124660000    6
 124670000    2
 124680000    4
 124690000    4
 124700000    4
 124710000    4
 124720000    4
 124730000    3
 124740000    4
 124750000    4
 124760000    5
 124770000    4
 124780000    2
 124790000    3
 124800000    3
 124810000    3
 124820000    3
 124830000    3
 124840000    3
 124850000    3
 124860000    3
 124870000    3
 124880000    4
 124890000    3
 124900000    3
 124910000    2
 124920000    3
 124930000    3
 124940000    3
 124950000    3
 124960000    3
 124970000    3
 124980000    4
 124990000    3
 125000000    3
 125010000    3
 125020000    3
 125030000    4
 125040000    3
 125050000    3
 125060000    3
 125070000    3
 125080000    3
 125090000    3
 125100000    2
 125110000    4
 125120000    4
 125130000    4
 125140000    3
 125150000    4
 125160000    4
 125170000    2
 125180000    3
 125190000    3
 125200000    3
 125210000    3
 125220000    3
 125230000    4
 125240000    3
 125250000    3
 125260000    2
 125270000    3
 125280000    3
 125290000    4
 125300000    5
 125310000    4
 125320000    2
 125330000    3
 125340000    3
 125350000    4
 125360000    2
 125370000    5
 125380000    5
 125390000   11
 125400000   13
 125410000    8
 125420000    8
 125430000   13
 125440000   10
 125450000    4
 125460000    3
 125470000    2
 125480000    5
 125490000    3
 125500000    5
 125510000    5
 125520000    3
 125530000    3
 125540000    3
 125550000    5
 125560000    5
 125570000    2
 125580000    3
 125590000    4
 125600000    5
 125610000    6
 125620000    4
 125630000    3
 125640000    5
 125650000    3
 125660000    5
 125670000    3
 125680000    3
 125690000    3
 125700000    4
 125710000    3
 125720000    4
 125730000    4
 125740000    3
 125750000    3
 125760000    3
 125770000    3
 125780000    4
 125790000    3
 125800000    4
 125810000    3
 125820000    3
 125830000    4
 125840000    2
 125850000    4
 125860000    2
 125870000    4
 125880000    3
 125890000    5
 125900000    2
 125910000    5
 125920000    5
 125930000    5
 125940000    3
 125950000    3
 125960000    4
 125970000    4
 125980000    3
 125990000    3
 126000000    3
 126010000    4
 126020000    2
 126030000    3
 126040000    4
 126050000    3
 126060000    3
 126070000    3
 126080000    3
 126090000    2
 126100000    2
 126110000    2
 126120000    2
 126130000    2
 126140000    3
 126150000    3
 126160000    3
 126170000    4
 126180000    3
 126190000    4
 126200000    4
 126210000    3
 126220000    3
 126230000    5
 126240000   19
 126250000    4
 126260000    3
 126270000    3
 126280000    2
 126290000    4
 126300000    6
 126310000    4
 126320000    3
 126330000   14
 126340000   18
 126350000   17
 126360000    7
 126370000    4
 126380000    3
 126390000    5
 126400000    4
 126410000    3
 126420000    4
 126430000    5
 126440000    4
 126450000    3
 126460000    4
 126470000    3
 126480000    3
 126490000    4
 126500000    3
 126510000    4
 126520000    3
 126530000    4
 126540000    3
 126550000    4
 126560000    4
 126570000    2
 126580000    4
 126590000    3
 126600000    3
 126610000    3
 126620000    3
 126630000    3
 126640000    3
 126650000    5
 126660000    3
 126670000    4
 126680000    3
 126690000    3
 126700000    5
 126710000    3
 126720000    4
 126730000    4
 126740000    4
 126750000    4
 126760000    3
 126770000    3
 126780000    3
 126790000    3
 126800000    3
 126810000    4
 126820000    4
 126830000    2
 126840000    4
 126850000    5
 126860000    3
 126870000    3
 126880000    2
 126890000    3
 126900000    3
 126910000    3
 126920000    3
 126930000    3
 126940000    4
 126950000    3
 126960000    3
 126970000    3
 126980000    3
 126990000    3
 127000000    4
 127010000    3
 127020000    2
 127030000    4
 127040000    4
 127050000    4
 127060000    5
 127070000    5
 127080000    2
 127090000    3
 127100000    3
 127110000    5
 127120000    8
 127130000    5
 127140000    4
 127150000    4
 127160000    4
 127170000    5
 127180000    2
 127190000    2
 127200000    3
 127210000    4
 127220000    3
 127230000    2
 127240000    3
 127250000    4
 127260000    2
 127270000    3
 127280000    2
 127290000    3
 127300000    2
 127310000    3
 127320000    3
 127330000    3
 127340000    4
 127350000    3
 127360000    7
 127370000    4
 127380000    4
 127390000    5
 127400000   10
 127410000   16
 127420000   16
 127430000   14
 127440000   17
 127450000   16
 127460000   14
 127470000    3
 127480000    3
 127490000    3
 127500000    4
 127510000    4
 127520000    5
 127530000    4
 127540000    7
 127550000    5
 127560000    4
 127570000    4
 127580000   15
 127590000   18
 127600000   12
 127610000   21
 127620000   16
 127630000   16
 127640000    4
 127650000    3
 127660000    3
 127670000    4
 127680000    5
 127690000    4
 127700000    5
 127710000    4
 127720000    4
 127730000    3
 127740000    5
 127750000    3
 127760000    7
 127770000    4
 127780000    5
 127790000    3
 127800000    4
 127810000   12
 127820000   18
 127830000    4
 127840000    3
 127850000    3
 127860000    3
 127870000    3
 127880000    3
 127890000    2
 127900000    5
 127910000    4
 127920000    4
 127930000    4
 127940000    2
 127950000    3
 127960000    4
 127970000    5
 127980000    5
 127990000    5
 128000000    5
 128010000    6
 128020000   12
 128030000    4
 128040000    4
 128050000    3
 128060000    3
 128070000    4
 128080000    7
 128090000   13
 128100000    5
 128110000    5
 128120000    5
 128130000    7
 128140000    4
 128150000    5
 128160000    5
 128170000    9
 128180000    6
 128190000    7
 128200000    5
 128210000    3
 128220000    5
 128230000    4
 128240000    3
 128250000    4
 128260000    3
 128270000    3
 128280000    2
 128290000    2
 128300000    4
 128310000   18
 128320000   15
 128330000    2
 128340000    3
 128350000    3
 128360000    3
 128370000    3
 128380000    3
 128390000    3
 128400000    4
 128410000    5
 128420000    2
 128430000    3
 128440000    7
 128450000    7
 128460000    4
 128470000    3
 128480000    1
 128490000    3
 128500000    3
 128510000    3
 128520000    2
 128530000    2
 128540000    2
 128550000    3
 128560000    2
 128570000    3
 128580000    3
 128590000    4
 128600000    3
 128610000    3
 128620000    3
 128630000    3
 128640000    3
 128650000    2
 128660000    3
 128670000    2
 128680000    3
 128690000    4
 128700000    3
 128710000    3
 128720000    3
 128730000    3
 128740000    4
 128750000    3
 128760000    3
 128770000    3
 128780000    2
 128790000    4
 128800000    4
 128810000    3
 128820000    4
 128830000    4
 128840000    5
 128850000   12
 128860000    4
 128870000    3
 128880000    3
 128890000    3
 128900000    2
 128910000    4
 128920000    3
 128930000    3
 128940000    4
 128950000    2
 128960000    2
 128970000    3
 128980000    3
 128990000    4
 129000000    4
 129010000    5
 129020000    4
 129030000    4
 129040000    4
 129050000    4
 129060000    2
 129070000    4
 129080000    4
 129090000    3
 129100000    2
 129110000    4
 129120000    4
 129130000    3
 129140000    4
 129150000    2
 129160000    3
 129170000    3
 129180000    3
 129190000    2
 129200000    4
 129210000    4
 129220000    5
 129230000    3
 129240000    3
 129250000    3
 129260000    2
 129270000    4
 129280000    3
 129290000    3
 129300000    3
 129310000    3
 129320000    3
 129330000    3
 129340000    3
 129350000    3
 129360000    3
 129370000    2
 129380000    3
 129390000    4
 129400000    4
 129410000    3
 129420000    5
 129430000    3
 129440000    7
 129450000    4
 129460000    4
 129470000    4
 129480000    3
 129490000    4
 129500000    2
 129510000    4
 129520000    3
 129530000    4
 129540000    2
 129550000    2
 129560000    2
 129570000    3
 129580000    3
 129590000    2
 129600000    3
 129610000    3
 129620000    3
 129630000    2
 129640000    3
 129650000    2
 129660000    3
 129670000    2
 129680000    2
 129690000    3
 129700000    3
 129710000    4
 129720000    3
 129730000    3
 129740000    2
 129750000    2
 129760000    3
 129770000    4
 129780000   13
 129790000   18
 129800000   11
 129810000   12
 129820000   10
 129830000   13
 129840000   16
 129850000   13
 129860000   17
 129870000    6
 129880000   13
 129890000    6
 129900000    3
 129910000    4
 129920000    2
 129930000    4
 129940000    7
 129950000    3
 129960000    2
 129970000    3
 129980000    2
 129990000    2
 130000000    3
 130010000    4
 130020000    3
 130030000    2
 130040000    3
 130050000    2
 130060000    3
 130070000    3
 130080000    3
 130090000    3
 130100000    4
 130110000    4
 130120000    3
 130130000    3
 130140000    3
 130150000    4
 130160000    3
 130170000    5
 130180000    4
 130190000    2
 130200000    3
 130210000    3
 130220000    3
 130230000    3
 130240000    3
 130250000    3
 130260000    3
 130270000    4
 130280000    4
 130290000    4
 130300000    5
 130310000    3
 130320000    2
 130330000    3
 130340000    2
 130350000    5
 130360000    3
 130370000    3
 130380000    7
 130390000    3
 130400000    4
 130410000    3
 130420000    4
 130430000    2
 130440000    2
 130450000    3
 130460000    3
 130470000    4
 130480000    2
 130490000    3
 130500000    3
 130510000    2
 130520000    3
 130530000    3
 130540000    3
 130550000    3
 130560000    3
 130570000    3
 130580000    3
 130590000    3
 130600000    2
 130610000    3
 130620000    3
 130630000    3
 130640000    3
 130650000    3
 130660000    4
 130670000    3
 130680000    3
 130690000    4
 130700000    3
 130710000    3
 130720000    3
 130730000    4
 130740000    3
 130750000    5
 130760000    3
 130770000    4
 130780000    4
 130790000    4
 130800000    3
 130810000    4
 130820000    2
 130830000    3
 130840000    3
 130850000    4
 130860000    2
 130870000    5
 130880000    4
 130890000    5
 130900000    4
 130910000    4
 130920000    2
 130930000    5
 130940000    4
 130950000    2
 130960000   10
 130970000    4
 130980000    3
 130990000    3
 131000000    3
 131010000    4
 131020000    2
 131030000    3
 131040000    2
 131050000    3
 131060000    3
 131070000    4
 131080000    3
 131090000    3
 131100000    4
 131110000    2
 131120000    3
 131130000    2
 131140000    2
 131150000    3
 131160000    3
 131170000    2
 131180000    3
 131190000    2
 131200000    2
 131210000    3
 131220000    5
 131230000    4
 131240000    5
 131250000    3
 131260000    4
 131270000    5
 131280000    2
 131290000    4
 131300000    3
 131310000    3
 131320000    2
 131330000    4
 131340000    3
 131350000    3
 131360000    4
 131370000    4
 131380000    3
 131390000    2
 131400000    3
 131410000    4
 131420000    3
 131430000    2
 131440000    4
 131450000    4
 131460000    3
 131470000    4
 131480000    3
 131490000    4
 131500000    4
 131510000    4
 131520000    3
 131530000    4
 131540000    3
 131550000    3
 131560000    5
 131570000    4
 131580000    3
 131590000    4
 131600000    4
 131610000    3
 131620000    5
 131630000    5
 131640000    4
 131650000    3
 131660000    6
 131670000    5
 131680000    5
 131690000    6
 131700000    3
 131710000    3
 131720000    7
 131730000   19
 131740000   17
 131750000   15
 131760000   13
 131770000   15
 131780000   15
 131790000   18
 131800000   19
 131810000   21
 131820000   18
 131830000   21
 131840000   22
 131850000   21
 131860000   20
 131870000   19
 131880000   17
 131890000   16
 131900000   11
 131910000   18
 131920000   12
 131930000   11
 131940000   14
 131950000   16
 131960000   13
 131970000    4
 131980000    2
 131990000    2
 132000000    3
 132010000    2
 132020000    3
 132030000    4
 132040000    3
 132050000    4
 132060000    7
 132070000    4
 132080000    3
 132090000    3
 132100000    2
 132110000    4
 132120000    3
 132130000    3
 132140000    3
 132150000    5
 132160000    6
 132170000   20
 132180000   19
 132190000    6
 132200000    3
 132210000    7
 132220000    2
 132230000    3
 132240000    3
 132250000    4
 132260000    3
 132270000    5
 132280000    3
 132290000    3
 132300000    3
 132310000    4
 132320000    3
 132330000    3
 132340000    5
 132350000    5
 132360000    4
 132370000    3
 132380000    3
 132390000    3
 132400000    3
 132410000    3
 132420000    4
 132430000    4
 132440000    5
 132450000    4
 132460000    5
 132470000    7
 132480000    6
 132490000    4
 132500000    5
 132510000    7
 132520000    5
 132530000    9
 132540000    3
 132550000    4
 132560000    5
 132570000   12
 132580000   10
 132590000    5
 132600000   10
 132610000    5
 132620000    4
 132630000    2
 132640000    3
 132650000    3
 132660000    3
 132670000    3
 132680000    2
 132690000    3
 132700000    3
 132710000    2
 132720000    2
 132730000    2
 132740000    3
 132750000    2
 132760000    3
 132770000    3
 132780000    3
 132790000    3
 132800000    2
 132810000    3
 132820000    5
 132830000    3
 132840000    3
 132850000    3
 132860000    2
 132870000    2
 132880000    2
 132890000    4
 132900000    2
 132910000    3
 132920000    3
 132930000    3
 132940000    5
 132950000    3
 132960000    3
 132970000    2
 132980000    3
 132990000    3
 133000000    3
 133010000    4
 133020000    4
 133030000    5
 133040000    4
 133050000    4
 133060000    5
 133070000    4
 133080000    9
 133090000    8
 133100000   15
 133110000   14
 133120000    7
 133130000   17
 133140000   10
 133150000   13
 133160000    3
 133170000    4
 133180000    4
 133190000    5
 133200000    5
 133210000    4
 133220000    3
 133230000    3
 133240000    3
 133250000    3
 133260000    5
 133270000    3
 133280000    2
 133290000    4
 133300000    5
 133310000    4
 133320000    4
 133330000    4
 133340000    3
 133350000    6
 133360000    3
 133370000    4
 133380000    4
 133390000    4
 133400000    3
 133410000    5
 133420000    3
 133430000    5
 133440000    3
 133450000   16
 133460000    5
 133470000    3
 133480000    3
 133490000    3
 133500000    3
 133510000    3
 133520000    3
 133530000    3
 133540000    3
 133550000    3
 133560000    3
 133570000    3
 133580000    5
 133590000    3
 133600000   13
 133610000    8
 133620000    4
 133630000    3
 133640000    3
 133650000    4
 133660000    6
 133670000    7
 133680000    5
 133690000    3
 133700000    3
 133710000    3
 133720000    4
 133730000    6
 133740000    3
 133750000    4
 133760000    5
 133770000    3
 133780000    2
 133790000    2
 133800000    4
 133810000    2
 133820000    4
 133830000    8
 133840000    8
 133850000    2
 133860000    5
 133870000    3
 133880000    3
 133890000    4
 133900000    5
 133910000    3
 133920000    4
 133930000    5
 133940000    4
 133950000    3
 133960000    3
 133970000   13
 133980000   18
 133990000   19
 134000000   15
 134010000   19
 134020000    8
 134030000    4
 134040000    4
 134050000    4
 134060000    2
 134070000    3
 134080000    3
 134090000    3
 134100000    3
 134110000    3
 134120000    3
 134130000    5
 134140000    4
 134150000    5
 134160000   10
 134170000    4
 134180000    3
 134190000    4
 134200000    3
 134210000    5
 134220000    4
 134230000    4
 134240000    3
 134250000    4
 134260000    5
 134270000    3
 134280000    5
 134290000    4
 134300000    3
 134310000    3
 134320000    5
 134330000    4
 134340000    7
 134350000    3
 134360000    4
 134370000    3
 134380000    5
 134390000    4
 134400000    5
 134410000    4
 134420000    3
 134430000    4
 134440000    4
 134450000    5
 134460000    3
 134470000    3
 134480000    4
 134490000    3
 134500000    3
 134510000    3
 134520000    2
 134530000    4
 134540000    3
 134550000    3
 134560000    6
 134570000    3
 134580000    3
 134590000    4
 134600000    2
 134610000    5
 134620000    4
 134630000    5
 134640000    5
 134650000    3
 134660000    3
 134670000    3
 134680000    2
 134690000    7
 134700000    3
 134710000    3
 134720000    3
 134730000    2
 134740000    2
 134750000    2
 134760000    3
 134770000    2
 134780000    3
 134790000    3
 134800000    3
 134810000    4
 134820000    3
 134830000    2
 134840000    3
 134850000    5
 134860000    4
 134870000    3
 134880000    2
 134890000    3
 134900000    4
 134910000    5
 134920000    3
 134930000    4
 134940000    5
 134950000    3
 134960000    4
 134970000    3
 134980000    2
 134990000    4
 135000000    4
 135010000    2
 135020000    3
 135030000    3
 135040000    3
 135050000    4
 135060000    4
 135070000    3
 135080000    5
 135090000    4
 135100000    3
 135110000    3
 135120000    4
 135130000    5
 135140000    3
 135150000    7
 135160000   15
 135170000   19
 135180000   13
 135190000   18
 135200000   18
 135210000   21
 135220000   16
 135230000   21
 135240000   21
 135250000   15
 135260000   21
 135270000   16
 135280000   13
 135290000   16
 135300000   17
 135310000   19
 135320000   11
 135330000   22
 135340000   17
 135350000   14
 135360000    4
 135370000    3
 135380000    4
 135390000    3
 135400000    4
 135410000    5
 135420000    5
 135430000    3
 135440000    5
 135450000    4
 135460000    2
 135470000    4
 135480000    2
 135490000    3
 135500000    2
 135510000    4
 135520000    4
 135530000    3
 135540000    4
 135550000    4
 135560000    5
 135570000    4
 135580000    5
 135590000    7
 135600000    7
 135610000    4
 135620000    3
 135630000    2
 135640000    5
 135650000    3
 135660000    4
 135670000    3
 135680000    4
 135690000    2
 135700000    3
 135710000    5
 135720000    5
 135730000    5
 135740000    5
 135750000    4
 135760000    4
 135770000    7
 135780000    4
 135790000    3
 135800000    4
 135810000    3
 135820000    4
 135830000    4
 135840000    4
 135850000    4
 135860000    5
 135870000    3
 135880000    3
 135890000    3
 135900000    6
 135910000    4
 135920000    3
 135930000    2
 135940000    3
 135950000    4
 135960000    4
 135970000    3
 135980000    5
 135990000    2
 136000000    4
 136010000    4
 136020000    3
 136030000    5
 136040000    5
 136050000    4
 136060000    3
 136070000    4
 136080000    3
 136090000    4
 136100000    3
 136110000    5
 136120000    3
 136130000    4
 136140000    2
 136150000    5
 136160000    8
 136170000    5
 136180000    6
 136190000    5
 136200000   12
 136210000    3
 136220000    3
 136230000    3
 136240000    4
 136250000    3
 136260000    3
 136270000    5
 136280000    5
 136290000    4
 136300000    4
 136310000    2
 136320000    4
 136330000    3
 136340000    5
 136350000    2
 136360000    3
 136370000    4
 136380000    5
 136390000    4
 136400000    2
 136410000    2
 136420000    7
 136430000    3
 136440000    2
 136450000    3
 136460000    4
 136470000    2
 136480000    5
 136490000    4
 136500000    5
 136510000    4
 136520000    5
 136530000    4
 136540000    5
 136550000    4
 136560000    5
 136570000    5
 136580000    5
 136590000    3
 136600000    5
 136610000    4
 136620000    3
 136630000    7
 136640000    4
 136650000    4
 136660000    2
 136670000    4
 136680000    5
 136690000    3
 136700000    3
 136710000    3
 136720000    4
 136730000    5
 136740000    3
 136750000   10
 136760000    4
 136770000    4
 136780000    4
 136790000    4
 136800000    3
 136810000    3
 136820000    5
 136830000    3
 136840000    4
 136850000    3
 136860000    2
 136870000    2
 136880000    3
 136890000    4
 136900000    4
 136910000    5
 136920000    4
 136930000    3
 136940000    5
 136950000    5
 136960000    3
 136970000    5
 136980000    3
 136990000    3
 137000000    3
 137010000    2
 137020000    3
 137030000    3
 137040000    3
 137050000    4
 137060000    2
 137070000    4
 137080000    3
 137090000    5
 137100000    4
 137110000    3
 137120000    4
 137130000    4
 137140000    3
 137150000    3
 137160000    5
 137170000    2
 137180000    4
 137190000    3
 137200000    3
 137210000    4
 137220000    2
 137230000    3
 137240000    2
 137250000    2
 137260000    4
 137270000    2
 137280000    3
 137290000    4
 137300000    4
 137310000    3
 137320000    5
 137330000    3
 137340000    4
 137350000    5
 137360000   11
 137370000    5
 137380000    4
 137390000    5
 137400000    4
 137410000    5
 137420000    4
 137430000    2
 137440000    4
 137450000    4
 137460000    4
 137470000    2
 137480000    5
 137490000    4
 137500000    3
 137510000    4
 137520000    5
 137530000    5
 137540000    5
 137550000    4
 137560000    4
 137570000    5
 137580000    5
 137590000    3
 137600000    4
 137610000    4
 137620000    7
 137630000    3
 137640000    3
 137650000    4
 137660000    3
 137670000    3
 137680000    4
 137690000    4
 137700000    4
 137710000    2
 137720000    2
 137730000    5
 137740000    4
 137750000    3
 137760000    3
 137770000    2
 137780000    3
 137790000    5
 137800000    3
 137810000    3
 137820000    3
 137830000    3
 137840000    4
 137850000    3
 137860000    3
 137870000    5
 137880000    4
 137890000    2
 137900000    3
 137910000    4
 137920000    4
 137930000    5
 137940000    4
 137950000    4
 137960000    3
 137970000    4
 137980000    8
 137990000    3
 138000000    4
 138010000    5
 138020000   17
 138030000   13
 138040000   21
 138050000   10
 138060000   19
 138070000   10
 138080000    8
 138090000   15
 138100000   16
 138110000    3
 138120000    4
 138130000    3
 138140000    3
 138150000    5
 138160000    2
 138170000    3
 138180000    3
 138190000    3
 138200000    3
 138210000    4
 138220000    3
 138230000   12
 138240000    5
 138250000    4
 138260000    3
 138270000    3
 138280000    3
 138290000    3
 138300000    2
 138310000    3
 138320000    3
 138330000    3
 138340000    3
 138350000    3
 138360000    3
 138370000    4
 138380000    3
 138390000    4
 138400000    5
 138410000    3
 138420000    3
 138430000    4
 138440000    3
 138450000    3
 138460000    3
 138470000    3
 138480000    3
 138490000    3
 138500000    3
 138510000    3
 138520000    4
 138530000    3
 138540000    4
 138550000    2
 138560000    4
 138570000    2
 138580000    2
 138590000    3
 138600000    5
 138610000    3
 138620000    3
 138630000    3
 138640000    3
 138650000    3
 138660000    3
 138670000    2
 138680000    3
 138690000    3
 138700000    5
 138710000    5
 138720000    5
 138730000    3
 138740000    2
 138750000    2
 138760000    3
 138770000    3
 138780000    4
 138790000    3
 138800000    5
 138810000    3
 138820000    3
 138830000    4
 138840000    5
 138850000    4
 138860000    3
 138870000    8
 138880000    4
 138890000    3
 138900000    3
 138910000    4
 138920000    4
 138930000    3
 138940000    2
 138950000    3
 138960000    4
 138970000    7
 138980000    4
 138990000    3
 139000000    4
 139010000    5
 139020000    5
 139030000    4
 139040000    4
 139050000    5
 139060000    3
 139070000    3
 139080000    2
 139090000    4
 139100000    4
 139110000    3
 139120000    4
 139130000    3
 139140000    4
 139150000    3
 139160000    3
 139170000    3
 139180000    4
 139190000    3
 139200000    3
 139210000    3
 139220000    3
 139230000    3
 139240000    2
 139250000    3
 139260000    3
 139270000    3
 139280000    4
 139290000    5
 139300000    4
 139310000    3
 139320000    4
 139330000    3
 139340000    3
 139350000    6
 139360000    4
 139370000    4
 139380000    6
 139390000   17
 139400000   10
 139410000   19
 139420000   10
 139430000   14
 139440000   15
 139450000   13
 139460000   14
 139470000    3
 139480000    4
 139490000    3
 139500000    4
 139510000    4
 139520000    4
 139530000    3
 139540000    4
 139550000    5
 139560000    3
 139570000    6
 139580000   11
 139590000    7
 139600000    8
 139610000    7
 139620000    7
 139630000    7
 139640000   22
 139650000   23
 139660000    8
 139670000   16
 139680000   15
 139690000   21
 139700000   19
 139710000   18
 139720000   18
 139730000    4
 139740000    5
 139750000    6
 139760000    5
 139770000    5
 139780000    3
 139790000    4
 139800000    4
 139810000    3
 139820000    2
 139830000    2
 139840000    3
 139850000    4
 139860000    2
 139870000    3
 139880000    2
 139890000    2
 139900000    4
 139910000    3
 139920000    5
 139930000    5
 139940000    3
 139950000    3
 139960000    8
 139970000   13
 139980000   13
 139990000   15
 140000000    5
 140000000    5
 140010000    4
 140020000    4
 140030000    4
 140040000    4
 140050000    6
 140060000    4
 140070000    5
 140080000    5
 140090000    3
 140100000    3
 140110000    4
 140120000    4
 140130000    3
 140140000    4
 140150000    3
 140160000    3
 140170000    3
 140180000    3
 140190000    3
 140200000    2
 140210000    3
 140220000    3
 140230000    2
 140240000    3
 140250000    3
 140260000    3
 140270000    4
 140280000    3
 140290000    3
 140300000    3
 140310000    3
 140320000    3
 140330000    3
 140340000    4
 140350000    3
 140360000    3
 140370000    3
 140380000    3
 140390000    3
 140400000    3
 140410000    3
 140420000    4
 140430000    3
 140440000    4
 140450000    4
 140460000    2
 140470000    3
 140480000    3
 140490000    3
 140500000    2
 140510000    4
 140520000    3
 140530000    2
 140540000    3
 140550000    4
 140560000    4
 140570000    4
 140580000    4
 140590000    3
 140600000    3
 140610000    2
 140620000    4
 140630000   10
 140640000    4
 140650000    4
 140660000    3
 140670000    5
 140680000    4
 140690000    3
 140700000    3
 140710000    3
 140720000    2
 140730000    3
 140740000    3
 140750000    3
 140760000    4
 140770000    3
 140780000    4
 140790000    4
 140800000    4
 140810000    4
 140820000    4
 140830000    2
 140840000    4
 140850000    2
 140860000    3
 140870000    3
 140880000    2
 140890000    5
 140900000    4
 140910000    4
 140920000    4
 140930000    4
 140940000    3
 140950000    3
 140960000    3
 140970000    3
 140980000    3
 140990000    3
 141000000    2
 141010000    3
 141020000    2
 141030000    2
 141040000    2
 141050000    3
 141060000    3
 141070000    3
 141080000    5
 141090000    3
 141100000    3
 141110000    4
 141120000    4
 141130000    4
 141140000    3
 141150000    3
 141160000    4
 141170000    3
 141180000    3
 141190000    4
 141200000    3
 141210000    3
 141220000    4
 141230000    4
 141240000    4
 141250000    2
 141260000    4
 141270000    4
 141280000    3
 141290000    4
 141300000    4
 141310000    3
 141320000    4
 141330000    3
 141340000    3
 141350000    3
 141360000    2
 141370000    3
 141380000    5
 141390000    3
 141400000    2
 141410000    4
 141420000    3
 141430000    4
 141440000    4
 141450000    5
 141460000    4
 141470000    5
 141480000    4
 141490000   10
 141500000    7
 141510000    5
 141520000    5
 141530000    3
 141540000    5
 141550000    2
 141560000    4
 141570000    4
 141580000    2
 141590000    5
 141600000    4
 141610000    7
 141620000    4
 141630000    7
 141640000    5
 141650000    4
 141660000    5
 141670000    4
 141680000    4
 141690000    3
 141700000    6
 141710000    5
 141720000    4
 141730000    4
 141740000    6
 141750000    2
 141760000    3
 141770000    3
 141780000    3
 141790000    2
 141800000    4
 141810000    4
 141820000    3
 141830000    5
 141840000    3
 141850000    6
 141860000    3
 141870000    3
 141880000    7
 141890000    2
 141900000    2
 141910000    2
 141920000    3
 141930000    3
 141940000    3
 141950000    4
 141960000    5
 141970000    4
 141980000    4
 141990000    3
 142000000    4
 142010000    4
 142020000    3
 142030000    4
 142040000    6
 142050000    3
 142060000    4
 142070000    3
 142080000    5
 142090000    4
 142100000    4
 142110000    3
 142120000    7
 142130000    4
 142140000    4
 142150000    2
 142160000    2
 142170000    4
 142180000    3
 142190000    4
 142200000    4
 142210000    3
 142220000    2
 142230000    4
 142240000    4
 142250000    4
 142260000    3
 142270000    3
 142280000    4
 142290000    3
 142300000    4
 142310000    4
 142320000   18
 142330000   15
 142340000   15
 142350000   14
 142360000   13
 142370000    4
 142380000    5
 142390000    3
 142400000    4
 142410000    3
 142420000    2
 142430000    3
 142440000    4
 142450000    3
 142460000    5
 142470000    5
 142480000    9
 142490000    4
 142500000    3
 142510000    4
 142520000    3
 142530000    3
 142540000    4
 142550000    5
 142560000    6
 142570000    3
 142580000    5
 142590000    4
 142600000    4
 142610000    5
 142620000    6
 142630000    5
 142640000    2
 142650000    5
 142660000    7
 142670000    3
 142680000    5
 142690000    4
 142700000    5
 142710000    5
 142720000    5
 142730000    2
 142740000    9
 142750000    7
 142760000    2
 142770000    6
 142780000    6
 142790000    4
 142800000    4
 142810000    5
 142820000    3
 142830000    3
 142840000    4
 142850000    3
 142860000    3
 142870000    3
 142880000    3
 142890000    5
 142900000    3
 142910000    3
 142920000    3
 142930000    3
 142940000    5
 142950000    7
 142960000    3
 142970000    5
 142980000   19
 142990000    4
 143000000    3
 143010000    4
 143020000    5
 143030000    3
 143040000    4
 143050000    5
 143060000    3
 143070000    4
 143080000    5
 143090000    4
 143100000    3
 143110000    4
 143120000    4
 143130000    4
 143140000    3
 143150000    5
 143160000    5
 143170000    4
 143180000    3
 143190000    3
 143200000    6
 143210000    5
 143220000    3
 143230000    6
 143240000    5
 143250000    4
 143260000    5
 143270000    5
 143280000    3
 143290000    5
 143300000    4
 143310000    4
 143320000    2
 143330000   17
 143340000    3
 143350000    5
 143360000    3
 143370000    5
 143380000    4
 143390000    5
 143400000    3
 143410000    4
 143420000    3
 143430000    3
 143440000    3
 143450000    3
 143460000    4
 143470000    3
 143480000    5
 143490000    5
 143500000    5
 143510000    4
 143520000    2
 143530000    4
 143540000    3
 143550000    3
 143560000    2
 143570000    3
 143580000    3
 143590000    3
 143600000    4
 143610000    3
 143620000    3
 143630000    3
 143640000    2
 143650000    2
 143660000    3
 143670000    4
 143680000    2
 143690000    3
 143700000    3
 143710000    3
 143720000    3
 143730000    2
 143740000    5
 143750000    6
 143760000    4
 143770000    2
 143780000    3
 143790000   10
 143800000    3
 143810000    5
 143820000    4
 143830000    4
 143840000    3
 143850000    3
 143860000    4
 143870000    5
 143880000    4
 143890000    2
 143900000    3
 143910000    4
 143920000    3
 143930000    3
 143940000    3
 143950000    3
 143960000    3
 143970000    4
 143980000    5
 143990000    3
 144000000    4
 144010000    3
 144020000    2
 144030000    4
 144040000    2
 144050000    4
 144060000    3
 144070000    2
 144080000    3
 144090000    4
 144100000    3
 144110000    3
 144120000    3
 144130000    3
 144140000    3
 144150000    2
 144160000    3
 144170000    3
 144180000    3
 144190000    3
 144200000    4
 144210000    3
 144220000    3
 144230000    4
 144240000   20
 144250000   12
 144260000   17
 144270000   11
 144280000    4
 144290000   16
 144300000   14
 144310000   14
 144320000   15
 144330000   19
 144340000   15
 144350000   19
 144360000   14
 144370000   12
 144380000   19
 144390000   17
 144400000   21
 144410000   19
 144420000   17
 144430000   19
 144440000   16
 144450000   18
 144460000   15
 144470000   13
 144480000   13
 144490000   13
 144500000    4
 144510000    3
 144520000    4
 144530000    3
 144540000    4
 144550000    4
 144560000    3
 144570000    4
 144580000    2
 144590000    4
 144600000    4
 144610000    3
 144620000    2
 144630000    4
 144640000    4
 144650000    3
 144660000    5
 144670000    3
 144680000    5
 144690000    5
 144700000    3
 144710000    3
 144720000    3
 144730000    3
 144740000    2
 144750000    4
 144760000    4
 144770000    4
 144780000    2
 144790000    3
 144800000    3
 144810000    2
 144820000    3
 144830000    3
 144840000    4
 144850000    4
 144860000    3
 144870000    3
 144880000    3
 144890000    3
 144900000    3
 144910000    4
 144920000    4
 144930000    3
 144940000    3
 144950000    3
 144960000    3
 144970000    3
 144980000    3
 144990000    5
 145000000    5
 145010000    5
 145020000    3
 145030000    4
 145040000    5
 145050000   18
 145060000    6
 145070000   10
 145080000   20
 145090000   15
 145100000    4
 145110000    4
 145120000    3
 145130000    3
 145140000    2
 145150000    2
 145160000    3
 145170000    3
 145180000    2
 145190000    2
 145200000    2
 145210000    5
 145220000    3
 145230000    2
 145240000    4
 145250000    3
 145260000    4
 145270000    2
 145280000    4
 145290000    8
 145300000    4
 145310000    3
 145320000    4
 145330000    8
 145340000    4
 145350000    3
 145360000    2
 145370000    2
 145380000    7
 145390000    4
 145400000    3
 145410000    3
 145420000   16
 145430000   18
 145440000   19
 145450000   17
 145460000   17
 145470000   12
 145480000   19
 145490000   19
 145500000   11
 145510000   14
 145520000   12
 145530000    8
 145540000    5
 145550000    5
 145560000    5
 145570000   12
 145580000   15
 145590000   18
 145600000    8
 145610000    4
 145620000   17
 145630000   14
 145640000   12
 145650000   19
 145660000    3
 145670000    3
 145680000    3
 145690000    3
 145700000    3
 145710000    4
 145720000    2
 145730000    7
 145740000    4
 145750000    5
 145760000    3
 145770000    5
 145780000    3
 145790000    5
 145800000    5
 145810000    4
 145820000    5
 145830000    4
 145840000    4
 145850000    4
 145860000    5
 145870000    5
 145880000    4
 145890000    7
 145900000    3
 145910000    5
 145920000    5
 145930000    2
 145940000    5
 145950000    3
 145960000    6
 145970000    4
 145980000    5
 145990000    6
 146000000    5
 146010000    3
 146020000    5
 146030000    5
 146040000    5
 146050000    4
 146060000    3
 146070000    5
 146080000    4
 146090000    5
 146100000    5
 146110000    5
 146120000    5
 146130000    4
 146140000    5
 146150000    9
 146160000   23
 146170000   13
 146180000   22
 146190000   23
 146200000   22
 146210000   19
 146220000   24
 146230000   24
 146240000   21
 146250000   22
 146260000   22
 146270000   23
 146280000   17
 146290000   20
 146300000   26
 146310000   21
 146320000   19
 146330000   19
 146340000   19
 146350000   19
 146360000   22
 146370000   18
 146380000   14
 146390000   13
 146400000   21
 146410000   20
 146420000   20
 146430000   19
 146440000   24
 146450000   19
 146460000    6
 146470000    5
 146480000    4
 146490000    4
 146500000    3
 146510000    4
 146520000    2
 146530000    3
 146540000    3
 146550000    3
 146560000    3
 146570000    3
 146580000    3
 146590000    3
 146600000    3
 146610000    3
 146620000    3
 146630000    3
 146640000    3
 146650000    3
 146660000    3
 146670000    4
 146680000    3
 146690000    4
 146700000    3
 146710000    4
 146720000    4
 146730000    7
 146740000    3
 146750000    2
 146760000    4
 146770000    4
 146780000    4
 146790000    3
 146800000    4
 146810000    4
 146820000    4
 146830000    3
 146840000    5
 146850000    3
 146860000    3
 146870000    4
 146880000    4
 146890000    8
 146900000    9
 146910000    5
 146920000    4
 146930000    4
 146940000    4
 146950000    3
 146960000    2
 146970000    4
 146980000    4
 146990000    5
 147000000    4
 147010000    4
 147020000    4
 147030000    4
 147040000   19
 147050000   19
 147060000   19
 147070000   10
 147080000    4
 147090000   10
 147100000    5
 147110000    8
 147120000    5
 147130000    3
 147140000    3
 147150000    3
 147160000    5
 147170000    5
 147180000    7
 147190000    5
 147200000    4
 147210000    4
 147220000    4
 147230000    5
 147240000    5
 147250000    4
 147260000    4
 147270000    6
 147280000    4
 147290000    4
 147300000    4
 147310000    5
 147320000    5
 147330000    6
 147340000    4
 147350000   18
 147360000   16
 147370000   15
 147380000   18
 147390000   21
 147400000    9
 147410000    8
 147420000   19
 147430000   19
 147440000   21
 147450000   23
 147460000   20
 147470000   25
 147480000   17
 147490000   22
 147500000   22
 147510000   19
 147520000   19
 147530000   19
 147540000   16
 147550000    5
 147560000    9
 147570000    5
 147580000    5
 147590000    3
 147600000    4
 147610000    5
 147620000    5
 147630000   19
 147640000   22
 147650000    7
 147660000    6
 147670000   15
 147680000   13
 147690000   22
 147700000   23
 147710000   22
 147720000   22
 147730000   21
 147740000   24
 147750000   22
 147760000   22
 147770000   19
 147780000   16
 147790000   21
 147800000   18
 147810000   16
 147820000   16
 147830000   17
 147840000   15
 147850000   12
 147860000   19
 147870000   16
 147880000   15
 147890000   20
 147900000   21
 147910000   10
 147920000   11
 147930000   14
 147940000   16
 147950000    9
 147960000    4
 147970000    5
 147980000   10
 147990000    7
 148000000   10
 148010000   10
 148020000   15
 148030000    5
 148040000    5
 148050000    2
 148060000    3
 148070000    4
 148080000    3
 148090000    3
 148100000    3
 148110000    3
 148120000    3
 148130000    3
 148140000    3
 148150000    3
 148160000    2
 148170000    2
 148180000    3
 148190000    3
 148200000    3
 148210000    2
 148220000    3
 148230000    2
 148240000    2
 148250000    3
 148260000    4
 148270000    3
 148280000    4
 148290000    4
 148300000    4
 148310000    3
 148320000    5
 148330000    3
 148340000    4
 148350000    4
 148360000    5
 148370000    3
 148380000    5
 148390000    4
 148400000    4
 148410000    4
 148420000    3
 148430000    4
 148440000    3
 148450000   15
 148460000   20
 148470000   18
 148480000   16
 148490000   18
 148500000    2
 148510000    6
 148520000    5
 148530000    4
 148540000    5
 148550000    3
 148560000    4
 148570000    3
 148580000    4
 148590000    3
 148600000    4
 148610000    3
 148620000    3
 148630000    4
 148640000    3
 148650000    3
 148660000    4
 148670000    2
 148680000    3
 148690000   10
 148700000    5
 148710000    4
 148720000    4
 148730000   13
 148740000    4
 148750000    5
 148760000    7
 148770000    5
 148780000    7
 148790000    4
 148800000    4
 148810000    5
 148820000    3
 148830000    7
 148840000    9
 148850000    5
 148860000    4
 148870000    4
 148880000    3
 148890000    5
 148900000    5
 148910000    5
 148920000    4
 148930000    2
 148940000    4
 148950000    3
 148960000    3
 148970000    4
 148980000    5
 148990000    4
 149000000    3
 149010000    3
 149020000    5
 149030000    4
 149040000    3
 149050000    2
 149060000    2
 149070000    5
 149080000    6
 149090000    3
 149100000    4
 149110000    4
 149120000    3
 149130000    5
 149140000    5
 149150000    5
 149160000    3
 149170000    5
 149180000    4
 149190000    4
 149200000    4
 149210000    4
 149220000    4
 149230000    3
 149240000    2
 149250000    2
 149260000    3
 149270000    4
 149280000    4
 149290000    3
 149300000    4
 149310000    4
 149320000    4
 149330000    3
 149340000    3
 149350000    3
 149360000    4
 149370000    2
 149380000    3
 149390000    5
 149400000    3
 149410000    3
 149420000    4
 149430000    4
 149440000    5
 149450000   11
 149460000   13
 149470000   18
 149480000   19
 149490000   18
 149500000   13
 149510000   19
 149520000   19
 149530000   17
 149540000   18
 149550000   13
 149560000    3
 149570000    3
 149580000    4
 149590000    3
 149600000    4
 149610000    2
 149620000    4
 149630000    4
 149640000    4
 149650000    3
 149660000    3
 149670000    5
 149680000    3
 149690000    3
 149700000    2
 149710000    4
 149720000    3
 149730000    4
 149740000    3
 149750000    3
 149760000    5
 149770000    4
 149780000    2
 149790000    5
 149800000    5
 149810000    4
 149820000    7
 149830000    3
 149840000    3
 149850000    4
 149860000    3
 149870000    4
 149880000    3
 149890000    3
 149900000    4
 149910000    2
 149920000    3
 149930000    3
 149940000    2
 149950000    3
 149960000    3
 149970000    4
 149980000    3
 149990000    4
 150000000    3
 150010000    3
 150020000    4
 150030000    4
 150040000    3
 150050000    3
 150060000    2
 150070000    4
 150080000    3
 150090000    3
 150100000    2
 150110000    3
 150120000    2
 150130000    4
 150140000    3
 150150000    3
 150160000    2
 150170000    3
 150180000    4
 150190000    3
 150200000    3
 150210000    3
 150220000    3
 150230000    3
 150240000    3
 150250000    4
 150260000    4
 150270000    2
 150280000    4
 150290000    4
 150300000    3
 150310000    3
 150320000    2
 150330000    4
 150340000    2
 150350000    3
 150360000    2
 150370000    3
 150380000    4
 150390000    4
 150400000    4
 150410000    3
 150420000    3
 150430000    3
 150440000    4
 150450000    4
 150460000    5
 150470000    3
 150480000    4
 150490000    3
 150500000    4
 150510000    4
 150520000    3
 150530000    3
 150540000    7
 150550000    3
 150560000    6
 150570000    3
 150580000    5
 150590000    8
 150600000    7
 150610000    4
 150620000    6
 150630000    7
 150640000    3
 150650000    5
 150660000    5
 150670000    3
 150680000    2
 150690000    2
 150700000    4
 150710000    5
 150720000    5
 150730000    4
 150740000    4
 150750000    4
 150760000    4
 150770000    3
 150780000    4
 150790000    4
 150800000    3
 150810000    4
 150820000    5
 150830000    4
 150840000    4
 150850000    3
 150860000    4
 150870000    3
 150880000    4
 150890000   17
 150900000    3
 150910000    3
 150920000    4
 150930000    4
 150940000    4
 150950000    3
 150960000    4
 150970000    5
 150980000    6
 150990000    5
 151000000    4
 151010000    3
 151020000    3
 151030000    5
 151040000    5
 151050000    2
 151060000    4
 151070000    4
 151080000    4
 151090000    5
 151100000    3
 151110000    4
 151120000    5
 151130000    4
 151140000    4
 151150000    3
 151160000    5
 151170000    5
 151180000    5
 151190000    4
 151200000    4
 151210000    5
 151220000    3
 151230000    5
 151240000    3
 151250000    4
 151260000    2
 151270000    5
 151280000    3
 151290000    5
 151300000    4
 151310000   13
 151320000    6
 151330000   14
 151340000   14
 151350000    6
 151360000   12
 151370000   18
 151380000   15
 151390000   17
 151400000   19
 151410000   16
 151420000   21
 151430000   21
 151440000   21
 151450000   17
 151460000   20
 151470000   16
 151480000   15
 151490000   21
 151500000   22
 151510000   21
 151520000   18
 151530000   19
 151540000    4
 151550000    4
 151560000    3
 151570000    5
 151580000    4
 151590000    6
 151600000    5
 151610000    3
 151620000    4
 151630000    4
 151640000    4
 151650000    4
 151660000    4
 151670000    3
 151680000    5
 151690000    4
 151700000    7
 151710000    9
 151720000    3
 151730000    3
 151740000    4
 151750000    5
 151760000    5
 151770000    5
 151780000    5
 151790000    3
 151800000    4
 151810000    3
 151820000    3
 151830000    3
 151840000    3
 151850000    7
 151860000    4
 151870000    3
 151880000    4
 151890000    3
 151900000    4
 151910000    4
 151920000    4
 151930000    4
 151940000    4
 151950000    4
 151960000    5
 151970000    5
 151980000    5
 151990000    3
 152000000    4
 152010000    3
 152020000    4
 152030000    2
 152040000    5
 152050000    4
 152060000    4
 152070000    2
 152080000    3
 152090000    4
 152100000   21
 152110000    4
 152120000    3
 152130000    3
 152140000    3
 152150000    2
 152160000    2
 152170000    4
 152180000    4
 152190000    3
 152200000    4
 152210000    5
 152220000    5
 152230000    4
 152240000    4
 152250000    5
 152260000    3
 152270000    3
 152280000    5
 152290000    3
 152300000    2
 152310000    5
 152320000    3
 152330000    3
 152340000    4
 152350000    4
 152360000    5
 152370000    4
 152380000    4
 152390000    3
 152400000    7
 152410000    4
 152420000    4
 152430000   11
 152440000    3
 152450000    5
 152460000    5
 152470000    2
 152480000    3
 152490000    4
 152500000    4
 152510000    4
 152520000    4
 152530000    4
 152540000    4
 152550000    3
 152560000    2
 152570000    3
 152580000    2
 152590000    2
 152600000    3
 152610000    4
 152620000    5
 152630000    4
 152640000    4
 152650000    3
 152660000    4
 152670000    3
 152680000    3
 152690000    4
 152700000    2
 152710000    3
 152720000    2
 152730000    3
 152740000    3
 152750000    2
 152760000    3
 152770000    3
 152780000    3
 152790000    2
 152800000    4
 152810000    3
 152820000    3
 152830000    3
 152840000    3
 152850000    3
 152860000    5
 152870000    4
 152880000    3
 152890000    3
 152900000    3
 152910000    4
 152920000    9
 152930000    5
 152940000    5
 152950000    4
 152960000    4
 152970000    5
 152980000    3
 152990000    3
 153000000    4
 153010000    4
 153020000    4
 153030000    3
 153040000    3
 153050000    3
 153060000    3
 153070000    3
 153080000    5
 153090000    4
 153100000    3
 153110000    4
 153120000    4
 153130000    3
 153140000    3
 153150000    3
 153160000    4
 153170000    5
 153180000    4
 153190000    3
 153200000    3
 153210000    3
 153220000    4
 153230000    3
 153240000    3
 153250000    4
 153260000    3
 153270000    2
 153280000    4
 153290000    3
 153300000    5
 153310000    5
 153320000    4
 153330000    4
 153340000    4
 153350000    6
 153360000    4
 153370000    5
 153380000    4
 153390000    8
 153400000    5
 153410000    8
 153420000    7
 153430000    4
 153440000    4
 153450000    4
 153460000    5
 153470000    7
 153480000   18
 153490000    8
 153500000    4
 153510000    3
 153520000    4
 153530000    5
 153540000    6
 153550000    5
 153560000    5
 153570000    5
 153580000    5
 153590000    5
 153600000    3
 153610000    3
 153620000    5
 153630000    5
 153640000    8
 153650000    5
 153660000    4
 153670000    5
 153680000    3
 153690000    3
 153700000    4
 153710000    4
 153720000    3
 153730000    4
 153740000    4
 153750000    4
 153760000    4
 153770000   10
 153780000    6
 153790000    4
 153800000   19
 153810000    4
 153820000    5
 153830000    7
 153840000    5
 153850000    5
 153860000    3
 153870000    5
 153880000    3
 153890000    3
 153900000    3
 153910000    2
 153920000    3
 153930000    3
 153940000    4
 153950000    2
 153960000    4
 153970000    3
 153980000    6
 153990000    5
 154000000    4
 154010000    3
 154020000    2
 154030000    3
 154040000    3
 154050000    7
 154060000    3
 154070000    4
 154080000    3
 154090000    3
 154100000    2
 154110000    5
 154120000    4
 154130000    3
 154140000    4
 154150000    4
 154160000    2
 154170000    4
 154180000    5
 154190000    3
 154200000   11
 154210000   13
 154220000   14
 154230000   14
 154240000    8
 154250000    7
 154260000    5
 154270000    3
 154280000    4
 154290000    3
 154300000    4
 154310000    4
 154320000    4
 154330000    4
 154340000    4
 154350000    4
 154360000    3
 154370000    4
 154380000   17
 154390000   13
 154400000    3
 154410000    8
 154420000   11
 154430000    3
 154440000    4
 154450000    3
 154460000    4
 154470000    4
 154480000    4
 154490000    3
 154500000    4
 154510000    3
 154520000    4
 154530000    5
 154540000    4
 154550000    5
 154560000    4
 154570000    5
 154580000    3
 154590000    4
 154600000    4
 154610000    4
 154620000    3
 154630000    2
 154640000    3
 154650000    4
 154660000    5
 154670000    3
 154680000    4
 154690000    4
 154700000    3
 154710000    5
 154720000    3
 154730000    4
 154740000    3
 154750000    2
 154760000    3
 154770000    3
 154780000    2
 154790000    4
 154800000    4
 154810000    3
 154820000    5
 154830000    3
 154840000    3
 154850000    4
 154860000    3
 154870000    4
 154880000    3
 154890000    3
 154900000    4
 154910000    4
 154920000    4
 154930000    5
 154940000    4
 154950000    5
 154960000    5
 154970000    4
 154980000    3
 154990000    5
 155000000    4
 155010000    3
 155020000    5
 155030000    3
 155040000    4
 155050000    4
 155060000    6
 155070000    4
 155080000    3
 155090000    3
 155100000    3
 155110000    4
 155120000    3
 155130000    3
 155140000    3
 155150000    3
 155160000    5
 155170000    3
 155180000    5
 155190000    4
 155200000    4
 155210000    4
 155220000   11
 155230000   15
 155240000    8
 155250000    3
 155260000    4
 155270000    4
 155280000    4
 155290000    6
 155300000    5
 155310000    5
 155320000    4
 155330000    4
 155340000    6
 155350000    4
 155360000    5
 155370000    8
 155380000    4
 155390000    5
 155400000    5
 155410000    7
 155420000   11
 155430000   18
 155440000    7
 155450000    3
 155460000    4
 155470000    3
 155480000    5
 155490000    3
 155500000    3
 155510000    3
 155520000    4
 155530000    3
 155540000    3
 155550000    4
 155560000    4
 155570000    3
 155580000    3
 155590000    4
 155600000    5
 155610000    4
 155620000    3
 155630000    3
 155640000    3
 155650000    3
 155660000    2
 155670000    2
 155680000    3
 155690000    3
 155700000    4
 155710000    3
 155720000    2
 155730000    2
 155740000    3
 155750000    4
 155760000    4
 155770000    4
 155780000    3
 155790000    3
 155800000    5
 155810000    4
 155820000    3
 155830000    4
 155840000    7
 155850000    4
 155860000    4
 155870000    4
 155880000    5
 155890000    4
 155900000    3
 155910000    5
 155920000    4
 155930000    5
 155940000    4
 155950000    4
 155960000    3
 155970000    2
 155980000    3
 155990000    5
 156000000    9
 156010000    5
 156020000    7
 156030000    7
 156040000    3
 156050000    4
 156060000    5
 156070000    5
 156080000    4
 156090000    4
 156100000    5
 156110000    3
 156120000    3
 156130000    3
 156140000    3
 156150000    3
 156160000    2
 156170000    4
 156180000    3
 156190000    3
 156200000    3
 156210000    3
 156220000    7
 156230000    3
 156240000    4
 156250000    5
 156260000    4
 156270000    7
 156280000    5
 156290000    5
 156300000    5
 156310000    4
 156320000    4
 156330000    3
 156340000    5
 156350000    4
 156360000    5
 156370000    5
 156380000    7
 156390000   12
 156400000   11
 156410000    5
 156420000    6
 156430000    5
 156440000    4
 156450000    9
 156460000    4
 156470000    4
 156480000    4
 156490000    5
 156500000    5
 156510000    5
 156520000    6
 156530000    7
 156540000    7
 156550000    2
 156560000    7
 156570000    3
 156580000    2
 156590000    4
 156600000    5
 156610000    3
 156620000    3
 156630000    4
 156640000    7
 156650000    3
 156660000    4
 156670000    2
 156680000    3
 156690000    3
 156700000    4
 156710000    5
 156720000    3
 156730000    4
 156740000    5
 156750000    3
 156760000    4
 156770000    3
 156780000    5
 156790000    4
 156800000    4
 156810000    4
 156820000    3
 156830000    4
 156840000    4
 156850000    5
 156860000    4
 156870000    4
 156880000    5
 156890000    4
 156900000    5
 156910000    2
 156920000    3
 156930000    3
 156940000    4
 156950000    3
 156960000    4
 156970000    3
 156980000    4
 156990000    4
 157000000    4
 157010000    3
 157020000    5
 157030000    4
 157040000    4
 157050000    3
 157060000    3
 157070000    2
 157080000    3
 157090000    3
 157100000    3
 157110000    3
 157120000    3
 157130000    2
 157140000    3
 157150000    3
 157160000    2
 157170000    3
 157180000    2
 157190000    2
 157200000    3
 157210000    3
 157220000    4
 157230000    3
 157240000    3
 157250000    3
 157260000    2
 157270000    5
 157280000    4
 157290000    4
 157300000    5
 157310000    3
 157320000    2
 157330000    4
 157340000    3
 157350000    3
 157360000    4
 157370000    4
 157380000    3
 157390000    3
 157400000    4
 157410000    6
 157420000    2
 157430000    3
 157440000    4
 157450000    5
 157460000    4
 157470000    3
 157480000    5
 157490000    7
 157500000    4
 157510000    5
 157520000    3
 157530000    6
 157540000    5
 157550000    3
 157560000    4
 157570000    5
 157580000    4
 157590000    4
 157600000    4
 157610000    3
 157620000    3
 157630000    3
 157640000    3
 157650000    3
 157660000    2
 157670000    3
 157680000    2
 157690000    5
 157700000    4
 157710000    3
 157720000    2
 157730000    5
 157740000    4
 157750000    7
 157760000    5
 157770000    3
 157780000    4
 157790000   12
 157800000   13
 157810000    4
 157820000    3
 157830000    3
 157840000   20
 157850000   23
 157860000   23
 157870000   20
 157880000   16
 157890000   10
 157900000   15
 157910000   18
 157920000   16
 157930000   19
 157940000   18
 157950000   15
 157960000   17
 157970000   19
 157980000   23
 157990000   19
 158000000   19
 158010000   19
 158020000   13
 158030000   11
 158040000   15
 158050000   16
 158060000    9
 158070000    4
 158080000    4
 158090000    8
 158100000    4
 158110000    3
 158120000    3
 158130000    4
 158140000    4
 158150000    4
 158160000    8
 158170000    3
 158180000    2
 158190000    4
 158200000    4
 158210000    4
 158220000    4
 158230000    4
 158240000    4
 158250000    3
 158260000    3
 158270000    4
 158280000    4
 158290000    2
 158300000    4
 158310000    3
 158320000    4
 158330000    4
 158340000    2
 158350000    3
 158360000    4
 158370000    5
 158380000    5
 158390000    2
 158400000    4
 158410000    3
 158420000    2
 158430000    4
 158440000    4
 158450000    5
 158460000    4
 158470000    3
 158480000    4
 158490000    4
 158500000    4
 158510000    8
 158520000    4
 158530000    4
 158540000    4
 158550000   19
 158560000    5
 158570000    4
 158580000    3
 158590000    3
 158600000    6
 158610000    5
 158620000    4
 158630000    3
 158640000    5
 158650000    5
 158660000    4
 158670000    7
 158680000    7
 158690000    6
 158700000    6
 158710000    6
 158720000    7
 158730000    6
 158740000    5
 158750000   11
 158760000    7
 158770000    6
 158780000    8
 158790000    6
 158800000    4
 158810000    7
 158820000    4
 158830000    5
 158840000    5
 158850000    5
 158860000    4
 158870000    5
 158880000    5
 158890000    3
 158900000    4
 158910000    6
 158920000    3
 158930000    3
 158940000    4
 158950000    3
 158960000    3
 158970000    4
 158980000    5
 158990000    3
 159000000    4
 159010000    3
 159020000    4
 159030000    5
 159040000    3
 159050000    4
 159060000    3
 159070000    4
 159080000    5
 159090000    5
 159100000    3
 159110000    5
 159120000    7
 159130000    6
 159140000    4
 159150000   21
 159160000    4
 159170000    4
 159180000    5
 159190000    4
 159200000    4
 159210000    4
 159220000    3
 159230000    2
 159240000    2
 159250000    3
 159260000    6
 159270000    4
 159280000    3
 159290000    3
 159300000    3
 159310000    4
 159320000    4
 159330000    7
 159340000    8
 159350000    4
 159360000    5
 159370000    6
 159380000    5
 159390000    5
 159400000    4
 159410000    4
 159420000    7
 159430000    7
 159440000    7
 159450000    2
 159460000    2
 159470000    3
 159480000    5
 159490000    4
 159500000    3
 159510000    5
 159520000    4
 159530000    4
 159540000    3
 159550000    3
 159560000    2
 159570000    2
 159580000    3
 159590000    3
 159600000    3
 159610000    3
 159620000    4
 159630000    3
 159640000    4
 159650000    2
 159660000    3
 159670000    3
 159680000    2
 159690000    3
 159700000    3
 159710000    2
 159720000    3
 159730000    2
 159740000    3
 159750000    3
 159760000    3
 159770000    3
 159780000    2
 159790000    2
 159800000    2
 159810000    4
 159820000    4
 159830000    2
 159840000    3
 159850000    3
 159860000    3
 159870000    3
 159880000    3
 159890000    5
 159900000   18
 159910000    3
 159920000    5
 159930000    6
 159940000    5
 159950000    4
 159960000    4
 159970000   13
 159980000    5
 159990000    5
 160000000    5
 160000000    5
 160010000    5
 160020000    5
 160030000    5
 160040000    5
 160050000    3
 160060000    4
 160070000    2
 160080000    4
 160090000    4
 160100000    5
 160110000    4
 160120000    4
 160130000    3
 160140000    4
 160150000    4
 160160000    4
 160170000    5
 160180000    5
 160190000    4
 160200000    5
 160210000    7
 160220000    5
 160230000    3
 160240000    5
 160250000    5
 160260000    5
 160270000    4
 160280000    5
 160290000    5
 160300000    4
 160310000    5
 160320000    4
 160330000    4
 160340000    6
 160350000    4
 160360000    4
 160370000    5
 160380000    5
 160390000    3
 160400000    4
 160410000    5
 160420000    3
 160430000    4
 160440000    4
 160450000    4
 160460000    3
 160470000    2
 160480000    2
 160490000    4
 160500000    4
 160510000    3
 160520000    3
 160530000    3
 160540000    4
 160550000    4
 160560000    6
 160570000    3
 160580000    4
 160590000    2
 160600000    3
 160610000    3
 160620000    4
 160630000    3
 160640000    3
 160650000    5
 160660000    4
 160670000    4
 160680000    4
 160690000    2
 160700000    3
 160710000    3
 160720000    5
 160730000    3
 160740000    2
 160750000    3
 160760000    2
 160770000    3
 160780000    4
 160790000    3
 160800000    3
 160810000    3
 160820000    3
 160830000    4
 160840000    4
 160850000    4
 160860000    4
 160870000    3
 160880000    2
 160890000    4
 160900000    3
 160910000    5
 160920000    3
 160930000    5
 160940000    2
 160950000   17
 160960000   10
 160970000   14
 160980000   12
 160990000   13
 161000000    2
 161010000    3
 161020000    3
 161030000    5
 161040000    3
 161050000    5
 161060000    3
 161070000    4
 161080000    4
 161090000    4
 161100000    4
 161110000    5
 161120000    5
 161130000    4
 161140000    3
 161150000   11
 161160000    5
 161170000    4
 161180000    4
 161190000    6
 161200000    5
 161210000    3
 161220000    5
 161230000    4
 161240000    3
 161250000    9
 161260000   15
 161270000    4
 161280000    4
 161290000    3
 161300000    3
 161310000    3
 161320000    3
 161330000    3
 161340000    3
 161350000    4
 161360000    2
 161370000    3
 161380000    5
 161390000    3
 161400000    2
 161410000    3
 161420000    4
 161430000    3
 161440000    4
 161450000    3
 161460000    3
 161470000    3
 161480000    4
 161490000    5
 161500000    4
 161510000    2
 161520000    3
 161530000    4
 161540000    3
 161550000    3
 161560000    3
 161570000    4
 161580000    2
 161590000    3
 161600000    4
 161610000    2
 161620000    2
 161630000    4
 161640000    2
 161650000    6
 161660000    5
 161670000    5
 161680000    3
 161690000    3
 161700000    3
 161710000    4
 161720000    4
 161730000    4
 161740000    2
 161750000    3
 161760000    5
 161770000    5
 161780000    4
 161790000    5
 161800000    3
 161810000    3
 161820000    3
 161830000    2
 161840000    4
 161850000    5
 161860000    4
 161870000    4
 161880000    5
 161890000    5
 161900000    4
 161910000    3
 161920000    3
 161930000    5
 161940000    3
 161950000    5
 161960000    4
 161970000   13
 161980000   14
 161990000   18
 162000000   14
 162010000   21
 162020000   17
 162030000   13
 162040000    8
 162050000   19
 162060000   14
 162070000   19
 162080000    4
 162090000    4
 162100000    4
 162110000    3
 162120000    3
 162130000    3
 162140000    3
 162150000    3
 162160000    4
 162170000    7
 162180000    5
 162190000    5
 162200000    3
 162210000    5
 162220000    7
 162230000    5
 162240000    5
 162250000    4
 162260000    4
 162270000    4
 162280000    5
 162290000    6
 162300000    4
 162310000   10
 162320000    5
 162330000    5
 162340000    5
 162350000    4
 162360000    7
 162370000    4
 162380000    5
 162390000    3
 162400000    5
 162410000    3
 162420000    4
 162430000    3
 162440000    5
 162450000    3
 162460000    3
 162470000    4
 162480000    3
 162490000    3
 162500000    5
 162510000   10
 162520000    3
 162530000    4
 162540000    4
 162550000    6
 162560000    4
 162570000    3
 162580000    3
 162590000    3
 162600000    5
 162610000    3
 162620000    3
 162630000    3
 162640000    5
 162650000    7
 162660000    7
 162670000    8
 162680000    3
 162690000    5
 162700000    5
 162710000    3
 162720000    2
 162730000    3
 162740000    3
 162750000    3
 162760000    2
 162770000    3
 162780000    2
 162790000    3
 162800000    2
 162810000    6
 162820000    2
 162830000    2
 162840000    2
 162850000    3
 162860000    3
 162870000    3
 162880000    3
 162890000    6
 162900000    2
 162910000    3
 162920000    7
 162930000    5
 162940000    3
 162950000    3
 162960000    3
 162970000    4
 162980000    3
 162990000    3
 163000000    4
 163010000    4
 163020000    2
 163030000    3
 163040000    4
 163050000    5
 163060000    5
 163070000    4
 163080000    7
 163090000    7
 163100000    6
 163110000   21
 163120000    4
 163130000    5
 163140000    5
 163150000    7
 163160000    6
 163170000    4
 163180000    7
 163190000    5
 163200000    3
 163210000    4
 163220000    6
 163230000    5
 163240000    7
 163250000    6
 163260000    8
 163270000    7
 163280000   11
 163290000    5
 163300000    5
 163310000    5
 163320000    5
 163330000    7
 163340000    5
 163350000    4
 163360000   10
 163370000    2
 163380000    5
 163390000    7
 163400000    6
 163410000    4
 163420000    5
 163430000    4
 163440000    5
 163450000    4
 163460000    5
 163470000    4
 163480000    5
 163490000    2
 163500000    3
 163510000    3
 163520000    3
 163530000    4
 163540000    4
 163550000    4
 163560000    4
 163570000    4
 163580000    5
 163590000    3
 163600000    2
 163610000    3
 163620000    4
 163630000    3
 163640000    3
 163650000    4
 163660000    3
 163670000    3
 163680000    3
 163690000    3
 163700000    3
 163710000    3
 163720000    2
 163730000    3
 163740000    2
 163750000    3
 163760000    3
 163770000    2
 163780000    4
 163790000    7
 163800000    3
 163810000    4
 163820000    5
 163830000    4
 163840000    3
 163850000    3
 163860000    3
 163870000    5
 163880000    9
 163890000    5
 163900000    5
 163910000    4
 163920000   16
 163930000    5
 163940000   14
 163950000    3
 163960000    2
 163970000    3
 163980000    4
 163990000    5
 164000000    7
 164010000    2
 164020000    3
 164030000    4
 164040000    4
 164050000    3
 164060000    5
 164070000    4
 164080000   10
 164090000   12
 164100000    7
 164110000    2
 164120000    7
 164130000    5
 164140000    5
 164150000    4
 164160000    3
 164170000    3
 164180000    4
 164190000    8
 164200000    5
 164210000    4
 164220000   10
 164230000    8
 164240000    4
 164250000    2
 164260000    4
 164270000    3
 164280000    8
 164290000    4
 164300000    3
 164310000    5
 164320000    3
 164330000    4
 164340000    4
 164350000    5
 164360000    3
 164370000    6
 164380000    4
 164390000    4
 164400000    2
 164410000    3
 164420000    3
 164430000    4
 164440000    4
 164450000    3
 164460000    3
 164470000    3
 164480000   10
 164490000    5
 164500000    3
 164510000    7
 164520000    7
 164530000    5
 164540000    5
 164550000    4
 164560000    4
 164570000    3
 164580000    3
 164590000    4
 164600000    3
 164610000    3
 164620000    5
 164630000    6
 164640000    6
 164650000    7
 164660000    7
 164670000    2
 164680000    5
 164690000    5
 164700000    7
 164710000    5
 164720000    7
 164730000   15
 164740000   17
 164750000   12
 164760000   19
 164770000   12
 164780000    9
 164790000    4
 164800000    9
 164810000    4
 164820000    4
 164830000    2
 164840000    4
 164850000    4
 164860000    6
 164870000    4
 164880000   19
 164890000    6
 164900000    5
 164910000    3
 164920000    3
 164930000    6
 164940000    3
 164950000    4
 164960000    5
 164970000    6
 164980000    4
 164990000    3
 165000000    7
 165010000    3
 165020000    2
 165030000    3
 165040000    2
 165050000    2
 165060000    4
 165070000    3
 165080000    3
 165090000    5
 165100000    4
 165110000    4
 165120000    5
 165130000    4
 165140000    5
 165150000    4
 165160000    3
 165170000    4
 165180000    2
 165190000    3
 165200000    3
 165210000    3
 165220000    3
 165230000    2
 165240000    2
 165250000    2
 165260000    4
 165270000    4
 165280000    5
 165290000    5
 165300000    4
 165310000    5
 165320000    4
 165330000    8
 165340000    4
 165350000    3
 165360000    5
 165370000    4
 165380000    3
 165390000    4
 165400000    3
 165410000    7
 165420000    2
 165430000    8
 165440000    5
 165450000    3
 165460000    3
 165470000    3
 165480000    4
 165490000    4
 165500000    3
 165510000    3
 165520000    3
 165530000    3
 165540000    2
 165550000    3
 165560000    4
 165570000    2
 165580000    3
 165590000    3
 165600000    3
 165610000    2
 165620000    3
 165630000    3
 165640000    3
 165650000    3
 165660000    4
 165670000    3
 165680000    2
 165690000    3
 165700000    3
 165710000    5
 165720000    3
 165730000    4
 165740000    3
 165750000    4
 165760000    3
 165770000    4
 165780000    5
 165790000    3
 165800000    3
 165810000    5
 165820000    5
 165830000    3
 165840000    3
 165850000    4
 165860000    2
 165870000    3
 165880000    4
 165890000    2
 165900000    3
 165910000    4
 165920000    4
 165930000    4
 165940000    3
 165950000    3
 165960000    4
 165970000    4
 165980000    3
 165990000    3
 166000000    3
 166010000    5
 166020000    3
 166030000    4
 166040000    4
 166050000    5
 166060000    3
 166070000    3
 166080000    4
 166090000    3
 166100000    3
 166110000    3
 166120000    4
 166130000    3
 166140000    5
 166150000    4
 166160000    4
 166170000    3
 166180000    4
 166190000    4
 166200000    4
 166210000    4
 166220000    6
 166230000    4
 166240000    3
 166250000    3
 166260000    4
 166270000    4
 166280000    3
 166290000    4
 166300000    4
 166310000    3
 166320000    5
 166330000    2
 166340000    3
 166350000    3
 166360000    4
 166370000    3
 166380000    3
 166390000    3
 166400000    3
 166410000    4
 166420000    3
 166430000    3
 166440000    4
 166450000    5
 166460000    4
 166470000    8
 166480000    4
 166490000    3
 166500000    4
 166510000    3
 166520000    3
 166530000    3
 166540000    8
 166550000    2
 166560000    3
 166570000    4
 166580000    3
 166590000   10
 166600000    4
 166610000    3
 166620000    4
 166630000    3
 166640000    2
 166650000    3
 166660000    2
 166670000    4
 166680000    4
 166690000    3
 166700000    3
 166710000    2
 166720000    4
 166730000    4
 166740000    4
 166750000    5
 166760000    5
 166770000    4
 166780000    2
 166790000    7
 166800000    3
 166810000    4
 166820000    5
 166830000    4
 166840000    4
 166850000    4
 166860000    5
 166870000    3
 166880000    4
 166890000    4
 166900000    7
 166910000    3
 166920000    3
 166930000    3
 166940000    2
 166950000    4
 166960000    3
 166970000    5
 166980000    4
 166990000    2
 167000000    3
 167010000    3
 167020000    4
 167030000   12
 167040000   16
 167050000   11
 167060000   12
 167070000    9
 167080000    9
 167090000    4
 167100000    3
 167110000    3
 167120000    4
 167130000    3
 167140000    4
 167150000    4
 167160000    4
 167170000    4
 167180000    7
 167190000    3
 167200000    3
 167210000    3
 167220000    3
 167230000    3
 167240000    5
 167250000    4
 167260000    4
 167270000    6
 167280000    5
 167290000    4
 167300000    3
 167310000    3
 167320000    4
 167330000    4
 167340000    4
 167350000    4
 167360000    4
 167370000    3
 167380000    5
 167390000    4
 167400000    4
 167410000    3
 167420000    4
 167430000    4
 167440000    3
 167450000    3
 167460000    2
 167470000    2
 167480000    5
 167490000    3
 167500000    2
 167510000    3
 167520000    3
 167530000    3
 167540000    3
 167550000    2
 167560000    2
 167570000    4
 167580000    3
 167590000    4
 167600000    5
 167610000    7
 167620000    5
 167630000    5
 167640000    3
 167650000    3
 167660000    2
 167670000    4
 167680000    5
 167690000    5
 167700000    3
 167710000    3
 167720000    4
 167730000    5
 167740000    8
 167750000    3
 167760000    5
 167770000    5
 167780000    4
 167790000    5
 167800000    3
 167810000    5
 167820000    3
 167830000    4
 167840000    4
 167850000    2
 167860000    3
 167870000    4
 167880000    4
 167890000    4
 167900000    2
 167910000    4
 167920000    7
 167930000    5
 167940000    4
 167950000    5
 167960000    8
 167970000    7
 167980000   15
 167990000   16
 168000000   20
 168010000   14
 168020000   20
 168030000   21
 168040000   19
 168050000   13
 168060000   13
 168070000   19
 168080000   23
 168090000   26
 168100000   21
 168110000   23
 168120000   19
 168130000   18
 168140000   14
 168150000   18
 168160000   11
 168170000   13
 168180000   18
 168190000   18
 168200000   21
 168210000   21
 168220000   24
 168230000   21
 168240000   23
 168250000   22
 168260000   21
 168270000   24
 168280000   28
 168290000   26
 168300000   27
 168310000   23
 168320000   26
 168330000   22
 168340000   22
 168350000   23
 168360000   19
 168370000   22
 168380000   21
 168390000   20
 168400000   21
 168410000   22
 168420000   20
 168430000   27
 168440000   26
 168450000   24
 168460000   26
 168470000   24
 168480000   26
 168490000   19
 168500000   23
 168510000   22
 168520000   23
 168530000   24
 168540000   21
 168550000   24
 168560000   24
 168570000   22
 168580000   20
 168590000   26
 168600000   21
 168610000   26
 168620000   21
 168630000   23
 168640000   26
 168650000   25
 168660000   22
 168670000   26
 168680000   26
 168690000   26
 168700000   27
 168710000   26
 168720000   26
 168730000   22
 168740000   19
 168750000   25
 168760000   26
 168770000   22
 168780000   26
 168790000   26
 168800000   26
 168810000   26
 168820000   26
 168830000   25
 168840000   27
 168850000   25
 168860000   21
 168870000   23
 168880000   22
 168890000   23
 168900000   23
 168910000   18
 168920000   21
 168930000   23
 168940000   27
 168950000   26
 168960000   27
 168970000   26
 168980000   25
 168990000   21
 169000000   17
 169010000   23
 169020000   25
 169030000   26
 169040000   24
 169050000   23
 169060000   25
 169070000   24
 169080000   24
 169090000   22
 169100000   26
 169110000   26
 169120000   23
 169130000   26
 169140000   21
 169150000   26
 169160000   24
 169170000   25
 169180000   22
 169190000   15
 169200000    7
 169210000   15
 169220000   17
 169230000    5
 169240000    3
 169250000    5
 169260000    5
 169270000    7
 169280000    5
 169290000    5
 169300000    5
 169310000    4
 169320000    3
 169330000    6
 169340000    4
 169350000    7
 169360000    5
 169370000    6
 169380000    4
 169390000    5
 169400000    4
 169410000    3
 169420000    4
 169430000    8
 169440000    4
 169450000    4
 169460000    4
 169470000    3
 169480000    5
 169490000    5
 169500000    4
 169510000    6
 169520000    2
 169530000    3
 169540000    7
 169550000    7
 169560000    4
 169570000    3
 169580000    3
 169590000    3
 169600000    3
 169610000    2
 169620000    3
 169630000    3
 169640000    4
 169650000    3
 169660000    3
 169670000    3
 169680000    3
 169690000    3
 169700000    4
 169710000    3
 169720000    4
 169730000    5
 169740000    5
 169750000    3
 169760000    4
 169770000    7
 169780000    5
 169790000    7
 169800000   18
 169810000   21
 169820000   15
 169830000    5
 169840000    5
 169850000    5
 169860000    8
 169870000    5
 169880000    5
 169890000    5
 169900000    4
 169910000    3
 169920000    3
 169930000    5
 169940000    5
 169950000    4
 169960000    6
 169970000    5
 169980000    5
 169990000    6
 170000000    5
 170010000    7
 170020000   12
 170030000    7
 170040000    3
 170050000    5
 170060000    7
 170070000    3
 170080000    5
 170090000    4
 170100000    5
 170110000    4
 170120000   18
 170130000   20
 170140000   13
 170150000    5
 170160000    3
 170170000    5
 170180000    4
 170190000    4
 170200000    6
 170210000    3
 170220000    2
 170230000    4
 170240000    3
 170250000    3
 170260000    3
 170270000    4
 170280000    3
 170290000    4
 170300000    4
 170310000    4
 170320000    3
 170330000   16
 170340000   19
 170350000   21
 170360000   22
 170370000   23
 170380000   21
 170390000   21
 170400000   25
 170410000   20
 170420000   10
 170430000    9
 170440000    4
 170450000    4
 170460000   21
 170470000   22
 170480000    4
 170490000    5
 170500000    5
 170510000    2
 170520000    2
 170530000    3
 170540000    2
 170550000    2
 170560000    4
 170570000    3
 170580000    2
 170590000    2
 170600000    3
 170610000    3
 170620000   13
 170630000    3
 170640000    3
 170650000    3
 170660000    2
 170670000    4
 170680000    4
 170690000    5
 170700000    4
 170710000    4
 170720000    7
 170730000    4
 170740000    3
 170750000    6
 170760000    3
 170770000    3
 170780000    5
 170790000    4
 170800000    3
 170810000    7
 170820000    5
 170830000    4
 170840000    3
 170850000    3
 170860000    4
 170870000    4
 170880000    4
 170890000    2
 170900000    4
 170910000    2
 170920000    3
 170930000    3
 170940000    4
 170950000    4
 170960000    3
 170970000    3
 170980000    3
 170990000    3
 171000000    4
 171010000    3
 171020000    3
 171030000    3
 171040000    4
 171050000    4
 171060000    3
 171070000    5
 171080000    3
 171090000    4
 171100000    3
 171110000    4
 171120000    4
 171130000    3
 171140000    4
 171150000    5
 171160000    4
 171170000    4
 171180000    3
 171190000    9
 171200000    7
 171210000    5
 171220000    5
 171230000    7
 171240000   10
 171250000    6
 171260000    5
 171270000    8
 171280000    5
 171290000    2
 171300000    2
 171310000    5
 171320000    5
 171330000    5
 171340000    4
 171350000    5
 171360000    5
 171370000    4
 171380000    3
 171390000    4
 171400000    3
 171410000    5
 171420000    4
 171430000    4
 171440000    5
 171450000    5
 171460000    4
 171470000    4
 171480000    7
 171490000    4
 171500000    3
 171510000    4
 171520000    3
 171530000    3
 171540000    3
 171550000    3
 171560000    4
 171570000    3
 171580000    3
 171590000    2
 171600000    3
 171610000    4
 171620000    4
 171630000    4
 171640000    4
 171650000    5
 171660000    3
 171670000    3
 171680000    3
 171690000    7
 171700000    3
 171710000    8
 171720000    4
 171730000    3
 171740000    4
 171750000    2
 171760000    4
 171770000    3
 171780000    3
 171790000    4
 171800000    3
 171810000    3
 171820000    4
 171830000   19
 171840000   19
 171850000   17
 171860000   19
 171870000    5
 171880000    4
 171890000    4
 171900000   10
 171910000   18
 171920000    9
 171930000    8
 171940000    7
 171950000    6
 171960000    5
 171970000    5
 171980000    4
 171990000    4
 172000000    5
 172010000    5
 172020000    7
 172030000    4
 172040000    7
 172050000    5
 172060000    6
 172070000    5
 172080000    4
 172090000    3
 172100000    3
 172110000    4
 172120000    4
 172130000    4
 172140000    3
 172150000    4
 172160000    4
 172170000    3
 172180000    3
 172190000    3
 172200000    4
 172210000    6
 172220000    4
 172230000    4
 172240000    6
 172250000    3
 172260000    4
 172270000    8
 172280000    5
 172290000    4
 172300000    5
 172310000    6
 172320000    4
 172330000    7
 172340000    5
 172350000    5
 172360000    5
 172370000    5
 172380000    4
 172390000    3
 172400000    3
 172410000    5
 172420000    4
 172430000    4
 172440000    5
 172450000    4
 172460000    3
 172470000    2
 172480000    4
 172490000    3
 172500000    3
 172510000    3
 172520000    2
 172530000    3
 172540000    3
 172550000    3
 172560000    3
 172570000    3
 172580000    2
 172590000    3
 172600000    2
 172610000    2
 172620000    4
 172630000    4
 172640000    4
 172650000    2
 172660000    3
 172670000    3
 172680000    3
 172690000    3
 172700000    3
 172710000    3
 172720000    3
 172730000    2
 172740000    4
 172750000    3
 172760000    4
 172770000    5
 172780000    5
 172790000    5
 172800000    7
 172810000    8
 172820000    9
 172830000    7
 172840000    7
 172850000   12
 172860000    5
 172870000    5
 172880000    5
 172890000    4
 172900000    7
 172910000    7
 172920000    9
 172930000    8
 172940000    8
 172950000   11
 172960000    5
 172970000    7
 172980000    7
 172990000    4
 173000000    3
 173010000    5
 173020000    7
 173030000    2
 173040000    4
 173050000    4
 173060000    4
 173070000    3
 173080000    4
 173090000    3
 173100000    4
 173110000    3
 173120000    3
 173130000    4
 173140000    6
 173150000    5
 173160000    5
 173170000    4
 173180000    4
 173190000    3
 173200000    2
 173210000    4
 173220000    4
 173230000    5
 173240000    4
 173250000    4
 173260000    6
 173270000    6
 173280000    5
 173290000    4
 173300000    3
 173310000    5
 173320000    9
 173330000    4
 173340000    4
 173350000    4
 173360000    5
 173370000    3
 173380000    6
 173390000    4
 173400000    3
 173410000    5
 173420000    3
 173430000    4
 173440000    4
 173450000    3
 173460000    4
 173470000    3
 173480000    2
 173490000    3
 173500000    2
 173510000    3
 173520000    3
 173530000    4
 173540000    5
 173550000    4
 173560000    4
 173570000    4
 173580000    4
 173590000    2
 173600000    4
 173610000    6
 173620000   14
 173630000    5
 173640000    5
 173650000    5
 173660000    3
 173670000   15
 173680000   20
 173690000   16
 173700000   14
 173710000   22
 173720000   22
 173730000   20
 173740000   22
 173750000   23
 173760000   23
 173770000   26
 173780000   27
 173790000   25
 173800000   17
 173810000   23
 173820000   18
 173830000   23
 173840000   21
 173850000   20
 173860000   20
 173870000   21
 173880000   14
 173890000   21
 173900000   20
 173910000   22
 173920000   20
 173930000   19
 173940000   15
 173950000   19
 173960000   25
 173970000    7
 173980000    5
 173990000    5
 174000000    7
 174010000    5
 174020000    2
 174030000    9
 174040000    6
 174050000    5
 174060000    6
 174070000    5
 174080000    2
 174090000    4
 174100000    4
 174110000    3
 174120000    4
 174130000    4
 174140000    4
 174150000    5
 174160000    2
 174170000    4
 174180000    3
 174190000    4
 174200000    4
 174210000    4
 174220000    4
 174230000   10
 174240000    3
 174250000    5
 174260000    5
 174270000    5
 174280000    5
 174290000    5
 174300000    9
 174310000    4
 174320000    4
 174330000    3
 174340000    4
 174350000    4
 174360000    4
 174370000    6
 174380000   17
 174390000   19
 174400000   19
 174410000   24
 174420000   21
 174430000   25
 174440000   26
 174450000   22
 174460000   24
 174470000   24
 174480000   23
 174490000   19
 174500000   23
 174510000   18
 174520000   22
 174530000   21
 174540000   22
 174550000   21
 174560000   22
 174570000   19
 174580000   18
 174590000   20
 174600000   21
 174610000    4
 174620000    4
 174630000    5
 174640000    4
 174650000    5
 174660000    4
 174670000    3
 174680000    3
 174690000    4
 174700000    3
 174710000    4
 174720000    4
 174730000   12
 174740000    7
 174750000    4
 174760000    5
 174770000    6
 174780000    5
 174790000    4
 174800000    4
 174810000    4
 174820000    4
 174830000    6
 174840000    4
 174850000    5
 174860000    4
 174870000    5
 174880000    5
 174890000    4
 174900000    5
 174910000    7
 174920000   19
 174930000   16
 174940000    9
 174950000   13
 174960000   18
 174970000   21
 174980000   20
 174990000   19
 175000000   22
 175010000   22
 175020000   21
 175030000   19
 175040000   19
 175050000   18
 175060000   18
 175070000   20
 175080000   22
 175090000   21
 175100000   19
 175110000   22
 175120000   19
 175130000   19
 175140000   21
 175150000   19
 175160000   21
 175170000    8
 175180000    9
 175190000   18
 175200000    8
 175210000   24
 175220000   20
 175230000   18
 175240000   15
 175250000    7
 175260000   29
 175270000   19
 175280000   21
 175290000   21
 175300000   17
 175310000   19
 175320000   16
 175330000   14
 175340000   19
 175350000   19
 175360000   22
 175370000   21
 175380000   21
 175390000   25
 175400000   22
 175410000   23
 175420000   22
 175430000   25
 175440000   21
 175450000   25
 175460000   25
 175470000   23
 175480000   23
 175490000   23
 175500000   21
 175510000   24
 175520000   19
 175530000   19
 175540000   19
 175550000   21
 175560000    5
 175570000   19
 175580000   22
 175590000   16
 175600000   18
 175610000   23
 175620000   24
 175630000   23
 175640000   23
 175650000   21
 175660000   18
 175670000   14
 175680000   15
 175690000    7
 175700000    7
 175710000    5
 175720000    3
 175730000    5
 175740000    4
 175750000    4
 175760000    3
 175770000    3
 175780000    4
 175790000   15
 175800000   18
 175810000   14
 175820000    9
 175830000    3
 175840000    3
 175850000    3
 175860000    4
 175870000    3
 175880000    4
 175890000    4
 175900000    5
 175910000    5
 175920000    8
 175930000    4
 175940000    4
 175950000    3
 175960000    3
 175970000    7
 175980000    4
 175990000    6
 176000000    3
 176010000    3
 176020000    4
 176030000    7
 176040000    4
 176050000    6
 176060000    5
 176070000    4
 176080000    4
 176090000    9
 176100000   17
 176110000   15
 176120000    2
 176130000    3
 176140000    3
 176150000    4
 176160000    5
 176170000    4
 176180000    3
 176190000    5
 176200000    3
 176210000    4
 176220000    3
 176230000    5
 176240000    4
 176250000    4
 176260000    3
 176270000    4
 176280000    4
 176290000    3
 176300000    3
 176310000    4
 176320000    3
 176330000    5
 176340000    3
 176350000    5
 176360000    3
 176370000    4
 176380000    3
 176390000    3
 176400000    3
 176410000    3
 176420000    3
 176430000    3
 176440000    3
 176450000    3
 176460000    3
 176470000    3
 176480000    4
 176490000    4
 176500000    4
 176510000    3
 176520000    7
 176530000    7
 176540000    3
 176550000    7
 176560000    4
 176570000    3
 176580000    3
 176590000    4
 176600000    3
 176610000    5
 176620000    5
 176630000    3
 176640000    5
 176650000    5
 176660000    5
 176670000    5
 176680000    4
 176690000    5
 176700000    7
 176710000   17
 176720000   26
 176730000   26
 176740000   26
 176750000   22
 176760000   16
 176770000   19
 176780000   18
 176790000   13
 176800000   15
 176810000    9
 176820000    3
 176830000    3
 176840000    4
 176850000    3
 176860000    3
 176870000    3
 176880000    2
 176890000    4
 176900000    4
 176910000    3
 176920000    3
 176930000    3
 176940000    3
 176950000    3
 176960000    2
 176970000    3
 176980000    2
 176990000    3
 177000000    3
 177010000    3
 177020000    5
 177030000    3
 177040000    2
 177050000    3
 177060000    3
 177070000    3
 177080000    4
 177090000    4
 177100000    3
 177110000    3
 177120000    2
 177130000    3
 177140000    4
 177150000    5
 177160000    6
 177170000    5
 177180000    3
 177190000   17
 177200000    7
 177210000   18
 177220000   15
 177230000   13
 177240000   19
 177250000   19
 177260000   14
 177270000   15
 177280000   14
 177290000   11
 177300000   15
 177310000   19
 177320000   17
 177330000   18
 177340000   21
 177350000   21
 177360000   17
 177370000   22
 177380000   24
 177390000   22
 177400000   22
 177410000   19
 177420000   21
 177430000   18
 177440000   22
 177450000   15
 177460000   21
 177470000   23
 177480000   22
 177490000   20
 177500000   26
 177510000   18
 177520000   19
 177530000   22
 177540000   19
 177550000   21
 177560000   19
 177570000   16
 177580000   15
 177590000   19
 177600000   16
 177610000   18
 177620000   21
 177630000   17
 177640000    3
 177650000    3
 177660000    3
 177670000    3
 177680000    2
 177690000    4
 177700000    3
 177710000    8
 177720000   14
 177730000   12
 177740000   15
 177750000   14
 177760000   19
 177770000   14
 177780000   19
 177790000    4
 177800000    4
 177810000    3
 177820000    4
 177830000    5
 177840000    5
 177850000    3
 177860000    5
 177870000    7
 177880000    4
 177890000    3
 177900000    3
 177910000   14
 177920000    5
 177930000    7
 177940000    3
 177950000    3
 177960000    3
 177970000    5
 177980000    5
 177990000    8
 178000000    4
 178010000    6
 178020000    3
 178030000    5
 178040000    5
 178050000    5
 178060000    5
 178070000    5
 178080000    4
 178090000    5
 178100000    7
 178110000    5
 178120000    9
 178130000    3
 178140000    3
 178150000    4
 178160000    5
 178170000    3
 178180000    3
 178190000    2
 178200000    3
 178210000    3
 178220000    2
 178230000    2
 178240000    2
 178250000    3
 178260000    2
 178270000    3
 178280000    2
 178290000    3
 178300000    4
 178310000    3
 178320000    2
 178330000    2
 178340000    3
 178350000    3
 178360000    4
 178370000    4
 178380000    2
 178390000    2
 178400000    3
 178410000    3
 178420000    3
 178430000    4
 178440000    3
 178450000    3
 178460000    5
 178470000    5
 178480000    6
 178490000    4
 178500000    5
 178510000    6
 178520000    5
 178530000   13
 178540000    7
 178550000    6
 178560000    3
 178570000    3
 178580000    4
 178590000    3
 178600000    3
 178610000    4
 178620000    3
 178630000    5
 178640000    3
 178650000    4
 178660000    4
 178670000    4
 178680000    4
 178690000    3
 178700000    3
 178710000    4
 178720000    3
 178730000    4
 178740000    3
 178750000    3
 178760000    2
 178770000    3
 178780000    3
 178790000    3
 178800000    3
 178810000    3
 178820000    2
 178830000    3
 178840000    3
 178850000    3
 178860000    3
 178870000    3
 178880000    3
 178890000    2
 178900000    3
 178910000    3
 178920000    4
 178930000    3
 178940000    4
 178950000    4
 178960000    5
 178970000    5
 178980000    4
 178990000    4
 179000000    3
 179010000    3
 179020000    5
 179030000    6
 179040000    5
 179050000    5
 179060000    7
 179070000    5
 179080000    5
 179090000    4
 179100000    7
 179110000   13
 179120000   10
 179130000    6
 179140000    4
 179150000    4
 179160000    3
 179170000    3
 179180000    4
 179190000    4
 179200000    5
 179210000    4
 179220000    5
 179230000    7
 179240000    2
 179250000    3
 179260000    4
 179270000    3
 179280000    4
 179290000    3
 179300000    4
 179310000    3
 179320000    4
 179330000    3
 179340000    6
 179350000    3
 179360000    4
 179370000    4
 179380000    3
 179390000    4
 179400000    3
 179410000    3
 179420000    2
 179430000    3
 179440000    3
 179450000    5
 179460000    6
 179470000   13
 179480000   12
 179490000    5
 179500000   21
 179510000    7
 179520000    4
 179530000    4
 179540000    3
 179550000    4
 179560000    4
 179570000    4
 179580000    3
 179590000    4
 179600000    3
 179610000    3
 179620000    3
 179630000    4
 179640000   16
 179650000   18
 179660000    5
 179670000    4
 179680000    5
 179690000    3
 179700000   14
 179710000   15
 179720000   20
 179730000   21
 179740000   19
 179750000   26
 179760000    8
 179770000    6
 179780000    6
 179790000    7
 179800000    3
 179810000    5
 179820000    5
 179830000    3
 179840000    4
 179850000    2
 179860000    5
 179870000    4
 179880000    5
 179890000    5
 179900000    5
 179910000    5
 179920000    2
 179930000    5
 179940000    4
 179950000    3
 179960000    6
 179970000    4
 179980000    3
 179990000    1
 180000000    4
 180000000    4
 180010000    5
 180020000    5
 180030000    4
 180040000    6
 180050000    4
 180060000    4
 180070000    3
 180080000    4
 180090000    4
 180100000    3
 180110000    4
 180120000    5
 180130000    6
 180140000    5
 180150000    4
 180160000    3
 180170000    3
 180180000    3
 180190000    4
 180200000    2
 180210000    4
 180220000    4
 180230000    3
 180240000    3
 180250000    3
 180260000    4
 180270000    5
 180280000    4
 180290000    5
 180300000    4
 180310000    4
 180320000    5
 180330000    4
 180340000    3
 180350000    5
 180360000    4
 180370000    7
 180380000    3
 180390000    3
 180400000    4
 180410000    3
 180420000    4
 180430000    4
 180440000    2
 180450000    4
 180460000    4
 180470000    4
 180480000    5
 180490000    4
 180500000    3
 180510000    6
 180520000    4
 180530000    3
 180540000    3
 180550000    3
 180560000    3
 180570000    4
 180580000    2
 180590000    4
 180600000    3
 180610000    3
 180620000    3
 180630000    3
 180640000    7
 180650000    5
 180660000    4
 180670000   18
 180680000    4
 180690000    5
 180700000    3
 180710000    4
 180720000    3
 180730000    4
 180740000    4
 180750000    4
 180760000    4
 180770000    4
 180780000    4
 180790000    3
 180800000    3
 180810000    4
 180820000    4
 180830000    3
 180840000    3
 180850000    3
 180860000    3
 180870000    3
 180880000    3
 180890000    3
 180900000    4
 180910000    7
 180920000    4
 180930000    4
 180940000    4
 180950000    5
 180960000    4
 180970000    4
 180980000    5
 180990000    4
 181000000    4
 181010000    3
 181020000    3
 181030000    3
 181040000    3
 181050000    4
 181060000    3
 181070000    3
 181080000    3
 181090000    3
 181100000    3
 181110000    2
 181120000    2
 181130000    3
 181140000    3
 181150000    3
 181160000    3
 181170000    2
 181180000    3
 181190000    7
 181200000    3
 181210000    3
 181220000    5
 181230000    3
 181240000    3
 181250000    3
 181260000    3
 181270000   12
 181280000    3
 181290000    2
 181300000    3
 181310000    5
 181320000    4
 181330000    3
 181340000    4
 181350000    3
 181360000    4
 181370000    4
 181380000    4
 181390000    3
 181400000    3
 181410000    3
 181420000    3
 181430000    3
 181440000    4
 181450000    3
 181460000    4
 181470000    3
 181480000    3
 181490000    4
 181500000    4
 181510000    3
 181520000    3
 181530000    2
 181540000    3
 181550000    3
 181560000    3
 181570000    3
 181580000    5
 181590000    3
 181600000    3
 181610000    5
 181620000    8
 181630000    3
 181640000    4
 181650000    4
 181660000    5
 181670000    3
 181680000    5
 181690000    5
 181700000    4
 181710000    4
 181720000    4
 181730000    5
 181740000    5
 181750000    4
 181760000    3
 181770000    5
 181780000    4
 181790000    2
 181800000    4
 181810000    4
 181820000    4
 181830000    4
 181840000    4
 181850000    4
 181860000    4
 181870000    7
 181880000    2
 181890000    4
 181900000    4
 181910000    2
 181920000    3
 181930000    3
 181940000    3
 181950000    5
 181960000    3
 181970000    5
 181980000    3
 181990000    5
 182000000    4
 182010000    3
 182020000    4
 182030000   14
 182040000    6
 182050000   11
 182060000    3
 182070000    2
 182080000    4
 182090000    3
 182100000    3
 182110000    4
 182120000    4
 182130000    5
 182140000    4
 182150000    5
 182160000    5
 182170000    4
 182180000    3
 182190000    4
 182200000    3
 182210000    4
 182220000    5
 182230000    3
 182240000    4
 182250000    5
 182260000    5
 182270000    3
 182280000    3
 182290000    3
 182300000    3
 182310000    8
 182320000   17
 182330000   19
 182340000   21
 182350000   13
 182360000   19
 182370000    7
 182380000    3
 182390000    3
 182400000    3
 182410000    3
 182420000    3
 182430000    3
 182440000    4
 182450000    3
 182460000    3
 182470000    2
 182480000    3
 182490000    3
 182500000    3
 182510000    2
 182520000    3
 182530000    2
 182540000    3
 182550000    4
 182560000    3
 182570000    3
 182580000    3
 182590000    3
 182600000    2
 182610000    3
 182620000    5
 182630000    3
 182640000    3
 182650000    2
 182660000    3
 182670000    2
 182680000    3
 182690000    3
 182700000    4
 182710000    3
 182720000    4
 182730000    2
 182740000    3
 182750000    3
 182760000    3
 182770000    2
 182780000    3
 182790000    4
 182800000    3
 182810000    3
 182820000    5
 182830000    5
 182840000    4
 182850000    3
 182860000    5
 182870000    3
 182880000    4
 182890000    4
 182900000    7
 182910000   20
 182920000   16
 182930000    5
 182940000    4
 182950000    5
 182960000    3
 182970000    4
 182980000    3
 182990000    5
 183000000    3
 183010000    2
 183020000    5
 183030000    5
 183040000    5
 183050000    4
 183060000    4
 183070000    3
 183080000    3
 183090000    4
 183100000    2
 183110000    5
 183120000    4
 183130000    3
 183140000    3
 183150000    4
 183160000    4
 183170000    5
 183180000    3
 183190000    4
 183200000    5
 183210000    3
 183220000    5
 183230000    3
 183240000    5
 183250000    5
 183260000    7
 183270000    7
 183280000    4
 183290000    9
 183300000    3
 183310000    5
 183320000    5
 183330000    4
 183340000    4
 183350000    4
 183360000    5
 183370000    3
 183380000    3
 183390000    3
 183400000    3
 183410000    2
 183420000    4
 183430000    4
 183440000    3
 183450000   14
 183460000    5
 183470000    2
 183480000    5
 183490000    4
 183500000    2
 183510000    3
 183520000    3
 183530000    7
 183540000    3
 183550000    3
 183560000    4
 183570000    3
 183580000    4
 183590000    4
 183600000    4
 183610000    4
 183620000   10
 183630000   20
 183640000   16
 183650000   20
 183660000   16
 183670000   13
 183680000   19
 183690000   17
 183700000   14
 183710000   20
 183720000   14
 183730000   19
 183740000   14
 183750000   18
 183760000   18
 183770000   22
 183780000   13
 183790000   21
 183800000   19
 183810000   19
 183820000   20
 183830000   21
 183840000   19
 183850000    4
 183860000    5
 183870000    1
 183880000    4
 183890000    7
 183900000    4
 183910000    5
 183920000    5
 183930000    5
 183940000    6
 183950000    4
 183960000    4
 183970000   10
 183980000    5
 183990000    3
 184000000    3
 184010000    2
 184020000    4
 184030000    4
 184040000    4
 184050000    4
 184060000    5
 184070000    4
 184080000    4
 184090000    4
 184100000    8
 184110000    6
 184120000   17
 184130000    4
 184140000    3
 184150000    3
 184160000    5
 184170000    5
 184180000    3
 184190000    2
 184200000    4
 184210000    4
 184220000    3
 184230000    3
 184240000    3
 184250000    5
 184260000    7
 184270000    6
 184280000    5
 184290000    3
 184300000    3
 184310000    4
 184320000    3
 184330000    6
 184340000    2
 184350000    3
 184360000    4
 184370000    8
 184380000    3
 184390000    5
 184400000    3
 184410000    5
 184420000    5
 184430000    2
 184440000   12
 184450000    3
 184460000    5
 184470000    3
 184480000    3
 184490000    2
 184500000    4
 184510000    6
 184520000    4
 184530000    6
 184540000    4
 184550000    4
 184560000    2
 184570000    2
 184580000    3
 184590000    4
 184600000    5
 184610000    3
 184620000    4
 184630000    2
 184640000    5
 184650000    4
 184660000    4
 184670000    2
 184680000    4
 184690000    3
 184700000    3
 184710000    7
 184720000    6
 184730000    9
 184740000    6
 184750000    7
 184760000    2
 184770000    4
 184780000   15
 184790000   12
 184800000    5
 184810000   11
 184820000   19
 184830000   16
 184840000   16
 184850000   15
 184860000   12
 184870000    2
 184880000    3
 184890000    3
 184900000    2
 184910000    7
 184920000    3
 184930000    4
 184940000    3
 184950000    3
 184960000    4
 184970000    2
 184980000   13
 184990000    4
 185000000    3
 185010000    4
 185020000    3
 185030000    3
 185040000    3
 185050000    3
 185060000    4
 185070000    4
 185080000    5
 185090000    9
 185100000    7
 185110000    4
 185120000    4
 185130000    2
 185140000    3
 185150000    5
 185160000    3
 185170000    3
 185180000    2
 185190000    2
 185200000    3
 185210000    4
 185220000    5
 185230000    3
 185240000    4
 185250000    3
 185260000    3
 185270000    3
 185280000    4
 185290000    5
 185300000    4
 185310000    3
 185320000    3
 185330000    2
 185340000    3
 185350000    3
 185360000    3
 185370000    3
 185380000    2
 185390000    3
 185400000    4
 185410000    5
 185420000    3
 185430000    3
 185440000    6
 185450000    3
 185460000    3
 185470000    3
 185480000    3
 185490000    4
 185500000    3
 185510000    3
 185520000    2
 185530000    2
 185540000    3
 185550000    3
 185560000    2
 185570000    4
 185580000    2
 185590000    3
 185600000    3
 185610000    3
 185620000    3
 185630000    2
 185640000    5
 185650000    3
 185660000    5
 185670000    3
 185680000    4
 185690000    4
 185700000    5
 185710000    3
 185720000    2
 185730000    3
 185740000    5
 185750000    3
 185760000    4
 185770000    3
 185780000    4
 185790000    3
 185800000    3
 185810000    3
 185820000    2
 185830000    3
 185840000    4
 185850000    4
 185860000    4
 185870000    3
 185880000    4
 185890000    3
 185900000    3
 185910000    3
 185920000    4
 185930000    3
 185940000    5
 185950000    4
 185960000    4
 185970000    3
 185980000    4
 185990000    3
 186000000    3
 186010000    4
 186020000    4
 186030000    5
 186040000    4
 186050000    4
 186060000    5
 186070000    6
 186080000    4
 186090000    3
 186100000    4
 186110000    4
 186120000    5
 186130000    3
 186140000    4
 186150000    3
 186160000    5
 186170000    5
 186180000    3
 186190000    3
 186200000    3
 186210000    3
 186220000    5
 186230000    8
 186240000    4
 186250000    7
 186260000    4
 186270000    6
 186280000    3
 186290000    3
 186300000    3
 186310000    4
 186320000    4
 186330000    4
 186340000    3
 186350000    2
 186360000    4
 186370000    3
 186380000    4
 186390000    3
 186400000    3
 186410000    3
 186420000    3
 186430000    2
 186440000    2
 186450000    3
 186460000    3
 186470000    3
 186480000    4
 186490000    8
 186500000   10
 186510000   10
 186520000   19
 186530000   10
 186540000   13
 186550000   14
 186560000   10
 186570000   12
 186580000   11
 186590000   12
 186600000   12
 186610000   12
 186620000    4
 186630000    4
 186640000    3
 186650000    6
 186660000    8
 186670000    4
 186680000    3
 186690000    3
 186700000    4
 186710000    4
 186720000    2
 186730000    4
 186740000    3
 186750000    3
 186760000    4
 186770000    5
 186780000    4
 186790000    4
 186800000    5
 186810000    3
 186820000    4
 186830000    3
 186840000    5
 186850000    3
 186860000    3
 186870000    4
 186880000    4
 186890000    7
 186900000    2
 186910000    4
 186920000    4
 186930000    4
 186940000    5
 186950000    4
 186960000    5
 186970000    3
 186980000    4
 186990000    4
 187000000    4
 187010000    5
 187020000    4
 187030000    4
 187040000    3
 187050000    5
 187060000    4
 187070000    3
 187080000    5
 187090000    5
 187100000    4
 187110000    2
 187120000    3
 187130000    5
 187140000    3
 187150000    4
 187160000    3
 187170000    5
 187180000    4
 187190000    5
 187200000    5
 187210000    5
 187220000    3
 187230000    5
 187240000    5
 187250000    3
 187260000    3
 187270000    3
 187280000    4
 187290000    4
 187300000    4
 187310000    3
 187320000    4
 187330000    3
 187340000    3
 187350000    3
 187360000    4
 187370000    9
 187380000    4
 187390000    4
 187400000    4
 187410000    2
 187420000    3
 187430000    3
 187440000    4
 187450000    2
 187460000    3
 187470000    2
 187480000    5
 187490000    3
 187500000    3
 187510000    4
 187520000    3
 187530000    4
 187540000    3
 187550000    3
 187560000    3
 187570000    4
 187580000    3
 187590000    3
 187600000    4
 187610000    4
 187620000    4
 187630000    3
 187640000    2
 187650000    3
 187660000    4
 187670000    4
 187680000    4
 187690000    2
 187700000    5
 187710000    5
 187720000    1
 187730000    3
 187740000    3
 187750000    4
 187760000    5
 187770000    3
 187780000    4
 187790000    4
 187800000    3
 187810000    3
 187820000    3
 187830000    3
 187840000    3
 187850000    4
 187860000    3
 187870000    4
 187880000    3
 187890000    2
 187900000    3
 187910000    4
 187920000    3
 187930000    5
 187940000    4
 187950000    5
 187960000    4
 187970000    7
 187980000    4
 187990000    3
 188000000    3
 188010000    4
 188020000    4
 188030000    4
 188040000    2
 188050000    4
 188060000    5
 188070000    3
 188080000    7
 188090000    4
 188100000    3
 188110000    5
 188120000    3
 188130000    4
 188140000    2
 188150000    5
 188160000    2
 188170000    4
 188180000    3
 188190000    2
 188200000    3
 188210000    3
 188220000    4
 188230000    3
 188240000   14
 188250000    3
 188260000    3
 188270000    3
 188280000    4
 188290000   17
 188300000   19
 188310000   16
 188320000   15
 188330000   19
 188340000   19
 188350000    5
 188360000    4
 188370000    4
 188380000    6
 188390000   21
 188400000   19
 188410000   25
 188420000   26
 188430000   24
 188440000   22
 188450000   22
 188460000   17
 188470000   21
 188480000   24
 188490000   17
 188500000   19
 188510000   19
 188520000   17
 188530000    7
 188540000    3
 188550000   12
 188560000   15
 188570000   22
 188580000   19
 188590000   22
 188600000   34
 188610000   24
 188620000   28
 188630000   28
 188640000   24
 188650000   26
 188660000   27
 188670000   27
 188680000   25
 188690000   26
 188700000   22
 188710000   27
 188720000   23
 188730000   23
 188740000   23
 188750000   26
 188760000   26
 188770000   27
 188780000   26
 188790000   25
 188800000   26
 188810000   27
 188820000   24
 188830000   22
 188840000   24
 188850000   22
 188860000   23
 188870000   26
 188880000   26
 188890000   26
 188900000   25
 188910000   22
 188920000   20
 188930000   16
 188940000   16
 188950000   16
 188960000    6
 188970000    3
 188980000   14
 188990000   19
 189000000   17
 189010000    5
 189020000    3
 189030000    2
 189040000    3
 189050000    3
 189060000    5
 189070000    5
 189080000    4
 189090000    3
 189100000    4
 189110000    4
 189120000    5
 189130000    3
 189140000    5
 189150000    5
 189160000    5
 189170000    4
 189180000    4
 189190000    5
 189200000    4
 189210000    3
 189220000    3
 189230000    4
 189240000    3
 189250000    3
 189260000    5
 189270000   18
 189280000   21
 189290000   11
 189300000    4
 189310000    4
 189320000    4
 189330000    3
 189340000    4
 189350000    2
 189360000    4
 189370000    5
 189380000    3
 189390000    4
 189400000    3
 189410000    3
 189420000    2
 189430000    3
 189440000    2
 189450000    3
 189460000    2
 189470000    3
 189480000    4
 189490000    4
 189500000    5
 189510000    2
 189520000    3
 189530000    4
 189540000    3
 189550000    3
 189560000    3
 189570000    3
 189580000    3
 189590000    3
 189600000    3
 189610000    4
 189620000    5
 189630000    3
 189640000    5
 189650000    4
 189660000    4
 189670000    5
 189680000    4
 189690000    4
 189700000    3
 189710000    3
 189720000    3
 189730000    2
 189740000    4
 189750000    4
 189760000    3
 189770000    5
 189780000    9
 189790000    4
 189800000    3
 189810000    7
 189820000   10
 189830000    4
 189840000    1
 189850000    4
 189860000    5
 189870000   19
 189880000    9
 189890000    4
 189900000    4
 189910000    4
 189920000    8
 189930000    5
 189940000    4
 189950000    4
 189960000    5
 189970000    3
 189980000    3
 189990000    4
 190000000    5
 190010000    4
 190020000    5
 190030000    4
 190040000    5
 190050000    4
 190060000    4
 190070000    4
 190080000    4
 190090000    3
 190100000    4
 190110000    4
 190120000    5
 190130000    3
 190140000    4
 190150000    4
 190160000    4
 190170000    5
 190180000    5
 190190000    5
 190200000    5
 190210000    3
 190220000    5
 190230000    4
 190240000    3
 190250000    3
 190260000    3
 190270000    4
 190280000    3
 190290000    3
 190300000    4
 190310000    5
 190320000    4
 190330000    3
 190340000    4
 190350000    2
 190360000    3
 190370000    3
 190380000    4
 190390000    3
 190400000    3
 190410000    4
 190420000    3
 190430000    4
 190440000    3
 190450000    3
 190460000    3
 190470000    4
 190480000    5
 190490000    4
 190500000    5
 190510000    5
 190520000    4
 190530000    5
 190540000    4
 190550000    6
 190560000    2
 190570000    3
 190580000    2
 190590000    3
 190600000    3
 190610000    2
 190620000    3
 190630000    3
 190640000    4
 190650000    3
 190660000    4
 190670000    5
 190680000    4
 190690000    2
 190700000    4
 190710000    3
 190720000    3
 190730000    4
 190740000    3
 190750000    3
 190760000    4
 190770000    3
 190780000    5
 190790000    5
 190800000    4
 190810000    5
 190820000    3
 190830000    5
 190840000    4
 190850000    5
 190860000    4
 190870000    4
 190880000    4
 190890000    5
 190900000    3
 190910000    6
 190920000    5
 190930000    6
 190940000    5
 190950000    5
 190960000    4
 190970000    5
 190980000    5
 190990000    4
 191000000    5
 191010000    3
 191020000    5
 191030000    4
 191040000    3
 191050000    3
 191060000    3
 191070000    4
 191080000    3
 191090000    3
 191100000    3
 191110000    3
 191120000    4
 191130000    3
 191140000    3
 191150000    3
 191160000    3
 191170000    3
 191180000    3
 191190000    3
 191200000    5
 191210000    3
 191220000    6
 191230000    5
 191240000    4
 191250000    4
 191260000    4
 191270000    3
 191280000    4
 191290000   10
 191300000    7
 191310000    4
 191320000    4
 191330000    5
 191340000    5
 191350000    5
 191360000    6
 191370000    3
 191380000    7
 191390000    4
 191400000    3
 191410000    4
 191420000    3
 191430000    2
 191440000    4
 191450000    3
 191460000    4
 191470000    3
 191480000    5
 191490000    3
 191500000    4
 191510000    4
 191520000    4
 191530000    5
 191540000    4
 191550000    4
 191560000    5
 191570000    5
 191580000    3
 191590000    4
 191600000    3
 191610000   19
 191620000   11
 191630000    5
 191640000    4
 191650000    2
 191660000    3
 191670000    4
 191680000    3
 191690000    4
 191700000    3
 191710000    3
 191720000    5
 191730000    5
 191740000    3
 191750000    4
 191760000    2
 191770000    3
 191780000    3
 191790000    4
 191800000    3
 191810000    3
 191820000    3
 191830000    4
 191840000    4
 191850000   18
 191860000   21
 191870000    7
 191880000    4
 191890000   12
 191900000   14
 191910000   14
 191920000    3
 191930000    7
 191940000   10
 191950000   17
 191960000    4
 191970000    5
 191980000    3
 191990000    4
 192000000   10
 192010000    3
 192020000    6
 192030000    5
 192040000    4
 192050000    3
 192060000    4
 192070000    4
 192080000    6
 192090000    5
 192100000    3
 192110000   17
 192120000   20
 192130000   18
 192140000    4
 192150000   10
 192160000    5
 192170000    3
 192180000    5
 192190000    7
 192200000    5
 192210000    3
 192220000    5
 192230000    3
 192240000    2
 192250000    6
 192260000    2
 192270000    4
 192280000    2
 192290000    4
 192300000    5
 192310000    5
 192320000    4
 192330000    3
 192340000    3
 192350000    4
 192360000    2
 192370000    2
 192380000    5
 192390000    4
 192400000    4
 192410000    5
 192420000    4
 192430000    4
 192440000    7
 192450000    4
 192460000    3
 192470000    3
 192480000    5
 192490000    4
 192500000    5
 192510000    3
 192520000    3
 192530000    3
 192540000    3
 192550000    5
 192560000    3
 192570000    5
 192580000    2
 192590000    4
 192600000    4
 192610000    3
 192620000    3
 192630000    3
 192640000    3
 192650000    3
 192660000    5
 192670000    3
 192680000    4
 192690000    3
 192700000    3
 192710000    3
 192720000    2
 192730000    3
 192740000    4
 192750000    4
 192760000    4
 192770000    3
 192780000    4
 192790000    5
 192800000    2
 192810000   14
 192820000   16
 192830000   10
 192840000   13
 192850000   15
 192860000   19
 192870000   19
 192880000   15
 192890000   16
 192900000   20
 192910000   15
 192920000   14
 192930000   23
 192940000   19
 192950000   19
 192960000   21
 192970000   10
 192980000   19
 192990000   11
 193000000   18
 193010000    5
 193020000    9
 193030000    5
 193040000    5
 193050000    6
 193060000    4
 193070000    5
 193080000    4
 193090000    5
 193100000    4
 193110000    7
 193120000    7
 193130000    5
 193140000    2
 193150000    4
 193160000   10
 193170000   11
 193180000    6
 193190000    3
 193200000    4
 193210000    3
 193220000    3
 193230000    3
 193240000    3
 193250000    3
 193260000    3
 193270000    2
 193280000    3
 193290000    2
 193300000    4
 193310000    3
 193320000    4
 193330000    4
 193340000    4
 193350000    4
 193360000    3
 193370000    4
 193380000    4
 193390000    4
 193400000    5
 193410000    7
 193420000    3
 193430000    5
 193440000    4
 193450000    4
 193460000    4
 193470000    4
 193480000    4
 193490000    3
 193500000    2
 193510000    4
 193520000    3
 193530000    4
 193540000    5
 193550000    5
 193560000    5
 193570000    4
 193580000    3
 193590000    5
 193600000    6
 193610000    3
 193620000    3
 193630000    4
 193640000    3
 193650000    4
 193660000    5
 193670000    4
 193680000    5
 193690000    2
 193700000    3
 193710000    2
 193720000    3
 193730000    3
 193740000    4
 193750000    3
 193760000    4
 193770000    3
 193780000    5
 193790000    4
 193800000    5
 193810000    4
 193820000    5
 193830000    3
 193840000    3
 193850000    3
 193860000    4
 193870000    4
 193880000    3
 193890000    4
 193900000    4
 193910000    3
 193920000    3
 193930000    4
 193940000    4
 193950000    3
 193960000    4
 193970000    4
 193980000    2
 193990000    3
 194000000    5
 194010000    4
 194020000    3
 194030000    3
 194040000    5
 194050000    5
 194060000    4
 194070000    3
 194080000    5
 194090000    4
 194100000    3
 194110000    5
 194120000    2
 194130000    3
 194140000    3
 194150000    5
 194160000    3
 194170000    3
 194180000    2
 194190000    3
 194200000    3
 194210000    3
 194220000    3
 194230000    2
 194240000    3
 194250000    4
 194260000    2
 194270000    3
 194280000    3
 194290000    4
 194300000    4
 194310000    3
 194320000    3
 194330000    2
 194340000    3
 194350000    3
 194360000    2
 194370000    4
 194380000    4
 194390000    4
 194400000    2
 194410000    3
 194420000    3
 194430000    3
 194440000    3
 194450000    6
 194460000    4
 194470000    3
 194480000    3
 194490000    2
 194500000    2
 194510000    3
 194520000    3
 194530000    2
 194540000    5
 194550000    4
 194560000    4
 194570000    2
 194580000    4
 194590000    6
 194600000    3
 194610000    7
 194620000    7
 194630000    5
 194640000    5
 194650000    4
 194660000    4
 194670000    5
 194680000    4
 194690000    2
 194700000    3
 194710000    3
 194720000    4
 194730000    4
 194740000    5
 194750000    2
 194760000    4
 194770000    3
 194780000    4
 194790000    4
 194800000    3
 194810000    2
 194820000    4
 194830000    3
 194840000    3
 194850000    4
 194860000    2
 194870000    3
 194880000    3
 194890000    3
 194900000    2
 194910000    3
 194920000    3
 194930000    2
 194940000    3
 194950000    2
 194960000    2
 194970000    3
 194980000    4
 194990000    5
 195000000    3
 195010000    9
 195020000    4
 195030000   14
 195040000   15
 195050000    7
 195060000   14
 195070000    5
 195080000    6
 195090000    3
 195100000    2
 195110000    3
 195120000    3
 195130000    4
 195140000    5
 195150000    7
 195160000    3
 195170000    6
 195180000   12
 195190000    4
 195200000    3
 195210000    4
 195220000    3
 195230000    4
 195240000    5
 195250000    5
 195260000   21
 195270000   18
 195280000   16
 195290000   19
 195300000   12
 195310000   11
 195320000   10
 195330000   11
 195340000   10
 195350000   13
 195360000   16
 195370000   15
 195380000   12
 195390000   12
 195400000   17
 195410000   16
 195420000   19
 195430000   15
 195440000   15
 195450000   13
 195460000   19
 195470000   14
 195480000   11
 195490000   19
 195500000   16
 195510000   19
 195520000   21
 195530000   21
 195540000   22
 195550000   23
 195560000   19
 195570000    5
 195580000    6
 195590000    6
 195600000   17
 195610000   16
 195620000   19
 195630000   19
 195640000   17
 195650000   18
 195660000   16
 195670000    5
 195680000   13
 195690000    4
 195700000    4
 195710000    3
 195720000    4
 195730000    7
 195740000    7
 195750000    4
 195760000    4
 195770000    5
 195780000    3
 195790000    3
 195800000    5
 195810000    3
 195820000    4
 195830000    5
 195840000    8
 195850000    4
 195860000    4
 195870000    7
 195880000    5
 195890000    7
 195900000    5
 195910000    5
 195920000    5
 195930000    3
 195940000    4
 195950000    3
 195960000    4
 195970000    4
 195980000    5
 195990000    3
 196000000    3
 196010000    4
 196020000    5
 196030000    5
 196040000    5
 196050000   11
 196060000    7
 196070000    3
 196080000    2
 196090000    4
 196100000    5
 196110000   11
 196120000    4
 196130000    3
 196140000    3
 196150000    3
 196160000   10
 196170000    3
 196180000    4
 196190000    4
 196200000    4
 196210000    3
 196220000    8
 196230000    4
 196240000    5
 196250000    3
 196260000    2
 196270000    3
 196280000    9
 196290000    3
 196300000   15
 196310000   16
 196320000   22
 196330000   16
 196340000   17
 196350000    9
 196360000    8
 196370000    8
 196380000    6
 196390000    4
 196400000    4
 196410000    5
 196420000    5
 196430000    5
 196440000    7
 196450000    4
 196460000    6
 196470000    4
 196480000    4
 196490000    3
 196500000    3
 196510000    4
 196520000    3
 196530000    4
 196540000    4
 196550000    3
 196560000    4
 196570000    5
 196580000    3
 196590000    4
 196600000    3
 196610000    5
 196620000    3
 196630000    3
 196640000    2
 196650000    3
 196660000    5
 196670000    2
 196680000    2
 196690000    3
 196700000    3
 196710000    5
 196720000    4
 196730000    5
 196740000    5
 196750000   14
 196760000    4
 196770000    5
 196780000    3
 196790000    5
 196800000    6
 196810000    4
 196820000    4
 196830000   19
 196840000   21
 196850000   18
 196860000   18
 196870000   21
 196880000   24
 196890000   22
 196900000   18
 196910000   24
 196920000   25
 196930000   21
 196940000   24
 196950000   21
 196960000   27
 196970000   25
 196980000   23
 196990000   22
 197000000   26
 197010000   21
 197020000   22
 197030000   23
 197040000   23
 197050000   22
 197060000   26
 197070000   22
 197080000   21
 197090000   21
 197100000   19
 197110000   22
 197120000   24
 197130000   24
 197140000   27
 197150000   21
 197160000   26
 197170000   21
 197180000   22
 197190000   26
 197200000   25
 197210000   21
 197220000   21
 197230000   21
 197240000   21
 197250000   25
 197260000   24
 197270000   24
 197280000   22
 197290000   19
 197300000   24
 197310000   26
 197320000   23
 197330000   26
 197340000   22
 197350000   22
 197360000   22
 197370000   26
 197380000   22
 197390000   24
 197400000   22
 197410000   23
 197420000   24
 197430000   18
 197440000   23
 197450000   23
 197460000   22
 197470000   23
 197480000   18
 197490000   21
 197500000   21
 197510000   22
 197520000   19
 197530000   22
 197540000   22
 197550000   21
 197560000   25
 197570000   23
 197580000   16
 197590000   19
 197600000   23
 197610000   20
 197620000   24
 197630000   20
 197640000   22
 197650000   21
 197660000   21
 197670000    7
 197680000    7
 197690000    9
 197700000    4
 197710000    5
 197720000    5
 197730000    4
 197740000    3
 197750000    5
 197760000    5
 197770000    4
 197780000   13
 197790000    4
 197800000    5
 197810000    7
 197820000    5
 197830000    4
 197840000    4
 197850000    3
 197860000    7
 197870000    7
 197880000    4
 197890000    4
 197900000    4
 197910000    2
 197920000    2
 197930000    3
 197940000    3
 197950000    3
 197960000    3
 197970000    3
 197980000    6
 197990000    9
 198000000    5
 198010000    7
 198020000    6
 198030000    4
 198040000    3
 198050000    3
 198060000    4
 198070000    4
 198080000    3
 198090000    3
 198100000    4
 198110000    5
 198120000    7
 198130000    6
 198140000    4
 198150000    5
 198160000    5
 198170000    2
 198180000    5
 198190000    3
 198200000    7
 198210000    5
 198220000    6
 198230000    3
 198240000    7
 198250000   12
 198260000   10
 198270000    8
 198280000    5
 198290000    6
 198300000    5
 198310000    5
 198320000    4
 198330000    6
 198340000    5
 198350000    8
 198360000    5
 198370000    3
 198380000    5
 198390000    4
 198400000    5
 198410000    5
 198420000    7
 198430000    5
 198440000    5
 198450000    4
 198460000    5
 198470000    7
 198480000    5
 198490000   10
 198500000    4
 198510000    4
 198520000    6
 198530000    4
 198540000    4
 198550000    5
 198560000    7
 198570000    2
 198580000    8
 198590000    3
 198600000    4
 198610000    4
 198620000    5
 198630000    4
 198640000    4
 198650000    4
 198660000    5
 198670000    3
 198680000   13
 198690000    4
 198700000    6
 198710000    5
 198720000    4
 198730000    3
 198740000    4
 198750000    7
 198760000    5
 198770000    5
 198780000    5
 198790000    8
 198800000    4
 198810000    4
 198820000    4
 198830000    4
 198840000    5
 198850000    4
 198860000    5
 198870000    4
 198880000    3
 198890000    5
 198900000    4
 198910000    7
 198920000    3
 198930000    4
 198940000    4
 198950000    4
 198960000    5
 198970000    4
 198980000    3
 198990000    5
 199000000    4
 199010000    3
 199020000    4
 199030000    3
 199040000    4
 199050000    4
 199060000    5
 199070000    5
 199080000    5
 199090000    4
 199100000    6
 199110000    6
 199120000    3
 199130000    4
 199140000    3
 199150000    3
 199160000    3
 199170000    5
 199180000    6
 199190000    3
 199200000    3
 199210000    4
 199220000    4
 199230000    3
 199240000    4
 199250000    5
 199260000    3
 199270000    4
 199280000    3
 199290000    3
 199300000    4
 199310000    3
 199320000    3
 199330000    7
 199340000    9
 199350000   12
 199360000   16
 199370000   14
 199380000   13
 199390000    5
 199400000    3
 199410000    3
 199420000    3
 199430000    4
 199440000    5
 199450000    5
 199460000    5
 199470000    5
 199480000    5
 199490000    5
 199500000    5
 199510000    5
 199520000    5
 199530000    9
 199540000    4
 199550000    5
 199560000    3
 199570000    5
 199580000    4
 199590000    3
 199600000    4
 199610000    4
 199620000    3
 199630000    4
 199640000    5
 199650000    4
 199660000    7
 199670000    5
 199680000    8
 199690000    7
 199700000    5
 199710000   12
 199720000    4
 199730000    3
 199740000    3
 199750000    5
 199760000    4
 199770000    3
 199780000    2
 199790000    4
 199800000    3
 199810000    3
 199820000    4
 199830000    4
 199840000    6
 199850000    2
 199860000    3
 199870000    3
 199880000    5
 199890000    5
 199900000    4
 199910000    6
 199920000    5
 199930000    4
 199940000    3
 199950000    3
 199960000    5
 199970000    4
 199980000    4
 199990000    4
 200000000    7
 200000000    7
 200010000    5
 200020000    5
 200030000    4
 200040000    5
 200050000    4
 200060000    5
 200070000    5
 200080000    5
 200090000    5
 200100000    5
 200110000    4
 200120000    5
 200130000    4
 200140000    4
 200150000    3
 200160000    7
 200170000    6
 200180000    4
 200190000    4
 200200000    4
 200210000    4
 200220000    5
 200230000    7
 200240000    6
 200250000    5
 200260000    9
 200270000    4
 200280000    8
 200290000    6
 200300000    7
 200310000    4
 200320000    5
 200330000    5
 200340000    7
 200350000    7
 200360000    5
 200370000    6
 200380000    6
 200390000    3
 200400000    4
 200410000    5
 200420000    3
 200430000    4
 200440000    9
 200450000   21
 200460000   18
 200470000   16
 200480000   18
 200490000   21
 200500000   13
 200510000    4
 200520000    3
 200530000    4
 200540000    3
 200550000    5
 200560000    3
 200570000    3
 200580000    4
 200590000    5
 200600000    5
 200610000    5
 200620000    4
 200630000    5
 200640000    4
 200650000    4
 200660000    5
 200670000    3
 200680000    3
 200690000    3
 200700000    3
 200710000    3
 200720000    4
 200730000    6
 200740000    4
 200750000    8
 200760000    4
 200770000    3
 200780000    3
 200790000    3
 200800000    3
 200810000    4
 200820000    2
 200830000    3
 200840000    3
 200850000    3
 200860000    3
 200870000    4
 200880000    3
 200890000    8
 200900000   18
 200910000   15
 200920000   11
 200930000    6
 200940000   22
 200950000   21
 200960000   15
 200970000   18
 200980000   13
 200990000   19
 201000000   19
 201010000   20
 201020000   19
 201030000   19
 201040000   15
 201050000   15
 201060000    4
 201070000    5
 201080000    5
 201090000    3
 201100000    4
 201110000   16
 201120000   16
 201130000   18
 201140000   18
 201150000   21
 201160000   22
 201170000   13
 201180000   12
 201190000   16
 201200000   13
 201210000   21
 201220000   19
 201230000   20
 201240000   19
 201250000   20
 201260000   20
 201270000   21
 201280000   26
 201290000   24
 201300000   23
 201310000   22
 201320000   25
 201330000   22
 201340000   21
 201350000   17
 201360000   21
 201370000   20
 201380000   21
 201390000   24
 201400000   22
 201410000   26
 201420000   21
 201430000   21
 201440000   26
 201450000   24
 201460000   26
 201470000   28
 201480000   26
 201490000   23
 201500000   22
 201510000   23
 201520000   25
 201530000   23
 201540000   23
 201550000   21
 201560000   24
 201570000   26
 201580000   22
 201590000   27
 201600000   21
 201610000   21
 201620000   19
 201630000   16
 201640000   15
 201650000   10
 201660000   19
 201670000   16
 201680000   24
 201690000   23
 201700000   19
 201710000   22
 201720000   24
 201730000   20
 201740000   23
 201750000   21
 201760000   23
 201770000   19
 201780000   20
 201790000   23
 201800000   19
 201810000   11
 201820000    5
 201830000    5
 201840000    5
 201850000    2
 201860000    4
 201870000    5
 201880000    7
 201890000    4
 201900000   11
 201910000   19
 201920000   17
 201930000   16
 201940000    6
 201950000    4
 201960000    6
 201970000    5
 201980000    5
 201990000    2
 202000000    4
 202010000    4
 202020000    4
 202030000    7
 202040000    4
 202050000    4
 202060000    5
 202070000    4
 202080000    5
 202090000   10
 202100000    8
 202110000    4
 202120000    4
 202130000    5
 202140000    7
 202150000    7
 202160000    5
 202170000    4
 202180000    8
 202190000    8
 202200000    7
 202210000    7
 202220000    4
 202230000    3
 202240000    4
 202250000    4
 202260000    4
 202270000    7
 202280000    4
 202290000    6
 202300000    5
 202310000    4
 202320000    4
 202330000    4
 202340000    5
 202350000    5
 202360000    6
 202370000    6
 202380000    3
 202390000    7
 202400000    4
 202410000    2
 202420000    7
 202430000    5
 202440000    5
 202450000    4
 202460000    5
 202470000    3
 202480000    4
 202490000    5
 202500000    3
 202510000    8
 202520000    3
 202530000    3
 202540000    7
 202550000    3
 202560000    3
 202570000    3
 202580000    5
 202590000    2
 202600000    3
 202610000    3
 202620000    3
 202630000    5
 202640000    5
 202650000    4
 202660000    2
 202670000    3
 202680000    4
 202690000    4
 202700000    5
 202710000    4
 202720000    4
 202730000    3
 202740000    5
 202750000    7
 202760000    4
 202770000    3
 202780000    5
 202790000    9
 202800000    5
 202810000    3
 202820000    5
 202830000    4
 202840000    5
 202850000    3
 202860000    4
 202870000    5
 202880000    4
 202890000    5
 202900000    5
 202910000    4
 202920000    4
 202930000    5
 202940000    3
 202950000    5
 202960000   11
 202970000    5
 202980000    4
 202990000    3
 203000000    5
 203010000    4
 203020000    5
 203030000    4
 203040000    7
 203050000    5
 203060000   11
 203070000    4
 203080000    5
 203090000   13
 203100000   19
 203110000   16
 203120000   19
 203130000   21
 203140000   16
 203150000    4
 203160000    2
 203170000    3
 203180000    4
 203190000    6
 203200000    7
 203210000    7
 203220000    5
 203230000    5
 203240000    7
 203250000   15
 203260000    5
 203270000    3
 203280000    3
 203290000    3
 203300000    4
 203310000    6
 203320000    3
 203330000    5
 203340000    5
 203350000    4
 203360000    4
 203370000    3
 203380000    4
 203390000    3
 203400000    2
 203410000    3
 203420000    3
 203430000    4
 203440000    3
 203450000    4
 203460000    3
 203470000    4
 203480000    8
 203490000    5
 203500000    5
 203510000    4
 203520000    3
 203530000    4
 203540000    5
 203550000    4
 203560000    3
 203570000    4
 203580000    5
 203590000   12
 203600000    4
 203610000    7
 203620000    4
 203630000    5
 203640000    5
 203650000    5
 203660000    5
 203670000    6
 203680000   22
 203690000   22
 203700000   20
 203710000   20
 203720000   18
 203730000   19
 203740000    4
 203750000    3
 203760000    3
 203770000    4
 203780000    3
 203790000    4
 203800000    5
 203810000    5
 203820000    3
 203830000    5
 203840000    4
 203850000    3
 203860000    4
 203870000    5
 203880000    4
 203890000    5
 203900000    9
 203910000    3
 203920000    5
 203930000    5
 203940000    4
 203950000    3
 203960000    4
 203970000    4
 203980000    5
 203990000    3
 204000000    5
 204010000    4
 204020000    5
 204030000    7
 204040000    3
 204050000    5
 204060000    5
 204070000    5
 204080000    4
 204090000    3
 204100000    5
 204110000    5
 204120000    4
 204130000    4
 204140000    3
 204150000    4
 204160000    3
 204170000    3
 204180000    7
 204190000    4
 204200000    5
 204210000    5
 204220000    4
 204230000    5
 204240000    5
 204250000    4
 204260000    4
 204270000    4
 204280000    5
 204290000   11
 204300000    4
 204310000    7
 204320000    6
 204330000    5
 204340000    7
 204350000    4
 204360000    6
 204370000    7
 204380000    6
 204390000    4
 204400000    3
 204410000    5
 204420000    2
 204430000    4
 204440000    5
 204450000    9
 204460000    8
 204470000    4
 204480000    4
 204490000    3
 204500000    3
 204510000    4
 204520000    3
 204530000    4
 204540000    6
 204550000   19
 204560000    5
 204570000    4
 204580000    3
 204590000    4
 204600000    5
 204610000    5
 204620000    4
 204630000    6
 204640000    5
 204650000   13
 204660000    8
 204670000    3
 204680000    7
 204690000    4
 204700000    7
 204710000    4
 204720000    3
 204730000    4
 204740000    4
 204750000    4
 204760000    4
 204770000    4
 204780000    5
 204790000    4
 204800000    5
 204810000    5
 204820000    4
 204830000    4
 204840000    3
 204850000    4
 204860000    3
 204870000    4
 204880000    5
 204890000    2
 204900000    5
 204910000    5
 204920000    4
 204930000    3
 204940000    4
 204950000    4
 204960000    3
 204970000    4
 204980000    5
 204990000    5
 205000000    7
 205010000    4
 205020000    2
 205030000    7
 205040000    5
 205050000    9
 205060000   13
 205070000   13
 205080000   14
 205090000   19
 205100000   12
 205110000   18
 205120000   13
 205130000   19
 205140000   23
 205150000   26
 205160000   25
 205170000   24
 205180000   23
 205190000   20
 205200000   20
 205210000   19
 205220000   14
 205230000   11
 205240000   19
 205250000    5
 205260000    8
 205270000   19
 205280000    7
 205290000   19
 205300000    9
 205310000    8
 205320000   22
 205330000   19
 205340000   12
 205350000    5
 205360000    4
 205370000    7
 205380000    3
 205390000    3
 205400000    4
 205410000    3
 205420000    5
 205430000    5
 205440000    3
 205450000    3
 205460000    3
 205470000    5
 205480000    4
 205490000    4
 205500000    3
 205510000    4
 205520000    4
 205530000    5
 205540000    4
 205550000    4
 205560000    9
 205570000    6
 205580000    5
 205590000    6
 205600000    5
 205610000    7
 205620000    4
 205630000    5
 205640000    5
 205650000    5
 205660000    3
 205670000   18
 205680000   24
 205690000   20
 205700000   20
 205710000   22
 205720000   15
 205730000   16
 205740000    5
 205750000    5
 205760000    5
 205770000    7
 205780000    3
 205790000    6
 205800000    5
 205810000    5
 205820000    5
 205830000    3
 205840000    4
 205850000   10
 205860000    4
 205870000    3
 205880000    4
 205890000    7
 205900000    3
 205910000    4
 205920000    7
 205930000    4
 205940000    8
 205950000    5
 205960000    4
 205970000    4
 205980000    3
 205990000    3
 206000000    5
 206010000    5
 206020000    3
 206030000    4
 206040000    3
 206050000    4
 206060000    5
 206070000    4
 206080000    5
 206090000    5
 206100000    6
 206110000    4
 206120000    4
 206130000    4
 206140000    4
 206150000    9
 206160000   16
 206170000   16
 206180000   15
 206190000    4
 206200000    5
 206210000    2
 206220000    5
 206230000    6
 206240000    2
 206250000    9
 206260000    5
 206270000    5
 206280000    4
 206290000    5
 206300000    5
 206310000    6
 206320000    4
 206330000    2
 206340000    5
 206350000    5
 206360000    7
 206370000    3
 206380000    7
 206390000    9
 206400000    6
 206410000    4
 206420000    5
 206430000    4
 206440000    4
 206450000    4
 206460000    3
 206470000    4
 206480000    4
 206490000    3
 206500000    3
 206510000    3
 206520000    8
 206530000    4
 206540000    5
 206550000    3
 206560000    5
 206570000    3
 206580000    7
 206590000    4
 206600000    4
 206610000    3
 206620000    4
 206630000    3
 206640000    5
 206650000    7
 206660000   10
 206670000   20
 206680000   22
 206690000   19
 206700000   22
 206710000   16
 206720000    5
 206730000    4
 206740000    4
 206750000    3
 206760000    3
 206770000    4
 206780000    3
 206790000    3
 206800000    4
 206810000    3
 206820000    3
 206830000    3
 206840000    2
 206850000    3
 206860000    5
 206870000    7
 206880000    4
 206890000    3
 206900000    3
 206910000    3
 206920000    3
 206930000    3
 206940000    3
 206950000    3
 206960000    4
 206970000    4
 206980000    4
 206990000    2
 207000000    3
 207010000    4
 207020000    4
 207030000    4
 207040000    3
 207050000    5
 207060000    3
 207070000    3
 207080000    3
 207090000    4
 207100000    4
 207110000    4
 207120000    4
 207130000    5
 207140000    5
 207150000    5
 207160000    5
 207170000    5
 207180000    3
 207190000    4
 207200000    4
 207210000    4
 207220000    4
 207230000    4
 207240000    3
 207250000    3
 207260000    3
 207270000    3
 207280000    3
 207290000    3
 207300000    3
 207310000    2
 207320000    3
 207330000   11
 207340000    3
 207350000    3
 207360000    5
 207370000    3
 207380000    3
 207390000    4
 207400000    3
 207410000    4
 207420000    3
 207430000    3
 207440000    4
 207450000    4
 207460000    4
 207470000    5
 207480000    4
 207490000    4
 207500000    5
 207510000    4
 207520000    4
 207530000    3
 207540000    3
 207550000    3
 207560000    3
 207570000    4
 207580000    5
 207590000    4
 207600000    4
 207610000    3
 207620000    3
 207630000    3
 207640000    4
 207650000    3
 207660000    2
 207670000    4
 207680000    3
 207690000    3
 207700000    2
 207710000    3
 207720000    4
 207730000    2
 207740000    3
 207750000    3
 207760000    4
 207770000    3
 207780000    4
 207790000    3
 207800000    4
 207810000    3
 207820000    5
 207830000    3
 207840000    6
 207850000    6
 207860000    8
 207870000    9
 207880000    5
 207890000    4
 207900000    5
 207910000    3
 207920000    4
 207930000    3
 207940000    5
 207950000    3
 207960000    3
 207970000    4
 207980000    3
 207990000    3
 208000000    4
 208010000    3
 208020000    5
 208030000    5
 208040000    4
 208050000    4
 208060000    5
 208070000    5
 208080000    3
 208090000    5
 208100000    7
 208110000    3
 208120000    5
 208130000    5
 208140000    3
 208150000    5
 208160000    4
 208170000    4
 208180000    8
 208190000    3
 208200000    4
 208210000    4
 208220000    5
 208230000    3
 208240000    4
 208250000    3
 208260000    4
 208270000    6
 208280000    4
 208290000    3
 208300000    3
 208310000    4
 208320000    3
 208330000    3
 208340000    3
 208350000    4
 208360000    5
 208370000    4
 208380000    6
 208390000    6
 208400000    4
 208410000    4
 208420000    3
 208430000    4
 208440000    2
 208450000    4
 208460000    5
 208470000    3
 208480000    3
 208490000    4
 208500000    4
 208510000    4
 208520000   12
 208530000    4
 208540000    3
 208550000    4
 208560000    3
 208570000    3
 208580000    3
 208590000    5
 208600000    3
 208610000    3
 208620000    4
 208630000    4
 208640000    4
 208650000    4
 208660000    5
 208670000    7
 208680000    5
 208690000    5
 208700000    3
 208710000    8
 208720000    5
 208730000    4
 208740000    4
 208750000    3
 208760000    7
 208770000    5
 208780000    5
 208790000    5
 208800000    5
 208810000    2
 208820000    4
 208830000    3
 208840000    5
 208850000    5
 208860000    3
 208870000    5
 208880000    4
 208890000    3
 208900000    3
 208910000    4
 208920000    3
 208930000    4
 208940000    2
 208950000    7
 208960000    3
 208970000    2
 208980000    4
 208990000    4
 209000000    4
 209010000    3
 209020000    4
 209030000    3
 209040000    4
 209050000    3
 209060000    7
 209070000   19
 209080000   19
 209090000    5
 209100000    6
 209110000    6
 209120000   11
 209130000   16
 209140000   22
 209150000    9
 209160000   19
 209170000   19
 209180000   17
 209190000   17
 209200000    5
 209210000    5
 209220000    5
 209230000    5
 209240000    4
 209250000    7
 209260000    5
 209270000    5
 209280000    5
 209290000    4
 209300000    3
 209310000    5
 209320000   14
 209330000    5
 209340000    3
 209350000    6
 209360000    3
 209370000    4
 209380000    5
 209390000    2
 209400000    4
 209410000    9
 209420000    3
 209430000    4
 209440000    3
 209450000    3
 209460000    4
 209470000    3
 209480000    3
 209490000    4
 209500000    4
 209510000    2
 209520000    3
 209530000    4
 209540000    3
 209550000    5
 209560000    5
 209570000    3
 209580000    4
 209590000    4
 209600000    4
 209610000    4
 209620000    4
 209630000    3
 209640000    5
 209650000    3
 209660000    6
 209670000    3
 209680000    4
 209690000    4
 209700000    3
 209710000    3
 209720000    2
 209730000    3
 209740000    5
 209750000    5
 209760000    8
 209770000   10
 209780000   14
 209790000   11
 209800000   10
 209810000    8
 209820000    4
 209830000    6
 209840000    3
 209850000    4
 209860000    4
 209870000   14
 209880000   15
 209890000   11
 209900000   19
 209910000   14
 209920000    9
 209930000   14
 209940000   18
 209950000   14
 209960000   16
 209970000    4
 209980000    3
 209990000    5
 210000000    4
 210010000    4
 210020000    5
 210030000    2
 210040000    5
 210050000    9
 210060000    5
 210070000    5
 210080000    5
 210090000    6
 210100000    5
 210110000    6
 210120000    4
 210130000    4
 210140000    9
 210150000    4
 210160000    7
 210170000    7
 210180000    5
 210190000    6
 210200000    5
 210210000    4
 210220000    5
 210230000    2
 210240000    5
 210250000    4
 210260000    4
 210270000    3
 210280000    4
 210290000    3
 210300000    3
 210310000    5
 210320000    3
 210330000    4
 210340000    4
 210350000    4
 210360000    4
 210370000    4
 210380000    4
 210390000    4
 210400000    4
 210410000    3
 210420000    3
 210430000    5
 210440000    4
 210450000    4
 210460000    5
 210470000    3
 210480000    4
 210490000    4
 210500000    3
 210510000    5
 210520000    5
 210530000    5
 210540000    4
 210550000    2
 210560000    3
 210570000    3
 210580000    4
 210590000    5
 210600000    4
 210610000    4
 210620000    4
 210630000    2
 210640000    3
 210650000    3
 210660000    3
 210670000    3
 210680000    3
 210690000    6
 210700000    2
 210710000    3
 210720000    3
 210730000    3
 210740000    5
 210750000    4
 210760000    4
 210770000    3
 210780000    3
 210790000    4
 210800000    5
 210810000    7
 210820000    4
 210830000    4
 210840000    2
 210850000    4
 210860000    5
 210870000    3
 210880000    5
 210890000    4
 210900000    9
 210910000    4
 210920000    4
 210930000    4
 210940000    4
 210950000    3
 210960000    3
 210970000    2
 210980000    4
 210990000    4
 211000000    4
 211010000    5
 211020000   11
 211030000   10
 211040000    4
 211050000    4
 211060000    3
 211070000    4
 211080000    3
 211090000    4
 211100000   13
 211110000   17
 211120000   15
 211130000   17
 211140000   12
 211150000    3
 211160000    3
 211170000    2
 211180000    3
 211190000    2
 211200000    5
 211210000    3
 211220000    6
 211230000    3
 211240000    3
 211250000    3
 211260000    3
 211270000    3
 211280000    3
 211290000    4
 211300000    2
 211310000    3
 211320000    4
 211330000    4
 211340000    4
 211350000    4
 211360000    5
 211370000    3
 211380000    3
 211390000    5
 211400000    4
 211410000    3
 211420000    4
 211430000    2
 211440000    3
 211450000    3
 211460000    4
 211470000    4
 211480000   13
 211490000   18
 211500000   21
 211510000   20
 211520000   16
 211530000    9
 211540000   15
 211550000   19
 211560000    8
 211570000   10
 211580000   15
 211590000   17
 211600000   19
 211610000    4
 211620000   18
 211630000    6
 211640000   20
 211650000   22
 211660000   16
 211670000   16
 211680000   16
 211690000   17
 211700000   19
 211710000   14
 211720000   12
 211730000   16
 211740000   15
 211750000   13
 211760000   17
 211770000    4
 211780000   16
 211790000   11
 211800000   13
 211810000   13
 211820000   16
 211830000    6
 211840000    6
 211850000   19
 211860000   18
 211870000    7
 211880000   17
 211890000    4
 211900000    7
 211910000   17
 211920000   19
 211930000    3
 211940000   12
 211950000   16
 211960000   19
 211970000    2
 211980000    3
 211990000    4
 212000000    4
 212010000   14
 212020000   15
 212030000    9
 212040000    9
 212050000   17
 212060000   16
 212070000    8
 212080000    5
 212090000    4
 212100000    5
 212110000    3
 212120000    3
 212130000    5
 212140000   19
 212150000   19
 212160000   16
 212170000    7
 212180000    4
 212190000   10
 212200000    4
 212210000   18
 212220000    4
 212230000    3
 212240000    4
 212250000    4
 212260000    3
 212270000    8
 212280000    4
 212290000    4
 212300000    7
 212310000    4
 212320000    4
 212330000    4
 212340000    4
 212350000    4
 212360000    3
 212370000    3
 212380000    3
 212390000    3
 212400000    5
 212410000    3
 212420000    9
 212430000    3
 212440000    3
 212450000    4
 212460000    3
 212470000    3
 212480000    3
 212490000    2
 212500000    5
 212510000    5
 212520000    5
 212530000    5
 212540000    3
 212550000    4
 212560000    3
 212570000    3
 212580000    4
 212590000    3
 212600000    4
 212610000    5
 212620000    4
 212630000    3
 212640000    3
 212650000    4
 212660000    5
 212670000    4
 212680000    3
 212690000    2
 212700000    4
 212710000    7
 212720000    3
 212730000    5
 212740000    5
 212750000    3
 212760000    5
 212770000    9
 212780000    4
 212790000    3
 212800000    3
 212810000    8
 212820000   11
 212830000   15
 212840000   13
 212850000   15
 212860000   12
 212870000   18
 212880000   21
 212890000   21
 212900000   19
 212910000   19
 212920000   22
 212930000   19
 212940000   12
 212950000    9
 212960000   13
 212970000   10
 212980000    4
 212990000    4
 213000000    3
 213010000    4
 213020000    3
 213030000    5
 213040000    4
 213050000    4
 213060000    4
 213070000    4
 213080000    4
 213090000    5
 213100000    3
 213110000    3
 213120000    3
 213130000    4
 213140000    4
 213150000    5
 213160000    4
 213170000    3
 213180000    2
 213190000    3
 213200000    3
 213210000    2
 213220000    3
 213230000    3
 213240000    3
 213250000    3
 213260000    4
 213270000    3
 213280000    5
 213290000    3
 213300000    5
 213310000    5
 213320000    3
 213330000    5
 213340000    5
 213350000    5
 213360000    5
 213370000    2
 213380000    4
 213390000    4
 213400000    7
 213410000    5
 213420000    3
 213430000    3
 213440000    4
 213450000    4
 213460000    4
 213470000    4
 213480000    2
 213490000    5
 213500000    3
 213510000    4
 213520000    4
 213530000    3
 213540000    4
 213550000    3
 213560000    4
 213570000    3
 213580000    4
 213590000    7
 213600000    4
 213610000    4
 213620000    3
 213630000    3
 213640000    5
 213650000    4
 213660000    8
 213670000    9
 213680000    5
 213690000    4
 213700000    3
 213710000    5
 213720000    4
 213730000    5
 213740000    4
 213750000    4
 213760000    5
 213770000    3
 213780000    5
 213790000    4
 213800000    3
 213810000    3
 213820000    3
 213830000    7
 213840000    7
 213850000    5
 213860000    5
 213870000    5
 213880000    4
 213890000    5
 213900000    3
 213910000    5
 213920000    4
 213930000    4
 213940000    4
 213950000    4
 213960000    3
 213970000    2
 213980000    3
 213990000    3
 214000000    5
 214010000    4
 214020000    3
 214030000   12
 214040000    5
 214050000    5
 214060000    3
 214070000    3
 214080000    3
 214090000    3
 214100000    2
 214110000    4
 214120000    2
 214130000    4
 214140000    4
 214150000    2
 214160000    3
 214170000    3
 214180000    3
 214190000    2
 214200000    2
 214210000    4
 214220000    3
 214230000    4
 214240000    3
 214250000    2
 214260000    3
 214270000    4
 214280000    4
 214290000    6
 214300000    5
 214310000    8
 214320000    4
 214330000    4
 214340000    4
 214350000    4
 214360000    5
 214370000    3
 214380000    3
 214390000    5
 214400000    5
 214410000    3
 214420000    4
 214430000    4
 214440000    7
 214450000    5
 214460000    5
 214470000    6
 214480000    4
 214490000    5
 214500000    5
 214510000    4
 214520000    5
 214530000    5
 214540000    4
 214550000    4
 214560000    5
 214570000    4
 214580000    4
 214590000    4
 214600000    6
 214610000    3
 214620000    4
 214630000    5
 214640000    5
 214650000    7
 214660000    4
 214670000    5
 214680000   14
 214690000    4
 214700000    4
 214710000    9
 214720000    5
 214730000    3
 214740000    4
 214750000    4
 214760000    7
 214770000    4
 214780000   10
 214790000    6
 214800000    5
 214810000    3
 214820000    3
 214830000    4
 214840000    2
 214850000   10
 214860000    4
 214870000    7
 214880000    5
 214890000    3
 214900000    5
 214910000    5
 214920000    5
 214930000    5
 214940000    5
 214950000    5
 214960000    5
 214970000    3
 214980000    5
 214990000    7
 215000000   18
 215010000   22
 215020000   19
 215030000    4
 215040000   17
 215050000    4
 215060000    7
 215070000    5
 215080000    5
 215090000    7
 215100000    5
 215110000    5
 215120000    5
 215130000    3
 215140000    3
 215150000    3
 215160000    4
 215170000    3
 215180000    4
 215190000    3
 215200000    4
 215210000    5
 215220000    7
 215230000    5
 215240000    3
 215250000    4
 215260000    4
 215270000    5
 215280000    5
 215290000    5
 215300000    5
 215310000    5
 215320000    5
 215330000    7
 215340000   12
 215350000    5
 215360000    4
 215370000    2
 215380000    4
 215390000    3
 215400000    7
 215410000    5
 215420000    4
 215430000    4
 215440000    5
 215450000    2
 215460000    4
 215470000    3
 215480000    4
 215490000    8
 215500000    5
 215510000    3
 215520000    6
 215530000    5
 215540000    5
 215550000    4
 215560000    5
 215570000    4
 215580000    4
 215590000    7
 215600000    5
 215610000    4
 215620000    9
 215630000   15
 215640000    2
 215650000    3
 215660000    4
 215670000    3
 215680000    4
 215690000    7
 215700000    4
 215710000    4
 215720000    5
 215730000    3
 215740000    3
 215750000    4
 215760000   11
 215770000   19
 215780000   19
 215790000   16
 215800000   16
 215810000   11
 215820000   17
 215830000   19
 215840000   19
 215850000   18
 215860000   20
 215870000   17
 215880000   12
 215890000   20
 215900000   20
 215910000   19
 215920000   19
 215930000   17
 215940000   12
 215950000   21
 215960000   11
 215970000   16
 215980000    8
 215990000    4
 216000000    4
 216010000   11
 216020000    4
 216030000    4
 216040000    4
 216050000    9
 216060000    3
 216070000    3
 216080000   18
 216090000   14
 216100000   21
 216110000   19
 216120000   22
 216130000   21
 216140000   19
 216150000   20
 216160000   21
 216170000   21
 216180000   15
 216190000    9
 216200000   16
 216210000   19
 216220000   13
 216230000    7
 216240000    5
 216250000    3
 216260000    4
 216270000    5
 216280000    4
 216290000    3
 216300000    4
 216310000    5
 216320000    5
 216330000    7
 216340000    5
 216350000    4
 216360000    6
 216370000    5
 216380000    3
 216390000    4
 216400000    5
 216410000    4
 216420000    3
 216430000    4
 216440000    4
 216450000    5
 216460000    2
 216470000    3
 216480000    4
 216490000    4
 216500000    7
 216510000    9
 216520000    3
 216530000    4
 216540000    4
 216550000    3
 216560000    3
 216570000    3
 216580000    8
 216590000    5
 216600000    3
 216610000    4
 216620000    3
 216630000    3
 216640000    3
 216650000    2
 216660000    3
 216670000    4
 216680000    2
 216690000    2
 216700000    5
 216710000    4
 216720000    3
 216730000    4
 216740000    5
 216750000    3
 216760000   10
 216770000    3
 216780000    3
 216790000    4
 216800000    3
 216810000    4
 216820000    4
 216830000    3
 216840000    4
 216850000    4
 216860000    4
 216870000    3
 216880000    3
 216890000    3
 216900000    3
 216910000    4
 216920000    3
 216930000    4
 216940000    3
 216950000    3
 216960000    3
 216970000    5
 216980000    3
 216990000    3
 217000000    4
 217010000    4
 217020000    3
 217030000    2
 217040000    4
 217050000    3
 217060000    3
 217070000    5
 217080000    3
 217090000    4
 217100000    4
 217110000    3
 217120000    3
 217130000    4
 217140000    4
 217150000    5
 217160000    4
 217170000    6
 217180000    5
 217190000    7
 217200000    3
 217210000    3
 217220000    5
 217230000    4
 217240000    2
 217250000    4
 217260000    5
 217270000    5
 217280000   11
 217290000    5
 217300000    4
 217310000    3
 217320000    4
 217330000    3
 217340000    4
 217350000    3
 217360000    4
 217370000    3
 217380000    3
 217390000    3
 217400000    4
 217410000    2
 217420000    4
 217430000    5
 217440000    5
 217450000    3
 217460000    5
 217470000    4
 217480000    8
 217490000    4
 217500000   16
 217510000    6
 217520000    5
 217530000    2
 217540000    3
 217550000    4
 217560000    5
 217570000    5
 217580000    5
 217590000    5
 217600000    4
 217610000   12
 217620000    3
 217630000    7
 217640000    5
 217650000    3
 217660000    3
 217670000    5
 217680000    4
 217690000    4
 217700000    7
 217710000    5
 217720000    4
 217730000    7
 217740000    7
 217750000    4
 217760000    4
 217770000    3
 217780000    7
 217790000    7
 217800000    4
 217810000    4
 217820000    5
 217830000    4
 217840000    5
 217850000    4
 217860000    4
 217870000    5
 217880000    5
 217890000    4
 217900000    5
 217910000    5
 217920000    8
 217930000    5
 217940000    5
 217950000    5
 217960000    6
 217970000    7
 217980000    4
 217990000    4
 218000000    3
 218010000    4
 218020000    7
 218030000    7
 218040000    7
 218050000    4
 218060000    6
 218070000    6
 218080000    8
 218090000   17
 218100000   22
 218110000   19
 218120000   20
 218130000   21
 218140000   22
 218150000   23
 218160000   21
 218170000   24
 218180000   26
 218190000   18
 218200000   26
 218210000   26
 218220000   23
 218230000   19
 218240000   23
 218250000   25
 218260000   26
 218270000   16
 218280000   26
 218290000   21
 218300000    6
 218310000    7
 218320000    5
 218330000    7
 218340000    7
 218350000    5
 218360000    5
 218370000    5
 218380000    3
 218390000    4
 218400000    5
 218410000    5
 218420000    7
 218430000    4
 218440000    3
 218450000    6
 218460000    5
 218470000    5
 218480000    7
 218490000    9
 218500000    6
 218510000    3
 218520000    4
 218530000    5
 218540000    4
 218550000    4
 218560000    5
 218570000    5
 218580000    4
 218590000    7
 218600000    6
 218610000    4
 218620000    5
 218630000    5
 218640000    7
 218650000   13
 218660000    8
 218670000    3
 218680000    7
 218690000    6
 218700000    7
 218710000    7
 218720000    4
 218730000    4
 218740000    5
 218750000    9
 218760000    9
 218770000    5
 218780000    6
 218790000   10
 218800000    5
 218810000    7
 218820000   10
 218830000    4
 218840000    5
 218850000    5
 218860000    5
 218870000    4
 218880000    4
 218890000    4
 218900000    4
 218910000    3
 218920000    3
 218930000    5
 218940000    4
 218950000    5
 218960000    5
 218970000    4
 218980000    6
 218990000    5
 219000000    7
 219010000    7
 219020000    5
 219030000    4
 219040000    6
 219050000    4
 219060000    5
 219070000    5
 219080000    5
 219090000    6
 219100000    5
 219110000    3
 219120000    5
 219130000    9
 219140000    7
 219150000    5
 219160000    5
 219170000    7
 219180000    7
 219190000    6
 219200000    5
 219210000    7
 219220000    5
 219230000    4
 219240000   17
 219250000    5
 219260000    7
 219270000    5
 219280000    5
 219290000    5
 219300000    5
 219310000    5
 219320000    8
 219330000    5
 219340000    4
 219350000    4
 219360000    4
 219370000    4
 219380000    7
 219390000    3
 219400000    6
 219410000    3
 219420000    6
 219430000    4
 219440000    5
 219450000    9
 219460000   10
 219470000   14
 219480000   17
 219490000   19
 219500000   14
 219510000   17
 219520000   20
 219530000   15
 219540000   20
 219550000   23
 219560000   26
 219570000   24
 219580000   26
 219590000   24
 219600000   18
 219610000   22
 219620000   23
 219630000   21
 219640000   21
 219650000   20
 219660000   19
 219670000   21
 219680000   22
 219690000   19
 219700000   19
 219710000   22
 219720000   19
 219730000   13
 219740000    2
 219750000   20
 219760000   24
 219770000   23
 219780000   26
 219790000   24
 219800000   24
 219810000   24
 219820000   26
 219830000   24
 219840000   23
 219850000   25
 219860000   22
 219870000   19
 219880000   24
 219890000   19
 219900000   21
 219910000   22
 219920000   19
 219930000   21
 219940000   23
 219950000   19
 219960000   21
 219970000   21
 219980000   21
 219990000   20
 220000000   21
 220000000   21
 220010000   16
 220020000   23
 220030000   21
 220040000   24
 220050000   18
 220060000   24
 220070000   22
 220080000   26
 220090000   22
 220100000   21
 220110000   26
 220120000   26
 220130000   26
 220140000   26
 220150000   26
 220160000   26
 220170000   24
 220180000   26
 220190000   23
 220200000   23
 220210000   22
 220220000   20
 220230000   13
 220240000   17
 220250000   13
 220260000   20
 220270000   15
 220280000   20
 220290000   21
 220300000   20
 220310000   21
 220320000   22
 220330000   22
 220340000   21
 220350000   21
 220360000    4
 220370000    3
 220380000    2
 220390000    4
 220400000    3
 220410000    2
 220420000    4
 220430000    5
 220440000    4
 220450000    5
 220460000    5
 220470000    5
 220480000    8
 220490000    4
 220500000    5
 220510000    6
 220520000    4
 220530000    3
 220540000    5
 220550000    5
 220560000    5
 220570000    5
 220580000    3
 220590000    4
 220600000    4
 220610000    4
 220620000    4
 220630000    5
 220640000    4
 220650000    4
 220660000    5
 220670000    4
 220680000    5
 220690000    6
 220700000   16
 220710000   14
 220720000   17
 220730000   18
 220740000   12
 220750000   19
 220760000    4
 220770000    4
 220780000    7
 220790000    4
 220800000    3
 220810000    4
 220820000    3
 220830000    2
 220840000    4
 220850000    3
 220860000    5
 220870000    3
 220880000    5
 220890000    4
 220900000    4
 220910000    3
 220920000    4
 220930000    5
 220940000    4
 220950000    4
 220960000    9
 220970000    5
 220980000    4
 220990000    3
 221000000    2
 221010000    3
 221020000    4
 221030000    4
 221040000    7
 221050000    6
 221060000    6
 221070000    5
 221080000    5
 221090000    2
 221100000   11
 221110000   20
 221120000    5
 221130000    3
 221140000    7
 221150000    4
 221160000   10
 221170000    3
 221180000    8
 221190000    5
 221200000    5
 221210000    4
 221220000    4
 221230000    3
 221240000    3
 221250000    3
 221260000    3
 221270000    4
 221280000    2
 221290000    3
 221300000    3
 221310000    5
 221320000    4
 221330000    3
 221340000    4
 221350000    3
 221360000    3
 221370000    4
 221380000    3
 221390000    3
 221400000    3
 221410000    3
 221420000    4
 221430000    5
 221440000    4
 221450000    5
 221460000    5
 221470000    4
 221480000    7
 221490000    4
 221500000    5
 221510000   13
 221520000   14
 221530000    6
 221540000    5
 221550000    4
 221560000    4
 221570000    4
 221580000    4
 221590000    5
 221600000    4
 221610000    2
 221620000    3
 221630000    4
 221640000    3
 221650000    3
 221660000    3
 221670000    3
 221680000    4
 221690000    2
 221700000    3
 221710000    2
 221720000    3
 221730000    4
 221740000    4
 221750000    5
 221760000    3
 221770000    3
 221780000    3
 221790000    4
 221800000    3
 221810000    3
 221820000    4
 221830000    4
 221840000    4
 221850000    3
 221860000    3
 221870000    4
 221880000    3
 221890000    4
 221900000    2
 221910000    3
 221920000    4
 221930000    3
 221940000    3
 221950000    3
 221960000    3
 221970000    2
 221980000    4
 221990000    3
 222000000    4
 222010000    3
 222020000    3
 222030000    3
 222040000    3
 222050000    3
 222060000    4
 222070000    3
 222080000    3
 222090000    4
 222100000    3
 222110000    4
 222120000    2
 222130000    3
 222140000    2
 222150000    3
 222160000    8
 222170000    4
 222180000    3
 222190000    4
 222200000    5
 222210000    4
 222220000    3
 222230000    5
 222240000    3
 222250000    4
 222260000    7
 222270000   19
 222280000    6
 222290000    8
 222300000    6
 222310000   22
 222320000    8
 222330000    3
 222340000    5
 222350000    2
 222360000    5
 222370000    5
 222380000    7
 222390000    4
 222400000    4
 222410000    7
 222420000    7
 222430000    8
 222440000    4
 222450000    5
 222460000    7
 222470000    3
 222480000   12
 222490000    5
 222500000    7
 222510000    5
 222520000    5
 222530000    4
 222540000    5
 222550000    5
 222560000    5
 222570000    4
 222580000    4
 222590000    4
 222600000    5
 222610000    3
 222620000    3
 222630000    5
 222640000    5
 222650000    5
 222660000    5
 222670000    7
 222680000    6
 222690000    7
 222700000    4
 222710000    5
 222720000   22
 222730000   22
 222740000   21
 222750000   21
 222760000   18
 222770000   21
 222780000   20
 222790000   21
 222800000   19
 222810000   20
 222820000   22
 222830000   19
 222840000   22
 222850000   25
 222860000   22
 222870000   23
 222880000   22
 222890000   16
 222900000   20
 222910000   19
 222920000    3
 222930000    4
 222940000    4
 222950000    4
 222960000    7
 222970000    5
 222980000    5
 222990000    5
 223000000    4
 223010000    4
 223020000    4
 223030000    3
 223040000    7
 223050000    4
 223060000    5
 223070000    3
 223080000    4
 223090000    5
 223100000    7
 223110000    3
 223120000    7
 223130000    4
 223140000    7
 223150000    5
 223160000    5
 223170000    4
 223180000    4
 223190000    5
 223200000    5
 223210000    9
 223220000   11
 223230000   13
 223240000    9
 223250000    4
 223260000   23
 223270000   18
 223280000   23
 223290000   19
 223300000   21
 223310000   14
 223320000   19
 223330000   15
 223340000   22
 223350000   22
 223360000   19
 223370000   21
 223380000   21
 223390000   20
 223400000   19
 223410000   23
 223420000   22
 223430000   15
 223440000   19
 223450000   19
 223460000   15
 223470000   19
 223480000   22
 223490000   23
 223500000   26
 223510000   23
 223520000   24
 223530000   17
 223540000   26
 223550000   17
 223560000   22
 223570000   16
 223580000   21
 223590000   22
 223600000   23
 223610000   16
 223620000   22
 223630000   19
 223640000   19
 223650000   20
 223660000   22
 223670000   20
 223680000   25
 223690000   22
 223700000   18
 223710000   18
 223720000   16
 223730000   17
 223740000   20
 223750000   21
 223760000   12
 223770000    4
 223780000    3
 223790000    3
 223800000    4
 223810000    5
 223820000    4
 223830000    3
 223840000    7
 223850000    4
 223860000    3
 223870000    4
 223880000    5
 223890000    3
 223900000    5
 223910000    3
 223920000    7
 223930000    7
 223940000    3
 223950000    4
 223960000    4
 223970000    6
 223980000    6
 223990000    5
 224000000    8
 224010000   16
 224020000   24
 224030000   23
 224040000   23
 224050000   23
 224060000   25
 224070000   21
 224080000   17
 224090000   21
 224100000   23
 224110000   17
 224120000    5
 224130000    7
 224140000    2
 224150000    5
 224160000    6
 224170000    5
 224180000    6
 224190000    8
 224200000    6
 224210000    5
 224220000    5
 224230000    5
 224240000    7
 224250000    5
 224260000    2
 224270000    4
 224280000    5
 224290000    4
 224300000    4
 224310000    3
 224320000    4
 224330000    2
 224340000    4
 224350000    3
 224360000    3
 224370000    4
 224380000    3
 224390000    4
 224400000    9
 224410000    5
 224420000    4
 224430000    3
 224440000    4
 224450000    5
 224460000    3
 224470000    4
 224480000   21
 224490000   16
 224500000   26
 224510000   24
 224520000   22
 224530000   26
 224540000   24
 224550000   26
 224560000   26
 224570000   26
 224580000   24
 224590000   22
 224600000   22
 224610000   22
 224620000   23
 224630000   20
 224640000   24
 224650000   26
 224660000   26
 224670000   23
 224680000   24
 224690000   26
 224700000   11
 224710000   17
 224720000   22
 224730000   24
 224740000   26
 224750000   26
 224760000   22
 224770000   26
 224780000   24
 224790000   27
 224800000   22
 224810000   26
 224820000   24
 224830000   26
 224840000   27
 224850000   24
 224860000   27
 224870000   26
 224880000   27
 224890000   26
 224900000   25
 224910000   24
 224920000   21
 224930000   22
 224940000   26
 224950000   25
 224960000   27
 224970000   21
 224980000   26
 224990000   26
 225000000   26
 225010000   22
 225020000   24
 225030000   24
 225040000   21
 225050000   22
 225060000   23
 225070000   21
 225080000   22
 225090000   23
 225100000   23
 225110000   23
 225120000   25
 225130000   26
 225140000   30
 225150000   24
 225160000   22
 225170000   23
 225180000   20
 225190000   21
 225200000   25
 225210000   21
 225220000   22
 225230000   22
 225240000   23
 225250000   25
 225260000   23
 225270000   18
 225280000   23
 225290000   23
 225300000   23
 225310000   26
 225320000   23
 225330000   25
 225340000   25
 225350000   26
 225360000   22
 225370000   24
 225380000   24
 225390000   17
 225400000   20
 225410000   23
 225420000   19
 225430000   19
 225440000   20
 225450000   21
 225460000   20
 225470000   21
 225480000   14
 225490000   22
 225500000   19
 225510000   17
 225520000   21
 225530000   17
 225540000   23
 225550000   23
 225560000   21
 225570000   20
 225580000   17
 225590000   18
 225600000    5
 225610000    6
 225620000    7
 225630000    4
 225640000    4
 225650000    5
 225660000    5
 225670000    5
 225680000    5
 225690000    4
 225700000    4
 225710000    5
 225720000    7
 225730000    4
 225740000    5
 225750000    3
 225760000    4
 225770000    3
 225780000    3
 225790000    3
 225800000    4
 225810000    5
 225820000    3
 225830000    5
 225840000    3
 225850000    3
 225860000    2
 225870000    4
 225880000    3
 225890000    6
 225900000    4
 225910000    3
 225920000    3
 225930000    3
 225940000    3
 225950000    3
 225960000    3
 225970000    4
 225980000    4
 225990000    3
 226000000    4
 226010000    3
 226020000    3
 226030000    3
 226040000    4
 226050000    2
 226060000    7
 226070000    5
 226080000    7
 226090000    7
 226100000    9
 226110000    9
 226120000    5
 226130000    5
 226140000    4
 226150000    3
 226160000    3
 226170000    5
 226180000    3
 226190000    3
 226200000    4
 226210000    4
 226220000    6
 226230000    4
 226240000    5
 226250000    5
 226260000   16
 226270000   22
 226280000   20
 226290000   11
 226300000    3
 226310000    5
 226320000    5
 226330000    4
 226340000    4
 226350000    3
 226360000    5
 226370000    3
 226380000    4
 226390000    5
 226400000    3
 226410000    5
 226420000    4
 226430000    4
 226440000    6
 226450000    4
 226460000    9
 226470000    4
 226480000    5
 226490000    5
 226500000    5
 226510000    5
 226520000    5
 226530000    6
 226540000    5
 226550000    6
 226560000    5
 226570000    7
 226580000    5
 226590000    5
 226600000    4
 226610000    5
 226620000    4
 226630000    5
 226640000    3
 226650000    8
 226660000    5
 226670000    6
 226680000    7
 226690000    3
 226700000    6
 226710000    4
 226720000    9
 226730000    4
 226740000    6
 226750000    7
 226760000    7
 226770000    5
 226780000    4
 226790000    5
 226800000    5
 226810000    4
 226820000    4
 226830000    3
 226840000    4
 226850000    4
 226860000    5
 226870000    4
 226880000    3
 226890000    5
 226900000    4
 226910000    4
 226920000    4
 226930000    5
 226940000    4
 226950000    5
 226960000    3
 226970000    4
 226980000    3
 226990000    3
 227000000    5
 227010000    5
 227020000    5
 227030000    7
 227040000    4
 227050000    5
 227060000    5
 227070000    5
 227080000    5
 227090000    5
 227100000   11
 227110000    8
 227120000    4
 227130000    7
 227140000    6
 227150000    6
 227160000    3
 227170000    4
 227180000    5
 227190000    4
 227200000    6
 227210000    5
 227220000    7
 227230000    7
 227240000    5
 227250000    4
 227260000    4
 227270000    5
 227280000    5
 227290000    5
 227300000    4
 227310000    9
 227320000    4
 227330000    5
 227340000    4
 227350000    5
 227360000    4
 227370000    4
 227380000    4
 227390000    3
 227400000    3
 227410000    4
 227420000    4
 227430000    3
 227440000    3
 227450000    4
 227460000    3
 227470000    3
 227480000    4
 227490000    3
 227500000    3
 227510000    3
 227520000    4
 227530000    5
 227540000    6
 227550000    7
 227560000    3
 227570000    7
 227580000    3
 227590000    3
 227600000    7
 227610000    6
 227620000    4
 227630000    4
 227640000    3
 227650000    6
 227660000    5
 227670000    6
 227680000    5
 227690000    5
 227700000    3
 227710000    4
 227720000    3
 227730000    7
 227740000    7
 227750000    4
 227760000    5
 227770000    4
 227780000    3
 227790000    3
 227800000    2
 227810000    3
 227820000    4
 227830000    3
 227840000    3
 227850000    4
 227860000    3
 227870000    3
 227880000    4
 227890000    4
 227900000    3
 227910000    3
 227920000    4
 227930000    5
 227940000    4
 227950000    2
 227960000    4
 227970000    5
 227980000    9
 227990000    5
 228000000    5
 228010000    5
 228020000    4
 228030000    4
 228040000    4
 228050000    2
 228060000    5
 228070000    3
 228080000    4
 228090000    3
 228100000    5
 228110000    4
 228120000    4
 228130000    5
 228140000    3
 228150000    3
 228160000    4
 228170000    3
 228180000    5
 228190000    3
 228200000    5
 228210000    5
 228220000    3
 228230000    3
 228240000    4
 228250000    3
 228260000    4
 228270000    2
 228280000    3
 228290000    4
 228300000    4
 228310000    4
 228320000    2
 228330000    3
 228340000    3
 228350000    4
 228360000    5
 228370000    2
 228380000    3
 228390000    2
 228400000    4
 228410000    4
 228420000    5
 228430000    5
 228440000    4
 228450000    4
 228460000    3
 228470000    3
 228480000    3
 228490000    4
 228500000    3
 228510000    5
 228520000    3
 228530000    3
 228540000    4
 228550000    4
 228560000    5
 228570000    6
 228580000    5
 228590000    4
 228600000    5
 228610000    6
 228620000    5
 228630000    4
 228640000    5
 228650000    4
 228660000    3
 228670000    3
 228680000    3
 228690000    4
 228700000    4
 228710000   12
 228720000    5
 228730000    3
 228740000    3
 228750000    5
 228760000    2
 228770000    4
 228780000   10
 228790000   11
 228800000    3
 228810000    5
 228820000    5
 228830000    2
 228840000    5
 228850000    4
 228860000    2
 228870000    4
 228880000    3
 228890000    3
 228900000    3
 228910000    7
 228920000    3
 228930000    5
 228940000    3
 228950000    2
 228960000    4
 228970000    4
 228980000    3
 228990000    3
 229000000    3
 229010000    4
 229020000    4
 229030000    4
 229040000    3
 229050000    4
 229060000    4
 229070000    3
 229080000    4
 229090000    3
 229100000    3
 229110000    5
 229120000    5
 229130000    4
 229140000   11
 229150000   11
 229160000    3
 229170000    4
 229180000    4
 229190000    4
 229200000    4
 229210000    3
 229220000    5
 229230000    4
 229240000    4
 229250000    5
 229260000    3
 229270000    4
 229280000    4
 229290000    4
 229300000    4
 229310000    2
 229320000    3
 229330000    4
 229340000    3
 229350000    3
 229360000    3
 229370000    4
 229380000    3
 229390000    3
 229400000    4
 229410000    5
 229420000    4
 229430000    6
 229440000    6
 229450000    5
 229460000    4
 229470000    5
 229480000    5
 229490000    5
 229500000    5
 229510000    6
 229520000    5
 229530000    5
 229540000    7
 229550000    6
 229560000    7
 229570000    5
 229580000    7
 229590000   12
 229600000   10
 229610000    8
 229620000   18
 229630000   19
 229640000   21
 229650000   12
 229660000   20
 229670000   18
 229680000   10
 229690000    8
 229700000    4
 229710000    4
 229720000    4
 229730000    2
 229740000    2
 229750000    5
 229760000    5
 229770000    4
 229780000    4
 229790000    5
 229800000    5
 229810000    5
 229820000   12
 229830000   18
 229840000   19
 229850000   13
 229860000   19
 229870000   20
 229880000   21
 229890000   16
 229900000   21
 229910000   19
 229920000   19
 229930000   20
 229940000   20
 229950000   20
 229960000   21
 229970000   18
 229980000   13
 229990000    7
 230000000    3
 230010000    3
 230020000    2
 230030000    3
 230040000    6
 230050000    5
 230060000    4
 230070000    4
 230080000    3
 230090000    5
 230100000    3
 230110000    3
 230120000    5
 230130000    7
 230140000    4
 230150000    7
 230160000    6
 230170000    4
 230180000    4
 230190000    6
 230200000    3
 230210000    3
 230220000    5
 230230000    5
 230240000    5
 230250000    4
 230260000    2
 230270000    3
 230280000    5
 230290000    3
 230300000    3
 230310000    6
 230320000    4
 230330000    4
 230340000    4
 230350000    5
 230360000    4
 230370000    3
 230380000    6
 230390000   19
 230400000   19
 230410000   16
 230420000   20
 230430000   13
 230440000   18
 230450000    7
 230460000   10
 230470000    5
 230480000    5
 230490000    7
 230500000    5
 230510000    5
 230520000    5
 230530000    3
 230540000    5
 230550000    2
 230560000   14
 230570000    4
 230580000    5
 230590000    5
 230600000    4
 230610000    5
 230620000    4
 230630000   12
 230640000    4
 230650000    5
 230660000    5
 230670000    4
 230680000    4
 230690000    3
 230700000    4
 230710000    5
 230720000    6
 230730000    5
 230740000   12
 230750000    8
 230760000    5
 230770000    3
 230780000    5
 230790000    5
 230800000    3
 230810000    9
 230820000    7
 230830000    5
 230840000    5
 230850000    4
 230860000    3
 230870000    5
 230880000    5
 230890000    8
 230900000    4
 230910000    9
 230920000    5
 230930000    8
 230940000    7
 230950000    5
 230960000   11
 230970000    8
 230980000    7
 230990000    6
 231000000    7
 231010000    8
 231020000    3
 231030000    2
 231040000    5
 231050000    6
 231060000    4
 231070000    5
 231080000    3
 231090000    8
 231100000    5
 231110000    4
 231120000    4
 231130000    9
 231140000   14
 231150000    5
 231160000    5
 231170000    4
 231180000    5
 231190000    5
 231200000    4
 231210000    3
 231220000    4
 231230000    5
 231240000    3
 231250000    5
 231260000    3
 231270000    4
 231280000    5
 231290000    5
 231300000    5
 231310000    4
 231320000    4
 231330000    7
 231340000    4
 231350000    5
 231360000    4
 231370000    4
 231380000    2
 231390000    5
 231400000    3
 231410000    4
 231420000    5
 231430000    5
 231440000    5
 231450000    8
 231460000    7
 231470000    5
 231480000    5
 231490000    7
 231500000    5
 231510000   13
 231520000   19
 231530000   19
 231540000    5
 231550000    5
 231560000   20
 231570000   21
 231580000   18
 231590000   18
 231600000   19
 231610000   12
 231620000   19
 231630000   19
 231640000   20
 231650000   18
 231660000   10
 231670000    5
 231680000    8
 231690000    3
 231700000    5
 231710000    5
 231720000    5
 231730000    4
 231740000    3
 231750000    5
 231760000    5
 231770000    5
 231780000    4
 231790000    5
 231800000    4
 231810000    4
 231820000    2
 231830000    4
 231840000    4
 231850000    5
 231860000    3
 231870000    3
 231880000    2
 231890000    3
 231900000    3
 231910000    3
 231920000    7
 231930000    4
 231940000    6
 231950000    4
 231960000    4
 231970000    5
 231980000    5
 231990000    4
 232000000    3
 232010000    5
 232020000    4
 232030000    4
 232040000    5
 232050000    5
 232060000    7
 232070000    4
 232080000    7
 232090000   11
 232100000   20
 232110000   23
 232120000   19
 232130000    7
 232140000   25
 232150000   15
 232160000    6
 232170000    4
 232180000    5
 232190000    5
 232200000    4
 232210000   12
 232220000    7
 232230000   17
 232240000   22
 232250000   26
 232260000   19
 232270000   21
 232280000   20
 232290000   21
 232300000   17
 232310000   12
 232320000   19
 232330000   17
 232340000   21
 232350000   18
 232360000   13
 232370000   20
 232380000   19
 232390000   22
 232400000   19
 232410000   19
 232420000   18
 232430000   17
 232440000   21
 232450000   22
 232460000   22
 232470000   24
 232480000   22
 232490000   22
 232500000   22
 232510000   20
 232520000   19
 232530000   15
 232540000   22
 232550000   18
 232560000   16
 232570000   19
 232580000    5
 232590000    5
 232600000    3
 232610000    3
 232620000    3
 232630000    3
 232640000    3
 232650000    4
 232660000    4
 232670000    3
 232680000   10
 232690000   14
 232700000   14
 232710000   14
 232720000   13
 232730000   13
 232740000   17
 232750000   13
 232760000   12
 232770000   11
 232780000   12
 232790000   18
 232800000   18
 232810000   15
 232820000   24
 232830000   17
 232840000   13
 232850000   16
 232860000   16
 232870000   22
 232880000   19
 232890000   19
 232900000   10
 232910000   20
 232920000   22
 232930000   26
 232940000   22
 232950000   20
 232960000   22
 232970000    5
 232980000    4
 232990000    7
 233000000    5
 233010000    7
 233020000    4
 233030000    5
 233040000    3
 233050000    4
 233060000    5
 233070000    5
 233080000    5
 233090000    8
 233100000   15
 233110000    5
 233120000   11
 233130000    7
 233140000    9
 233150000    7
 233160000    7
 233170000    7
 233180000    5
 233190000    5
 233200000    7
 233210000   11
 233220000    7
 233230000    4
 233240000   13
 233250000    7
 233260000    5
 233270000   10
 233280000    8
 233290000    7
 233300000    5
 233310000   11
 233320000   19
 233330000   13
 233340000   21
 233350000   15
 233360000   21
 233370000   21
 233380000   24
 233390000   26
 233400000   23
 233410000   20
 233420000   23
 233430000   25
 233440000   15
 233450000   24
 233460000   26
 233470000   26
 233480000   27
 233490000   26
 233500000   26
 233510000   26
 233520000   26
 233530000   24
 233540000   26
 233550000   22
 233560000   25
 233570000   25
 233580000   26
 233590000   26
 233600000   27
 233610000   26
 233620000   24
 233630000   19
 233640000   22
 233650000   23
 233660000   21
 233670000   27
 233680000   24
 233690000   23
 233700000   26
 233710000   32
 233720000   26
 233730000   26
 233740000   27
 233750000   21
 233760000   24
 233770000   21
 233780000   22
 233790000   21
 233800000   27
 233810000   20
 233820000   23
 233830000   24
 233840000   19
 233850000   19
 233860000   26
 233870000   24
 233880000   23
 233890000   21
 233900000   20
 233910000   22
 233920000   19
 233930000   19
 233940000   22
 233950000   20
 233960000   19
 233970000   19
 233980000   19
 233990000   21
 234000000    7
 234010000   14
 234020000   20
 234030000   15
 234040000    7
 234050000   11
 234060000    7
 234070000    5
 234080000    4
 234090000    7
 234100000    4
 234110000    2
 234120000    5
 234130000    4
 234140000    4
 234150000    5
 234160000    3
 234170000    3
 234180000    4
 234190000    4
 234200000    5
 234210000    5
 234220000    4
 234230000    5
 234240000    3
 234250000    3
 234260000    4
 234270000    4
 234280000    4
 234290000    3
 234300000    4
 234310000    4
 234320000    4
 234330000    7
 234340000    4
 234350000    2
 234360000   10
 234370000    9
 234380000   11
 234390000    5
 234400000    4
 234410000    6
 234420000   14
 234430000   21
 234440000   15
 234450000    8
 234460000    6
 234470000    3
 234480000    4
 234490000    4
 234500000    3
 234510000    4
 234520000    9
 234530000   16
 234540000   15
 234550000   13
 234560000   23
 234570000   23
 234580000   17
 234590000   21
 234600000   16
 234610000   15
 234620000   22
 234630000   19
 234640000   13
 234650000   16
 234660000    5
 234670000   12
 234680000    3
 234690000    3
 234700000    3
 234710000    5
 234720000    3
 234730000    4
 234740000    3
 234750000    3
 234760000    5
 234770000    4
 234780000    4
 234790000    4
 234800000    3
 234810000    3
 234820000    5
 234830000    3
 234840000    4
 234850000    3
 234860000    5
 234870000    4
 234880000    4
 234890000    4
 234900000    4
 234910000    9
 234920000   21
 234930000    4
 234940000    4
 234950000    5
 234960000    4
 234970000    3
 234980000    4
 234990000    5
 235000000    3
 235010000    4
 235020000    2
 235030000   10
 235040000    3
 235050000    7
 235060000    5
 235070000    5
 235080000    4
 235090000    4
 235100000    7
 235110000    4
 235120000    4
 235130000    4
 235140000    5
 235150000    4
 235160000    7
 235170000    4
 235180000    3
 235190000    3
 235200000    4
 235210000    4
 235220000    8
 235230000    5
 235240000    7
 235250000    6
 235260000    5
 235270000    5
 235280000    6
 235290000    5
 235300000    4
 235310000    4
 235320000    4
 235330000    5
 235340000    4
 235350000    5
 235360000    2
 235370000    3
 235380000    3
 235390000    2
 235400000    3
 235410000    3
 235420000    3
 235430000    3
 235440000    5
 235450000    4
 235460000    3
 235470000    6
 235480000    3
 235490000    4
 235500000    3
 235510000    3
 235520000    4
 235530000    3
 235540000    5
 235550000    6
 235560000    9
 235570000   12
 235580000    2
 235590000    4
 235600000    4
 235610000    3
 235620000    5
 235630000    4
 235640000    4
 235650000    6
 235660000    5
 235670000    3
 235680000    3
 235690000    5
 235700000    7
 235710000    7
 235720000    8
 235730000    5
 235740000    5
 235750000    5
 235760000    8
 235770000    5
 235780000    4
 235790000    4
 235800000    8
 235810000    4
 235820000    2
 235830000    5
 235840000    5
 235850000    3
 235860000    6
 235870000    4
 235880000    4
 235890000    9
 235900000    3
 235910000    4
 235920000    3
 235930000    4
 235940000    4
 235950000    3
 235960000    5
 235970000    7
 235980000    4
 235990000    4
 236000000    2
 236010000    7
 236020000    7
 236030000    3
 236040000    4
 236050000    5
 236060000   21
 236070000   23
 236080000   25
 236090000   21
 236100000   15
 236110000   19
 236120000   12
 236130000    5
 236140000   20
 236150000   18
 236160000   23
 236170000    3
 236180000   18
 236190000   21
 236200000    5
 236210000    5
 236220000    4
 236230000    7
 236240000    5
 236250000    5
 236260000    4
 236270000    5
 236280000    6
 236290000    7
 236300000    5
 236310000    3
 236320000    7
 236330000    5
 236340000    6
 236350000    5
 236360000    5
 236370000    4
 236380000    5
 236390000    4
 236400000    5
 236410000    5
 236420000    7
 236430000    5
 236440000    5
 236450000    4
 236460000    4
 236470000    5
 236480000    4
 236490000    5
 236500000    5
 236510000    5
 236520000    4
 236530000    5
 236540000    4
 236550000    3
 236560000    4
 236570000    4
 236580000    4
 236590000    2
 236600000    5
 236610000    4
 236620000    4
 236630000    9
 236640000   10
 236650000    6
 236660000    5
 236670000    5
 236680000    4
 236690000    5
 236700000   12
 236710000    5
 236720000    3
 236730000    3
 236740000    2
 236750000    4
 236760000    3
 236770000    3
 236780000    3
 236790000    3
 236800000    3
 236810000    4
 236820000    4
 236830000    4
 236840000    4
 236850000    3
 236860000    3
 236870000    5
 236880000    5
 236890000    4
 236900000    4
 236910000    4
 236920000    3
 236930000    3
 236940000    4
 236950000    4
 236960000    7
 236970000    5
 236980000    4
 236990000    8
 237000000    5
 237010000    8
 237020000    6
 237030000   14
 237040000   15
 237050000   15
 237060000   20
 237070000   22
 237080000   21
 237090000   20
 237100000   21
 237110000   19
 237120000   22
 237130000   20
 237140000   18
 237150000    4
 237160000    4
 237170000    3
 237180000    3
 237190000   21
 237200000   22
 237210000   26
 237220000   24
 237230000   21
 237240000   26
 237250000   24
 237260000   26
 237270000   26
 237280000   24
 237290000    6
 237300000   23
 237310000   26
 237320000   21
 237330000   16
 237340000    4
 237350000    4
 237360000    4
 237370000    5
 237380000    7
 237390000    4
 237400000    4
 237410000    4
 237420000    4
 237430000    5
 237440000    2
 237450000    3
 237460000    4
 237470000    4
 237480000    4
 237490000    3
 237500000    5
 237510000    5
 237520000    5
 237530000    4
 237540000    4
 237550000    4
 237560000    5
 237570000   11
 237580000   18
 237590000   12
 237600000   15
 237610000   12
 237620000   16
 237630000    9
 237640000    5
 237650000   11
 237660000   22
 237670000   18
 237680000   20
 237690000   18
 237700000   12
 237710000   22
 237720000   18
 237730000   15
 237740000   12
 237750000   13
 237760000   18
 237770000    6
 237780000    5
 237790000    5
 237800000    4
 237810000    3
 237820000    5
 237830000    3
 237840000    3
 237850000    5
 237860000    4
 237870000    8
 237880000    5
 237890000    5
 237900000    4
 237910000    5
 237920000    4
 237930000    4
 237940000    7
 237950000    5
 237960000    4
 237970000    3
 237980000    4
 237990000    5
 238000000    5
 238010000    5
 238020000    7
 238030000    6
 238040000    5
 238050000    4
 238060000    4
 238070000    5
 238080000    7
 238090000    5
 238100000    6
 238110000    7
 238120000    5
 238130000    5
 238140000    4
 238150000    5
 238160000    4
 238170000    4
 238180000   10
 238190000   19
 238200000   14
 238210000   18
 238220000   13
 238230000   23
 238240000   21
 238250000   26
 238260000   26
 238270000   26
 238280000   26
 238290000   25
 238300000   26
 238310000   22
 238320000   24
 238330000   26
 238340000   22
 238350000   22
 238360000   21
 238370000   24
 238380000   19
 238390000   24
 238400000   25
 238410000   25
 238420000   25
 238430000   23
 238440000   22
 238450000   26
 238460000   26
 238470000   24
 238480000   23
 238490000   26
 238500000   25
 238510000   22
 238520000   25
 238530000   25
 238540000   27
 238550000   25
 238560000   26
 238570000   26
 238580000   21
 238590000   21
 238600000   21
 238610000   23
 238620000   22
 238630000   27
 238640000   26
 238650000   26
 238660000   26
 238670000   21
 238680000   22
 238690000   27
 238700000   25
 238710000   26
 238720000   26
 238730000   26
 238740000   26
 238750000   23
 238760000   23
 238770000   27
 238780000   24
 238790000   26
 238800000   23
 238810000   27
 238820000   23
 238830000   24
 238840000   26
 238850000   24
 238860000   23
 238870000   23
 238880000   19
 238890000   21
 238900000   19
 238910000   19
 238920000    9
 238930000    8
 238940000    5
 238950000    5
 238960000    4
 238970000    4
 238980000    3
 238990000    4
 239000000    6
 239010000    5
 239020000    4
 239030000    4
 239040000    4
 239050000    4
 239060000    4
 239070000    4
 239080000    2
 239090000    5
 239100000    5
 239110000    4
 239120000    2
 239130000    3
 239140000    3
 239150000    3
 239160000   10
 239170000   20
 239180000   14
 239190000   23
 239200000   22
 239210000   19
 239220000   24
 239230000   21
 239240000   22
 239250000   22
 239260000   22
 239270000   21
 239280000   19
 239290000   24
 239300000   25
 239310000   21
 239320000   22
 239330000   19
 239340000   19
 239350000   19
 239360000   22
 239370000   19
 239380000   22
 239390000   21
 239400000   22
 239410000   22
 239420000   14
 239430000   23
 239440000   19
 239450000   23
 239460000   20
 239470000   19
 239480000   17
 239490000   19
 239500000   18
 239510000   19
 239520000   21
 239530000   19
 239540000   21
 239550000   19
 239560000   20
 239570000   20
 239580000   18
 239590000   18
 239600000   19
 239610000   21
 239620000    6
 239630000    5
 239640000    5
 239650000    4
 239660000    3
 239670000    4
 239680000    5
 239690000    3
 239700000    5
 239710000    3
 239720000   14
 239730000    4
 239740000    3
 239750000    3
 239760000    3
 239770000    5
 239780000    5
 239790000    4
 239800000    5
 239810000    4
 239820000    5
 239830000    5
 239840000    3
 239850000    5
 239860000    4
 239870000    5
 239880000    5
 239890000    7
 239900000    6
 239910000    4
 239920000    7
 239930000    6
 239940000    8
 239950000   12
 239960000    7
 239970000    7
 239980000    5
 239990000    6
 240000000    5
 240000000    5
 240010000   12
 240020000    5
 240030000    4
 240040000    5
 240050000   17
 240060000   16
 240070000    4
 240080000    7
 240090000    7
 240100000    6
 240110000    4
 240120000    4
 240130000    5
 240140000    5
 240150000    4
 240160000    5
 240170000    4
 240180000    4
 240190000    5
 240200000    5
 240210000    4
 240220000    3
 240230000    4
 240240000    3
 240250000    4
 240260000    5
 240270000    3
 240280000    2
 240290000    4
 240300000    3
 240310000    3
 240320000    3
 240330000    4
 240340000    3
 240350000    5
 240360000    5
 240370000    4
 240380000    3
 240390000    5
 240400000    4
 240410000    9
 240420000    5
 240430000   11
 240440000    5
 240450000    2
 240460000    8
 240470000    5
 240480000    5
 240490000    5
 240500000    4
 240510000    4
 240520000    6
 240530000    5
 240540000    5
 240550000    5
 240560000    5
 240570000    4
 240580000    4
 240590000    9
 240600000    4
 240610000    4
 240620000    7
 240630000    7
 240640000    7
 240650000    5
 240660000    4
 240670000    4
 240680000    2
 240690000    4
 240700000    5
 240710000    3
 240720000    8
 240730000    3
 240740000    5
 240750000    5
 240760000    4
 240770000    6
 240780000    5
 240790000    9
 240800000    5
 240810000    4
 240820000   10
 240830000   21
 240840000    5
 240850000    2
 240860000    3
 240870000    7
 240880000    5
 240890000    5
 240900000    5
 240910000    3
 240920000    4
 240930000    3
 240940000    3
 240950000    5
 240960000    5
 240970000   18
 240980000    4
 240990000    5
 241000000    8
 241010000    4
 241020000    4
 241030000    4
 241040000    7
 241050000    7
 241060000    5
 241070000    7
 241080000    7
 241090000    5
 241100000    9
 241110000    7
 241120000   10
 241130000   16
 241140000    7
 241150000    7
 241160000   13
 241170000   19
 241180000   13
 241190000   16
 241200000   13
 241210000    4
 241220000    7
 241230000   19
 241240000   15
 241250000    4
 241260000    4
 241270000    7
 241280000    7
 241290000    4
 241300000    7
 241310000    7
 241320000    7
 241330000    5
 241340000    4
 241350000    7
 241360000    4
 241370000    3
 241380000    4
 241390000    6
 241400000    6
 241410000   13
 241420000   22
 241430000   19
 241440000   22
 241450000   13
 241460000   12
 241470000   22
 241480000   18
 241490000   17
 241500000    8
 241510000    6
 241520000    7
 241530000    4
 241540000    3
 241550000    3
 241560000    3
 241570000    4
 241580000    5
 241590000    3
 241600000    3
 241610000    3
 241620000    5
 241630000    4
 241640000    5
 241650000    5
 241660000    4
 241670000    7
 241680000    7
 241690000    5
 241700000    3
 241710000    3
 241720000    3
 241730000    4
 241740000    2
 241750000    3
 241760000    4
 241770000    3
 241780000    3
 241790000    5
 241800000    3
 241810000    5
 241820000    4
 241830000    8
 241840000    5
 241850000   11
 241860000   10
 241870000    5
 241880000   10
 241890000    7
 241900000    7
 241910000    5
 241920000    5
 241930000    5
 241940000    6
 241950000    4
 241960000    4
 241970000    4
 241980000    2
 241990000    5
 242000000    2
 242010000    5
 242020000    3
 242030000    4
 242040000    5
 242050000    5
 242060000    4
 242070000    3
 242080000    3
 242090000    5
 242100000    4
 242110000    6
 242120000    7
 242130000    4
 242140000    4
 242150000    5
 242160000    4
 242170000    5
 242180000    5
 242190000    3
 242200000    5
 242210000    5
 242220000    7
 242230000    7
 242240000    5
 242250000    5
 242260000    9
 242270000    5
 242280000    3
 242290000    4
 242300000    6
 242310000    5
 242320000    4
 242330000    4
 242340000    5
 242350000    5
 242360000    5
 242370000    5
 242380000    5
 242390000    5
 242400000    6
 242410000    4
 242420000    7
 242430000    4
 242440000    4
 242450000    4
 242460000    4
 242470000    5
 242480000    3
 242490000    5
 242500000    4
 242510000    4
 242520000    6
 242530000    3
 242540000    4
 242550000    2
 242560000    4
 242570000    3
 242580000    4
 242590000    5
 242600000    4
 242610000    4
 242620000    7
 242630000   12
 242640000    4
 242650000    3
 242660000    4
 242670000    4
 242680000    3
 242690000    4
 242700000    5
 242710000    6
 242720000    5
 242730000    5
 242740000    7
 242750000    7
 242760000    5
 242770000    3
 242780000    5
 242790000    4
 242800000    5
 242810000    8
 242820000    6
 242830000   18
 242840000    5
 242850000    5
 242860000    4
 242870000    7
 242880000    5
 242890000    5
 242900000    7
 242910000    5
 242920000    5
 242930000    5
 242940000    7
 242950000    4
 242960000    4
 242970000    5
 242980000    6
 242990000    5
 243000000    4
 243010000    3
 243020000    5
 243030000    3
 243040000    4
 243050000    4
 243060000    5
 243070000    5
 243080000    5
 243090000    4
 243100000    3
 243110000    5
 243120000    4
 243130000    4
 243140000    5
 243150000    3
 243160000    3
 243170000    3
 243180000    4
 243190000    3
 243200000    5
 243210000    4
 243220000    3
 243230000    4
 243240000    3
 243250000    3
 243260000    3
 243270000    5
 243280000    4
 243290000    3
 243300000    4
 243310000    2
 243320000    4
 243330000    6
 243340000    8
 243350000    4
 243360000    6
 243370000    8
 243380000    7
 243390000    3
 243400000    5
 243410000   10
 243420000    4
 243430000    5
 243440000    7
 243450000    8
 243460000    3
 243470000   12
 243480000    5
 243490000    8
 243500000   14
 243510000    7
 243520000   10
 243530000   19
 243540000   19
 243550000   18
 243560000   21
 243570000   23
 243580000    4
 243590000    5
 243600000    6
 243610000    7
 243620000    3
 243630000    5
 243640000    5
 243650000    4
 243660000    3
 243670000    6
 243680000    4
 243690000    5
 243700000    4
 243710000    4
 243720000    4
 243730000    4
 243740000    7
 243750000   12
 243760000    4
 243770000    7
 243780000    9
 243790000    3
 243800000   14
 243810000   11
 243820000    4
 243830000    4
 243840000    5
 243850000    5
 243860000    7
 243870000    7
 243880000    5
 243890000    6
 243900000    5
 243910000    8
 243920000    7
 243930000    7
 243940000    5
 243950000    7
 243960000    4
 243970000    4
 243980000    4
 243990000    5
 244000000    7
 244010000    7
 244020000    5
 244030000    6
 244040000    5
 244050000    3
 244060000    4
 244070000    4
 244080000    5
 244090000    5
 244100000    5
 244110000    5
 244120000    4
 244130000    4
 244140000    5
 244150000    5
 244160000    3
 244170000    5
 244180000    4
 244190000    4
 244200000    4
 244210000    4
 244220000    3
 244230000    4
 244240000    3
 244250000    5
 244260000    3
 244270000    2
 244280000    3
 244290000    3
 244300000    4
 244310000    4
 244320000    5
 244330000    4
 244340000    4
 244350000    3
 244360000    3
 244370000    4
 244380000    4
 244390000    4
 244400000    6
 244410000    5
 244420000    4
 244430000    3
 244440000    2
 244450000    6
 244460000    4
 244470000    4
 244480000    3
 244490000    4
 244500000    4
 244510000    3
 244520000    3
 244530000    3
 244540000    3
 244550000    3
 244560000    3
 244570000    3
 244580000    2
 244590000    5
 244600000    3
 244610000    5
 244620000    7
 244630000    5
 244640000    5
 244650000    5
 244660000    4
 244670000    4
 244680000    4
 244690000    7
 244700000    3
 244710000   21
 244720000   21
 244730000   21
 244740000   22
 244750000   21
 244760000   22
 244770000   21
 244780000   25
 244790000   22
 244800000   20
 244810000   23
 244820000   21
 244830000   19
 244840000   22
 244850000   23
 244860000   23
 244870000   26
 244880000   21
 244890000   19
 244900000   24
 244910000   21
 244920000   23
 244930000   24
 244940000   26
 244950000   24
 244960000   23
 244970000   23
 244980000   26
 244990000   22
 245000000   22
 245010000   21
 245020000   21
 245030000   23
 245040000   26
 245050000   22
 245060000   26
 245070000   20
 245080000   17
 245090000   22
 245100000   26
 245110000   21
 245120000   22
 245130000   19
 245140000   24
 245150000   22
 245160000   22
 245170000   24
 245180000   17
 245190000   20
 245200000   25
 245210000   22
 245220000   17
 245230000    7
 245240000    7
 245250000    7
 245260000    4
 245270000   12
 245280000   20
 245290000   21
 245300000   18
 245310000   23
 245320000   21
 245330000   22
 245340000   25
 245350000   23
 245360000   25
 245370000   22
 245380000   26
 245390000   23
 245400000   23
 245410000   26
 245420000   26
 245430000   25
 245440000   26
 245450000   22
 245460000   25
 245470000   25
 245480000   25
 245490000   23
 245500000   21
 245510000   25
 245520000   26
 245530000   21
 245540000   23
 245550000   26
 245560000   22
 245570000   23
 245580000   23
 245590000   15
 245600000   19
 245610000   20
 245620000   24
 245630000   26
 245640000   24
 245650000   21
 245660000   26
 245670000   24
 245680000   22
 245690000   19
 245700000   22
 245710000   26
 245720000   26
 245730000   26
 245740000   24
 245750000   23
 245760000   23
 245770000   22
 245780000   26
 245790000   20
 245800000   23
 245810000   23
 245820000   23
 245830000   23
 245840000   21
 245850000   21
 245860000   21
 245870000   21
 245880000   22
 245890000   22
 245900000   21
 245910000   14
 245920000   19
 245930000   18
 245940000   17
 245950000   15
 245960000   18
 245970000   19
 245980000   20
 245990000   19
 246000000   19
 246010000   21
 246020000   18
 246030000   19
 246040000   22
 246050000   17
 246060000   22
 246070000   22
 246080000   21
 246090000   21
 246100000   19
 246110000   17
 246120000   22
 246130000   23
 246140000   19
 246150000   21
 246160000   22
 246170000   19
 246180000   15
 246190000   21
 246200000   19
 246210000   27
 246220000   22
 246230000   23
 246240000   24
 246250000   24
 246260000   19
 246270000   23
 246280000   19
 246290000   23
 246300000   21
 246310000    8
 246320000   10
 246330000   12
 246340000    7
 246350000    5
 246360000    4
 246370000   14
 246380000    7
 246390000    6
 246400000    6
 246410000    6
 246420000    3
 246430000    4
 246440000    2
 246450000    4
 246460000    7
 246470000    5
 246480000    5
 246490000    3
 246500000    8
 246510000    5
 246520000    5
 246530000    5
 246540000    4
 246550000    3
 246560000    3
 246570000    3
 246580000   18
 246590000   11
 246600000    4
 246610000    4
 246620000    5
 246630000    5
 246640000    3
 246650000    6
 246660000    6
 246670000    3
 246680000    4
 246690000    5
 246700000    3
 246710000    4
 246720000    5
 246730000    4
 246740000   10
 246750000    5
 246760000    5
 246770000   11
 246780000    4
 246790000    5
 246800000    7
 246810000    4
 246820000    4
 246830000    5
 246840000   15
 246850000    4
 246860000    4
 246870000    5
 246880000    7
 246890000    7
 246900000    4
 246910000    4
 246920000    6
 246930000    6
 246940000    4
 246950000    5
 246960000    4
 246970000    4
 246980000    5
 246990000    7
 247000000    5
 247010000    9
 247020000    5
 247030000    7
 247040000    7
 247050000   10
 247060000    3
 247070000    5
 247080000    5
 247090000    5
 247100000    6
 247110000    5
 247120000    5
 247130000    5
 247140000    6
 247150000    5
 247160000    5
 247170000   13
 247180000    6
 247190000    7
 247200000    8
 247210000    5
 247220000    4
 247230000    1
 247240000    4
 247250000    4
 247260000    5
 247270000    5
 247280000    5
 247290000    6
 247300000    5
 247310000    4
 247320000    8
 247330000    5
 247340000    4
 247350000    4
 247360000    5
 247370000    5
 247380000   10
 247390000    3
 247400000    4
 247410000    4
 247420000    5
 247430000    6
 247440000    7
 247450000    9
 247460000    9
 247470000   19
 247480000    5
 247490000    4
 247500000    3
 247510000    7
 247520000    4
 247530000    5
 247540000    8
 247550000    7
 247560000    5
 247570000    4
 247580000    5
 247590000    4
 247600000    3
 247610000    3
 247620000    4
 247630000    5
 247640000    4
 247650000    6
 247660000    8
 247670000    9
 247680000    4
 247690000    5
 247700000    4
 247710000    4
 247720000    5
 247730000    5
 247740000    6
 247750000    4
 247760000    7
 247770000    5
 247780000    7
 247790000    8
 247800000    7
 247810000    4
 247820000    7
 247830000    5
 247840000    3
 247850000    4
 247860000    4
 247870000    4
 247880000    7
 247890000   14
 247900000   14
 247910000   22
 247920000   19
 247930000   22
 247940000   23
 247950000   22
 247960000   23
 247970000   19
 247980000   21
 247990000   17
 248000000   22
 248010000   21
 248020000   20
 248030000   20
 248040000   25
 248050000   23
 248060000   21
 248070000   26
 248080000   24
 248090000   26
 248100000   25
 248110000   19
 248120000   11
 248130000    5
 248140000    2
 248150000    3
 248160000    4
 248170000    5
 248180000    3
 248190000    3
 248200000   10
 248210000   19
 248220000   11
 248230000   20
 248240000   23
 248250000   22
 248260000   19
 248270000   13
 248280000   21
 248290000   18
 248300000   19
 248310000   20
 248320000   26
 248330000   22
 248340000   26
 248350000   26
 248360000   26
 248370000   26
 248380000   25
 248390000   27
 248400000   27
 248410000   22
 248420000   23
 248430000   23
 248440000   23
 248450000   25
 248460000   23
 248470000   24
 248480000   25
 248490000   26
 248500000   23
 248510000   27
 248520000   23
 248530000   26
 248540000   23
 248550000   26
 248560000   25
 248570000   26
 248580000   22
 248590000   19
 248600000   26
 248610000   21
 248620000   26
 248630000   26
 248640000   25
 248650000   26
 248660000   19
 248670000   19
 248680000   21
 248690000   19
 248700000   19
 248710000   23
 248720000   20
 248730000    6
 248740000    5
 248750000   10
 248760000    5
 248770000    4
 248780000    5
 248790000    4
 248800000    4
 248810000    4
 248820000    3
 248830000    3
 248840000    4
 248850000    3
 248860000    4
 248870000    4
 248880000    5
 248890000    6
 248900000    5
 248910000    5
 248920000    5
 248930000    8
 248940000   16
 248950000    6
 248960000    5
 248970000    6
 248980000    5
 248990000    5
 249000000    5
 249010000    3
 249020000    4
 249030000    4
 249040000    4
 249050000    4
 249060000    4
 249070000    4
 249080000    3
 249090000    3
 249100000    4
 249110000    4
 249120000    3
 249130000    3
 249140000    5
 249150000    3
 249160000    5
 249170000    5
 249180000    7
 249190000    5
 249200000    7
 249210000    5
 249220000    7
 249230000    5
 249240000    5
 249250000    8
 249260000    4
 249270000    8
 249280000    4
 249290000    3
 249300000    5
 249310000   19
 249320000   18
 249330000   18
 249340000    4
 249350000    3
 249360000    4
 249370000    4
 249380000    5
 249390000    5
 249400000    7
 249410000    6
 249420000    7
 249430000    4
 249440000   22
 249450000   22
 249460000   26
 249470000   21
 249480000   24
 249490000   24
 249500000   26
 249510000   24
 249520000   24
 249530000   22
 249540000   21
 249550000   24
 249560000   23
 249570000   23
 249580000   27
 249590000   27
 249600000   23
 249610000   21
 249620000   24
 249630000   19
 249640000   15
 249650000   17
 249660000   17
 249670000   21
 249680000   18
 249690000   25
 249700000   22
 249710000   19
 249720000   21
 249730000   20
 249740000   22
 249750000   24
 249760000   20
 249770000   20
[truncated: 1,215,761 more chars]
