# Supplementary material for: Directional translocation resistance of Zika xrRNA
Source: Nat Commun. 2020 Jul 27;11:3749. doi: 10.1038/s41467-020-17508-7 (PMC7385498; doi:10.1038/s41467-020-17508-7)
Supplement: Supplementary file 4 — Source Data [file 41467_2020_17508_MOESM4_ESM.zip › Source_Data_Figures/Fig2B/5'translocation-rate_r0-T300K/r_1_translocated_portion.dat]

# Trajectory file ../../zika_rna/03_translocation_by_force_ramping/TP_END1/rate1x/t95/r_1/dump_t95_Rramped.lammpstrj
# time  length_translocated_portion
         0    3
     10000    2
     20000    4
     30000    2
     40000    3
     50000    2
     60000    2
     70000    2
     80000    2
     90000    3
    100000    3
    110000    2
    120000    3
    130000    3
    140000    3
    150000    3
    160000    2
    170000    2
    180000    3
    190000    2
    200000    2
    210000    3
    220000    2
    230000    3
    240000    3
    250000    2
    260000    4
    270000    5
    280000    3
    290000    3
    300000    2
    310000    3
    320000    4
    330000    3
    340000    3
    350000    3
    360000    2
    370000    3
    380000    3
    390000    3
    400000    4
    410000    2
    420000    3
    430000    2
    440000    4
    450000    4
    460000    3
    470000    3
    480000    3
    490000    2
    500000    3
    510000   10
    520000   13
    530000    3
    540000    2
    550000    4
    560000    2
    570000    3
    580000    3
    590000    4
    600000    3
    610000    2
    620000    4
    630000    2
    640000    3
    650000    3
    660000    3
    670000    3
    680000    3
    690000    3
    700000    3
    710000    2
    720000    3
    730000    3
    740000    4
    750000    3
    760000    3
    770000    4
    780000    2
    790000    3
    800000    4
    810000    3
    820000    4
    830000    2
    840000    4
    850000    2
    860000    3
    870000    3
    880000    3
    890000    2
    900000    2
    910000    3
    920000    3
    930000    3
    940000    3
    950000    2
    960000    3
    970000    3
    980000    4
    990000    4
   1000000    4
   1010000    3
   1020000    3
   1030000    3
   1040000    3
   1050000    2
   1060000    2
   1070000    3
   1080000    3
   1090000    3
   1100000    3
   1110000    2
   1120000    3
   1130000    3
   1140000    4
   1150000    3
   1160000    3
   1170000    3
   1180000    3
   1190000    3
   1200000    3
   1210000    5
   1220000    3
   1230000    2
   1240000    3
   1250000    4
   1260000    3
   1270000    2
   1280000    3
   1290000    3
   1300000    3
   1310000    3
   1320000    2
   1330000    2
   1340000    3
   1350000    3
   1360000    2
   1370000    2
   1380000    2
   1390000    2
   1400000    3
   1410000    3
   1420000    3
   1430000    5
   1440000    2
   1450000    3
   1460000    3
   1470000    4
   1480000    3
   1490000    3
   1500000    3
   1510000    3
   1520000    3
   1530000    4
   1540000    3
   1550000    3
   1560000    3
   1570000    3
   1580000    3
   1590000    4
   1600000    3
   1610000    3
   1620000    3
   1630000    3
   1640000    3
   1650000    5
   1660000    3
   1670000    2
   1680000    2
   1690000    4
   1700000    2
   1710000    4
   1720000    3
   1730000    3
   1740000    3
   1750000    5
   1760000    4
   1770000    5
   1780000    3
   1790000    3
   1800000    3
   1810000    5
   1820000    3
   1830000    3
   1840000    4
   1850000    3
   1860000    2
   1870000    4
   1880000    3
   1890000    3
   1900000    3
   1910000    2
   1920000    3
   1930000    4
   1940000    3
   1950000    3
   1960000    3
   1970000    3
   1980000    3
   1990000    3
   2000000    3
   2010000    2
   2020000    2
   2030000    2
   2040000    6
   2050000    7
   2060000    3
   2070000    4
   2080000    2
   2090000    2
   2100000    2
   2110000    3
   2120000    3
   2130000    3
   2140000    4
   2150000    3
   2160000    3
   2170000    3
   2180000    3
   2190000    3
   2200000    3
   2210000    3
   2220000    3
   2230000    4
   2240000    4
   2250000    3
   2260000    3
   2270000    3
   2280000    3
   2290000    2
   2300000    2
   2310000    2
   2320000    3
   2330000    3
   2340000    3
   2350000    2
   2360000    3
   2370000    3
   2380000    2
   2390000    3
   2400000    3
   2410000    3
   2420000    3
   2430000    3
   2440000    3
   2450000    2
   2460000    3
   2470000    3
   2480000    3
   2490000    3
   2500000    3
   2510000    3
   2520000    4
   2530000    3
   2540000    4
   2550000    3
   2560000    3
   2570000    3
   2580000    3
   2590000    3
   2600000    4
   2610000    3
   2620000    3
   2630000    3
   2640000    4
   2650000    2
   2660000    4
   2670000    2
   2680000   10
   2690000    5
   2700000    6
   2710000    4
   2720000    3
   2730000    3
   2740000    2
   2750000    3
   2760000    3
   2770000    3
   2780000    3
   2790000    3
   2800000    2
   2810000    3
   2820000    3
   2830000    3
   2840000    6
   2850000    4
   2860000    2
   2870000    3
   2880000    4
   2890000    3
   2900000    3
   2910000    5
   2920000    5
   2930000    3
   2940000    3
   2950000    2
   2960000    3
   2970000    3
   2980000    4
   2990000    2
   3000000   10
   3010000    4
   3020000    4
   3030000    2
   3040000    4
   3050000    3
   3060000    3
   3070000    2
   3080000    3
   3090000    3
   3100000    3
   3110000    4
   3120000    3
   3130000    3
   3140000    5
   3150000    8
   3160000    4
   3170000    5
   3180000    4
   3190000    3
   3200000    3
   3210000    3
   3220000    4
   3230000    5
   3240000    4
   3250000    5
   3260000    2
   3270000    2
   3280000    4
   3290000    3
   3300000    2
   3310000    3
   3320000    3
   3330000    3
   3340000    3
   3350000    3
   3360000    4
   3370000    1
   3380000    2
   3390000    3
   3400000    3
   3410000    3
   3420000    3
   3430000    3
   3440000    3
   3450000    3
   3460000    3
   3470000    3
   3480000    5
   3490000    4
   3500000    4
   3510000    5
   3520000    3
   3530000    2
   3540000    3
   3550000    3
   3560000    3
   3570000    3
   3580000    3
   3590000    3
   3600000    2
   3610000    4
   3620000    5
   3630000    3
   3640000    3
   3650000    3
   3660000    3
   3670000    4
   3680000    5
   3690000    3
   3700000    2
   3710000    2
   3720000    2
   3730000    3
   3740000    4
   3750000    2
   3760000    3
   3770000    3
   3780000    2
   3790000    3
   3800000    3
   3810000    2
   3820000    4
   3830000    4
   3840000    3
   3850000    3
   3860000    4
   3870000    3
   3880000    2
   3890000    3
   3900000    3
   3910000    3
   3920000    2
   3930000    2
   3940000    2
   3950000    3
   3960000    2
   3970000    3
   3980000    3
   3990000    4
   4000000    3
   4010000    3
   4020000    3
   4030000    4
   4040000    3
   4050000    2
   4060000    2
   4070000    3
   4080000    4
   4090000    3
   4100000    2
   4110000    3
   4120000    2
   4130000    3
   4140000    3
   4150000    3
   4160000    4
   4170000    5
   4180000    3
   4190000    3
   4200000    4
   4210000    3
   4220000    2
   4230000    3
   4240000    3
   4250000    2
   4260000    3
   4270000    3
   4280000    3
   4290000    3
   4300000    3
   4310000    4
   4320000    2
   4330000    4
   4340000    3
   4350000    3
   4360000    3
   4370000    2
   4380000    3
   4390000    3
   4400000    3
   4410000    3
   4420000    3
   4430000    3
   4440000    4
   4450000    3
   4460000    3
   4470000    3
   4480000    4
   4490000    3
   4500000    3
   4510000    3
   4520000    3
   4530000    2
   4540000    2
   4550000    2
   4560000    2
   4570000    3
   4580000    3
   4590000    3
   4600000    3
   4610000    3
   4620000    2
   4630000    3
   4640000    3
   4650000    3
   4660000    3
   4670000    3
   4680000    4
   4690000    3
   4700000    3
   4710000    2
   4720000    4
   4730000    3
   4740000    4
   4750000    2
   4760000    4
   4770000    3
   4780000    3
   4790000    3
   4800000    3
   4810000    3
   4820000    4
   4830000    3
   4840000    5
   4850000    4
   4860000    2
   4870000    3
   4880000    4
   4890000    3
   4900000    2
   4910000    2
   4920000    3
   4930000    3
   4940000    4
   4950000    4
   4960000    4
   4970000    8
   4980000    4
   4990000    3
   5000000    4
   5010000    4
   5020000    3
   5030000    2
   5040000    2
   5050000    4
   5060000    4
   5070000    3
   5080000    2
   5090000    2
   5100000    3
   5110000    2
   5120000    3
   5130000    4
   5140000    3
   5150000    2
   5160000    3
   5170000    3
   5180000    4
   5190000    2
   5200000    3
   5210000    3
   5220000    3
   5230000    3
   5240000    4
   5250000    3
   5260000    2
   5270000    4
   5280000    3
   5290000    2
   5300000    3
   5310000    5
   5320000    3
   5330000    6
   5340000    2
   5350000    5
   5360000    5
   5370000    3
   5380000    2
   5390000    3
   5400000    4
   5410000   15
   5420000    2
   5430000    3
   5440000    3
   5450000    3
   5460000    3
   5470000    3
   5480000    2
   5490000    4
   5500000    2
   5510000    4
   5520000    3
   5530000    3
   5540000    2
   5550000   11
   5560000   13
   5570000    4
   5580000    2
   5590000    3
   5600000    3
   5610000    3
   5620000    3
   5630000    3
   5640000    2
   5650000    3
   5660000    3
   5670000    3
   5680000    3
   5690000    2
   5700000    3
   5710000    3
   5720000    3
   5730000    3
   5740000    4
   5750000    3
   5760000    2
   5770000    2
   5780000    3
   5790000    3
   5800000    3
   5810000    3
   5820000    3
   5830000    3
   5840000    3
   5850000    3
   5860000    4
   5870000    3
   5880000    4
   5890000    2
   5900000    3
   5910000    2
   5920000    2
   5930000    3
   5940000    2
   5950000    4
   5960000    4
   5970000    4
   5980000    4
   5990000    3
   6000000    4
   6010000    3
   6020000    3
   6030000    5
   6040000    4
   6050000    5
   6060000    3
   6070000    3
   6080000    4
   6090000    3
   6100000    4
   6110000    5
   6120000    3
   6130000    3
   6140000    2
   6150000    3
   6160000    3
   6170000    3
   6180000    3
   6190000    4
   6200000    3
   6210000    3
   6220000    3
   6230000    3
   6240000    4
   6250000    3
   6260000    2
   6270000    3
   6280000    8
   6290000    2
   6300000    3
   6310000    2
   6320000    5
   6330000    3
   6340000    3
   6350000    3
   6360000    3
   6370000    3
   6380000    2
   6390000    2
   6400000    3
   6410000    4
   6420000    3
   6430000    2
   6440000    3
   6450000    2
   6460000    2
   6470000    3
   6480000    4
   6490000    3
   6500000    2
   6510000    3
   6520000    9
   6530000    2
   6540000    4
   6550000    3
   6560000    3
   6570000    7
   6580000    2
   6590000    3
   6600000    3
   6610000    2
   6620000    4
   6630000    5
   6640000    2
   6650000    3
   6660000    3
   6670000    2
   6680000    3
   6690000    2
   6700000    2
   6710000    3
   6720000    3
   6730000    2
   6740000    3
   6750000    3
   6760000    3
   6770000    3
   6780000    2
   6790000    3
   6800000    3
   6810000    1
   6820000    4
   6830000    3
   6840000    4
   6850000    3
   6860000    3
   6870000    2
   6880000    3
   6890000    3
   6900000    3
   6910000    3
   6920000    3
   6930000    3
   6940000    4
   6950000    3
   6960000    3
   6970000    3
   6980000    4
   6990000    2
   7000000    2
   7010000    4
   7020000    3
   7030000    5
   7040000    3
   7050000    3
   7060000    3
   7070000    3
   7080000    3
   7090000    4
   7100000    3
   7110000    3
   7120000    2
   7130000    3
   7140000    3
   7150000    3
   7160000    3
   7170000    3
   7180000    4
   7190000    3
   7200000    5
   7210000    4
   7220000    3
   7230000    3
   7240000    3
   7250000    2
   7260000    4
   7270000    3
   7280000    4
   7290000    3
   7300000    2
   7310000    2
   7320000    2
   7330000    2
   7340000    3
   7350000    3
   7360000    2
   7370000    5
   7380000    3
   7390000    4
   7400000    3
   7410000    4
   7420000    2
   7430000    3
   7440000    5
   7450000    3
   7460000    4
   7470000    4
   7480000    2
   7490000    3
   7500000    3
   7510000    2
   7520000    3
   7530000    4
   7540000    5
   7550000    3
   7560000    3
   7570000    3
   7580000    2
   7590000    2
   7600000    3
   7610000    2
   7620000    3
   7630000    4
   7640000    4
   7650000    3
   7660000    3
   7670000    4
   7680000    3
   7690000    3
   7700000    3
   7710000    4
   7720000    3
   7730000    3
   7740000    3
   7750000    3
   7760000    2
   7770000    3
   7780000    2
   7790000    3
   7800000    3
   7810000    2
   7820000    4
   7830000    3
   7840000    3
   7850000    4
   7860000    2
   7870000    3
   7880000   10
   7890000    5
   7900000    3
   7910000    3
   7920000    4
   7930000    3
   7940000    3
   7950000    3
   7960000    3
   7970000    3
   7980000    3
   7990000    3
   8000000    4
   8010000    3
   8020000    3
   8030000    3
   8040000    3
   8050000    3
   8060000    4
   8070000    3
   8080000    5
   8090000    4
   8100000    4
   8110000    4
   8120000    4
   8130000    4
   8140000    3
   8150000    4
   8160000    3
   8170000    3
   8180000    3
   8190000    3
   8200000    2
   8210000    3
   8220000    3
   8230000    2
   8240000    3
   8250000    3
   8260000    3
   8270000    3
   8280000    3
   8290000    3
   8300000    3
   8310000    3
   8320000    3
   8330000    3
   8340000    5
   8350000    2
   8360000    3
   8370000    3
   8380000    3
   8390000    3
   8400000    3
   8410000    3
   8420000    3
   8430000    3
   8440000    2
   8450000    3
   8460000    3
   8470000    4
   8480000    3
   8490000    3
   8500000    3
   8510000    3
   8520000    2
   8530000    3
   8540000    3
   8550000    3
   8560000    3
   8570000    2
   8580000    6
   8590000    4
   8600000    5
   8610000    2
   8620000    3
   8630000    3
   8640000    3
   8650000    4
   8660000    3
   8670000    3
   8680000    3
   8690000    3
   8700000    3
   8710000    3
   8720000    3
   8730000    3
   8740000    2
   8750000    3
   8760000    3
   8770000    2
   8780000    2
   8790000    3
   8800000    3
   8810000    7
   8820000    4
   8830000    3
   8840000    3
   8850000    4
   8860000    4
   8870000    4
   8880000    3
   8890000    3
   8900000    2
   8910000    4
   8920000    3
   8930000    2
   8940000    3
   8950000    2
   8960000    3
   8970000    2
   8980000    3
   8990000    3
   9000000    3
   9010000    4
   9020000    3
   9030000    3
   9040000    4
   9050000    4
   9060000    3
   9070000    3
   9080000    3
   9090000    3
   9100000    3
   9110000    2
   9120000    3
   9130000    3
   9140000    3
   9150000    3
   9160000    4
   9170000    4
   9180000    2
   9190000    4
   9200000    3
   9210000    3
   9220000    3
   9230000    2
   9240000    2
   9250000    3
   9260000    3
   9270000    3
   9280000    2
   9290000    2
   9300000    5
   9310000    2
   9320000    3
   9330000    2
   9340000    3
   9350000    3
   9360000    3
   9370000   12
   9380000    2
   9390000    3
   9400000    2
   9410000    4
   9420000    2
   9430000    4
   9440000    3
   9450000    4
   9460000    2
   9470000    3
   9480000    3
   9490000    3
   9500000    3
   9510000    2
   9520000    3
   9530000    3
   9540000    3
   9550000    3
   9560000    2
   9570000    3
   9580000    3
   9590000    3
   9600000    4
   9610000    4
   9620000    3
   9630000    3
   9640000    3
   9650000    4
   9660000    4
   9670000    3
   9680000    3
   9690000    2
   9700000    3
   9710000    3
   9720000    3
   9730000    3
   9740000    3
   9750000    1
   9760000    3
   9770000    3
   9780000    3
   9790000    3
   9800000    3
   9810000    3
   9820000    3
   9830000    5
   9840000    3
   9850000    2
   9860000    4
   9870000    4
   9880000    3
   9890000    3
   9900000    3
   9910000    2
   9920000    2
   9930000    3
   9940000    2
   9950000    4
   9960000    4
   9970000    2
   9980000    4
   9990000    4
  10000000    2
  10010000    3
  10020000    3
  10030000    2
  10040000    3
  10050000    2
  10060000    2
  10070000    3
  10080000    2
  10090000    3
  10100000    4
  10110000    3
  10120000    2
  10130000    2
  10140000    4
  10150000    3
  10160000    3
  10170000    3
  10180000    2
  10190000    2
  10200000    2
  10210000    2
  10220000    3
  10230000    2
  10240000    3
  10250000    3
  10260000    3
  10270000    2
  10280000    3
  10290000    2
  10300000    2
  10310000    3
  10320000    3
  10330000    4
  10340000    4
  10350000    4
  10360000    3
  10370000    3
  10380000    3
  10390000    3
  10400000    3
  10410000    3
  10420000    4
  10430000    3
  10440000    4
  10450000    3
  10460000    2
  10470000    4
  10480000    3
  10490000    4
  10500000    2
  10510000    3
  10520000    4
  10530000    3
  10540000    4
  10550000    2
  10560000    3
  10570000    3
  10580000    2
  10590000    3
  10600000    2
  10610000    4
  10620000    3
  10630000    3
  10640000    3
  10650000    2
  10660000    3
  10670000    2
  10680000    3
  10690000    3
  10700000    3
  10710000    2
  10720000    3
  10730000    3
  10740000    3
  10750000    3
  10760000    3
  10770000    3
  10780000    4
  10790000    3
  10800000    3
  10810000    2
  10820000    3
  10830000    2
  10840000    3
  10850000    7
  10860000    3
  10870000    4
  10880000    5
  10890000    4
  10900000    3
  10910000    3
  10920000    2
  10930000    3
  10940000    2
  10950000    3
  10960000    4
  10970000    4
  10980000    3
  10990000    3
  11000000    5
  11010000    3
  11020000    4
  11030000    3
  11040000    2
  11050000    3
  11060000    3
  11070000    4
  11080000    4
  11090000    3
  11100000    3
  11110000    4
  11120000    3
  11130000    4
  11140000    2
  11150000    2
  11160000    4
  11170000    3
  11180000    4
  11190000    3
  11200000    2
  11210000    3
  11220000    3
  11230000    4
  11240000    3
  11250000    3
  11260000    3
  11270000    2
  11280000    4
  11290000    3
  11300000    4
  11310000    3
  11320000    3
  11330000    5
  11340000    3
  11350000    2
  11360000    2
  11370000    4
  11380000    3
  11390000    3
  11400000    3
  11410000    3
  11420000    2
  11430000    2
  11440000    4
  11450000    4
  11460000    3
  11470000    3
  11480000    4
  11490000    3
  11500000    3
  11510000    5
  11520000    3
  11530000    3
  11540000    3
  11550000    2
  11560000    2
  11570000    3
  11580000    3
  11590000    3
  11600000    3
  11610000    3
  11620000    3
  11630000    2
  11640000    2
  11650000    3
  11660000    3
  11670000    3
  11680000    3
  11690000    3
  11700000    3
  11710000    3
  11720000    3
  11730000    2
  11740000    2
  11750000    3
  11760000    3
  11770000    3
  11780000    4
  11790000    4
  11800000    4
  11810000    3
  11820000    3
  11830000    3
  11840000    4
  11850000    2
  11860000    3
  11870000    3
  11880000    2
  11890000    2
  11900000    3
  11910000    2
  11920000    3
  11930000    4
  11940000    3
  11950000    2
  11960000    3
  11970000    3
  11980000    3
  11990000    2
  12000000    2
  12010000    3
  12020000    2
  12030000    2
  12040000    3
  12050000    3
  12060000    3
  12070000    2
  12080000    3
  12090000    3
  12100000    2
  12110000    3
  12120000    3
  12130000    2
  12140000    4
  12150000    2
  12160000    2
  12170000    3
  12180000    3
  12190000    3
  12200000    2
  12210000    3
  12220000    4
  12230000    2
  12240000    3
  12250000    3
  12260000    2
  12270000    3
  12280000    3
  12290000    3
  12300000    3
  12310000   13
  12320000    7
  12330000    8
  12340000   10
  12350000    2
  12360000    3
  12370000    3
  12380000    4
  12390000    3
  12400000    2
  12410000    3
  12420000    3
  12430000    4
  12440000    3
  12450000    2
  12460000    3
  12470000    2
  12480000    4
  12490000    2
  12500000    2
  12510000    3
  12520000    2
  12530000    2
  12540000    3
  12550000    3
  12560000    3
  12570000    3
  12580000    3
  12590000    3
  12600000    3
  12610000    5
  12620000    3
  12630000    3
  12640000    3
  12650000    3
  12660000    3
  12670000    2
  12680000    3
  12690000    3
  12700000    2
  12710000    2
  12720000    2
  12730000    1
  12740000    4
  12750000    2
  12760000    3
  12770000    2
  12780000    4
  12790000    3
  12800000    5
  12810000    3
  12820000    3
  12830000    4
  12840000    3
  12850000    4
  12860000    4
  12870000    3
  12880000    3
  12890000    2
  12900000    3
  12910000    4
  12920000    3
  12930000    2
  12940000    4
  12950000    4
  12960000    3
  12970000    4
  12980000    4
  12990000    3
  13000000    3
  13010000    3
  13020000    3
  13030000    5
  13040000   11
  13050000   12
  13060000   15
  13070000   11
  13080000   18
  13090000   16
  13100000   12
  13110000   15
  13120000   17
  13130000   15
  13140000   19
  13150000   18
  13160000   19
  13170000   17
  13180000   19
  13190000    5
  13200000    3
  13210000    2
  13220000    3
  13230000    3
  13240000    6
  13250000    4
  13260000    3
  13270000    2
  13280000    2
  13290000    4
  13300000    4
  13310000    4
  13320000    4
  13330000    4
  13340000    5
  13350000    2
  13360000    6
  13370000    5
  13380000    3
  13390000    3
  13400000    4
  13410000    5
  13420000    4
  13430000    3
  13440000    3
  13450000    3
  13460000    4
  13470000    3
  13480000    2
  13490000    3
  13500000    5
  13510000    3
  13520000    3
  13530000    3
  13540000    3
  13550000    3
  13560000    3
  13570000    3
  13580000    2
  13590000    3
  13600000    3
  13610000    3
  13620000    2
  13630000    3
  13640000    3
  13650000    3
  13660000    3
  13670000    3
  13680000    3
  13690000    3
  13700000    2
  13710000    4
  13720000    3
  13730000    3
  13740000    2
  13750000    3
  13760000    4
  13770000    3
  13780000    3
  13790000    3
  13800000    4
  13810000    3
  13820000    5
  13830000    3
  13840000    2
  13850000    3
  13860000    3
  13870000    4
  13880000    4
  13890000    3
  13900000   12
  13910000    2
  13920000    3
  13930000    2
  13940000    3
  13950000    3
  13960000    2
  13970000    2
  13980000    2
  13990000    2
  14000000    3
  14010000    3
  14020000    3
  14030000    4
  14040000    3
  14050000    2
  14060000    2
  14070000    3
  14080000    2
  14090000    2
  14100000    3
  14110000    4
  14120000    2
  14130000    3
  14140000    5
  14150000    4
  14160000    3
  14170000    3
  14180000    3
  14190000    3
  14200000    3
  14210000    3
  14220000    3
  14230000    3
  14240000    3
  14250000    3
  14260000    3
  14270000    3
  14280000    3
  14290000    3
  14300000    3
  14310000    2
  14320000    4
  14330000    3
  14340000    3
  14350000    4
  14360000    3
  14370000    3
  14380000    3
  14390000    2
  14400000    4
  14410000    2
  14420000    2
  14430000    3
  14440000    2
  14450000    2
  14460000    3
  14470000    3
  14480000    3
  14490000    3
  14500000    2
  14510000    3
  14520000    5
  14530000    3
  14540000    3
  14550000    3
  14560000    2
  14570000    2
  14580000    2
  14590000    2
  14600000    2
  14610000    3
  14620000    3
  14630000    3
  14640000    3
  14650000    3
  14660000    3
  14670000    3
  14680000    3
  14690000    3
  14700000    3
  14710000    3
  14720000    3
  14730000    2
  14740000    2
  14750000    3
  14760000    3
  14770000    2
  14780000    2
  14790000    3
  14800000    4
  14810000    4
  14820000    2
  14830000    3
  14840000    3
  14850000    3
  14860000    2
  14870000    4
  14880000    3
  14890000    3
  14900000    3
  14910000    3
  14920000    3
  14930000    2
  14940000    8
  14950000    7
  14960000    5
  14970000    3
  14980000    3
  14990000    3
  15000000    2
  15010000    3
  15020000    3
  15030000    2
  15040000    3
  15050000    3
  15060000    2
  15070000    3
  15080000    2
  15090000    4
  15100000    4
  15110000    3
  15120000    4
  15130000    3
  15140000    3
  15150000    3
  15160000    3
  15170000    2
  15180000    3
  15190000    2
  15200000    2
  15210000    3
  15220000    3
  15230000    3
  15240000    2
  15250000    2
  15260000    3
  15270000    3
  15280000    3
  15290000    3
  15300000    3
  15310000    3
  15320000    3
  15330000    2
  15340000    2
  15350000    3
  15360000    4
  15370000    3
  15380000    3
  15390000    3
  15400000    5
  15410000    3
  15420000    3
  15430000    2
  15440000    3
  15450000    3
  15460000    3
  15470000    3
  15480000    3
  15490000    3
  15500000    3
  15510000    4
  15520000    3
  15530000    2
  15540000    3
  15550000    3
  15560000    3
  15570000    3
  15580000    3
  15590000    4
  15600000    3
  15610000    2
  15620000    3
  15630000    3
  15640000    4
  15650000    3
  15660000    3
  15670000    2
  15680000    2
  15690000    4
  15700000    3
  15710000    2
  15720000    4
  15730000    3
  15740000    3
  15750000    3
  15760000    3
  15770000    4
  15780000    2
  15790000    3
  15800000    4
  15810000    3
  15820000    3
  15830000    3
  15840000    2
  15850000    3
  15860000    4
  15870000    3
  15880000    2
  15890000    2
  15900000    3
  15910000    2
  15920000    3
  15930000    3
  15940000    3
  15950000    2
  15960000    3
  15970000    2
  15980000    2
  15990000    3
  16000000    2
  16010000    2
  16020000    2
  16030000    3
  16040000    3
  16050000    3
  16060000    3
  16070000    2
  16080000    3
  16090000    3
  16100000    3
  16110000    2
  16120000    3
  16130000    2
  16140000    2
  16150000    3
  16160000    3
  16170000    3
  16180000    2
  16190000    2
  16200000    3
  16210000    3
  16220000    8
  16230000    4
  16240000    4
  16250000    4
  16260000    3
  16270000    2
  16280000    2
  16290000    3
  16300000    3
  16310000    2
  16320000    2
  16330000    2
  16340000    4
  16350000    3
  16360000    3
  16370000    3
  16380000    3
  16390000    3
  16400000    3
  16410000    2
  16420000    3
  16430000    2
  16440000    3
  16450000    3
  16460000    3
  16470000    2
  16480000    3
  16490000    3
  16500000    2
  16510000    5
  16520000    3
  16530000    3
  16540000    2
  16550000    3
  16560000    3
  16570000    4
  16580000    2
  16590000    3
  16600000    3
  16610000    3
  16620000    4
  16630000    3
  16640000    3
  16650000    3
  16660000    3
  16670000    2
  16680000    3
  16690000    3
  16700000    3
  16710000    2
  16720000    3
  16730000    3
  16740000    3
  16750000    3
  16760000    5
  16770000    3
  16780000    3
  16790000    2
  16800000    3
  16810000    3
  16820000    3
  16830000    3
  16840000    3
  16850000    3
  16860000    2
  16870000    3
  16880000    3
  16890000    2
  16900000    4
  16910000    3
  16920000    3
  16930000    3
  16940000    2
  16950000    2
  16960000    3
  16970000    3
  16980000    3
  16990000    2
  17000000    3
  17010000    3
  17020000    3
  17030000    3
  17040000    3
  17050000    3
  17060000    3
  17070000    3
  17080000    3
  17090000    3
  17100000    2
  17110000    3
  17120000    3
  17130000    3
  17140000    2
  17150000    3
  17160000    3
  17170000    3
  17180000    3
  17190000    3
  17200000    2
  17210000    3
  17220000    3
  17230000    4
  17240000    3
  17250000    3
  17260000    2
  17270000    3
  17280000    2
  17290000    2
  17300000    3
  17310000    3
  17320000    3
  17330000    3
  17340000    3
  17350000    2
  17360000    4
  17370000    3
  17380000    4
  17390000    4
  17400000    3
  17410000    4
  17420000    3
  17430000    4
  17440000    2
  17450000    3
  17460000    4
  17470000    3
  17480000    3
  17490000    3
  17500000    2
  17510000    3
  17520000    3
  17530000    3
  17540000    2
  17550000    3
  17560000    3
  17570000    3
  17580000    4
  17590000    3
  17600000    3
  17610000    3
  17620000    3
  17630000    3
  17640000    3
  17650000    4
  17660000    5
  17670000    4
  17680000    2
  17690000    3
  17700000    2
  17710000    3
  17720000    3
  17730000    2
  17740000    3
  17750000    3
  17760000    3
  17770000    3
  17780000    3
  17790000    3
  17800000   13
  17810000    3
  17820000    3
  17830000    4
  17840000    3
  17850000    4
  17860000    3
  17870000    3
  17880000    4
  17890000    4
  17900000    4
  17910000    3
  17920000    3
  17930000    3
  17940000    3
  17950000    3
  17960000    3
  17970000    4
  17980000    2
  17990000    3
  18000000    3
  18010000    4
  18020000    3
  18030000    4
  18040000    4
  18050000    3
  18060000    4
  18070000    5
  18080000    2
  18090000    4
  18100000    3
  18110000    3
  18120000    5
  18130000    2
  18140000    2
  18150000    4
  18160000    3
  18170000    3
  18180000    3
  18190000    3
  18200000    3
  18210000    3
  18220000    6
  18230000    4
  18240000    3
  18250000    4
  18260000    4
  18270000    4
  18280000    5
  18290000    4
  18300000    4
  18310000    3
  18320000    4
  18330000    3
  18340000    3
  18350000    3
  18360000    3
  18370000    2
  18380000    4
  18390000    5
  18400000    3
  18410000    3
  18420000    3
  18430000    5
  18440000    5
  18450000    3
  18460000    3
  18470000    3
  18480000    7
  18490000    3
  18500000    4
  18510000    5
  18520000    4
  18530000    4
  18540000    3
  18550000    3
  18560000    3
  18570000    3
  18580000    2
  18590000    4
  18600000    3
  18610000    2
  18620000    2
  18630000    2
  18640000    3
  18650000    3
  18660000    3
  18670000    3
  18680000    3
  18690000    3
  18700000    3
  18710000    3
  18720000    3
  18730000    2
  18740000    3
  18750000    3
  18760000    4
  18770000    4
  18780000    3
  18790000    3
  18800000    4
  18810000    4
  18820000    3
  18830000    2
  18840000    3
  18850000    3
  18860000    3
  18870000    4
  18880000    3
  18890000    3
  18900000    2
  18910000    2
  18920000    4
  18930000    3
  18940000    3
  18950000    2
  18960000    2
  18970000    4
  18980000    3
  18990000    3
  19000000    5
  19010000    4
  19020000    3
  19030000    3
  19040000    3
  19050000    3
  19060000    2
  19070000    4
  19080000    2
  19090000    3
  19100000    3
  19110000    3
  19120000    3
  19130000    2
  19140000    3
  19150000    3
  19160000    3
  19170000    3
  19180000    3
  19190000    2
  19200000    3
  19210000    2
  19220000    3
  19230000    3
  19240000    2
  19250000    4
  19260000    3
  19270000    3
  19280000    3
  19290000    3
  19300000    4
  19310000    3
  19320000    4
  19330000    4
  19340000    2
  19350000    3
  19360000    4
  19370000    3
  19380000    3
  19390000    3
  19400000    4
  19410000    2
  19420000    3
  19430000    3
  19440000    2
  19450000    3
  19460000    3
  19470000    5
  19480000    2
  19490000    4
  19500000    3
  19510000    3
  19520000    6
  19530000    3
  19540000    3
  19550000    3
  19560000    3
  19570000    3
  19580000    3
  19590000    2
  19600000    2
  19610000    2
  19620000    3
  19630000    2
  19640000    2
  19650000    2
  19660000    3
  19670000    3
  19680000    3
  19690000    3
  19700000    3
  19710000    4
  19720000    3
  19730000    4
  19740000    1
  19750000    3
  19760000    3
  19770000    3
  19780000    4
  19790000    3
  19800000    3
  19810000    4
  19820000    3
  19830000    3
  19840000    5
  19850000    4
  19860000    3
  19870000    2
  19880000    3
  19890000    4
  19900000    4
  19910000    3
  19920000    3
  19930000    4
  19940000    3
  19950000    4
  19960000    3
  19970000    3
  19980000    4
  19990000    3
  20000000    3
  20000000    3
  20010000    4
  20020000    4
  20030000    5
  20040000    4
  20050000    3
  20060000    3
  20070000    5
  20080000    4
  20090000    4
  20100000    2
  20110000    4
  20120000    3
  20130000    6
  20140000    5
  20150000    9
  20160000    9
  20170000    6
  20180000    4
  20190000    4
  20200000   14
  20210000   12
  20220000    3
  20230000   10
  20240000   11
  20250000   13
  20260000   13
  20270000    5
  20280000    4
  20290000    3
  20300000    3
  20310000    4
  20320000    2
  20330000    3
  20340000    3
  20350000    4
  20360000    3
  20370000    3
  20380000    3
  20390000    2
  20400000    3
  20410000    3
  20420000    3
  20430000    3
  20440000    3
  20450000    3
  20460000    2
  20470000    4
  20480000    3
  20490000    2
  20500000    3
  20510000    3
  20520000    3
  20530000    3
  20540000    3
  20550000    3
  20560000    3
  20570000    5
  20580000    3
  20590000    2
  20600000    2
  20610000    3
  20620000    3
  20630000    2
  20640000    5
  20650000    3
  20660000    3
  20670000    4
  20680000    4
  20690000    3
  20700000    5
  20710000    3
  20720000    3
  20730000    4
  20740000    5
  20750000    4
  20760000    3
  20770000    4
  20780000    7
  20790000    4
  20800000    3
  20810000    3
  20820000    3
  20830000    3
  20840000    4
  20850000    4
  20860000    3
  20870000    3
  20880000    3
  20890000    3
  20900000    2
  20910000    2
  20920000    2
  20930000    3
  20940000    2
  20950000    3
  20960000    3
  20970000    3
  20980000    2
  20990000    3
  21000000    2
  21010000    3
  21020000    3
  21030000    2
  21040000    3
  21050000    3
  21060000    3
  21070000    3
  21080000    3
  21090000    3
  21100000    5
  21110000    5
  21120000    2
  21130000    3
  21140000    3
  21150000    3
  21160000    3
  21170000    3
  21180000    3
  21190000    4
  21200000    3
  21210000    4
  21220000    3
  21230000    3
  21240000    3
  21250000    2
  21260000    3
  21270000    2
  21280000    3
  21290000    2
  21300000    3
  21310000    2
  21320000    3
  21330000    3
  21340000    1
  21350000    3
  21360000    3
  21370000    3
  21380000    4
  21390000    3
  21400000    3
  21410000    2
  21420000    2
  21430000    2
  21440000    3
  21450000    3
  21460000    3
  21470000    2
  21480000    2
  21490000    2
  21500000    3
  21510000    2
  21520000    3
  21530000    3
  21540000    2
  21550000    4
  21560000    2
  21570000    2
  21580000    3
  21590000    3
  21600000    3
  21610000    2
  21620000    3
  21630000    4
  21640000    3
  21650000    3
  21660000    2
  21670000    3
  21680000    2
  21690000    3
  21700000    3
  21710000    3
  21720000    3
  21730000    3
  21740000    3
  21750000    4
  21760000    3
  21770000    3
  21780000    4
  21790000    3
  21800000    5
  21810000    3
  21820000    3
  21830000    3
  21840000    2
  21850000    3
  21860000    3
  21870000    3
  21880000    3
  21890000    4
  21900000    4
  21910000    4
  21920000    2
  21930000    2
  21940000    3
  21950000    4
  21960000    2
  21970000    2
  21980000    4
  21990000    2
  22000000    3
  22010000    2
  22020000    2
  22030000    3
  22040000    3
  22050000    3
  22060000    3
  22070000    2
  22080000    7
  22090000   12
  22100000    3
  22110000    2
  22120000    4
  22130000    3
  22140000    2
  22150000    4
  22160000    4
  22170000    3
  22180000    4
  22190000    4
  22200000    4
  22210000    3
  22220000    3
  22230000    2
  22240000    3
  22250000    3
  22260000    3
  22270000    4
  22280000    3
  22290000    4
  22300000    3
  22310000    3
  22320000    3
  22330000    2
  22340000    3
  22350000    5
  22360000    9
  22370000   15
  22380000    2
  22390000    2
  22400000    3
  22410000    3
  22420000    9
  22430000    3
  22440000    4
  22450000    4
  22460000    3
  22470000    2
  22480000    3
  22490000    3
  22500000    2
  22510000    2
  22520000    3
  22530000    3
  22540000    3
  22550000    3
  22560000    3
  22570000    3
  22580000    2
  22590000    4
  22600000    3
  22610000    3
  22620000    3
  22630000    3
  22640000    2
  22650000    4
  22660000    3
  22670000    3
  22680000    3
  22690000    2
  22700000    3
  22710000    3
  22720000    3
  22730000    3
  22740000    2
  22750000    1
  22760000    4
  22770000    3
  22780000    3
  22790000    3
  22800000    3
  22810000    4
  22820000    3
  22830000    2
  22840000    3
  22850000    3
  22860000    3
  22870000    2
  22880000    3
  22890000    2
  22900000    2
  22910000    3
  22920000    3
  22930000    2
  22940000    4
  22950000    3
  22960000    3
  22970000    2
  22980000    4
  22990000   10
  23000000    4
  23010000    3
  23020000    3
  23030000    3
  23040000    4
  23050000    3
  23060000    3
  23070000    2
  23080000    3
  23090000    4
  23100000    3
  23110000    4
  23120000    4
  23130000    4
  23140000    4
  23150000    3
  23160000    3
  23170000    2
  23180000    5
  23190000    4
  23200000    3
  23210000    3
  23220000    3
  23230000    4
  23240000    2
  23250000    3
  23260000    3
  23270000    4
  23280000    5
  23290000    3
  23300000    3
  23310000    4
  23320000    2
  23330000    3
  23340000    2
  23350000    3
  23360000    3
  23370000    2
  23380000    3
  23390000    4
  23400000    3
  23410000    4
  23420000    3
  23430000    3
  23440000    3
  23450000    4
  23460000    3
  23470000    2
  23480000    3
  23490000    3
  23500000    2
  23510000    3
  23520000    4
  23530000    4
  23540000    4
  23550000    3
  23560000    2
  23570000    2
  23580000    2
  23590000    3
  23600000    2
  23610000    2
  23620000    3
  23630000    3
  23640000    3
  23650000    3
  23660000    4
  23670000    3
  23680000    3
  23690000    2
  23700000    3
  23710000    3
  23720000    4
  23730000    3
  23740000    2
  23750000    3
  23760000    3
  23770000    2
  23780000    3
  23790000    3
  23800000    3
  23810000    4
  23820000    4
  23830000    3
  23840000    3
  23850000    3
  23860000    3
  23870000    3
  23880000    3
  23890000    3
  23900000    3
  23910000    4
  23920000    3
  23930000    9
  23940000   10
  23950000    3
  23960000    4
  23970000    3
  23980000    3
  23990000    3
  24000000    3
  24010000    3
  24020000    3
  24030000    3
  24040000    2
  24050000    3
  24060000    2
  24070000    3
  24080000    3
  24090000    3
  24100000    3
  24110000    2
  24120000    3
  24130000    3
  24140000    3
  24150000    4
  24160000    4
  24170000    3
  24180000    3
  24190000    5
  24200000    3
  24210000    2
  24220000    3
  24230000    5
  24240000    3
  24250000    3
  24260000    3
  24270000    4
  24280000    2
  24290000    4
  24300000    3
  24310000    3
  24320000    2
  24330000    4
  24340000    4
  24350000    4
  24360000    4
  24370000    3
  24380000    3
  24390000    3
  24400000    3
  24410000    3
  24420000    5
  24430000    2
  24440000   14
  24450000   13
  24460000   13
  24470000   16
  24480000    3
  24490000    2
  24500000    3
  24510000    3
  24520000    4
  24530000    4
  24540000    3
  24550000    3
  24560000    3
  24570000    3
  24580000    4
  24590000    3
  24600000    3
  24610000    2
  24620000    2
  24630000    3
  24640000    4
  24650000    3
  24660000    3
  24670000    1
  24680000    3
  24690000    4
  24700000    2
  24710000    3
  24720000    2
  24730000    4
  24740000    3
  24750000    2
  24760000    3
  24770000    3
  24780000    2
  24790000    3
  24800000    3
  24810000    3
  24820000    4
  24830000    2
  24840000    3
  24850000    3
  24860000    3
  24870000    5
  24880000    3
  24890000    3
  24900000    2
  24910000    4
  24920000    4
  24930000    3
  24940000    4
  24950000    4
  24960000    5
  24970000    4
  24980000    4
  24990000    4
  25000000    3
  25010000    3
  25020000    3
  25030000    3
  25040000    3
  25050000    3
  25060000    4
  25070000    4
  25080000    3
  25090000    2
  25100000    3
  25110000    3
  25120000    6
  25130000    3
  25140000    1
  25150000   10
  25160000    5
  25170000    3
  25180000    3
  25190000    3
  25200000    2
  25210000    2
  25220000    3
  25230000    3
  25240000    5
  25250000    2
  25260000    4
  25270000    4
  25280000    3
  25290000    6
  25300000    3
  25310000    4
  25320000    3
  25330000    3
  25340000    3
  25350000    2
  25360000    3
  25370000    3
  25380000    3
  25390000    3
  25400000    3
  25410000    3
  25420000    3
  25430000    3
  25440000    3
  25450000    2
  25460000    4
  25470000    2
  25480000    4
  25490000    2
  25500000    4
  25510000    3
  25520000    3
  25530000    2
  25540000    2
  25550000    2
  25560000    3
  25570000    5
  25580000    2
  25590000    3
  25600000    3
  25610000    2
  25620000    4
  25630000    3
  25640000    4
  25650000    3
  25660000    3
  25670000    3
  25680000    4
  25690000    2
  25700000    3
  25710000    4
  25720000    4
  25730000    4
  25740000    3
  25750000    2
  25760000    3
  25770000    2
  25780000    3
  25790000    3
  25800000    3
  25810000    5
  25820000    3
  25830000    4
  25840000    3
  25850000    2
  25860000    2
  25870000    3
  25880000    2
  25890000    3
  25900000    3
  25910000    8
  25920000    4
  25930000    2
  25940000    2
  25950000    3
  25960000    3
  25970000    3
  25980000    3
  25990000    3
  26000000    3
  26010000    3
  26020000    2
  26030000    3
  26040000    5
  26050000    3
  26060000    3
  26070000    2
  26080000    3
  26090000    3
  26100000    2
  26110000    3
  26120000    3
  26130000    3
  26140000    2
  26150000    3
  26160000    3
  26170000    2
  26180000    3
  26190000    4
  26200000    3
  26210000    2
  26220000    3
  26230000    3
  26240000    2
  26250000    2
  26260000    3
  26270000    2
  26280000    4
  26290000    4
  26300000    3
  26310000    2
  26320000    5
  26330000    3
  26340000    4
  26350000    3
  26360000    3
  26370000    3
  26380000    4
  26390000    2
  26400000    3
  26410000    2
  26420000    3
  26430000    2
  26440000    3
  26450000    2
  26460000    2
  26470000    3
  26480000    4
  26490000   13
  26500000   11
  26510000   16
  26520000    9
  26530000    3
  26540000    4
  26550000    2
  26560000    7
  26570000   10
  26580000   12
  26590000   15
  26600000   10
  26610000   14
  26620000   10
  26630000   14
  26640000    5
  26650000    5
  26660000   13
  26670000    3
  26680000    2
  26690000    3
  26700000    3
  26710000    3
  26720000    3
  26730000    4
  26740000    3
  26750000    4
  26760000    3
  26770000    2
  26780000    3
  26790000    2
  26800000    3
  26810000    2
  26820000    3
  26830000    3
  26840000    3
  26850000    3
  26860000    3
  26870000    2
  26880000    3
  26890000    2
  26900000    3
  26910000    3
  26920000    3
  26930000    2
  26940000    2
  26950000    3
  26960000    3
  26970000    2
  26980000    3
  26990000    2
  27000000    3
  27010000    3
  27020000    3
  27030000    2
  27040000    3
  27050000    3
  27060000    3
  27070000    3
  27080000    3
  27090000    3
  27100000    3
  27110000    3
  27120000    3
  27130000    2
  27140000    2
  27150000    3
  27160000    3
  27170000    3
  27180000    2
  27190000    2
  27200000    3
  27210000    3
  27220000    3
  27230000    3
  27240000    2
  27250000    2
  27260000    3
  27270000    3
  27280000    3
  27290000    3
  27300000    2
  27310000    5
  27320000    2
  27330000    3
  27340000    3
  27350000    2
  27360000    2
  27370000    3
  27380000    3
  27390000    3
  27400000    3
  27410000    2
  27420000    3
  27430000    3
  27440000    3
  27450000    2
  27460000    3
  27470000    2
  27480000    3
  27490000    3
  27500000    2
  27510000    3
  27520000    2
  27530000    2
  27540000    3
  27550000    3
  27560000    3
  27570000    3
  27580000    3
  27590000    3
  27600000    3
  27610000    5
  27620000    4
  27630000    3
  27640000    3
  27650000    3
  27660000    3
  27670000    2
  27680000    2
  27690000    4
  27700000    5
  27710000    4
  27720000    4
  27730000    4
  27740000    4
  27750000    3
  27760000    3
  27770000    3
  27780000    3
  27790000    2
  27800000    3
  27810000    4
  27820000    3
  27830000    3
  27840000    3
  27850000    3
  27860000    3
  27870000    2
  27880000    3
  27890000    2
  27900000    3
  27910000    3
  27920000    3
  27930000    3
  27940000    3
  27950000    4
  27960000    4
  27970000    4
  27980000    3
  27990000    3
  28000000    3
  28010000    2
  28020000    2
  28030000    3
  28040000    3
  28050000    3
  28060000    3
  28070000    3
  28080000    3
  28090000    2
  28100000    4
  28110000    3
  28120000    3
  28130000    3
  28140000    3
  28150000    2
  28160000    4
  28170000    3
  28180000    3
  28190000    3
  28200000    3
  28210000    3
  28220000    4
  28230000    2
  28240000    3
  28250000    3
  28260000    4
  28270000    3
  28280000    3
  28290000    3
  28300000    3
  28310000    2
  28320000    3
  28330000    2
  28340000    2
  28350000    3
  28360000    3
  28370000    2
  28380000    3
  28390000    2
  28400000    4
  28410000    4
  28420000    3
  28430000    4
  28440000    3
  28450000    3
  28460000    3
  28470000    3
  28480000    2
  28490000    4
  28500000    2
  28510000    2
  28520000    2
  28530000    3
  28540000    3
  28550000    3
  28560000    2
  28570000    3
  28580000    3
  28590000    3
  28600000    3
  28610000    3
  28620000    2
  28630000    3
  28640000    3
  28650000    2
  28660000    4
  28670000    2
  28680000    3
  28690000    2
  28700000    3
  28710000    3
  28720000    2
  28730000    4
  28740000    3
  28750000    3
  28760000    3
  28770000    3
  28780000    3
  28790000    7
  28800000    3
  28810000   12
  28820000    7
  28830000    4
  28840000    3
  28850000    3
  28860000    3
  28870000    3
  28880000    4
  28890000    4
  28900000    4
  28910000    4
  28920000    4
  28930000    5
  28940000    3
  28950000    3
  28960000    3
  28970000    3
  28980000    3
  28990000    3
  29000000    4
  29010000    2
  29020000    4
  29030000    4
  29040000    3
  29050000    2
  29060000    3
  29070000    4
  29080000    4
  29090000    4
  29100000    2
  29110000    3
  29120000    3
  29130000    3
  29140000    2
  29150000    4
  29160000    3
  29170000    2
  29180000    4
  29190000    3
  29200000    3
  29210000    3
  29220000    3
  29230000    3
  29240000    3
  29250000    4
  29260000    3
  29270000    3
  29280000    4
  29290000    3
  29300000    3
  29310000    3
  29320000    3
  29330000    3
  29340000    2
  29350000    3
  29360000    3
  29370000    4
  29380000    4
  29390000    3
  29400000    3
  29410000    4
  29420000    3
  29430000    3
  29440000    3
  29450000    5
  29460000    2
  29470000    3
  29480000    3
  29490000    3
  29500000    4
  29510000    3
  29520000    3
  29530000    2
  29540000    3
  29550000    3
  29560000    3
  29570000    3
  29580000    3
  29590000    3
  29600000    4
  29610000    3
  29620000    3
  29630000    3
  29640000    3
  29650000    3
  29660000    3
  29670000    4
  29680000    1
  29690000    5
  29700000    4
  29710000    4
  29720000    3
  29730000    3
  29740000    2
  29750000    3
  29760000    2
  29770000    4
  29780000    3
  29790000    3
  29800000    3
  29810000    3
  29820000    3
  29830000    2
  29840000    3
  29850000    3
  29860000    3
  29870000    3
  29880000    2
  29890000    3
  29900000    2
  29910000    3
  29920000    2
  29930000    3
  29940000    3
  29950000    3
  29960000    3
  29970000    2
  29980000    1
  29990000    4
  30000000    3
  30010000    3
  30020000    3
  30030000    5
  30040000    4
  30050000    3
  30060000    3
  30070000    3
  30080000    4
  30090000    4
  30100000    4
  30110000    4
  30120000    3
  30130000    2
  30140000    4
  30150000    4
  30160000    5
  30170000    2
  30180000    5
  30190000    9
  30200000   19
  30210000   15
  30220000   13
  30230000    4
  30240000    3
  30250000    3
  30260000    3
  30270000    3
  30280000    3
  30290000    4
  30300000    4
  30310000    2
  30320000    2
  30330000    4
  30340000    4
  30350000    3
  30360000    4
  30370000    2
  30380000    4
  30390000    3
  30400000    4
  30410000    2
  30420000    4
  30430000    3
  30440000    2
  30450000    2
  30460000    3
  30470000    3
  30480000    3
  30490000    3
  30500000    3
  30510000    3
  30520000    3
  30530000    2
  30540000    3
  30550000    4
  30560000    5
  30570000   12
  30580000   16
  30590000   13
  30600000   18
  30610000   11
  30620000   16
  30630000   16
  30640000   20
  30650000   17
  30660000   11
  30670000   20
  30680000   19
  30690000   18
  30700000   16
  30710000   15
  30720000   10
  30730000   14
  30740000   17
  30750000   14
  30760000   15
  30770000    7
  30780000    5
  30790000   13
  30800000   18
  30810000   16
  30820000   18
  30830000   21
  30840000   21
  30850000   16
  30860000   19
  30870000   19
  30880000   14
  30890000   18
  30900000   19
  30910000   16
  30920000   14
  30930000   10
  30940000   16
  30950000   16
  30960000   13
  30970000   14
  30980000    6
  30990000   15
  31000000   16
  31010000    4
  31020000    2
  31030000    4
  31040000   13
  31050000    3
  31060000    3
  31070000    3
  31080000    2
  31090000    6
  31100000    3
  31110000    3
  31120000    3
  31130000    4
  31140000    2
  31150000    2
  31160000    2
  31170000    2
  31180000    3
  31190000    3
  31200000    4
  31210000    2
  31220000    3
  31230000    4
  31240000    3
  31250000    3
  31260000    3
  31270000    4
  31280000    2
  31290000    3
  31300000    3
  31310000    3
  31320000    2
  31330000    3
  31340000    3
  31350000    3
  31360000    3
  31370000    3
  31380000    3
  31390000    3
  31400000    4
  31410000    5
  31420000    3
  31430000    3
  31440000    3
  31450000    3
  31460000    3
  31470000    4
  31480000    3
  31490000    3
  31500000    2
  31510000    3
  31520000    3
  31530000    2
  31540000    3
  31550000    2
  31560000    2
  31570000    2
  31580000    3
  31590000    4
  31600000    3
  31610000    3
  31620000    2
  31630000    3
  31640000    3
  31650000    3
  31660000    4
  31670000    4
  31680000    3
  31690000    3
  31700000    3
  31710000    3
  31720000    4
  31730000    2
  31740000    2
  31750000    3
  31760000    5
  31770000    4
  31780000    2
  31790000    3
  31800000    3
  31810000   10
  31820000    7
  31830000    9
  31840000   11
  31850000   14
  31860000    3
  31870000    3
  31880000    3
  31890000    3
  31900000    3
  31910000    4
  31920000    3
  31930000    3
  31940000    3
  31950000    4
  31960000    3
  31970000    3
  31980000    3
  31990000    2
  32000000    2
  32010000    3
  32020000    3
  32030000    3
  32040000    3
  32050000    3
  32060000    3
  32070000    2
  32080000    2
  32090000    3
  32100000    3
  32110000    3
  32120000    4
  32130000    3
  32140000    4
  32150000    2
  32160000    3
  32170000    3
  32180000    2
  32190000    3
  32200000    2
  32210000    2
  32220000    3
  32230000    2
  32240000    3
  32250000    3
  32260000    3
  32270000    3
  32280000    3
  32290000    4
  32300000    3
  32310000    3
  32320000    2
  32330000    2
  32340000    3
  32350000    3
  32360000    3
  32370000    3
  32380000    3
  32390000    4
  32400000    3
  32410000    3
  32420000    3
  32430000    4
  32440000    4
  32450000    3
  32460000    2
  32470000    2
  32480000    3
  32490000    8
  32500000    3
  32510000    2
  32520000   10
  32530000    4
  32540000   15
  32550000    3
  32560000    3
  32570000    5
  32580000    4
  32590000    3
  32600000    3
  32610000    4
  32620000    3
  32630000    3
  32640000    5
  32650000    3
  32660000    4
  32670000    4
  32680000    4
  32690000    3
  32700000    3
  32710000    4
  32720000    3
  32730000    4
  32740000    3
  32750000    3
  32760000    3
  32770000    3
  32780000    4
  32790000    3
  32800000    4
  32810000    3
  32820000    3
  32830000    3
  32840000    3
  32850000    4
  32860000    4
  32870000    4
  32880000    2
  32890000    7
  32900000    5
  32910000    4
  32920000    2
  32930000    4
  32940000    4
  32950000    3
  32960000    5
  32970000    2
  32980000    3
  32990000    5
  33000000    7
  33010000    3
  33020000    4
  33030000    4
  33040000    5
  33050000    3
  33060000    4
  33070000    4
  33080000    3
  33090000    3
  33100000    4
  33110000    3
  33120000    3
  33130000    4
  33140000    3
  33150000    4
  33160000    6
  33170000    3
  33180000    2
  33190000    3
  33200000    4
  33210000    3
  33220000    3
  33230000    3
  33240000    4
  33250000    4
  33260000    3
  33270000    3
  33280000    3
  33290000    3
  33300000    5
  33310000   14
  33320000    2
  33330000    3
  33340000    3
  33350000    2
  33360000    3
  33370000    3
  33380000    2
  33390000    4
  33400000    2
  33410000    4
  33420000    3
  33430000    3
  33440000    3
  33450000    3
  33460000    2
  33470000    3
  33480000    3
  33490000    3
  33500000    2
  33510000    3
  33520000    2
  33530000    3
  33540000    3
  33550000    3
  33560000    3
  33570000    3
  33580000    3
  33590000    4
  33600000    2
  33610000    4
  33620000    2
  33630000    3
  33640000    3
  33650000    4
  33660000    4
  33670000    4
  33680000    3
  33690000    3
  33700000    3
  33710000    4
  33720000    3
  33730000    3
  33740000    2
  33750000    4
  33760000    3
  33770000    3
  33780000    3
  33790000    3
  33800000    3
  33810000    3
  33820000    1
  33830000    3
  33840000    4
  33850000    3
  33860000    2
  33870000    3
  33880000    4
  33890000    3
  33900000    3
  33910000    3
  33920000    4
  33930000    2
  33940000    2
  33950000    3
  33960000    3
  33970000    3
  33980000    2
  33990000    2
  34000000    4
  34010000    3
  34020000    3
  34030000    3
  34040000    4
  34050000    3
  34060000    3
  34070000    3
  34080000    3
  34090000    4
  34100000    3
  34110000    3
  34120000    3
  34130000    3
  34140000    3
  34150000    3
  34160000    4
  34170000    4
  34180000    3
  34190000    4
  34200000    3
  34210000    3
  34220000    3
  34230000    3
  34240000    3
  34250000    4
  34260000    3
  34270000    3
  34280000    3
  34290000    3
  34300000    3
  34310000    4
  34320000    4
  34330000    3
  34340000    3
  34350000    3
  34360000    3
  34370000    2
  34380000    3
  34390000    3
  34400000    2
  34410000    3
  34420000    3
  34430000    3
  34440000    3
  34450000    4
  34460000    3
  34470000    3
  34480000    4
  34490000    4
  34500000    4
  34510000    3
  34520000    4
  34530000    4
  34540000    3
  34550000    3
  34560000    2
  34570000    3
  34580000    3
  34590000    4
  34600000    8
  34610000    4
  34620000    4
  34630000    3
  34640000    2
  34650000    5
  34660000    2
  34670000    3
  34680000    2
  34690000    3
  34700000    4
  34710000    3
  34720000    5
  34730000    3
  34740000    5
  34750000    3
  34760000    3
  34770000    3
  34780000    4
  34790000    3
  34800000    3
  34810000    4
  34820000    2
  34830000    2
  34840000    4
  34850000    3
  34860000    3
  34870000    2
  34880000    3
  34890000    3
  34900000    2
  34910000    4
  34920000    3
  34930000    7
  34940000    2
  34950000    2
  34960000    2
  34970000    4
  34980000    2
  34990000    2
  35000000    9
  35010000    5
  35020000    3
  35030000    3
  35040000    3
  35050000    4
  35060000    3
  35070000   10
  35080000    2
  35090000    3
  35100000    3
  35110000    3
  35120000    3
  35130000    3
  35140000    3
  35150000    4
  35160000    2
  35170000    4
  35180000    4
  35190000    4
  35200000    2
  35210000    2
  35220000    3
  35230000    3
  35240000    3
  35250000    2
  35260000    4
  35270000    2
  35280000    3
  35290000    3
  35300000    2
  35310000    2
  35320000    2
  35330000    3
  35340000    3
  35350000    2
  35360000    3
  35370000    4
  35380000    2
  35390000    4
  35400000    3
  35410000    5
  35420000    5
  35430000    4
  35440000    8
  35450000    5
  35460000    5
  35470000    3
  35480000    3
  35490000    4
  35500000    2
  35510000    2
  35520000    2
  35530000    2
  35540000    4
  35550000    3
  35560000    4
  35570000    3
  35580000    3
  35590000    5
  35600000    3
  35610000    3
  35620000    3
  35630000    5
  35640000    3
  35650000    3
  35660000    3
  35670000    5
  35680000    2
  35690000    3
  35700000    3
  35710000    3
  35720000    3
  35730000    3
  35740000    4
  35750000    3
  35760000    3
  35770000    2
  35780000    9
  35790000    3
  35800000    3
  35810000    2
  35820000    3
  35830000    2
  35840000    2
  35850000    3
  35860000    3
  35870000    2
  35880000    4
  35890000    3
  35900000    3
  35910000    4
  35920000    3
  35930000    3
  35940000    4
  35950000    4
  35960000    2
  35970000    3
  35980000    3
  35990000    3
  36000000    2
  36010000    3
  36020000    3
  36030000    2
  36040000    2
  36050000    3
  36060000    3
  36070000    2
  36080000    3
  36090000    2
  36100000    3
  36110000    3
  36120000    2
  36130000    3
  36140000    3
  36150000    3
  36160000    3
  36170000    3
  36180000    4
  36190000    3
  36200000    3
  36210000    3
  36220000    3
  36230000    2
  36240000    3
  36250000    3
  36260000    2
  36270000    3
  36280000    3
  36290000    3
  36300000    4
  36310000    5
  36320000    2
  36330000    4
  36340000    3
  36350000    3
  36360000    3
  36370000    3
  36380000    3
  36390000    2
  36400000    3
  36410000    3
  36420000    4
  36430000    3
  36440000    4
  36450000    3
  36460000    3
  36470000    3
  36480000    3
  36490000    4
  36500000    2
  36510000    3
  36520000    4
  36530000    4
  36540000    2
  36550000    6
  36560000    3
  36570000   12
  36580000   18
  36590000    2
  36600000    3
  36610000    3
  36620000    2
  36630000    4
  36640000    3
  36650000    3
  36660000    2
  36670000    2
  36680000    2
  36690000    4
  36700000    3
  36710000    4
  36720000    3
  36730000    3
  36740000    3
  36750000    3
  36760000    2
  36770000    3
  36780000    4
  36790000    3
  36800000    2
  36810000    3
  36820000    2
  36830000    3
  36840000    2
  36850000    3
  36860000    3
  36870000    2
  36880000    3
  36890000    4
  36900000    3
  36910000    4
  36920000    3
  36930000    2
  36940000    2
  36950000    4
  36960000    4
  36970000    4
  36980000    2
  36990000    3
  37000000    3
  37010000    3
  37020000    3
  37030000    3
  37040000    3
  37050000    3
  37060000    3
  37070000    3
  37080000    2
  37090000    2
  37100000    3
  37110000    3
  37120000    2
  37130000    3
  37140000    3
  37150000    3
  37160000    3
  37170000    3
  37180000    3
  37190000    3
  37200000    5
  37210000    5
  37220000    3
  37230000    8
  37240000    2
  37250000    3
  37260000    3
  37270000    3
  37280000    3
  37290000    3
  37300000    3
  37310000    3
  37320000    3
  37330000    3
  37340000    3
  37350000    3
  37360000    3
  37370000    4
  37380000    3
  37390000    3
  37400000    2
  37410000    3
  37420000    3
  37430000    3
  37440000    2
  37450000    5
  37460000    4
  37470000    3
  37480000    3
  37490000    5
  37500000    7
  37510000    3
  37520000    4
  37530000    3
  37540000    3
  37550000    4
  37560000    3
  37570000    3
  37580000    2
  37590000    4
  37600000   10
  37610000    3
  37620000    3
  37630000    4
  37640000    4
  37650000    4
  37660000    2
  37670000    3
  37680000    2
  37690000    3
  37700000    5
  37710000    3
  37720000    3
  37730000    3
  37740000    3
  37750000    3
  37760000    4
  37770000    2
  37780000    2
  37790000    3
  37800000    3
  37810000    4
  37820000    2
  37830000    2
  37840000    3
  37850000    3
  37860000    2
  37870000    2
  37880000    3
  37890000    3
  37900000    3
  37910000    3
  37920000    4
  37930000    3
  37940000    3
  37950000    4
  37960000    4
  37970000    2
  37980000    4
  37990000    5
  38000000    5
  38010000    4
  38020000    3
  38030000    3
  38040000    4
  38050000    3
  38060000    3
  38070000    4
  38080000    3
  38090000    3
  38100000    3
  38110000    3
  38120000    4
  38130000    4
  38140000    5
  38150000    3
  38160000    3
  38170000    3
  38180000    3
  38190000    3
  38200000    3
  38210000    3
  38220000    2
  38230000    4
  38240000    4
  38250000    3
  38260000    4
  38270000    4
  38280000    1
  38290000    4
  38300000    2
  38310000    3
  38320000    3
  38330000    2
  38340000    5
  38350000    3
  38360000    3
  38370000    3
  38380000    3
  38390000    3
  38400000    2
  38410000    3
  38420000    2
  38430000    4
  38440000    2
  38450000    3
  38460000    3
  38470000    3
  38480000    3
  38490000    3
  38500000    2
  38510000    2
  38520000    3
  38530000    6
  38540000    3
  38550000    3
  38560000    3
  38570000    4
  38580000    3
  38590000    3
  38600000    3
  38610000    2
  38620000    4
  38630000    5
  38640000    4
  38650000    3
  38660000    3
  38670000    3
  38680000   13
  38690000    3
  38700000    3
  38710000    3
  38720000    3
  38730000    3
  38740000    2
  38750000    3
  38760000    3
  38770000    2
  38780000    3
  38790000    2
  38800000    3
  38810000    3
  38820000    3
  38830000    4
  38840000    3
  38850000    2
  38860000    2
  38870000    4
  38880000    3
  38890000    3
  38900000    3
  38910000    3
  38920000    3
  38930000    3
  38940000    3
  38950000    2
  38960000    3
  38970000    3
  38980000    3
  38990000    3
  39000000    3
  39010000    3
  39020000    3
  39030000    4
  39040000    2
  39050000    3
  39060000    4
  39070000    2
  39080000    3
  39090000    4
  39100000    4
  39110000    3
  39120000    3
  39130000    4
  39140000    3
  39150000    3
  39160000    2
  39170000    3
  39180000    3
  39190000    3
  39200000   10
  39210000   14
  39220000    3
  39230000    3
  39240000    3
  39250000    4
  39260000    4
  39270000    3
  39280000    2
  39290000    3
  39300000    4
  39310000    4
  39320000    2
  39330000    4
  39340000    4
  39350000    5
  39360000    4
  39370000    4
  39380000    5
  39390000    3
  39400000    3
  39410000    3
  39420000    3
  39430000    5
  39440000    3
  39450000    3
  39460000    2
  39470000    2
  39480000    3
  39490000    6
  39500000    3
  39510000    3
  39520000    2
  39530000    3
  39540000    3
  39550000    3
  39560000    4
  39570000    3
  39580000    4
  39590000    3
  39600000    3
  39610000    4
  39620000    2
  39630000    3
  39640000    3
  39650000    3
  39660000    4
  39670000    3
  39680000    3
  39690000    3
  39700000    3
  39710000    3
  39720000    3
  39730000    3
  39740000    3
  39750000    3
  39760000    4
  39770000    2
  39780000    2
  39790000    2
  39800000    3
  39810000    2
  39820000    4
  39830000    2
  39840000    3
  39850000    7
  39860000    3
  39870000    2
  39880000    3
  39890000    3
  39900000    3
  39910000    2
  39920000    3
  39930000    3
  39940000    2
  39950000    3
  39960000    3
  39970000    5
  39980000    2
  39990000    4
  40000000    3
  40000000    3
  40010000    3
  40020000    3
  40030000    3
  40040000    3
  40050000    3
  40060000    3
  40070000    2
  40080000    3
  40090000    1
  40100000    3
  40110000    3
  40120000    2
  40130000    3
  40140000    3
  40150000    3
  40160000    3
  40170000    2
  40180000    2
  40190000    3
  40200000    2
  40210000    2
  40220000    3
  40230000    4
  40240000    3
  40250000    2
  40260000    3
  40270000    4
  40280000    3
  40290000    3
  40300000    3
  40310000    3
  40320000    2
  40330000    4
  40340000    2
  40350000    4
  40360000    3
  40370000    3
  40380000    3
  40390000    3
  40400000    2
  40410000    3
  40420000    2
  40430000    3
  40440000    9
  40450000   20
  40460000    2
  40470000    3
  40480000    4
  40490000    3
  40500000    3
  40510000    3
  40520000    3
  40530000    3
  40540000    3
  40550000    2
  40560000    3
  40570000    2
  40580000    3
  40590000    6
  40600000    4
  40610000    3
  40620000    3
  40630000    3
  40640000    3
  40650000    3
  40660000    3
  40670000    4
  40680000    4
  40690000    3
  40700000    3
  40710000    4
  40720000    4
  40730000    4
  40740000    3
  40750000    4
  40760000    3
  40770000    4
  40780000    3
  40790000    3
  40800000    2
  40810000    3
  40820000    3
  40830000    4
  40840000    3
  40850000    3
  40860000    3
  40870000    3
  40880000    2
  40890000    2
  40900000    3
  40910000    3
  40920000    2
  40930000    4
  40940000    4
  40950000    4
  40960000    2
  40970000    3
  40980000    2
  40990000    3
  41000000    4
  41010000    3
  41020000    4
  41030000    2
  41040000    3
  41050000    2
  41060000    4
  41070000    3
  41080000    3
  41090000    2
  41100000    2
  41110000    3
  41120000    3
  41130000    2
  41140000    3
  41150000    3
  41160000    3
  41170000    2
  41180000    3
  41190000    3
  41200000    2
  41210000    2
  41220000    3
  41230000    3
  41240000    2
  41250000    1
  41260000    3
  41270000    3
  41280000    3
  41290000    3
  41300000    4
  41310000    3
  41320000    2
  41330000    3
  41340000    2
  41350000    2
  41360000    4
  41370000    3
  41380000    2
  41390000    2
  41400000    3
  41410000    2
  41420000    2
  41430000    2
  41440000    3
  41450000    2
  41460000    9
  41470000    3
  41480000    3
  41490000    3
  41500000    2
  41510000    2
  41520000    2
  41530000    3
  41540000    3
  41550000    3
  41560000    3
  41570000    3
  41580000    4
  41590000    3
  41600000    4
  41610000    3
  41620000    3
  41630000    2
  41640000    4
  41650000    4
  41660000    2
  41670000    3
  41680000    3
  41690000    3
  41700000    3
  41710000    2
  41720000    3
  41730000    2
  41740000    3
  41750000    4
  41760000    3
  41770000    3
  41780000    3
  41790000    4
  41800000    3
  41810000    3
  41820000    3
  41830000    3
  41840000    3
  41850000    4
  41860000    3
  41870000    3
  41880000    4
  41890000    2
  41900000    4
  41910000    3
  41920000    2
  41930000    3
  41940000    3
  41950000    4
  41960000    2
  41970000    2
  41980000    2
  41990000    2
  42000000    3
  42010000    3
  42020000    3
  42030000    3
  42040000    1
  42050000    3
  42060000    3
  42070000    2
  42080000    3
  42090000    4
  42100000    2
  42110000    3
  42120000    2
  42130000    3
  42140000    3
  42150000    2
  42160000    3
  42170000    2
  42180000    3
  42190000    3
  42200000    4
  42210000    2
  42220000    3
  42230000    3
  42240000    3
  42250000    2
  42260000    3
  42270000    2
  42280000    3
  42290000    3
  42300000    3
  42310000    3
  42320000    2
  42330000    3
  42340000    2
  42350000    3
  42360000    2
  42370000    3
  42380000    3
  42390000    4
  42400000    3
  42410000    3
  42420000    3
  42430000    3
  42440000    3
  42450000    2
  42460000    2
  42470000    3
  42480000    4
  42490000    3
  42500000    3
  42510000    3
  42520000    3
  42530000    2
  42540000    3
  42550000    3
  42560000    3
  42570000    3
  42580000    3
  42590000    3
  42600000    3
  42610000    3
  42620000    3
  42630000    2
  42640000    2
  42650000    3
  42660000    3
  42670000    2
  42680000    3
  42690000    3
  42700000    3
  42710000    3
  42720000    3
  42730000    3
  42740000    3
  42750000    3
  42760000    2
  42770000    2
  42780000    3
  42790000    4
  42800000    3
  42810000    2
  42820000    3
  42830000    2
  42840000    3
  42850000    3
  42860000    3
  42870000    3
  42880000    2
  42890000    3
  42900000    2
  42910000    4
  42920000    3
  42930000    3
  42940000    3
  42950000    5
  42960000    3
  42970000    2
  42980000    3
  42990000    2
  43000000    3
  43010000    4
  43020000    2
  43030000    3
  43040000    3
  43050000    3
  43060000    1
  43070000    2
  43080000    4
  43090000    3
  43100000    3
  43110000    5
  43120000    3
  43130000    2
  43140000    4
  43150000    4
  43160000    3
  43170000    3
  43180000    4
  43190000    3
  43200000    5
  43210000    3
  43220000    3
  43230000    4
  43240000    4
  43250000    4
  43260000    3
  43270000    2
  43280000    6
  43290000   13
  43300000    3
  43310000    2
  43320000    3
  43330000    2
  43340000    3
  43350000    3
  43360000    3
  43370000    3
  43380000    3
  43390000    3
  43400000    3
  43410000    2
  43420000    3
  43430000    2
  43440000    3
  43450000    4
  43460000    4
  43470000    3
  43480000    3
  43490000    4
  43500000    2
  43510000    3
  43520000    3
  43530000    3
  43540000    2
  43550000    3
  43560000    3
  43570000    5
  43580000    4
  43590000    3
  43600000    6
  43610000    3
  43620000    3
  43630000    3
  43640000    3
  43650000    3
  43660000    2
  43670000    3
  43680000    4
  43690000    3
  43700000    3
  43710000    4
  43720000    4
  43730000   11
  43740000    3
  43750000    2
  43760000    4
  43770000    3
  43780000    2
  43790000    3
  43800000    3
  43810000    2
  43820000    3
  43830000    4
  43840000    3
  43850000    3
  43860000    4
  43870000    3
  43880000    5
  43890000    4
  43900000    4
  43910000    3
  43920000    3
  43930000    3
  43940000    3
  43950000    4
  43960000    1
  43970000    5
  43980000    3
  43990000    3
  44000000    4
  44010000    2
  44020000    3
  44030000    2
  44040000    2
  44050000    2
  44060000    2
  44070000    2
  44080000    3
  44090000    3
  44100000    3
  44110000    3
  44120000    3
  44130000    2
  44140000    3
  44150000    3
  44160000    3
  44170000    3
  44180000    4
  44190000    3
  44200000    3
  44210000    5
  44220000    2
  44230000    3
  44240000    3
  44250000    2
  44260000    4
  44270000    3
  44280000    2
  44290000    2
  44300000    3
  44310000    3
  44320000    3
  44330000    2
  44340000    3
  44350000    3
  44360000    3
  44370000    3
  44380000    9
  44390000    2
  44400000    3
  44410000    2
  44420000    3
  44430000    3
  44440000    4
  44450000    3
  44460000    3
  44470000    3
  44480000    4
  44490000    3
  44500000    3
  44510000    4
  44520000    4
  44530000    2
  44540000    4
  44550000    4
  44560000    3
  44570000    3
  44580000    4
  44590000    3
  44600000    3
  44610000    2
  44620000    3
  44630000    3
  44640000    2
  44650000    4
  44660000    5
  44670000    5
  44680000    2
  44690000    4
  44700000    3
  44710000    3
  44720000    3
  44730000    3
  44740000    2
  44750000    2
  44760000    3
  44770000    2
  44780000    3
  44790000    3
  44800000    3
  44810000    3
  44820000    2
  44830000    3
  44840000    3
  44850000    3
  44860000    2
  44870000    4
  44880000    3
  44890000    3
  44900000    2
  44910000    3
  44920000    3
  44930000    4
  44940000    3
  44950000    2
  44960000    3
  44970000    3
  44980000    4
  44990000    4
  45000000    3
  45010000    3
  45020000    3
  45030000    2
  45040000    3
  45050000    3
  45060000    3
  45070000    3
  45080000    3
  45090000    3
  45100000    3
  45110000    4
  45120000    3
  45130000   14
  45140000    3
  45150000    2
  45160000    3
  45170000    3
  45180000    4
  45190000    3
  45200000    3
  45210000    4
  45220000    3
  45230000    2
  45240000    3
  45250000    3
  45260000    2
  45270000    2
  45280000    3
  45290000    2
  45300000    3
  45310000    3
  45320000    3
  45330000    3
  45340000    3
  45350000    3
  45360000    3
  45370000    2
  45380000    2
  45390000    2
  45400000    3
  45410000    3
  45420000    3
  45430000    2
  45440000    3
  45450000    4
  45460000    3
  45470000   15
  45480000    2
  45490000    4
  45500000    3
  45510000    3
  45520000    3
  45530000    4
  45540000    3
  45550000    3
  45560000    4
  45570000    3
  45580000    3
  45590000    3
  45600000    3
  45610000    3
  45620000    3
  45630000    3
  45640000    6
  45650000    2
  45660000    2
  45670000    3
  45680000    3
  45690000    2
  45700000    3
  45710000    3
  45720000    3
  45730000    2
  45740000    2
  45750000    3
  45760000    2
  45770000    3
  45780000    3
  45790000    3
  45800000    4
  45810000    2
  45820000    3
  45830000    3
  45840000    2
  45850000    3
  45860000    3
  45870000    3
  45880000    3
  45890000    2
  45900000    3
  45910000    2
  45920000    4
  45930000    2
  45940000    3
  45950000    3
  45960000    3
  45970000    3
  45980000    3
  45990000    3
  46000000    3
  46010000    4
  46020000    2
  46030000    4
  46040000    3
  46050000    2
  46060000    4
  46070000    2
  46080000    2
  46090000    3
  46100000    3
  46110000    3
  46120000    3
  46130000    3
  46140000    3
  46150000    3
  46160000    3
  46170000    3
  46180000    3
  46190000    3
  46200000    3
  46210000    3
  46220000    3
  46230000    4
  46240000    3
  46250000    3
  46260000    3
  46270000    3
  46280000    3
  46290000    2
  46300000    3
  46310000    3
  46320000    3
  46330000    3
  46340000   10
  46350000    7
  46360000    3
  46370000    2
  46380000    3
  46390000    3
  46400000    4
  46410000    5
  46420000    3
  46430000    4
  46440000    3
  46450000    3
  46460000    4
  46470000    3
  46480000    3
  46490000    3
  46500000    3
  46510000    3
  46520000    7
  46530000    3
  46540000    3
  46550000    3
  46560000    3
  46570000    2
  46580000    3
  46590000    4
  46600000   11
  46610000    3
  46620000    2
  46630000    4
  46640000    3
  46650000    4
  46660000    2
  46670000    3
  46680000    3
  46690000    3
  46700000    3
  46710000    2
  46720000    2
  46730000    8
  46740000    3
  46750000    3
  46760000    3
  46770000    2
  46780000    5
  46790000    2
  46800000    4
  46810000    3
  46820000    3
  46830000    3
  46840000    2
  46850000    3
  46860000    3
  46870000    3
  46880000    3
  46890000    2
  46900000    3
  46910000    5
  46920000    3
  46930000    2
  46940000    3
  46950000    3
  46960000    3
  46970000    3
  46980000    3
  46990000    4
  47000000    2
  47010000    3
  47020000    3
  47030000    2
  47040000    3
  47050000    4
  47060000    3
  47070000    4
  47080000    4
  47090000    3
  47100000    2
  47110000    4
  47120000    3
  47130000    3
  47140000    5
  47150000    2
  47160000    4
  47170000    3
  47180000   17
  47190000    8
  47200000   10
  47210000    4
  47220000    4
  47230000    3
  47240000    5
  47250000    3
  47260000    4
  47270000    2
  47280000    3
  47290000    2
  47300000    4
  47310000    2
  47320000    2
  47330000    2
  47340000    3
  47350000    3
  47360000    3
  47370000    3
  47380000    3
  47390000    3
  47400000    2
  47410000    2
  47420000    3
  47430000    3
  47440000    5
  47450000    3
  47460000    3
  47470000    3
  47480000    3
  47490000    3
  47500000    5
  47510000    4
  47520000    2
  47530000    3
  47540000    3
  47550000    2
  47560000    3
  47570000    3
  47580000    5
  47590000    2
  47600000    2
  47610000    3
  47620000    4
  47630000    3
  47640000    2
  47650000    3
  47660000    3
  47670000    3
  47680000    4
  47690000    2
  47700000    2
  47710000    3
  47720000    3
  47730000    3
  47740000    4
  47750000    4
  47760000    4
  47770000    3
  47780000    4
  47790000    2
  47800000    3
  47810000    3
  47820000    2
  47830000    3
  47840000    3
  47850000    3
  47860000    3
  47870000    2
  47880000    2
  47890000   15
  47900000    5
  47910000    6
  47920000   17
  47930000    2
  47940000    4
  47950000    3
  47960000    3
  47970000    4
  47980000    2
  47990000    4
  48000000    3
  48010000    3
  48020000    3
  48030000    4
  48040000    3
  48050000    3
  48060000    4
  48070000    4
  48080000    3
  48090000    3
  48100000    5
  48110000    1
  48120000    4
  48130000    3
  48140000    3
  48150000    4
  48160000    4
  48170000    4
  48180000    2
  48190000    4
  48200000    3
  48210000    4
  48220000    4
  48230000   13
  48240000    5
  48250000    3
  48260000    4
  48270000    3
  48280000    4
  48290000    3
  48300000    3
  48310000    3
  48320000    4
  48330000    2
  48340000    3
  48350000    3
  48360000    4
  48370000    3
  48380000    3
  48390000    3
  48400000    4
  48410000    3
  48420000    4
  48430000    4
  48440000    3
  48450000    2
  48460000    3
  48470000    3
  48480000    3
  48490000    4
  48500000    3
  48510000    4
  48520000    8
  48530000    4
  48540000    3
  48550000   13
  48560000    3
  48570000    2
  48580000    2
  48590000    3
  48600000    6
  48610000    3
  48620000    2
  48630000    3
  48640000    3
  48650000    3
  48660000    3
  48670000    2
  48680000    3
  48690000    3
  48700000    3
  48710000    3
  48720000    3
  48730000    2
  48740000    3
  48750000    2
  48760000    3
  48770000    3
  48780000    3
  48790000    3
  48800000    3
  48810000    3
  48820000    2
  48830000    2
  48840000    4
  48850000    3
  48860000    3
  48870000    3
  48880000    3
  48890000    3
  48900000    4
  48910000    3
  48920000    3
  48930000    3
  48940000    3
  48950000    3
  48960000    3
  48970000    3
  48980000    3
  48990000    3
  49000000    3
  49010000    4
  49020000    3
  49030000    3
  49040000    4
  49050000    3
  49060000    2
  49070000    3
  49080000    4
  49090000    2
  49100000    3
  49110000    3
  49120000    3
  49130000    4
  49140000    4
  49150000    2
  49160000    3
  49170000    3
  49180000    3
  49190000    4
  49200000    3
  49210000    4
  49220000    4
  49230000    4
  49240000    6
  49250000    6
  49260000    2
  49270000    2
  49280000    3
  49290000    3
  49300000    3
  49310000    3
  49320000    3
  49330000    3
  49340000    5
  49350000    4
  49360000    4
  49370000    3
  49380000    2
  49390000    3
  49400000    4
  49410000    3
  49420000    3
  49430000    2
  49440000    3
  49450000    3
  49460000    3
  49470000    3
  49480000    2
  49490000    5
  49500000    2
  49510000    3
  49520000    3
  49530000    3
  49540000    4
  49550000    3
  49560000    3
  49570000    2
  49580000    4
  49590000    7
  49600000    9
  49610000   10
  49620000   18
  49630000   12
  49640000   16
  49650000   13
  49660000   17
  49670000   14
  49680000   15
  49690000    8
  49700000   10
  49710000    8
  49720000    3
  49730000    3
  49740000    3
  49750000    3
  49760000    4
  49770000    3
  49780000    2
  49790000    4
  49800000    3
  49810000    4
  49820000    3
  49830000    3
  49840000    3
  49850000    3
  49860000    3
  49870000    5
  49880000    4
  49890000    3
  49900000    4
  49910000    2
  49920000    3
  49930000    3
  49940000    2
  49950000    4
  49960000    3
  49970000    2
  49980000    2
  49990000    5
  50000000    3
  50010000    5
  50020000    4
  50030000    5
  50040000    3
  50050000    3
  50060000    3
  50070000    4
  50080000    4
  50090000    3
  50100000   11
  50110000    3
  50120000    4
  50130000    7
  50140000    3
  50150000    3
  50160000    4
  50170000    3
  50180000    4
  50190000    4
  50200000    4
  50210000    3
  50220000    4
  50230000    4
  50240000    3
  50250000    3
  50260000    3
  50270000    3
  50280000    3
  50290000    4
  50300000    3
  50310000    2
  50320000    3
  50330000    3
  50340000    4
  50350000    3
  50360000    4
  50370000    3
  50380000    4
  50390000    3
  50400000    4
  50410000    3
  50420000    2
  50430000    2
  50440000    4
  50450000    3
  50460000    3
  50470000    4
  50480000    3
  50490000    3
  50500000    4
  50510000    3
  50520000    3
  50530000    4
  50540000    3
  50550000    3
  50560000    1
  50570000    3
  50580000    3
  50590000    3
  50600000    3
  50610000    2
  50620000    2
  50630000    3
  50640000    3
  50650000    4
  50660000    3
  50670000    5
  50680000    3
  50690000    3
  50700000    3
  50710000    2
  50720000    3
  50730000    3
  50740000    3
  50750000    5
  50760000    3
  50770000    3
  50780000    5
  50790000    5
  50800000    3
  50810000    2
  50820000    3
  50830000    4
  50840000    2
  50850000    3
  50860000    3
  50870000    3
  50880000    6
  50890000    3
  50900000    2
  50910000    3
  50920000    3
  50930000    5
  50940000    2
  50950000    3
  50960000    4
  50970000    5
  50980000    3
  50990000    5
  51000000    3
  51010000    3
  51020000    3
  51030000    4
  51040000    3
  51050000    5
  51060000    3
  51070000    4
  51080000    4
  51090000    4
  51100000    2
  51110000    3
  51120000    3
  51130000    3
  51140000    3
  51150000    2
  51160000    3
  51170000    3
  51180000    3
  51190000    3
  51200000    3
  51210000    3
  51220000    3
  51230000    3
  51240000    2
  51250000    3
  51260000    3
  51270000    3
  51280000    2
  51290000    2
  51300000    3
  51310000    3
  51320000    3
  51330000    3
  51340000    3
  51350000    2
  51360000    2
  51370000    3
  51380000    3
  51390000    3
  51400000    3
  51410000    2
  51420000    3
  51430000    2
  51440000    2
  51450000    2
  51460000    2
  51470000    3
  51480000    3
  51490000    3
  51500000    2
  51510000    4
  51520000    2
  51530000    3
  51540000    4
  51550000    3
  51560000    2
  51570000    2
  51580000    3
  51590000    4
  51600000    2
  51610000    2
  51620000    3
  51630000    3
  51640000    2
  51650000    3
  51660000    2
  51670000    3
  51680000    3
  51690000    3
  51700000    3
  51710000    3
  51720000    3
  51730000    2
  51740000    3
  51750000    3
  51760000    3
  51770000    2
  51780000    3
  51790000    4
  51800000    2
  51810000    3
  51820000   12
  51830000   11
  51840000   13
  51850000   16
  51860000    8
  51870000    6
  51880000    3
  51890000    3
  51900000    3
  51910000    3
  51920000    3
  51930000    3
  51940000    3
  51950000    4
  51960000    4
  51970000    4
  51980000    3
  51990000    4
  52000000    3
  52010000    4
  52020000    4
  52030000    4
  52040000    3
  52050000    4
  52060000    3
  52070000    4
  52080000    2
  52090000    4
  52100000    4
  52110000    3
  52120000    2
  52130000    3
  52140000    4
  52150000    7
  52160000    2
  52170000    4
  52180000    2
  52190000    2
  52200000    2
  52210000    3
  52220000    3
  52230000    3
  52240000    3
  52250000    2
  52260000    2
  52270000    4
  52280000    3
  52290000    3
  52300000    3
  52310000    3
  52320000    3
  52330000    2
  52340000    3
  52350000    2
  52360000    3
  52370000    3
  52380000    3
  52390000    2
  52400000    3
  52410000    2
  52420000    2
  52430000    2
  52440000    3
  52450000    2
  52460000    4
  52470000    2
  52480000    4
  52490000    4
  52500000    4
  52510000    4
  52520000    2
  52530000    3
  52540000    4
  52550000    3
  52560000    2
  52570000    3
  52580000    2
  52590000    3
  52600000    3
  52610000    3
  52620000    3
  52630000    3
  52640000    3
  52650000    3
  52660000    3
  52670000    3
  52680000    5
  52690000    4
  52700000    3
  52710000    3
  52720000    3
  52730000    4
  52740000    4
  52750000    3
  52760000    2
  52770000    3
  52780000    3
  52790000    3
  52800000    3
  52810000    2
  52820000    3
  52830000    4
  52840000    3
  52850000    3
  52860000    4
  52870000    3
  52880000    4
  52890000    4
  52900000    3
  52910000    5
  52920000    3
  52930000    3
  52940000    3
  52950000    3
  52960000    3
  52970000    3
  52980000    3
  52990000    3
  53000000    3
  53010000    3
  53020000    4
  53030000    3
  53040000    3
  53050000    3
  53060000    2
  53070000    3
  53080000    3
  53090000    5
  53100000    3
  53110000    4
  53120000    5
  53130000    3
  53140000    3
  53150000    3
  53160000    4
  53170000    3
  53180000    3
  53190000    3
  53200000    3
  53210000    4
  53220000    3
  53230000    4
  53240000    2
  53250000    2
  53260000    2
  53270000    3
  53280000    4
  53290000    4
  53300000    3
  53310000    3
  53320000    3
  53330000    3
  53340000    3
  53350000    3
  53360000    3
  53370000    3
  53380000    3
  53390000    3
  53400000    3
  53410000    3
  53420000    3
  53430000    3
  53440000    3
  53450000    3
  53460000    2
  53470000    4
  53480000    4
  53490000    3
  53500000    4
  53510000    3
  53520000    2
  53530000    3
  53540000    3
  53550000    4
  53560000    4
  53570000    3
  53580000    3
  53590000    3
  53600000    3
  53610000    3
  53620000    4
  53630000    3
  53640000    4
  53650000    3
  53660000    2
  53670000    2
  53680000    3
  53690000    4
  53700000    2
  53710000    3
  53720000    4
  53730000    4
  53740000    3
  53750000    2
  53760000    3
  53770000    3
  53780000    4
  53790000    3
  53800000    3
  53810000    3
  53820000    2
  53830000    2
  53840000    3
  53850000    3
  53860000    3
  53870000    3
  53880000    3
  53890000    2
  53900000    3
  53910000    3
  53920000    2
  53930000    2
  53940000    3
  53950000   13
  53960000    8
  53970000    4
  53980000    3
  53990000    3
  54000000    3
  54010000    2
  54020000    4
  54030000    2
  54040000    4
  54050000    3
  54060000    2
  54070000    7
  54080000    3
  54090000    3
  54100000    5
  54110000    3
  54120000    2
  54130000    2
  54140000    2
  54150000    3
  54160000    3
  54170000    3
  54180000    3
  54190000    2
  54200000    3
  54210000    3
  54220000    2
  54230000    3
  54240000    2
  54250000    4
  54260000    4
  54270000    6
  54280000    2
  54290000    3
  54300000    3
  54310000    3
  54320000    3
  54330000    3
  54340000    4
  54350000    4
  54360000    4
  54370000    3
  54380000    4
  54390000    2
  54400000    3
  54410000    3
  54420000    5
  54430000    2
  54440000    3
  54450000    2
  54460000    3
  54470000    3
  54480000    3
  54490000    3
  54500000    3
  54510000    3
  54520000    3
  54530000    4
  54540000    2
  54550000    3
  54560000    3
  54570000    2
  54580000    5
  54590000    2
  54600000    3
  54610000    3
  54620000    4
  54630000    4
  54640000    3
  54650000    2
  54660000    3
  54670000    3
  54680000    2
  54690000    3
  54700000    3
  54710000    3
  54720000    2
  54730000    4
  54740000    2
  54750000    2
  54760000    3
  54770000    4
  54780000    3
  54790000    3
  54800000    4
  54810000    3
  54820000    4
  54830000    3
  54840000    4
  54850000    5
  54860000    3
  54870000    3
  54880000    4
  54890000    4
  54900000    3
  54910000    3
  54920000    3
  54930000    2
  54940000    2
  54950000    3
  54960000    2
  54970000    3
  54980000    3
  54990000    3
  55000000    3
  55010000    3
  55020000    3
  55030000    3
  55040000    3
  55050000    3
  55060000    3
  55070000    3
  55080000    3
  55090000    3
  55100000    3
  55110000    3
  55120000    3
  55130000    3
  55140000    4
  55150000    4
  55160000    7
  55170000    4
  55180000    5
  55190000    3
  55200000    3
  55210000    3
  55220000    4
  55230000    4
  55240000    3
  55250000    3
  55260000    5
  55270000    4
  55280000    3
  55290000    2
  55300000    4
  55310000    4
  55320000    3
  55330000   10
  55340000    5
  55350000    4
  55360000    5
  55370000    4
  55380000    4
  55390000    3
  55400000    3
  55410000    3
  55420000    2
  55430000    3
  55440000    2
  55450000    5
  55460000    5
  55470000    4
  55480000    7
  55490000   10
  55500000    2
  55510000    6
  55520000    4
  55530000    3
  55540000    3
  55550000    3
  55560000    4
  55570000    4
  55580000    4
  55590000    2
  55600000    3
  55610000    4
  55620000    3
  55630000    4
  55640000    4
  55650000    4
  55660000    4
  55670000    4
  55680000    3
  55690000    3
  55700000    4
  55710000    3
  55720000    3
  55730000    3
  55740000    2
  55750000    4
  55760000    4
  55770000    3
  55780000    2
  55790000    2
  55800000    2
  55810000    3
  55820000    3
  55830000    3
  55840000    3
  55850000    3
  55860000    3
  55870000    3
  55880000    3
  55890000    3
  55900000    3
  55910000    3
  55920000    3
  55930000    4
  55940000    3
  55950000    8
  55960000    4
  55970000    4
  55980000    4
  55990000    4
  56000000    5
  56010000    5
  56020000    4
  56030000    4
  56040000    4
  56050000    9
  56060000    3
  56070000    2
  56080000    2
  56090000    2
  56100000    3
  56110000    5
  56120000    2
  56130000    5
  56140000    4
  56150000    6
  56160000    4
  56170000    5
  56180000    2
  56190000    3
  56200000    4
  56210000    4
  56220000    4
  56230000    4
  56240000    3
  56250000    3
  56260000    3
  56270000    4
  56280000    4
  56290000    3
  56300000    2
  56310000    3
  56320000    3
  56330000    2
  56340000    4
  56350000    3
  56360000    3
  56370000    3
  56380000    3
  56390000    3
  56400000    3
  56410000    2
  56420000    3
  56430000    3
  56440000    3
  56450000    3
  56460000    2
  56470000    3
  56480000    2
  56490000    3
  56500000    3
  56510000    3
  56520000    4
  56530000    3
  56540000    3
  56550000    3
  56560000    5
  56570000    4
  56580000    4
  56590000    5
  56600000    3
  56610000    3
  56620000    3
  56630000    3
  56640000    4
  56650000    3
  56660000    3
  56670000    3
  56680000    3
  56690000    5
  56700000    3
  56710000    5
  56720000    3
  56730000    3
  56740000    3
  56750000    3
  56760000    4
  56770000    4
  56780000    3
  56790000    3
  56800000    3
  56810000    3
  56820000    3
  56830000    2
  56840000    3
  56850000    2
  56860000    2
  56870000    3
  56880000    2
  56890000    3
  56900000    4
  56910000    3
  56920000    4
  56930000    4
  56940000    4
  56950000    2
  56960000    2
  56970000    3
  56980000    3
  56990000    2
  57000000    2
  57010000    4
  57020000    4
  57030000    3
  57040000    4
  57050000    4
  57060000    4
  57070000    3
  57080000    3
  57090000    5
  57100000    4
  57110000    2
  57120000    3
  57130000    3
  57140000    3
  57150000    2
  57160000    2
  57170000    3
  57180000    3
  57190000    2
  57200000    3
  57210000    3
  57220000    2
  57230000    2
  57240000    3
  57250000    3
  57260000    3
  57270000    3
  57280000    4
  57290000    8
  57300000   13
  57310000   18
  57320000   15
  57330000   10
  57340000    3
  57350000    2
  57360000    3
  57370000    4
  57380000    5
  57390000    3
  57400000    5
  57410000    3
  57420000    6
  57430000    4
  57440000    5
  57450000    3
  57460000    4
  57470000    3
  57480000    3
  57490000    3
  57500000    3
  57510000    3
  57520000    4
  57530000    4
  57540000    2
  57550000    2
  57560000    4
  57570000    3
  57580000    5
  57590000    3
  57600000    5
  57610000   10
  57620000    4
  57630000    3
  57640000    3
  57650000    4
  57660000    3
  57670000    5
  57680000    3
  57690000    6
  57700000    3
  57710000    4
  57720000    3
  57730000    4
  57740000    3
  57750000    2
  57760000    3
  57770000    5
  57780000    3
  57790000    4
  57800000    4
  57810000    4
  57820000    5
  57830000    4
  57840000    5
  57850000    6
  57860000    5
  57870000    3
  57880000    2
  57890000   17
  57900000   14
  57910000    5
  57920000    3
  57930000    3
  57940000    3
  57950000    4
  57960000    2
  57970000    2
  57980000    3
  57990000    3
  58000000    4
  58010000    3
  58020000    2
  58030000    3
  58040000    3
  58050000    4
  58060000    4
  58070000    3
  58080000    3
  58090000    3
  58100000    4
  58110000    2
  58120000    3
  58130000    3
  58140000    2
  58150000    4
  58160000    3
  58170000    3
  58180000    8
  58190000    7
  58200000    5
  58210000    2
  58220000    4
  58230000    3
  58240000    3
  58250000    3
  58260000    3
  58270000    3
  58280000    2
  58290000    2
  58300000    3
  58310000    2
  58320000    3
  58330000    2
  58340000    3
  58350000    3
  58360000    3
  58370000    3
  58380000    3
  58390000    3
  58400000    3
  58410000    5
  58420000    3
  58430000    3
  58440000    2
  58450000    3
  58460000    3
  58470000    3
  58480000    3
  58490000    3
  58500000    3
  58510000    3
  58520000    2
  58530000    3
  58540000    3
  58550000    3
  58560000    3
  58570000    3
  58580000    2
  58590000    2
  58600000    3
  58610000    3
  58620000    3
  58630000    3
  58640000    3
  58650000    3
  58660000    3
  58670000    3
  58680000    3
  58690000    3
  58700000    3
  58710000    4
  58720000    2
  58730000    3
  58740000    3
  58750000    4
  58760000    4
  58770000    3
  58780000    3
  58790000    4
  58800000    4
  58810000    3
  58820000   13
  58830000    7
  58840000   10
  58850000   13
  58860000    4
  58870000    2
  58880000    3
  58890000    4
  58900000    3
  58910000    2
  58920000    3
  58930000    3
  58940000    4
  58950000    3
  58960000    4
  58970000    3
  58980000    3
  58990000    3
  59000000    3
  59010000    4
  59020000    3
  59030000    3
  59040000    2
  59050000    2
  59060000    4
  59070000    5
  59080000    4
  59090000    3
  59100000    4
  59110000    3
  59120000    2
  59130000    3
  59140000    4
  59150000    5
  59160000    3
  59170000    3
  59180000    2
  59190000    3
  59200000    3
  59210000    2
  59220000    3
  59230000    3
  59240000    3
  59250000    4
  59260000    3
  59270000    4
  59280000    4
  59290000    3
  59300000    4
  59310000    2
  59320000    3
  59330000    3
  59340000    3
  59350000    4
  59360000    4
  59370000    3
  59380000    3
  59390000    3
  59400000    7
  59410000    4
  59420000    3
  59430000    4
  59440000    2
  59450000    2
  59460000    3
  59470000    3
  59480000    3
  59490000    3
  59500000    3
  59510000    3
  59520000    3
  59530000    3
  59540000    3
  59550000    3
  59560000    3
  59570000    3
  59580000    3
  59590000    3
  59600000    2
  59610000    8
  59620000    2
  59630000    3
  59640000    3
  59650000    3
  59660000    3
  59670000    2
  59680000    2
  59690000    3
  59700000    3
  59710000    2
  59720000    4
  59730000    3
  59740000    3
  59750000    3
  59760000    3
  59770000    4
  59780000    5
  59790000    3
  59800000    3
  59810000    4
  59820000    3
  59830000    3
  59840000    4
  59850000    3
  59860000    3
  59870000    4
  59880000    4
  59890000    3
  59900000    5
  59910000    3
  59920000    4
  59930000    2
  59940000    3
  59950000    3
  59960000    3
  59970000    3
  59980000    3
  59990000    5
  60000000    2
  60000000    2
  60010000    3
  60020000    4
  60030000    3
  60040000    2
  60050000    2
  60060000    4
  60070000    3
  60080000    4
  60090000    2
  60100000    4
  60110000    3
  60120000    5
  60130000    4
  60140000    3
  60150000    2
  60160000    3
  60170000    2
  60180000    3
  60190000    2
  60200000    2
  60210000    2
  60220000    4
  60230000    3
  60240000    3
  60250000    3
  60260000    4
  60270000    4
  60280000    4
  60290000    6
  60300000    4
  60310000    3
  60320000    3
  60330000    3
  60340000    2
  60350000    2
  60360000    4
  60370000    3
  60380000    4
  60390000    3
  60400000    4
  60410000    2
  60420000    5
  60430000    5
  60440000    2
  60450000    5
  60460000    5
  60470000    4
  60480000    2
  60490000    3
  60500000    4
  60510000    5
  60520000    3
  60530000    2
  60540000    2
  60550000    3
  60560000    2
  60570000    3
  60580000    4
  60590000    4
  60600000    3
  60610000    3
  60620000    2
  60630000    2
  60640000    3
  60650000    2
  60660000    3
  60670000    2
  60680000    3
  60690000    3
  60700000    2
  60710000    3
  60720000    3
  60730000    2
  60740000    3
  60750000    3
  60760000    3
  60770000    4
  60780000    3
  60790000    4
  60800000    3
  60810000    3
  60820000    4
  60830000    2
  60840000    3
  60850000    3
  60860000    3
  60870000    3
  60880000    3
  60890000    3
  60900000    3
  60910000    3
  60920000    3
  60930000    3
  60940000    5
  60950000    8
  60960000   12
  60970000   11
  60980000    6
  60990000   10
  61000000    9
  61010000    6
  61020000    4
  61030000    3
  61040000    3
  61050000    3
  61060000    3
  61070000    3
  61080000    4
  61090000    2
  61100000    4
  61110000    3
  61120000    4
  61130000    3
  61140000    3
  61150000    4
  61160000    3
  61170000    2
  61180000    2
  61190000    5
  61200000   10
  61210000    4
  61220000    3
  61230000    4
  61240000    5
  61250000    3
  61260000    3
  61270000    3
  61280000    4
  61290000    3
  61300000    2
  61310000    4
  61320000    5
  61330000    4
  61340000    4
  61350000    3
  61360000    3
  61370000    6
  61380000    3
  61390000    3
  61400000   18
  61410000    7
  61420000    2
  61430000    4
  61440000    4
  61450000    4
  61460000    4
  61470000    2
  61480000    3
  61490000    2
  61500000    4
  61510000    3
  61520000    4
  61530000    2
  61540000    4
  61550000    4
  61560000    4
  61570000    3
  61580000    3
  61590000    3
  61600000    3
  61610000    3
  61620000    3
  61630000    2
  61640000    2
  61650000    2
  61660000    3
  61670000    3
  61680000    3
  61690000    3
  61700000    4
  61710000    3
  61720000    3
  61730000    3
  61740000    2
  61750000    3
  61760000    3
  61770000    3
  61780000    3
  61790000    4
  61800000    4
  61810000    2
  61820000    3
  61830000    3
  61840000    4
  61850000    3
  61860000    3
  61870000    2
  61880000    4
  61890000    5
  61900000    3
  61910000    4
  61920000    2
  61930000    3
  61940000    3
  61950000    3
  61960000    4
  61970000    3
  61980000    3
  61990000    4
  62000000    4
  62010000    2
  62020000    3
  62030000    4
  62040000    5
  62050000    3
  62060000    3
  62070000    7
  62080000    4
  62090000    4
  62100000    3
  62110000    3
  62120000    3
  62130000    4
  62140000    3
  62150000    3
  62160000    3
  62170000    2
  62180000    8
  62190000    2
  62200000    3
  62210000    3
  62220000    3
  62230000    3
  62240000    3
  62250000    2
  62260000    3
  62270000    3
  62280000    3
  62290000    3
  62300000    3
  62310000    2
  62320000    4
  62330000    7
  62340000   13
  62350000    8
  62360000   13
  62370000   10
  62380000   11
  62390000   10
  62400000   16
  62410000   13
  62420000    9
  62430000    5
  62440000    6
  62450000    3
  62460000    4
  62470000    3
  62480000    3
  62490000    4
  62500000    4
  62510000    3
  62520000    3
  62530000    5
  62540000    3
  62550000    2
  62560000    4
  62570000    3
  62580000    2
  62590000    4
  62600000    4
  62610000    3
  62620000    5
  62630000    3
  62640000    2
  62650000    8
  62660000    3
  62670000    4
  62680000    3
  62690000    4
  62700000    5
  62710000    8
  62720000    4
  62730000    4
  62740000    2
  62750000    7
  62760000    4
  62770000    3
  62780000    3
  62790000    3
  62800000    3
  62810000    3
  62820000    3
  62830000    2
  62840000    3
  62850000    3
  62860000    2
  62870000    1
  62880000    3
  62890000    2
  62900000    2
  62910000    3
  62920000    2
  62930000    4
  62940000    3
  62950000    3
  62960000    2
  62970000    4
  62980000    2
  62990000    2
  63000000    3
  63010000    4
  63020000    3
  63030000    3
  63040000    6
  63050000    3
  63060000    6
  63070000    3
  63080000    3
  63090000    4
  63100000    3
  63110000    3
  63120000    3
  63130000    3
  63140000    3
  63150000    3
  63160000    3
  63170000    2
  63180000    3
  63190000    4
  63200000    3
  63210000    3
  63220000    3
  63230000    2
  63240000    3
  63250000    2
  63260000    3
  63270000    3
  63280000    3
  63290000    3
  63300000    3
  63310000    3
  63320000    3
  63330000    2
  63340000    4
  63350000    3
  63360000    3
  63370000    3
  63380000    2
  63390000    1
  63400000    2
  63410000    4
  63420000    3
  63430000    2
  63440000    3
  63450000    3
  63460000    2
  63470000    3
  63480000    8
  63490000    3
  63500000    2
  63510000    3
  63520000    3
  63530000    2
  63540000    3
  63550000    2
  63560000    2
  63570000    2
  63580000    3
  63590000    3
  63600000    3
  63610000    2
  63620000    3
  63630000    3
  63640000    3
  63650000    3
  63660000    3
  63670000    2
  63680000    3
  63690000    2
  63700000    3
  63710000    3
  63720000    3
  63730000    5
  63740000    4
  63750000    3
  63760000    4
  63770000   10
  63780000    9
  63790000   22
  63800000   19
  63810000   22
  63820000    4
  63830000    5
  63840000    3
  63850000    3
  63860000    4
  63870000    3
  63880000    4
  63890000    3
  63900000    2
  63910000    3
  63920000    4
  63930000    3
  63940000    4
  63950000    2
  63960000    4
  63970000    4
  63980000    5
  63990000    5
  64000000    4
  64010000    3
  64020000    5
  64030000    7
  64040000    4
  64050000    5
  64060000    3
  64070000    3
  64080000    4
  64090000    3
  64100000    3
  64110000    2
  64120000    4
  64130000    4
  64140000    3
  64150000    2
  64160000    3
  64170000    2
  64180000    2
  64190000    3
  64200000    3
  64210000    2
  64220000    3
  64230000    3
  64240000    3
  64250000    3
  64260000    2
  64270000    2
  64280000    3
  64290000    3
  64300000    2
  64310000    2
  64320000    2
  64330000    2
  64340000    3
  64350000    2
  64360000    3
  64370000    3
  64380000    3
  64390000    3
  64400000    3
  64410000    4
  64420000    3
  64430000    4
  64440000    2
  64450000    3
  64460000    4
  64470000    4
  64480000    3
  64490000    3
  64500000    2
  64510000    4
  64520000    4
  64530000    3
  64540000    3
  64550000    3
  64560000    3
  64570000    3
  64580000    3
  64590000    4
  64600000    2
  64610000    4
  64620000    4
  64630000    2
  64640000    2
  64650000    3
  64660000    3
  64670000    3
  64680000    2
  64690000    2
  64700000    2
  64710000    2
  64720000    5
  64730000    4
  64740000    3
  64750000    5
  64760000    4
  64770000    3
  64780000    2
  64790000    3
  64800000    3
  64810000    2
  64820000    7
  64830000    2
  64840000    3
  64850000    3
  64860000    4
  64870000    4
  64880000    2
  64890000    3
  64900000    3
  64910000    4
  64920000    2
  64930000    8
  64940000    3
  64950000    4
  64960000    3
  64970000    5
  64980000    3
  64990000    7
  65000000    2
  65010000    3
  65020000    4
  65030000    4
  65040000    5
  65050000    5
  65060000    4
  65070000    5
  65080000    4
  65090000    4
  65100000    3
  65110000    3
  65120000    4
  65130000    5
  65140000    2
  65150000    4
  65160000    3
  65170000    4
  65180000    3
  65190000    6
  65200000    3
  65210000    2
  65220000    4
  65230000    5
  65240000    5
  65250000    4
  65260000    3
  65270000    3
  65280000    2
  65290000    2
  65300000    2
  65310000    3
  65320000    2
  65330000    3
  65340000    2
  65350000    3
  65360000    3
  65370000    7
  65380000    2
  65390000    3
  65400000    3
  65410000    2
  65420000    2
  65430000    3
  65440000    3
  65450000    4
  65460000    3
  65470000    3
  65480000    3
  65490000    4
  65500000    3
  65510000    3
  65520000    3
  65530000    2
  65540000    4
  65550000    3
  65560000    3
  65570000    3
  65580000    4
  65590000    3
  65600000    3
  65610000    2
  65620000    3
  65630000    2
  65640000    3
  65650000    4
  65660000    4
  65670000    3
  65680000    5
  65690000    4
  65700000    4
  65710000    3
  65720000    2
  65730000    4
  65740000    4
  65750000    4
  65760000    3
  65770000    3
  65780000    3
  65790000    3
  65800000    3
  65810000    3
  65820000    3
  65830000    3
  65840000    5
  65850000    3
  65860000    4
  65870000    2
  65880000    3
  65890000    2
  65900000    3
  65910000    4
  65920000    3
  65930000    3
  65940000    4
  65950000    4
  65960000    3
  65970000    2
  65980000    2
  65990000    5
  66000000    3
  66010000    5
  66020000    7
  66030000    4
  66040000   12
  66050000   13
  66060000   18
  66070000   18
  66080000    5
  66090000    6
  66100000    4
  66110000    4
  66120000    4
  66130000    4
  66140000    4
  66150000    4
  66160000    4
  66170000    3
  66180000    3
  66190000    5
  66200000    2
  66210000    5
  66220000   15
  66230000   21
  66240000   14
  66250000   12
  66260000   20
  66270000   21
  66280000    3
  66290000    4
  66300000    4
  66310000    3
  66320000    3
  66330000    7
  66340000    4
  66350000    3
  66360000    4
  66370000    3
  66380000    3
  66390000    4
  66400000    9
  66410000    7
  66420000    6
  66430000    5
  66440000    5
  66450000    4
  66460000    4
  66470000    3
  66480000    6
  66490000    3
  66500000    3
  66510000    3
  66520000    4
  66530000    3
  66540000    3
  66550000    3
  66560000    5
  66570000    3
  66580000    3
  66590000    3
  66600000    3
  66610000    3
  66620000    4
  66630000    4
  66640000    2
  66650000    4
  66660000    2
  66670000    4
  66680000    3
  66690000    2
  66700000    3
  66710000    4
  66720000    3
  66730000    3
  66740000    3
  66750000    2
  66760000    2
  66770000    4
  66780000    3
  66790000    3
  66800000    4
  66810000    5
  66820000    6
  66830000    2
  66840000    4
  66850000    3
  66860000    3
  66870000    3
  66880000    3
  66890000    2
  66900000    3
  66910000    3
  66920000    4
  66930000    3
  66940000    4
  66950000    2
  66960000    3
  66970000    5
  66980000    3
  66990000    3
  67000000    3
  67010000    3
  67020000    3
  67030000    4
  67040000    3
  67050000    2
  67060000    2
  67070000    2
  67080000    4
  67090000    2
  67100000    4
  67110000    5
  67120000    3
  67130000    3
  67140000    4
  67150000    4
  67160000    3
  67170000    4
  67180000    2
  67190000    2
  67200000    4
  67210000    6
  67220000    4
  67230000    4
  67240000    3
  67250000    3
  67260000    4
  67270000    4
  67280000    4
  67290000    3
  67300000    3
  67310000    4
  67320000    3
  67330000    2
  67340000    2
  67350000    3
  67360000    3
  67370000    2
  67380000    3
  67390000    3
  67400000    4
  67410000    2
  67420000    4
  67430000    3
  67440000    3
  67450000    4
  67460000    4
  67470000    2
  67480000    4
  67490000    3
  67500000    3
  67510000    5
  67520000    4
  67530000    3
  67540000    3
  67550000    3
  67560000    2
  67570000    2
  67580000    3
  67590000    3
  67600000    3
  67610000    3
  67620000    3
  67630000    3
  67640000    4
  67650000    3
  67660000    3
  67670000    4
  67680000   14
  67690000   13
  67700000   12
  67710000    3
  67720000    3
  67730000    3
  67740000    4
  67750000    4
  67760000    3
  67770000    4
  67780000    2
  67790000    3
  67800000    2
  67810000    3
  67820000    3
  67830000    2
  67840000    3
  67850000    2
  67860000    2
  67870000    3
  67880000    3
  67890000    3
  67900000    3
  67910000    3
  67920000    2
  67930000    3
  67940000    3
  67950000    2
  67960000    2
  67970000    4
  67980000    3
  67990000    4
  68000000    3
  68010000    3
  68020000    4
  68030000    4
  68040000    4
  68050000    4
  68060000    5
  68070000    4
  68080000    4
  68090000    4
  68100000    4
  68110000    4
  68120000    5
  68130000    3
  68140000    3
  68150000    2
  68160000    2
  68170000    3
  68180000    5
  68190000    4
  68200000    4
  68210000    3
  68220000    5
  68230000    4
  68240000    6
  68250000    3
  68260000    5
  68270000    4
  68280000    8
  68290000    3
  68300000    3
  68310000    5
  68320000    5
  68330000    3
  68340000    3
  68350000    3
  68360000    5
  68370000    3
  68380000    4
  68390000    3
  68400000    3
  68410000    3
  68420000    4
  68430000    5
  68440000    2
  68450000    4
  68460000    2
  68470000    3
  68480000    3
  68490000    4
  68500000    3
  68510000    3
  68520000    2
  68530000    3
  68540000    2
  68550000    3
  68560000    3
  68570000    3
  68580000    3
  68590000    3
  68600000    3
  68610000    3
  68620000    3
  68630000    3
  68640000    3
  68650000    2
  68660000    4
  68670000    3
  68680000    3
  68690000    3
  68700000    3
  68710000    3
  68720000    3
  68730000    3
  68740000    3
  68750000    3
  68760000    3
  68770000    4
  68780000    4
  68790000    3
  68800000    4
  68810000    5
  68820000    4
  68830000    3
  68840000    3
  68850000    3
  68860000    2
  68870000    3
  68880000    3
  68890000    3
  68900000    4
  68910000    3
  68920000    4
  68930000    5
  68940000    2
  68950000    2
  68960000    4
  68970000    4
  68980000    4
  68990000    3
  69000000    3
  69010000    3
  69020000    3
  69030000    3
  69040000    3
  69050000    2
  69060000    2
  69070000    3
  69080000    3
  69090000    3
  69100000    3
  69110000    3
  69120000    4
  69130000    3
  69140000    3
  69150000    3
  69160000    3
  69170000    2
  69180000    4
  69190000    2
  69200000    3
  69210000    3
  69220000    5
  69230000    3
  69240000    3
  69250000    3
  69260000    3
  69270000    3
  69280000    5
  69290000    3
  69300000    2
  69310000    4
  69320000    4
  69330000    3
  69340000    3
  69350000    4
  69360000   10
  69370000    8
  69380000    8
  69390000    4
  69400000    3
  69410000    3
  69420000    2
  69430000    3
  69440000    3
  69450000    3
  69460000    3
  69470000    6
  69480000   12
  69490000    4
  69500000    4
  69510000   19
  69520000   18
  69530000   17
  69540000   15
  69550000   19
  69560000   16
  69570000    9
  69580000   15
  69590000   12
  69600000   12
  69610000   11
  69620000    4
  69630000   14
  69640000    8
  69650000   17
  69660000   11
  69670000    5
  69680000    8
  69690000    4
  69700000    3
  69710000    2
  69720000    3
  69730000    2
  69740000    3
  69750000    3
  69760000    2
  69770000    3
  69780000    3
  69790000    3
  69800000    3
  69810000    3
  69820000    2
  69830000    3
  69840000    3
  69850000    4
  69860000    3
  69870000    4
  69880000    4
  69890000    2
  69900000    3
  69910000    4
  69920000    2
  69930000    3
  69940000    3
  69950000    2
  69960000    3
  69970000    2
  69980000    3
  69990000    2
  70000000    3
  70010000    3
  70020000    3
  70030000    4
  70040000    2
  70050000    2
  70060000    4
  70070000    4
  70080000    2
  70090000    5
  70100000    3
  70110000    4
  70120000    2
  70130000    3
  70140000    3
  70150000    3
  70160000    3
  70170000    2
  70180000    3
  70190000    3
  70200000    2
  70210000    4
  70220000    3
  70230000    4
  70240000    3
  70250000    3
  70260000    3
  70270000    2
  70280000    3
  70290000    4
  70300000    4
  70310000    2
  70320000    2
  70330000    3
  70340000    3
  70350000    4
  70360000    3
  70370000    3
  70380000    2
  70390000    4
  70400000    3
  70410000    4
  70420000    4
  70430000    3
  70440000    3
  70450000    4
  70460000    3
  70470000    3
  70480000    3
  70490000    2
  70500000    3
  70510000    3
  70520000    3
  70530000    4
  70540000    4
  70550000    3
  70560000    4
  70570000    5
  70580000    5
  70590000    3
  70600000    3
  70610000    3
  70620000    3
  70630000    3
  70640000    3
  70650000    3
  70660000    2
  70670000    4
  70680000    4
  70690000    2
  70700000    4
  70710000    2
  70720000    3
  70730000    3
  70740000    3
  70750000    2
  70760000    3
  70770000    2
  70780000    3
  70790000    3
  70800000    3
  70810000    3
  70820000    3
  70830000    3
  70840000    3
  70850000    2
  70860000    3
  70870000    3
  70880000    3
  70890000    4
  70900000   12
  70910000   12
  70920000    3
  70930000    8
  70940000    4
  70950000    4
  70960000    2
  70970000    7
  70980000    4
  70990000    4
  71000000    3
  71010000    4
  71020000    3
  71030000    5
  71040000    2
  71050000    3
  71060000    3
  71070000    3
  71080000    3
  71090000    2
  71100000    4
  71110000    2
  71120000    3
  71130000    2
  71140000    3
  71150000    3
  71160000    4
  71170000    9
  71180000   15
  71190000   12
  71200000   10
  71210000    4
  71220000    3
  71230000    4
  71240000    4
  71250000    3
  71260000    4
  71270000    6
  71280000    6
  71290000    4
  71300000    3
  71310000    3
  71320000    4
  71330000    3
  71340000    5
  71350000    4
  71360000    3
  71370000    5
  71380000    4
  71390000    5
  71400000    2
  71410000   14
  71420000   10
  71430000   14
  71440000   18
  71450000   12
  71460000   14
  71470000    3
  71480000    3
  71490000    3
  71500000    3
  71510000    3
  71520000    4
  71530000    3
  71540000    3
  71550000    3
  71560000    3
  71570000    4
  71580000    3
  71590000    4
  71600000    4
  71610000    3
  71620000    3
  71630000    4
  71640000    4
  71650000    5
  71660000    3
  71670000    2
  71680000    4
  71690000    4
  71700000    3
  71710000    3
  71720000    3
  71730000    3
  71740000    3
  71750000    2
  71760000    4
  71770000    3
  71780000    3
  71790000    3
  71800000    3
  71810000    3
  71820000    5
  71830000    9
  71840000    3
  71850000    4
  71860000    4
  71870000    3
  71880000    5
  71890000    5
  71900000    3
  71910000    2
  71920000    3
  71930000    4
  71940000    3
  71950000    2
  71960000    3
  71970000    4
  71980000    3
  71990000    2
  72000000    4
  72010000    4
  72020000    4
  72030000    4
  72040000    3
  72050000    3
  72060000    2
  72070000    3
  72080000    3
  72090000    3
  72100000    3
  72110000    2
  72120000    4
  72130000    3
  72140000    4
  72150000    2
  72160000    2
  72170000    3
  72180000    3
  72190000    5
  72200000    3
  72210000    4
  72220000    4
  72230000    2
  72240000    5
  72250000    3
  72260000    5
  72270000    4
  72280000    5
  72290000    4
  72300000    4
  72310000    5
  72320000    4
  72330000    5
  72340000    4
  72350000    4
  72360000    5
  72370000    2
  72380000    3
  72390000    4
  72400000    4
  72410000    3
  72420000    9
  72430000    3
  72440000    5
  72450000    5
  72460000    3
  72470000    5
  72480000    4
  72490000    3
  72500000    6
  72510000    4
  72520000    4
  72530000    2
  72540000    4
  72550000    5
  72560000    3
  72570000    2
  72580000    3
  72590000    4
  72600000    2
  72610000    5
  72620000    3
  72630000    3
  72640000    5
  72650000    4
  72660000    3
  72670000    4
  72680000    5
  72690000    2
  72700000    3
  72710000    7
  72720000    5
  72730000    5
  72740000    5
  72750000    3
  72760000    3
  72770000    3
  72780000    4
  72790000    3
  72800000    4
  72810000    6
  72820000    4
  72830000    5
  72840000    2
  72850000    3
  72860000    3
  72870000    4
  72880000    4
  72890000    4
  72900000    3
  72910000    5
  72920000    3
  72930000    5
  72940000    5
  72950000    7
  72960000    3
  72970000    4
  72980000    3
  72990000    4
  73000000    3
  73010000    3
  73020000    3
  73030000    3
  73040000    3
  73050000    3
  73060000    4
  73070000    3
  73080000    2
  73090000    2
  73100000    5
  73110000    3
  73120000    3
  73130000    3
  73140000    5
  73150000    4
  73160000    5
  73170000    4
  73180000    5
  73190000    5
  73200000    3
  73210000    3
  73220000    5
  73230000    8
  73240000   15
  73250000   18
  73260000   18
  73270000   14
  73280000   18
  73290000   17
  73300000   15
  73310000   18
  73320000   18
  73330000   13
  73340000   10
  73350000    2
  73360000    4
  73370000    3
  73380000    2
  73390000    3
  73400000    4
  73410000    4
  73420000    3
  73430000    3
  73440000    3
  73450000    4
  73460000    5
  73470000    5
  73480000    5
  73490000    3
  73500000    5
  73510000   13
  73520000    5
  73530000    3
  73540000    4
  73550000    3
  73560000    4
  73570000    4
  73580000    2
  73590000    4
  73600000    8
  73610000    6
  73620000    4
  73630000    3
  73640000    4
  73650000    2
  73660000    2
  73670000    3
  73680000    3
  73690000    3
  73700000    3
  73710000    3
  73720000    2
  73730000    4
  73740000    3
  73750000    3
  73760000    3
  73770000    3
  73780000    3
  73790000    3
  73800000    3
  73810000    3
  73820000    5
  73830000    4
  73840000    4
  73850000    4
  73860000    4
  73870000    3
  73880000    2
  73890000    2
  73900000    3
  73910000    3
  73920000    3
  73930000    3
  73940000    4
  73950000    3
  73960000    2
  73970000    2
  73980000    3
  73990000    4
  74000000    3
  74010000    4
  74020000    4
  74030000    3
  74040000    3
  74050000    4
  74060000    4
  74070000    3
  74080000    3
  74090000    2
  74100000    4
  74110000    3
  74120000    3
  74130000    3
  74140000    4
  74150000    3
  74160000    3
  74170000    4
  74180000    4
  74190000    3
  74200000    4
  74210000    3
  74220000    3
  74230000    3
  74240000    4
  74250000    4
  74260000    3
  74270000    3
  74280000    4
  74290000    3
  74300000    3
  74310000    4
  74320000    3
  74330000    3
  74340000    3
  74350000    4
  74360000    2
  74370000    3
  74380000    2
  74390000    4
  74400000    4
  74410000    3
  74420000    3
  74430000    2
  74440000    3
  74450000    3
  74460000    4
  74470000    2
  74480000    3
  74490000    3
  74500000    3
  74510000    2
  74520000    3
  74530000    4
  74540000    3
  74550000    3
  74560000    3
  74570000    2
  74580000    3
  74590000    3
  74600000    4
  74610000    3
  74620000    3
  74630000    4
  74640000    3
  74650000    3
  74660000    2
  74670000    3
  74680000    3
  74690000    3
  74700000    3
  74710000    4
  74720000    3
  74730000    3
  74740000    2
  74750000    4
  74760000    1
  74770000    3
  74780000    4
  74790000    3
  74800000    3
  74810000    3
  74820000    2
  74830000    3
  74840000    3
  74850000    4
  74860000    3
  74870000    4
  74880000    2
  74890000    3
  74900000    3
  74910000    3
  74920000    4
  74930000    3
  74940000    3
  74950000    2
  74960000    3
  74970000    1
  74980000    3
  74990000    3
  75000000    5
  75010000    4
  75020000    4
  75030000    1
  75040000    3
  75050000    4
  75060000    3
  75070000    3
  75080000    3
  75090000    2
  75100000    4
  75110000    5
  75120000    4
  75130000    3
  75140000    4
  75150000    4
  75160000    5
  75170000    4
  75180000    3
  75190000    3
  75200000    3
  75210000    4
  75220000    4
  75230000    3
  75240000    4
  75250000    3
  75260000    3
  75270000    4
  75280000    3
  75290000    3
  75300000    2
  75310000    4
  75320000    3
  75330000    4
  75340000    4
  75350000    4
  75360000    5
  75370000    3
  75380000    4
  75390000    3
  75400000    4
  75410000    4
  75420000    2
  75430000    3
  75440000    4
  75450000    4
  75460000    2
  75470000    3
  75480000    3
  75490000    3
  75500000    2
  75510000    2
  75520000    4
  75530000    2
  75540000    3
  75550000    3
  75560000    3
  75570000    3
  75580000    4
  75590000    3
  75600000    2
  75610000    4
  75620000    4
  75630000    3
  75640000    3
  75650000    3
  75660000    2
  75670000    4
  75680000    3
  75690000    3
  75700000    4
  75710000   15
  75720000    9
  75730000   15
  75740000   15
  75750000   19
  75760000   21
  75770000   19
  75780000   18
  75790000   15
  75800000    3
  75810000    6
  75820000    4
  75830000    3
  75840000    3
  75850000    4
  75860000    3
  75870000    9
  75880000    8
  75890000    5
  75900000    4
  75910000    5
  75920000    4
  75930000    3
  75940000    4
  75950000    3
  75960000    7
  75970000    7
  75980000    4
  75990000    7
  76000000    4
  76010000    5
  76020000    5
  76030000    4
  76040000    3
  76050000    3
  76060000    4
  76070000    4
  76080000    5
  76090000    3
  76100000    4
  76110000    6
  76120000    4
  76130000    3
  76140000    3
  76150000    4
  76160000    3
  76170000    3
  76180000    3
  76190000    2
  76200000    3
  76210000    4
  76220000    9
  76230000    8
  76240000    4
  76250000    4
  76260000    3
  76270000    4
  76280000    2
  76290000    2
  76300000    3
  76310000    3
  76320000    2
  76330000    3
  76340000    3
  76350000    2
  76360000    4
  76370000    5
  76380000    5
  76390000    3
  76400000    7
  76410000    5
  76420000    8
  76430000    5
  76440000   13
  76450000   19
  76460000   21
  76470000   20
  76480000   19
  76490000    4
  76500000    4
  76510000    5
  76520000    5
  76530000    2
  76540000    3
  76550000    4
  76560000    4
  76570000    4
  76580000    4
  76590000    5
  76600000    3
  76610000    7
  76620000    4
  76630000    3
  76640000    2
  76650000    4
  76660000    5
  76670000    5
  76680000    4
  76690000    5
  76700000    3
  76710000    4
  76720000    2
  76730000    2
  76740000   13
  76750000   20
  76760000   19
  76770000   19
  76780000   19
  76790000   19
  76800000   19
  76810000   20
  76820000   19
  76830000   19
  76840000   19
  76850000    4
  76860000    5
  76870000    4
  76880000    4
  76890000    3
  76900000    3
  76910000    4
  76920000    3
  76930000    4
  76940000    5
  76950000    6
  76960000    7
  76970000    4
  76980000    4
  76990000    3
  77000000    3
  77010000    3
  77020000    5
  77030000    4
  77040000    4
  77050000    5
  77060000    7
  77070000    3
  77080000   17
  77090000    5
  77100000    3
  77110000    3
  77120000    3
  77130000    4
  77140000    4
  77150000    5
  77160000    7
  77170000    5
  77180000    7
  77190000    2
  77200000    3
  77210000    3
  77220000    3
  77230000    3
  77240000    3
  77250000    5
  77260000    4
  77270000    3
  77280000    3
  77290000    4
  77300000    4
  77310000    3
  77320000    5
  77330000    5
  77340000    2
  77350000    3
  77360000    4
  77370000   11
  77380000    4
  77390000    3
  77400000    3
  77410000    5
  77420000    4
  77430000    2
  77440000    3
  77450000    4
  77460000    5
  77470000    3
  77480000    4
  77490000    3
  77500000    2
  77510000    4
  77520000    4
  77530000    3
  77540000    3
  77550000    4
  77560000    3
  77570000    3
  77580000    2
  77590000    3
  77600000    3
  77610000    3
  77620000    3
  77630000    2
  77640000    3
  77650000    2
  77660000    2
  77670000    3
  77680000    3
  77690000    3
  77700000    3
  77710000    3
  77720000    3
  77730000    5
  77740000    2
  77750000    3
  77760000    3
  77770000    3
  77780000    3
  77790000    3
  77800000    1
  77810000    4
  77820000    2
  77830000    5
  77840000    3
  77850000    3
  77860000    4
  77870000    4
  77880000    3
  77890000    3
  77900000    3
  77910000    3
  77920000    2
  77930000    3
  77940000    3
  77950000    3
  77960000    3
  77970000    3
  77980000    2
  77990000    3
  78000000    3
  78010000    2
  78020000    2
  78030000    3
  78040000    3
  78050000    2
  78060000    3
  78070000    3
  78080000    3
  78090000    5
  78100000    4
  78110000    3
  78120000    4
  78130000    4
  78140000    3
  78150000    4
  78160000    3
  78170000    3
  78180000    2
  78190000    2
  78200000    4
  78210000    3
  78220000    2
  78230000    3
  78240000    4
  78250000    3
  78260000    3
  78270000    3
  78280000    4
  78290000    5
  78300000    4
  78310000    4
  78320000    2
  78330000    3
  78340000    2
  78350000    3
  78360000    3
  78370000    3
  78380000    1
  78390000    3
  78400000    3
  78410000    4
  78420000    4
  78430000    3
  78440000    2
  78450000    4
  78460000    2
  78470000    2
  78480000    4
  78490000    4
  78500000    4
  78510000    4
  78520000    5
  78530000    4
  78540000    2
  78550000    6
  78560000    4
  78570000    3
  78580000    3
  78590000    4
  78600000    4
  78610000    4
  78620000    5
  78630000    3
  78640000    8
  78650000    4
  78660000    4
  78670000    7
  78680000    4
  78690000    4
  78700000    4
  78710000    4
  78720000    3
  78730000    7
  78740000    6
  78750000    6
  78760000    3
  78770000    5
  78780000    4
  78790000    5
  78800000    4
  78810000    4
  78820000    4
  78830000    4
  78840000    4
  78850000    3
  78860000    4
  78870000    6
  78880000    4
  78890000    3
  78900000    5
  78910000    3
  78920000    5
  78930000    3
  78940000    4
  78950000    2
  78960000    7
  78970000    5
  78980000    4
  78990000    4
  79000000    3
  79010000    4
  79020000    4
  79030000    4
  79040000   12
  79050000    4
  79060000    4
  79070000    4
  79080000    5
  79090000    5
  79100000    4
  79110000    5
  79120000    4
  79130000    3
  79140000    7
  79150000    4
  79160000    3
  79170000    5
  79180000    2
  79190000    2
  79200000    3
  79210000    2
  79220000    3
  79230000    3
  79240000    3
  79250000    4
  79260000    3
  79270000    4
  79280000    3
  79290000    2
  79300000    2
  79310000    3
  79320000    3
  79330000    3
  79340000    3
  79350000    4
  79360000    2
  79370000    2
  79380000    4
  79390000    3
  79400000    3
  79410000    3
  79420000    3
  79430000   17
  79440000   15
  79450000   19
  79460000   12
  79470000   15
  79480000   14
  79490000   17
  79500000    4
  79510000    4
  79520000    6
  79530000    4
  79540000   10
  79550000    4
  79560000    3
  79570000    2
  79580000    2
  79590000    8
  79600000    4
  79610000    3
  79620000    4
  79630000    2
  79640000    3
  79650000    3
  79660000    3
  79670000    4
  79680000    4
  79690000    2
  79700000    4
  79710000    3
  79720000    3
  79730000    2
  79740000    2
  79750000    2
  79760000    2
  79770000    3
  79780000    4
  79790000    2
  79800000    3
  79810000    2
  79820000    3
  79830000    3
  79840000    4
  79850000    3
  79860000    3
  79870000    2
  79880000    3
  79890000    3
  79900000    3
  79910000    3
  79920000    4
  79930000    3
  79940000    4
  79950000    3
  79960000    3
  79970000    3
  79980000    3
  79990000    4
  80000000    3
  80000000    3
  80010000    4
  80020000    3
  80030000    4
  80040000    3
  80050000    3
  80060000    3
  80070000    3
  80080000    3
  80090000    3
  80100000    4
  80110000    3
  80120000    3
  80130000    3
  80140000    2
  80150000    3
  80160000    2
  80170000    3
  80180000    3
  80190000    3
  80200000    2
  80210000    4
  80220000    3
  80230000    3
  80240000   12
  80250000    2
  80260000    3
  80270000    3
  80280000    2
  80290000    3
  80300000    3
  80310000    2
  80320000    3
  80330000    3
  80340000    3
  80350000    3
  80360000    2
  80370000    3
  80380000    3
  80390000    2
  80400000    3
  80410000    3
  80420000    2
  80430000    3
  80440000    4
  80450000    3
  80460000    4
  80470000    3
  80480000    2
  80490000    3
  80500000    3
  80510000    2
  80520000    3
  80530000    3
  80540000    4
  80550000    8
  80560000    3
  80570000    4
  80580000    3
  80590000    4
  80600000    3
  80610000    5
  80620000    3
  80630000    2
  80640000    2
  80650000    3
  80660000    3
  80670000    3
  80680000    3
  80690000    2
  80700000    4
  80710000    4
  80720000    3
  80730000    3
  80740000    3
  80750000    3
  80760000   13
  80770000    3
  80780000    5
  80790000    3
  80800000    3
  80810000    4
  80820000    4
  80830000    2
  80840000    2
  80850000    2
  80860000    3
  80870000    2
  80880000    3
  80890000    3
  80900000    4
  80910000    4
  80920000    3
  80930000    3
  80940000    3
  80950000    3
  80960000    3
  80970000    4
  80980000    3
  80990000    2
  81000000    2
  81010000    2
  81020000    3
  81030000    2
  81040000    3
  81050000    2
  81060000    3
  81070000    4
  81080000    3
  81090000    3
  81100000    2
  81110000    2
  81120000    3
  81130000    3
  81140000    3
  81150000    3
  81160000    3
  81170000    4
  81180000    4
  81190000    2
  81200000    3
  81210000    3
  81220000    3
  81230000    4
  81240000    3
  81250000    3
  81260000    4
  81270000    3
  81280000    2
  81290000    5
  81300000    5
  81310000    7
  81320000    4
  81330000    3
  81340000    2
  81350000    3
  81360000    5
  81370000    3
  81380000    6
  81390000    3
  81400000    4
  81410000    6
  81420000    3
  81430000    3
  81440000    5
  81450000    2
  81460000    3
  81470000    4
  81480000    3
  81490000    3
  81500000    3
  81510000    2
  81520000    1
  81530000    2
  81540000    3
  81550000    4
  81560000    3
  81570000    3
  81580000    3
  81590000    3
  81600000    3
  81610000    2
  81620000    3
  81630000    2
  81640000    4
  81650000    2
  81660000    3
  81670000    4
  81680000    2
  81690000    4
  81700000    2
  81710000    3
  81720000    3
  81730000    4
  81740000    3
  81750000    2
  81760000    3
  81770000    3
  81780000    4
  81790000    3
  81800000    3
  81810000    4
  81820000    2
  81830000    5
  81840000    2
  81850000    2
  81860000    3
  81870000    3
  81880000    5
  81890000    4
  81900000    2
  81910000    4
  81920000    3
  81930000    4
  81940000    2
  81950000    2
  81960000    4
  81970000    5
  81980000    4
  81990000    4
  82000000    2
  82010000    3
  82020000    3
  82030000    3
  82040000    3
  82050000    3
  82060000    4
  82070000    3
  82080000   17
  82090000   15
  82100000    7
  82110000    3
  82120000    3
  82130000    3
  82140000    3
  82150000    3
  82160000    3
  82170000    3
  82180000    3
  82190000    2
  82200000    3
  82210000    3
  82220000    3
  82230000    3
  82240000    3
  82250000    3
  82260000    2
  82270000    3
  82280000    3
  82290000    3
  82300000    2
  82310000    2
  82320000    3
  82330000    4
  82340000    3
  82350000    3
  82360000    3
  82370000    2
  82380000    3
  82390000    3
  82400000    3
  82410000    3
  82420000    3
  82430000    3
  82440000    3
  82450000    3
  82460000    2
  82470000    3
  82480000    4
  82490000    2
  82500000    7
  82510000    5
  82520000    3
  82530000    2
  82540000    3
  82550000    3
  82560000    3
  82570000    2
  82580000    3
  82590000    2
  82600000    3
  82610000    2
  82620000    4
  82630000    4
  82640000    4
  82650000    3
  82660000    2
  82670000    3
  82680000    2
  82690000    3
  82700000    3
  82710000    3
  82720000    3
  82730000    3
  82740000    2
  82750000    4
  82760000    4
  82770000    3
  82780000    2
  82790000    3
  82800000    3
  82810000    3
  82820000    3
  82830000    2
  82840000    3
  82850000    4
  82860000    2
  82870000    3
  82880000    4
  82890000    5
  82900000    4
  82910000    3
  82920000    2
  82930000    4
  82940000    5
  82950000    4
  82960000    4
  82970000    2
  82980000    3
  82990000    4
  83000000    4
  83010000    3
  83020000    3
  83030000    3
  83040000    3
  83050000    3
  83060000    4
  83070000    2
  83080000    3
  83090000    3
  83100000    4
  83110000    3
  83120000    2
  83130000    3
  83140000    3
  83150000    3
  83160000    4
  83170000    3
  83180000    4
  83190000    4
  83200000    4
  83210000    5
  83220000    3
  83230000    3
  83240000    4
  83250000    3
  83260000    5
  83270000    4
  83280000    3
  83290000    5
  83300000    3
  83310000    4
  83320000   11
  83330000   11
  83340000   18
  83350000   12
  83360000    6
  83370000   14
  83380000   12
  83390000    4
  83400000    2
  83410000    4
  83420000    3
  83430000    3
  83440000    3
  83450000    3
  83460000    4
  83470000    3
  83480000    4
  83490000    4
  83500000    3
  83510000    3
  83520000    3
  83530000    3
  83540000    2
  83550000    4
  83560000    3
  83570000    2
  83580000    4
  83590000    3
  83600000    3
  83610000    4
  83620000    2
  83630000    2
  83640000    3
  83650000    5
  83660000    3
  83670000    3
  83680000    2
  83690000    3
  83700000    3
  83710000    2
  83720000    2
  83730000    3
  83740000    3
  83750000    3
  83760000    3
  83770000    3
  83780000    2
  83790000    3
  83800000    2
  83810000    3
  83820000    3
  83830000    3
  83840000    4
  83850000    3
  83860000    3
  83870000    2
  83880000    4
  83890000    3
  83900000    3
  83910000    3
  83920000    4
  83930000    2
  83940000    5
  83950000    3
  83960000    3
  83970000    4
  83980000    3
  83990000    3
  84000000    3
  84010000    3
  84020000    4
  84030000    3
  84040000    4
  84050000    2
  84060000    2
  84070000    3
  84080000    2
  84090000    2
  84100000    3
  84110000    3
  84120000    3
  84130000    2
  84140000    3
  84150000   11
  84160000   13
  84170000    2
  84180000    6
  84190000    3
  84200000    3
  84210000    3
  84220000    2
  84230000    4
  84240000    4
  84250000    3
  84260000    4
  84270000    4
  84280000    4
  84290000    3
  84300000    2
  84310000    3
  84320000    3
  84330000    2
  84340000    4
  84350000    2
  84360000    3
  84370000    3
  84380000    3
  84390000    3
  84400000    3
  84410000    3
  84420000    2
  84430000    3
  84440000    3
  84450000    3
  84460000    3
  84470000    3
  84480000    2
  84490000    4
  84500000    2
  84510000    2
  84520000    3
  84530000    3
  84540000    3
  84550000    2
  84560000    2
  84570000    4
  84580000    3
  84590000    3
  84600000    3
  84610000    4
  84620000    3
  84630000    5
  84640000    3
  84650000    4
  84660000    4
  84670000    4
  84680000    6
  84690000    2
  84700000    2
  84710000    3
  84720000    3
  84730000    3
  84740000    5
  84750000    5
  84760000    7
  84770000    4
  84780000    3
  84790000    2
  84800000    2
  84810000    3
  84820000    3
  84830000    3
  84840000    4
  84850000   11
  84860000    9
  84870000    4
  84880000    4
  84890000    3
  84900000    3
  84910000    3
  84920000    5
  84930000    3
  84940000    4
  84950000    6
  84960000    3
  84970000    2
  84980000    3
  84990000    3
  85000000    2
  85010000    3
  85020000    3
  85030000    2
  85040000    3
  85050000    2
  85060000    3
  85070000    3
  85080000    3
  85090000    3
  85100000    2
  85110000    4
  85120000    2
  85130000    3
  85140000    3
  85150000    3
  85160000    2
  85170000    3
  85180000    5
  85190000    5
  85200000    8
  85210000    5
  85220000    2
  85230000    3
  85240000    4
  85250000    3
  85260000    3
  85270000    2
  85280000    3
  85290000    3
  85300000    2
  85310000    3
  85320000    3
  85330000    3
  85340000    4
  85350000    3
  85360000    3
  85370000    2
  85380000    3
  85390000    4
  85400000    3
  85410000    3
  85420000    4
  85430000    4
  85440000    3
  85450000    3
  85460000    2
  85470000    2
  85480000    2
  85490000    2
  85500000    3
  85510000    4
  85520000    4
  85530000    3
  85540000    3
  85550000    4
  85560000    3
  85570000    5
  85580000    3
  85590000    3
  85600000    5
  85610000    4
  85620000    3
  85630000    3
  85640000    4
  85650000    3
  85660000    5
  85670000    3
  85680000    4
  85690000    3
  85700000    2
  85710000    3
  85720000    4
  85730000    3
  85740000    3
  85750000    4
  85760000    5
  85770000    5
  85780000    5
  85790000    5
  85800000    3
  85810000    4
  85820000    3
  85830000    3
  85840000    3
  85850000    4
  85860000    3
  85870000    4
  85880000    2
  85890000    2
  85900000    3
  85910000    3
  85920000    3
  85930000    2
  85940000    3
  85950000    3
  85960000    3
  85970000    3
  85980000    3
  85990000    5
  86000000    3
  86010000    2
  86020000    3
  86030000    3
  86040000    4
  86050000    2
  86060000    4
  86070000    3
  86080000    2
  86090000    3
  86100000    3
  86110000   10
  86120000   17
  86130000    4
  86140000    2
  86150000    2
  86160000    6
  86170000    4
  86180000    4
  86190000    5
  86200000    2
  86210000    3
  86220000    3
  86230000    7
  86240000    3
  86250000    4
  86260000    3
  86270000    4
  86280000    5
  86290000    4
  86300000    4
  86310000    2
  86320000    2
  86330000    3
  86340000    3
  86350000    3
  86360000    3
  86370000    3
  86380000    3
  86390000    2
  86400000    3
  86410000    3
  86420000    3
  86430000    3
  86440000    3
  86450000    3
  86460000    3
  86470000    2
  86480000    3
  86490000    3
  86500000    2
  86510000    3
  86520000    4
  86530000    2
  86540000    2
  86550000    3
  86560000    4
  86570000    5
  86580000    3
  86590000    3
  86600000    4
  86610000    3
  86620000    3
  86630000    3
  86640000    4
  86650000    6
  86660000    4
  86670000    7
  86680000    5
  86690000    3
  86700000    8
  86710000    4
  86720000    2
  86730000    3
  86740000    3
  86750000    3
  86760000    4
  86770000    2
  86780000    3
  86790000    3
  86800000    2
  86810000    3
  86820000    3
  86830000    3
  86840000    4
  86850000    3
  86860000    3
  86870000    3
  86880000    3
  86890000    3
  86900000    3
  86910000    3
  86920000    2
  86930000    3
  86940000    3
  86950000    4
  86960000    5
  86970000    3
  86980000    3
  86990000    3
  87000000    4
  87010000    3
  87020000    3
  87030000    3
  87040000    4
  87050000    2
  87060000    3
  87070000    2
  87080000    3
  87090000    3
  87100000    2
  87110000    3
  87120000    3
  87130000    3
  87140000    3
  87150000    3
  87160000    3
  87170000    2
  87180000    3
  87190000    4
  87200000    2
  87210000    3
  87220000    3
  87230000    2
  87240000    3
  87250000    2
  87260000    3
  87270000    3
  87280000    3
  87290000    3
  87300000    2
  87310000    3
  87320000    3
  87330000    3
  87340000    3
  87350000    2
  87360000    3
  87370000    3
  87380000    3
  87390000    3
  87400000    3
  87410000    3
  87420000    4
  87430000    3
  87440000    4
  87450000    4
  87460000    3
  87470000    3
  87480000    3
  87490000    4
  87500000    3
  87510000    3
  87520000    3
  87530000    4
  87540000    2
  87550000    4
  87560000    3
  87570000    3
  87580000    4
  87590000    5
  87600000    3
  87610000    5
  87620000    4
  87630000    7
  87640000    5
  87650000    5
  87660000    3
  87670000    3
  87680000    3
  87690000    2
  87700000    3
  87710000    3
  87720000    3
  87730000    2
  87740000    3
  87750000    4
  87760000    5
  87770000    3
  87780000    3
  87790000    3
  87800000    3
  87810000    3
  87820000    4
  87830000    3
  87840000    3
  87850000   10
  87860000    4
  87870000    4
  87880000    4
  87890000    4
  87900000    3
  87910000    4
  87920000    5
  87930000    3
  87940000    2
  87950000    3
  87960000    5
  87970000    4
  87980000    4
  87990000    7
  88000000    3
  88010000    3
  88020000    6
  88030000    9
  88040000    4
  88050000    3
  88060000    4
  88070000    3
  88080000    2
  88090000    3
  88100000    4
  88110000    4
  88120000    4
  88130000    4
  88140000    4
  88150000    5
  88160000    7
  88170000    5
  88180000    5
  88190000    4
  88200000    3
  88210000    3
  88220000    2
  88230000    3
  88240000    4
  88250000    5
  88260000    4
  88270000    2
  88280000    3
  88290000    3
  88300000    4
  88310000    2
  88320000    4
  88330000    3
  88340000    3
  88350000    3
  88360000    5
  88370000    3
  88380000    3
  88390000    3
  88400000    4
  88410000    3
  88420000    3
  88430000    2
  88440000    4
  88450000    3
  88460000    3
  88470000    3
  88480000    2
  88490000    3
  88500000    2
  88510000    4
  88520000    3
  88530000    5
  88540000    2
  88550000    3
  88560000    2
  88570000    3
  88580000    3
  88590000    5
  88600000    3
  88610000    5
  88620000    2
  88630000    3
  88640000    3
  88650000    3
  88660000    3
  88670000    2
  88680000    3
  88690000    3
  88700000    3
  88710000    3
  88720000    4
  88730000    3
  88740000    3
  88750000    4
  88760000    3
  88770000    3
  88780000    2
  88790000    3
  88800000    4
  88810000    2
  88820000    3
  88830000    3
  88840000    3
  88850000    3
  88860000    2
  88870000    3
  88880000    4
  88890000    3
  88900000    2
  88910000    3
  88920000    2
  88930000    2
  88940000    2
  88950000    5
  88960000    4
  88970000    4
  88980000    2
  88990000    2
  89000000    3
  89010000    3
  89020000    3
  89030000    4
  89040000    4
  89050000    3
  89060000    2
  89070000    3
  89080000    3
  89090000    3
  89100000    2
  89110000    3
  89120000    3
  89130000    4
  89140000    3
  89150000    2
  89160000    3
  89170000    3
  89180000    3
  89190000    6
  89200000    4
  89210000    3
  89220000    3
  89230000    3
  89240000    3
  89250000    4
  89260000    3
  89270000    5
  89280000    4
  89290000    3
  89300000    2
  89310000    3
  89320000    3
  89330000    2
  89340000    3
  89350000    3
  89360000    3
  89370000    3
  89380000    4
  89390000    4
  89400000    2
  89410000    3
  89420000    3
  89430000    3
  89440000    3
  89450000    2
  89460000    4
  89470000    3
  89480000    3
  89490000    2
  89500000    2
  89510000    3
  89520000    3
  89530000    3
  89540000    3
  89550000    3
  89560000    2
  89570000    3
  89580000    3
  89590000    3
  89600000    3
  89610000    3
  89620000    3
  89630000    3
  89640000    3
  89650000    3
  89660000    3
  89670000    3
  89680000    3
  89690000    4
  89700000    5
  89710000    3
  89720000    4
  89730000    4
  89740000    3
  89750000    2
  89760000    4
  89770000    4
  89780000    4
  89790000    4
  89800000    3
  89810000    3
  89820000    3
  89830000    3
  89840000    3
  89850000    5
  89860000    5
  89870000    3
  89880000    5
  89890000    3
  89900000    4
  89910000    3
  89920000    4
  89930000    3
  89940000    4
  89950000    3
  89960000    3
  89970000    3
  89980000    4
  89990000    3
  90000000    3
  90010000    3
  90020000    4
  90030000    3
  90040000    4
  90050000    4
  90060000    2
  90070000    3
  90080000    4
  90090000    4
  90100000    3
  90110000    3
  90120000    3
  90130000    4
  90140000    3
  90150000    3
  90160000    3
  90170000    3
  90180000    4
  90190000    5
  90200000    2
  90210000    4
  90220000    3
  90230000    4
  90240000    3
  90250000    5
  90260000    2
  90270000    3
  90280000    3
  90290000    2
  90300000    4
  90310000    4
  90320000    5
  90330000    3
  90340000    3
  90350000    4
  90360000    4
  90370000    8
  90380000   16
  90390000   11
  90400000   12
  90410000    6
  90420000   12
  90430000   19
  90440000    5
  90450000    5
  90460000    2
  90470000    4
  90480000    4
  90490000    5
  90500000    1
  90510000    4
  90520000    6
  90530000    3
  90540000    2
  90550000    3
  90560000    3
  90570000    4
  90580000    3
  90590000    7
  90600000    6
  90610000    4
  90620000    4
  90630000    6
  90640000    3
  90650000    4
  90660000    6
  90670000    3
  90680000    4
  90690000    2
  90700000    2
  90710000    4
  90720000    6
  90730000    4
  90740000    4
  90750000    6
  90760000    3
  90770000    5
  90780000    4
  90790000    3
  90800000    4
  90810000    3
  90820000    3
  90830000    2
  90840000    2
  90850000    4
  90860000    3
  90870000    3
  90880000    4
  90890000    3
  90900000    3
  90910000    3
  90920000    4
  90930000    3
  90940000    2
  90950000    3
  90960000    4
  90970000    3
  90980000    3
  90990000    3
  91000000    3
  91010000    4
  91020000    4
  91030000    4
  91040000    2
  91050000    3
  91060000    5
  91070000    3
  91080000    5
  91090000    4
  91100000    1
  91110000    3
  91120000    3
  91130000    3
  91140000    3
  91150000    3
  91160000    3
  91170000    2
  91180000    3
  91190000    3
  91200000    2
  91210000    2
  91220000    3
  91230000    2
  91240000    4
  91250000    3
  91260000    3
  91270000    3
  91280000    3
  91290000    3
  91300000    2
  91310000    3
  91320000    3
  91330000    5
  91340000    3
  91350000    3
  91360000    4
  91370000    4
  91380000    3
  91390000    4
  91400000    3
  91410000    3
  91420000   11
  91430000    4
  91440000    3
  91450000    5
  91460000    4
  91470000    2
  91480000    3
  91490000    4
  91500000    5
  91510000    4
  91520000    2
  91530000    3
  91540000    3
  91550000    2
  91560000    3
  91570000    3
  91580000    3
  91590000    5
  91600000    8
  91610000    2
  91620000    3
  91630000    5
  91640000    5
  91650000    4
  91660000    4
  91670000    5
  91680000    5
  91690000    5
  91700000    5
  91710000    5
  91720000    2
  91730000    4
  91740000    4
  91750000    5
  91760000    4
  91770000    3
  91780000    4
  91790000    4
  91800000    3
  91810000    3
  91820000    3
  91830000    3
  91840000    4
  91850000    3
  91860000    4
  91870000    4
  91880000    5
  91890000    4
  91900000    5
  91910000    2
  91920000    4
  91930000    3
  91940000    3
  91950000    2
  91960000    2
  91970000    3
  91980000    3
  91990000    2
  92000000    3
  92010000    3
  92020000    3
  92030000    4
  92040000    4
  92050000    3
  92060000    3
  92070000    3
  92080000    2
  92090000    3
  92100000    3
  92110000    3
  92120000    3
  92130000    3
  92140000    3
  92150000    3
  92160000    2
  92170000    2
  92180000    3
  92190000    4
  92200000    3
  92210000    3
  92220000    2
  92230000    4
  92240000    3
  92250000    4
  92260000    3
  92270000    3
  92280000    3
  92290000    2
  92300000    3
  92310000    3
  92320000    2
  92330000    3
  92340000    4
  92350000    3
  92360000    2
  92370000    3
  92380000    4
  92390000    3
  92400000    3
  92410000    2
  92420000    4
  92430000    3
  92440000    3
  92450000    4
  92460000    3
  92470000    3
  92480000    3
  92490000    3
  92500000    3
  92510000    2
  92520000    2
  92530000    2
  92540000    3
  92550000    3
  92560000    3
  92570000    2
  92580000    3
  92590000    3
  92600000    2
  92610000    3
  92620000    3
  92630000    3
  92640000    4
  92650000    3
  92660000    4
  92670000    3
  92680000    3
  92690000    3
  92700000    3
  92710000    2
  92720000    3
  92730000    3
  92740000    5
  92750000    3
  92760000    5
  92770000    3
  92780000    4
  92790000    4
  92800000    2
  92810000    3
  92820000    2
  92830000    2
  92840000    2
  92850000    2
  92860000    2
  92870000    5
  92880000    4
  92890000    3
  92900000    1
  92910000    3
  92920000    3
  92930000    4
  92940000    3
  92950000    3
  92960000    2
  92970000    4
  92980000    3
  92990000    3
  93000000    3
  93010000    3
  93020000    4
  93030000    4
  93040000    3
  93050000    3
  93060000    3
  93070000    4
  93080000    3
  93090000    4
  93100000    3
  93110000    2
  93120000    3
  93130000    3
  93140000    3
  93150000    3
  93160000    4
  93170000    4
  93180000    4
  93190000    3
  93200000    3
  93210000    3
  93220000    3
  93230000    3
  93240000    3
  93250000    3
  93260000    4
  93270000    3
  93280000    2
  93290000    3
  93300000    3
  93310000    4
  93320000    3
  93330000    4
  93340000    3
  93350000    7
  93360000    9
  93370000    8
  93380000   13
  93390000   15
  93400000    8
  93410000    4
  93420000    3
  93430000    5
  93440000    4
  93450000    3
  93460000    2
  93470000    3
  93480000    3
  93490000    3
  93500000    3
  93510000    2
  93520000    3
  93530000    3
  93540000    2
  93550000    3
  93560000    3
  93570000    3
  93580000    2
  93590000    3
  93600000    3
  93610000    2
  93620000    3
  93630000    3
  93640000    3
  93650000    3
  93660000    3
  93670000    2
  93680000    3
  93690000    3
  93700000    4
  93710000    2
  93720000    2
  93730000    3
  93740000    3
  93750000    3
  93760000    3
  93770000    2
  93780000    2
  93790000    3
  93800000    2
  93810000    2
  93820000    3
  93830000    3
  93840000    3
  93850000    4
  93860000    3
  93870000    2
  93880000    2
  93890000    2
  93900000    3
  93910000    3
  93920000    3
  93930000    2
  93940000    2
  93950000    2
  93960000    3
  93970000    2
  93980000    2
  93990000    3
  94000000    3
  94010000    2
  94020000    2
  94030000    3
  94040000    2
  94050000    3
  94060000    3
  94070000    2
  94080000    3
  94090000    2
  94100000    3
  94110000    3
  94120000    2
  94130000    4
  94140000    3
  94150000    4
  94160000    2
  94170000    4
  94180000    3
  94190000    2
  94200000    4
  94210000    3
  94220000    2
  94230000    1
  94240000    3
  94250000    4
  94260000    5
  94270000    4
  94280000    4
  94290000    1
  94300000    4
  94310000    5
  94320000    2
  94330000    4
  94340000    4
  94350000    4
  94360000    3
  94370000    3
  94380000    4
  94390000    3
  94400000    4
  94410000    3
  94420000    3
  94430000    4
  94440000    4
  94450000    4
  94460000    3
  94470000    3
  94480000    4
  94490000    2
  94500000    4
  94510000    3
  94520000    3
  94530000    3
  94540000    4
  94550000    4
  94560000    3
  94570000    7
  94580000    2
  94590000    4
  94600000    4
  94610000    7
  94620000    4
  94630000    5
  94640000    8
  94650000    4
  94660000    5
  94670000    4
  94680000    6
  94690000    5
  94700000    5
  94710000    1
  94720000    4
  94730000    4
  94740000    4
  94750000    5
  94760000    3
  94770000    3
  94780000    3
  94790000    2
  94800000    4
  94810000    3
  94820000    1
  94830000    3
  94840000    2
  94850000    2
  94860000    3
  94870000    3
  94880000    4
  94890000    5
  94900000    4
  94910000    2
  94920000    3
  94930000    3
  94940000    3
  94950000    3
  94960000    3
  94970000    3
  94980000    2
  94990000    3
  95000000    3
  95010000    3
  95020000    3
  95030000    3
  95040000    3
  95050000    3
  95060000    3
  95070000    3
  95080000    5
  95090000    3
  95100000    3
  95110000    4
  95120000    2
  95130000    3
  95140000    4
  95150000    4
  95160000    3
  95170000    2
  95180000    3
  95190000    3
  95200000    2
  95210000    3
  95220000    3
  95230000    3
  95240000    4
  95250000    3
  95260000    3
  95270000    3
  95280000    3
  95290000    3
  95300000    3
  95310000    3
  95320000    3
  95330000    3
  95340000    3
  95350000    2
  95360000    3
  95370000    4
  95380000    2
  95390000    3
  95400000    4
  95410000    2
  95420000    3
  95430000    3
  95440000    4
  95450000    3
  95460000    4
  95470000    5
  95480000    4
  95490000    3
  95500000    4
  95510000    3
  95520000    4
  95530000    3
  95540000    2
  95550000    3
  95560000    3
  95570000    3
  95580000    3
  95590000    4
  95600000    4
  95610000    3
  95620000    4
  95630000    2
  95640000    4
  95650000    3
  95660000    4
  95670000    3
  95680000    3
  95690000    2
  95700000    4
  95710000    3
  95720000    3
  95730000    3
  95740000    3
  95750000    3
  95760000    3
  95770000    4
  95780000    4
  95790000    3
  95800000    4
  95810000    3
  95820000    3
  95830000    4
  95840000    3
  95850000    3
  95860000    3
  95870000    4
  95880000    4
  95890000    4
  95900000    2
  95910000    3
  95920000    5
  95930000    3
  95940000    3
  95950000    4
  95960000    2
  95970000    4
  95980000    3
  95990000    4
  96000000    2
  96010000    3
  96020000    4
  96030000    3
  96040000    4
  96050000    3
  96060000    4
  96070000    5
  96080000    4
  96090000    6
  96100000    3
  96110000    3
  96120000    3
  96130000    3
  96140000    3
  96150000    3
  96160000    3
  96170000    3
  96180000    3
  96190000    4
  96200000    2
  96210000    3
  96220000    3
  96230000    3
  96240000    3
  96250000    3
  96260000    3
  96270000    2
  96280000    2
  96290000    3
  96300000    2
  96310000    2
  96320000    3
  96330000    3
  96340000    3
  96350000    4
  96360000    3
  96370000    3
  96380000    3
  96390000    4
  96400000    4
  96410000    3
  96420000    1
  96430000    5
  96440000    5
  96450000    4
  96460000    5
  96470000    2
  96480000    4
  96490000    3
  96500000    4
  96510000    3
  96520000    3
  96530000    3
  96540000    4
  96550000    3
  96560000    4
  96570000    3
  96580000    3
  96590000    3
  96600000    4
  96610000    4
  96620000    4
  96630000    3
  96640000    4
  96650000    5
  96660000    4
  96670000    4
  96680000    3
  96690000    3
  96700000    4
  96710000    6
  96720000    3
  96730000    3
  96740000    3
  96750000    2
  96760000    3
  96770000    3
  96780000    4
  96790000    3
  96800000    3
  96810000    3
  96820000    2
  96830000    2
  96840000    3
  96850000    2
  96860000    2
  96870000    3
  96880000    3
  96890000    4
  96900000    3
  96910000    3
  96920000    3
  96930000    3
  96940000    3
  96950000    3
  96960000    3
  96970000    4
  96980000    4
  96990000    2
  97000000    3
  97010000    3
  97020000    2
  97030000    3
  97040000    3
  97050000    3
  97060000    1
  97070000    4
  97080000    3
  97090000    3
  97100000    2
  97110000    2
  97120000    3
  97130000    4
  97140000    4
  97150000    3
  97160000    3
  97170000    2
  97180000    2
  97190000    4
  97200000    3
  97210000    4
  97220000    3
  97230000    3
  97240000    3
  97250000    3
  97260000    2
  97270000    4
  97280000    3
  97290000    3
  97300000    3
  97310000    3
  97320000    3
  97330000    3
  97340000    3
  97350000    3
  97360000    4
  97370000    3
  97380000    2
  97390000    3
  97400000    3
  97410000    3
  97420000    4
  97430000    4
  97440000    3
  97450000    3
  97460000    3
  97470000    5
  97480000    3
  97490000    3
  97500000    4
  97510000    3
  97520000    3
  97530000    3
  97540000    4
  97550000    3
  97560000    3
  97570000    2
  97580000    4
  97590000    3
  97600000    3
  97610000    5
  97620000    2
  97630000    2
  97640000    4
  97650000    3
  97660000    3
  97670000    3
  97680000    4
  97690000    3
  97700000    5
  97710000    4
  97720000    2
  97730000    3
  97740000    2
  97750000    2
  97760000    5
  97770000    3
  97780000    5
  97790000    2
  97800000    3
  97810000    2
  97820000    2
  97830000    5
  97840000    2
  97850000    3
  97860000    3
  97870000    4
  97880000    3
  97890000    2
  97900000    4
  97910000    3
  97920000    3
  97930000    3
  97940000    3
  97950000    3
  97960000    3
  97970000    4
  97980000    2
  97990000    3
  98000000    3
  98010000    4
  98020000    3
  98030000    3
  98040000    3
  98050000    3
  98060000    4
  98070000    3
  98080000    3
  98090000    2
  98100000    2
  98110000    4
  98120000    2
  98130000    3
  98140000    2
  98150000    3
  98160000    3
  98170000    3
  98180000    2
  98190000    2
  98200000    5
  98210000    3
  98220000    3
  98230000    3
  98240000    3
  98250000    4
  98260000    5
  98270000    5
  98280000    9
  98290000    4
  98300000    4
  98310000    3
  98320000    9
  98330000    3
  98340000    4
  98350000    4
  98360000    4
  98370000    4
  98380000    4
  98390000    4
  98400000    3
  98410000    3
  98420000    3
  98430000    3
  98440000    2
  98450000    3
  98460000    4
  98470000    3
  98480000    3
  98490000    4
  98500000    3
  98510000    4
  98520000    3
  98530000    4
  98540000    4
  98550000    4
  98560000    3
  98570000    4
  98580000    2
  98590000    5
  98600000    4
  98610000    3
  98620000    3
  98630000    4
  98640000    3
  98650000    4
  98660000    3
  98670000    5
  98680000    3
  98690000    5
  98700000    5
  98710000    4
  98720000    5
  98730000    3
  98740000    3
  98750000    3
  98760000    3
  98770000    3
  98780000    5
  98790000    3
  98800000    4
  98810000    4
  98820000    3
  98830000    2
  98840000    5
  98850000    4
  98860000    4
  98870000    3
  98880000    7
  98890000    3
  98900000    4
  98910000    3
  98920000    5
  98930000    4
  98940000    2
  98950000    5
  98960000    4
  98970000    3
  98980000    3
  98990000    4
  99000000    4
  99010000    3
  99020000    3
  99030000    5
  99040000    5
  99050000    3
  99060000    4
  99070000    3
  99080000    3
  99090000    4
  99100000    3
  99110000    5
  99120000    4
  99130000    6
  99140000    3
  99150000    3
  99160000    3
  99170000    2
  99180000    4
  99190000    3
  99200000    4
  99210000    4
  99220000    3
  99230000    4
  99240000    2
  99250000    5
  99260000    4
  99270000    3
  99280000    3
  99290000    4
  99300000    3
  99310000    3
  99320000    3
  99330000    4
  99340000    5
  99350000    4
  99360000    5
  99370000    2
  99380000    3
  99390000    3
  99400000    3
  99410000    3
  99420000    4
  99430000    3
  99440000    4
  99450000    2
  99460000    3
  99470000    3
  99480000    3
  99490000    4
  99500000    2
  99510000    3
  99520000    3
  99530000    3
  99540000    3
  99550000    3
  99560000    3
  99570000    3
  99580000    2
  99590000    3
  99600000    2
  99610000    4
  99620000   10
  99630000    4
  99640000    3
  99650000    3
  99660000    3
  99670000    3
  99680000    3
  99690000    3
  99700000    3
  99710000    3
  99720000    3
  99730000    4
  99740000    4
  99750000    4
  99760000    2
  99770000    3
  99780000    3
  99790000    3
  99800000    3
  99810000    2
  99820000    3
  99830000    3
  99840000    2
  99850000    5
  99860000    2
  99870000    8
  99880000    3
  99890000    3
  99900000    4
  99910000    4
  99920000    3
  99930000    3
  99940000    3
  99950000    3
  99960000    2
  99970000    3
  99980000    3
  99990000    4
 100000000    4
 100000000    4
 100010000    3
 100020000    4
 100030000    4
 100040000    4
 100050000    3
 100060000    3
 100070000    3
 100080000    4
 100090000    4
 100100000    3
 100110000    2
 100120000    3
 100130000    4
 100140000    4
 100150000    2
 100160000    3
 100170000    2
 100180000    2
 100190000    4
 100200000    3
 100210000    3
 100220000    3
 100230000    3
 100240000    3
 100250000    5
 100260000    3
 100270000    3
 100280000    5
 100290000    3
 100300000    2
 100310000    3
 100320000    4
 100330000    2
 100340000    6
 100350000    3
 100360000    4
 100370000    3
 100380000    3
 100390000    2
 100400000    6
 100410000    5
 100420000    4
 100430000    4
 100440000    2
 100450000    7
 100460000    4
 100470000    3
 100480000    3
 100490000    5
 100500000    3
 100510000    2
 100520000    2
 100530000    3
 100540000    3
 100550000    2
 100560000    2
 100570000    3
 100580000    3
 100590000    4
 100600000    4
 100610000    5
 100620000    4
 100630000    5
 100640000    2
 100650000    3
 100660000    3
 100670000    4
 100680000    3
 100690000    5
 100700000    4
 100710000    4
 100720000    3
 100730000    3
 100740000    3
 100750000    3
 100760000    3
 100770000    4
 100780000    3
 100790000    3
 100800000    4
 100810000    5
 100820000    3
 100830000    3
 100840000    4
 100850000    2
 100860000    3
 100870000    3
 100880000    2
 100890000    3
 100900000    4
 100910000    3
 100920000    4
 100930000    3
 100940000    2
 100950000    4
 100960000    2
 100970000    3
 100980000    4
 100990000    3
 101000000    2
 101010000    3
 101020000    5
 101030000    3
 101040000    2
 101050000    4
 101060000    5
 101070000    5
 101080000    5
 101090000    5
 101100000   11
 101110000   21
 101120000   15
 101130000   18
 101140000    5
 101150000    4
 101160000    3
 101170000    3
 101180000    4
 101190000    5
 101200000    3
 101210000    2
 101220000    2
 101230000    4
 101240000    4
 101250000    4
 101260000    3
 101270000    3
 101280000    3
 101290000    4
 101300000    4
 101310000    2
 101320000    3
 101330000    2
 101340000    3
 101350000    3
 101360000    5
 101370000    3
 101380000    2
 101390000    4
 101400000    2
 101410000    4
 101420000    4
 101430000    3
 101440000    3
 101450000    2
 101460000    5
 101470000    4
 101480000   18
 101490000   18
 101500000   19
 101510000   21
 101520000   19
 101530000    3
 101540000    7
 101550000    3
 101560000    3
 101570000    3
 101580000    4
 101590000    3
 101600000    3
 101610000    4
 101620000    5
 101630000    3
 101640000    5
 101650000    4
 101660000    2
 101670000    5
 101680000    5
 101690000    5
 101700000    3
 101710000    4
 101720000    4
 101730000    4
 101740000    4
 101750000    7
 101760000    5
 101770000    8
 101780000    5
 101790000    6
 101800000    3
 101810000    4
 101820000    3
 101830000    4
 101840000    3
 101850000    3
 101860000    3
 101870000    2
 101880000    4
 101890000    5
 101900000    7
 101910000    4
 101920000    7
 101930000   13
 101940000   10
 101950000    3
 101960000    5
 101970000    4
 101980000    3
 101990000    4
 102000000    4
 102010000    3
 102020000    3
 102030000    5
 102040000    4
 102050000    4
 102060000    3
 102070000    5
 102080000    4
 102090000    5
 102100000    4
 102110000    3
 102120000    5
 102130000    6
 102140000    6
 102150000    2
 102160000    3
 102170000    3
 102180000    3
 102190000    5
 102200000    2
 102210000    3
 102220000    2
 102230000    5
 102240000    3
 102250000    3
 102260000    2
 102270000    4
 102280000    3
 102290000    3
 102300000    4
 102310000    4
 102320000    4
 102330000    2
 102340000    3
 102350000    4
 102360000    3
 102370000    4
 102380000    3
 102390000    2
 102400000    3
 102410000    2
 102420000    2
 102430000    3
 102440000    3
 102450000    4
 102460000    3
 102470000    3
 102480000    4
 102490000    3
 102500000    3
 102510000    3
 102520000    3
 102530000    3
 102540000    4
 102550000    3
 102560000    3
 102570000    3
 102580000    2
 102590000    4
 102600000    3
 102610000    3
 102620000    3
 102630000    4
 102640000    4
 102650000    4
 102660000    3
 102670000    3
 102680000    3
 102690000    3
 102700000    5
 102710000    5
 102720000    5
 102730000    4
 102740000    2
 102750000    2
 102760000    3
 102770000    2
 102780000    2
 102790000    4
 102800000    4
 102810000    5
 102820000    3
 102830000    3
 102840000    4
 102850000    2
 102860000    3
 102870000    3
 102880000    3
 102890000    3
 102900000    3
 102910000    2
 102920000    2
 102930000    4
 102940000    4
 102950000    2
 102960000    3
 102970000    3
 102980000    3
 102990000    3
 103000000    4
 103010000    4
 103020000    2
 103030000    4
 103040000    3
 103050000    3
 103060000    2
 103070000    3
 103080000    4
 103090000    4
 103100000    4
 103110000    3
 103120000    3
 103130000    4
 103140000    7
 103150000    5
 103160000    4
 103170000    4
 103180000    3
 103190000    5
 103200000    3
 103210000    5
 103220000    4
 103230000    4
 103240000    4
 103250000    4
 103260000    4
 103270000    4
 103280000    2
 103290000    2
 103300000    4
 103310000    3
 103320000    4
 103330000    7
 103340000    4
 103350000    3
 103360000    5
 103370000    3
 103380000    4
 103390000    4
 103400000    3
 103410000    3
 103420000    5
 103430000    3
 103440000    3
 103450000    4
 103460000    4
 103470000    4
 103480000    3
 103490000    3
 103500000    3
 103510000    3
 103520000    3
 103530000    3
 103540000    3
 103550000    4
 103560000    7
 103570000    5
 103580000    2
 103590000    4
 103600000    3
 103610000    3
 103620000    3
 103630000    3
 103640000    3
 103650000    4
 103660000    3
 103670000    5
 103680000    3
 103690000    3
 103700000    3
 103710000    3
 103720000    3
 103730000    3
 103740000    4
 103750000    3
 103760000    3
 103770000    4
 103780000    4
 103790000    5
 103800000    3
 103810000    5
 103820000    6
 103830000    4
 103840000    4
 103850000    3
 103860000    3
 103870000   16
 103880000    3
 103890000    2
 103900000    3
 103910000    3
 103920000    4
 103930000    3
 103940000    3
 103950000    3
 103960000    4
 103970000    2
 103980000    2
 103990000    3
 104000000    3
 104010000    8
 104020000    3
 104030000    3
 104040000    5
 104050000    4
 104060000    5
 104070000    4
 104080000    3
 104090000    3
 104100000    3
 104110000    2
 104120000    4
 104130000    3
 104140000    4
 104150000    3
 104160000    3
 104170000    3
 104180000    3
 104190000    2
 104200000    3
 104210000    3
 104220000   10
 104230000    3
 104240000   16
 104250000    2
 104260000    4
 104270000    3
 104280000    2
 104290000    3
 104300000    2
 104310000    2
 104320000   12
 104330000    3
 104340000    7
 104350000    3
 104360000    4
 104370000    3
 104380000    3
 104390000    2
 104400000    4
 104410000    3
 104420000    4
 104430000    4
 104440000    4
 104450000    3
 104460000    3
 104470000    3
 104480000    4
 104490000    3
 104500000    4
 104510000    2
 104520000    5
 104530000    2
 104540000    4
 104550000    3
 104560000    3
 104570000    4
 104580000    2
 104590000    3
 104600000    3
 104610000    2
 104620000    2
 104630000    2
 104640000    2
 104650000    4
 104660000    3
 104670000    2
 104680000    5
 104690000    5
 104700000    3
 104710000    3
 104720000    4
 104730000    4
 104740000    4
 104750000    4
 104760000    4
 104770000    3
 104780000    2
 104790000    3
 104800000    3
 104810000    2
 104820000    4
 104830000    5
 104840000    2
 104850000    4
 104860000    4
 104870000    3
 104880000    2
 104890000    2
 104900000    2
 104910000    2
 104920000    3
 104930000    3
 104940000    2
 104950000    3
 104960000    3
 104970000    4
 104980000    4
 104990000    4
 105000000    5
 105010000    3
 105020000    4
 105030000    4
 105040000    2
 105050000    4
 105060000    2
 105070000    3
 105080000    3
 105090000    3
 105100000    5
 105110000    5
 105120000    3
 105130000    4
 105140000    4
 105150000    4
 105160000    3
 105170000    4
 105180000    4
 105190000    3
 105200000    3
 105210000    3
 105220000    3
 105230000    3
 105240000    4
 105250000    4
 105260000    3
 105270000    4
 105280000    3
 105290000    4
 105300000    3
 105310000    3
 105320000    2
 105330000    3
 105340000    4
 105350000    3
 105360000    4
 105370000    5
 105380000    5
 105390000    5
 105400000    4
 105410000    5
 105420000    6
 105430000    4
 105440000    3
 105450000    4
 105460000    2
 105470000    5
 105480000    7
 105490000    4
 105500000    3
 105510000    4
 105520000    4
 105530000    3
 105540000    3
 105550000    3
 105560000    4
 105570000    3
 105580000    3
 105590000    3
 105600000    2
 105610000    3
 105620000    2
 105630000    3
 105640000    3
 105650000    4
 105660000    4
 105670000    5
 105680000    3
 105690000    4
 105700000    3
 105710000    4
 105720000    3
 105730000    4
 105740000    8
 105750000    5
 105760000    3
 105770000    5
 105780000    4
 105790000    5
 105800000    3
 105810000    2
 105820000    4
 105830000    4
 105840000    3
 105850000    4
 105860000    7
 105870000    5
 105880000    4
 105890000    3
 105900000    3
 105910000    5
 105920000    5
 105930000    4
 105940000    3
 105950000    2
 105960000    3
 105970000    4
 105980000    3
 105990000    3
 106000000    4
 106010000    3
 106020000    3
 106030000    5
 106040000    3
 106050000    3
 106060000    2
 106070000    3
 106080000    3
 106090000    3
 106100000    3
 106110000    3
 106120000    4
 106130000    2
 106140000    3
 106150000    3
 106160000    3
 106170000    4
 106180000    5
 106190000    3
 106200000    3
 106210000    4
 106220000    4
 106230000    3
 106240000    5
 106250000    3
 106260000    5
 106270000    3
 106280000    3
 106290000    6
 106300000    3
 106310000    3
 106320000    3
 106330000    3
 106340000    3
 106350000    3
 106360000    2
 106370000    3
 106380000    3
 106390000    3
 106400000    3
 106410000    4
 106420000    5
 106430000    2
 106440000    3
 106450000    4
 106460000    3
 106470000    4
 106480000    3
 106490000    3
 106500000    4
 106510000    4
 106520000    3
 106530000    3
 106540000    3
 106550000    4
 106560000    5
 106570000    4
 106580000   11
 106590000    3
 106600000    3
 106610000    3
 106620000    2
 106630000    3
 106640000    4
 106650000    3
 106660000    2
 106670000    3
 106680000    3
 106690000    4
 106700000    3
 106710000    3
 106720000    4
 106730000    4
 106740000    2
 106750000    3
 106760000    4
 106770000    3
 106780000    3
 106790000    3
 106800000    3
 106810000    3
 106820000    3
 106830000    2
 106840000    3
 106850000    3
 106860000    2
 106870000    3
 106880000    3
 106890000    3
 106900000    3
 106910000    4
 106920000    3
 106930000    3
 106940000    5
 106950000    3
 106960000    4
 106970000    3
 106980000    2
 106990000    4
 107000000    3
 107010000    3
 107020000    3
 107030000    2
 107040000    3
 107050000    3
 107060000    4
 107070000    3
 107080000    4
 107090000    4
 107100000    3
 107110000    4
 107120000    3
 107130000    4
 107140000    5
 107150000    4
 107160000    5
 107170000    4
 107180000    2
 107190000    4
 107200000    4
 107210000    7
 107220000    5
 107230000    7
 107240000    7
 107250000    2
 107260000    3
 107270000    4
 107280000    3
 107290000    3
 107300000    4
 107310000    5
 107320000    3
 107330000    2
 107340000    3
 107350000    2
 107360000    2
 107370000    2
 107380000    3
 107390000    3
 107400000    5
 107410000    3
 107420000    4
 107430000    4
 107440000    5
 107450000    5
 107460000    3
 107470000    5
 107480000    9
 107490000    5
 107500000    5
 107510000    6
 107520000    4
 107530000    2
 107540000    2
 107550000    4
 107560000    3
 107570000    3
 107580000    3
 107590000    4
 107600000    3
 107610000    5
 107620000    4
 107630000    3
 107640000    5
 107650000    2
 107660000    2
 107670000    3
 107680000    3
 107690000    6
 107700000    3
 107710000    4
 107720000    5
 107730000    3
 107740000    3
 107750000    4
 107760000    5
 107770000    3
 107780000    2
 107790000    4
 107800000    5
 107810000    4
 107820000    4
 107830000    4
 107840000    2
 107850000    4
 107860000    5
 107870000    3
 107880000    3
 107890000    2
 107900000    3
 107910000    3
 107920000    4
 107930000    3
 107940000    3
 107950000    3
 107960000    3
 107970000    3
 107980000    3
 107990000    3
 108000000    2
 108010000    5
 108020000    4
 108030000    3
 108040000    4
 108050000    4
 108060000    4
 108070000    3
 108080000    2
 108090000    3
 108100000    5
 108110000    2
 108120000    5
 108130000    3
 108140000    2
 108150000    2
 108160000    3
 108170000    2
 108180000    3
 108190000    2
 108200000    3
 108210000    3
 108220000    3
 108230000    2
 108240000    4
 108250000    3
 108260000    4
 108270000    2
 108280000    3
 108290000    3
 108300000    2
 108310000    3
 108320000    3
 108330000    3
 108340000    3
 108350000    4
 108360000    4
 108370000    3
 108380000    2
 108390000    3
 108400000    3
 108410000    3
 108420000    3
 108430000    3
 108440000    2
 108450000    3
 108460000    2
 108470000    4
 108480000    3
 108490000    3
 108500000    2
 108510000    3
 108520000    3
 108530000    3
 108540000    2
 108550000    4
 108560000    3
 108570000    4
 108580000    3
 108590000    3
 108600000    3
 108610000    2
 108620000    3
 108630000    3
 108640000    3
 108650000    3
 108660000    3
 108670000    5
 108680000    2
 108690000    3
 108700000    3
 108710000    2
 108720000    3
 108730000    3
 108740000    3
 108750000    3
 108760000    3
 108770000    4
 108780000    9
 108790000    2
 108800000    3
 108810000    4
 108820000    2
 108830000    3
 108840000    6
 108850000    5
 108860000    3
 108870000    3
 108880000    3
 108890000    4
 108900000    2
 108910000    3
 108920000    3
 108930000    3
 108940000    3
 108950000    4
 108960000    3
 108970000    3
 108980000    2
 108990000    3
 109000000    3
 109010000    2
 109020000    3
 109030000    5
 109040000    3
 109050000    3
 109060000    4
 109070000    3
 109080000    3
 109090000    4
 109100000    6
 109110000    3
 109120000    3
 109130000    4
 109140000    4
 109150000    3
 109160000    4
 109170000    4
 109180000    2
 109190000    3
 109200000    3
 109210000    6
 109220000    4
 109230000    4
 109240000   13
 109250000    5
 109260000    2
 109270000    5
 109280000    7
 109290000    4
 109300000    4
 109310000    4
 109320000    3
 109330000    3
 109340000    3
 109350000    2
 109360000    3
 109370000    2
 109380000    3
 109390000    4
 109400000    3
 109410000    4
 109420000    2
 109430000    3
 109440000    3
 109450000    3
 109460000    3
 109470000    3
 109480000    2
 109490000    3
 109500000    2
 109510000   12
 109520000   12
 109530000   12
 109540000    4
 109550000    4
 109560000    4
 109570000    3
 109580000    4
 109590000    3
 109600000    4
 109610000    3
 109620000    3
 109630000    3
 109640000    3
 109650000    6
 109660000    3
 109670000    3
 109680000    2
 109690000    3
 109700000    5
 109710000    4
 109720000    4
 109730000    4
 109740000    5
 109750000    4
 109760000    5
 109770000    4
 109780000    2
 109790000    2
 109800000    3
 109810000    3
 109820000    3
 109830000    2
 109840000    3
 109850000    4
 109860000    2
 109870000    2
 109880000    2
 109890000    3
 109900000    3
 109910000    5
 109920000    3
 109930000    4
 109940000    4
 109950000    4
 109960000    3
 109970000    4
 109980000    3
 109990000    3
 110000000    2
 110010000    4
 110020000    2
 110030000    4
 110040000    6
 110050000    8
 110060000    4
 110070000    4
 110080000    5
 110090000    5
 110100000    4
 110110000    4
 110120000    5
 110130000    5
 110140000    2
 110150000    4
 110160000    5
 110170000    4
 110180000    4
 110190000    4
 110200000    5
 110210000    3
 110220000    4
 110230000    3
 110240000    4
 110250000    4
 110260000    3
 110270000    3
 110280000    3
 110290000    4
 110300000    2
 110310000    5
 110320000    3
 110330000   10
 110340000    4
 110350000    2
 110360000    2
 110370000    3
 110380000    4
 110390000    3
 110400000    4
 110410000    5
 110420000    5
 110430000    3
 110440000    2
 110450000    4
 110460000    2
 110470000    3
 110480000    4
 110490000    4
 110500000    4
 110510000    2
 110520000    3
 110530000    3
 110540000    4
 110550000    2
 110560000    3
 110570000    4
 110580000    4
 110590000    3
 110600000    3
 110610000    3
 110620000    3
 110630000    3
 110640000    2
 110650000    3
 110660000    2
 110670000    3
 110680000    3
 110690000    6
 110700000    5
 110710000    4
 110720000    4
 110730000    4
 110740000    3
 110750000    5
 110760000    5
 110770000    5
 110780000    2
 110790000    4
 110800000    3
 110810000    4
 110820000    4
 110830000    3
 110840000    3
 110850000    3
 110860000   11
 110870000    3
 110880000    5
 110890000    4
 110900000    3
 110910000    4
 110920000    3
 110930000    2
 110940000    3
 110950000    4
 110960000    2
 110970000    3
 110980000    4
 110990000    4
 111000000    4
 111010000    3
 111020000    3
 111030000    5
 111040000    5
 111050000    3
 111060000    3
 111070000    2
 111080000    3
 111090000    4
 111100000    8
 111110000    3
 111120000    5
 111130000    3
 111140000    6
 111150000    4
 111160000    4
 111170000    4
 111180000    3
 111190000    2
 111200000    3
 111210000    3
 111220000    3
 111230000    3
 111240000    4
 111250000    4
 111260000    4
 111270000    3
 111280000    3
 111290000    3
 111300000    4
 111310000    5
 111320000   15
 111330000   15
 111340000   15
 111350000   18
 111360000   16
 111370000   21
 111380000   23
 111390000   22
 111400000   22
 111410000   22
 111420000   16
 111430000   12
 111440000    4
 111450000   14
 111460000   21
 111470000   21
 111480000   16
 111490000   20
 111500000   19
 111510000   22
 111520000   21
 111530000   20
 111540000   19
 111550000   26
 111560000   20
 111570000   24
 111580000   20
 111590000   18
 111600000   19
 111610000   19
 111620000   20
 111630000   21
 111640000   26
 111650000   24
 111660000   23
 111670000   15
 111680000    5
 111690000    4
 111700000    4
 111710000    4
 111720000    5
 111730000    4
 111740000    5
 111750000    4
 111760000    5
 111770000    3
 111780000    4
 111790000    6
 111800000    5
 111810000    3
 111820000    4
 111830000    6
 111840000    3
 111850000    3
 111860000    2
 111870000    4
 111880000    3
 111890000    4
 111900000    4
 111910000    3
 111920000    2
 111930000    4
 111940000    4
 111950000    4
 111960000    4
 111970000    4
 111980000    4
 111990000    4
 112000000    3
 112010000    5
 112020000    6
 112030000    3
 112040000    8
 112050000    3
 112060000    3
 112070000    4
 112080000    5
 112090000    4
 112100000    4
 112110000    3
 112120000    4
 112130000    3
 112140000    3
 112150000    3
 112160000    2
 112170000    3
 112180000    6
 112190000    4
 112200000    3
 112210000    2
 112220000    4
 112230000    4
 112240000    3
 112250000    3
 112260000    3
 112270000    3
 112280000    4
 112290000    4
 112300000    5
 112310000    7
 112320000    5
 112330000    7
 112340000    5
 112350000    5
 112360000    4
 112370000    5
 112380000    5
 112390000    5
 112400000    6
 112410000    5
 112420000    5
 112430000    4
 112440000    7
 112450000    4
 112460000    3
 112470000    4
 112480000    3
 112490000    3
 112500000    6
 112510000    4
 112520000    3
 112530000    3
 112540000    3
 112550000    2
 112560000    3
 112570000    3
 112580000    5
 112590000    9
 112600000    4
 112610000    3
 112620000    2
 112630000    3
 112640000    3
 112650000    3
 112660000    5
 112670000   13
 112680000    8
 112690000   18
 112700000   21
 112710000   17
 112720000   19
 112730000   18
 112740000   19
 112750000   17
 112760000   22
 112770000   21
 112780000   22
 112790000   22
 112800000   21
 112810000   21
 112820000   23
 112830000   25
 112840000   19
 112850000   17
 112860000   12
 112870000   15
 112880000   13
 112890000    4
 112900000    3
 112910000    5
 112920000    5
 112930000    4
 112940000    3
 112950000    6
 112960000    6
 112970000    4
 112980000    3
 112990000    3
 113000000    3
 113010000    5
 113020000    3
 113030000    4
 113040000    4
 113050000    4
 113060000    4
 113070000    3
 113080000    3
 113090000    3
 113100000    3
 113110000    3
 113120000    3
 113130000    3
 113140000    3
 113150000    3
 113160000    3
 113170000    4
 113180000    3
 113190000    3
 113200000   13
 113210000   19
 113220000   22
 113230000   22
 113240000   20
 113250000   16
 113260000   18
 113270000   23
 113280000   19
 113290000   18
 113300000   18
 113310000   17
 113320000   20
 113330000   21
 113340000   20
 113350000   19
 113360000   20
 113370000   13
 113380000   13
 113390000   21
 113400000   16
 113410000   22
 113420000   21
 113430000   17
 113440000   19
 113450000   22
 113460000   21
 113470000   17
 113480000   14
 113490000   24
 113500000   23
 113510000   21
 113520000   21
 113530000   20
 113540000   14
 113550000   17
 113560000   17
 113570000   20
 113580000   20
 113590000   19
 113600000   22
 113610000   15
 113620000   14
 113630000   19
 113640000   19
 113650000   12
 113660000   10
 113670000    4
 113680000    5
 113690000    4
 113700000    7
 113710000    4
 113720000    5
 113730000    3
 113740000    5
 113750000    5
 113760000    6
 113770000   10
 113780000    5
 113790000    4
 113800000    3
 113810000    2
 113820000    4
 113830000    3
 113840000    2
 113850000    3
 113860000    3
 113870000    3
 113880000    3
 113890000    5
 113900000    3
 113910000    4
 113920000    2
 113930000    3
 113940000    3
 113950000    3
 113960000    3
 113970000    3
 113980000    4
 113990000    4
 114000000    5
 114010000    5
 114020000    3
 114030000    2
 114040000    4
 114050000    5
 114060000    2
 114070000   10
 114080000    5
 114090000    3
 114100000    4
 114110000    3
 114120000    5
 114130000    4
 114140000   11
 114150000    5
 114160000    4
 114170000    2
 114180000    3
 114190000    4
 114200000    4
 114210000    5
 114220000    5
 114230000    7
 114240000    4
 114250000    5
 114260000   13
 114270000   20
 114280000    5
 114290000   16
 114300000   22
 114310000   24
 114320000   20
 114330000   23
 114340000   23
 114350000   21
 114360000   20
 114370000   22
 114380000   24
 114390000   21
 114400000   19
 114410000   21
 114420000    7
 114430000    7
 114440000    5
 114450000    4
 114460000    3
 114470000    3
 114480000    3
 114490000    3
 114500000    2
 114510000    4
 114520000    4
 114530000    3
 114540000    3
 114550000    2
 114560000    2
 114570000    4
 114580000    3
 114590000    4
 114600000    4
 114610000    5
 114620000    5
 114630000    5
 114640000    3
 114650000    5
 114660000    4
 114670000    5
 114680000    3
 114690000    3
 114700000    4
 114710000    4
 114720000    3
 114730000    3
 114740000    4
 114750000   10
 114760000    4
 114770000    3
 114780000    3
 114790000    5
 114800000    3
 114810000    4
 114820000    4
 114830000    3
 114840000    4
 114850000    2
 114860000    5
 114870000    5
 114880000    5
 114890000   22
 114900000   23
 114910000   21
 114920000   17
 114930000   12
 114940000   22
 114950000   23
 114960000   12
 114970000   13
 114980000    6
 114990000   21
 115000000   18
 115010000   19
 115020000   19
 115030000   22
 115040000   21
 115050000   22
 115060000    6
 115070000    3
 115080000    3
 115090000    5
 115100000    3
 115110000    3
 115120000    2
 115130000    4
 115140000    7
 115150000    4
 115160000    3
 115170000    2
 115180000    3
 115190000    4
 115200000    5
 115210000    4
 115220000    3
 115230000    2
 115240000    3
 115250000    6
 115260000    3
 115270000    2
 115280000    3
 115290000    3
 115300000    3
 115310000    4
 115320000    4
 115330000    2
 115340000    3
 115350000    3
 115360000    3
 115370000    3
 115380000    2
 115390000    2
 115400000    3
 115410000    3
 115420000    3
 115430000    3
 115440000    3
 115450000    3
 115460000    2
 115470000    3
 115480000    3
 115490000    3
 115500000    3
 115510000    4
 115520000    3
 115530000    5
 115540000    4
 115550000    4
 115560000    3
 115570000    3
 115580000    4
 115590000    4
 115600000    4
 115610000    7
 115620000    6
 115630000    4
 115640000    5
 115650000    6
 115660000    4
 115670000    3
 115680000    6
 115690000   10
 115700000    5
 115710000    4
 115720000    4
 115730000    4
 115740000    3
 115750000    3
 115760000    3
 115770000    2
 115780000    3
 115790000    4
 115800000    4
 115810000    2
 115820000    2
 115830000    3
 115840000    2
 115850000    4
 115860000    4
 115870000    3
 115880000    4
 115890000    4
 115900000    3
 115910000    4
 115920000    2
 115930000    3
 115940000    2
 115950000    3
 115960000    3
 115970000    2
 115980000    3
 115990000    4
 116000000    3
 116010000    4
 116020000    3
 116030000    5
 116040000    4
 116050000    5
 116060000    4
 116070000    6
 116080000    5
 116090000    9
 116100000   10
 116110000   16
 116120000   19
 116130000   20
 116140000    3
 116150000    4
 116160000    3
 116170000    3
 116180000    3
 116190000    2
 116200000    3
 116210000    3
 116220000    3
 116230000    3
 116240000    4
 116250000    4
 116260000    3
 116270000    4
 116280000    4
 116290000    4
 116300000    4
 116310000    4
 116320000    3
 116330000    4
 116340000    5
 116350000    3
 116360000    6
 116370000    4
 116380000    3
 116390000    3
 116400000    3
 116410000    7
 116420000    4
 116430000    5
 116440000    4
 116450000    5
 116460000    5
 116470000    4
 116480000    4
 116490000    3
 116500000    5
 116510000    9
 116520000    5
 116530000    5
 116540000    4
 116550000    3
 116560000    7
 116570000    3
 116580000    3
 116590000    4
 116600000    3
 116610000    7
 116620000    4
 116630000    4
 116640000    4
 116650000    4
 116660000    4
 116670000    4
 116680000    4
 116690000    3
 116700000    5
 116710000    5
 116720000    4
 116730000    4
 116740000    3
 116750000    5
 116760000    3
 116770000    3
 116780000    3
 116790000    3
 116800000    3
 116810000    5
 116820000    3
 116830000    3
 116840000    4
 116850000    3
 116860000    3
 116870000    2
 116880000    3
 116890000    3
 116900000    4
 116910000    3
 116920000    2
 116930000    4
 116940000    3
 116950000    3
 116960000    2
 116970000    3
 116980000    1
 116990000    4
 117000000    5
 117010000    5
 117020000    4
 117030000    4
 117040000    5
 117050000    5
 117060000    7
 117070000    4
 117080000    3
 117090000    5
 117100000    2
 117110000    2
 117120000    4
 117130000    5
 117140000    7
 117150000    4
 117160000    4
 117170000    4
 117180000    5
 117190000    5
 117200000    5
 117210000    5
 117220000    5
 117230000    3
 117240000    5
 117250000    6
 117260000    5
 117270000    7
 117280000    3
 117290000    3
 117300000    3
 117310000    4
 117320000    5
 117330000    4
 117340000    3
 117350000    3
 117360000    3
 117370000    2
 117380000    3
 117390000    4
 117400000    2
 117410000    3
 117420000    3
 117430000    4
 117440000    4
 117450000    3
 117460000    4
 117470000    4
 117480000    5
 117490000    6
 117500000    5
 117510000    5
 117520000    4
 117530000    3
 117540000    5
 117550000    4
 117560000    3
 117570000    2
 117580000    5
 117590000    3
 117600000    3
 117610000    4
 117620000    3
 117630000    3
 117640000    4
 117650000    3
 117660000    4
 117670000    3
 117680000    3
 117690000    3
 117700000    2
 117710000    3
 117720000    2
 117730000    3
 117740000    2
 117750000    2
 117760000    3
 117770000    3
 117780000    2
 117790000    3
 117800000    3
 117810000    4
 117820000    3
 117830000    4
 117840000    3
 117850000    3
 117860000    3
 117870000    4
 117880000    5
 117890000    3
 117900000    4
 117910000    3
 117920000    4
 117930000    3
 117940000    4
 117950000    7
 117960000    3
 117970000    4
 117980000    3
 117990000    2
 118000000    2
 118010000    7
 118020000    3
 118030000    4
 118040000    4
 118050000    3
 118060000    5
 118070000    9
 118080000   11
 118090000   19
 118100000   13
 118110000   14
 118120000   15
 118130000    4
 118140000    3
 118150000    4
 118160000    3
 118170000    2
 118180000    6
 118190000    3
 118200000    4
 118210000    4
 118220000    4
 118230000    5
 118240000    5
 118250000    4
 118260000    4
 118270000    3
 118280000    3
 118290000    5
 118300000   10
 118310000   15
 118320000   17
 118330000   13
 118340000   16
 118350000   10
 118360000   19
 118370000   14
 118380000   13
 118390000    7
 118400000    3
 118410000    4
 118420000    3
 118430000    3
 118440000    4
 118450000    4
 118460000    3
 118470000    4
 118480000    3
 118490000    4
 118500000    3
 118510000    3
 118520000    4
 118530000   10
 118540000    2
 118550000    3
 118560000    3
 118570000   10
 118580000    9
 118590000   15
 118600000    4
 118610000    3
 118620000    3
 118630000    3
 118640000    3
 118650000    3
 118660000    3
 118670000    7
 118680000    3
 118690000    3
 118700000    3
 118710000    4
 118720000    4
 118730000    4
 118740000    3
 118750000    3
 118760000    4
 118770000    4
 118780000    3
 118790000    2
 118800000    3
 118810000    8
 118820000    4
 118830000   10
 118840000    2
 118850000    3
 118860000    3
 118870000    3
 118880000    4
 118890000    3
 118900000    6
 118910000    2
 118920000    3
 118930000    3
 118940000    3
 118950000    5
 118960000    3
 118970000    5
 118980000    3
 118990000    5
 119000000    3
 119010000    3
 119020000    4
 119030000    3
 119040000    3
 119050000    3
 119060000    3
 119070000    4
 119080000    5
 119090000    2
 119100000    3
 119110000    3
 119120000    2
 119130000    3
 119140000    4
 119150000    4
 119160000    3
 119170000    3
 119180000    3
 119190000    3
 119200000    4
 119210000    4
 119220000    4
 119230000    5
 119240000    7
 119250000    5
 119260000    5
 119270000    6
 119280000    5
 119290000    3
 119300000    5
 119310000    5
 119320000    3
 119330000    3
 119340000    3
 119350000    3
 119360000    4
 119370000    2
 119380000    3
 119390000    3
 119400000    4
 119410000    3
 119420000    3
 119430000    4
 119440000    2
 119450000    3
 119460000    3
 119470000    3
 119480000    3
 119490000    3
 119500000    4
 119510000    4
 119520000    2
 119530000    2
 119540000    2
 119550000    4
 119560000    3
 119570000    3
 119580000    3
 119590000    2
 119600000    5
 119610000    4
 119620000    5
 119630000    4
 119640000    2
 119650000    5
 119660000    3
 119670000    4
 119680000    5
 119690000    3
 119700000    5
 119710000    7
 119720000    3
 119730000    4
 119740000    3
 119750000    2
 119760000    3
 119770000    5
 119780000    4
 119790000    4
 119800000    3
 119810000    4
 119820000    4
 119830000    3
 119840000    2
 119850000    4
 119860000    4
 119870000    3
 119880000    3
 119890000    5
 119900000    7
 119910000    6
 119920000    9
 119930000    4
 119940000    3
 119950000    2
 119960000    2
 119970000    2
 119980000    3
 119990000    1
 120000000    3
 120000000    3
 120010000    3
 120020000    4
 120030000    2
 120040000    3
 120050000    3
 120060000    3
 120070000    4
 120080000    3
 120090000    3
 120100000    4
 120110000    4
 120120000    4
 120130000    4
 120140000    5
 120150000    4
 120160000    4
 120170000    3
 120180000    2
 120190000    6
 120200000    5
 120210000    3
 120220000   12
 120230000   16
 120240000   17
 120250000   11
 120260000   13
 120270000    5
 120280000    3
 120290000    2
 120300000    4
 120310000    4
 120320000    2
 120330000    3
 120340000    3
 120350000    3
 120360000    3
 120370000    3
 120380000    3
 120390000    3
 120400000    3
 120410000    4
 120420000    2
 120430000    2
 120440000    4
 120450000    2
 120460000    3
 120470000    3
 120480000    3
 120490000    3
 120500000    3
 120510000    3
 120520000    3
 120530000    4
 120540000    3
 120550000    4
 120560000    2
 120570000    5
 120580000    5
 120590000   16
 120600000    4
 120610000    3
 120620000    3
 120630000    4
 120640000    4
 120650000    2
 120660000    3
 120670000    3
 120680000    3
 120690000    3
 120700000    4
 120710000    2
 120720000    2
 120730000    3
 120740000    3
 120750000    3
 120760000    3
 120770000    3
 120780000    4
 120790000    3
 120800000    3
 120810000    5
 120820000    5
 120830000    5
 120840000    3
 120850000    3
 120860000    3
 120870000    4
 120880000    3
 120890000    3
 120900000    3
 120910000    3
 120920000    2
 120930000    1
 120940000    3
 120950000    3
 120960000    3
 120970000    5
 120980000    3
 120990000    2
 121000000    3
 121010000    3
 121020000    4
 121030000    3
 121040000    3
 121050000    2
 121060000    3
 121070000    3
 121080000    3
 121090000    2
 121100000    5
 121110000    4
 121120000    3
 121130000    3
 121140000    5
 121150000    5
 121160000    3
 121170000    3
 121180000    5
 121190000    2
 121200000    3
 121210000    4
 121220000    4
 121230000    2
 121240000    4
 121250000    4
 121260000    3
 121270000    2
 121280000    3
 121290000    3
 121300000    3
 121310000    2
 121320000    2
 121330000    3
 121340000    5
 121350000    3
 121360000    3
 121370000    3
 121380000    3
 121390000    3
 121400000    3
 121410000    3
 121420000    4
 121430000    3
 121440000    5
 121450000    2
 121460000    3
 121470000    3
 121480000    3
 121490000    4
 121500000    3
 121510000    4
 121520000    4
 121530000    3
 121540000    3
 121550000    3
 121560000    4
 121570000    3
 121580000    3
 121590000    3
 121600000    3
 121610000    3
 121620000    5
 121630000    4
 121640000    4
 121650000    2
 121660000    3
 121670000    5
 121680000    3
 121690000    3
 121700000    3
 121710000    4
 121720000    3
 121730000    3
 121740000    3
 121750000    3
 121760000    3
 121770000    4
 121780000    4
 121790000    2
 121800000    2
 121810000    3
 121820000    3
 121830000    3
 121840000    4
 121850000    4
 121860000    3
 121870000    3
 121880000    4
 121890000    4
 121900000    2
 121910000    7
 121920000    4
 121930000    3
 121940000    3
 121950000    4
 121960000    4
 121970000    2
 121980000    4
 121990000    4
 122000000    3
 122010000    4
 122020000    4
 122030000    4
 122040000    3
 122050000    7
 122060000   10
 122070000    4
 122080000    3
 122090000    2
 122100000    3
 122110000    3
 122120000    3
 122130000    3
 122140000   11
 122150000    2
 122160000    2
 122170000    5
 122180000    3
 122190000    4
 122200000    3
 122210000    5
 122220000    4
 122230000    4
 122240000    5
 122250000    4
 122260000    4
 122270000    4
 122280000    4
 122290000    3
 122300000    4
 122310000    3
 122320000    4
 122330000    3
 122340000    3
 122350000    3
 122360000    4
 122370000    2
 122380000    5
 122390000    2
 122400000    3
 122410000    3
 122420000    4
 122430000    3
 122440000    3
 122450000    4
 122460000    3
 122470000    3
 122480000    4
 122490000    3
 122500000    4
 122510000    3
 122520000    2
 122530000    3
 122540000    6
 122550000   12
 122560000   11
 122570000   13
 122580000   14
 122590000    6
 122600000    3
 122610000    3
 122620000    3
 122630000    3
 122640000    4
 122650000    3
 122660000    3
 122670000    4
 122680000    4
 122690000    3
 122700000    4
 122710000    3
 122720000    2
 122730000    3
 122740000    3
 122750000    3
 122760000    3
 122770000    3
 122780000    4
 122790000    4
 122800000    2
 122810000    3
 122820000    3
 122830000    4
 122840000    3
 122850000    2
 122860000    4
 122870000    2
 122880000    3
 122890000    3
 122900000    3
 122910000    5
 122920000    4
 122930000    4
 122940000    3
 122950000    4
 122960000    4
 122970000    3
 122980000    3
 122990000    3
 123000000    3
 123010000    2
 123020000    2
 123030000    3
 123040000    6
 123050000    3
 123060000    3
 123070000    3
 123080000    3
 123090000    4
 123100000    3
 123110000    3
 123120000    3
 123130000    3
 123140000    4
 123150000    3
 123160000    3
 123170000    4
 123180000    3
 123190000    3
 123200000    2
 123210000    4
 123220000    3
 123230000    8
 123240000    2
 123250000    2
 123260000    7
 123270000    3
 123280000    4
 123290000    3
 123300000    4
 123310000    3
 123320000    3
 123330000    3
 123340000    3
 123350000    2
 123360000    5
 123370000    4
 123380000    4
 123390000    6
 123400000    4
 123410000    4
 123420000    3
 123430000    3
 123440000    4
 123450000    3
 123460000    3
 123470000    3
 123480000    3
 123490000    4
 123500000    2
 123510000    3
 123520000    3
 123530000    4
 123540000    3
 123550000    4
 123560000    3
 123570000    3
 123580000    3
 123590000    3
 123600000    3
 123610000    4
 123620000    3
 123630000    3
 123640000    3
 123650000    3
 123660000    4
 123670000    3
 123680000    4
 123690000    3
 123700000    3
 123710000    3
 123720000    3
 123730000    3
 123740000    3
 123750000    2
 123760000    3
 123770000    3
 123780000    2
 123790000    3
 123800000    3
 123810000    3
 123820000    3
 123830000    4
 123840000    3
 123850000    2
 123860000    3
 123870000    3
 123880000    3
 123890000    4
 123900000    4
 123910000    3
 123920000    3
 123930000    3
 123940000    3
 123950000    4
 123960000    5
 123970000    3
 123980000    2
 123990000    2
 124000000    2
 124010000    3
 124020000    3
 124030000    3
 124040000    3
 124050000    4
 124060000    3
 124070000    4
 124080000    5
 124090000    2
 124100000    4
 124110000    4
 124120000    3
 124130000    3
 124140000    3
 124150000    3
 124160000    2
 124170000    4
 124180000    3
 124190000    4
 124200000    4
 124210000    3
 124220000    4
 124230000    4
 124240000    4
 124250000    3
 124260000    2
 124270000    2
 124280000    3
 124290000    4
 124300000    4
 124310000    3
 124320000    3
 124330000    2
 124340000    3
 124350000    3
 124360000    4
 124370000    4
 124380000    3
 124390000    3
 124400000    3
 124410000    2
 124420000    3
 124430000   10
 124440000    4
 124450000    3
 124460000    6
 124470000    3
 124480000    3
 124490000    5
 124500000    3
 124510000    3
 124520000    5
 124530000    3
 124540000    2
 124550000    4
 124560000    3
 124570000    5
 124580000    3
 124590000    3
 124600000    4
 124610000    2
 124620000    3
 124630000    3
 124640000    3
 124650000    2
 124660000    3
 124670000    4
 124680000    4
 124690000    2
 124700000    2
 124710000    3
 124720000    2
 124730000    3
 124740000    3
 124750000    4
 124760000    4
 124770000    2
 124780000    4
 124790000    2
 124800000    4
 124810000    3
 124820000    4
 124830000    3
 124840000    3
 124850000    4
 124860000    4
 124870000    4
 124880000    3
 124890000    3
 124900000    4
 124910000    4
 124920000    3
 124930000    3
 124940000    3
 124950000    3
 124960000    3
 124970000    3
 124980000    3
 124990000    3
 125000000    4
 125010000    2
 125020000    3
 125030000    2
 125040000    4
 125050000    2
 125060000    3
 125070000    4
 125080000    4
 125090000    3
 125100000    4
 125110000    5
 125120000    4
 125130000    4
 125140000   13
 125150000    4
 125160000    3
 125170000    3
 125180000    3
 125190000    3
 125200000    4
 125210000    3
 125220000    3
 125230000    4
 125240000    3
 125250000    5
 125260000    4
 125270000    3
 125280000    4
 125290000    2
 125300000    3
 125310000    3
 125320000    2
 125330000    4
 125340000    4
 125350000    4
 125360000    3
 125370000    3
 125380000    4
 125390000    4
 125400000    4
 125410000    3
 125420000    3
 125430000    4
 125440000    3
 125450000    2
 125460000    3
 125470000    4
 125480000    3
 125490000    3
 125500000    4
 125510000    2
 125520000    4
 125530000    3
 125540000    5
 125550000    3
 125560000    4
 125570000    3
 125580000    3
 125590000    4
 125600000    3
 125610000    4
 125620000    4
 125630000    4
 125640000    3
 125650000    3
 125660000    3
 125670000    3
 125680000    3
 125690000    3
 125700000    3
 125710000    3
 125720000    2
 125730000    3
 125740000    3
 125750000    4
 125760000    4
 125770000    5
 125780000    3
 125790000    6
 125800000    4
 125810000    3
 125820000    3
 125830000    3
 125840000    4
 125850000    4
 125860000    3
 125870000    5
 125880000    4
 125890000    4
 125900000    5
 125910000    3
 125920000    4
 125930000    1
 125940000    4
 125950000    3
 125960000    3
 125970000    3
 125980000    3
 125990000    3
 126000000    7
 126010000    4
 126020000    3
 126030000    4
 126040000    3
 126050000    3
 126060000    2
 126070000    4
 126080000    4
 126090000    3
 126100000    7
 126110000    4
 126120000    4
 126130000    3
 126140000    3
 126150000    6
 126160000    5
 126170000    3
 126180000    2
 126190000    3
 126200000    3
 126210000    4
 126220000    3
 126230000    4
 126240000    5
 126250000    5
 126260000    2
 126270000    3
 126280000    4
 126290000    5
 126300000    3
 126310000    2
 126320000    2
 126330000    5
 126340000    5
 126350000    9
 126360000    4
 126370000    4
 126380000    4
 126390000    3
 126400000    3
 126410000    4
 126420000    4
 126430000    3
 126440000    2
 126450000    7
 126460000    2
 126470000    3
 126480000    4
 126490000    4
 126500000    2
 126510000    3
 126520000    3
 126530000    3
 126540000    2
 126550000    4
 126560000    4
 126570000    4
 126580000    3
 126590000    6
 126600000    3
 126610000    3
 126620000    6
 126630000    4
 126640000    4
 126650000    3
 126660000    4
 126670000    4
 126680000    9
 126690000    4
 126700000    5
 126710000    4
 126720000    2
 126730000    5
 126740000    4
 126750000    4
 126760000    4
 126770000    3
 126780000    4
 126790000    2
 126800000    4
 126810000    3
 126820000    2
 126830000    4
 126840000    2
 126850000    4
 126860000    3
 126870000    3
 126880000    3
 126890000    3
 126900000    3
 126910000    2
 126920000    4
 126930000    3
 126940000    2
 126950000    4
 126960000    2
 126970000    2
 126980000    3
 126990000    3
 127000000    2
 127010000    3
 127020000    3
 127030000    3
 127040000    3
 127050000    3
 127060000    3
 127070000    4
 127080000    2
 127090000    3
 127100000    3
 127110000    3
 127120000    3
 127130000    2
 127140000    2
 127150000    3
 127160000    3
 127170000    2
 127180000    3
 127190000    3
 127200000    3
 127210000    3
 127220000    3
 127230000    2
 127240000    3
 127250000    4
 127260000    3
 127270000    4
 127280000    3
 127290000    3
 127300000    3
 127310000    3
 127320000    3
 127330000    3
 127340000    2
 127350000    3
 127360000    3
 127370000    3
 127380000    3
 127390000    3
 127400000    4
 127410000    4
 127420000    4
 127430000    4
 127440000    3
 127450000    5
 127460000    3
 127470000    3
 127480000    3
 127490000    9
 127500000    3
 127510000    3
 127520000    4
 127530000    3
 127540000    3
 127550000    3
 127560000    4
 127570000    2
 127580000    3
 127590000    3
 127600000    4
 127610000    3
 127620000    4
 127630000    4
 127640000    3
 127650000    3
 127660000    2
 127670000    3
 127680000    3
 127690000    3
 127700000    3
 127710000    2
 127720000    3
 127730000    3
 127740000    3
 127750000    4
 127760000    3
 127770000    3
 127780000    2
 127790000    3
 127800000    2
 127810000    2
 127820000    3
 127830000    3
 127840000    3
 127850000    3
 127860000    4
 127870000    3
 127880000    3
 127890000    3
 127900000    4
 127910000    3
 127920000    3
 127930000    2
 127940000    3
 127950000    2
 127960000    3
 127970000    3
 127980000    3
 127990000    2
 128000000    3
 128010000    3
 128020000    3
 128030000    3
 128040000    3
 128050000    3
 128060000    3
 128070000    4
 128080000    2
 128090000    4
 128100000    2
 128110000    3
 128120000    3
 128130000    3
 128140000    3
 128150000    3
 128160000    3
 128170000    2
 128180000    3
 128190000    3
 128200000    2
 128210000    5
 128220000    3
 128230000    3
 128240000    3
 128250000    4
 128260000    3
 128270000    5
 128280000    4
 128290000    4
 128300000    5
 128310000    3
 128320000    4
 128330000    3
 128340000    5
 128350000    4
 128360000    8
 128370000    4
 128380000    3
 128390000    5
 128400000    4
 128410000    3
 128420000    4
 128430000    4
 128440000    4
 128450000    3
 128460000    4
 128470000    3
 128480000    2
 128490000    4
 128500000    4
 128510000    4
 128520000    5
 128530000    5
 128540000    2
 128550000    4
 128560000    4
 128570000    3
 128580000    4
 128590000    5
 128600000    5
 128610000    3
 128620000    4
 128630000    4
 128640000    4
 128650000    3
 128660000    2
 128670000    3
 128680000    2
 128690000    5
 128700000    4
 128710000    4
 128720000    3
 128730000    4
 128740000    3
 128750000    5
 128760000    2
 128770000    3
 128780000    4
 128790000    3
 128800000    3
 128810000    5
 128820000    4
 128830000    3
 128840000    3
 128850000    4
 128860000    3
 128870000    4
 128880000    4
 128890000    4
 128900000    2
 128910000    5
 128920000    5
 128930000    5
 128940000    3
 128950000    5
 128960000    4
 128970000    3
 128980000    4
 128990000    2
 129000000    4
 129010000    3
 129020000    4
 129030000    3
 129040000    2
 129050000    4
 129060000    3
 129070000    3
 129080000    4
 129090000    5
 129100000    7
 129110000    7
 129120000    4
 129130000    6
 129140000    4
 129150000    4
 129160000    4
 129170000    3
 129180000    3
 129190000    2
 129200000    4
 129210000    3
 129220000    3
 129230000    3
 129240000    2
 129250000    4
 129260000    3
 129270000    3
 129280000    3
 129290000    5
 129300000    3
 129310000    5
 129320000    4
 129330000    3
 129340000    4
 129350000    2
 129360000    3
 129370000    3
 129380000    3
 129390000    4
 129400000    5
 129410000    4
 129420000    3
 129430000    6
 129440000    7
 129450000    8
 129460000    4
 129470000    3
 129480000    4
 129490000    3
 129500000    4
 129510000   11
 129520000    8
 129530000    5
 129540000   12
 129550000    4
 129560000    5
 129570000    7
 129580000    5
 129590000    4
 129600000    5
 129610000    5
 129620000    5
 129630000    4
 129640000    4
 129650000    3
 129660000    4
 129670000    4
 129680000    4
 129690000    4
 129700000    3
 129710000    3
 129720000    2
 129730000    3
 129740000    4
 129750000    3
 129760000    4
 129770000    3
 129780000    3
 129790000    3
 129800000    3
 129810000    4
 129820000    4
 129830000    3
 129840000    4
 129850000    3
 129860000    4
 129870000    4
 129880000    3
 129890000    3
 129900000    3
 129910000    4
 129920000    4
 129930000    5
 129940000    7
 129950000    4
 129960000    6
 129970000    8
 129980000   10
 129990000    3
 130000000    2
 130010000    3
 130020000    4
 130030000    3
 130040000    3
 130050000    3
 130060000    3
 130070000    3
 130080000    3
 130090000    3
 130100000    3
 130110000    3
 130120000    3
 130130000    2
 130140000    3
 130150000    5
 130160000    2
 130170000    4
 130180000    3
 130190000    3
 130200000    2
 130210000    3
 130220000    2
 130230000    3
 130240000    3
 130250000    3
 130260000   10
 130270000    3
 130280000    3
 130290000    3
 130300000    3
 130310000    4
 130320000    5
 130330000    4
 130340000    6
 130350000    3
 130360000    5
 130370000    4
 130380000    4
 130390000    3
 130400000    4
 130410000    3
 130420000    3
 130430000    5
 130440000   19
 130450000   17
 130460000    8
 130470000    3
 130480000    4
 130490000    3
 130500000    2
 130510000    3
 130520000    3
 130530000    3
 130540000    4
 130550000    4
 130560000    4
 130570000    5
 130580000    3
 130590000    6
 130600000    3
 130610000    3
 130620000    3
 130630000    4
 130640000    5
 130650000    3
 130660000    3
 130670000    3
 130680000    4
 130690000    5
 130700000    7
 130710000    4
 130720000    3
 130730000    5
 130740000    4
 130750000    4
 130760000    3
 130770000    6
 130780000    2
 130790000    4
 130800000    3
 130810000    3
 130820000    4
 130830000    3
 130840000    3
 130850000    4
 130860000    4
 130870000    4
 130880000    4
 130890000    4
 130900000    3
 130910000    4
 130920000    3
 130930000    3
 130940000    3
 130950000    5
 130960000    3
 130970000    4
 130980000    3
 130990000    4
 131000000    6
 131010000    4
 131020000    7
 131030000    4
 131040000   11
 131050000    5
 131060000    8
 131070000    2
 131080000    3
 131090000    2
 131100000    8
 131110000    3
 131120000    2
 131130000    4
 131140000    4
 131150000    3
 131160000    3
 131170000    2
 131180000    4
 131190000    4
 131200000    3
 131210000    4
 131220000    5
 131230000    5
 131240000    3
 131250000    4
 131260000    3
 131270000    3
 131280000    3
 131290000    3
 131300000    3
 131310000    4
 131320000    3
 131330000    3
 131340000    3
 131350000    3
 131360000    3
 131370000    2
 131380000    2
 131390000    4
 131400000    4
 131410000    3
 131420000   16
 131430000   19
 131440000   13
 131450000    4
 131460000    5
 131470000    3
 131480000    4
 131490000    4
 131500000    4
 131510000    5
 131520000    5
 131530000    4
 131540000    3
 131550000    3
 131560000    5
 131570000    7
 131580000    5
 131590000    3
 131600000    3
 131610000    5
 131620000    4
 131630000    4
 131640000    5
 131650000    8
 131660000   12
 131670000    4
 131680000    5
 131690000    1
 131700000    2
 131710000    5
 131720000    5
 131730000    5
 131740000    5
 131750000    2
 131760000    4
 131770000    4
 131780000    4
 131790000    4
 131800000    3
 131810000    3
 131820000    3
 131830000    2
 131840000    3
 131850000    3
 131860000    2
 131870000    3
 131880000    3
 131890000    4
 131900000    3
 131910000    3
 131920000    4
 131930000    4
 131940000    3
 131950000    3
 131960000    3
 131970000    4
 131980000    3
 131990000    3
 132000000    4
 132010000    3
 132020000    3
 132030000    4
 132040000    4
 132050000    3
 132060000    5
 132070000    4
 132080000    3
 132090000    5
 132100000    4
 132110000    4
 132120000    3
 132130000    4
 132140000    5
 132150000    3
 132160000    4
 132170000    4
 132180000    4
 132190000    5
 132200000    7
 132210000    5
 132220000    3
 132230000    3
 132240000    2
 132250000    4
 132260000    5
 132270000    4
 132280000    5
 132290000    4
 132300000    3
 132310000    4
 132320000    3
 132330000    4
 132340000    3
 132350000    4
 132360000    3
 132370000    3
 132380000    3
 132390000    3
 132400000    4
 132410000    5
 132420000    3
 132430000    5
 132440000    7
 132450000    2
 132460000    4
 132470000    3
 132480000    3
 132490000    4
 132500000    5
 132510000    4
 132520000    4
 132530000    4
 132540000    4
 132550000    5
 132560000    3
 132570000    4
 132580000    4
 132590000    4
 132600000    4
 132610000    4
 132620000    5
 132630000    4
 132640000    5
 132650000    6
 132660000    3
 132670000    4
 132680000    5
 132690000    7
 132700000    3
 132710000    5
 132720000    3
 132730000    4
 132740000    4
 132750000    5
 132760000    3
 132770000    4
 132780000    4
 132790000    5
 132800000   19
 132810000   19
 132820000   21
 132830000   20
 132840000   19
 132850000   16
 132860000   19
 132870000   17
 132880000   19
 132890000   16
 132900000    4
 132910000    4
 132920000    4
 132930000    3
 132940000    4
 132950000    4
 132960000    5
 132970000    3
 132980000    3
 132990000    3
 133000000    4
 133010000    5
 133020000    4
 133030000    3
 133040000    4
 133050000    5
 133060000    3
 133070000    4
 133080000    3
 133090000    5
 133100000    3
 133110000    5
 133120000    4
 133130000    3
 133140000    4
 133150000    3
 133160000    3
 133170000    3
 133180000    3
 133190000    4
 133200000    2
 133210000    3
 133220000    3
 133230000    2
 133240000    3
 133250000    3
 133260000    4
 133270000    4
 133280000    4
 133290000    3
 133300000    3
 133310000    7
 133320000    3
 133330000    3
 133340000    6
 133350000   13
 133360000   17
 133370000    5
 133380000    3
 133390000    4
 133400000    5
 133410000    4
 133420000    5
 133430000    3
 133440000    4
 133450000    4
 133460000    4
 133470000    3
 133480000    3
 133490000    3
 133500000    5
 133510000    4
 133520000    5
 133530000    3
 133540000    4
 133550000    3
 133560000    6
 133570000   11
 133580000    4
 133590000    5
 133600000    5
 133610000    2
 133620000    3
 133630000    5
 133640000    3
 133650000    4
 133660000    3
 133670000    3
 133680000    3
 133690000    4
 133700000    4
 133710000    3
 133720000    3
 133730000    3
 133740000    3
 133750000    2
 133760000    3
 133770000    2
 133780000    4
 133790000    4
 133800000    3
 133810000    3
 133820000    2
 133830000    4
 133840000    3
 133850000    3
 133860000    2
 133870000    3
 133880000    3
 133890000    4
 133900000    1
 133910000    3
 133920000    2
 133930000    3
 133940000    4
 133950000    2
 133960000    3
 133970000    3
 133980000    3
 133990000    3
 134000000    3
 134010000    2
 134020000    3
 134030000    4
 134040000    4
 134050000    3
 134060000    3
 134070000    2
 134080000    5
 134090000    4
 134100000    3
 134110000    3
 134120000    4
 134130000    2
 134140000    4
 134150000    2
 134160000    5
 134170000    4
 134180000    3
 134190000    3
 134200000    3
 134210000    5
 134220000    5
 134230000    2
 134240000    4
 134250000    5
 134260000    4
 134270000    5
 134280000    4
 134290000    4
 134300000    4
 134310000    4
 134320000    3
 134330000    2
 134340000    3
 134350000    2
 134360000    2
 134370000    3
 134380000    2
 134390000    2
 134400000    5
 134410000    5
 134420000    3
 134430000    3
 134440000    2
 134450000    3
 134460000    3
 134470000    4
 134480000    4
 134490000    4
 134500000    3
 134510000    4
 134520000    4
 134530000    4
 134540000    2
 134550000    3
 134560000    3
 134570000    4
 134580000    3
 134590000    3
 134600000    4
 134610000    3
 134620000    4
 134630000    3
 134640000    2
 134650000    2
 134660000    5
 134670000    2
 134680000   16
 134690000   16
 134700000   16
 134710000   18
 134720000    4
 134730000    4
 134740000    3
 134750000   10
 134760000    3
 134770000    4
 134780000    3
 134790000    2
 134800000    3
 134810000    4
 134820000    4
 134830000    3
 134840000    3
 134850000    2
 134860000    4
 134870000    3
 134880000    3
 134890000    2
 134900000    3
 134910000    4
 134920000    4
 134930000    6
 134940000    2
 134950000    3
 134960000    3
 134970000    4
 134980000    4
 134990000    4
 135000000    5
 135010000    3
 135020000    4
 135030000    4
 135040000    8
 135050000    4
 135060000    3
 135070000    3
 135080000    4
 135090000    4
 135100000    9
 135110000   14
 135120000    7
 135130000    4
 135140000    3
 135150000    3
 135160000    3
 135170000    3
 135180000    5
 135190000    2
 135200000    3
 135210000    3
 135220000    4
 135230000    4
 135240000    4
 135250000    4
 135260000    3
 135270000    3
 135280000    3
 135290000    4
 135300000    4
 135310000    2
 135320000    5
 135330000    6
 135340000    4
 135350000    3
 135360000    5
 135370000    5
 135380000    5
 135390000    4
 135400000    3
 135410000    3
 135420000    9
 135430000    5
 135440000    4
 135450000    4
 135460000    4
 135470000   15
 135480000   10
 135490000   15
 135500000   13
 135510000    3
 135520000    4
 135530000    4
 135540000    5
 135550000    3
 135560000    5
 135570000    6
 135580000    5
 135590000    5
 135600000    3
 135610000    4
 135620000    3
 135630000    5
 135640000    3
 135650000    5
 135660000    3
 135670000    3
 135680000    2
 135690000    3
 135700000    5
 135710000    3
 135720000    3
 135730000    3
 135740000    2
 135750000    3
 135760000    3
 135770000    3
 135780000    5
 135790000    4
 135800000    4
 135810000    4
 135820000    2
 135830000    4
 135840000    5
 135850000    5
 135860000    5
 135870000    4
 135880000    3
 135890000    4
 135900000    3
 135910000    4
 135920000    4
 135930000    4
 135940000    5
 135950000    3
 135960000    6
 135970000    5
 135980000    4
 135990000    6
 136000000    3
 136010000    5
 136020000    2
 136030000    2
 136040000    2
 136050000    5
 136060000   20
 136070000   16
 136080000   16
 136090000   12
 136100000    4
 136110000   15
 136120000   12
 136130000   17
 136140000    7
 136150000    3
 136160000    3
 136170000    5
 136180000    3
 136190000    2
 136200000    5
 136210000    3
 136220000    3
 136230000    3
 136240000    3
 136250000    4
 136260000    2
 136270000    4
 136280000    4
 136290000    4
 136300000    3
 136310000    6
 136320000    5
 136330000    3
 136340000    9
 136350000    6
 136360000    5
 136370000    7
 136380000    5
 136390000    4
 136400000    3
 136410000    5
 136420000    3
 136430000    6
 136440000    4
 136450000    4
 136460000    5
 136470000    6
 136480000    3
 136490000    4
 136500000    5
 136510000    5
 136520000    7
 136530000    4
 136540000    4
 136550000    5
 136560000    3
 136570000    4
 136580000    2
 136590000    3
 136600000    3
 136610000    3
 136620000    3
 136630000    2
 136640000    3
 136650000    3
 136660000    3
 136670000    4
 136680000    2
 136690000    3
 136700000    3
 136710000    3
 136720000    3
 136730000    2
 136740000    4
 136750000    4
 136760000    2
 136770000    3
 136780000    2
 136790000    2
 136800000    3
 136810000    3
 136820000    3
 136830000    4
 136840000    4
 136850000    4
 136860000    3
 136870000    6
 136880000    4
 136890000   13
 136900000    7
 136910000   11
 136920000    4
 136930000    5
 136940000    7
 136950000    3
 136960000    4
 136970000    5
 136980000    4
 136990000    4
 137000000    5
 137010000    7
 137020000    5
 137030000    4
 137040000    4
 137050000    5
 137060000    3
 137070000    3
 137080000    5
 137090000    5
 137100000    4
 137110000    4
 137120000    3
 137130000    3
 137140000    4
 137150000    4
 137160000    3
 137170000    3
 137180000    7
 137190000    2
 137200000    4
 137210000    3
 137220000    5
 137230000    4
 137240000    6
 137250000    6
 137260000    6
 137270000    6
 137280000    5
 137290000    3
 137300000    3
 137310000    4
 137320000    4
 137330000    8
 137340000    4
 137350000    5
 137360000    4
 137370000    6
 137380000    5
 137390000    7
 137400000    4
 137410000    5
 137420000    4
 137430000    5
 137440000    5
 137450000    4
 137460000    3
 137470000    4
 137480000    5
 137490000    4
 137500000    4
 137510000    4
 137520000    4
 137530000    3
 137540000    3
 137550000    5
 137560000    4
 137570000    5
 137580000    5
 137590000    6
 137600000    4
 137610000    4
 137620000    3
 137630000    3
 137640000    3
 137650000    4
 137660000    4
 137670000    3
 137680000    3
 137690000    3
 137700000    3
 137710000    3
 137720000    3
 137730000    4
 137740000    2
 137750000    3
 137760000    2
 137770000    2
 137780000    3
 137790000    2
 137800000    4
 137810000    3
 137820000    5
 137830000    5
 137840000    4
 137850000    3
 137860000    3
 137870000    4
 137880000    6
 137890000    3
 137900000    5
 137910000    2
 137920000    5
 137930000    4
 137940000    4
 137950000    5
 137960000    3
 137970000    4
 137980000    5
 137990000    5
 138000000    4
 138010000    4
 138020000    4
 138030000    3
 138040000    3
 138050000    4
 138060000    4
 138070000    5
 138080000    7
 138090000    6
 138100000    4
 138110000    4
 138120000    4
 138130000    3
 138140000    3
 138150000    3
 138160000    4
 138170000    5
 138180000    3
 138190000    4
 138200000    4
 138210000    5
 138220000    5
 138230000    4
 138240000    5
 138250000    5
 138260000    4
 138270000    5
 138280000    6
 138290000    7
 138300000    4
 138310000    4
 138320000    3
 138330000    2
 138340000    4
 138350000    5
 138360000    4
 138370000    7
 138380000    5
 138390000    5
 138400000    3
 138410000    4
 138420000    3
 138430000    4
 138440000    4
 138450000    7
 138460000    8
 138470000    5
 138480000    4
 138490000    4
 138500000    4
 138510000    5
 138520000    5
 138530000    3
 138540000    3
 138550000    2
 138560000    3
 138570000    4
 138580000    3
 138590000    4
 138600000    3
 138610000    3
 138620000    4
 138630000    3
 138640000    3
 138650000    5
 138660000    4
 138670000    4
 138680000    3
 138690000    4
 138700000    3
 138710000    2
 138720000    3
 138730000    4
 138740000    3
 138750000    4
 138760000    3
 138770000    2
 138780000    3
 138790000    3
 138800000    3
 138810000    3
 138820000    4
 138830000    5
 138840000    4
 138850000    4
 138860000    4
 138870000    4
 138880000    4
 138890000    3
 138900000    4
 138910000    3
 138920000    4
 138930000    4
 138940000    3
 138950000    4
 138960000    3
 138970000    4
 138980000    3
 138990000    2
 139000000    2
 139010000    4
 139020000    3
 139030000    3
 139040000    2
 139050000    3
 139060000    4
 139070000    7
 139080000    2
 139090000    5
 139100000    4
 139110000    6
 139120000    3
 139130000    4
 139140000    2
 139150000    4
 139160000    3
 139170000    7
 139180000    3
 139190000    3
 139200000    3
 139210000    2
 139220000    4
 139230000    7
 139240000   17
 139250000    4
 139260000    4
 139270000    4
 139280000    3
 139290000    5
 139300000    4
 139310000    4
 139320000    4
 139330000    4
 139340000    5
 139350000    5
 139360000    3
 139370000    5
 139380000    4
 139390000    3
 139400000    3
 139410000    4
 139420000    3
 139430000    3
 139440000    4
 139450000    5
 139460000    3
 139470000    2
 139480000    3
 139490000    3
 139500000    4
 139510000    3
 139520000    2
 139530000    3
 139540000    3
 139550000    2
 139560000    4
 139570000    3
 139580000    5
 139590000    4
 139600000    4
 139610000    3
 139620000    4
 139630000    2
 139640000    4
 139650000    4
 139660000    4
 139670000    4
 139680000    3
 139690000    4
 139700000    4
 139710000    3
 139720000    3
 139730000    4
 139740000    3
 139750000    2
 139760000    3
 139770000    2
 139780000    6
 139790000   11
 139800000   13
 139810000   16
 139820000   16
 139830000   16
 139840000   16
 139850000   13
 139860000   16
 139870000   21
 139880000   13
 139890000   13
 139900000   20
 139910000   23
 139920000   21
 139930000   24
 139940000    3
 139950000    3
 139960000    2
 139970000    4
 139980000    4
 139990000    3
 140000000    3
 140000000    3
 140010000    4
 140020000    3
 140030000    3
 140040000    3
 140050000    5
 140060000    4
 140070000    4
 140080000    2
 140090000    3
 140100000    4
 140110000    3
 140120000    4
 140130000    3
 140140000    3
 140150000    3
 140160000    3
 140170000    3
 140180000    2
 140190000    2
 140200000    4
 140210000    3
 140220000    2
 140230000    4
 140240000    3
 140250000    3
 140260000    4
 140270000    7
 140280000    4
 140290000    4
 140300000    3
 140310000    3
 140320000    4
 140330000    4
 140340000    4
 140350000    4
 140360000    4
 140370000    3
 140380000    4
 140390000    3
 140400000    3
 140410000    3
 140420000    3
 140430000    4
 140440000    4
 140450000   19
 140460000   19
 140470000   18
 140480000    3
 140490000    3
 140500000    3
 140510000    4
 140520000    7
 140530000    4
 140540000    4
 140550000    3
 140560000    2
 140570000    3
 140580000    4
 140590000    4
 140600000    4
 140610000    3
 140620000    2
 140630000    5
 140640000    4
 140650000    4
 140660000    3
 140670000    3
 140680000    3
 140690000    6
 140700000    4
 140710000    4
 140720000    5
 140730000   21
 140740000   15
 140750000    4
 140760000    5
 140770000    7
 140780000    7
 140790000    4
 140800000    9
 140810000    4
 140820000    4
 140830000   10
 140840000    4
 140850000    5
 140860000    3
 140870000    4
 140880000    3
 140890000    3
 140900000    3
 140910000    3
 140920000    3
 140930000    3
 140940000    3
 140950000    3
 140960000    3
 140970000    3
 140980000    5
 140990000    3
 141000000    2
 141010000    4
 141020000    3
 141030000    4
 141040000    4
 141050000    2
 141060000    3
 141070000    4
 141080000    4
 141090000    8
 141100000    4
 141110000    6
 141120000    6
 141130000    6
 141140000    3
 141150000    5
 141160000    5
 141170000    4
 141180000    6
 141190000    5
 141200000    6
 141210000    4
 141220000    3
 141230000    4
 141240000    4
 141250000    7
 141260000    5
 141270000    4
 141280000    4
 141290000    5
 141300000    4
 141310000   18
 141320000   20
 141330000   15
 141340000   17
 141350000    6
 141360000    4
 141370000    4
 141380000    3
 141390000    3
 141400000    3
 141410000    6
 141420000    5
 141430000    3
 141440000    5
 141450000    5
 141460000    7
 141470000    4
 141480000    4
 141490000    4
 141500000    3
 141510000    4
 141520000    3
 141530000    4
 141540000    3
 141550000    3
 141560000    4
 141570000    5
 141580000    4
 141590000    5
 141600000    3
 141610000    4
 141620000    4
 141630000    9
 141640000    2
 141650000    3
 141660000    4
 141670000    5
 141680000    3
 141690000    4
 141700000    2
 141710000   15
 141720000   18
 141730000    7
 141740000    3
 141750000    4
 141760000    5
 141770000    4
 141780000    4
 141790000    5
 141800000    3
 141810000    4
 141820000    4
 141830000    4
 141840000    4
 141850000    5
 141860000    6
 141870000    6
 141880000    5
 141890000    5
 141900000    4
 141910000    4
 141920000    4
 141930000    4
 141940000    4
 141950000    5
 141960000    5
 141970000    3
 141980000    4
 141990000    5
 142000000    4
 142010000   13
 142020000   20
 142030000    5
 142040000    4
 142050000    3
 142060000    5
 142070000    4
 142080000    7
 142090000    7
 142100000    4
 142110000    7
 142120000    3
 142130000    5
 142140000    5
 142150000    4
 142160000    4
 142170000    5
 142180000    5
 142190000    4
 142200000    4
 142210000    3
 142220000    5
 142230000    4
 142240000    5
 142250000    3
 142260000    3
 142270000    4
 142280000    3
 142290000    3
 142300000    4
 142310000    3
 142320000    7
 142330000   11
 142340000    4
 142350000    4
 142360000    3
 142370000    5
 142380000    4
 142390000    6
 142400000    5
 142410000    4
 142420000    5
 142430000    5
 142440000    5
 142450000   19
 142460000   15
 142470000   19
 142480000   13
 142490000   22
 142500000   25
 142510000   21
 142520000   25
 142530000   22
 142540000   25
 142550000   18
 142560000   25
 142570000    9
 142580000   22
 142590000   19
 142600000   14
 142610000    4
 142620000    5
 142630000    6
 142640000   13
 142650000    3
 142660000    3
 142670000    4
 142680000    4
 142690000    3
 142700000    4
 142710000    3
 142720000    3
 142730000    1
 142740000    4
 142750000    4
 142760000    3
 142770000    4
 142780000    4
 142790000    3
 142800000    2
 142810000    5
 142820000    3
 142830000    5
 142840000    4
 142850000   15
 142860000    5
 142870000    3
 142880000    5
 142890000    5
 142900000    5
 142910000    3
 142920000    4
 142930000    4
 142940000    4
 142950000    4
 142960000    7
 142970000    3
 142980000    4
 142990000    4
 143000000    3
 143010000    3
 143020000    4
 143030000    3
 143040000    4
 143050000    5
 143060000    4
 143070000   14
 143080000   16
 143090000   18
 143100000   11
 143110000   14
 143120000   18
 143130000    5
 143140000    4
 143150000    3
 143160000    3
 143170000    4
 143180000    4
 143190000    3
 143200000    9
 143210000    4
 143220000    3
 143230000    6
 143240000    6
 143250000    6
 143260000    4
 143270000    5
 143280000    5
 143290000    2
 143300000    3
 143310000    2
 143320000    2
 143330000    3
 143340000    3
 143350000    3
 143360000    3
 143370000    3
 143380000    3
 143390000    3
 143400000    4
 143410000    2
 143420000    3
 143430000    3
 143440000    4
 143450000    3
 143460000    3
 143470000    3
 143480000    3
 143490000    4
 143500000    4
 143510000    2
 143520000    3
 143530000    2
 143540000    2
 143550000    3
 143560000    4
 143570000    5
 143580000    2
 143590000    5
 143600000    4
 143610000    2
 143620000    3
 143630000    2
 143640000    4
 143650000    2
 143660000    5
 143670000   22
 143680000   18
 143690000   22
 143700000   14
 143710000   16
 143720000    5
 143730000    4
 143740000    4
 143750000    4
 143760000    4
 143770000    7
 143780000    5
 143790000    7
 143800000    5
 143810000    5
 143820000    5
 143830000    5
 143840000    5
 143850000    4
 143860000    4
 143870000    3
 143880000    3
 143890000    3
 143900000    3
 143910000    7
 143920000    3
 143930000    4
 143940000    5
 143950000    4
 143960000    5
 143970000    3
 143980000    5
 143990000    4
 144000000   19
 144010000   19
 144020000   12
 144030000   16
 144040000    2
 144050000    3
 144060000    4
 144070000    5
 144080000    3
 144090000    4
 144100000    2
 144110000    4
 144120000    3
 144130000    3
 144140000    3
 144150000    3
 144160000    2
 144170000    4
 144180000    3
 144190000    3
 144200000    4
 144210000    2
 144220000    2
 144230000    5
 144240000    3
 144250000    5
 144260000    4
 144270000    4
 144280000    4
 144290000    3
 144300000    4
 144310000    7
 144320000    2
 144330000    4
 144340000    3
 144350000    4
 144360000    3
 144370000    4
 144380000    4
 144390000   11
 144400000    4
 144410000    2
 144420000    3
 144430000    7
 144440000    5
 144450000    3
 144460000    3
 144470000    4
 144480000    3
 144490000    3
 144500000    4
 144510000    2
 144520000    3
 144530000    2
 144540000    2
 144550000    3
 144560000    3
 144570000    4
 144580000    3
 144590000    3
 144600000    5
 144610000    4
 144620000   15
 144630000    8
 144640000    8
 144650000    3
 144660000    2
 144670000    3
 144680000    3
 144690000    3
 144700000    3
 144710000    4
 144720000    4
 144730000    3
 144740000    3
 144750000    4
 144760000    4
 144770000    3
 144780000    3
 144790000    4
 144800000    4
 144810000    3
 144820000    4
 144830000    3
 144840000    4
 144850000    3
 144860000    4
 144870000    4
 144880000    4
 144890000    5
 144900000    4
 144910000    3
 144920000    2
 144930000    3
 144940000    4
 144950000    4
 144960000    4
 144970000    3
 144980000    4
 144990000    3
 145000000    4
 145010000    5
 145020000    5
 145030000    3
 145040000    4
 145050000    4
 145060000    4
 145070000    4
 145080000    3
 145090000    3
 145100000    2
 145110000    3
 145120000    4
 145130000    4
 145140000    2
 145150000    4
 145160000    4
 145170000    2
 145180000    5
 145190000    3
 145200000    2
 145210000    3
 145220000    3
 145230000    4
 145240000    3
 145250000    3
 145260000    3
 145270000    3
 145280000    3
 145290000    3
 145300000    4
 145310000    4
 145320000    2
 145330000    3
 145340000    3
 145350000    3
 145360000    5
 145370000    3
 145380000    3
 145390000   16
 145400000   19
 145410000   21
 145420000   20
 145430000   19
 145440000    7
 145450000    5
 145460000    3
 145470000    5
 145480000    4
 145490000    5
 145500000    7
 145510000    4
 145520000    4
 145530000    5
 145540000    5
 145550000    4
 145560000    5
 145570000    4
 145580000    3
 145590000    3
 145600000    4
 145610000    4
 145620000    2
 145630000    5
 145640000    3
 145650000    7
 145660000    3
 145670000    5
 145680000    5
 145690000    3
 145700000    4
 145710000    2
 145720000   10
 145730000    2
 145740000    3
 145750000    3
 145760000    3
 145770000    4
 145780000    3
 145790000    7
 145800000    4
 145810000    3
 145820000    3
 145830000    3
 145840000    4
 145850000    2
 145860000    4
 145870000    4
 145880000    4
 145890000    2
 145900000    3
 145910000    5
 145920000    5
 145930000    4
 145940000    3
 145950000    5
 145960000    3
 145970000    4
 145980000    6
 145990000    3
 146000000    3
 146010000    4
 146020000    3
 146030000    2
 146040000    3
 146050000    3
 146060000    2
 146070000    4
 146080000    3
 146090000    4
 146100000    4
 146110000    3
 146120000    4
 146130000    3
 146140000    2
 146150000    5
 146160000    3
 146170000    4
 146180000    3
 146190000    3
 146200000    3
 146210000    2
 146220000    3
 146230000    3
 146240000    3
 146250000    4
 146260000    5
 146270000    4
 146280000    3
 146290000    4
 146300000    4
 146310000    4
 146320000    4
 146330000    3
 146340000    3
 146350000    2
 146360000    5
 146370000    5
 146380000    3
 146390000    4
 146400000    4
 146410000    3
 146420000    4
 146430000   10
 146440000   19
 146450000   13
 146460000   12
 146470000   17
 146480000   14
 146490000   20
 146500000   14
 146510000   17
 146520000    4
 146530000    4
 146540000    4
 146550000    4
 146560000    5
 146570000    7
 146580000    5
 146590000    3
 146600000    6
 146610000    4
 146620000    4
 146630000    5
 146640000    5
 146650000    5
 146660000    5
 146670000    4
 146680000    4
 146690000    4
 146700000    4
 146710000    3
 146720000    2
 146730000    4
 146740000    7
 146750000    4
 146760000    4
 146770000    5
 146780000    4
 146790000    4
 146800000    4
 146810000    6
 146820000    3
 146830000    4
 146840000    2
 146850000    5
 146860000    4
 146870000    4
 146880000    5
 146890000    3
 146900000    4
 146910000    5
 146920000    5
 146930000    5
 146940000    4
 146950000    4
 146960000    5
 146970000    4
 146980000    6
 146990000    5
 147000000    5
 147010000    4
 147020000    4
 147030000    5
 147040000    3
 147050000    3
 147060000    4
 147070000    4
 147080000    3
 147090000    4
 147100000    3
 147110000    4
 147120000    2
 147130000    3
 147140000    4
 147150000    5
 147160000    4
 147170000    3
 147180000    3
 147190000    5
 147200000    5
 147210000    6
 147220000    5
 147230000    4
 147240000   13
 147250000   19
 147260000   22
 147270000   17
 147280000   12
 147290000    3
 147300000    3
 147310000    4
 147320000    3
 147330000    3
 147340000    4
 147350000    3
 147360000    3
 147370000    5
 147380000    3
 147390000    5
 147400000    5
 147410000    4
 147420000    7
 147430000    7
 147440000    5
 147450000    7
 147460000   10
 147470000   22
 147480000   18
 147490000   20
 147500000   19
 147510000   19
 147520000   18
 147530000   24
 147540000   19
 147550000   22
 147560000   22
 147570000   24
 147580000   23
 147590000   19
 147600000   24
 147610000   22
 147620000   22
 147630000   24
 147640000   26
 147650000   20
 147660000   18
 147670000   23
 147680000   18
 147690000   17
 147700000    7
 147710000    5
 147720000    3
 147730000    4
 147740000    4
 147750000    7
 147760000    5
 147770000    2
 147780000    2
 147790000    5
 147800000    5
 147810000    5
 147820000    7
 147830000    7
 147840000    7
 147850000    7
 147860000    4
 147870000    5
 147880000    5
 147890000    4
 147900000    4
 147910000    5
 147920000    4
 147930000    4
 147940000    6
 147950000    4
 147960000    5
 147970000    2
 147980000    4
 147990000    3
 148000000    2
 148010000    5
 148020000    5
 148030000    8
 148040000    5
 148050000    7
 148060000    7
 148070000    4
 148080000    5
 148090000    5
 148100000    5
 148110000    3
 148120000    3
 148130000    4
 148140000    3
 148150000    3
 148160000    2
 148170000    2
 148180000    2
 148190000    3
 148200000    3
 148210000    2
 148220000    3
 148230000    3
 148240000    2
 148250000    4
 148260000    3
 148270000    2
 148280000    3
 148290000    1
 148300000    3
 148310000    4
 148320000    4
 148330000    2
 148340000    3
 148350000    3
 148360000    4
 148370000    2
 148380000    3
 148390000    3
 148400000    2
 148410000    2
 148420000    2
 148430000    3
 148440000    3
 148450000    4
 148460000    2
 148470000    4
 148480000    4
 148490000    4
 148500000    3
 148510000    3
 148520000    7
 148530000    3
 148540000    3
 148550000    4
 148560000    3
 148570000    3
 148580000    3
 148590000    2
 148600000    3
 148610000    3
 148620000    6
 148630000    4
 148640000    5
 148650000    4
 148660000    4
 148670000    6
 148680000    4
 148690000   14
 148700000   10
 148710000   19
 148720000    3
 148730000    5
 148740000   19
 148750000   15
 148760000   19
 148770000   18
 148780000   12
 148790000   12
 148800000    9
 148810000   15
 148820000   14
 148830000   11
 148840000   21
 148850000   21
 148860000   23
 148870000   16
 148880000   19
 148890000   21
 148900000   20
 148910000   20
 148920000   21
 148930000   22
 148940000   10
 148950000   14
 148960000   14
 148970000   19
 148980000   19
 148990000   19
 149000000   19
 149010000   16
 149020000   17
 149030000   22
 149040000   19
 149050000   17
 149060000   15
 149070000   17
 149080000    8
 149090000   22
 149100000   11
 149110000    5
 149120000    3
 149130000    3
 149140000    5
 149150000    5
 149160000    5
 149170000    7
 149180000    8
 149190000    6
 149200000    4
 149210000    4
 149220000    4
 149230000    5
 149240000    5
 149250000    5
 149260000    4
 149270000    4
 149280000    5
 149290000    3
 149300000   19
 149310000   11
 149320000   19
 149330000   15
 149340000   15
 149350000   12
 149360000   15
 149370000   17
 149380000   10
 149390000    4
 149400000    3
 149410000    3
 149420000    4
 149430000    3
 149440000    4
 149450000    4
 149460000    3
 149470000    4
 149480000    3
 149490000    2
 149500000    3
 149510000    2
 149520000    4
 149530000    3
 149540000    2
 149550000    3
 149560000    4
 149570000    3
 149580000    2
 149590000    7
 149600000    4
 149610000    3
 149620000    4
 149630000    4
 149640000    2
 149650000    7
 149660000    5
 149670000    3
 149680000    3
 149690000    3
 149700000    4
 149710000    4
 149720000    4
 149730000    4
 149740000    5
 149750000    8
 149760000    4
 149770000    3
 149780000    3
 149790000    3
 149800000    5
 149810000    3
 149820000    2
 149830000    4
 149840000    3
 149850000    3
 149860000    3
 149870000    3
 149880000    3
 149890000    2
 149900000    3
 149910000    2
 149920000    3
 149930000    4
 149940000    3
 149950000    3
 149960000    3
 149970000    4
 149980000    4
 149990000    3
 150000000    3
 150010000    2
 150020000    2
 150030000    4
 150040000    3
 150050000    4
 150060000    4
 150070000    3
 150080000    5
 150090000    3
 150100000    3
 150110000    3
 150120000    3
 150130000    4
 150140000    3
 150150000    4
 150160000    3
 150170000    4
 150180000    4
 150190000    5
 150200000    4
 150210000    2
 150220000    2
 150230000    6
 150240000    4
 150250000    3
 150260000    4
 150270000    5
 150280000    8
 150290000   14
 150300000   24
 150310000   19
 150320000   19
 150330000   14
 150340000   17
 150350000   21
 150360000   19
 150370000   19
 150380000   19
 150390000   15
 150400000   19
 150410000   15
 150420000   13
 150430000    9
 150440000   16
 150450000   14
 150460000   18
 150470000   18
 150480000    6
 150490000    3
 150500000    3
 150510000    3
 150520000    3
 150530000    4
 150540000    3
 150550000    4
 150560000    2
 150570000    4
 150580000    2
 150590000    3
 150600000    3
 150610000    3
 150620000    4
 150630000    5
 150640000    4
 150650000    3
 150660000    3
 150670000    3
 150680000    3
 150690000    4
 150700000    3
 150710000    3
 150720000    3
 150730000    2
 150740000    4
 150750000    3
 150760000    3
 150770000    3
 150780000    4
 150790000    3
 150800000    4
 150810000    4
 150820000    4
 150830000    4
 150840000    5
 150850000    5
 150860000    4
 150870000    4
 150880000    4
 150890000    4
 150900000   10
 150910000    3
 150920000    3
 150930000    4
 150940000    4
 150950000    3
 150960000    7
 150970000    4
 150980000    2
 150990000    3
 151000000    3
 151010000    3
 151020000    4
 151030000    3
 151040000    5
 151050000    4
 151060000    5
 151070000    3
 151080000    4
 151090000    8
 151100000   19
 151110000   12
 151120000   15
 151130000    2
 151140000    5
 151150000    4
 151160000    6
 151170000    4
 151180000    5
 151190000    6
 151200000    3
 151210000    3
 151220000    3
 151230000    3
 151240000    4
 151250000    4
 151260000    2
 151270000    3
 151280000    4
 151290000    3
 151300000    2
 151310000    4
 151320000    3
 151330000    2
 151340000    3
 151350000    3
 151360000    3
 151370000    3
 151380000    4
 151390000    3
 151400000    3
 151410000    4
 151420000    3
 151430000    2
 151440000    4
 151450000    5
 151460000    3
 151470000    4
 151480000    3
 151490000    3
 151500000    3
 151510000    4
 151520000    3
 151530000    3
 151540000    3
 151550000    3
 151560000    3
 151570000    2
 151580000    3
 151590000    3
 151600000    3
 151610000    2
 151620000    3
 151630000    2
 151640000    4
 151650000    3
 151660000    3
 151670000    5
 151680000    3
 151690000    7
 151700000    2
 151710000    2
 151720000    4
 151730000    3
 151740000    3
 151750000    3
 151760000    3
 151770000    3
 151780000    3
 151790000    2
 151800000    3
 151810000    6
 151820000    3
 151830000    5
 151840000    2
 151850000    4
 151860000    3
 151870000    3
 151880000    4
 151890000    4
 151900000    5
 151910000    4
 151920000    4
 151930000    2
 151940000    6
 151950000    3
 151960000    5
 151970000    3
 151980000    7
 151990000    3
 152000000    4
 152010000    3
 152020000    5
 152030000    3
 152040000    4
 152050000    4
 152060000    4
 152070000    5
 152080000    7
 152090000    5
 152100000    4
 152110000    3
 152120000    5
 152130000    5
 152140000    5
 152150000    4
 152160000    3
 152170000    5
 152180000    4
 152190000    5
 152200000    3
 152210000    3
 152220000    3
 152230000    2
 152240000    4
 152250000    3
 152260000    2
 152270000    4
 152280000    4
 152290000    3
 152300000    5
 152310000    3
 152320000    3
 152330000    2
 152340000    3
 152350000    2
 152360000    5
 152370000    5
 152380000    5
 152390000    3
 152400000   16
 152410000   12
 152420000   14
 152430000   14
 152440000   20
 152450000   15
 152460000   14
 152470000   19
 152480000   16
 152490000   19
 152500000   10
 152510000    6
 152520000    4
 152530000    4
 152540000    4
 152550000    5
 152560000    5
 152570000    5
 152580000    3
 152590000    5
 152600000    5
 152610000    6
 152620000    5
 152630000    4
 152640000    5
 152650000    4
 152660000    4
 152670000    3
 152680000    3
 152690000    3
 152700000    3
 152710000    3
 152720000    6
 152730000    5
 152740000    3
 152750000    5
 152760000    5
 152770000    5
 152780000    9
 152790000    4
 152800000    4
 152810000    4
 152820000    3
 152830000    3
 152840000    3
 152850000    3
 152860000    3
 152870000    3
 152880000    4
 152890000    4
 152900000    3
 152910000    5
 152920000    5
 152930000    2
 152940000    4
 152950000    6
 152960000    2
 152970000    5
 152980000    4
 152990000    4
 153000000    3
 153010000    3
 153020000    4
 153030000    5
 153040000    2
 153050000    8
 153060000    4
 153070000   14
 153080000    5
 153090000   10
 153100000    6
 153110000   17
 153120000   16
 153130000   15
 153140000   17
 153150000    2
 153160000    5
 153170000    4
 153180000    4
 153190000   16
 153200000    8
 153210000    3
 153220000    5
 153230000    5
 153240000    7
 153250000    5
 153260000    4
 153270000    5
 153280000    5
 153290000    4
 153300000    5
 153310000    4
 153320000    2
 153330000    4
 153340000    4
 153350000    5
 153360000    3
 153370000    5
 153380000    4
 153390000    3
 153400000    7
 153410000    3
 153420000    5
 153430000    4
 153440000    3
 153450000    4
 153460000    3
 153470000    3
 153480000    4
 153490000    4
 153500000    4
 153510000    2
 153520000    4
 153530000    4
 153540000    5
 153550000    3
 153560000    3
 153570000    4
 153580000    4
 153590000    2
 153600000    3
 153610000    3
 153620000    3
 153630000    4
 153640000    4
 153650000    5
 153660000    4
 153670000    3
 153680000    4
 153690000    4
 153700000    4
 153710000    3
 153720000    3
 153730000    3
 153740000    3
 153750000    3
 153760000    3
 153770000    4
 153780000    3
 153790000    3
 153800000    5
 153810000    4
 153820000    3
 153830000    3
 153840000    2
 153850000    4
 153860000    5
 153870000    4
 153880000    4
 153890000    4
 153900000    3
 153910000    3
 153920000    4
 153930000    3
 153940000    5
 153950000    5
 153960000    3
 153970000    2
 153980000    5
 153990000    5
 154000000    3
 154010000    5
 154020000    5
 154030000    4
 154040000    2
 154050000    4
 154060000    3
 154070000    3
 154080000    2
 154090000    4
 154100000    3
 154110000    2
 154120000    3
 154130000    5
 154140000    4
 154150000    4
 154160000    4
 154170000    5
 154180000    4
 154190000   11
 154200000   18
 154210000    4
 154220000    3
 154230000   10
 154240000    4
 154250000    3
 154260000    4
 154270000    4
 154280000    5
 154290000    4
 154300000    5
 154310000    3
 154320000    4
 154330000    4
 154340000    3
 154350000    4
 154360000    2
 154370000    4
 154380000    4
 154390000    4
 154400000    3
 154410000    4
 154420000    4
 154430000    4
 154440000    4
 154450000    4
 154460000    4
 154470000    3
 154480000    5
 154490000    3
 154500000    9
 154510000   10
 154520000    5
 154530000    5
 154540000    4
 154550000    3
 154560000    3
 154570000    2
 154580000    3
 154590000    2
 154600000    3
 154610000    3
 154620000    3
 154630000    2
 154640000    3
 154650000    2
 154660000    2
 154670000    2
 154680000    3
 154690000    3
 154700000    4
 154710000    4
 154720000    4
 154730000    3
 154740000    2
 154750000    3
 154760000    4
 154770000    4
 154780000    4
 154790000    3
 154800000    3
 154810000    2
 154820000    4
 154830000    4
 154840000    4
 154850000    4
 154860000    3
 154870000   18
 154880000    6
 154890000    4
 154900000    5
 154910000    2
 154920000    4
 154930000    3
 154940000    4
 154950000    3
 154960000    3
 154970000    4
 154980000    3
 154990000    3
 155000000    4
 155010000    3
 155020000    3
 155030000    2
 155040000    3
 155050000    3
 155060000    4
 155070000    3
 155080000    2
 155090000    2
 155100000    3
 155110000    4
 155120000    3
 155130000    4
 155140000    3
 155150000    2
 155160000    3
 155170000    4
 155180000    4
 155190000    4
 155200000    3
 155210000    2
 155220000    4
 155230000    3
 155240000    4
 155250000    3
 155260000    5
 155270000    3
 155280000    4
 155290000    4
 155300000    3
 155310000    4
 155320000    3
 155330000    2
 155340000    2
 155350000    3
 155360000    3
 155370000    4
 155380000    2
 155390000    3
 155400000    2
 155410000    3
 155420000    3
 155430000    3
 155440000    3
 155450000    4
 155460000    3
 155470000    5
 155480000    4
 155490000    2
 155500000    3
 155510000    3
 155520000    3
 155530000    3
 155540000    3
 155550000    4
 155560000    3
 155570000    4
 155580000    4
 155590000    4
 155600000    3
 155610000    3
 155620000    4
 155630000    3
 155640000    4
 155650000    3
 155660000    3
 155670000   10
 155680000   16
 155690000   14
 155700000   13
 155710000   15
 155720000    7
 155730000    5
 155740000    5
 155750000    2
 155760000    3
 155770000    3
 155780000    4
 155790000    3
 155800000    3
 155810000    3
 155820000    3
 155830000    2
 155840000    3
 155850000    2
 155860000    4
 155870000    3
 155880000    3
 155890000    3
 155900000    2
 155910000    3
 155920000    3
 155930000    3
 155940000    3
 155950000    5
 155960000    5
 155970000    5
 155980000    3
 155990000    5
 156000000    4
 156010000    4
 156020000    4
 156030000    4
 156040000    5
 156050000    7
 156060000    5
 156070000    7
 156080000    4
 156090000    4
 156100000    3
 156110000    5
 156120000    4
 156130000    4
 156140000    7
 156150000    4
 156160000    4
 156170000    4
 156180000    4
 156190000    4
 156200000    4
 156210000    3
 156220000    7
 156230000    5
 156240000    2
 156250000    2
 156260000    4
 156270000    5
 156280000    4
 156290000    4
 156300000    3
 156310000    4
 156320000    4
 156330000   21
 156340000    8
 156350000   13
 156360000   20
 156370000   14
 156380000    6
 156390000    5
 156400000    9
 156410000   13
 156420000    5
 156430000   11
 156440000    4
 156450000   14
 156460000    7
 156470000   11
 156480000   12
 156490000   17
 156500000   10
 156510000   18
 156520000   22
 156530000   17
 156540000   26
 156550000   23
 156560000   21
 156570000   22
 156580000   24
 156590000   23
 156600000   22
 156610000   24
 156620000   19
 156630000   19
 156640000   11
 156650000   19
 156660000   11
 156670000   14
 156680000    3
 156690000    5
 156700000    4
 156710000    5
 156720000    5
 156730000    5
 156740000    5
 156750000    5
 156760000    4
 156770000    5
 156780000    2
 156790000    4
 156800000    7
 156810000    5
 156820000    3
 156830000    3
 156840000    4
 156850000    7
 156860000    8
 156870000    9
 156880000    7
 156890000    7
 156900000    7
 156910000   19
 156920000    4
 156930000    5
 156940000    7
 156950000    3
 156960000    5
 156970000    5
 156980000    5
 156990000    5
 157000000    3
 157010000    6
 157020000    4
 157030000    6
 157040000    5
 157050000    9
 157060000   19
 157070000   21
 157080000   15
 157090000   10
 157100000   11
 157110000    4
 157120000    7
 157130000    4
 157140000    3
 157150000    4
 157160000    5
 157170000    3
 157180000    8
 157190000    4
 157200000    4
 157210000    3
 157220000    4
 157230000    4
 157240000    4
 157250000    4
 157260000    3
 157270000    3
 157280000    3
 157290000    4
 157300000    2
 157310000    3
 157320000    5
 157330000    4
 157340000    3
 157350000    3
 157360000    4
 157370000    7
 157380000    3
 157390000    2
 157400000    3
 157410000    4
 157420000    3
 157430000    5
 157440000    2
 157450000    4
 157460000    4
 157470000    9
 157480000    3
 157490000    4
 157500000    4
 157510000    4
 157520000    5
 157530000    7
 157540000    5
 157550000    2
 157560000    5
 157570000    4
 157580000    7
 157590000    7
 157600000    8
 157610000    7
 157620000    6
 157630000    5
 157640000    6
 157650000    6
 157660000    5
 157670000    4
 157680000    4
 157690000    2
 157700000    8
 157710000    5
 157720000    6
 157730000    4
 157740000    3
 157750000    5
 157760000   17
 157770000   14
 157780000   17
 157790000   13
 157800000   14
 157810000   20
 157820000    4
 157830000    4
 157840000   16
 157850000   18
 157860000   14
 157870000    6
 157880000    8
 157890000    4
 157900000    5
 157910000    3
 157920000    3
 157930000    3
 157940000    3
 157950000    4
 157960000    3
 157970000    3
 157980000    3
 157990000    5
 158000000    2
 158010000    2
 158020000    4
 158030000    4
 158040000    3
 158050000    3
 158060000    3
 158070000    3
 158080000    4
 158090000    3
 158100000    3
 158110000    2
 158120000    4
 158130000    2
 158140000    4
 158150000    2
 158160000    3
 158170000    3
 158180000    3
 158190000    5
 158200000    8
 158210000    2
 158220000    3
 158230000    3
 158240000    3
 158250000    3
 158260000    3
 158270000    3
 158280000    3
 158290000    4
 158300000    4
 158310000    4
 158320000    3
 158330000    3
 158340000    4
 158350000    4
 158360000    5
 158370000    4
 158380000    4
 158390000    3
 158400000    3
 158410000    3
 158420000    4
 158430000    5
 158440000    3
 158450000    4
 158460000    3
 158470000    4
 158480000    3
 158490000    4
 158500000    6
 158510000   13
 158520000    7
 158530000    6
 158540000    5
 158550000    4
 158560000    5
 158570000    5
 158580000    5
 158590000    3
 158600000    3
 158610000    4
 158620000    3
 158630000    5
 158640000    4
 158650000    4
 158660000    5
 158670000    4
 158680000    3
 158690000    3
 158700000    3
 158710000    4
 158720000    4
 158730000    4
 158740000    4
 158750000    3
 158760000    2
 158770000    3
 158780000    2
 158790000    3
 158800000    3
 158810000    5
 158820000    5
 158830000    4
 158840000    4
 158850000    3
 158860000    4
 158870000    6
 158880000    7
 158890000    5
 158900000    4
 158910000    3
 158920000    7
 158930000    7
 158940000    5
 158950000    5
 158960000    4
 158970000    3
 158980000    4
 158990000    5
 159000000    4
 159010000    5
 159020000    5
 159030000   10
 159040000   17
 159050000   20
 159060000   19
 159070000   20
 159080000   21
 159090000   20
 159100000   19
 159110000    5
 159120000    4
 159130000    3
 159140000    3
 159150000    4
 159160000    3
 159170000    5
 159180000    2
 159190000    3
 159200000    3
 159210000    3
 159220000    3
 159230000    4
 159240000    3
 159250000    3
 159260000    3
 159270000    4
 159280000    5
 159290000    2
 159300000    5
 159310000    4
 159320000    7
 159330000    8
 159340000    7
 159350000    4
 159360000    3
 159370000    2
 159380000    4
 159390000    3
 159400000    3
 159410000    3
 159420000    4
 159430000    4
 159440000    2
 159450000    7
 159460000    5
 159470000    7
 159480000    6
 159490000    4
 159500000    6
 159510000    6
 159520000    4
 159530000    7
 159540000    4
 159550000    4
 159560000   19
 159570000   23
 159580000   14
 159590000    4
 159600000    4
 159610000    6
 159620000    7
 159630000   18
 159640000   15
 159650000   15
 159660000   17
 159670000    9
 159680000   18
 159690000   19
 159700000   16
 159710000    2
 159720000    3
 159730000    4
 159740000    4
 159750000    3
 159760000    3
 159770000    4
 159780000    5
 159790000    5
 159800000    4
 159810000    5
 159820000    3
 159830000    4
 159840000    7
 159850000    5
 159860000   11
 159870000    6
 159880000    5
 159890000    5
 159900000    5
 159910000   17
 159920000   10
 159930000    4
 159940000   15
 159950000   15
 159960000    9
 159970000   15
 159980000    4
 159990000   15
 160000000    8
 160000000    8
 160010000   18
 160020000   16
 160030000   21
 160040000   22
 160050000   22
 160060000   23
 160070000   26
 160080000   22
 160090000   16
 160100000   18
 160110000   19
 160120000   22
 160130000   22
 160140000   21
 160150000   22
 160160000   18
 160170000   14
 160180000   21
 160190000   20
 160200000   19
 160210000   21
 160220000   18
 160230000   15
 160240000    6
 160250000   17
 160260000   19
 160270000   18
 160280000   18
 160290000   22
 160300000   15
 160310000   21
 160320000    5
 160330000    6
 160340000    5
 160350000    5
 160360000    4
 160370000    4
 160380000    3
 160390000    2
 160400000    3
 160410000    4
 160420000    3
 160430000    4
 160440000    3
 160450000    6
 160460000    6
 160470000    6
 160480000    5
 160490000    3
 160500000   18
 160510000    4
 160520000    7
 160530000    2
 160540000    4
 160550000    4
 160560000    4
 160570000    3
 160580000    3
 160590000    3
 160600000    4
 160610000    4
 160620000    2
 160630000    3
 160640000    3
 160650000    3
 160660000    4
 160670000    2
 160680000    2
 160690000    4
 160700000    4
 160710000    3
 160720000    3
 160730000    2
 160740000    3
 160750000    3
 160760000    3
 160770000    2
 160780000    7
 160790000    9
 160800000    7
 160810000    6
 160820000   11
 160830000    7
 160840000    5
 160850000    5
 160860000    4
 160870000    7
 160880000    7
 160890000    7
 160900000   11
 160910000   10
 160920000   14
 160930000   15
 160940000    8
 160950000   20
 160960000   18
 160970000   21
 160980000   16
 160990000    4
 161000000    3
 161010000    3
 161020000    3
 161030000    3
 161040000    4
 161050000    5
 161060000    3
 161070000    4
 161080000   17
 161090000   12
 161100000   12
 161110000   10
 161120000   11
 161130000   10
 161140000    5
 161150000    3
 161160000    4
 161170000    6
 161180000    3
 161190000    4
 161200000    5
 161210000    3
 161220000    4
 161230000    5
 161240000    4
 161250000    3
 161260000    3
 161270000    4
 161280000    3
 161290000    4
 161300000    4
 161310000    4
 161320000    4
 161330000    3
 161340000    3
 161350000    4
 161360000    4
 161370000    3
 161380000    6
 161390000    4
 161400000    2
 161410000    4
 161420000    4
 161430000    2
 161440000    4
 161450000    3
 161460000    4
 161470000    3
 161480000    3
 161490000    4
 161500000    4
 161510000    5
 161520000    4
 161530000    5
 161540000    6
 161550000    5
 161560000    4
 161570000    4
 161580000    4
 161590000    4
 161600000    2
 161610000    4
 161620000    3
 161630000    3
 161640000    3
 161650000    6
 161660000    2
 161670000    7
 161680000    4
 161690000    4
 161700000    4
 161710000    2
 161720000    3
 161730000    4
 161740000    3
 161750000    2
 161760000    5
 161770000    4
 161780000    3
 161790000    3
 161800000    2
 161810000    4
 161820000    2
 161830000    3
 161840000    3
 161850000    3
 161860000    3
 161870000    5
 161880000    3
 161890000    5
 161900000    5
 161910000    5
 161920000    2
 161930000    5
 161940000    3
 161950000    5
 161960000    3
 161970000    3
 161980000    4
 161990000    3
 162000000    3
 162010000    5
 162020000    4
 162030000    4
 162040000    4
 162050000    2
 162060000    2
 162070000    3
 162080000    4
 162090000    3
 162100000    4
 162110000    4
 162120000    2
 162130000    5
 162140000    3
 162150000    3
 162160000    4
 162170000    4
 162180000    3
 162190000    2
 162200000    3
 162210000    2
 162220000    4
 162230000    3
 162240000    4
 162250000    3
 162260000    4
 162270000    4
 162280000    3
 162290000    3
 162300000    5
 162310000    4
 162320000    4
 162330000    5
 162340000    3
 162350000    5
 162360000    2
 162370000    3
 162380000    5
 162390000    4
 162400000    5
 162410000    4
 162420000    4
 162430000    7
 162440000    5
 162450000    5
 162460000    3
 162470000    3
 162480000    3
 162490000    4
 162500000    5
 162510000    5
 162520000    3
 162530000    5
 162540000    2
 162550000    3
 162560000    3
 162570000    3
 162580000    4
 162590000    2
 162600000    4
 162610000    3
 162620000    4
 162630000    3
 162640000    3
 162650000    4
 162660000    3
 162670000    5
 162680000    5
 162690000    4
 162700000    3
 162710000    3
 162720000    5
 162730000    3
 162740000    3
 162750000    3
 162760000    3
 162770000    3
 162780000    4
 162790000    4
 162800000    4
 162810000    3
 162820000    3
 162830000    3
 162840000    4
 162850000    4
 162860000    2
 162870000    4
 162880000    8
 162890000   17
 162900000    6
 162910000   19
 162920000   21
 162930000   19
 162940000   19
 162950000   15
 162960000   12
 162970000   14
 162980000   18
 162990000   19
 163000000   12
 163010000    9
 163020000   11
 163030000    4
 163040000    5
 163050000    3
 163060000    5
 163070000    3
 163080000    3
 163090000    5
 163100000    4
 163110000    5
 163120000    3
 163130000    5
 163140000    5
 163150000    4
 163160000    2
 163170000    3
 163180000    2
 163190000    3
 163200000    2
 163210000    4
 163220000    4
 163230000    4
 163240000    4
 163250000    2
 163260000    2
 163270000    3
 163280000    4
 163290000    5
 163300000    4
 163310000    5
 163320000    5
 163330000   18
 163340000   16
 163350000   19
 163360000   19
 163370000   14
 163380000    4
 163390000    5
 163400000    5
 163410000    4
 163420000    5
 163430000    4
 163440000    3
 163450000    7
 163460000    5
 163470000    5
 163480000    2
 163490000    4
 163500000    3
 163510000    3
 163520000    5
 163530000    4
 163540000    7
 163550000    4
 163560000    4
 163570000    4
 163580000    5
 163590000    4
 163600000    4
 163610000    3
 163620000    2
 163630000    5
 163640000    3
 163650000    7
 163660000    4
 163670000    5
 163680000    4
 163690000    4
 163700000    5
 163710000    5
 163720000    4
 163730000    5
 163740000    3
 163750000    4
 163760000    5
 163770000    4
 163780000    3
 163790000    4
 163800000   14
 163810000   12
 163820000    7
 163830000    2
 163840000    4
 163850000    5
 163860000    3
 163870000    3
 163880000    4
 163890000   12
 163900000    5
 163910000    3
 163920000    3
 163930000    5
 163940000    4
 163950000    3
 163960000    4
 163970000    2
 163980000    5
 163990000    4
 164000000    5
 164010000    4
 164020000    4
 164030000    3
 164040000    3
 164050000    4
 164060000    4
 164070000    7
 164080000    4
 164090000    3
 164100000    3
 164110000    5
 164120000    2
 164130000    3
 164140000    4
 164150000    3
 164160000    2
 164170000    5
 164180000    4
 164190000    5
 164200000    5
 164210000    4
 164220000    4
 164230000    4
 164240000    4
 164250000    4
 164260000    4
 164270000    4
 164280000    4
 164290000    8
 164300000    3
 164310000    4
 164320000    2
 164330000   10
 164340000    5
 164350000    3
 164360000    5
 164370000    5
 164380000    7
 164390000    7
 164400000    5
 164410000    3
 164420000    6
 164430000    5
 164440000    4
 164450000    5
 164460000    3
 164470000    3
 164480000    5
 164490000    3
 164500000    3
 164510000    5
 164520000    4
 164530000    4
 164540000    5
 164550000    8
 164560000    5
 164570000    2
 164580000    4
 164590000    4
 164600000    3
 164610000    4
 164620000    3
 164630000    5
 164640000    3
 164650000    3
 164660000    2
 164670000    4
 164680000    3
 164690000    4
 164700000    3
 164710000    4
 164720000    2
 164730000    3
 164740000    4
 164750000    3
 164760000    3
 164770000    5
 164780000    3
 164790000    4
 164800000    3
 164810000    4
 164820000    4
 164830000    4
 164840000    2
 164850000    3
 164860000    3
 164870000    3
 164880000    4
 164890000    4
 164900000    5
 164910000    8
 164920000   13
 164930000    2
 164940000    3
 164950000    4
 164960000    4
 164970000    3
 164980000    4
 164990000    5
 165000000    3
 165010000    5
 165020000    7
 165030000    3
 165040000    6
 165050000   14
 165060000    8
 165070000    3
 165080000    3
 165090000    3
 165100000    4
 165110000    2
 165120000    3
 165130000    5
 165140000    7
 165150000    3
 165160000    2
 165170000    6
 165180000    3
 165190000    5
 165200000    2
 165210000    4
 165220000    5
 165230000    4
 165240000    5
 165250000    5
 165260000    5
 165270000    7
 165280000    4
 165290000    4
 165300000    4
 165310000    7
 165320000    4
 165330000    4
 165340000    3
 165350000    2
 165360000    4
 165370000    3
 165380000    2
 165390000    3
 165400000    5
 165410000    2
 165420000    3
 165430000    4
 165440000    5
 165450000    3
 165460000    5
 165470000    2
 165480000    5
 165490000    4
 165500000    4
 165510000    3
 165520000    3
 165530000    6
 165540000    4
 165550000    2
 165560000    4
 165570000   16
 165580000    3
 165590000    3
 165600000    5
 165610000    4
 165620000    2
 165630000   10
 165640000    5
 165650000    6
 165660000    4
 165670000    5
 165680000    3
 165690000    4
 165700000    3
 165710000    3
 165720000   12
 165730000    4
 165740000    4
 165750000    2
 165760000    4
 165770000    6
 165780000    5
 165790000    4
 165800000    4
 165810000    2
 165820000    3
 165830000    3
 165840000    4
 165850000    5
 165860000    4
 165870000    4
 165880000    3
 165890000    3
 165900000    4
 165910000    4
 165920000    2
 165930000    3
 165940000    3
 165950000    4
 165960000    4
 165970000    4
 165980000    3
 165990000    4
 166000000    3
 166010000    5
 166020000    3
 166030000    5
 166040000    2
 166050000    3
 166060000    3
 166070000    4
 166080000    3
 166090000    4
 166100000    4
 166110000    3
 166120000    4
 166130000    5
 166140000    4
 166150000    3
 166160000    3
 166170000   12
 166180000   12
 166190000   16
 166200000   13
 166210000   16
 166220000   11
 166230000    2
 166240000    4
 166250000    3
 166260000    3
 166270000    2
 166280000    5
 166290000    3
 166300000    4
 166310000    4
 166320000    3
 166330000    4
 166340000    5
 166350000    3
 166360000    2
 166370000    4
 166380000    4
 166390000    3
 166400000    3
 166410000    3
 166420000    3
 166430000    3
 166440000    3
 166450000    4
 166460000    3
 166470000    3
 166480000    3
 166490000    4
 166500000    3
 166510000    6
 166520000    3
 166530000    2
 166540000    3
 166550000    3
 166560000    2
 166570000    3
 166580000    3
 166590000    3
 166600000    3
 166610000    3
 166620000    3
 166630000    9
 166640000    2
 166650000    3
 166660000    3
 166670000    3
 166680000    5
 166690000    3
 166700000    3
 166710000    3
 166720000    5
 166730000    5
 166740000    3
 166750000    4
 166760000    4
 166770000    2
 166780000    3
 166790000    3
 166800000    4
 166810000    3
 166820000    2
 166830000    4
 166840000    4
 166850000    5
 166860000    5
 166870000    4
 166880000    3
 166890000    4
 166900000    4
 166910000    3
 166920000    5
 166930000    4
 166940000    3
 166950000    3
 166960000    4
 166970000    4
 166980000    5
 166990000    4
 167000000    3
 167010000    3
 167020000    3
 167030000    3
 167040000    3
 167050000    3
 167060000    3
 167070000    8
 167080000    2
 167090000    3
 167100000    3
 167110000    3
 167120000    5
 167130000    3
 167140000    3
 167150000    3
 167160000    4
 167170000    3
 167180000    3
 167190000    2
 167200000    2
 167210000    2
 167220000    3
 167230000    3
 167240000    5
 167250000    3
 167260000    5
 167270000    4
 167280000    3
 167290000    3
 167300000    2
 167310000    3
 167320000    2
 167330000    3
 167340000    3
 167350000    3
 167360000    3
 167370000    3
 167380000    3
 167390000    4
 167400000    2
 167410000    3
 167420000    3
 167430000    4
 167440000    3
 167450000    3
 167460000    3
 167470000    3
 167480000    3
 167490000    3
 167500000    4
 167510000    3
 167520000    4
 167530000    3
 167540000    2
 167550000    3
 167560000    4
 167570000   12
 167580000    3
 167590000    3
 167600000    4
 167610000    4
 167620000    3
 167630000    4
 167640000    3
 167650000    3
 167660000    2
 167670000    4
 167680000    3
 167690000    5
 167700000    4
 167710000    3
 167720000    6
 167730000    4
 167740000    3
 167750000    3
 167760000    5
 167770000    3
 167780000    4
 167790000    3
 167800000    3
 167810000    2
 167820000    4
 167830000    5
 167840000    5
 167850000    3
 167860000    3
 167870000    4
 167880000    3
 167890000    4
 167900000    3
 167910000    2
 167920000    3
 167930000    3
 167940000    5
 167950000    4
 167960000    4
 167970000    3
 167980000    3
 167990000    3
 168000000    4
 168010000    4
 168020000    3
 168030000    2
 168040000    3
 168050000    2
 168060000    3
 168070000    3
 168080000    4
 168090000    3
 168100000    5
 168110000    8
 168120000   10
 168130000   10
 168140000    9
 168150000    4
 168160000    3
 168170000    4
 168180000    4
 168190000    2
 168200000    4
 168210000    2
 168220000    8
 168230000    3
 168240000    4
 168250000    4
 168260000    2
 168270000    3
 168280000    3
 168290000    3
 168300000    4
 168310000    3
 168320000    3
 168330000    4
 168340000    3
 168350000    3
 168360000    3
 168370000    3
 168380000    3
 168390000    3
 168400000    3
 168410000    3
 168420000    3
 168430000    3
 168440000    3
 168450000    3
 168460000    4
 168470000    3
 168480000    4
 168490000    4
 168500000    4
 168510000    3
 168520000    4
 168530000    3
 168540000    3
 168550000    3
 168560000    4
 168570000    5
 168580000    5
 168590000    3
 168600000    2
 168610000    3
 168620000    3
 168630000    3
 168640000    3
 168650000    2
 168660000    4
 168670000    3
 168680000    3
 168690000    3
 168700000    3
 168710000    2
 168720000    4
 168730000    2
 168740000    4
 168750000    8
 168760000    3
 168770000    2
 168780000    3
 168790000    4
 168800000    3
 168810000    3
 168820000    3
 168830000    3
 168840000    3
 168850000    3
 168860000    4
 168870000    2
 168880000    3
 168890000    4
 168900000    4
 168910000    6
 168920000    3
 168930000    3
 168940000    2
 168950000    2
 168960000    4
 168970000    4
 168980000    3
 168990000    2
 169000000    3
 169010000    5
 169020000    4
 169030000    3
 169040000    4
 169050000    4
 169060000    4
 169070000    5
 169080000    5
 169090000    4
 169100000    3
 169110000    5
 169120000    5
 169130000    3
 169140000    4
 169150000    3
 169160000    3
 169170000    4
 169180000    3
 169190000    3
 169200000    3
 169210000    3
 169220000    4
 169230000    4
 169240000    3
 169250000    4
 169260000    3
 169270000    4
 169280000    5
 169290000    4
 169300000    3
 169310000    2
 169320000    2
 169330000    3
 169340000    3
 169350000    4
 169360000    4
 169370000    4
 169380000    5
 169390000    2
 169400000    3
 169410000    3
 169420000    2
 169430000    2
 169440000    3
 169450000    2
 169460000    3
 169470000    4
 169480000    4
 169490000    4
 169500000    4
 169510000    3
 169520000    2
 169530000    4
 169540000    3
 169550000    2
 169560000    6
 169570000    4
 169580000    4
 169590000    4
 169600000    3
 169610000    4
 169620000    4
 169630000    4
 169640000    4
 169650000    5
 169660000    3
 169670000    3
 169680000    3
 169690000    5
 169700000    2
 169710000    3
 169720000    4
 169730000    3
 169740000    4
 169750000    5
 169760000    4
 169770000    3
 169780000    4
 169790000    3
 169800000    3
 169810000    2
 169820000    4
 169830000    3
 169840000    3
 169850000    7
 169860000    3
 169870000    3
 169880000    3
 169890000    5
 169900000    3
 169910000    4
 169920000    3
 169930000    2
 169940000    4
 169950000    9
 169960000    3
 169970000    3
 169980000    4
 169990000    4
 170000000    4
 170010000    4
 170020000    2
 170030000    3
 170040000    4
 170050000    3
 170060000    4
 170070000    4
 170080000    4
 170090000    3
 170100000    4
 170110000    5
 170120000    3
 170130000    4
 170140000    2
 170150000    3
 170160000    5
 170170000    4
 170180000    6
 170190000    3
 170200000    2
 170210000    3
 170220000    4
 170230000    5
 170240000    3
 170250000    4
 170260000    4
 170270000    3
 170280000    3
 170290000    3
 170300000    3
 170310000    5
 170320000    4
 170330000    4
 170340000    2
 170350000    3
 170360000    3
 170370000    6
 170380000    3
 170390000    6
 170400000    4
 170410000    9
 170420000    5
 170430000    3
 170440000    4
 170450000    4
 170460000    3
 170470000    5
 170480000    4
 170490000    5
 170500000    4
 170510000    5
 170520000    3
 170530000    2
 170540000    4
 170550000    4
 170560000    3
 170570000    3
 170580000    3
 170590000    4
 170600000    4
 170610000    5
 170620000    3
 170630000    4
 170640000    4
 170650000    5
 170660000    2
 170670000    3
 170680000    4
 170690000    4
 170700000    4
 170710000    5
 170720000    4
 170730000    4
 170740000    5
 170750000    5
 170760000   15
 170770000    5
 170780000    7
 170790000    4
 170800000    6
 170810000   11
 170820000   11
 170830000    6
 170840000    3
 170850000    3
 170860000    3
 170870000    3
 170880000    3
 170890000    3
 170900000    2
 170910000    6
 170920000    4
 170930000    4
 170940000    2
 170950000    3
 170960000    4
 170970000    2
 170980000    3
 170990000    4
 171000000    2
 171010000    5
 171020000    2
 171030000    5
 171040000    3
 171050000    3
 171060000    4
 171070000    5
 171080000    3
 171090000    4
 171100000    4
 171110000    4
 171120000    3
 171130000    3
 171140000    2
 171150000    3
 171160000    3
 171170000    3
 171180000    3
 171190000    3
 171200000    2
 171210000    3
 171220000    4
 171230000    5
 171240000    5
 171250000    3
 171260000    4
 171270000    4
 171280000    4
 171290000    4
 171300000    4
 171310000    3
 171320000    3
 171330000    4
 171340000    4
 171350000    3
 171360000    3
 171370000    7
 171380000    4
 171390000    6
 171400000    5
 171410000    3
 171420000    3
 171430000   12
 171440000   12
 171450000   12
 171460000   12
 171470000   13
 171480000   11
 171490000    3
 171500000    3
 171510000    4
 171520000    3
 171530000    4
 171540000    3
 171550000    4
 171560000    3
 171570000    4
 171580000    3
 171590000    4
 171600000    4
 171610000    3
 171620000    4
 171630000    4
 171640000    3
 171650000    2
 171660000    4
 171670000    3
 171680000    4
 171690000    3
 171700000    5
 171710000    2
 171720000    2
 171730000    4
 171740000    2
 171750000    5
 171760000    5
 171770000    3
 171780000    4
 171790000    5
 171800000    6
 171810000    3
 171820000    9
 171830000   22
 171840000   21
 171850000   18
 171860000   20
 171870000   11
 171880000   19
 171890000   21
 171900000   16
 171910000   19
 171920000   20
 171930000   10
 171940000   13
 171950000    9
 171960000   18
 171970000    8
 171980000    5
 171990000    7
 172000000    4
 172010000    3
 172020000    4
 172030000    3
 172040000    4
 172050000    8
 172060000   19
 172070000   17
 172080000   12
 172090000    9
 172100000   16
 172110000   21
 172120000   17
 172130000   14
 172140000   21
 172150000   20
 172160000   17
 172170000   15
 172180000   10
 172190000    5
 172200000    5
 172210000    4
 172220000    3
 172230000    5
 172240000    3
 172250000    2
 172260000    2
 172270000    3
 172280000    3
 172290000    4
 172300000    2
 172310000    2
 172320000    3
 172330000    4
 172340000    3
 172350000    2
 172360000    2
 172370000    4
 172380000    4
 172390000    5
 172400000    3
 172410000   10
 172420000    4
 172430000    5
 172440000    3
 172450000    3
 172460000    3
 172470000    5
 172480000    4
 172490000    3
 172500000    3
 172510000    9
 172520000    5
 172530000    2
 172540000    3
 172550000    4
 172560000    3
 172570000    4
 172580000    4
 172590000    4
 172600000    2
 172610000    8
 172620000    5
 172630000    4
 172640000   11
 172650000   13
 172660000    7
 172670000   14
 172680000   13
 172690000    3
 172700000    3
 172710000    3
 172720000    2
 172730000    3
 172740000    3
 172750000    3
 172760000    3
 172770000    3
 172780000    3
 172790000    3
 172800000    3
 172810000    2
 172820000    5
 172830000    4
 172840000    4
 172850000    4
 172860000    3
 172870000    2
 172880000    4
 172890000    4
 172900000    4
 172910000    5
 172920000    4
 172930000    7
 172940000    4
 172950000    3
 172960000    4
 172970000    6
 172980000    4
 172990000    4
 173000000    4
 173010000    3
 173020000    5
 173030000    3
 173040000    3
 173050000    4
 173060000    4
 173070000    4
 173080000    8
 173090000    3
 173100000    3
 173110000    3
 173120000    3
 173130000    4
 173140000    3
 173150000    3
 173160000    3
 173170000    3
 173180000    2
 173190000    5
 173200000    4
 173210000    2
 173220000    2
 173230000    3
 173240000    4
 173250000    3
 173260000    3
 173270000    3
 173280000    4
 173290000    3
 173300000    3
 173310000    4
 173320000    5
 173330000    3
 173340000    7
 173350000    3
 173360000    5
 173370000    5
 173380000    4
 173390000    3
 173400000    4
 173410000    5
 173420000    4
 173430000    4
 173440000    3
 173450000    5
 173460000    5
 173470000    3
 173480000    4
 173490000    7
 173500000    5
 173510000    4
 173520000    3
 173530000    4
 173540000    4
 173550000    4
 173560000    3
 173570000    4
 173580000    3
 173590000    4
 173600000    5
 173610000    3
 173620000    6
 173630000    7
 173640000    4
 173650000    4
 173660000    4
 173670000    4
 173680000    2
 173690000    4
 173700000    3
 173710000    4
 173720000    4
 173730000    3
 173740000    3
 173750000    4
 173760000    3
 173770000    9
 173780000    7
 173790000    3
 173800000    4
 173810000    3
 173820000    3
 173830000    4
 173840000    2
 173850000    3
 173860000    4
 173870000    3
 173880000    2
 173890000    3
 173900000    5
 173910000    4
 173920000    7
 173930000   12
 173940000   17
 173950000   15
 173960000   11
 173970000   10
 173980000   16
 173990000   14
 174000000   20
 174010000   17
 174020000   18
 174030000   20
 174040000   24
 174050000   22
 174060000   22
 174070000   21
 174080000   21
 174090000   19
 174100000   21
 174110000   19
 174120000   19
 174130000   19
 174140000    5
 174150000    5
 174160000    8
 174170000   10
 174180000    5
 174190000    7
 174200000    5
 174210000    7
 174220000   11
 174230000   19
 174240000    5
 174250000    7
 174260000    4
 174270000    4
 174280000   10
 174290000   19
 174300000    7
 174310000    5
 174320000    5
 174330000    5
 174340000    5
 174350000    4
 174360000    4
 174370000    4
 174380000    5
 174390000    3
 174400000    4
 174410000    5
 174420000    4
 174430000    5
 174440000    3
 174450000    2
 174460000    4
 174470000    4
 174480000    7
 174490000    5
 174500000    3
 174510000    3
 174520000    5
 174530000    4
 174540000    5
 174550000    4
 174560000    9
 174570000    4
 174580000    5
 174590000    5
 174600000    4
 174610000    5
 174620000    4
 174630000    3
 174640000    3
 174650000    3
 174660000    3
 174670000    2
 174680000    4
 174690000    5
 174700000    3
 174710000    2
 174720000    4
 174730000    4
 174740000    7
 174750000   20
 174760000   13
 174770000    3
 174780000    3
 174790000    3
 174800000    2
 174810000    2
 174820000    2
 174830000    3
 174840000    3
 174850000    4
 174860000    4
 174870000    2
 174880000    3
 174890000    3
 174900000    3
 174910000    2
 174920000    2
 174930000    4
 174940000    3
 174950000    3
 174960000    4
 174970000    4
 174980000    2
 174990000    3
 175000000    3
 175010000    3
 175020000    2
 175030000    4
 175040000    3
 175050000    3
 175060000    2
 175070000    4
 175080000    3
 175090000    4
 175100000    4
 175110000    3
 175120000    3
 175130000    3
 175140000    3
 175150000    3
 175160000    3
 175170000    3
 175180000    2
 175190000    2
 175200000    2
 175210000    3
 175220000    3
 175230000    3
 175240000    3
 175250000    2
 175260000    3
 175270000    3
 175280000    3
 175290000    3
 175300000    3
 175310000    3
 175320000    2
 175330000    2
 175340000    3
 175350000    3
 175360000    2
 175370000    4
 175380000    4
 175390000    3
 175400000    4
 175410000    3
 175420000    5
 175430000    3
 175440000    7
 175450000    3
 175460000    5
 175470000    4
 175480000    3
 175490000    3
 175500000    3
 175510000    3
 175520000    3
 175530000    3
 175540000    4
 175550000    4
 175560000    4
 175570000    4
 175580000    3
 175590000    3
 175600000    4
 175610000    3
 175620000    2
 175630000    3
 175640000    3
 175650000    3
 175660000    3
 175670000    3
 175680000    3
 175690000    3
 175700000    2
 175710000    4
 175720000    3
 175730000    5
 175740000    5
 175750000    5
 175760000   14
 175770000   11
 175780000   14
 175790000   13
 175800000   12
 175810000   18
 175820000   19
 175830000   10
 175840000    5
 175850000    5
 175860000    4
 175870000    4
 175880000    4
 175890000    5
 175900000    3
 175910000    4
 175920000    4
 175930000    3
 175940000    3
 175950000    3
 175960000    4
 175970000    3
 175980000    4
 175990000    4
 176000000    3
 176010000    2
 176020000    8
 176030000    4
 176040000    3
 176050000    4
 176060000    4
 176070000    3
 176080000    4
 176090000    3
 176100000    3
 176110000    5
 176120000    3
 176130000    3
 176140000    4
 176150000    4
 176160000    3
 176170000    3
 176180000    4
 176190000    4
 176200000    3
 176210000    3
 176220000    3
 176230000    3
 176240000    3
 176250000    3
 176260000    2
 176270000    2
 176280000    2
 176290000    3
 176300000    3
 176310000    2
 176320000    3
 176330000    3
 176340000    5
 176350000    4
 176360000    3
 176370000    3
 176380000    4
 176390000    3
 176400000    2
 176410000    5
 176420000    4
 176430000    3
 176440000    4
 176450000    3
 176460000    4
 176470000    3
 176480000    3
 176490000    4
 176500000    4
 176510000    3
 176520000    7
 176530000    4
 176540000    4
 176550000    7
 176560000    4
 176570000    4
 176580000    3
 176590000    4
 176600000    2
 176610000    5
 176620000    5
 176630000    3
 176640000    4
 176650000    5
 176660000    5
 176670000    5
 176680000    5
 176690000    5
 176700000    5
 176710000    6
 176720000    5
 176730000    7
 176740000    5
 176750000    5
 176760000    5
 176770000    4
 176780000    4
 176790000    5
 176800000    4
 176810000    4
 176820000    5
 176830000    4
 176840000    5
 176850000    5
 176860000    4
 176870000    5
 176880000    5
 176890000    4
 176900000    4
 176910000    3
 176920000    4
 176930000    3
 176940000    3
 176950000    4
 176960000    4
 176970000    2
 176980000    3
 176990000    2
 177000000    3
 177010000    3
 177020000    3
 177030000    2
 177040000    4
 177050000    3
 177060000    2
 177070000    3
 177080000    3
 177090000    3
 177100000    5
 177110000    4
 177120000    3
 177130000    4
 177140000    3
 177150000    3
 177160000    4
 177170000    3
 177180000    4
 177190000    4
 177200000    3
 177210000    2
 177220000    3
 177230000    4
 177240000    2
 177250000    3
 177260000    3
 177270000    3
 177280000    5
 177290000    5
 177300000    4
 177310000    5
 177320000    3
 177330000    2
 177340000    5
 177350000    6
 177360000    5
 177370000    7
 177380000    4
 177390000    5
 177400000    3
 177410000    5
 177420000    7
 177430000    4
 177440000    4
 177450000    3
 177460000    4
 177470000    3
 177480000    4
 177490000    4
 177500000    3
 177510000    5
 177520000    3
 177530000    4
 177540000    3
 177550000    4
 177560000    4
 177570000    3
 177580000    3
 177590000    5
 177600000    4
 177610000    5
 177620000    7
 177630000    4
 177640000    4
 177650000    5
 177660000    3
 177670000    3
 177680000    5
 177690000    4
 177700000    4
 177710000    5
 177720000    3
 177730000    4
 177740000    5
 177750000    4
 177760000    3
 177770000    5
 177780000    4
 177790000    3
 177800000    5
 177810000    4
 177820000    3
 177830000    5
 177840000    4
 177850000    5
 177860000    4
 177870000    4
 177880000    3
 177890000    3
 177900000    4
 177910000    3
 177920000    4
 177930000    4
 177940000    4
 177950000    4
 177960000    4
 177970000    3
 177980000    5
 177990000    3
 178000000    5
 178010000    4
 178020000    8
 178030000    3
 178040000    3
 178050000    4
 178060000    5
 178070000    3
 178080000    7
 178090000    4
 178100000    3
 178110000    3
 178120000    5
 178130000    3
 178140000    3
 178150000    3
 178160000   11
 178170000    3
 178180000    5
 178190000    2
 178200000    3
 178210000    3
 178220000    3
 178230000    3
 178240000    3
 178250000    3
 178260000    4
 178270000    4
 178280000    3
 178290000    3
 178300000    5
 178310000    3
 178320000    5
 178330000    3
 178340000    5
 178350000    5
 178360000    4
 178370000   19
 178380000    5
 178390000    3
 178400000    5
 178410000    5
 178420000    5
 178430000    5
 178440000    5
 178450000    4
 178460000    5
 178470000    4
 178480000    4
 178490000    3
 178500000    5
 178510000    4
 178520000    7
 178530000    5
 178540000    3
 178550000    2
 178560000    3
 178570000    2
 178580000    4
 178590000    3
 178600000    3
 178610000    3
 178620000    3
 178630000    3
 178640000    3
 178650000    3
 178660000    3
 178670000    3
 178680000    3
 178690000    2
 178700000    8
 178710000    3
 178720000    3
 178730000    3
 178740000    2
 178750000    3
 178760000    2
 178770000    3
 178780000    3
 178790000   13
 178800000    4
 178810000    3
 178820000    5
 178830000    3
 178840000    4
 178850000    9
 178860000    4
 178870000    3
 178880000    4
 178890000    4
 178900000    8
 178910000   11
 178920000    5
 178930000    5
 178940000    4
 178950000    5
 178960000    4
 178970000    2
 178980000    4
 178990000    2
 179000000    5
 179010000    4
 179020000    7
 179030000    5
 179040000    3
 179050000    2
 179060000    5
 179070000    3
 179080000    4
 179090000    5
 179100000    3
 179110000    4
 179120000    5
 179130000    4
 179140000    4
 179150000    4
 179160000    5
 179170000    3
 179180000    3
 179190000    3
 179200000    4
 179210000    5
 179220000    5
 179230000    9
 179240000   19
 179250000   16
 179260000    9
 179270000    5
 179280000    7
 179290000    5
 179300000    3
 179310000    4
 179320000    4
 179330000    3
 179340000    4
 179350000    3
 179360000    4
 179370000    3
 179380000    4
 179390000    5
 179400000    3
 179410000    2
 179420000    2
 179430000    3
 179440000    4
 179450000    7
 179460000    4
 179470000    4
 179480000    5
 179490000    4
 179500000    3
 179510000   10
 179520000    3
 179530000    4
 179540000    3
 179550000    4
 179560000    5
 179570000    6
 179580000    7
 179590000    5
 179600000    5
 179610000    5
 179620000   10
 179630000    5
 179640000    6
 179650000    6
 179660000    4
 179670000    5
 179680000    6
 179690000    8
 179700000    4
 179710000    4
 179720000    3
 179730000    4
 179740000    5
 179750000    4
 179760000    5
 179770000   19
 179780000   17
 179790000   22
 179800000   22
 179810000   16
 179820000   17
 179830000   21
 179840000   21
 179850000   23
 179860000   21
 179870000   22
 179880000   22
 179890000   23
 179900000   23
 179910000   19
 179920000   23
 179930000   21
 179940000   22
 179950000   21
 179960000   19
 179970000   22
 179980000   21
 179990000   22
 180000000   20
 180000000   20
 180010000   23
 180020000   16
 180030000   14
 180040000   15
 180050000   18
 180060000   19
 180070000   14
 180080000   19
 180090000   14
 180100000   17
 180110000    4
 180120000    7
 180130000    9
 180140000   13
 180150000   19
 180160000   10
 180170000   16
 180180000   20
 180190000   13
 180200000   19
 180210000   26
 180220000   26
 180230000   25
 180240000   26
 180250000   24
 180260000   25
 180270000   26
 180280000   22
 180290000   25
 180300000   24
 180310000   23
 180320000   23
 180330000   21
 180340000   23
 180350000   24
 180360000   21
 180370000   20
 180380000   22
 180390000   21
 180400000   26
 180410000   20
 180420000   25
 180430000   26
 180440000   26
 180450000   25
 180460000   25
 180470000   26
 180480000   20
 180490000   21
 180500000   18
 180510000   21
 180520000   21
 180530000   19
 180540000   21
 180550000   21
 180560000   21
 180570000    5
 180580000   17
 180590000   10
 180600000    4
 180610000    5
 180620000    3
 180630000    4
 180640000    4
 180650000    4
 180660000    5
 180670000    8
 180680000    5
 180690000    7
 180700000    4
 180710000    3
 180720000    4
 180730000    3
 180740000    4
 180750000    3
 180760000    3
 180770000    3
 180780000    4
 180790000    2
 180800000    2
 180810000    3
 180820000    2
 180830000    3
 180840000    3
 180850000   14
 180860000    6
 180870000   13
 180880000   10
 180890000   11
 180900000    6
 180910000    2
 180920000    3
 180930000    4
 180940000    4
 180950000    3
 180960000    3
 180970000    4
 180980000    6
 180990000    4
 181000000    3
 181010000    5
 181020000    5
 181030000    6
 181040000    9
 181050000    4
 181060000    5
 181070000    5
 181080000    7
 181090000    8
 181100000    4
 181110000    3
 181120000    3
 181130000    5
 181140000    3
 181150000    4
 181160000    3
 181170000    4
 181180000    4
 181190000    2
 181200000    4
 181210000    3
 181220000    5
 181230000    3
 181240000    5
 181250000    2
 181260000    4
 181270000    5
 181280000    8
 181290000    7
 181300000   18
 181310000   19
 181320000    7
 181330000    5
 181340000   16
 181350000   15
 181360000   11
 181370000   10
 181380000   14
 181390000   22
 181400000   22
 181410000   21
 181420000   19
 181430000   19
 181440000   17
 181450000   17
 181460000   17
 181470000   20
 181480000   19
 181490000   15
 181500000   14
 181510000   19
 181520000    5
 181530000    7
 181540000    5
 181550000    5
 181560000   15
 181570000   18
 181580000   21
 181590000   21
 181600000   24
 181610000   22
 181620000   25
 181630000   22
 181640000   20
 181650000   23
 181660000   25
 181670000   26
 181680000   22
 181690000   26
 181700000   19
 181710000   19
 181720000   16
 181730000   26
 181740000   23
 181750000   24
 181760000   35
 181770000   25
 181780000   27
 181790000   26
 181800000   23
 181810000   26
 181820000   26
 181830000   23
 181840000   22
 181850000   26
 181860000   26
 181870000   23
 181880000   21
 181890000   21
 181900000   26
 181910000   17
 181920000   18
 181930000   21
 181940000   26
 181950000   23
 181960000   20
 181970000   22
 181980000   21
 181990000   19
 182000000   19
 182010000   19
 182020000   18
 182030000   19
 182040000   17
 182050000    9
 182060000   23
 182070000    8
 182080000   21
 182090000   21
 182100000   21
 182110000   21
 182120000   23
 182130000   23
 182140000   23
 182150000   22
 182160000   23
 182170000   26
 182180000   22
 182190000   23
 182200000   24
 182210000   22
 182220000   23
 182230000   26
 182240000   23
 182250000   25
 182260000   25
 182270000   23
 182280000   21
 182290000   15
 182300000   25
 182310000   21
 182320000   22
 182330000   22
 182340000   23
 182350000   25
 182360000   21
 182370000   23
 182380000   26
 182390000   26
 182400000   21
 182410000   22
 182420000   19
 182430000   21
 182440000   21
 182450000   27
 182460000   26
 182470000   23
 182480000   25
 182490000   22
 182500000   21
 182510000   24
 182520000   19
 182530000   21
 182540000   21
 182550000   22
 182560000   21
 182570000   23
 182580000   23
 182590000   23
 182600000   21
 182610000   26
 182620000   23
 182630000   24
 182640000   21
 182650000   21
 182660000   23
 182670000   26
 182680000   22
 182690000   24
 182700000   26
 182710000   26
 182720000   22
 182730000   24
 182740000   24
 182750000   27
 182760000   22
 182770000   19
 182780000   20
 182790000   16
 182800000   19
 182810000   15
 182820000   18
 182830000   16
 182840000   17
 182850000   10
 182860000    3
 182870000    3
 182880000    2
 182890000    3
 182900000    3
 182910000    3
 182920000    3
 182930000    3
 182940000    2
 182950000    5
 182960000    4
 182970000    3
 182980000    3
 182990000    3
 183000000    3
 183010000    4
 183020000    4
 183030000    4
 183040000    3
 183050000    4
 183060000    5
 183070000    5
 183080000    7
 183090000    5
 183100000    8
 183110000    3
 183120000    5
 183130000    4
 183140000    3
 183150000    3
 183160000    4
 183170000    4
 183180000    4
 183190000    5
 183200000    6
 183210000    6
 183220000    5
 183230000    3
 183240000   14
 183250000   19
 183260000    4
 183270000    2
 183280000    4
 183290000    5
 183300000    5
 183310000    4
 183320000    4
 183330000    3
 183340000    3
 183350000    4
 183360000    2
 183370000    3
 183380000    3
 183390000    3
 183400000    4
 183410000    4
 183420000    4
 183430000    4
 183440000    5
 183450000    4
 183460000    4
 183470000    3
 183480000    2
 183490000    4
 183500000    2
 183510000    3
 183520000    3
 183530000    4
 183540000    3
 183550000    3
 183560000    4
 183570000    4
 183580000    4
 183590000    3
 183600000    9
 183610000    7
 183620000    4
 183630000    4
 183640000    6
 183650000    3
 183660000    3
 183670000    4
 183680000    4
 183690000    3
 183700000    3
 183710000    4
 183720000    3
 183730000   13
 183740000    7
 183750000   14
 183760000   16
 183770000    3
 183780000    3
 183790000    4
 183800000    3
 183810000    3
 183820000    4
 183830000    3
 183840000    4
 183850000    3
 183860000    3
 183870000    3
 183880000    3
 183890000    4
 183900000    5
 183910000    2
 183920000    5
 183930000    5
 183940000    4
 183950000    3
 183960000    5
 183970000    4
 183980000    5
 183990000    4
 184000000    5
 184010000    7
 184020000    6
 184030000    3
 184040000    3
 184050000   14
 184060000   13
 184070000   17
 184080000   16
 184090000   19
 184100000   19
 184110000   16
 184120000   14
 184130000   19
 184140000   19
 184150000   20
 184160000    4
 184170000    5
 184180000    2
 184190000    5
 184200000    2
 184210000    2
 184220000    3
 184230000    3
 184240000    3
 184250000    3
 184260000    3
 184270000    3
 184280000    6
 184290000    3
 184300000    5
 184310000    5
 184320000    3
 184330000    4
 184340000    4
 184350000    6
 184360000    4
 184370000    4
 184380000    6
 184390000   20
 184400000   16
 184410000    8
 184420000    7
 184430000    4
 184440000    3
 184450000    2
 184460000    4
 184470000    3
 184480000    4
 184490000    4
 184500000    2
 184510000    5
 184520000    4
 184530000    5
 184540000    4
 184550000    5
 184560000    5
 184570000    4
 184580000    4
 184590000    4
 184600000    4
 184610000    3
 184620000    3
 184630000    5
 184640000    4
 184650000    5
 184660000    4
 184670000    5
 184680000    5
 184690000    4
 184700000    3
 184710000    4
 184720000    4
 184730000    4
 184740000    5
 184750000    5
 184760000    4
 184770000    4
 184780000    4
 184790000   18
 184800000    4
 184810000    3
 184820000    3
 184830000    5
 184840000    4
 184850000    2
 184860000    3
 184870000    4
 184880000    2
 184890000    2
 184900000    3
 184910000    8
 184920000    4
 184930000    3
 184940000    3
 184950000    2
 184960000    4
 184970000    5
 184980000    2
 184990000    3
 185000000   10
 185010000    5
 185020000    2
 185030000    5
 185040000   16
 185050000   11
 185060000    4
 185070000    4
 185080000    3
 185090000    5
 185100000    5
 185110000    5
 185120000    4
 185130000    6
 185140000    4
 185150000    3
 185160000    4
 185170000    4
 185180000    3
 185190000    4
 185200000    4
 185210000    3
 185220000    4
 185230000    3
 185240000    5
 185250000   14
 185260000    4
 185270000    3
 185280000    3
 185290000    4
 185300000    3
 185310000    5
 185320000    3
 185330000    6
 185340000    6
 185350000    3
 185360000    4
 185370000    4
 185380000    6
 185390000    7
 185400000   13
 185410000    9
 185420000   19
 185430000   15
 185440000   19
 185450000   18
 185460000   18
 185470000   15
 185480000   18
 185490000   18
 185500000   10
 185510000   11
 185520000   19
 185530000   10
 185540000   18
 185550000   12
 185560000   18
 185570000    5
 185580000    4
 185590000    3
 185600000    3
 185610000    3
 185620000    3
 185630000    3
 185640000    4
 185650000    5
 185660000    3
 185670000    5
 185680000    4
 185690000    4
 185700000    3
 185710000    5
 185720000    6
 185730000    6
 185740000    7
 185750000    4
 185760000    6
 185770000    4
 185780000   11
 185790000    4
 185800000    4
 185810000    4
 185820000    4
 185830000    2
 185840000    3
 185850000    3
 185860000    3
 185870000    4
 185880000    3
 185890000    5
 185900000    4
 185910000    4
 185920000    5
 185930000    5
 185940000    3
 185950000    5
 185960000    5
 185970000    5
 185980000    5
 185990000    5
 186000000    7
 186010000    4
 186020000    5
 186030000    5
 186040000    5
 186050000    6
 186060000    5
 186070000    5
 186080000    6
 186090000    7
 186100000    5
 186110000    5
 186120000    7
 186130000   13
 186140000    6
 186150000    5
 186160000    6
 186170000    5
 186180000   12
 186190000    7
 186200000    8
 186210000    7
 186220000    4
 186230000    4
 186240000    8
 186250000    5
 186260000    3
 186270000    6
 186280000    7
 186290000    7
 186300000    6
 186310000    9
 186320000    5
 186330000    7
 186340000    8
 186350000    9
 186360000    5
 186370000    3
 186380000    4
 186390000    5
 186400000    4
 186410000    5
 186420000    6
 186430000    5
 186440000    3
 186450000    7
 186460000    4
 186470000    5
 186480000    3
 186490000    4
 186500000    3
 186510000    5
 186520000    4
 186530000    4
 186540000    3
 186550000    5
 186560000    4
 186570000    5
 186580000    3
 186590000    5
 186600000    4
 186610000    4
 186620000    2
 186630000    3
 186640000    3
 186650000    4
 186660000    3
 186670000    3
 186680000    2
 186690000    3
 186700000    3
 186710000    3
 186720000    4
 186730000    4
 186740000    5
 186750000    3
 186760000    3
 186770000    3
 186780000    2
 186790000    4
 186800000    4
 186810000    4
 186820000    5
 186830000    5
 186840000    3
 186850000    5
 186860000    3
 186870000    4
 186880000    5
 186890000    4
 186900000    5
 186910000    3
 186920000    3
 186930000    3
 186940000    5
 186950000    3
 186960000    4
 186970000    3
 186980000    4
 186990000    5
 187000000    4
 187010000    5
 187020000    4
 187030000    5
 187040000    4
 187050000    3
 187060000    2
 187070000    3
 187080000    5
 187090000    5
 187100000    3
 187110000    4
 187120000    4
 187130000    6
 187140000   11
 187150000    6
 187160000    5
 187170000    4
 187180000    5
 187190000    4
 187200000    4
 187210000    3
 187220000    3
 187230000    5
 187240000    4
 187250000    3
 187260000    4
 187270000   11
 187280000    9
 187290000    6
 187300000    8
 187310000    5
 187320000    4
 187330000    2
 187340000    8
 187350000   10
 187360000    4
 187370000    4
 187380000    5
 187390000    4
 187400000    4
 187410000    4
 187420000    3
 187430000    5
 187440000    4
 187450000    4
 187460000    3
 187470000    3
 187480000    3
 187490000    4
 187500000    3
 187510000    5
 187520000    5
 187530000    5
 187540000    5
 187550000    5
 187560000    7
 187570000    7
 187580000    4
 187590000    5
 187600000    4
 187610000    4
 187620000    5
 187630000    4
 187640000    5
 187650000    7
 187660000    4
 187670000    4
 187680000    5
 187690000    5
 187700000    4
 187710000    7
 187720000   14
 187730000   16
 187740000   19
 187750000   17
 187760000   14
 187770000    2
 187780000    4
 187790000    4
 187800000    4
 187810000    5
 187820000    4
 187830000    5
 187840000    5
 187850000    5
 187860000    5
 187870000    4
 187880000    4
 187890000    3
 187900000    4
 187910000    3
 187920000    4
 187930000    4
 187940000    4
 187950000    6
 187960000    7
 187970000    5
 187980000    4
 187990000    7
 188000000    4
 188010000    5
 188020000    5
 188030000    3
 188040000    2
 188050000   14
 188060000    2
 188070000    2
 188080000    1
 188090000    3
 188100000    3
 188110000    2
 188120000    3
 188130000    3
 188140000    3
 188150000    2
 188160000   12
 188170000   12
 188180000   17
 188190000   19
 188200000   19
 188210000   19
 188220000   19
 188230000   19
 188240000   14
 188250000   20
 188260000   15
 188270000   16
 188280000   14
 188290000   19
 188300000   10
 188310000   18
 188320000   15
 188330000   15
 188340000   18
 188350000   21
 188360000   18
 188370000   12
 188380000   21
 188390000   22
 188400000   22
 188410000   18
 188420000   17
 188430000   17
 188440000    3
 188450000    5
 188460000    4
 188470000    4
 188480000    5
 188490000   10
 188500000    7
 188510000    8
 188520000    5
 188530000    5
 188540000    4
 188550000    2
 188560000    4
 188570000    5
 188580000    2
 188590000    3
 188600000    3
 188610000    3
 188620000    3
 188630000    4
 188640000    3
 188650000    4
 188660000    4
 188670000    7
 188680000    5
 188690000    3
 188700000    5
 188710000    4
 188720000    4
 188730000    4
 188740000    3
 188750000    6
 188760000   11
 188770000    5
 188780000   11
 188790000    6
 188800000    5
 188810000    6
 188820000   16
 188830000   21
 188840000   21
 188850000   21
 188860000   21
 188870000   25
 188880000   22
 188890000   20
 188900000   26
 188910000   15
 188920000   22
 188930000   25
 188940000   13
 188950000    3
 188960000    4
 188970000    3
 188980000    5
 188990000    3
 189000000   11
 189010000    5
 189020000    4
 189030000    6
 189040000    5
 189050000    5
 189060000    2
 189070000    7
 189080000    3
 189090000    4
 189100000    3
 189110000    3
 189120000    6
 189130000    5
 189140000    4
 189150000    5
 189160000    3
 189170000    3
 189180000    3
 189190000    4
 189200000    5
 189210000    5
 189220000    4
 189230000    4
 189240000    4
 189250000    5
 189260000   19
 189270000   22
 189280000   23
 189290000   19
 189300000   21
 189310000   19
 189320000   21
 189330000   23
 189340000   21
 189350000   19
 189360000   17
 189370000   19
 189380000   22
 189390000   19
 189400000   25
 189410000   27
 189420000   20
 189430000   23
 189440000   25
 189450000   16
 189460000   19
 189470000    4
 189480000    5
 189490000    4
 189500000    4
 189510000    2
 189520000    3
 189530000    3
 189540000    7
 189550000    4
 189560000   12
 189570000    4
 189580000    5
 189590000    5
 189600000    3
 189610000    3
 189620000    7
 189630000    3
 189640000    5
 189650000    4
 189660000    4
 189670000   19
 189680000   12
 189690000   12
 189700000    4
 189710000    4
 189720000    4
 189730000    3
 189740000    2
 189750000    3
 189760000    2
 189770000    3
 189780000    3
 189790000    4
 189800000    3
 189810000    3
 189820000    3
 189830000    3
 189840000    3
 189850000    5
 189860000    6
 189870000    5
 189880000    6
 189890000    3
 189900000    2
 189910000    2
 189920000    3
 189930000    3
 189940000    4
 189950000    4
 189960000    7
 189970000    2
 189980000    4
 189990000    2
 190000000    3
 190010000    5
 190020000    4
 190030000    5
 190040000    5
 190050000    5
 190060000    4
 190070000    4
 190080000    3
 190090000    4
 190100000    9
 190110000    4
 190120000    4
 190130000    5
 190140000    7
 190150000    5
 190160000    5
 190170000    4
 190180000    5
 190190000    5
 190200000    5
 190210000    5
 190220000    7
 190230000    4
 190240000    4
 190250000    5
 190260000    4
 190270000    5
 190280000    4
 190290000    5
 190300000    7
 190310000    3
 190320000    4
 190330000    3
 190340000    3
 190350000    4
 190360000    7
 190370000    5
 190380000    8
 190390000    5
 190400000    8
 190410000    7
 190420000    9
 190430000    6
 190440000    6
 190450000    5
 190460000    7
 190470000    4
 190480000    4
 190490000    5
 190500000    7
 190510000    6
 190520000    4
 190530000    7
 190540000    7
 190550000    4
 190560000    5
 190570000    7
 190580000    5
 190590000    7
 190600000    7
 190610000    7
 190620000    5
 190630000    7
 190640000    7
 190650000    7
 190660000   13
 190670000    5
 190680000    5
 190690000    5
 190700000    5
 190710000    5
 190720000   15
 190730000   20
 190740000   17
 190750000    2
 190760000    4
 190770000    4
 190780000    4
 190790000    5
 190800000    1
 190810000    4
 190820000    3
 190830000    5
 190840000    4
 190850000    3
 190860000    3
 190870000    5
 190880000    4
 190890000    3
 190900000    3
 190910000    4
 190920000    3
 190930000    4
 190940000    4
 190950000    3
 190960000    5
 190970000   14
 190980000   19
 190990000   21
 191000000   15
 191010000   22
 191020000   15
 191030000   13
 191040000   19
 191050000   18
 191060000    3
 191070000    4
 191080000    4
 191090000    5
 191100000    4
 191110000    2
 191120000    3
 191130000    3
 191140000    3
 191150000    4
 191160000    3
 191170000    3
 191180000    4
 191190000    4
 191200000    3
 191210000    2
 191220000    3
 191230000    3
 191240000    3
 191250000    8
 191260000    5
 191270000    5
 191280000    3
 191290000    5
 191300000    3
 191310000    4
 191320000    7
 191330000    3
 191340000    3
 191350000    3
 191360000    5
 191370000    6
 191380000    5
 191390000    4
 191400000    4
 191410000    4
 191420000    5
 191430000    7
 191440000   12
 191450000    4
 191460000    4
 191470000    4
 191480000    5
 191490000    2
 191500000    3
 191510000    3
 191520000    3
 191530000    4
 191540000    5
 191550000    6
 191560000    5
 191570000    5
 191580000    4
 191590000    5
 191600000    4
 191610000    4
 191620000    3
 191630000    5
 191640000    5
 191650000    2
 191660000    2
 191670000    3
 191680000    3
 191690000    5
 191700000    4
 191710000    3
 191720000    3
 191730000    3
 191740000    2
 191750000    3
 191760000    5
 191770000    3
 191780000   11
 191790000    4
 191800000    8
 191810000    5
 191820000    4
 191830000    5
 191840000    5
 191850000    5
 191860000    4
 191870000    5
 191880000    4
 191890000    4
 191900000    4
 191910000    3
 191920000    3
 191930000    3
 191940000    3
 191950000    4
 191960000    3
 191970000    2
 191980000    2
 191990000    3
 192000000    4
 192010000    4
 192020000    3
 192030000    4
 192040000    3
 192050000    4
 192060000    4
 192070000    3
 192080000    4
 192090000    3
 192100000    4
 192110000    3
 192120000    3
 192130000    2
 192140000    3
 192150000    4
 192160000    3
 192170000    4
 192180000    4
 192190000    8
 192200000    3
 192210000    2
 192220000    5
 192230000    5
 192240000    3
 192250000    3
 192260000   13
 192270000   15
 192280000   14
 192290000    4
 192300000    3
 192310000    4
 192320000   10
 192330000    4
 192340000    5
 192350000    4
 192360000    4
 192370000    5
 192380000    3
 192390000    3
 192400000    3
 192410000    4
 192420000    3
 192430000    2
 192440000    4
 192450000    3
 192460000    5
 192470000    4
 192480000    2
 192490000    3
 192500000    3
 192510000    3
 192520000    4
 192530000    4
 192540000    3
 192550000    4
 192560000    5
 192570000    4
 192580000    4
 192590000    4
 192600000    3
 192610000    4
 192620000    3
 192630000    2
 192640000    4
 192650000    4
 192660000    4
 192670000    3
 192680000    3
 192690000    5
 192700000    4
 192710000    4
 192720000    4
 192730000    4
 192740000    5
 192750000    4
 192760000    3
 192770000    2
 192780000    3
 192790000    2
 192800000    3
 192810000    2
 192820000    3
 192830000    5
 192840000    4
 192850000    3
 192860000    5
 192870000    4
 192880000   21
 192890000   19
 192900000   19
 192910000   19
 192920000   23
 192930000   24
 192940000   22
 192950000   22
 192960000   17
 192970000   13
 192980000   21
 192990000   19
 193000000   17
 193010000   18
 193020000   19
 193030000   19
 193040000   23
 193050000   20
 193060000   23
 193070000   19
 193080000   16
 193090000   20
 193100000   21
 193110000   20
 193120000   26
 193130000   27
 193140000   22
 193150000   25
 193160000   21
 193170000   18
 193180000   23
 193190000   25
 193200000   24
 193210000   22
 193220000   27
 193230000   21
 193240000   23
 193250000   21
 193260000   22
 193270000   23
 193280000   21
 193290000   21
 193300000   26
 193310000   21
 193320000   25
 193330000   24
 193340000   18
 193350000   22
 193360000   22
 193370000   21
 193380000   21
 193390000   21
 193400000   24
 193410000   24
 193420000   21
 193430000   18
 193440000   22
 193450000   19
 193460000   18
 193470000   15
 193480000   20
 193490000   17
 193500000   22
 193510000   23
 193520000   21
 193530000   22
 193540000   20
 193550000   26
 193560000   24
 193570000   26
 193580000   23
 193590000   22
 193600000   21
 193610000   26
 193620000   23
 193630000   22
 193640000   25
 193650000   25
 193660000   16
 193670000   19
 193680000   20
 193690000   22
 193700000   15
 193710000   22
 193720000   20
 193730000   21
 193740000   21
 193750000   21
 193760000   18
 193770000   16
 193780000   18
 193790000   19
 193800000   22
 193810000   21
 193820000   14
 193830000   18
 193840000   15
 193850000    4
 193860000    5
 193870000    3
 193880000    5
 193890000   16
 193900000   10
 193910000    7
 193920000    5
 193930000   19
 193940000    5
 193950000    7
 193960000    3
 193970000    3
 193980000    4
 193990000    7
 194000000    6
 194010000   12
 194020000    5
 194030000    7
 194040000    4
 194050000    5
 194060000    7
 194070000    3
 194080000    4
 194090000    4
 194100000    5
 194110000    6
 194120000    5
 194130000    4
 194140000    3
 194150000    3
 194160000    4
 194170000    5
 194180000    5
 194190000    3
 194200000    4
 194210000    3
 194220000    5
 194230000    7
 194240000    6
 194250000    5
 194260000    5
 194270000    2
 194280000    3
 194290000    5
 194300000    9
 194310000    2
 194320000    4
 194330000    4
 194340000    4
 194350000    4
 194360000    3
 194370000    3
 194380000    4
 194390000    4
 194400000    5
 194410000    3
 194420000    3
 194430000    5
 194440000    2
 194450000    3
 194460000    4
 194470000    3
 194480000    4
 194490000    2
 194500000    3
 194510000    3
 194520000    3
 194530000    2
 194540000    4
 194550000    3
 194560000    3
 194570000    3
 194580000    3
 194590000    3
 194600000    2
 194610000    3
 194620000    3
 194630000    3
 194640000    3
 194650000    4
 194660000    3
 194670000    3
 194680000    3
 194690000    3
 194700000    4
 194710000    3
 194720000    3
 194730000    2
 194740000    2
 194750000   10
 194760000   11
 194770000    4
 194780000    5
 194790000    5
 194800000    3
 194810000    2
 194820000    3
 194830000    3
 194840000    3
 194850000    2
 194860000    3
 194870000    4
 194880000    3
 194890000    3
 194900000    7
 194910000    2
 194920000    3
 194930000    2
 194940000    3
 194950000    3
 194960000    2
 194970000    3
 194980000    3
 194990000    2
 195000000    4
 195010000    4
 195020000    5
 195030000    3
 195040000    5
 195050000    3
 195060000    4
 195070000    3
 195080000    3
 195090000    3
 195100000    3
 195110000    3
 195120000    4
 195130000    5
 195140000    3
 195150000    3
 195160000    4
 195170000    4
 195180000   10
 195190000   15
 195200000    5
 195210000    3
 195220000    8
 195230000    4
 195240000    2
 195250000    5
 195260000    4
 195270000    5
 195280000    5
 195290000    4
 195300000    3
 195310000    4
 195320000    3
 195330000    4
 195340000    3
 195350000    4
 195360000    4
 195370000    5
 195380000    4
 195390000    4
 195400000    4
 195410000    4
 195420000    2
 195430000    3
 195440000    5
 195450000    4
 195460000    4
 195470000    4
 195480000    5
 195490000    7
 195500000    5
 195510000    3
 195520000    4
 195530000    4
 195540000    4
 195550000    3
 195560000    4
 195570000    3
 195580000    5
 195590000    3
 195600000    3
 195610000    3
 195620000    3
 195630000    3
 195640000    5
 195650000    5
 195660000    2
 195670000    4
 195680000    3
 195690000    5
 195700000    5
 195710000   15
 195720000   15
 195730000    4
 195740000    3
 195750000    3
 195760000    3
 195770000    4
 195780000    4
 195790000    6
 195800000   15
 195810000   17
 195820000   13
 195830000    7
 195840000    7
 195850000    4
 195860000    3
 195870000    5
 195880000    3
 195890000    4
 195900000    4
 195910000    4
 195920000    3
 195930000    4
 195940000    3
 195950000    2
 195960000    5
 195970000    5
 195980000    3
 195990000    3
 196000000    3
 196010000    5
 196020000    3
 196030000    5
 196040000    9
 196050000    5
 196060000    3
 196070000    7
 196080000    5
 196090000    5
 196100000    5
 196110000    4
 196120000    5
 196130000    5
 196140000    5
 196150000    4
 196160000    3
 196170000    7
 196180000    4
 196190000    5
 196200000    5
 196210000    4
 196220000    3
 196230000    4
 196240000    4
 196250000    5
 196260000    6
 196270000    4
 196280000    4
 196290000    3
 196300000    4
 196310000    4
 196320000    4
 196330000    4
 196340000    4
 196350000    2
 196360000    5
 196370000    3
 196380000    4
 196390000    4
 196400000    3
 196410000    3
 196420000    5
 196430000    4
 196440000    5
 196450000    3
 196460000    4
 196470000    4
 196480000    5
 196490000    4
 196500000    3
 196510000    4
 196520000    4
 196530000    5
 196540000    4
 196550000    7
 196560000   10
 196570000   21
 196580000   21
 196590000   14
 196600000   14
 196610000    4
 196620000    3
 196630000    5
 196640000    4
 196650000    3
 196660000    3
 196670000    4
 196680000    4
 196690000    5
 196700000    5
 196710000    4
 196720000    6
 196730000    4
 196740000   12
 196750000    5
 196760000    3
 196770000    5
 196780000    6
 196790000    4
 196800000    5
 196810000    4
 196820000    5
 196830000    4
 196840000    4
 196850000    4
 196860000    5
 196870000    3
 196880000    5
 196890000    4
 196900000    5
 196910000    3
 196920000    4
 196930000    3
 196940000    4
 196950000    3
 196960000    3
 196970000    3
 196980000    3
 196990000    5
 197000000    4
 197010000    4
 197020000    4
 197030000    4
 197040000    5
 197050000    4
 197060000    2
 197070000    7
 197080000    7
 197090000    4
 197100000    4
 197110000    4
 197120000    5
 197130000    2
 197140000    4
 197150000    4
 197160000    6
 197170000    7
 197180000    4
 197190000    3
 197200000    5
 197210000    5
 197220000    3
 197230000    3
 197240000    5
 197250000    4
 197260000    5
 197270000    4
 197280000    3
 197290000    3
 197300000    4
 197310000    3
 197320000    7
 197330000    3
 197340000    5
 197350000    9
 197360000    4
 197370000    4
 197380000    4
 197390000    5
 197400000    4
 197410000    5
 197420000    3
 197430000    5
 197440000    5
 197450000    5
 197460000    4
 197470000    2
 197480000    4
 197490000    7
 197500000    7
 197510000    4
 197520000    4
 197530000    5
 197540000    4
 197550000    4
 197560000    6
 197570000    8
 197580000   14
 197590000    8
 197600000    8
 197610000    4
 197620000    2
 197630000    4
 197640000    3
 197650000    2
 197660000    4
 197670000    4
 197680000    3
 197690000    5
 197700000    4
 197710000    4
 197720000    5
 197730000    4
 197740000    9
 197750000    4
 197760000    4
 197770000    4
 197780000    5
 197790000    4
 197800000    3
 197810000    5
 197820000    5
 197830000    3
 197840000    4
 197850000    4
 197860000    5
 197870000    4
 197880000    3
 197890000    5
 197900000    4
 197910000    5
 197920000    5
 197930000    6
 197940000    4
 197950000    4
 197960000    4
 197970000    4
 197980000    2
 197990000    4
 198000000    4
 198010000    3
 198020000    6
 198030000    4
 198040000    3
 198050000    3
 198060000    3
 198070000    2
 198080000    3
 198090000    3
 198100000    2
 198110000    5
 198120000    8
 198130000    5
 198140000    5
 198150000    5
 198160000    5
 198170000    5
 198180000    4
 198190000    4
 198200000    3
 198210000    4
 198220000    5
 198230000    4
 198240000    4
 198250000    5
 198260000    6
 198270000    5
 198280000    7
 198290000   14
 198300000    5
 198310000    5
 198320000    5
 198330000    5
 198340000    5
 198350000    5
 198360000    5
 198370000    2
 198380000    3
 198390000    3
 198400000    3
 198410000    4
 198420000    4
 198430000    4
 198440000    3
 198450000    3
 198460000    3
 198470000    4
 198480000    3
 198490000    4
 198500000    4
 198510000    3
 198520000    3
 198530000    5
 198540000    4
 198550000    2
 198560000    5
 198570000    4
 198580000    5
 198590000    8
 198600000    6
 198610000    4
 198620000    3
 198630000    3
 198640000    5
 198650000    5
 198660000    7
 198670000    8
 198680000    4
 198690000    7
 198700000    7
 198710000    5
 198720000    3
 198730000    3
 198740000    5
 198750000    5
 198760000    5
 198770000    5
 198780000    5
 198790000    5
 198800000    5
 198810000    4
 198820000    4
 198830000    2
 198840000    5
 198850000    3
 198860000    4
 198870000    3
 198880000    4
 198890000    4
 198900000    4
 198910000    4
 198920000    4
 198930000    3
 198940000    5
 198950000    3
 198960000    4
 198970000    6
 198980000    3
 198990000    4
 199000000    3
 199010000    4
 199020000    4
 199030000    3
 199040000    3
 199050000    4
 199060000    3
 199070000    3
 199080000    4
 199090000    3
 199100000    3
 199110000    3
 199120000    3
 199130000    3
 199140000    3
 199150000    2
 199160000    3
 199170000    3
 199180000    5
 199190000    4
 199200000    3
 199210000    2
 199220000    3
 199230000    4
 199240000    3
 199250000    3
 199260000    3
 199270000    3
 199280000    3
 199290000    4
 199300000    3
 199310000    4
 199320000    4
 199330000    5
 199340000    4
 199350000    5
 199360000    7
 199370000    5
 199380000    3
 199390000    3
 199400000    5
 199410000    7
 199420000    5
 199430000   10
 199440000   20
 199450000   22
 199460000   17
 199470000   21
 199480000   19
 199490000    9
 199500000    6
 199510000    9
 199520000    4
 199530000    4
 199540000    3
 199550000    4
 199560000    5
 199570000    5
 199580000    3
 199590000   11
 199600000   19
 199610000   19
 199620000   19
 199630000   18
 199640000   19
 199650000   12
 199660000   14
 199670000   19
 199680000   11
 199690000   16
 199700000   17
 199710000   17
 199720000   17
 199730000   18
 199740000   19
 199750000   20
 199760000   19
 199770000   20
 199780000   20
 199790000   17
 199800000   21
 199810000   20
 199820000   19
 199830000   11
 199840000   19
 199850000   12
 199860000    5
 199870000    4
 199880000    3
 199890000    2
 199900000    2
 199910000    3
 199920000    3
 199930000    3
 199940000    2
 199950000    4
 199960000    4
 199970000    4
 199980000    4
 199990000    3
 200000000    2
 200000000    2
 200010000    5
 200020000    2
 200030000   19
 200040000   11
 200050000   21
 200060000    5
 200070000    4
 200080000    3
 200090000    4
 200100000    5
 200110000    4
 200120000    5
 200130000    5
 200140000    5
 200150000    3
 200160000    5
 200170000    5
 200180000   20
 200190000   21
 200200000   15
 200210000   17
 200220000   18
 200230000   17
 200240000   19
 200250000   14
 200260000   19
 200270000   17
 200280000   18
 200290000   17
 200300000   18
 200310000   14
 200320000   22
 200330000   20
 200340000    9
 200350000    6
 200360000    4
 200370000    7
 200380000    4
 200390000    3
 200400000    4
 200410000    3
 200420000    4
 200430000    3
 200440000    3
 200450000    5
 200460000    3
 200470000    4
 200480000    8
 200490000    5
 200500000    7
 200510000    7
 200520000    4
 200530000    4
 200540000    9
 200550000   15
 200560000   16
 200570000   18
 200580000    6
 200590000   22
 200600000    8
 200610000   24
 200620000   19
 200630000   22
 200640000   20
 200650000   24
 200660000   19
 200670000   23
 200680000   21
 200690000   21
 200700000   24
 200710000   21
 200720000   25
 200730000   22
 200740000   23
 200750000   25
 200760000   21
 200770000   22
 200780000   11
 200790000    4
 200800000    3
 200810000    7
 200820000    7
 200830000    7
 200840000    5
 200850000    8
 200860000    6
 200870000    7
 200880000   13
 200890000   15
 200900000    9
 200910000    6
 200920000   14
 200930000   15
 200940000    5
 200950000    6
 200960000    5
 200970000    7
 200980000    5
 200990000    6
 201000000   17
 201010000   18
 201020000   23
 201030000   20
 201040000   21
 201050000   26
 201060000   20
 201070000   19
 201080000   19
 201090000   21
 201100000   25
 201110000    8
 201120000   12
 201130000   23
 201140000   19
 201150000   21
 201160000   11
 201170000    4
 201180000    3
 201190000   11
 201200000    4
 201210000    5
 201220000    4
 201230000    5
 201240000    7
 201250000    5
 201260000    4
 201270000    3
 201280000    5
 201290000    5
 201300000    3
 201310000    5
 201320000    3
 201330000    5
 201340000    3
 201350000    4
 201360000    4
 201370000    7
 201380000    4
 201390000    4
 201400000    5
 201410000    5
 201420000    7
 201430000   10
 201440000   19
 201450000   21
 201460000   24
 201470000   21
 201480000   22
 201490000   23
 201500000   22
 201510000   26
 201520000   22
 201530000   21
 201540000   21
 201550000   12
 201560000   19
 201570000    7
 201580000    3
 201590000    4
 201600000    6
 201610000    5
 201620000    3
 201630000    4
 201640000    4
 201650000    4
 201660000    4
 201670000    4
 201680000    4
 201690000    4
 201700000    2
 201710000    4
 201720000    3
 201730000    4
 201740000    4
 201750000    4
 201760000    2
 201770000    3
 201780000    3
 201790000    2
 201800000    4
 201810000   14
 201820000    8
 201830000    4
 201840000    3
 201850000    7
 201860000    7
 201870000    5
 201880000    3
 201890000    4
 201900000    4
 201910000    4
 201920000    2
 201930000    4
 201940000    3
 201950000    4
 201960000    3
 201970000    4
 201980000    4
 201990000    7
 202000000    7
 202010000    2
 202020000    5
 202030000    4
 202040000    4
 202050000    3
 202060000    5
 202070000    5
 202080000    5
 202090000    4
 202100000    4
 202110000    4
 202120000    4
 202130000    4
 202140000    3
 202150000    4
 202160000    3
 202170000    4
 202180000    2
 202190000    4
 202200000    5
 202210000    2
 202220000   14
 202230000    5
 202240000    4
 202250000    4
 202260000    5
 202270000    5
 202280000    3
 202290000    3
 202300000    4
 202310000    3
 202320000    6
 202330000    5
 202340000    4
 202350000    2
 202360000    4
 202370000    2
 202380000    5
 202390000    5
 202400000    3
 202410000    3
 202420000    4
 202430000    4
 202440000    4
 202450000    4
 202460000    3
 202470000    3
 202480000    3
 202490000    4
 202500000    3
 202510000    5
 202520000    4
 202530000    5
 202540000    4
 202550000    5
 202560000    3
 202570000    2
 202580000    4
 202590000    4
 202600000    3
 202610000    2
 202620000    4
 202630000    2
 202640000    3
 202650000    4
 202660000    3
 202670000    3
 202680000    4
 202690000    4
 202700000    7
 202710000    4
 202720000    4
 202730000    3
 202740000    3
 202750000    3
 202760000    3
 202770000    2
 202780000    3
 202790000    2
 202800000    4
 202810000    5
 202820000    4
 202830000    4
 202840000    3
 202850000    4
 202860000    4
 202870000    5
 202880000   10
 202890000   11
 202900000    4
 202910000    3
 202920000    3
 202930000    4
 202940000   12
 202950000   22
 202960000   11
 202970000    3
 202980000    3
 202990000    4
 203000000    4
 203010000    3
 203020000    3
 203030000    3
 203040000    3
 203050000    4
 203060000    4
 203070000    5
 203080000    5
 203090000    5
 203100000    3
 203110000    4
 203120000    2
 203130000    7
 203140000    4
 203150000    5
 203160000    5
 203170000   11
 203180000    5
 203190000    4
 203200000    4
 203210000    4
 203220000   19
 203230000    6
 203240000    3
 203250000    4
 203260000    3
 203270000    3
 203280000    3
 203290000    3
 203300000    2
 203310000    3
 203320000    4
 203330000    3
 203340000    4
 203350000    3
 203360000    3
 203370000    4
 203380000    3
 203390000    2
 203400000    3
 203410000    5
 203420000    7
 203430000    4
 203440000    3
 203450000    2
 203460000    4
 203470000    6
 203480000    6
 203490000    4
 203500000    4
 203510000    4
 203520000    5
 203530000    5
 203540000    3
 203550000    5
 203560000    7
 203570000    4
 203580000    5
 203590000    5
 203600000   16
 203610000   17
 203620000   21
 203630000    5
 203640000    5
 203650000    5
 203660000    4
 203670000    9
 203680000    5
 203690000    5
 203700000    7
 203710000    5
 203720000    3
 203730000    3
 203740000    6
 203750000    8
 203760000    5
 203770000    5
 203780000   18
 203790000    4
 203800000    3
 203810000    5
 203820000    7
 203830000    4
 203840000    5
 203850000    5
 203860000    4
 203870000    4
 203880000    9
 203890000    7
 203900000   23
 203910000   11
 203920000   21
 203930000   20
 203940000   14
 203950000    4
 203960000    5
 203970000    5
 203980000    2
 203990000    8
 204000000    3
 204010000    5
 204020000    5
 204030000    4
 204040000    6
 204050000    3
 204060000    5
 204070000    5
 204080000    3
 204090000    5
 204100000    3
 204110000    4
 204120000    3
 204130000    5
 204140000    4
 204150000    5
 204160000    9
 204170000   10
 204180000    5
 204190000    5
 204200000    7
 204210000    7
 204220000    5
 204230000    3
 204240000    6
 204250000    5
 204260000    5
 204270000    4
 204280000    5
 204290000    3
 204300000    4
 204310000    6
 204320000    5
 204330000    4
 204340000    5
 204350000    5
 204360000   11
 204370000    5
 204380000    5
 204390000    4
 204400000    3
 204410000    7
 204420000    6
 204430000    8
 204440000    7
 204450000    1
 204460000    4
 204470000    2
 204480000    4
 204490000    5
 204500000    3
 204510000    4
 204520000    3
 204530000    4
 204540000    5
 204550000    2
 204560000    4
 204570000    4
 204580000    3
 204590000    3
 204600000    3
 204610000    3
 204620000    4
 204630000   18
 204640000   16
 204650000   21
 204660000   19
 204670000   23
 204680000   20
 204690000   23
 204700000   22
 204710000   19
 204720000   21
 204730000   15
 204740000   16
 204750000   19
 204760000   18
 204770000   18
 204780000   23
 204790000   24
 204800000   22
 204810000   20
 204820000   23
 204830000   26
 204840000   16
 204850000   19
 204860000   19
 204870000   22
 204880000   17
 204890000   21
 204900000   19
 204910000   23
 204920000   19
 204930000   23
 204940000   22
 204950000   22
 204960000   21
 204970000   19
 204980000   22
 204990000   19
 205000000   21
 205010000   14
 205020000   22
 205030000   22
 205040000   22
 205050000   21
 205060000   21
 205070000   16
 205080000   20
 205090000   19
 205100000   19
 205110000   19
 205120000   19
 205130000   20
 205140000   19
 205150000   10
 205160000   19
 205170000   19
 205180000   14
 205190000   18
 205200000   16
 205210000   18
 205220000   17
 205230000    9
 205240000   18
 205250000   17
 205260000   18
 205270000   16
 205280000    5
 205290000    5
 205300000    5
 205310000    8
 205320000   18
 205330000   19
 205340000   14
 205350000   22
 205360000   22
 205370000   15
 205380000   14
 205390000   15
 205400000   19
 205410000   19
 205420000   18
 205430000   14
 205440000   22
 205450000   23
 205460000   22
 205470000   23
 205480000   25
 205490000   23
 205500000   19
 205510000   21
 205520000   19
 205530000   19
 205540000   26
 205550000   22
 205560000   24
 205570000   16
 205580000   21
 205590000   22
 205600000   22
 205610000   20
 205620000   22
 205630000   22
 205640000   24
 205650000   20
 205660000   21
 205670000   18
 205680000   25
 205690000   25
 205700000   23
 205710000   23
 205720000   23
 205730000   26
 205740000   24
 205750000   26
 205760000   27
 205770000   26
 205780000   26
 205790000   26
 205800000   25
 205810000   25
 205820000   23
 205830000   22
 205840000   23
 205850000   21
 205860000   26
 205870000   26
 205880000   26
 205890000   26
 205900000   24
 205910000   24
 205920000   26
 205930000   25
 205940000   25
 205950000   23
 205960000   25
 205970000   24
 205980000   25
 205990000   24
 206000000   27
 206010000   27
 206020000   23
 206030000   26
 206040000   25
 206050000   25
 206060000   26
 206070000   26
 206080000   23
 206090000   26
 206100000   25
 206110000   21
 206120000   26
 206130000   24
 206140000   25
 206150000   23
 206160000   26
 206170000   21
 206180000   21
 206190000   26
 206200000   27
 206210000   25
 206220000   27
 206230000   23
 206240000   21
 206250000   21
 206260000   23
 206270000   22
 206280000   20
 206290000   20
 206300000   26
 206310000   23
 206320000   19
 206330000   18
 206340000   20
 206350000   22
 206360000   12
 206370000   19
 206380000   14
 206390000   22
 206400000   21
 206410000   20
 206420000   22
 206430000   18
 206440000   16
 206450000   19
 206460000    5
 206470000    3
 206480000    4
 206490000    4
 206500000    2
 206510000    5
 206520000    4
 206530000    6
 206540000    4
 206550000    4
 206560000    5
 206570000    3
 206580000    3
 206590000    3
 206600000    2
 206610000    2
 206620000    4
 206630000    3
 206640000    4
 206650000    4
 206660000   18
 206670000   24
 206680000   21
 206690000   19
 206700000   23
 206710000   19
 206720000   20
 206730000   17
 206740000    5
 206750000    4
 206760000    5
 206770000    6
 206780000    7
 206790000    5
 206800000    4
 206810000    7
 206820000    4
 206830000    5
 206840000    5
 206850000    5
 206860000    4
 206870000    4
 206880000    4
 206890000    5
 206900000    5
 206910000    5
 206920000    3
 206930000    3
 206940000    5
 206950000    3
 206960000    4
 206970000    5
 206980000    5
 206990000   10
 207000000    5
 207010000    6
 207020000    4
 207030000    4
 207040000    4
 207050000    4
 207060000    4
 207070000    4
 207080000    5
 207090000    4
 207100000    3
 207110000    3
 207120000    3
 207130000    2
 207140000    6
 207150000    3
 207160000    5
 207170000    4
 207180000    4
 207190000    4
 207200000    4
 207210000    4
 207220000    4
 207230000    4
 207240000    5
 207250000    5
 207260000    5
 207270000    4
 207280000    3
 207290000    5
 207300000    4
 207310000    4
 207320000    4
 207330000    8
 207340000    3
 207350000    2
 207360000    2
 207370000    3
 207380000    4
 207390000    4
 207400000    4
 207410000    8
 207420000    4
 207430000    4
 207440000    4
 207450000    4
 207460000    5
 207470000    5
 207480000    4
 207490000    5
 207500000    5
 207510000    6
 207520000    5
 207530000    7
 207540000    5
 207550000    4
 207560000    3
 207570000    4
 207580000    4
 207590000    3
 207600000    3
 207610000    4
 207620000    4
 207630000    5
 207640000    4
 207650000    5
 207660000    7
 207670000    5
 207680000    4
 207690000    4
 207700000    5
 207710000    5
 207720000    5
 207730000    4
 207740000   15
 207750000   12
 207760000    8
 207770000    4
 207780000    5
 207790000    5
 207800000    8
 207810000    5
 207820000    5
 207830000    7
 207840000    3
 207850000    3
 207860000    5
 207870000    3
 207880000    4
 207890000    4
 207900000    5
 207910000    5
 207920000    5
 207930000    4
 207940000    4
 207950000    5
 207960000   19
 207970000   23
 207980000   19
 207990000   21
 208000000   18
 208010000   22
 208020000   21
 208030000   19
 208040000   19
 208050000    8
 208060000   13
 208070000    3
 208080000    3
 208090000    3
 208100000    3
 208110000    3
 208120000    8
 208130000    4
 208140000    3
 208150000    4
 208160000    4
 208170000    4
 208180000    4
 208190000    4
 208200000    7
 208210000    5
 208220000    4
 208230000    4
 208240000    4
 208250000    4
 208260000    4
 208270000    4
 208280000    4
 208290000    4
 208300000    3
 208310000    4
 208320000    2
 208330000    4
 208340000    4
 208350000    5
 208360000    4
 208370000    4
 208380000    5
 208390000    5
 208400000    3
 208410000    4
 208420000    3
 208430000    3
 208440000    4
 208450000    4
 208460000    4
 208470000    4
 208480000    4
 208490000    5
 208500000    4
 208510000    4
 208520000    3
 208530000   12
 208540000   17
 208550000   12
 208560000   19
 208570000   17
 208580000   18
 208590000   16
 208600000   18
 208610000   11
 208620000   13
 208630000    5
 208640000    4
 208650000    3
 208660000    3
 208670000    3
 208680000    4
 208690000    3
 208700000    3
 208710000    3
 208720000    4
 208730000    3
 208740000    3
 208750000    3
 208760000    3
 208770000    4
 208780000   21
 208790000   21
 208800000   21
 208810000   15
 208820000    4
 208830000    5
 208840000    5
 208850000    4
 208860000    4
 208870000    4
 208880000    3
 208890000    4
 208900000    4
 208910000    3
 208920000    5
 208930000    4
 208940000    5
 208950000    4
 208960000    4
 208970000    3
 208980000    4
 208990000    3
 209000000    3
 209010000    4
 209020000    4
 209030000    4
 209040000    3
 209050000    3
 209060000    8
 209070000    5
 209080000    6
 209090000    4
 209100000    5
 209110000    5
 209120000    6
 209130000    7
 209140000    9
 209150000    5
 209160000    6
 209170000    5
 209180000    7
 209190000   10
 209200000    7
 209210000    5
 209220000    6
 209230000    5
 209240000    4
 209250000    3
 209260000    5
 209270000    5
 209280000    4
 209290000    5
 209300000    3
 209310000    4
 209320000    5
 209330000    5
 209340000    7
 209350000    7
 209360000    5
 209370000    5
 209380000    5
 209390000    2
 209400000    8
 209410000    3
 209420000    5
 209430000   16
 209440000   22
 209450000   25
 209460000   19
 209470000   26
 209480000   26
 209490000   23
 209500000   21
 209510000   19
 209520000   19
 209530000    8
 209540000    4
 209550000    5
 209560000    4
 209570000    3
 209580000    5
 209590000    4
 209600000    3
 209610000    3
 209620000    3
 209630000    4
 209640000    4
 209650000    4
 209660000    5
 209670000    2
 209680000    4
 209690000    3
 209700000    5
 209710000    3
 209720000    3
 209730000    4
 209740000    9
 209750000    4
 209760000    4
 209770000    3
 209780000    4
 209790000    5
 209800000    5
 209810000    4
 209820000    4
 209830000    6
 209840000    4
 209850000    4
 209860000    5
 209870000    4
 209880000    4
 209890000    3
 209900000    4
 209910000    3
 209920000    3
 209930000    4
 209940000    3
 209950000    7
 209960000    4
 209970000    4
 209980000    5
 209990000    3
 210000000    4
 210010000    3
 210020000    4
 210030000    4
 210040000    3
 210050000    5
 210060000    5
 210070000    6
 210080000    3
 210090000    3
 210100000    3
 210110000    5
 210120000    3
 210130000    4
 210140000    3
 210150000    3
 210160000    2
 210170000    3
 210180000    3
 210190000    4
 210200000    7
 210210000    4
 210220000    3
 210230000    4
 210240000    4
 210250000    4
 210260000    4
 210270000    5
 210280000    3
 210290000    5
 210300000    5
 210310000    5
 210320000    3
 210330000    6
 210340000    5
 210350000    4
 210360000    3
 210370000    5
 210380000    3
 210390000    3
 210400000    5
 210410000    2
 210420000    4
 210430000    4
 210440000    3
 210450000    2
 210460000    4
 210470000    3
 210480000    3
 210490000    4
 210500000    5
 210510000    4
 210520000    4
 210530000    4
 210540000    5
 210550000   15
 210560000   12
 210570000   13
 210580000   21
 210590000   13
 210600000   20
 210610000   19
 210620000   13
 210630000   19
 210640000   15
 210650000   20
 210660000   19
 210670000   19
 210680000   20
 210690000   10
 210700000   18
 210710000   13
 210720000   10
 210730000   16
 210740000   19
 210750000   19
 210760000   14
 210770000   16
 210780000   18
 210790000    6
 210800000    3
 210810000    7
 210820000    3
 210830000    1
 210840000    4
 210850000    2
 210860000    3
 210870000    3
 210880000    4
 210890000    8
 210900000    4
 210910000    4
 210920000    4
 210930000    7
 210940000    3
 210950000    5
 210960000    3
 210970000    5
 210980000    7
 210990000    6
 211000000    4
 211010000    4
 211020000    4
 211030000    4
 211040000    4
 211050000    4
 211060000    3
 211070000    3
 211080000    4
 211090000    3
 211100000    4
 211110000    3
 211120000    4
 211130000    5
 211140000    4
 211150000    4
 211160000    7
 211170000    4
 211180000    4
 211190000    4
 211200000    2
 211210000    7
 211220000   17
 211230000   19
 211240000   18
 211250000   19
 211260000    6
 211270000    7
 211280000   16
 211290000   20
 211300000   21
 211310000   15
 211320000   21
 211330000   22
 211340000   23
 211350000   22
 211360000   16
 211370000   22
 211380000   23
 211390000   24
 211400000   19
 211410000   20
 211420000   23
 211430000   19
 211440000   14
 211450000   14
 211460000    9
 211470000   17
 211480000   15
 211490000   14
 211500000    4
 211510000    4
 211520000    3
 211530000    3
 211540000    4
 211550000    4
 211560000    4
 211570000    5
 211580000    4
 211590000    3
 211600000    4
 211610000    4
 211620000    4
 211630000    5
 211640000    4
 211650000    5
 211660000    7
 211670000    8
 211680000    5
 211690000    3
 211700000    3
 211710000    2
 211720000    4
 211730000    4
 211740000    3
 211750000    4
 211760000    3
 211770000    4
 211780000    5
 211790000    4
 211800000    5
 211810000    5
 211820000    3
 211830000    5
 211840000    3
 211850000    4
 211860000    5
 211870000    4
 211880000    6
 211890000    7
 211900000    5
 211910000    4
 211920000    5
 211930000    5
 211940000    4
 211950000    5
 211960000    3
 211970000    5
 211980000    3
 211990000    4
 212000000    5
 212010000   13
 212020000    5
 212030000    7
 212040000    7
 212050000    4
 212060000    7
 212070000   11
 212080000    4
 212090000    6
 212100000   22
 212110000   21
 212120000   19
 212130000   18
 212140000   20
 212150000   17
 212160000    4
 212170000    4
 212180000    4
 212190000    4
 212200000    3
 212210000    4
 212220000    2
 212230000    3
 212240000    3
 212250000    3
 212260000    4
 212270000    4
 212280000    3
 212290000    4
 212300000    3
 212310000    8
 212320000   13
 212330000   13
 212340000   14
 212350000    7
 212360000    3
 212370000    6
 212380000    4
 212390000    4
 212400000    3
 212410000    4
 212420000    3
 212430000    4
 212440000    2
 212450000    2
 212460000    3
 212470000    4
 212480000    9
 212490000    4
 212500000    4
 212510000    3
 212520000    5
 212530000    4
 212540000    4
 212550000    5
 212560000   17
 212570000   10
 212580000    4
 212590000    3
 212600000    2
 212610000    2
 212620000    2
 212630000    4
 212640000    4
 212650000    8
 212660000    3
 212670000    3
 212680000    4
 212690000    4
 212700000    2
 212710000    3
 212720000    3
 212730000    3
 212740000    2
 212750000    4
 212760000    3
 212770000    5
 212780000    2
 212790000   18
 212800000    4
 212810000    4
 212820000    5
 212830000    5
 212840000    4
 212850000    4
 212860000    4
 212870000    7
 212880000    3
 212890000    5
 212900000    4
 212910000    5
 212920000    4
 212930000    4
 212940000    5
 212950000    4
 212960000    3
 212970000    5
 212980000    4
 212990000    4
 213000000    3
 213010000    3
 213020000    3
 213030000    4
 213040000    4
 213050000    3
 213060000    5
 213070000    4
 213080000    5
 213090000    4
 213100000    4
 213110000    4
 213120000    5
 213130000    4
 213140000    4
 213150000    4
 213160000    4
 213170000    3
 213180000    3
 213190000    3
 213200000    4
 213210000    4
 213220000    7
 213230000    3
 213240000    4
 213250000    5
 213260000    4
 213270000    4
 213280000    3
 213290000    3
 213300000    4
 213310000    3
 213320000    3
 213330000    4
 213340000    4
 213350000   20
 213360000    8
 213370000   19
 213380000   17
 213390000   17
 213400000    4
 213410000    6
 213420000    2
 213430000    4
 213440000    4
 213450000    4
 213460000    5
 213470000    2
 213480000    4
 213490000    7
 213500000    5
 213510000    5
 213520000    5
 213530000    5
 213540000    6
 213550000    3
 213560000    7
 213570000    4
 213580000    6
 213590000    4
 213600000    5
 213610000   10
 213620000   22
 213630000   16
 213640000    5
 213650000    4
 213660000    5
 213670000    5
 213680000    5
 213690000    4
 213700000    5
 213710000    5
 213720000    3
 213730000    5
 213740000    5
 213750000   14
 213760000   13
 213770000   16
 213780000    8
 213790000   12
 213800000    8
 213810000    4
 213820000    3
 213830000    4
 213840000    3
 213850000    2
 213860000    3
 213870000    3
 213880000    2
 213890000    4
 213900000    2
 213910000    4
 213920000    3
 213930000    4
 213940000    3
 213950000    3
 213960000    9
 213970000    6
 213980000    5
 213990000    4
 214000000    3
 214010000    4
 214020000    5
 214030000    4
 214040000    5
 214050000    4
 214060000    7
 214070000    6
 214080000    5
 214090000    5
 214100000    5
 214110000    6
 214120000    4
 214130000    5
 214140000    5
 214150000    1
 214160000    4
 214170000    4
 214180000    4
 214190000    4
 214200000    5
 214210000    5
 214220000    4
 214230000    3
 214240000    3
 214250000   15
 214260000   11
 214270000   12
 214280000   19
 214290000   23
 214300000   19
 214310000   21
 214320000   18
 214330000   15
 214340000   15
 214350000   17
 214360000   14
 214370000   19
 214380000    4
 214390000    4
 214400000    3
 214410000    4
 214420000    6
 214430000    4
 214440000    4
 214450000    4
 214460000    2
 214470000    4
 214480000    2
 214490000    3
 214500000    2
 214510000    4
 214520000    3
 214530000    2
 214540000    3
 214550000    3
 214560000    2
 214570000    4
 214580000    5
 214590000    5
 214600000    4
 214610000    6
 214620000    2
 214630000    3
 214640000    4
 214650000    6
 214660000    5
 214670000    5
 214680000    7
 214690000    4
 214700000    8
 214710000    7
 214720000    5
 214730000    4
 214740000    3
 214750000    4
 214760000    5
 214770000    4
 214780000    4
 214790000    6
 214800000    6
 214810000    7
 214820000    5
 214830000    7
 214840000    5
 214850000    4
 214860000    7
 214870000    5
 214880000    4
 214890000    5
 214900000    4
 214910000    2
 214920000    4
 214930000    4
 214940000    4
 214950000    5
 214960000    4
 214970000    5
 214980000    4
 214990000    4
 215000000    4
 215010000    2
 215020000    5
 215030000    5
 215040000    5
 215050000    2
 215060000    3
 215070000    4
 215080000    5
 215090000    4
 215100000    7
 215110000    3
 215120000    5
 215130000    4
 215140000    5
 215150000    4
 215160000    9
 215170000    6
 215180000    4
 215190000    7
 215200000    4
 215210000    3
 215220000    4
 215230000    7
 215240000    4
 215250000    5
 215260000    5
 215270000    5
 215280000    4
 215290000    5
 215300000    4
 215310000    7
 215320000    4
 215330000    7
 215340000    7
 215350000    5
 215360000    3
 215370000    4
 215380000    4
 215390000    4
 215400000    5
 215410000    6
 215420000    5
 215430000    5
 215440000    7
 215450000    6
 215460000    4
 215470000    5
 215480000    5
 215490000    7
 215500000    7
 215510000    4
 215520000    6
 215530000    3
 215540000    5
 215550000    4
 215560000    4
 215570000    4
 215580000    3
 215590000    3
 215600000    4
 215610000    7
 215620000    5
 215630000   21
 215640000    5
 215650000    3
 215660000    3
 215670000    3
 215680000    3
 215690000    4
 215700000    5
 215710000    4
 215720000    4
 215730000    3
 215740000    5
 215750000    5
 215760000    3
 215770000    4
 215780000    5
 215790000    4
 215800000    5
 215810000    4
 215820000    5
 215830000    3
 215840000    5
 215850000    3
 215860000    4
 215870000    5
 215880000    5
 215890000    7
 215900000    7
 215910000    5
 215920000    5
 215930000    4
 215940000    4
 215950000    5
 215960000    9
 215970000    5
 215980000    8
 215990000    5
 216000000    5
 216010000    5
 216020000   18
 216030000    6
 216040000    4
 216050000    7
 216060000    4
 216070000    5
 216080000    5
 216090000    5
 216100000    5
 216110000    9
 216120000    5
 216130000    6
 216140000    6
 216150000    5
 216160000    7
 216170000    6
 216180000    4
 216190000    4
 216200000    7
 216210000    4
 216220000    5
 216230000    5
 216240000    3
 216250000    5
 216260000    4
 216270000    6
 216280000    3
 216290000    4
 216300000    5
 216310000    5
 216320000    4
 216330000    4
 216340000    3
 216350000    3
 216360000    3
 216370000    4
 216380000    3
 216390000    3
 216400000    4
 216410000    3
 216420000    4
 216430000    4
 216440000    5
 216450000   19
 216460000   19
 216470000   18
 216480000   15
 216490000   19
 216500000   16
 216510000    4
 216520000    3
 216530000    3
 216540000    5
 216550000    5
 216560000    3
 216570000    4
 216580000    4
 216590000    5
 216600000    5
 216610000    6
 216620000    3
 216630000    4
 216640000    4
 216650000    4
 216660000    3
 216670000    5
 216680000   16
 216690000    5
 216700000    8
 216710000    5
 216720000    5
 216730000   10
 216740000    6
 216750000    9
 216760000    8
 216770000    4
 216780000    5
 216790000    7
 216800000    3
 216810000    7
 216820000    5
 216830000    3
 216840000    3
 216850000    3
 216860000    4
 216870000    4
 216880000    5
 216890000    4
 216900000    2
 216910000    3
 216920000    2
 216930000    4
 216940000    2
 216950000    4
 216960000    4
 216970000    5
 216980000    5
 216990000    5
 217000000    5
 217010000    3
 217020000    4
 217030000    6
 217040000    5
 217050000    4
 217060000    3
 217070000    5
 217080000    5
 217090000    5
 217100000    4
 217110000    5
 217120000    4
 217130000    8
 217140000    4
 217150000    4
 217160000    2
 217170000    3
 217180000    3
 217190000    3
 217200000    4
 217210000    3
 217220000   10
 217230000    4
 217240000    4
 217250000    5
 217260000    5
 217270000    5
 217280000    5
 217290000    5
 217300000    8
 217310000    7
 217320000    5
 217330000    5
 217340000    5
 217350000    8
 217360000   14
 217370000   17
 217380000   20
 217390000   17
 217400000   21
 217410000   11
 217420000    3
 217430000   11
 217440000    4
 217450000    5
 217460000    8
 217470000   10
 217480000   10
 217490000    4
 217500000    4
 217510000    4
 217520000    5
 217530000    5
 217540000    7
 217550000    7
 217560000    4
 217570000    7
 217580000    3
 217590000    6
 217600000    8
 217610000    5
 217620000    4
 217630000    3
 217640000    5
 217650000    2
 217660000    5
 217670000    3
 217680000    3
 217690000    4
 217700000    2
 217710000    3
 217720000    5
 217730000    5
 217740000    4
 217750000    4
 217760000    6
 217770000    5
 217780000    3
 217790000    5
 217800000    5
 217810000    4
 217820000    4
 217830000    8
 217840000    5
 217850000    5
 217860000    4
 217870000    3
 217880000    3
 217890000    2
 217900000    3
 217910000    3
 217920000    3
 217930000    3
 217940000    3
 217950000    3
 217960000    2
 217970000    3
 217980000    3
 217990000    2
 218000000    8
 218010000    3
 218020000    4
 218030000    4
 218040000    5
 218050000    3
 218060000    3
 218070000    3
 218080000    2
 218090000    4
 218100000    5
 218110000    3
 218120000    5
 218130000    3
 218140000    3
 218150000    3
 218160000    9
 218170000    3
 218180000    3
 218190000    8
 218200000    4
 218210000    9
 218220000    4
 218230000    5
 218240000    5
 218250000    5
 218260000    6
 218270000    3
 218280000    4
 218290000    2
 218300000    5
 218310000    4
 218320000   15
 218330000   11
 218340000    5
 218350000    3
 218360000    3
 218370000    3
 218380000    3
 218390000    3
 218400000    3
 218410000    3
 218420000    3
 218430000    3
 218440000    3
 218450000    3
 218460000    3
 218470000    3
 218480000    4
 218490000    4
 218500000    3
 218510000    3
 218520000    3
 218530000    5
 218540000    3
 218550000    3
 218560000    4
 218570000    2
 218580000    4
 218590000    4
 218600000    4
 218610000    6
 218620000    4
 218630000    3
 218640000    3
 218650000    4
 218660000    4
 218670000    3
 218680000    3
 218690000    3
 218700000    3
 218710000    3
 218720000    4
 218730000    4
 218740000    4
 218750000    3
 218760000    5
 218770000    1
 218780000    2
 218790000    3
 218800000    5
 218810000    4
 218820000    3
 218830000    5
 218840000    5
 218850000    3
 218860000    2
 218870000    4
 218880000    3
 218890000    5
 218900000    5
 218910000    3
 218920000    5
 218930000    3
 218940000    4
 218950000    4
 218960000    4
 218970000    5
 218980000    5
 218990000    4
 219000000    3
 219010000    2
 219020000    3
 219030000    5
 219040000    5
 219050000    5
 219060000    8
 219070000    5
 219080000    5
 219090000    4
 219100000    5
 219110000    4
 219120000    6
 219130000    4
 219140000    4
 219150000    4
 219160000    2
 219170000    3
 219180000    3
 219190000    2
 219200000    3
 219210000    3
 219220000    4
 219230000    2
 219240000    4
 219250000    2
 219260000    4
 219270000    5
 219280000    3
 219290000    5
 219300000    5
 219310000    7
 219320000    6
 219330000    5
 219340000    3
 219350000    4
 219360000    5
 219370000   18
 219380000   10
 219390000   14
 219400000    5
 219410000    5
 219420000    5
 219430000    6
 219440000    5
 219450000    6
 219460000    7
 219470000    7
 219480000    5
 219490000    4
 219500000   12
 219510000   17
 219520000    5
 219530000    3
 219540000    3
 219550000    4
 219560000    5
 219570000    3
 219580000   19
 219590000    5
 219600000    6
 219610000    3
 219620000    3
 219630000   12
 219640000    5
 219650000    5
 219660000   22
 219670000   16
 219680000    4
 219690000    8
 219700000    3
 219710000    4
 219720000    5
 219730000    4
 219740000    5
 219750000    5
 219760000    2
 219770000    8
 219780000    4
 219790000    6
 219800000    6
 219810000    4
 219820000    6
 219830000    4
 219840000    5
 219850000    4
 219860000    4
 219870000    5
 219880000    3
 219890000    5
 219900000    4
 219910000    4
 219920000    5
 219930000    4
 219940000   14
 219950000    3
 219960000    3
 219970000    3
 219980000    3
 219990000    2
 220000000    3
 220000000    3
 220010000    7
 220020000    4
 220030000    3
 220040000    4
 220050000    3
 220060000    5
 220070000    3
 220080000    3
 220090000    3
 220100000    5
 220110000    4
 220120000    4
 220130000    5
 220140000    5
 220150000    4
 220160000   15
 220170000    5
 220180000    4
 220190000    3
 220200000    4
 220210000    3
 220220000    4
 220230000    4
 220240000    3
 220250000    3
 220260000    4
 220270000    4
 220280000    4
 220290000    3
 220300000    4
 220310000    2
 220320000    3
 220330000    2
 220340000    4
 220350000    3
 220360000    4
 220370000    5
 220380000    4
 220390000    5
 220400000   17
 220410000    6
 220420000    6
 220430000    7
 220440000    5
 220450000    8
 220460000    4
 220470000    7
 220480000    6
 220490000    5
 220500000    5
 220510000   18
 220520000    4
 220530000    5
 220540000    5
 220550000    6
 220560000    4
 220570000    5
 220580000    4
 220590000    5
 220600000    4
 220610000    4
 220620000    7
 220630000    5
 220640000    7
 220650000    7
 220660000    5
 220670000    5
 220680000    5
 220690000    5
 220700000    4
 220710000    7
 220720000    5
 220730000   11
 220740000    5
 220750000    5
 220760000    3
 220770000    4
 220780000   13
 220790000    3
 220800000    3
 220810000    5
 220820000    4
 220830000    2
 220840000    4
 220850000    4
 220860000    2
 220870000    4
 220880000    4
 220890000    4
 220900000   14
 220910000    4
 220920000    4
 220930000    5
 220940000    4
 220950000    4
 220960000    5
 220970000    3
 220980000    4
 220990000    3
 221000000    3
 221010000    4
 221020000    3
 221030000    3
 221040000    2
 221050000    2
 221060000    4
 221070000    3
 221080000    3
 221090000    4
 221100000    3
 221110000    5
 221120000    4
 221130000    4
 221140000    4
 221150000    4
 221160000    3
 221170000    4
 221180000    5
 221190000    5
 221200000    8
 221210000   13
 221220000    2
 221230000    4
 221240000    3
 221250000    6
 221260000    3
 221270000    5
 221280000    5
 221290000    5
 221300000    5
 221310000    6
 221320000    6
 221330000    5
 221340000    4
 221350000    4
 221360000    4
 221370000    2
 221380000    4
 221390000    5
 221400000    5
 221410000    4
 221420000    5
 221430000    4
 221440000    5
 221450000    4
 221460000   20
 221470000   21
 221480000   21
 221490000    5
 221500000    5
 221510000    3
 221520000    4
 221530000    7
 221540000    7
 221550000    3
 221560000    5
 221570000    3
 221580000    3
 221590000    4
 221600000    7
 221610000    4
 221620000    4
 221630000    4
 221640000    5
 221650000    5
 221660000    4
 221670000    4
 221680000    3
 221690000    5
 221700000    4
 221710000    4
 221720000    3
 221730000    9
 221740000    2
 221750000    4
 221760000    3
 221770000    4
 221780000    4
 221790000    2
 221800000    4
 221810000    3
 221820000    4
 221830000    5
 221840000    4
 221850000    5
 221860000    3
 221870000    4
 221880000    3
 221890000    2
 221900000    3
 221910000    3
 221920000    3
 221930000    7
 221940000    3
 221950000    4
 221960000    3
 221970000    2
 221980000    4
 221990000    4
 222000000    2
 222010000    3
 222020000    3
 222030000    3
 222040000    3
 222050000    4
 222060000    3
 222070000    5
 222080000    7
 222090000    3
 222100000    3
 222110000    5
 222120000    4
 222130000    4
 222140000    4
 222150000    5
 222160000    5
 222170000    4
 222180000    3
 222190000    3
 222200000    3
 222210000    5
 222220000    4
 222230000    3
 222240000    3
 222250000    3
 222260000    4
 222270000    3
 222280000    4
 222290000    4
 222300000    6
 222310000    5
 222320000    6
 222330000    5
 222340000    3
 222350000    2
 222360000    5
 222370000    6
 222380000    8
 222390000    6
 222400000    9
 222410000    5
 222420000    3
 222430000    4
 222440000    7
 222450000    4
 222460000    7
 222470000    4
 222480000    5
 222490000    5
 222500000    4
 222510000    4
 222520000    3
 222530000    4
 222540000   13
 222550000   15
 222560000   15
 222570000   12
 222580000   17
 222590000   12
 222600000   19
 222610000   21
 222620000   23
 222630000   14
 222640000   19
 222650000   17
 222660000   20
 222670000   15
 222680000    7
 222690000    4
 222700000    7
 222710000    4
 222720000    5
 222730000    4
 222740000    4
 222750000    3
 222760000    4
 222770000    3
 222780000    4
 222790000    5
 222800000    2
 222810000    2
 222820000    3
 222830000    3
 222840000    2
 222850000    5
 222860000    5
 222870000    5
 222880000    3
 222890000    5
 222900000    7
 222910000    2
 222920000    3
 222930000    3
 222940000    4
 222950000    3
 222960000    4
 222970000    5
 222980000    7
 222990000    5
 223000000    4
 223010000    3
 223020000    5
 223030000    8
 223040000    5
 223050000    5
 223060000    5
 223070000    7
 223080000    7
 223090000    5
 223100000    6
 223110000    7
 223120000    5
 223130000    6
 223140000    7
 223150000    4
 223160000    6
 223170000    8
 223180000    4
 223190000    5
 223200000    9
 223210000    7
 223220000   12
 223230000    5
 223240000    5
 223250000    4
 223260000    6
 223270000    5
 223280000    5
 223290000    7
 223300000    8
 223310000    5
 223320000    4
 223330000    5
 223340000    6
 223350000    3
 223360000    7
 223370000    7
 223380000    5
 223390000    5
 223400000    7
 223410000    5
 223420000   12
 223430000    7
 223440000    7
 223450000    5
 223460000    8
 223470000    6
 223480000    8
 223490000    6
 223500000    5
 223510000    5
 223520000    2
 223530000    4
 223540000    4
 223550000    6
 223560000    4
 223570000    5
 223580000    3
 223590000    3
 223600000    4
 223610000    4
 223620000    5
 223630000    5
 223640000    5
 223650000    5
 223660000    7
 223670000   17
 223680000    5
 223690000   16
 223700000   14
 223710000    4
 223720000    5
 223730000    9
 223740000    4
 223750000    5
 223760000    4
 223770000    3
 223780000    4
 223790000    4
 223800000    4
 223810000    5
 223820000    4
 223830000    5
 223840000    4
 223850000    3
 223860000    3
 223870000    2
 223880000    4
 223890000    6
 223900000    5
 223910000    2
 223920000    4
 223930000    4
 223940000    7
 223950000    7
 223960000    7
 223970000    5
 223980000    5
 223990000    7
 224000000   13
 224010000   19
 224020000   15
 224030000   22
 224040000   17
 224050000   21
 224060000   23
 224070000   23
 224080000   19
 224090000   19
 224100000   20
 224110000   22
 224120000   21
 224130000   22
 224140000   21
 224150000   20
 224160000   14
 224170000   18
 224180000   15
 224190000   14
 224200000   18
 224210000   11
 224220000   17
 224230000    4
 224240000    3
 224250000    7
 224260000    3
 224270000    3
 224280000    6
 224290000    2
 224300000    4
 224310000    4
 224320000    3
 224330000    4
 224340000    5
 224350000    3
 224360000    4
 224370000    3
 224380000    4
 224390000    3
 224400000    8
 224410000   13
 224420000    7
 224430000    6
 224440000    5
 224450000    5
 224460000    7
 224470000   20
 224480000   20
 224490000   19
 224500000   16
 224510000   19
 224520000   16
 224530000   19
 224540000   17
 224550000   10
 224560000   14
 224570000   12
 224580000   17
 224590000   18
 224600000   19
 224610000   19
 224620000   24
 224630000   25
 224640000   22
 224650000   27
 224660000   26
 224670000   23
 224680000   27
 224690000   25
 224700000   26
 224710000   23
 224720000   25
 224730000   21
 224740000   27
 224750000   20
 224760000   26
 224770000   26
 224780000   26
 224790000   27
 224800000   25
 224810000   21
 224820000   23
 224830000   21
 224840000   19
 224850000   20
 224860000   17
 224870000   15
 224880000   18
 224890000    7
 224900000   17
 224910000   14
 224920000   19
 224930000   19
 224940000   21
 224950000   19
 224960000   15
 224970000   16
 224980000   18
 224990000   23
 225000000   26
 225010000   25
 225020000   27
 225030000   21
 225040000   25
 225050000   26
 225060000   26
 225070000   24
 225080000   23
 225090000   26
 225100000   24
 225110000   21
 225120000   25
 225130000   26
 225140000   27
 225150000   23
 225160000   26
 225170000   23
 225180000   24
 225190000   24
 225200000   22
 225210000   25
 225220000   24
 225230000   23
 225240000   24
 225250000   20
 225260000   22
 225270000   26
 225280000   34
 225290000   28
 225300000   27
 225310000   26
 225320000   24
 225330000   26
 225340000   22
 225350000   26
 225360000   23
 225370000   22
 225380000   27
 225390000   22
 225400000   27
 225410000   24
 225420000   26
 225430000   22
 225440000   24
 225450000   22
 225460000   24
 225470000   23
 225480000   22
 225490000   19
 225500000   21
 225510000   16
 225520000   16
 225530000   21
 225540000   22
 225550000   24
 225560000   22
 225570000   23
 225580000    8
 225590000   15
 225600000   13
 225610000   13
 225620000    8
 225630000    5
 225640000    6
 225650000    4
 225660000    5
 225670000    5
 225680000    5
 225690000    5
 225700000    6
 225710000    7
 225720000    3
 225730000    4
 225740000    5
 225750000   18
 225760000    3
 225770000    3
 225780000    3
 225790000    3
 225800000    4
 225810000    4
 225820000    4
 225830000    4
 225840000   10
 225850000    5
 225860000   12
 225870000    7
 225880000    5
 225890000    8
 225900000    8
 225910000    5
 225920000    7
 225930000    5
 225940000    5
 225950000    5
 225960000    5
 225970000    4
 225980000    5
 225990000    4
 226000000    4
 226010000    3
 226020000    4
 226030000    5
 226040000    6
 226050000    4
 226060000    3
 226070000    4
 226080000    5
 226090000    5
 226100000    4
 226110000    2
 226120000   15
 226130000   16
 226140000   18
 226150000   18
 226160000   16
 226170000    2
 226180000    6
 226190000   19
 226200000   17
 226210000   21
 226220000   22
 226230000   23
 226240000   23
 226250000   22
 226260000   21
 226270000   22
 226280000   21
 226290000   18
 226300000   15
 226310000    4
 226320000   11
 226330000    5
 226340000    7
 226350000    5
 226360000    7
 226370000    7
 226380000    3
 226390000    6
 226400000    6
 226410000    4
 226420000    5
 226430000    6
 226440000    4
 226450000    5
 226460000    4
 226470000    5
 226480000    4
 226490000    5
 226500000    4
 226510000    5
 226520000   16
 226530000    4
 226540000    4
 226550000    3
 226560000    2
 226570000    3
 226580000    5
 226590000    4
 226600000    4
 226610000    4
 226620000    4
 226630000    4
 226640000    6
 226650000    5
 226660000    3
 226670000    5
 226680000    4
 226690000    3
 226700000    4
 226710000    2
 226720000    3
 226730000    3
 226740000    3
 226750000    3
 226760000    3
 226770000    3
 226780000    3
 226790000    2
 226800000    3
 226810000    3
 226820000    3
 226830000    8
 226840000    5
 226850000    5
 226860000    4
 226870000    5
 226880000    5
 226890000    4
 226900000    4
 226910000    4
 226920000    5
 226930000    5
 226940000    2
 226950000    4
 226960000    7
 226970000    3
 226980000    4
 226990000    4
 227000000    5
 227010000    5
 227020000    3
 227030000    5
 227040000    3
 227050000    4
 227060000    4
 227070000    4
 227080000    3
 227090000    2
 227100000    3
 227110000    3
 227120000    4
 227130000    5
 227140000    5
 227150000    3
 227160000    4
 227170000    4
 227180000    4
 227190000    3
 227200000    5
 227210000    3
 227220000    5
 227230000    4
 227240000    5
 227250000    5
 227260000    5
 227270000    7
 227280000    3
 227290000    5
 227300000    4
 227310000    5
 227320000    5
 227330000    5
 227340000   10
 227350000    5
 227360000    4
 227370000    5
 227380000    4
 227390000    4
 227400000    5
 227410000    5
 227420000    4
 227430000    3
 227440000    4
 227450000    2
 227460000    3
 227470000    4
 227480000    3
 227490000    3
 227500000    3
 227510000    4
 227520000    3
 227530000   11
 227540000   12
 227550000   18
 227560000   12
 227570000   16
 227580000    5
 227590000    4
 227600000    3
 227610000    3
 227620000    3
 227630000    5
 227640000   11
 227650000    8
 227660000    4
 227670000    5
 227680000    6
 227690000    4
 227700000    7
 227710000    7
 227720000    6
 227730000    4
 227740000    3
 227750000    5
 227760000    4
 227770000    3
 227780000    6
 227790000    4
 227800000    7
 227810000    4
 227820000    4
 227830000    4
 227840000    6
 227850000    4
 227860000    3
 227870000    4
 227880000    4
 227890000    4
 227900000    4
 227910000    5
 227920000    2
 227930000    3
 227940000    3
 227950000    3
 227960000    4
 227970000    3
 227980000    3
 227990000    3
 228000000    2
 228010000    2
 228020000    4
 228030000    3
 228040000    3
 228050000    4
 228060000    3
 228070000    4
 228080000    5
 228090000    4
 228100000    2
 228110000    3
 228120000    3
 228130000    4
 228140000    4
 228150000    4
 228160000    3
 228170000    3
 228180000    4
 228190000    4
 228200000    4
 228210000    3
 228220000    3
 228230000    3
 228240000    3
 228250000    2
 228260000    3
 228270000    3
 228280000    2
 228290000    3
 228300000    4
 228310000    2
 228320000    2
 228330000    2
 228340000    3
 228350000    3
 228360000    3
 228370000    3
 228380000    3
 228390000    3
 228400000    3
 228410000    3
 228420000    5
 228430000    4
 228440000    5
 228450000    7
 228460000    4
 228470000    5
 228480000    4
 228490000    3
 228500000    4
 228510000    4
 228520000    4
 228530000    7
 228540000    4
 228550000    3
 228560000    3
 228570000    4
 228580000    5
 228590000    5
 228600000    4
 228610000    7
 228620000    5
 228630000    7
 228640000    7
 228650000    4
 228660000    4
 228670000    4
 228680000    3
 228690000    3
 228700000    5
 228710000    4
 228720000    3
 228730000    4
 228740000    4
 228750000    5
 228760000    5
 228770000    8
 228780000    5
 228790000    5
 228800000    6
 228810000   10
 228820000    8
 228830000    5
 228840000    8
 228850000    5
 228860000    6
 228870000    5
 228880000    4
 228890000    3
 228900000    5
 228910000    6
 228920000    5
 228930000    4
 228940000    4
 228950000    4
 228960000   10
 228970000    2
 228980000    3
 228990000    4
 229000000    5
 229010000    4
 229020000    5
 229030000    4
 229040000    5
 229050000    8
 229060000    8
 229070000    5
 229080000    8
 229090000    6
 229100000    3
 229110000    5
 229120000    3
 229130000    5
 229140000    5
 229150000   17
 229160000    8
 229170000    4
 229180000    5
 229190000    5
 229200000    5
 229210000    4
 229220000    4
 229230000    4
 229240000    5
 229250000    4
 229260000    4
 229270000    5
 229280000    8
 229290000    5
 229300000    3
 229310000    5
 229320000    5
 229330000    3
 229340000    5
 229350000    7
 229360000    7
 229370000   10
 229380000    7
 229390000    5
 229400000    5
 229410000    5
 229420000    4
 229430000    2
 229440000    5
 229450000    5
 229460000    6
 229470000    7
 229480000    4
 229490000    6
 229500000    4
 229510000    4
 229520000    4
 229530000    4
 229540000    4
 229550000    5
 229560000    7
 229570000    5
 229580000    7
 229590000    5
 229600000    4
 229610000    3
 229620000    3
 229630000    8
 229640000    5
 229650000    3
 229660000    4
 229670000    5
 229680000    3
 229690000    3
 229700000    5
 229710000    3
 229720000    4
 229730000    5
 229740000    5
 229750000    4
 229760000    4
 229770000    3
 229780000    2
 229790000    5
 229800000    4
 229810000    5
 229820000    7
 229830000    5
 229840000    5
 229850000    5
 229860000    3
 229870000    6
 229880000    7
 229890000    6
 229900000   11
 229910000    8
 229920000    7
 229930000    3
 229940000    3
 229950000    4
 229960000    5
 229970000    7
 229980000    3
 229990000    5
 230000000    5
 230010000    4
 230020000    4
 230030000    5
 230040000    5
 230050000    3
 230060000    5
 230070000    5
 230080000    7
 230090000    5
 230100000    5
 230110000   13
 230120000    5
 230130000    5
 230140000    5
 230150000    6
 230160000    7
 230170000    4
 230180000   10
 230190000    5
 230200000    7
 230210000    3
 230220000    5
 230230000    7
 230240000    6
 230250000   10
 230260000    7
 230270000    6
 230280000    7
 230290000    6
 230300000    3
 230310000    4
 230320000    8
 230330000    7
 230340000    6
 230350000    9
 230360000    5
 230370000   12
 230380000   12
 230390000    8
 230400000   15
 230410000   10
 230420000    7
 230430000    5
 230440000    7
 230450000    5
 230460000    7
 230470000    5
 230480000   11
 230490000   10
 230500000    7
 230510000    5
 230520000    2
 230530000    3
 230540000    5
 230550000    3
 230560000   12
 230570000    4
 230580000    4
 230590000    2
 230600000    5
 230610000    4
 230620000    5
 230630000    4
 230640000    8
 230650000   19
 230660000    7
 230670000    4
 230680000    3
 230690000    4
 230700000   13
 230710000    5
 230720000    4
 230730000    6
 230740000    4
 230750000    5
 230760000    7
 230770000    3
 230780000    3
 230790000    4
 230800000    5
 230810000    4
 230820000    4
 230830000    7
 230840000    3
 230850000    4
 230860000    3
 230870000    3
 230880000    4
 230890000    4
 230900000    3
 230910000    4
 230920000    5
 230930000    5
 230940000    4
 230950000    3
 230960000    5
 230970000    5
 230980000    7
 230990000    4
 231000000    4
 231010000    3
 231020000    5
 231030000    4
 231040000    4
 231050000    5
 231060000    5
 231070000    7
 231080000    4
 231090000    5
 231100000    5
 231110000    5
 231120000    3
 231130000    3
 231140000    2
 231150000    4
 231160000    4
 231170000    4
 231180000    2
 231190000    3
 231200000    3
 231210000    4
 231220000    4
 231230000    4
 231240000    4
 231250000    7
 231260000    3
 231270000    2
 231280000    3
 231290000    3
 231300000    2
 231310000    2
 231320000    3
 231330000    5
 231340000    4
 231350000    5
 231360000    5
 231370000    5
 231380000    3
 231390000    3
 231400000    4
 231410000    7
 231420000    4
 231430000    4
 231440000    4
 231450000    4
 231460000    3
 231470000    3
 231480000    3
 231490000    5
 231500000    5
 231510000    4
 231520000    7
 231530000    3
 231540000    6
 231550000    3
 231560000    5
 231570000    5
 231580000    5
 231590000    3
 231600000    3
 231610000    3
 231620000    4
 231630000    7
 231640000    3
 231650000    4
 231660000    6
 231670000    3
 231680000    4
 231690000    4
 231700000    4
 231710000    4
 231720000    3
 231730000    7
 231740000    4
 231750000    4
 231760000    5
 231770000    5
 231780000    4
 231790000    4
 231800000    4
 231810000   18
 231820000    4
 231830000    5
 231840000    5
 231850000    6
 231860000    5
 231870000    8
 231880000    4
 231890000    4
 231900000    5
 231910000    5
 231920000    5
 231930000    6
 231940000    5
 231950000    7
 231960000    4
 231970000    3
 231980000    2
 231990000    4
 232000000    4
 232010000    4
 232020000    4
 232030000    3
 232040000    2
 232050000    4
 232060000    4
 232070000    8
 232080000    8
 232090000    3
 232100000    2
 232110000    4
 232120000    3
 232130000    5
 232140000    7
 232150000    4
 232160000    4
 232170000   10
 232180000    6
 232190000    6
 232200000    6
 232210000    4
 232220000    4
 232230000    4
 232240000    5
 232250000    2
 232260000    2
 232270000    5
 232280000    8
 232290000    4
 232300000    5
 232310000    3
 232320000    4
 232330000    4
 232340000    4
 232350000    4
 232360000    5
 232370000    4
 232380000    3
 232390000    3
 232400000    4
 232410000    5
 232420000    5
 232430000    6
 232440000    4
 232450000    3
 232460000    5
 232470000    4
 232480000    4
 232490000    5
 232500000    4
 232510000    3
 232520000    2
 232530000    4
 232540000    4
 232550000    3
 232560000    3
 232570000    4
 232580000    3
 232590000    6
 232600000   18
 232610000   11
 232620000   15
 232630000   20
 232640000   19
 232650000   18
 232660000   18
 232670000   20
 232680000   14
 232690000   19
 232700000   19
 232710000   22
 232720000   21
 232730000    6
 232740000    4
 232750000    7
 232760000    4
 232770000    4
 232780000    4
 232790000    3
 232800000    3
 232810000    5
 232820000    5
 232830000    4
 232840000    9
 232850000    5
 232860000    7
 232870000    6
 232880000    3
 232890000    7
 232900000    4
 232910000    4
 232920000    5
 232930000    5
 232940000    5
 232950000    4
 232960000    7
 232970000    5
 232980000    4
 232990000    7
 233000000    2
 233010000    2
 233020000    3
 233030000    4
 233040000    4
 233050000    5
 233060000    5
 233070000    3
 233080000   12
 233090000    3
 233100000    6
 233110000    5
 233120000    5
 233130000    9
 233140000    5
 233150000    5
 233160000    4
 233170000    3
 233180000    2
 233190000    4
 233200000    3
 233210000    4
 233220000    4
 233230000    4
 233240000    3
 233250000    3
 233260000    3
 233270000    6
 233280000    4
 233290000    3
 233300000    4
 233310000    6
 233320000    5
 233330000    3
 233340000    4
 233350000    4
 233360000    3
 233370000    4
 233380000    4
 233390000    5
 233400000    4
 233410000    3
 233420000    3
 233430000    3
 233440000    2
 233450000    3
 233460000    3
 233470000    4
 233480000    5
 233490000    3
 233500000    3
 233510000    4
 233520000    5
 233530000    5
 233540000    6
 233550000    2
 233560000    5
 233570000    4
 233580000    5
 233590000    7
 233600000    5
 233610000    2
 233620000    3
 233630000    4
 233640000    4
 233650000    4
 233660000    5
 233670000    3
 233680000    4
 233690000    4
 233700000   11
 233710000   14
 233720000    9
 233730000   23
 233740000   23
 233750000   10
 233760000   19
 233770000    5
 233780000    5
 233790000    4
 233800000    5
 233810000    5
 233820000    4
 233830000    5
 233840000    4
 233850000    5
 233860000    3
 233870000    4
 233880000    4
 233890000    4
 233900000    4
 233910000    4
 233920000    4
 233930000    5
 233940000    3
 233950000    2
 233960000    3
 233970000    3
 233980000    4
 233990000    3
 234000000    3
 234010000    4
 234020000    3
 234030000    2
 234040000    3
 234050000    4
 234060000    5
 234070000    4
 234080000    5
 234090000    4
 234100000    3
 234110000    4
 234120000    5
 234130000    2
 234140000    5
 234150000    5
 234160000    5
 234170000    5
 234180000    5
 234190000    4
 234200000    5
 234210000    7
 234220000    5
 234230000    7
 234240000    7
 234250000    6
 234260000    5
 234270000    5
 234280000   18
 234290000   19
 234300000   19
 234310000   19
 234320000   22
 234330000   21
 234340000   22
 234350000   21
 234360000   19
 234370000   23
 234380000   19
 234390000   16
 234400000   21
 234410000   19
 234420000   22
 234430000   21
 234440000   20
 234450000   22
 234460000   25
 234470000   23
 234480000   21
 234490000    7
 234500000   14
 234510000   22
 234520000    5
 234530000    7
 234540000    7
 234550000    4
 234560000    3
 234570000   21
 234580000   19
 234590000   16
 234600000    9
 234610000   21
 234620000   20
 234630000   20
 234640000   21
 234650000   20
 234660000   21
 234670000   24
 234680000   22
 234690000   22
 234700000   21
 234710000   21
 234720000   20
 234730000   19
 234740000    3
 234750000    4
 234760000    4
 234770000    4
 234780000    3
 234790000    4
 234800000    5
 234810000    5
 234820000    5
 234830000   11
 234840000    2
 234850000    5
 234860000    4
 234870000    5
 234880000    4
 234890000    4
 234900000    5
 234910000    5
 234920000    4
 234930000    5
 234940000    2
 234950000    2
 234960000    4
 234970000    3
 234980000    4
 234990000   11
 235000000    5
 235010000    5
 235020000    7
 235030000    4
 235040000    5
 235050000    4
 235060000    3
 235070000    3
 235080000    3
 235090000    3
 235100000    5
 235110000    5
 235120000    3
 235130000    3
 235140000    3
 235150000    3
 235160000    4
 235170000    2
 235180000    5
 235190000    3
 235200000    3
 235210000    3
 235220000    3
 235230000    3
 235240000    4
 235250000    4
 235260000    3
 235270000    3
 235280000    4
 235290000    4
 235300000    3
 235310000    3
 235320000    2
 235330000    4
 235340000    3
 235350000    4
 235360000    5
 235370000    4
 235380000    6
 235390000    3
 235400000    5
 235410000    5
 235420000    5
 235430000    5
 235440000    6
 235450000    6
 235460000    5
 235470000    4
 235480000    3
 235490000    5
 235500000    4
 235510000    4
 235520000    4
 235530000    4
 235540000    5
 235550000    4
 235560000    5
 235570000    3
 235580000    3
 235590000    4
 235600000    3
 235610000    2
 235620000    4
 235630000    3
 235640000    5
 235650000   15
 235660000    8
 235670000    4
 235680000    4
 235690000    4
 235700000    4
 235710000    4
 235720000    2
 235730000    2
 235740000    3
 235750000    4
 235760000    5
 235770000    3
 235780000    4
 235790000   14
 235800000   17
 235810000   17
 235820000   13
 235830000    5
 235840000    8
 235850000   13
 235860000   17
 235870000   10
 235880000   14
 235890000    9
 235900000   18
 235910000   15
 235920000   17
 235930000   12
 235940000   14
 235950000   14
 235960000   10
 235970000    3
 235980000    3
 235990000    4
 236000000    4
 236010000    4
 236020000    3
 236030000    3
 236040000    3
 236050000    3
 236060000    3
 236070000    3
 236080000    3
 236090000    2
 236100000    3
 236110000    3
 236120000    3
 236130000    3
 236140000    3
 236150000    3
 236160000    4
 236170000    6
 236180000    4
 236190000    3
 236200000    4
 236210000    3
 236220000    3
 236230000    5
 236240000    2
 236250000    3
 236260000    5
 236270000    3
 236280000    4
 236290000    5
 236300000    6
 236310000    4
 236320000    4
 236330000    5
 236340000    6
 236350000    7
 236360000    7
 236370000    4
 236380000    4
 236390000    4
 236400000    3
 236410000    4
 236420000    3
 236430000    3
 236440000    2
 236450000    2
 236460000    2
 236470000    4
 236480000    3
 236490000    3
 236500000    8
 236510000    2
 236520000    8
 236530000    2
 236540000    3
 236550000    3
 236560000    3
 236570000    2
 236580000    3
 236590000    3
 236600000    4
 236610000    3
 236620000    4
 236630000    3
 236640000    3
 236650000    5
 236660000    4
 236670000    4
 236680000    7
 236690000    5
 236700000    4
 236710000    5
 236720000    7
 236730000    4
 236740000    4
 236750000    2
 236760000    5
 236770000    7
 236780000    5
 236790000    5
 236800000    4
 236810000    4
 236820000    7
 236830000    5
 236840000    4
 236850000    5
 236860000    6
 236870000    4
 236880000    5
 236890000    5
 236900000    4
 236910000    4
 236920000    5
 236930000    7
 236940000    4
 236950000    7
 236960000    7
 236970000    4
 236980000    5
 236990000    5
 237000000   12
 237010000   19
 237020000   19
 237030000   21
 237040000   20
 237050000   14
 237060000   13
 237070000    5
 237080000   19
 237090000   22
 237100000    9
 237110000   22
 237120000   16
 237130000   22
 237140000   24
 237150000   15
 237160000   23
 237170000   25
 237180000   26
 237190000   23
 237200000   26
 237210000   23
 237220000   21
 237230000   14
 237240000   17
 237250000   17
 237260000   19
 237270000   14
 237280000   15
 237290000   14
 237300000    3
 237310000    5
 237320000    3
 237330000    5
 237340000    6
 237350000    4
 237360000    5
 237370000    3
 237380000    4
 237390000    3
 237400000    3
 237410000    5
 237420000    5
 237430000    3
 237440000    4
 237450000    4
 237460000    3
 237470000    3
 237480000    3
 237490000    4
 237500000    4
 237510000    4
 237520000    4
 237530000    4
 237540000    4
 237550000    4
 237560000    5
 237570000    3
 237580000    3
 237590000    5
 237600000    5
 237610000    7
 237620000    3
 237630000    2
 237640000    3
 237650000    2
 237660000    4
 237670000    5
 237680000    4
 237690000    3
 237700000    3
 237710000    3
 237720000    5
 237730000    7
 237740000    4
 237750000    4
 237760000    5
 237770000    4
 237780000    3
 237790000    5
 237800000    6
 237810000    8
 237820000    4
 237830000    3
 237840000   21
 237850000   22
 237860000   24
 237870000   18
 237880000   18
 237890000   21
 237900000   21
 237910000   19
 237920000   19
 237930000   18
 237940000   19
 237950000   22
 237960000   22
 237970000   23
 237980000   26
 237990000   12
 238000000   21
 238010000   22
 238020000   22
 238030000   18
 238040000   22
 238050000   19
 238060000   19
 238070000    8
 238080000   21
 238090000   23
 238100000   10
 238110000   21
 238120000   21
 238130000   20
 238140000   23
 238150000   21
 238160000   24
 238170000   25
 238180000   26
 238190000   19
 238200000   22
 238210000   21
 238220000   21
 238230000   20
 238240000   19
 238250000   22
 238260000   12
 238270000   12
 238280000   15
 238290000   19
 238300000   21
 238310000   21
 238320000   22
 238330000   24
 238340000   22
 238350000   20
 238360000   23
 238370000   24
 238380000   22
 238390000   25
 238400000   21
 238410000   19
 238420000   19
 238430000   22
 238440000   21
 238450000   21
 238460000   21
 238470000   23
 238480000   25
 238490000   25
 238500000   21
 238510000   25
 238520000   24
 238530000   26
 238540000   24
 238550000   25
 238560000   20
 238570000   26
 238580000   26
 238590000   27
 238600000   26
 238610000   27
 238620000   27
 238630000   27
 238640000   22
 238650000   26
 238660000   27
 238670000   27
 238680000   26
 238690000   26
 238700000   28
 238710000   24
 238720000   26
 238730000   24
 238740000   24
 238750000   24
 238760000   21
 238770000   22
 238780000   23
 238790000   20
 238800000   26
 238810000   15
 238820000    7
 238830000    5
 238840000    4
 238850000    4
 238860000    5
 238870000    7
 238880000   13
 238890000   12
 238900000    4
 238910000    5
 238920000    9
 238930000   10
 238940000    6
 238950000   14
 238960000   12
 238970000   15
 238980000    8
 238990000    5
 239000000   13
 239010000   12
 239020000   11
 239030000    7
 239040000   10
 239050000    4
 239060000    4
 239070000    3
 239080000    5
 239090000   12
 239100000    5
 239110000    9
 239120000    7
 239130000    7
 239140000    5
 239150000    3
 239160000    3
 239170000    3
 239180000    3
 239190000    3
 239200000    4
 239210000    2
 239220000    2
 239230000    3
 239240000    3
 239250000    2
 239260000    3
 239270000    3
 239280000    3
 239290000    2
 239300000    4
 239310000    3
 239320000    4
 239330000    3
 239340000    5
 239350000    5
 239360000    4
 239370000    5
 239380000   13
 239390000    6
 239400000    5
 239410000   11
 239420000   11
 239430000    4
 239440000    5
 239450000    4
 239460000    7
 239470000    7
 239480000    7
 239490000   12
 239500000    7
 239510000    5
 239520000    5
 239530000    5
 239540000    5
 239550000   13
 239560000    5
 239570000    3
 239580000    5
 239590000    3
 239600000    4
 239610000    3
 239620000    3
 239630000    4
 239640000    3
 239650000    3
 239660000    3
 239670000    3
 239680000    3
 239690000    4
 239700000    3
 239710000    3
 239720000    3
 239730000    4
 239740000    5
 239750000    4
 239760000    5
 239770000    5
 239780000    7
 239790000    5
 239800000    7
 239810000    7
 239820000    6
 239830000    5
 239840000    3
 239850000    4
 239860000    4
 239870000    7
 239880000    6
 239890000    8
 239900000    4
 239910000    3
 239920000    3
 239930000    5
 239940000    7
 239950000    4
 239960000    3
 239970000    5
 239980000    4
 239990000    4
 240000000    4
 240000000    4
 240010000    5
 240020000    4
 240030000    3
 240040000    4
 240050000    4
 240060000    3
 240070000    5
 240080000    7
 240090000    4
 240100000    5
 240110000    3
 240120000    6
 240130000    5
 240140000    5
 240150000    5
 240160000    5
 240170000    3
 240180000    5
 240190000    4
 240200000    4
 240210000    5
 240220000    4
 240230000    5
 240240000    5
 240250000    5
 240260000    4
 240270000    4
 240280000    5
 240290000    4
 240300000    7
 240310000    5
 240320000    3
 240330000    6
 240340000    8
 240350000    5
 240360000    7
 240370000    4
 240380000    7
 240390000    4
 240400000    6
 240410000    5
 240420000    5
 240430000    3
 240440000    4
 240450000    4
 240460000   14
 240470000   14
 240480000   19
 240490000   21
 240500000   17
 240510000   19
 240520000   22
 240530000   21
 240540000   16
 240550000   21
 240560000   19
 240570000   24
 240580000   21
 240590000    4
 240600000    4
 240610000    6
 240620000    6
 240630000    7
 240640000    5
 240650000    7
 240660000    5
 240670000    5
 240680000    8
 240690000    5
 240700000    4
 240710000    5
 240720000    3
 240730000    4
 240740000    4
 240750000    3
 240760000    3
 240770000    2
 240780000    4
 240790000    5
 240800000    3
 240810000    3
 240820000    5
 240830000    2
 240840000    2
 240850000    3
 240860000    2
 240870000    3
 240880000    5
 240890000    3
 240900000    3
 240910000    7
 240920000    5
 240930000    4
 240940000    3
 240950000    4
 240960000    3
 240970000    3
 240980000    4
 240990000    4
 241000000    5
 241010000    4
 241020000    3
 241030000    4
 241040000    4
 241050000    3
 241060000    3
 241070000    3
 241080000    3
 241090000    3
 241100000    3
 241110000    2
 241120000    4
 241130000    2
 241140000    3
 241150000    7
 241160000   17
 241170000   16
 241180000    7
 241190000    5
 241200000    4
 241210000    3
 241220000    8
 241230000    3
 241240000    3
 241250000    3
 241260000    3
 241270000    2
 241280000    3
 241290000    3
 241300000    3
 241310000    3
 241320000    2
 241330000    3
 241340000    4
 241350000    3
 241360000    4
 241370000    5
 241380000    5
 241390000    4
 241400000    4
 241410000    3
 241420000    3
 241430000    5
 241440000    2
 241450000    5
 241460000    5
 241470000    3
 241480000    4
 241490000    3
 241500000    2
 241510000    4
 241520000   11
 241530000   16
 241540000   19
 241550000   21
 241560000   12
 241570000    7
 241580000    5
 241590000    3
 241600000    3
 241610000    3
 241620000    4
 241630000    1
 241640000    3
 241650000    3
 241660000    3
 241670000    4
 241680000    3
 241690000    5
 241700000    3
 241710000    3
 241720000    2
 241730000    3
 241740000    3
 241750000    2
 241760000    5
 241770000    3
 241780000    4
 241790000    4
 241800000    3
 241810000    5
 241820000    5
 241830000    4
 241840000    3
 241850000    5
 241860000    2
 241870000    4
 241880000    3
 241890000    4
 241900000    4
 241910000    4
 241920000    4
 241930000    5
 241940000    4
 241950000    5
 241960000    5
 241970000    4
 241980000    5
 241990000    2
 242000000    4
 242010000    9
 242020000   16
 242030000    4
 242040000    3
 242050000    2
 242060000    6
 242070000    3
 242080000    3
 242090000    4
 242100000    3
 242110000    2
 242120000    4
 242130000    2
 242140000    2
 242150000    3
 242160000    3
 242170000    3
 242180000    3
 242190000    4
 242200000    4
 242210000    3
 242220000    4
 242230000    4
 242240000    3
 242250000    3
 242260000    2
 242270000    2
 242280000    3
 242290000    3
 242300000    3
 242310000    3
 242320000    3
 242330000    3
 242340000    3
 242350000    4
 242360000    3
 242370000    4
 242380000    4
 242390000    3
 242400000    3
 242410000    3
 242420000    3
 242430000    3
 242440000    3
 242450000    3
 242460000    5
 242470000    3
 242480000    3
 242490000    5
 242500000    4
 242510000    3
 242520000    3
 242530000    3
 242540000    4
 242550000    2
 242560000    3
 242570000    3
 242580000    5
 242590000    5
 242600000    5
 242610000    6
 242620000    3
 242630000    5
 242640000    5
 242650000    4
 242660000    4
 242670000    5
 242680000    3
 242690000    3
 242700000    3
 242710000    4
 242720000    3
 242730000    3
 242740000    8
 242750000    4
 242760000    4
 242770000    3
 242780000    3
 242790000    3
 242800000    7
 242810000    3
 242820000    6
 242830000    3
 242840000    5
 242850000    6
 242860000   10
 242870000    5
 242880000    5
 242890000    9
 242900000   10
 242910000   17
 242920000    7
 242930000    6
 242940000   14
 242950000    5
 242960000    5
 242970000    3
 242980000    3
 242990000    5
 243000000    5
 243010000    4
 243020000    7
 243030000    6
 243040000    4
 243050000    5
 243060000    4
 243070000    5
 243080000    4
 243090000    5
 243100000    4
 243110000    5
 243120000    7
 243130000    6
 243140000    8
 243150000    5
 243160000   11
 243170000   17
 243180000   16
 243190000   19
 243200000   21
 243210000   19
 243220000   21
 243230000   24
 243240000   22
 243250000   25
 243260000   21
 243270000    4
 243280000    5
 243290000    7
 243300000    4
 243310000    3
 243320000    4
 243330000    7
 243340000   11
 243350000    3
 243360000    5
 243370000    5
 243380000    3
 243390000    4
 243400000    5
 243410000    7
 243420000   10
 243430000   22
 243440000    4
 243450000    5
 243460000    3
 243470000    4
 243480000    3
 243490000    3
 243500000    7
 243510000    4
 243520000    3
 243530000    5
 243540000   10
 243550000    3
 243560000    4
 243570000    3
 243580000    5
 243590000    2
 243600000   11
 243610000    5
 243620000    5
 243630000    4
 243640000    4
 243650000    4
 243660000    4
 243670000    5
 243680000    9
 243690000    7
 243700000    5
 243710000    4
 243720000    5
 243730000    5
 243740000    7
 243750000    3
 243760000    6
 243770000    4
 243780000    9
 243790000    5
 243800000    3
 243810000    7
 243820000    7
 243830000    5
 243840000    8
 243850000    5
 243860000    5
 243870000    4
 243880000    7
 243890000    5
 243900000    4
 243910000    5
 243920000    4
 243930000    5
 243940000    3
 243950000    2
 243960000    3
 243970000    3
 243980000    3
 243990000    4
 244000000    5
 244010000    3
 244020000   15
 244030000    3
 244040000    2
 244050000    2
 244060000    2
 244070000    4
 244080000    4
 244090000    4
 244100000    8
 244110000    8
 244120000    5
 244130000    5
 244140000    5
 244150000    6
 244160000    5
 244170000    7
 244180000    7
 244190000    5
 244200000    5
 244210000    5
 244220000    5
 244230000    9
 244240000    5
 244250000    4
 244260000    5
 244270000    4
 244280000    4
 244290000    5
 244300000    3
 244310000    6
 244320000    6
 244330000    4
 244340000    5
 244350000    3
 244360000    8
 244370000    5
 244380000    6
 244390000   10
 244400000    6
 244410000    5
 244420000    5
 244430000    7
 244440000    6
 244450000    4
 244460000   16
 244470000    5
 244480000    5
 244490000    5
 244500000    5
 244510000    7
 244520000    5
 244530000    4
 244540000    3
 244550000    4
 244560000    5
 244570000    2
 244580000    4
 244590000    4
 244600000    3
 244610000    4
 244620000    3
 244630000    4
 244640000    3
 244650000    4
 244660000    3
 244670000    5
 244680000    3
 244690000    4
 244700000    3
 244710000    4
 244720000    4
 244730000    5
 244740000    4
 244750000    4
 244760000    3
 244770000    9
 244780000    4
 244790000    3
 244800000    3
 244810000    3
 244820000    3
 244830000    6
 244840000    4
 244850000    4
 244860000    6
 244870000    3
 244880000    4
 244890000    3
 244900000    3
 244910000    3
 244920000    2
 244930000    4
 244940000    2
 244950000    4
 244960000    3
 244970000    3
 244980000    3
 244990000    3
 245000000    5
 245010000    5
 245020000    7
 245030000    5
 245040000    4
 245050000    5
 245060000    4
 245070000    5
 245080000   19
 245090000   19
 245100000   16
 245110000   14
 245120000    3
 245130000    5
 245140000    3
 245150000    3
 245160000    3
 245170000    3
 245180000    5
 245190000    3
 245200000    4
 245210000    5
 245220000    3
 245230000    3
 245240000    5
 245250000    7
 245260000    4
 245270000    8
 245280000    6
 245290000    7
 245300000    6
 245310000    5
 245320000    6
 245330000    9
 245340000    3
 245350000    5
 245360000    5
 245370000    8
 245380000   15
 245390000   19
 245400000   22
 245410000   24
 245420000   23
 245430000   22
 245440000   22
 245450000   26
 245460000   21
 245470000   23
 245480000   22
 245490000   26
 245500000   28
 245510000   25
 245520000   22
 245530000   25
 245540000   24
 245550000   22
 245560000   22
 245570000   21
 245580000   21
 245590000   21
 245600000   18
 245610000   22
 245620000   23
 245630000   22
 245640000   24
 245650000   26
 245660000   25
 245670000   23
 245680000   13
 245690000   22
 245700000   21
 245710000   24
 245720000   20
 245730000   21
 245740000   21
 245750000   21
 245760000   18
 245770000   22
 245780000   22
 245790000   23
 245800000   26
 245810000   22
 245820000   21
 245830000   26
 245840000   21
 245850000   22
 245860000   26
 245870000   25
 245880000   22
 245890000   24
 245900000   22
 245910000   22
 245920000   23
 245930000   24
 245940000   25
 245950000   23
 245960000   26
 245970000   24
 245980000   24
 245990000   21
 246000000   19
 246010000   24
 246020000   26
 246030000   22
 246040000   24
 246050000   24
 246060000   22
 246070000   23
 246080000   20
 246090000   25
 246100000   22
 246110000   21
 246120000   21
 246130000   19
 246140000   22
 246150000   19
 246160000   20
 246170000   22
 246180000   17
 246190000   19
 246200000   20
 246210000   21
 246220000   17
 246230000   22
 246240000   21
 246250000   24
 246260000   17
 246270000   21
 246280000   21
 246290000   24
 246300000   19
 246310000   20
 246320000   19
 246330000   23
 246340000   22
 246350000   24
 246360000   22
 246370000   25
 246380000   23
 246390000   21
 246400000   18
 246410000   28
 246420000   26
 246430000   22
 246440000   18
 246450000   21
 246460000   18
 246470000   21
 246480000   19
 246490000   22
 246500000   13
 246510000   24
 246520000   18
 246530000   20
 246540000   23
 246550000   27
 246560000   27
 246570000   23
 246580000   18
 246590000   21
 246600000   20
 246610000   22
 246620000   19
 246630000   11
 246640000    7
 246650000    7
 246660000    7
 246670000    4
 246680000    5
 246690000    5
 246700000    4
 246710000    5
 246720000    4
 246730000    5
 246740000    3
 246750000    6
 246760000    7
 246770000    6
 246780000    7
 246790000    5
 246800000    6
 246810000    5
 246820000    7
 246830000    8
 246840000    6
 246850000   17
 246860000   14
 246870000   23
 246880000   23
 246890000   23
 246900000   21
 246910000   24
 246920000   24
 246930000   16
 246940000   17
 246950000   18
 246960000   17
 246970000   15
 246980000   21
 246990000   21
 247000000   19
 247010000   26
 247020000   24
 247030000   27
 247040000   26
 247050000   24
 247060000   26
 247070000   29
 247080000   28
 247090000   26
 247100000   30
 247110000   26
 247120000   25
 247130000   26
 247140000   27
 247150000   26
 247160000   27
 247170000   25
 247180000   26
 247190000   26
 247200000   26
 247210000   23
 247220000   20
 247230000   27
 247240000   27
 247250000   27
 247260000   19
 247270000   21
 247280000   26
 247290000   23
 247300000   24
 247310000   19
 247320000   19
 247330000   19
 247340000   20
 247350000   23
 247360000   22
 247370000   19
 247380000   23
 247390000   19
 247400000   21
 247410000   25
 247420000   24
 247430000   23
 247440000   22
 247450000   22
 247460000   22
 247470000   25
 247480000   23
 247490000   27
 247500000   22
 247510000   21
 247520000   22
 247530000   21
 247540000   25
 247550000   23
 247560000   25
 247570000   26
 247580000   26
 247590000   24
 247600000   25
 247610000   26
 247620000   21
 247630000   21
 247640000   21
 247650000   24
 247660000   23
 247670000   18
 247680000   21
 247690000   16
 247700000    5
 247710000    4
 247720000    3
 247730000    4
 247740000    4
 247750000    5
 247760000    3
 247770000    4
 247780000    5
 247790000    6
 247800000    4
 247810000    2
 247820000    4
 247830000    5
 247840000    7
 247850000    5
 247860000    5
 247870000    7
 247880000    4
 247890000    3
 247900000    5
 247910000   13
 247920000    4
 247930000    6
 247940000    3
 247950000    8
 247960000    5
 247970000    6
 247980000    7
 247990000    9
 248000000    5
 248010000    5
 248020000    4
 248030000   14
 248040000   23
 248050000   22
 248060000   22
 248070000   26
 248080000   25
 248090000   24
 248100000   22
 248110000   24
 248120000   24
 248130000   24
 248140000   25
 248150000   23
 248160000   22
 248170000   21
 248180000   22
 248190000   21
 248200000   22
 248210000   23
 248220000   24
 248230000   24
 248240000   22
 248250000   24
 248260000   25
 248270000   25
 248280000   23
 248290000   19
 248300000   21
 248310000   14
 248320000   21
 248330000   20
 248340000   21
 248350000   14
 248360000   13
 248370000   21
 248380000   21
 248390000   19
 248400000   16
 248410000   19
 248420000   20
 248430000   18
 248440000   15
 248450000   18
 248460000   17
 248470000   16
 248480000   14
 248490000   13
 248500000   20
 248510000   21
 248520000   19
 248530000   21
 248540000   20
 248550000   19
 248560000   19
 248570000    5
 248580000   14
 248590000   19
 248600000   17
 248610000   15
 248620000   16
 248630000    8
 248640000    4
 248650000    2
 248660000    4
 248670000    5
 248680000    4
 248690000    4
 248700000    5
 248710000    6
 248720000    5
 248730000    6
 248740000    5
 248750000   20
 248760000   15
 248770000    7
 248780000    9
 248790000   19
 248800000   25
 248810000   19
 248820000    5
 248830000    8
 248840000   15
 248850000   19
 248860000   21
 248870000   22
 248880000   19
 248890000   22
 248900000   24
 248910000   26
 248920000   11
 248930000   18
 248940000   19
 248950000   18
 248960000   14
 248970000   21
 248980000   22
 248990000   19
 249000000   16
 249010000   12
 249020000   20
 249030000   22
 249040000   23
 249050000   21
 249060000   26
 249070000   22
 249080000   24
 249090000   25
 249100000   15
 249110000   22
 249120000   20
 249130000   15
 249140000   19
 249150000   21
 249160000   17
 249170000   19
 249180000   16
 249190000   12
 249200000    6
 249210000    4
 249220000    4
 249230000    2
 249240000    2
 249250000    5
 249260000    4
 249270000    5
 249280000    3
 249290000    3
 249300000    4
 249310000    5
 249320000    3
 249330000    7
 249340000    7
 249350000   11
 249360000    6
 249370000    3
 249380000    5
 249390000    8
 249400000    5
 249410000    5
 249420000    3
 249430000    7
 249440000    4
 249450000    4
 249460000    4
 249470000    8
 249480000    5
 249490000    3
 249500000    5
 249510000    5
 249520000    7
 249530000    5
 249540000    3
 249550000    5
 249560000    4
 249570000    3
 249580000    5
 249590000    4
 249600000    4
 249610000    5
 249620000    3
 249630000    7
 249640000    5
 249650000    5
 249660000    4
 249670000    4
 249680000    7
 249690000    3
 249700000    4
 249710000    3
 249720000    3
 249730000    3
 249740000    4
 249750000    4
 249760000    4
 249770000    5
[truncated: 1,189,537 more chars]
